# Supplementary material for: Core-periphery structure in sectoral international trade networks: A new approach to an old theory
Source: PLoS One. 2020 Apr 2;15(4):e0229547. doi: 10.1371/journal.pone.0229547 (PMC7117750; doi:10.1371/journal.pone.0229547)
Supplement: S8 File — (ZIP) [file pone.0229547.s008.zip › S8_File/Networks 2016/74-GENERAL INDUSTL.MACH.NES.graphml]

<?xml version='1.0' encoding='utf-8'?>
<graphml xmlns="http://graphml.graphdrawing.org/xmlns" xmlns:xsi="http://www.w3.org/2001/XMLSchema-instance" xsi:schemaLocation="http://graphml.graphdrawing.org/xmlns http://graphml.graphdrawing.org/xmlns/1.0/graphml.xsd">
  <key attr.name="weight" attr.type="long" for="edge" id="d0" />
  <graph edgedefault="directed">
    <node id="ALB" />
    <node id="ITA" />
    <node id="KGZ" />
    <node id="SRB" />
    <node id="IND" />
    <node id="CHE" />
    <node id="MKD" />
    <node id="USA" />
    <node id="DZA" />
    <node id="BEL" />
    <node id="CHN" />
    <node id="FRA" />
    <node id="CIV" />
    <node id="MRT" />
    <node id="MEX" />
    <node id="MAR" />
    <node id="SGP" />
    <node id="TUN" />
    <node id="GBR" />
    <node id="AZE" />
    <node id="BRA" />
    <node id="DNK" />
    <node id="GEO" />
    <node id="DEU" />
    <node id="HUN" />
    <node id="KAZ" />
    <node id="MYS" />
    <node id="OMN" />
    <node id="NLD" />
    <node id="NOR" />
    <node id="ROU" />
    <node id="RUS" />
    <node id="SAU" />
    <node id="ZAF" />
    <node id="ARE" />
    <node id="TUR" />
    <node id="EGY" />
    <node id="ARG" />
    <node id="AUS" />
    <node id="AUT" />
    <node id="BOL" />
    <node id="CAN" />
    <node id="LKA" />
    <node id="CHL" />
    <node id="COL" />
    <node id="CRI" />
    <node id="CZE" />
    <node id="ECU" />
    <node id="SLV" />
    <node id="ETH" />
    <node id="EST" />
    <node id="FIN" />
    <node id="GHA" />
    <node id="GTM" />
    <node id="HND" />
    <node id="IDN" />
    <node id="IRL" />
    <node id="ISR" />
    <node id="JAM" />
    <node id="JPN" />
    <node id="JOR" />
    <node id="KOR" />
    <node id="LBN" />
    <node id="LTU" />
    <node id="MUS" />
    <node id="MOZ" />
    <node id="NAM" />
    <node id="NZL" />
    <node id="NIC" />
    <node id="PAK" />
    <node id="PAN" />
    <node id="PRY" />
    <node id="PER" />
    <node id="PHL" />
    <node id="POL" />
    <node id="PRT" />
    <node id="SVK" />
    <node id="VNM" />
    <node id="ESP" />
    <node id="SWE" />
    <node id="THA" />
    <node id="UGA" />
    <node id="UKR" />
    <node id="TZA" />
    <node id="URY" />
    <node id="ARM" />
    <node id="BWA" />
    <node id="BGR" />
    <node id="KHM" />
    <node id="HRV" />
    <node id="BEN" />
    <node id="GRC" />
    <node id="HKG" />
    <node id="LVA" />
    <node id="MDG" />
    <node id="MWI" />
    <node id="SEN" />
    <node id="SVN" />
    <node id="ZWE" />
    <node id="TGO" />
    <node id="BFA" />
    <node id="BLR" />
    <node id="CMR" />
    <node id="CAF" />
    <node id="PSE" />
    <node id="MDA" />
    <node id="BDI" />
    <node id="GMB" />
    <node id="NER" />
    <edge source="ALB" target="ITA">
      <data key="d0">3860977</data>
    </edge>
    <edge source="ALB" target="KGZ">
      <data key="d0">12363</data>
    </edge>
    <edge source="ALB" target="SRB">
      <data key="d0">613048</data>
    </edge>
    <edge source="ALB" target="IND">
      <data key="d0">274007</data>
    </edge>
    <edge source="ALB" target="CHE">
      <data key="d0">16185</data>
    </edge>
    <edge source="ALB" target="MKD">
      <data key="d0">38748</data>
    </edge>
    <edge source="ALB" target="USA">
      <data key="d0">210037</data>
    </edge>
    <edge source="ITA" target="ALB">
      <data key="d0">43867761</data>
    </edge>
    <edge source="ITA" target="DZA">
      <data key="d0">602211390</data>
    </edge>
    <edge source="ITA" target="AZE">
      <data key="d0">78310574</data>
    </edge>
    <edge source="ITA" target="ARG">
      <data key="d0">252525636</data>
    </edge>
    <edge source="ITA" target="AUS">
      <data key="d0">567421950</data>
    </edge>
    <edge source="ITA" target="AUT">
      <data key="d0">957008004</data>
    </edge>
    <edge source="ITA" target="ARM">
      <data key="d0">9776946</data>
    </edge>
    <edge source="ITA" target="BEL">
      <data key="d0">1118444788</data>
    </edge>
    <edge source="ITA" target="BOL">
      <data key="d0">23246149</data>
    </edge>
    <edge source="ITA" target="BWA">
      <data key="d0">1539703</data>
    </edge>
    <edge source="ITA" target="BRA">
      <data key="d0">495835494</data>
    </edge>
    <edge source="ITA" target="BGR">
      <data key="d0">203360651</data>
    </edge>
    <edge source="ITA" target="BDI">
      <data key="d0">192188</data>
    </edge>
    <edge source="ITA" target="BLR">
      <data key="d0">61443237</data>
    </edge>
    <edge source="ITA" target="KHM">
      <data key="d0">9771952</data>
    </edge>
    <edge source="ITA" target="CMR">
      <data key="d0">15073003</data>
    </edge>
    <edge source="ITA" target="CAN">
      <data key="d0">411749891</data>
    </edge>
    <edge source="ITA" target="CAF">
      <data key="d0">1933829</data>
    </edge>
    <edge source="ITA" target="LKA">
      <data key="d0">23034541</data>
    </edge>
    <edge source="ITA" target="CHL">
      <data key="d0">209180568</data>
    </edge>
    <edge source="ITA" target="CHN">
      <data key="d0">1588654669</data>
    </edge>
    <edge source="ITA" target="COL">
      <data key="d0">92046274</data>
    </edge>
    <edge source="ITA" target="CRI">
      <data key="d0">25828142</data>
    </edge>
    <edge source="ITA" target="HRV">
      <data key="d0">162725541</data>
    </edge>
    <edge source="ITA" target="CZE">
      <data key="d0">697276931</data>
    </edge>
    <edge source="ITA" target="BEN">
      <data key="d0">1333616</data>
    </edge>
    <edge source="ITA" target="DNK">
      <data key="d0">415318269</data>
    </edge>
    <edge source="ITA" target="ECU">
      <data key="d0">48041939</data>
    </edge>
    <edge source="ITA" target="SLV">
      <data key="d0">10323446</data>
    </edge>
    <edge source="ITA" target="ETH">
      <data key="d0">48723762</data>
    </edge>
    <edge source="ITA" target="EST">
      <data key="d0">47662530</data>
    </edge>
    <edge source="ITA" target="FIN">
      <data key="d0">289111580</data>
    </edge>
    <edge source="ITA" target="FRA">
      <data key="d0">4196057821</data>
    </edge>
    <edge source="ITA" target="GEO">
      <data key="d0">70125786</data>
    </edge>
    <edge source="ITA" target="GMB">
      <data key="d0">301223</data>
    </edge>
    <edge source="ITA" target="PSE">
      <data key="d0">4639517</data>
    </edge>
    <edge source="ITA" target="DEU">
      <data key="d0">5765844869</data>
    </edge>
    <edge source="ITA" target="GHA">
      <data key="d0">22752473</data>
    </edge>
    <edge source="ITA" target="GRC">
      <data key="d0">319472870</data>
    </edge>
    <edge source="ITA" target="GTM">
      <data key="d0">18754068</data>
    </edge>
    <edge source="ITA" target="HND">
      <data key="d0">8243928</data>
    </edge>
    <edge source="ITA" target="HKG">
      <data key="d0">151948873</data>
    </edge>
    <edge source="ITA" target="HUN">
      <data key="d0">544574788</data>
    </edge>
    <edge source="ITA" target="IDN">
      <data key="d0">329689505</data>
    </edge>
    <edge source="ITA" target="IRL">
      <data key="d0">183144456</data>
    </edge>
    <edge source="ITA" target="ISR">
      <data key="d0">315529964</data>
    </edge>
    <edge source="ITA" target="CIV">
      <data key="d0">36803137</data>
    </edge>
    <edge source="ITA" target="JAM">
      <data key="d0">7850365</data>
    </edge>
    <edge source="ITA" target="JPN">
      <data key="d0">274042113</data>
    </edge>
    <edge source="ITA" target="KAZ">
      <data key="d0">245269899</data>
    </edge>
    <edge source="ITA" target="JOR">
      <data key="d0">102743497</data>
    </edge>
    <edge source="ITA" target="KOR">
      <data key="d0">528990610</data>
    </edge>
    <edge source="ITA" target="KGZ">
      <data key="d0">2544637</data>
    </edge>
    <edge source="ITA" target="LBN">
      <data key="d0">94766311</data>
    </edge>
    <edge source="ITA" target="LVA">
      <data key="d0">53546523</data>
    </edge>
    <edge source="ITA" target="LTU">
      <data key="d0">88657874</data>
    </edge>
    <edge source="ITA" target="MDG">
      <data key="d0">2759971</data>
    </edge>
    <edge source="ITA" target="MWI">
      <data key="d0">622321</data>
    </edge>
    <edge source="ITA" target="MYS">
      <data key="d0">219321869</data>
    </edge>
    <edge source="ITA" target="MRT">
      <data key="d0">4785794</data>
    </edge>
    <edge source="ITA" target="MUS">
      <data key="d0">10976430</data>
    </edge>
    <edge source="ITA" target="MEX">
      <data key="d0">740826185</data>
    </edge>
    <edge source="ITA" target="MDA">
      <data key="d0">15242893</data>
    </edge>
    <edge source="ITA" target="MAR">
      <data key="d0">173992192</data>
    </edge>
    <edge source="ITA" target="MOZ">
      <data key="d0">6117278</data>
    </edge>
    <edge source="ITA" target="OMN">
      <data key="d0">236201718</data>
    </edge>
    <edge source="ITA" target="NAM">
      <data key="d0">3383803</data>
    </edge>
    <edge source="ITA" target="NLD">
      <data key="d0">1020038742</data>
    </edge>
    <edge source="ITA" target="NZL">
      <data key="d0">86849684</data>
    </edge>
    <edge source="ITA" target="NIC">
      <data key="d0">8787746</data>
    </edge>
    <edge source="ITA" target="NER">
      <data key="d0">1542832</data>
    </edge>
    <edge source="ITA" target="NOR">
      <data key="d0">374630178</data>
    </edge>
    <edge source="ITA" target="PAK">
      <data key="d0">105893637</data>
    </edge>
    <edge source="ITA" target="PAN">
      <data key="d0">23383401</data>
    </edge>
    <edge source="ITA" target="PRY">
      <data key="d0">10287782</data>
    </edge>
    <edge source="ITA" target="PER">
      <data key="d0">136374902</data>
    </edge>
    <edge source="ITA" target="PHL">
      <data key="d0">90285351</data>
    </edge>
    <edge source="ITA" target="POL">
      <data key="d0">1347868577</data>
    </edge>
    <edge source="ITA" target="PRT">
      <data key="d0">328831782</data>
    </edge>
    <edge source="ITA" target="ROU">
      <data key="d0">516823600</data>
    </edge>
    <edge source="ITA" target="RUS">
      <data key="d0">1076526878</data>
    </edge>
    <edge source="ITA" target="SAU">
      <data key="d0">1077521633</data>
    </edge>
    <edge source="ITA" target="SEN">
      <data key="d0">33341469</data>
    </edge>
    <edge source="ITA" target="SRB">
      <data key="d0">136801007</data>
    </edge>
    <edge source="ITA" target="IND">
      <data key="d0">610352632</data>
    </edge>
    <edge source="ITA" target="SGP">
      <data key="d0">275924916</data>
    </edge>
    <edge source="ITA" target="SVK">
      <data key="d0">379928318</data>
    </edge>
    <edge source="ITA" target="VNM">
      <data key="d0">164295831</data>
    </edge>
    <edge source="ITA" target="SVN">
      <data key="d0">240505455</data>
    </edge>
    <edge source="ITA" target="ZAF">
      <data key="d0">273886901</data>
    </edge>
    <edge source="ITA" target="ZWE">
      <data key="d0">3154957</data>
    </edge>
    <edge source="ITA" target="ESP">
      <data key="d0">1892835694</data>
    </edge>
    <edge source="ITA" target="SWE">
      <data key="d0">705006095</data>
    </edge>
    <edge source="ITA" target="CHE">
      <data key="d0">945235009</data>
    </edge>
    <edge source="ITA" target="THA">
      <data key="d0">297457525</data>
    </edge>
    <edge source="ITA" target="TGO">
      <data key="d0">3969570</data>
    </edge>
    <edge source="ITA" target="ARE">
      <data key="d0">939640357</data>
    </edge>
    <edge source="ITA" target="TUN">
      <data key="d0">176434617</data>
    </edge>
    <edge source="ITA" target="TUR">
      <data key="d0">1290450723</data>
    </edge>
    <edge source="ITA" target="UGA">
      <data key="d0">7064472</data>
    </edge>
    <edge source="ITA" target="UKR">
      <data key="d0">165330841</data>
    </edge>
    <edge source="ITA" target="MKD">
      <data key="d0">24378293</data>
    </edge>
    <edge source="ITA" target="EGY">
      <data key="d0">554707693</data>
    </edge>
    <edge source="ITA" target="GBR">
      <data key="d0">2184821451</data>
    </edge>
    <edge source="ITA" target="TZA">
      <data key="d0">15808840</data>
    </edge>
    <edge source="ITA" target="USA">
      <data key="d0">3628496509</data>
    </edge>
    <edge source="ITA" target="BFA">
      <data key="d0">2461562</data>
    </edge>
    <edge source="ITA" target="URY">
      <data key="d0">29972045</data>
    </edge>
    <edge source="KGZ" target="BEL">
      <data key="d0">483323</data>
    </edge>
    <edge source="KGZ" target="CHN">
      <data key="d0">29691</data>
    </edge>
    <edge source="KGZ" target="FRA">
      <data key="d0">202965</data>
    </edge>
    <edge source="KGZ" target="GEO">
      <data key="d0">104219</data>
    </edge>
    <edge source="KGZ" target="DEU">
      <data key="d0">20803</data>
    </edge>
    <edge source="KGZ" target="ITA">
      <data key="d0">18111</data>
    </edge>
    <edge source="KGZ" target="KAZ">
      <data key="d0">361733</data>
    </edge>
    <edge source="KGZ" target="PAK">
      <data key="d0">22500</data>
    </edge>
    <edge source="KGZ" target="RUS">
      <data key="d0">243699</data>
    </edge>
    <edge source="KGZ" target="TUR">
      <data key="d0">102387</data>
    </edge>
    <edge source="KGZ" target="UKR">
      <data key="d0">71400</data>
    </edge>
    <edge source="SRB" target="ALB">
      <data key="d0">1074061</data>
    </edge>
    <edge source="SRB" target="DZA">
      <data key="d0">270293</data>
    </edge>
    <edge source="SRB" target="AZE">
      <data key="d0">573414</data>
    </edge>
    <edge source="SRB" target="ARG">
      <data key="d0">450511</data>
    </edge>
    <edge source="SRB" target="AUS">
      <data key="d0">1699295</data>
    </edge>
    <edge source="SRB" target="AUT">
      <data key="d0">3928700</data>
    </edge>
    <edge source="SRB" target="BEL">
      <data key="d0">4687463</data>
    </edge>
    <edge source="SRB" target="BOL">
      <data key="d0">233578</data>
    </edge>
    <edge source="SRB" target="BRA">
      <data key="d0">18995</data>
    </edge>
    <edge source="SRB" target="BGR">
      <data key="d0">4312686</data>
    </edge>
    <edge source="SRB" target="BLR">
      <data key="d0">1004315</data>
    </edge>
    <edge source="SRB" target="CMR">
      <data key="d0">63209</data>
    </edge>
    <edge source="SRB" target="CAN">
      <data key="d0">302042</data>
    </edge>
    <edge source="SRB" target="CHL">
      <data key="d0">20561</data>
    </edge>
    <edge source="SRB" target="CHN">
      <data key="d0">3604619</data>
    </edge>
    <edge source="SRB" target="HRV">
      <data key="d0">15160056</data>
    </edge>
    <edge source="SRB" target="CZE">
      <data key="d0">1103023</data>
    </edge>
    <edge source="SRB" target="DNK">
      <data key="d0">12413145</data>
    </edge>
    <edge source="SRB" target="ETH">
      <data key="d0">123709</data>
    </edge>
    <edge source="SRB" target="EST">
      <data key="d0">48606</data>
    </edge>
    <edge source="SRB" target="FIN">
      <data key="d0">1120108</data>
    </edge>
    <edge source="SRB" target="FRA">
      <data key="d0">35395339</data>
    </edge>
    <edge source="SRB" target="GEO">
      <data key="d0">24250</data>
    </edge>
    <edge source="SRB" target="DEU">
      <data key="d0">35196931</data>
    </edge>
    <edge source="SRB" target="GHA">
      <data key="d0">13312</data>
    </edge>
    <edge source="SRB" target="GRC">
      <data key="d0">1839419</data>
    </edge>
    <edge source="SRB" target="HUN">
      <data key="d0">17361668</data>
    </edge>
    <edge source="SRB" target="IRL">
      <data key="d0">489286</data>
    </edge>
    <edge source="SRB" target="ISR">
      <data key="d0">243163</data>
    </edge>
    <edge source="SRB" target="ITA">
      <data key="d0">32589969</data>
    </edge>
    <edge source="SRB" target="CIV">
      <data key="d0">28025</data>
    </edge>
    <edge source="SRB" target="KAZ">
      <data key="d0">6690256</data>
    </edge>
    <edge source="SRB" target="KOR">
      <data key="d0">1350190</data>
    </edge>
    <edge source="SRB" target="KGZ">
      <data key="d0">183581</data>
    </edge>
    <edge source="SRB" target="LBN">
      <data key="d0">483321</data>
    </edge>
    <edge source="SRB" target="LVA">
      <data key="d0">231877</data>
    </edge>
    <edge source="SRB" target="LTU">
      <data key="d0">496048</data>
    </edge>
    <edge source="SRB" target="MEX">
      <data key="d0">759565</data>
    </edge>
    <edge source="SRB" target="MDA">
      <data key="d0">1509598</data>
    </edge>
    <edge source="SRB" target="MAR">
      <data key="d0">47978</data>
    </edge>
    <edge source="SRB" target="NLD">
      <data key="d0">1443340</data>
    </edge>
    <edge source="SRB" target="NZL">
      <data key="d0">126647</data>
    </edge>
    <edge source="SRB" target="NOR">
      <data key="d0">514928</data>
    </edge>
    <edge source="SRB" target="PAK">
      <data key="d0">65600</data>
    </edge>
    <edge source="SRB" target="PER">
      <data key="d0">195645</data>
    </edge>
    <edge source="SRB" target="POL">
      <data key="d0">4116938</data>
    </edge>
    <edge source="SRB" target="PRT">
      <data key="d0">268394</data>
    </edge>
    <edge source="SRB" target="ROU">
      <data key="d0">6809600</data>
    </edge>
    <edge source="SRB" target="RUS">
      <data key="d0">53090681</data>
    </edge>
    <edge source="SRB" target="SAU">
      <data key="d0">35178</data>
    </edge>
    <edge source="SRB" target="IND">
      <data key="d0">477721</data>
    </edge>
    <edge source="SRB" target="SVK">
      <data key="d0">26054727</data>
    </edge>
    <edge source="SRB" target="SVN">
      <data key="d0">28350267</data>
    </edge>
    <edge source="SRB" target="ZAF">
      <data key="d0">296353</data>
    </edge>
    <edge source="SRB" target="ESP">
      <data key="d0">3278604</data>
    </edge>
    <edge source="SRB" target="SWE">
      <data key="d0">3498334</data>
    </edge>
    <edge source="SRB" target="CHE">
      <data key="d0">2023824</data>
    </edge>
    <edge source="SRB" target="ARE">
      <data key="d0">63537</data>
    </edge>
    <edge source="SRB" target="TUN">
      <data key="d0">15512</data>
    </edge>
    <edge source="SRB" target="TUR">
      <data key="d0">16935055</data>
    </edge>
    <edge source="SRB" target="UGA">
      <data key="d0">16503</data>
    </edge>
    <edge source="SRB" target="UKR">
      <data key="d0">1286408</data>
    </edge>
    <edge source="SRB" target="MKD">
      <data key="d0">14480775</data>
    </edge>
    <edge source="SRB" target="EGY">
      <data key="d0">258483</data>
    </edge>
    <edge source="SRB" target="GBR">
      <data key="d0">3334901</data>
    </edge>
    <edge source="SRB" target="USA">
      <data key="d0">14119425</data>
    </edge>
    <edge source="IND" target="ALB">
      <data key="d0">103575</data>
    </edge>
    <edge source="IND" target="DZA">
      <data key="d0">38053169</data>
    </edge>
    <edge source="IND" target="AZE">
      <data key="d0">8655929</data>
    </edge>
    <edge source="IND" target="ARG">
      <data key="d0">16573966</data>
    </edge>
    <edge source="IND" target="AUS">
      <data key="d0">49780256</data>
    </edge>
    <edge source="IND" target="AUT">
      <data key="d0">24808062</data>
    </edge>
    <edge source="IND" target="ARM">
      <data key="d0">901847</data>
    </edge>
    <edge source="IND" target="BEL">
      <data key="d0">75231073</data>
    </edge>
    <edge source="IND" target="BOL">
      <data key="d0">671315</data>
    </edge>
    <edge source="IND" target="BWA">
      <data key="d0">715065</data>
    </edge>
    <edge source="IND" target="BRA">
      <data key="d0">74674942</data>
    </edge>
    <edge source="IND" target="BGR">
      <data key="d0">1326872</data>
    </edge>
    <edge source="IND" target="BDI">
      <data key="d0">389212</data>
    </edge>
    <edge source="IND" target="BLR">
      <data key="d0">589801</data>
    </edge>
    <edge source="IND" target="KHM">
      <data key="d0">2802926</data>
    </edge>
    <edge source="IND" target="CMR">
      <data key="d0">3423861</data>
    </edge>
    <edge source="IND" target="CAN">
      <data key="d0">82712524</data>
    </edge>
    <edge source="IND" target="CAF">
      <data key="d0">199735</data>
    </edge>
    <edge source="IND" target="LKA">
      <data key="d0">69126203</data>
    </edge>
    <edge source="IND" target="CHL">
      <data key="d0">6196835</data>
    </edge>
    <edge source="IND" target="CHN">
      <data key="d0">210133805</data>
    </edge>
    <edge source="IND" target="COL">
      <data key="d0">14453216</data>
    </edge>
    <edge source="IND" target="CRI">
      <data key="d0">1543986</data>
    </edge>
    <edge source="IND" target="HRV">
      <data key="d0">718926</data>
    </edge>
    <edge source="IND" target="CZE">
      <data key="d0">11700166</data>
    </edge>
    <edge source="IND" target="BEN">
      <data key="d0">3052144</data>
    </edge>
    <edge source="IND" target="DNK">
      <data key="d0">30085931</data>
    </edge>
    <edge source="IND" target="ECU">
      <data key="d0">1639293</data>
    </edge>
    <edge source="IND" target="SLV">
      <data key="d0">1237351</data>
    </edge>
    <edge source="IND" target="ETH">
      <data key="d0">34086189</data>
    </edge>
    <edge source="IND" target="EST">
      <data key="d0">741496</data>
    </edge>
    <edge source="IND" target="FIN">
      <data key="d0">4277610</data>
    </edge>
    <edge source="IND" target="FRA">
      <data key="d0">173673165</data>
    </edge>
    <edge source="IND" target="GEO">
      <data key="d0">6627247</data>
    </edge>
    <edge source="IND" target="GMB">
      <data key="d0">510933</data>
    </edge>
    <edge source="IND" target="DEU">
      <data key="d0">342085488</data>
    </edge>
    <edge source="IND" target="GHA">
      <data key="d0">25009402</data>
    </edge>
    <edge source="IND" target="GRC">
      <data key="d0">2928713</data>
    </edge>
    <edge source="IND" target="GTM">
      <data key="d0">5203879</data>
    </edge>
    <edge source="IND" target="HND">
      <data key="d0">2306429</data>
    </edge>
    <edge source="IND" target="HKG">
      <data key="d0">14073834</data>
    </edge>
    <edge source="IND" target="HUN">
      <data key="d0">26182822</data>
    </edge>
    <edge source="IND" target="IDN">
      <data key="d0">123476088</data>
    </edge>
    <edge source="IND" target="IRL">
      <data key="d0">5862651</data>
    </edge>
    <edge source="IND" target="ISR">
      <data key="d0">23340004</data>
    </edge>
    <edge source="IND" target="ITA">
      <data key="d0">196680554</data>
    </edge>
    <edge source="IND" target="CIV">
      <data key="d0">6653925</data>
    </edge>
    <edge source="IND" target="JAM">
      <data key="d0">236080</data>
    </edge>
    <edge source="IND" target="JPN">
      <data key="d0">83593032</data>
    </edge>
    <edge source="IND" target="KAZ">
      <data key="d0">7118999</data>
    </edge>
    <edge source="IND" target="JOR">
      <data key="d0">14020789</data>
    </edge>
    <edge source="IND" target="KOR">
      <data key="d0">80932227</data>
    </edge>
    <edge source="IND" target="LBN">
      <data key="d0">2899954</data>
    </edge>
    <edge source="IND" target="LVA">
      <data key="d0">1148854</data>
    </edge>
    <edge source="IND" target="LTU">
      <data key="d0">6041155</data>
    </edge>
    <edge source="IND" target="MDG">
      <data key="d0">2040050</data>
    </edge>
    <edge source="IND" target="MWI">
      <data key="d0">8465277</data>
    </edge>
    <edge source="IND" target="MYS">
      <data key="d0">190721345</data>
    </edge>
    <edge source="IND" target="MRT">
      <data key="d0">1943846</data>
    </edge>
    <edge source="IND" target="MUS">
      <data key="d0">4794339</data>
    </edge>
    <edge source="IND" target="MEX">
      <data key="d0">77924537</data>
    </edge>
    <edge source="IND" target="MDA">
      <data key="d0">67714</data>
    </edge>
    <edge source="IND" target="MAR">
      <data key="d0">17272318</data>
    </edge>
    <edge source="IND" target="MOZ">
      <data key="d0">8792533</data>
    </edge>
    <edge source="IND" target="OMN">
      <data key="d0">94639160</data>
    </edge>
    <edge source="IND" target="NAM">
      <data key="d0">555148</data>
    </edge>
    <edge source="IND" target="NLD">
      <data key="d0">58396865</data>
    </edge>
    <edge source="IND" target="NZL">
      <data key="d0">2968628</data>
    </edge>
    <edge source="IND" target="NIC">
      <data key="d0">3074761</data>
    </edge>
    <edge source="IND" target="NER">
      <data key="d0">3014777</data>
    </edge>
    <edge source="IND" target="NOR">
      <data key="d0">8629310</data>
    </edge>
    <edge source="IND" target="PAK">
      <data key="d0">19663700</data>
    </edge>
    <edge source="IND" target="PAN">
      <data key="d0">1927010</data>
    </edge>
    <edge source="IND" target="PRY">
      <data key="d0">1116385</data>
    </edge>
    <edge source="IND" target="PER">
      <data key="d0">18736272</data>
    </edge>
    <edge source="IND" target="PHL">
      <data key="d0">79149853</data>
    </edge>
    <edge source="IND" target="POL">
      <data key="d0">33876800</data>
    </edge>
    <edge source="IND" target="PRT">
      <data key="d0">8536605</data>
    </edge>
    <edge source="IND" target="ROU">
      <data key="d0">23771990</data>
    </edge>
    <edge source="IND" target="RUS">
      <data key="d0">37261104</data>
    </edge>
    <edge source="IND" target="SAU">
      <data key="d0">199132043</data>
    </edge>
    <edge source="IND" target="SEN">
      <data key="d0">17199466</data>
    </edge>
    <edge source="IND" target="SRB">
      <data key="d0">3367209</data>
    </edge>
    <edge source="IND" target="SGP">
      <data key="d0">119528660</data>
    </edge>
    <edge source="IND" target="SVK">
      <data key="d0">12333769</data>
    </edge>
    <edge source="IND" target="VNM">
      <data key="d0">69921617</data>
    </edge>
    <edge source="IND" target="SVN">
      <data key="d0">3260639</data>
    </edge>
    <edge source="IND" target="ZAF">
      <data key="d0">53432293</data>
    </edge>
    <edge source="IND" target="ZWE">
      <data key="d0">2715405</data>
    </edge>
    <edge source="IND" target="ESP">
      <data key="d0">84156774</data>
    </edge>
    <edge source="IND" target="SWE">
      <data key="d0">31719641</data>
    </edge>
    <edge source="IND" target="CHE">
      <data key="d0">17822816</data>
    </edge>
    <edge source="IND" target="THA">
      <data key="d0">114128510</data>
    </edge>
    <edge source="IND" target="TGO">
      <data key="d0">3844772</data>
    </edge>
    <edge source="IND" target="ARE">
      <data key="d0">342286032</data>
    </edge>
    <edge source="IND" target="TUN">
      <data key="d0">5148533</data>
    </edge>
    <edge source="IND" target="TUR">
      <data key="d0">110993614</data>
    </edge>
    <edge source="IND" target="UGA">
      <data key="d0">19578432</data>
    </edge>
    <edge source="IND" target="UKR">
      <data key="d0">5714096</data>
    </edge>
    <edge source="IND" target="MKD">
      <data key="d0">514620</data>
    </edge>
    <edge source="IND" target="EGY">
      <data key="d0">65809701</data>
    </edge>
    <edge source="IND" target="GBR">
      <data key="d0">198620051</data>
    </edge>
    <edge source="IND" target="TZA">
      <data key="d0">28062807</data>
    </edge>
    <edge source="IND" target="USA">
      <data key="d0">974948802</data>
    </edge>
    <edge source="IND" target="BFA">
      <data key="d0">3262706</data>
    </edge>
    <edge source="IND" target="URY">
      <data key="d0">3568807</data>
    </edge>
    <edge source="CHE" target="ALB">
      <data key="d0">535108</data>
    </edge>
    <edge source="CHE" target="DZA">
      <data key="d0">5917396</data>
    </edge>
    <edge source="CHE" target="AZE">
      <data key="d0">1731134</data>
    </edge>
    <edge source="CHE" target="ARG">
      <data key="d0">16267746</data>
    </edge>
    <edge source="CHE" target="AUS">
      <data key="d0">86780872</data>
    </edge>
    <edge source="CHE" target="AUT">
      <data key="d0">310100253</data>
    </edge>
    <edge source="CHE" target="ARM">
      <data key="d0">212375</data>
    </edge>
    <edge source="CHE" target="BEL">
      <data key="d0">182654154</data>
    </edge>
    <edge source="CHE" target="BOL">
      <data key="d0">9100771</data>
    </edge>
    <edge source="CHE" target="BWA">
      <data key="d0">149691</data>
    </edge>
    <edge source="CHE" target="BRA">
      <data key="d0">52605676</data>
    </edge>
    <edge source="CHE" target="BGR">
      <data key="d0">11779081</data>
    </edge>
    <edge source="CHE" target="BLR">
      <data key="d0">3393742</data>
    </edge>
    <edge source="CHE" target="KHM">
      <data key="d0">1357806</data>
    </edge>
    <edge source="CHE" target="CMR">
      <data key="d0">862809</data>
    </edge>
    <edge source="CHE" target="CAN">
      <data key="d0">65817362</data>
    </edge>
    <edge source="CHE" target="CAF">
      <data key="d0">38875</data>
    </edge>
    <edge source="CHE" target="LKA">
      <data key="d0">2279978</data>
    </edge>
    <edge source="CHE" target="CHL">
      <data key="d0">10248523</data>
    </edge>
    <edge source="CHE" target="CHN">
      <data key="d0">605286043</data>
    </edge>
    <edge source="CHE" target="COL">
      <data key="d0">8688173</data>
    </edge>
    <edge source="CHE" target="CRI">
      <data key="d0">1367090</data>
    </edge>
    <edge source="CHE" target="HRV">
      <data key="d0">12232928</data>
    </edge>
    <edge source="CHE" target="CZE">
      <data key="d0">92663599</data>
    </edge>
    <edge source="CHE" target="BEN">
      <data key="d0">72103</data>
    </edge>
    <edge source="CHE" target="DNK">
      <data key="d0">53700188</data>
    </edge>
    <edge source="CHE" target="ECU">
      <data key="d0">1962961</data>
    </edge>
    <edge source="CHE" target="SLV">
      <data key="d0">1209121</data>
    </edge>
    <edge source="CHE" target="ETH">
      <data key="d0">1317243</data>
    </edge>
    <edge source="CHE" target="EST">
      <data key="d0">7236800</data>
    </edge>
    <edge source="CHE" target="FIN">
      <data key="d0">47872923</data>
    </edge>
    <edge source="CHE" target="FRA">
      <data key="d0">440600572</data>
    </edge>
    <edge source="CHE" target="GEO">
      <data key="d0">480352</data>
    </edge>
    <edge source="CHE" target="GMB">
      <data key="d0">12405</data>
    </edge>
    <edge source="CHE" target="DEU">
      <data key="d0">2413912331</data>
    </edge>
    <edge source="CHE" target="GHA">
      <data key="d0">1061667</data>
    </edge>
    <edge source="CHE" target="GRC">
      <data key="d0">12296041</data>
    </edge>
    <edge source="CHE" target="GTM">
      <data key="d0">2215179</data>
    </edge>
    <edge source="CHE" target="HND">
      <data key="d0">329022</data>
    </edge>
    <edge source="CHE" target="HKG">
      <data key="d0">48240803</data>
    </edge>
    <edge source="CHE" target="HUN">
      <data key="d0">58333618</data>
    </edge>
    <edge source="CHE" target="IDN">
      <data key="d0">22365474</data>
    </edge>
    <edge source="CHE" target="IRL">
      <data key="d0">42523616</data>
    </edge>
    <edge source="CHE" target="ISR">
      <data key="d0">32874143</data>
    </edge>
    <edge source="CHE" target="ITA">
      <data key="d0">442200617</data>
    </edge>
    <edge source="CHE" target="CIV">
      <data key="d0">1326831</data>
    </edge>
    <edge source="CHE" target="JAM">
      <data key="d0">2983064</data>
    </edge>
    <edge source="CHE" target="JPN">
      <data key="d0">183849818</data>
    </edge>
    <edge source="CHE" target="KAZ">
      <data key="d0">6392681</data>
    </edge>
    <edge source="CHE" target="JOR">
      <data key="d0">2989662</data>
    </edge>
    <edge source="CHE" target="KOR">
      <data key="d0">301816077</data>
    </edge>
    <edge source="CHE" target="KGZ">
      <data key="d0">91076</data>
    </edge>
    <edge source="CHE" target="LBN">
      <data key="d0">2237197</data>
    </edge>
    <edge source="CHE" target="LVA">
      <data key="d0">4820823</data>
    </edge>
    <edge source="CHE" target="LTU">
      <data key="d0">10729400</data>
    </edge>
    <edge source="CHE" target="MDG">
      <data key="d0">419245</data>
    </edge>
    <edge source="CHE" target="MYS">
      <data key="d0">55819225</data>
    </edge>
    <edge source="CHE" target="MRT">
      <data key="d0">72060</data>
    </edge>
    <edge source="CHE" target="MUS">
      <data key="d0">849908</data>
    </edge>
    <edge source="CHE" target="MEX">
      <data key="d0">57491598</data>
    </edge>
    <edge source="CHE" target="MDA">
      <data key="d0">760610</data>
    </edge>
    <edge source="CHE" target="MAR">
      <data key="d0">8324476</data>
    </edge>
    <edge source="CHE" target="MOZ">
      <data key="d0">79852</data>
    </edge>
    <edge source="CHE" target="OMN">
      <data key="d0">53524459</data>
    </edge>
    <edge source="CHE" target="NAM">
      <data key="d0">199768</data>
    </edge>
    <edge source="CHE" target="NLD">
      <data key="d0">267670784</data>
    </edge>
    <edge source="CHE" target="NZL">
      <data key="d0">9812247</data>
    </edge>
    <edge source="CHE" target="NIC">
      <data key="d0">439051</data>
    </edge>
    <edge source="CHE" target="NER">
      <data key="d0">176523</data>
    </edge>
    <edge source="CHE" target="NOR">
      <data key="d0">72559257</data>
    </edge>
    <edge source="CHE" target="PAK">
      <data key="d0">14967982</data>
    </edge>
    <edge source="CHE" target="PAN">
      <data key="d0">3003382</data>
    </edge>
    <edge source="CHE" target="PRY">
      <data key="d0">368237</data>
    </edge>
    <edge source="CHE" target="PER">
      <data key="d0">9361087</data>
    </edge>
    <edge source="CHE" target="PHL">
      <data key="d0">15157051</data>
    </edge>
    <edge source="CHE" target="POL">
      <data key="d0">105171257</data>
    </edge>
    <edge source="CHE" target="PRT">
      <data key="d0">15547985</data>
    </edge>
    <edge source="CHE" target="ROU">
      <data key="d0">68092541</data>
    </edge>
    <edge source="CHE" target="RUS">
      <data key="d0">108074572</data>
    </edge>
    <edge source="CHE" target="SAU">
      <data key="d0">49050422</data>
    </edge>
    <edge source="CHE" target="SEN">
      <data key="d0">4030966</data>
    </edge>
    <edge source="CHE" target="SRB">
      <data key="d0">6682077</data>
    </edge>
    <edge source="CHE" target="IND">
      <data key="d0">98297126</data>
    </edge>
    <edge source="CHE" target="SGP">
      <data key="d0">120341723</data>
    </edge>
    <edge source="CHE" target="SVK">
      <data key="d0">36794192</data>
    </edge>
    <edge source="CHE" target="VNM">
      <data key="d0">14337407</data>
    </edge>
    <edge source="CHE" target="SVN">
      <data key="d0">16926248</data>
    </edge>
    <edge source="CHE" target="ZAF">
      <data key="d0">41345993</data>
    </edge>
    <edge source="CHE" target="ZWE">
      <data key="d0">90657</data>
    </edge>
    <edge source="CHE" target="ESP">
      <data key="d0">182553906</data>
    </edge>
    <edge source="CHE" target="SWE">
      <data key="d0">102322974</data>
    </edge>
    <edge source="CHE" target="THA">
      <data key="d0">41771700</data>
    </edge>
    <edge source="CHE" target="TGO">
      <data key="d0">141934</data>
    </edge>
    <edge source="CHE" target="ARE">
      <data key="d0">52991310</data>
    </edge>
    <edge source="CHE" target="TUN">
      <data key="d0">5539394</data>
    </edge>
    <edge source="CHE" target="TUR">
      <data key="d0">78014483</data>
    </edge>
    <edge source="CHE" target="UGA">
      <data key="d0">153410</data>
    </edge>
    <edge source="CHE" target="UKR">
      <data key="d0">8789004</data>
    </edge>
    <edge source="CHE" target="MKD">
      <data key="d0">1423870</data>
    </edge>
    <edge source="CHE" target="EGY">
      <data key="d0">21071559</data>
    </edge>
    <edge source="CHE" target="GBR">
      <data key="d0">341991656</data>
    </edge>
    <edge source="CHE" target="TZA">
      <data key="d0">1074806</data>
    </edge>
    <edge source="CHE" target="USA">
      <data key="d0">1012763946</data>
    </edge>
    <edge source="CHE" target="BFA">
      <data key="d0">157630</data>
    </edge>
    <edge source="CHE" target="URY">
      <data key="d0">1044732</data>
    </edge>
    <edge source="MKD" target="ALB">
      <data key="d0">672781</data>
    </edge>
    <edge source="MKD" target="AUS">
      <data key="d0">45493</data>
    </edge>
    <edge source="MKD" target="AUT">
      <data key="d0">149073</data>
    </edge>
    <edge source="MKD" target="BEL">
      <data key="d0">1613803</data>
    </edge>
    <edge source="MKD" target="BGR">
      <data key="d0">787369</data>
    </edge>
    <edge source="MKD" target="LKA">
      <data key="d0">30872</data>
    </edge>
    <edge source="MKD" target="CHN">
      <data key="d0">19271</data>
    </edge>
    <edge source="MKD" target="HRV">
      <data key="d0">457106</data>
    </edge>
    <edge source="MKD" target="CZE">
      <data key="d0">1583009</data>
    </edge>
    <edge source="MKD" target="DNK">
      <data key="d0">26698</data>
    </edge>
    <edge source="MKD" target="FRA">
      <data key="d0">692424</data>
    </edge>
    <edge source="MKD" target="DEU">
      <data key="d0">544271304</data>
    </edge>
    <edge source="MKD" target="GRC">
      <data key="d0">342043</data>
    </edge>
    <edge source="MKD" target="HKG">
      <data key="d0">41751</data>
    </edge>
    <edge source="MKD" target="HUN">
      <data key="d0">47045</data>
    </edge>
    <edge source="MKD" target="ITA">
      <data key="d0">2811881</data>
    </edge>
    <edge source="MKD" target="JPN">
      <data key="d0">121702</data>
    </edge>
    <edge source="MKD" target="MEX">
      <data key="d0">2111634</data>
    </edge>
    <edge source="MKD" target="MDA">
      <data key="d0">119796</data>
    </edge>
    <edge source="MKD" target="NLD">
      <data key="d0">567048</data>
    </edge>
    <edge source="MKD" target="NOR">
      <data key="d0">115920</data>
    </edge>
    <edge source="MKD" target="POL">
      <data key="d0">22230</data>
    </edge>
    <edge source="MKD" target="PRT">
      <data key="d0">314037</data>
    </edge>
    <edge source="MKD" target="ROU">
      <data key="d0">613175</data>
    </edge>
    <edge source="MKD" target="RUS">
      <data key="d0">481394</data>
    </edge>
    <edge source="MKD" target="SAU">
      <data key="d0">10704</data>
    </edge>
    <edge source="MKD" target="SRB">
      <data key="d0">4571121</data>
    </edge>
    <edge source="MKD" target="SVK">
      <data key="d0">616044</data>
    </edge>
    <edge source="MKD" target="SVN">
      <data key="d0">3294153</data>
    </edge>
    <edge source="MKD" target="ZAF">
      <data key="d0">661728</data>
    </edge>
    <edge source="MKD" target="SWE">
      <data key="d0">928179</data>
    </edge>
    <edge source="MKD" target="CHE">
      <data key="d0">200316</data>
    </edge>
    <edge source="MKD" target="ARE">
      <data key="d0">33466</data>
    </edge>
    <edge source="MKD" target="TUR">
      <data key="d0">101043</data>
    </edge>
    <edge source="MKD" target="UKR">
      <data key="d0">14301</data>
    </edge>
    <edge source="MKD" target="EGY">
      <data key="d0">149429</data>
    </edge>
    <edge source="MKD" target="GBR">
      <data key="d0">1631792</data>
    </edge>
    <edge source="MKD" target="USA">
      <data key="d0">1730281</data>
    </edge>
    <edge source="USA" target="ALB">
      <data key="d0">1888668</data>
    </edge>
    <edge source="USA" target="DZA">
      <data key="d0">125476216</data>
    </edge>
    <edge source="USA" target="AZE">
      <data key="d0">31854916</data>
    </edge>
    <edge source="USA" target="ARG">
      <data key="d0">542293545</data>
    </edge>
    <edge source="USA" target="AUS">
      <data key="d0">1505592834</data>
    </edge>
    <edge source="USA" target="AUT">
      <data key="d0">89568772</data>
    </edge>
    <edge source="USA" target="ARM">
      <data key="d0">4539924</data>
    </edge>
    <edge source="USA" target="BEL">
      <data key="d0">1238071095</data>
    </edge>
    <edge source="USA" target="BOL">
      <data key="d0">53244741</data>
    </edge>
    <edge source="USA" target="BWA">
      <data key="d0">1863222</data>
    </edge>
    <edge source="USA" target="BRA">
      <data key="d0">1323871341</data>
    </edge>
    <edge source="USA" target="BGR">
      <data key="d0">10743328</data>
    </edge>
    <edge source="USA" target="BDI">
      <data key="d0">503521</data>
    </edge>
    <edge source="USA" target="BLR">
      <data key="d0">2496812</data>
    </edge>
    <edge source="USA" target="KHM">
      <data key="d0">8439432</data>
    </edge>
    <edge source="USA" target="CMR">
      <data key="d0">21785637</data>
    </edge>
    <edge source="USA" target="CAN">
      <data key="d0">16511178819</data>
    </edge>
    <edge source="USA" target="CAF">
      <data key="d0">86943</data>
    </edge>
    <edge source="USA" target="LKA">
      <data key="d0">17926471</data>
    </edge>
    <edge source="USA" target="CHL">
      <data key="d0">654201380</data>
    </edge>
    <edge source="USA" target="CHN">
      <data key="d0">4193389949</data>
    </edge>
    <edge source="USA" target="COL">
      <data key="d0">497712789</data>
    </edge>
    <edge source="USA" target="CRI">
      <data key="d0">179324756</data>
    </edge>
    <edge source="USA" target="HRV">
      <data key="d0">13486352</data>
    </edge>
    <edge source="USA" target="CZE">
      <data key="d0">132418115</data>
    </edge>
    <edge source="USA" target="BEN">
      <data key="d0">2029475</data>
    </edge>
    <edge source="USA" target="DNK">
      <data key="d0">113938034</data>
    </edge>
    <edge source="USA" target="ECU">
      <data key="d0">156172921</data>
    </edge>
    <edge source="USA" target="SLV">
      <data key="d0">69580430</data>
    </edge>
    <edge source="USA" target="ETH">
      <data key="d0">11488890</data>
    </edge>
    <edge source="USA" target="EST">
      <data key="d0">11117418</data>
    </edge>
    <edge source="USA" target="FIN">
      <data key="d0">69182296</data>
    </edge>
    <edge source="USA" target="FRA">
      <data key="d0">1228447979</data>
    </edge>
    <edge source="USA" target="GEO">
      <data key="d0">27811864</data>
    </edge>
    <edge source="USA" target="GMB">
      <data key="d0">880313</data>
    </edge>
    <edge source="USA" target="DEU">
      <data key="d0">2443010312</data>
    </edge>
    <edge source="USA" target="GHA">
      <data key="d0">52323322</data>
    </edge>
    <edge source="USA" target="GRC">
      <data key="d0">23533921</data>
    </edge>
    <edge source="USA" target="GTM">
      <data key="d0">165249543</data>
    </edge>
    <edge source="USA" target="HND">
      <data key="d0">75832518</data>
    </edge>
    <edge source="USA" target="HKG">
      <data key="d0">369944307</data>
    </edge>
    <edge source="USA" target="HUN">
      <data key="d0">138937346</data>
    </edge>
    <edge source="USA" target="IDN">
      <data key="d0">243903145</data>
    </edge>
    <edge source="USA" target="IRL">
      <data key="d0">276774955</data>
    </edge>
    <edge source="USA" target="ISR">
      <data key="d0">308671356</data>
    </edge>
    <edge source="USA" target="ITA">
      <data key="d0">577066741</data>
    </edge>
    <edge source="USA" target="CIV">
      <data key="d0">22239479</data>
    </edge>
    <edge source="USA" target="JAM">
      <data key="d0">87570387</data>
    </edge>
    <edge source="USA" target="JPN">
      <data key="d0">1671095886</data>
    </edge>
    <edge source="USA" target="KAZ">
      <data key="d0">144082559</data>
    </edge>
    <edge source="USA" target="JOR">
      <data key="d0">35095261</data>
    </edge>
    <edge source="USA" target="KOR">
      <data key="d0">1646547334</data>
    </edge>
    <edge source="USA" target="KGZ">
      <data key="d0">1763031</data>
    </edge>
    <edge source="USA" target="LBN">
      <data key="d0">27132139</data>
    </edge>
    <edge source="USA" target="LVA">
      <data key="d0">19005010</data>
    </edge>
    <edge source="USA" target="LTU">
      <data key="d0">19618132</data>
    </edge>
    <edge source="USA" target="MDG">
      <data key="d0">9925265</data>
    </edge>
    <edge source="USA" target="MWI">
      <data key="d0">623594</data>
    </edge>
    <edge source="USA" target="MYS">
      <data key="d0">418169677</data>
    </edge>
    <edge source="USA" target="MRT">
      <data key="d0">6498351</data>
    </edge>
    <edge source="USA" target="MUS">
      <data key="d0">3128905</data>
    </edge>
    <edge source="USA" target="MEX">
      <data key="d0">13255156058</data>
    </edge>
    <edge source="USA" target="MDA">
      <data key="d0">266073</data>
    </edge>
    <edge source="USA" target="MAR">
      <data key="d0">35137614</data>
    </edge>
    <edge source="USA" target="MOZ">
      <data key="d0">5198501</data>
    </edge>
    <edge source="USA" target="OMN">
      <data key="d0">155084985</data>
    </edge>
    <edge source="USA" target="NAM">
      <data key="d0">8891136</data>
    </edge>
    <edge source="USA" target="NLD">
      <data key="d0">1045057428</data>
    </edge>
    <edge source="USA" target="NZL">
      <data key="d0">170637212</data>
    </edge>
    <edge source="USA" target="NIC">
      <data key="d0">57712346</data>
    </edge>
    <edge source="USA" target="NER">
      <data key="d0">2758941</data>
    </edge>
    <edge source="USA" target="NOR">
      <data key="d0">183462505</data>
    </edge>
    <edge source="USA" target="PAK">
      <data key="d0">156181061</data>
    </edge>
    <edge source="USA" target="PAN">
      <data key="d0">219509179</data>
    </edge>
    <edge source="USA" target="PRY">
      <data key="d0">19395025</data>
    </edge>
    <edge source="USA" target="PER">
      <data key="d0">454874070</data>
    </edge>
    <edge source="USA" target="PHL">
      <data key="d0">297402530</data>
    </edge>
    <edge source="USA" target="POL">
      <data key="d0">205101950</data>
    </edge>
    <edge source="USA" target="PRT">
      <data key="d0">49878958</data>
    </edge>
    <edge source="USA" target="ROU">
      <data key="d0">53263775</data>
    </edge>
    <edge source="USA" target="RUS">
      <data key="d0">529635891</data>
    </edge>
    <edge source="USA" target="SAU">
      <data key="d0">1259147251</data>
    </edge>
    <edge source="USA" target="SEN">
      <data key="d0">9789753</data>
    </edge>
    <edge source="USA" target="SRB">
      <data key="d0">7544382</data>
    </edge>
    <edge source="USA" target="IND">
      <data key="d0">834916402</data>
    </edge>
    <edge source="USA" target="SGP">
      <data key="d0">1392256179</data>
    </edge>
    <edge source="USA" target="SVK">
      <data key="d0">41986138</data>
    </edge>
    <edge source="USA" target="VNM">
      <data key="d0">220174381</data>
    </edge>
    <edge source="USA" target="SVN">
      <data key="d0">14395352</data>
    </edge>
    <edge source="USA" target="ZAF">
      <data key="d0">388233327</data>
    </edge>
    <edge source="USA" target="ZWE">
      <data key="d0">1512064</data>
    </edge>
    <edge source="USA" target="ESP">
      <data key="d0">334973202</data>
    </edge>
    <edge source="USA" target="SWE">
      <data key="d0">248987473</data>
    </edge>
    <edge source="USA" target="CHE">
      <data key="d0">218380275</data>
    </edge>
    <edge source="USA" target="THA">
      <data key="d0">457379105</data>
    </edge>
    <edge source="USA" target="TGO">
      <data key="d0">278762</data>
    </edge>
    <edge source="USA" target="ARE">
      <data key="d0">990540889</data>
    </edge>
    <edge source="USA" target="TUN">
      <data key="d0">17037799</data>
    </edge>
    <edge source="USA" target="TUR">
      <data key="d0">374579921</data>
    </edge>
    <edge source="USA" target="UGA">
      <data key="d0">4904440</data>
    </edge>
    <edge source="USA" target="UKR">
      <data key="d0">53387134</data>
    </edge>
    <edge source="USA" target="MKD">
      <data key="d0">3317800</data>
    </edge>
    <edge source="USA" target="EGY">
      <data key="d0">263163532</data>
    </edge>
    <edge source="USA" target="GBR">
      <data key="d0">2412800265</data>
    </edge>
    <edge source="USA" target="TZA">
      <data key="d0">14658901</data>
    </edge>
    <edge source="USA" target="BFA">
      <data key="d0">1206562</data>
    </edge>
    <edge source="USA" target="URY">
      <data key="d0">37482271</data>
    </edge>
    <edge source="DZA" target="BEL">
      <data key="d0">95022</data>
    </edge>
    <edge source="DZA" target="CHN">
      <data key="d0">10519</data>
    </edge>
    <edge source="DZA" target="FRA">
      <data key="d0">13820</data>
    </edge>
    <edge source="DZA" target="ITA">
      <data key="d0">104189</data>
    </edge>
    <edge source="DZA" target="CIV">
      <data key="d0">16411</data>
    </edge>
    <edge source="DZA" target="MRT">
      <data key="d0">73057</data>
    </edge>
    <edge source="DZA" target="MEX">
      <data key="d0">22848</data>
    </edge>
    <edge source="DZA" target="MAR">
      <data key="d0">29355</data>
    </edge>
    <edge source="DZA" target="SGP">
      <data key="d0">13436</data>
    </edge>
    <edge source="DZA" target="TUN">
      <data key="d0">142547</data>
    </edge>
    <edge source="DZA" target="GBR">
      <data key="d0">40666</data>
    </edge>
    <edge source="DZA" target="USA">
      <data key="d0">523757</data>
    </edge>
    <edge source="BEL" target="ALB">
      <data key="d0">1021868</data>
    </edge>
    <edge source="BEL" target="DZA">
      <data key="d0">87919768</data>
    </edge>
    <edge source="BEL" target="AZE">
      <data key="d0">7642732</data>
    </edge>
    <edge source="BEL" target="ARG">
      <data key="d0">28323548</data>
    </edge>
    <edge source="BEL" target="AUS">
      <data key="d0">122847466</data>
    </edge>
    <edge source="BEL" target="AUT">
      <data key="d0">149021825</data>
    </edge>
    <edge source="BEL" target="ARM">
      <data key="d0">2274639</data>
    </edge>
    <edge source="BEL" target="BOL">
      <data key="d0">3482475</data>
    </edge>
    <edge source="BEL" target="BWA">
      <data key="d0">249993</data>
    </edge>
    <edge source="BEL" target="BRA">
      <data key="d0">153700542</data>
    </edge>
    <edge source="BEL" target="BGR">
      <data key="d0">34269134</data>
    </edge>
    <edge source="BEL" target="BDI">
      <data key="d0">1388646</data>
    </edge>
    <edge source="BEL" target="BLR">
      <data key="d0">4496926</data>
    </edge>
    <edge source="BEL" target="KHM">
      <data key="d0">971428</data>
    </edge>
    <edge source="BEL" target="CMR">
      <data key="d0">15372122</data>
    </edge>
    <edge source="BEL" target="CAN">
      <data key="d0">81078501</data>
    </edge>
    <edge source="BEL" target="CAF">
      <data key="d0">646339</data>
    </edge>
    <edge source="BEL" target="LKA">
      <data key="d0">2285280</data>
    </edge>
    <edge source="BEL" target="CHL">
      <data key="d0">42799767</data>
    </edge>
    <edge source="BEL" target="CHN">
      <data key="d0">385886453</data>
    </edge>
    <edge source="BEL" target="COL">
      <data key="d0">24811976</data>
    </edge>
    <edge source="BEL" target="CRI">
      <data key="d0">2880721</data>
    </edge>
    <edge source="BEL" target="HRV">
      <data key="d0">29146238</data>
    </edge>
    <edge source="BEL" target="CZE">
      <data key="d0">130782035</data>
    </edge>
    <edge source="BEL" target="BEN">
      <data key="d0">1006491</data>
    </edge>
    <edge source="BEL" target="DNK">
      <data key="d0">259133008</data>
    </edge>
    <edge source="BEL" target="ECU">
      <data key="d0">7098995</data>
    </edge>
    <edge source="BEL" target="SLV">
      <data key="d0">2130825</data>
    </edge>
    <edge source="BEL" target="ETH">
      <data key="d0">8036119</data>
    </edge>
    <edge source="BEL" target="EST">
      <data key="d0">19519557</data>
    </edge>
    <edge source="BEL" target="FIN">
      <data key="d0">108431315</data>
    </edge>
    <edge source="BEL" target="FRA">
      <data key="d0">1659507020</data>
    </edge>
    <edge source="BEL" target="GEO">
      <data key="d0">4263783</data>
    </edge>
    <edge source="BEL" target="GMB">
      <data key="d0">206884</data>
    </edge>
    <edge source="BEL" target="PSE">
      <data key="d0">154906</data>
    </edge>
    <edge source="BEL" target="DEU">
      <data key="d0">1425925853</data>
    </edge>
    <edge source="BEL" target="GHA">
      <data key="d0">17266233</data>
    </edge>
    <edge source="BEL" target="GRC">
      <data key="d0">67137601</data>
    </edge>
    <edge source="BEL" target="GTM">
      <data key="d0">2793386</data>
    </edge>
    <edge source="BEL" target="HND">
      <data key="d0">1315403</data>
    </edge>
    <edge source="BEL" target="HKG">
      <data key="d0">11674339</data>
    </edge>
    <edge source="BEL" target="HUN">
      <data key="d0">149579869</data>
    </edge>
    <edge source="BEL" target="IDN">
      <data key="d0">43786793</data>
    </edge>
    <edge source="BEL" target="IRL">
      <data key="d0">88069003</data>
    </edge>
    <edge source="BEL" target="ISR">
      <data key="d0">79240453</data>
    </edge>
    <edge source="BEL" target="ITA">
      <data key="d0">621750323</data>
    </edge>
    <edge source="BEL" target="CIV">
      <data key="d0">24117367</data>
    </edge>
    <edge source="BEL" target="JAM">
      <data key="d0">1006971</data>
    </edge>
    <edge source="BEL" target="JPN">
      <data key="d0">99825789</data>
    </edge>
    <edge source="BEL" target="KAZ">
      <data key="d0">17346565</data>
    </edge>
    <edge source="BEL" target="JOR">
      <data key="d0">19411354</data>
    </edge>
    <edge source="BEL" target="KOR">
      <data key="d0">82823315</data>
    </edge>
    <edge source="BEL" target="KGZ">
      <data key="d0">1625226</data>
    </edge>
    <edge source="BEL" target="LBN">
      <data key="d0">13506920</data>
    </edge>
    <edge source="BEL" target="LVA">
      <data key="d0">41085856</data>
    </edge>
    <edge source="BEL" target="LTU">
      <data key="d0">24439167</data>
    </edge>
    <edge source="BEL" target="MDG">
      <data key="d0">5318219</data>
    </edge>
    <edge source="BEL" target="MWI">
      <data key="d0">417445</data>
    </edge>
    <edge source="BEL" target="MYS">
      <data key="d0">37453688</data>
    </edge>
    <edge source="BEL" target="MRT">
      <data key="d0">8831540</data>
    </edge>
    <edge source="BEL" target="MUS">
      <data key="d0">2099871</data>
    </edge>
    <edge source="BEL" target="MEX">
      <data key="d0">107318015</data>
    </edge>
    <edge source="BEL" target="MDA">
      <data key="d0">753995</data>
    </edge>
    <edge source="BEL" target="MAR">
      <data key="d0">74920348</data>
    </edge>
    <edge source="BEL" target="MOZ">
      <data key="d0">5084082</data>
    </edge>
    <edge source="BEL" target="OMN">
      <data key="d0">48259758</data>
    </edge>
    <edge source="BEL" target="NAM">
      <data key="d0">761902</data>
    </edge>
    <edge source="BEL" target="NLD">
      <data key="d0">963060437</data>
    </edge>
    <edge source="BEL" target="NZL">
      <data key="d0">20229299</data>
    </edge>
    <edge source="BEL" target="NIC">
      <data key="d0">1020237</data>
    </edge>
    <edge source="BEL" target="NER">
      <data key="d0">1400063</data>
    </edge>
    <edge source="BEL" target="NOR">
      <data key="d0">82998909</data>
    </edge>
    <edge source="BEL" target="PAK">
      <data key="d0">18138358</data>
    </edge>
    <edge source="BEL" target="PAN">
      <data key="d0">6735295</data>
    </edge>
    <edge source="BEL" target="PRY">
      <data key="d0">1241761</data>
    </edge>
    <edge source="BEL" target="PER">
      <data key="d0">32349028</data>
    </edge>
    <edge source="BEL" target="PHL">
      <data key="d0">26123404</data>
    </edge>
    <edge source="BEL" target="POL">
      <data key="d0">311395332</data>
    </edge>
    <edge source="BEL" target="PRT">
      <data key="d0">89967885</data>
    </edge>
    <edge source="BEL" target="ROU">
      <data key="d0">72146580</data>
    </edge>
    <edge source="BEL" target="RUS">
      <data key="d0">418805289</data>
    </edge>
    <edge source="BEL" target="SAU">
      <data key="d0">144467158</data>
    </edge>
    <edge source="BEL" target="SEN">
      <data key="d0">15595422</data>
    </edge>
    <edge source="BEL" target="SRB">
      <data key="d0">16052324</data>
    </edge>
    <edge source="BEL" target="IND">
      <data key="d0">145165574</data>
    </edge>
    <edge source="BEL" target="SGP">
      <data key="d0">112835192</data>
    </edge>
    <edge source="BEL" target="SVK">
      <data key="d0">37436309</data>
    </edge>
    <edge source="BEL" target="VNM">
      <data key="d0">27004882</data>
    </edge>
    <edge source="BEL" target="SVN">
      <data key="d0">22404608</data>
    </edge>
    <edge source="BEL" target="ZAF">
      <data key="d0">144260449</data>
    </edge>
    <edge source="BEL" target="ZWE">
      <data key="d0">1532055</data>
    </edge>
    <edge source="BEL" target="ESP">
      <data key="d0">416410634</data>
    </edge>
    <edge source="BEL" target="SWE">
      <data key="d0">317196499</data>
    </edge>
    <edge source="BEL" target="CHE">
      <data key="d0">148791978</data>
    </edge>
    <edge source="BEL" target="THA">
      <data key="d0">50887461</data>
    </edge>
    <edge source="BEL" target="TGO">
      <data key="d0">2240243</data>
    </edge>
    <edge source="BEL" target="ARE">
      <data key="d0">174851210</data>
    </edge>
    <edge source="BEL" target="TUN">
      <data key="d0">16913679</data>
    </edge>
    <edge source="BEL" target="TUR">
      <data key="d0">308633369</data>
    </edge>
    <edge source="BEL" target="UGA">
      <data key="d0">4211069</data>
    </edge>
    <edge source="BEL" target="UKR">
      <data key="d0">27854146</data>
    </edge>
    <edge source="BEL" target="MKD">
      <data key="d0">6132779</data>
    </edge>
    <edge source="BEL" target="EGY">
      <data key="d0">85634266</data>
    </edge>
    <edge source="BEL" target="GBR">
      <data key="d0">637642336</data>
    </edge>
    <edge source="BEL" target="TZA">
      <data key="d0">7543775</data>
    </edge>
    <edge source="BEL" target="USA">
      <data key="d0">958938847</data>
    </edge>
    <edge source="BEL" target="BFA">
      <data key="d0">7572413</data>
    </edge>
    <edge source="BEL" target="URY">
      <data key="d0">11837236</data>
    </edge>
    <edge source="CHN" target="ALB">
      <data key="d0">37633641</data>
    </edge>
    <edge source="CHN" target="DZA">
      <data key="d0">697438172</data>
    </edge>
    <edge source="CHN" target="AZE">
      <data key="d0">38334340</data>
    </edge>
    <edge source="CHN" target="ARG">
      <data key="d0">611894873</data>
    </edge>
    <edge source="CHN" target="AUS">
      <data key="d0">2239109937</data>
    </edge>
    <edge source="CHN" target="AUT">
      <data key="d0">170025435</data>
    </edge>
    <edge source="CHN" target="ARM">
      <data key="d0">10263686</data>
    </edge>
    <edge source="CHN" target="BEL">
      <data key="d0">684847267</data>
    </edge>
    <edge source="CHN" target="BOL">
      <data key="d0">57663002</data>
    </edge>
    <edge source="CHN" target="BWA">
      <data key="d0">11060124</data>
    </edge>
    <edge source="CHN" target="BRA">
      <data key="d0">1608170024</data>
    </edge>
    <edge source="CHN" target="BGR">
      <data key="d0">122921819</data>
    </edge>
    <edge source="CHN" target="BDI">
      <data key="d0">448941</data>
    </edge>
    <edge source="CHN" target="BLR">
      <data key="d0">95912066</data>
    </edge>
    <edge source="CHN" target="KHM">
      <data key="d0">161808927</data>
    </edge>
    <edge source="CHN" target="CMR">
      <data key="d0">48724408</data>
    </edge>
    <edge source="CHN" target="CAN">
      <data key="d0">1375467796</data>
    </edge>
    <edge source="CHN" target="CAF">
      <data key="d0">4911359</data>
    </edge>
    <edge source="CHN" target="LKA">
      <data key="d0">227347036</data>
    </edge>
    <edge source="CHN" target="CHL">
      <data key="d0">453256203</data>
    </edge>
    <edge source="CHN" target="COL">
      <data key="d0">483589211</data>
    </edge>
    <edge source="CHN" target="CRI">
      <data key="d0">65230805</data>
    </edge>
    <edge source="CHN" target="HRV">
      <data key="d0">83007403</data>
    </edge>
    <edge source="CHN" target="CZE">
      <data key="d0">353495681</data>
    </edge>
    <edge source="CHN" target="BEN">
      <data key="d0">27585027</data>
    </edge>
    <edge source="CHN" target="DNK">
      <data key="d0">389098218</data>
    </edge>
    <edge source="CHN" target="ECU">
      <data key="d0">166980640</data>
    </edge>
    <edge source="CHN" target="SLV">
      <data key="d0">23758184</data>
    </edge>
    <edge source="CHN" target="ETH">
      <data key="d0">224617296</data>
    </edge>
    <edge source="CHN" target="EST">
      <data key="d0">68389241</data>
    </edge>
    <edge source="CHN" target="FIN">
      <data key="d0">225017637</data>
    </edge>
    <edge source="CHN" target="FRA">
      <data key="d0">1462592323</data>
    </edge>
    <edge source="CHN" target="GEO">
      <data key="d0">64077599</data>
    </edge>
    <edge source="CHN" target="GMB">
      <data key="d0">4910306</data>
    </edge>
    <edge source="CHN" target="PSE">
      <data key="d0">11122440</data>
    </edge>
    <edge source="CHN" target="DEU">
      <data key="d0">3501365249</data>
    </edge>
    <edge source="CHN" target="GHA">
      <data key="d0">188928737</data>
    </edge>
    <edge source="CHN" target="GRC">
      <data key="d0">311751562</data>
    </edge>
    <edge source="CHN" target="GTM">
      <data key="d0">54363123</data>
    </edge>
    <edge source="CHN" target="HND">
      <data key="d0">41384637</data>
    </edge>
    <edge source="CHN" target="HKG">
      <data key="d0">3475987104</data>
    </edge>
    <edge source="CHN" target="HUN">
      <data key="d0">242799644</data>
    </edge>
    <edge source="CHN" target="IDN">
      <data key="d0">2660783568</data>
    </edge>
    <edge source="CHN" target="IRL">
      <data key="d0">86256371</data>
    </edge>
    <edge source="CHN" target="ISR">
      <data key="d0">523814220</data>
    </edge>
    <edge source="CHN" target="ITA">
      <data key="d0">2351934089</data>
    </edge>
    <edge source="CHN" target="CIV">
      <data key="d0">70618313</data>
    </edge>
    <edge source="CHN" target="JAM">
      <data key="d0">27835303</data>
    </edge>
    <edge source="CHN" target="JPN">
      <data key="d0">6197998035</data>
    </edge>
    <edge source="CHN" target="KAZ">
      <data key="d0">650895359</data>
    </edge>
    <edge source="CHN" target="JOR">
      <data key="d0">177789639</data>
    </edge>
    <edge source="CHN" target="KOR">
      <data key="d0">3138949452</data>
    </edge>
    <edge source="CHN" target="KGZ">
      <data key="d0">67854895</data>
    </edge>
    <edge source="CHN" target="LBN">
      <data key="d0">151090027</data>
    </edge>
    <edge source="CHN" target="LVA">
      <data key="d0">81538073</data>
    </edge>
    <edge source="CHN" target="LTU">
      <data key="d0">102256006</data>
    </edge>
    <edge source="CHN" target="MDG">
      <data key="d0">16604503</data>
    </edge>
    <edge source="CHN" target="MWI">
      <data key="d0">6117175</data>
    </edge>
    <edge source="CHN" target="MYS">
      <data key="d0">2117424565</data>
    </edge>
    <edge source="CHN" target="MRT">
      <data key="d0">36296119</data>
    </edge>
    <edge source="CHN" target="MUS">
      <data key="d0">36985843</data>
    </edge>
    <edge source="CHN" target="MEX">
      <data key="d0">2234357346</data>
    </edge>
    <edge source="CHN" target="MDA">
      <data key="d0">5114296</data>
    </edge>
    <edge source="CHN" target="MAR">
      <data key="d0">261114326</data>
    </edge>
    <edge source="CHN" target="MOZ">
      <data key="d0">56532411</data>
    </edge>
    <edge source="CHN" target="OMN">
      <data key="d0">241308667</data>
    </edge>
    <edge source="CHN" target="NAM">
      <data key="d0">11679487</data>
    </edge>
    <edge source="CHN" target="NLD">
      <data key="d0">1254853543</data>
    </edge>
    <edge source="CHN" target="NZL">
      <data key="d0">214050590</data>
    </edge>
    <edge source="CHN" target="NIC">
      <data key="d0">18934556</data>
    </edge>
    <edge source="CHN" target="NER">
      <data key="d0">4819752</data>
    </edge>
    <edge source="CHN" target="NOR">
      <data key="d0">76725213</data>
    </edge>
    <edge source="CHN" target="PAK">
      <data key="d0">1361866189</data>
    </edge>
    <edge source="CHN" target="PAN">
      <data key="d0">324125764</data>
    </edge>
    <edge source="CHN" target="PRY">
      <data key="d0">88558174</data>
    </edge>
    <edge source="CHN" target="PER">
      <data key="d0">245754213</data>
    </edge>
    <edge source="CHN" target="PHL">
      <data key="d0">1054525067</data>
    </edge>
    <edge source="CHN" target="POL">
      <data key="d0">952431128</data>
    </edge>
    <edge source="CHN" target="PRT">
      <data key="d0">145696234</data>
    </edge>
    <edge source="CHN" target="ROU">
      <data key="d0">396273487</data>
    </edge>
    <edge source="CHN" target="RUS">
      <data key="d0">3854038372</data>
    </edge>
    <edge source="CHN" target="SAU">
      <data key="d0">1414204771</data>
    </edge>
    <edge source="CHN" target="SEN">
      <data key="d0">77613054</data>
    </edge>
    <edge source="CHN" target="SRB">
      <data key="d0">55640344</data>
    </edge>
    <edge source="CHN" target="IND">
      <data key="d0">4077380004</data>
    </edge>
    <edge source="CHN" target="SGP">
      <data key="d0">1668656896</data>
    </edge>
    <edge source="CHN" target="SVK">
      <data key="d0">187581613</data>
    </edge>
    <edge source="CHN" target="VNM">
      <data key="d0">2489514565</data>
    </edge>
    <edge source="CHN" target="SVN">
      <data key="d0">125471695</data>
    </edge>
    <edge source="CHN" target="ZAF">
      <data key="d0">801169529</data>
    </edge>
    <edge source="CHN" target="ZWE">
      <data key="d0">23161836</data>
    </edge>
    <edge source="CHN" target="ESP">
      <data key="d0">1355946992</data>
    </edge>
    <edge source="CHN" target="SWE">
      <data key="d0">368516484</data>
    </edge>
    <edge source="CHN" target="CHE">
      <data key="d0">125243043</data>
    </edge>
    <edge source="CHN" target="THA">
      <data key="d0">2757531516</data>
    </edge>
    <edge source="CHN" target="TGO">
      <data key="d0">69487296</data>
    </edge>
    <edge source="CHN" target="ARE">
      <data key="d0">1790630409</data>
    </edge>
    <edge source="CHN" target="TUN">
      <data key="d0">99910384</data>
    </edge>
    <edge source="CHN" target="TUR">
      <data key="d0">1711193253</data>
    </edge>
    <edge source="CHN" target="UGA">
      <data key="d0">30099881</data>
    </edge>
    <edge source="CHN" target="UKR">
      <data key="d0">309414614</data>
    </edge>
    <edge source="CHN" target="MKD">
      <data key="d0">8745859</data>
    </edge>
    <edge source="CHN" target="EGY">
      <data key="d0">914619271</data>
    </edge>
    <edge source="CHN" target="GBR">
      <data key="d0">1922899438</data>
    </edge>
    <edge source="CHN" target="TZA">
      <data key="d0">117771246</data>
    </edge>
    <edge source="CHN" target="USA">
      <data key="d0">17188811337</data>
    </edge>
    <edge source="CHN" target="BFA">
      <data key="d0">4322188</data>
    </edge>
    <edge source="CHN" target="URY">
      <data key="d0">89771584</data>
    </edge>
    <edge source="FRA" target="ALB">
      <data key="d0">2000212</data>
    </edge>
    <edge source="FRA" target="DZA">
      <data key="d0">469285421</data>
    </edge>
    <edge source="FRA" target="AZE">
      <data key="d0">23690547</data>
    </edge>
    <edge source="FRA" target="ARG">
      <data key="d0">75135309</data>
    </edge>
    <edge source="FRA" target="AUS">
      <data key="d0">166239979</data>
    </edge>
    <edge source="FRA" target="AUT">
      <data key="d0">246006086</data>
    </edge>
    <edge source="FRA" target="ARM">
      <data key="d0">3163498</data>
    </edge>
    <edge source="FRA" target="BEL">
      <data key="d0">1259454640</data>
    </edge>
    <edge source="FRA" target="BOL">
      <data key="d0">9883895</data>
    </edge>
    <edge source="FRA" target="BWA">
      <data key="d0">1635639</data>
    </edge>
    <edge source="FRA" target="BRA">
      <data key="d0">211902957</data>
    </edge>
    <edge source="FRA" target="BGR">
      <data key="d0">40818845</data>
    </edge>
    <edge source="FRA" target="BDI">
      <data key="d0">538583</data>
    </edge>
    <edge source="FRA" target="BLR">
      <data key="d0">12404239</data>
    </edge>
    <edge source="FRA" target="KHM">
      <data key="d0">2402359</data>
    </edge>
    <edge source="FRA" target="CMR">
      <data key="d0">52591004</data>
    </edge>
    <edge source="FRA" target="CAN">
      <data key="d0">166946174</data>
    </edge>
    <edge source="FRA" target="CAF">
      <data key="d0">3421208</data>
    </edge>
    <edge source="FRA" target="LKA">
      <data key="d0">2255551</data>
    </edge>
    <edge source="FRA" target="CHL">
      <data key="d0">56675129</data>
    </edge>
    <edge source="FRA" target="CHN">
      <data key="d0">1061240522</data>
    </edge>
    <edge source="FRA" target="COL">
      <data key="d0">43597573</data>
    </edge>
    <edge source="FRA" target="CRI">
      <data key="d0">2294007</data>
    </edge>
    <edge source="FRA" target="HRV">
      <data key="d0">24862880</data>
    </edge>
    <edge source="FRA" target="CZE">
      <data key="d0">298584983</data>
    </edge>
    <edge source="FRA" target="BEN">
      <data key="d0">20538371</data>
    </edge>
    <edge source="FRA" target="DNK">
      <data key="d0">261735637</data>
    </edge>
    <edge source="FRA" target="ECU">
      <data key="d0">15317254</data>
    </edge>
    <edge source="FRA" target="SLV">
      <data key="d0">920663</data>
    </edge>
    <edge source="FRA" target="ETH">
      <data key="d0">9503422</data>
    </edge>
    <edge source="FRA" target="EST">
      <data key="d0">17316783</data>
    </edge>
    <edge source="FRA" target="FIN">
      <data key="d0">133280069</data>
    </edge>
    <edge source="FRA" target="GEO">
      <data key="d0">10112318</data>
    </edge>
    <edge source="FRA" target="GMB">
      <data key="d0">399210</data>
    </edge>
    <edge source="FRA" target="PSE">
      <data key="d0">606810</data>
    </edge>
    <edge source="FRA" target="DEU">
      <data key="d0">3881006537</data>
    </edge>
    <edge source="FRA" target="GHA">
      <data key="d0">14893522</data>
    </edge>
    <edge source="FRA" target="GRC">
      <data key="d0">51867421</data>
    </edge>
    <edge source="FRA" target="GTM">
      <data key="d0">1264083</data>
    </edge>
    <edge source="FRA" target="HND">
      <data key="d0">997725</data>
    </edge>
    <edge source="FRA" target="HKG">
      <data key="d0">65565574</data>
    </edge>
    <edge source="FRA" target="HUN">
      <data key="d0">180422892</data>
    </edge>
    <edge source="FRA" target="IDN">
      <data key="d0">74895038</data>
    </edge>
    <edge source="FRA" target="IRL">
      <data key="d0">113336692</data>
    </edge>
    <edge source="FRA" target="ISR">
      <data key="d0">92991649</data>
    </edge>
    <edge source="FRA" target="ITA">
      <data key="d0">1413552074</data>
    </edge>
    <edge source="FRA" target="CIV">
      <data key="d0">69782271</data>
    </edge>
    <edge source="FRA" target="JAM">
      <data key="d0">1054667</data>
    </edge>
    <edge source="FRA" target="JPN">
      <data key="d0">230172344</data>
    </edge>
    <edge source="FRA" target="KAZ">
      <data key="d0">60850421</data>
    </edge>
    <edge source="FRA" target="JOR">
      <data key="d0">20715034</data>
    </edge>
    <edge source="FRA" target="KOR">
      <data key="d0">491773734</data>
    </edge>
    <edge source="FRA" target="KGZ">
      <data key="d0">458343</data>
    </edge>
    <edge source="FRA" target="LBN">
      <data key="d0">20512833</data>
    </edge>
    <edge source="FRA" target="LVA">
      <data key="d0">26779515</data>
    </edge>
    <edge source="FRA" target="LTU">
      <data key="d0">42556273</data>
    </edge>
    <edge source="FRA" target="MDG">
      <data key="d0">25670705</data>
    </edge>
    <edge source="FRA" target="MWI">
      <data key="d0">412580</data>
    </edge>
    <edge source="FRA" target="MYS">
      <data key="d0">80988392</data>
    </edge>
    <edge source="FRA" target="MRT">
      <data key="d0">11290642</data>
    </edge>
    <edge source="FRA" target="MUS">
      <data key="d0">22241447</data>
    </edge>
    <edge source="FRA" target="MEX">
      <data key="d0">166661351</data>
    </edge>
    <edge source="FRA" target="MDA">
      <data key="d0">1528394</data>
    </edge>
    <edge source="FRA" target="MAR">
      <data key="d0">262750094</data>
    </edge>
    <edge source="FRA" target="MOZ">
      <data key="d0">2515842</data>
    </edge>
    <edge source="FRA" target="OMN">
      <data key="d0">46557249</data>
    </edge>
    <edge source="FRA" target="NAM">
      <data key="d0">1103529</data>
    </edge>
    <edge source="FRA" target="NLD">
      <data key="d0">627029887</data>
    </edge>
    <edge source="FRA" target="NZL">
      <data key="d0">18504783</data>
    </edge>
    <edge source="FRA" target="NIC">
      <data key="d0">752731</data>
    </edge>
    <edge source="FRA" target="NER">
      <data key="d0">11927913</data>
    </edge>
    <edge source="FRA" target="NOR">
      <data key="d0">189834472</data>
    </edge>
    <edge source="FRA" target="PAK">
      <data key="d0">34237318</data>
    </edge>
    <edge source="FRA" target="PAN">
      <data key="d0">5464088</data>
    </edge>
    <edge source="FRA" target="PRY">
      <data key="d0">2001346</data>
    </edge>
    <edge source="FRA" target="PER">
      <data key="d0">18889051</data>
    </edge>
    <edge source="FRA" target="PHL">
      <data key="d0">16912432</data>
    </edge>
    <edge source="FRA" target="POL">
      <data key="d0">558094754</data>
    </edge>
    <edge source="FRA" target="PRT">
      <data key="d0">153597120</data>
    </edge>
    <edge source="FRA" target="ROU">
      <data key="d0">380076581</data>
    </edge>
    <edge source="FRA" target="RUS">
      <data key="d0">311268916</data>
    </edge>
    <edge source="FRA" target="SAU">
      <data key="d0">210769330</data>
    </edge>
    <edge source="FRA" target="SEN">
      <data key="d0">46153132</data>
    </edge>
    <edge source="FRA" target="SRB">
      <data key="d0">42493713</data>
    </edge>
    <edge source="FRA" target="IND">
      <data key="d0">238427115</data>
    </edge>
    <edge source="FRA" target="SGP">
      <data key="d0">226930050</data>
    </edge>
    <edge source="FRA" target="SVK">
      <data key="d0">160924763</data>
    </edge>
    <edge source="FRA" target="VNM">
      <data key="d0">31280627</data>
    </edge>
    <edge source="FRA" target="SVN">
      <data key="d0">40365787</data>
    </edge>
    <edge source="FRA" target="ZAF">
      <data key="d0">112431076</data>
    </edge>
    <edge source="FRA" target="ZWE">
      <data key="d0">689778</data>
    </edge>
    <edge source="FRA" target="ESP">
      <data key="d0">1353529486</data>
    </edge>
    <edge source="FRA" target="SWE">
      <data key="d0">315145552</data>
    </edge>
    <edge source="FRA" target="CHE">
      <data key="d0">469075226</data>
    </edge>
    <edge source="FRA" target="THA">
      <data key="d0">97743603</data>
    </edge>
    <edge source="FRA" target="TGO">
      <data key="d0">8736058</data>
    </edge>
    <edge source="FRA" target="ARE">
      <data key="d0">348912599</data>
    </edge>
    <edge source="FRA" target="TUN">
      <data key="d0">141617048</data>
    </edge>
    <edge source="FRA" target="TUR">
      <data key="d0">411858415</data>
    </edge>
    <edge source="FRA" target="UGA">
      <data key="d0">4297586</data>
    </edge>
    <edge source="FRA" target="UKR">
      <data key="d0">46831013</data>
    </edge>
    <edge source="FRA" target="MKD">
      <data key="d0">1962269</data>
    </edge>
    <edge source="FRA" target="EGY">
      <data key="d0">97615379</data>
    </edge>
    <edge source="FRA" target="GBR">
      <data key="d0">1517965117</data>
    </edge>
    <edge source="FRA" target="TZA">
      <data key="d0">4120913</data>
    </edge>
    <edge source="FRA" target="USA">
      <data key="d0">1422519440</data>
    </edge>
    <edge source="FRA" target="BFA">
      <data key="d0">20262404</data>
    </edge>
    <edge source="FRA" target="URY">
      <data key="d0">8250667</data>
    </edge>
    <edge source="CIV" target="DZA">
      <data key="d0">21065</data>
    </edge>
    <edge source="CIV" target="AZE">
      <data key="d0">28077</data>
    </edge>
    <edge source="CIV" target="BEL">
      <data key="d0">153690</data>
    </edge>
    <edge source="CIV" target="BRA">
      <data key="d0">163507</data>
    </edge>
    <edge source="CIV" target="CMR">
      <data key="d0">139034</data>
    </edge>
    <edge source="CIV" target="CAF">
      <data key="d0">56069</data>
    </edge>
    <edge source="CIV" target="COL">
      <data key="d0">2447512</data>
    </edge>
    <edge source="CIV" target="CZE">
      <data key="d0">26674</data>
    </edge>
    <edge source="CIV" target="BEN">
      <data key="d0">19543</data>
    </edge>
    <edge source="CIV" target="EST">
      <data key="d0">43573</data>
    </edge>
    <edge source="CIV" target="FIN">
      <data key="d0">87339</data>
    </edge>
    <edge source="CIV" target="FRA">
      <data key="d0">403671</data>
    </edge>
    <edge source="CIV" target="DEU">
      <data key="d0">106890</data>
    </edge>
    <edge source="CIV" target="GHA">
      <data key="d0">4285803</data>
    </edge>
    <edge source="CIV" target="IDN">
      <data key="d0">38964</data>
    </edge>
    <edge source="CIV" target="ITA">
      <data key="d0">92753</data>
    </edge>
    <edge source="CIV" target="LBN">
      <data key="d0">13536</data>
    </edge>
    <edge source="CIV" target="MUS">
      <data key="d0">40696</data>
    </edge>
    <edge source="CIV" target="MEX">
      <data key="d0">16886</data>
    </edge>
    <edge source="CIV" target="MAR">
      <data key="d0">10276</data>
    </edge>
    <edge source="CIV" target="NLD">
      <data key="d0">11351</data>
    </edge>
    <edge source="CIV" target="NER">
      <data key="d0">63483</data>
    </edge>
    <edge source="CIV" target="NOR">
      <data key="d0">1206668</data>
    </edge>
    <edge source="CIV" target="PRT">
      <data key="d0">25709</data>
    </edge>
    <edge source="CIV" target="RUS">
      <data key="d0">11063</data>
    </edge>
    <edge source="CIV" target="SEN">
      <data key="d0">843145</data>
    </edge>
    <edge source="CIV" target="SGP">
      <data key="d0">50917</data>
    </edge>
    <edge source="CIV" target="ZAF">
      <data key="d0">111811</data>
    </edge>
    <edge source="CIV" target="ESP">
      <data key="d0">21575</data>
    </edge>
    <edge source="CIV" target="TGO">
      <data key="d0">547236</data>
    </edge>
    <edge source="CIV" target="ARE">
      <data key="d0">727838</data>
    </edge>
    <edge source="CIV" target="TUR">
      <data key="d0">26897</data>
    </edge>
    <edge source="CIV" target="EGY">
      <data key="d0">498716</data>
    </edge>
    <edge source="CIV" target="GBR">
      <data key="d0">6408132</data>
    </edge>
    <edge source="CIV" target="USA">
      <data key="d0">1480018</data>
    </edge>
    <edge source="CIV" target="BFA">
      <data key="d0">1307440</data>
    </edge>
    <edge source="MEX" target="DZA">
      <data key="d0">3098811</data>
    </edge>
    <edge source="MEX" target="AZE">
      <data key="d0">1055835</data>
    </edge>
    <edge source="MEX" target="ARG">
      <data key="d0">53258555</data>
    </edge>
    <edge source="MEX" target="AUS">
      <data key="d0">26841929</data>
    </edge>
    <edge source="MEX" target="AUT">
      <data key="d0">3203137</data>
    </edge>
    <edge source="MEX" target="BEL">
      <data key="d0">56583733</data>
    </edge>
    <edge source="MEX" target="BOL">
      <data key="d0">7902304</data>
    </edge>
    <edge source="MEX" target="BRA">
      <data key="d0">150946361</data>
    </edge>
    <edge source="MEX" target="BLR">
      <data key="d0">14800</data>
    </edge>
    <edge source="MEX" target="KHM">
      <data key="d0">817519</data>
    </edge>
    <edge source="MEX" target="CAN">
      <data key="d0">278558587</data>
    </edge>
    <edge source="MEX" target="LKA">
      <data key="d0">26301</data>
    </edge>
    <edge source="MEX" target="CHL">
      <data key="d0">36505119</data>
    </edge>
    <edge source="MEX" target="CHN">
      <data key="d0">99838563</data>
    </edge>
    <edge source="MEX" target="COL">
      <data key="d0">77702894</data>
    </edge>
    <edge source="MEX" target="CRI">
      <data key="d0">24888314</data>
    </edge>
    <edge source="MEX" target="CZE">
      <data key="d0">15163316</data>
    </edge>
    <edge source="MEX" target="DNK">
      <data key="d0">36227306</data>
    </edge>
    <edge source="MEX" target="ECU">
      <data key="d0">22815421</data>
    </edge>
    <edge source="MEX" target="SLV">
      <data key="d0">14208649</data>
    </edge>
    <edge source="MEX" target="ETH">
      <data key="d0">152779</data>
    </edge>
    <edge source="MEX" target="EST">
      <data key="d0">170469</data>
    </edge>
    <edge source="MEX" target="FIN">
      <data key="d0">219708</data>
    </edge>
    <edge source="MEX" target="FRA">
      <data key="d0">60791907</data>
    </edge>
    <edge source="MEX" target="GEO">
      <data key="d0">431500</data>
    </edge>
    <edge source="MEX" target="DEU">
      <data key="d0">123645785</data>
    </edge>
    <edge source="MEX" target="GHA">
      <data key="d0">133986</data>
    </edge>
    <edge source="MEX" target="GRC">
      <data key="d0">1141950</data>
    </edge>
    <edge source="MEX" target="GTM">
      <data key="d0">45170393</data>
    </edge>
    <edge source="MEX" target="HND">
      <data key="d0">15005660</data>
    </edge>
    <edge source="MEX" target="HKG">
      <data key="d0">2916281</data>
    </edge>
    <edge source="MEX" target="HUN">
      <data key="d0">23662587</data>
    </edge>
    <edge source="MEX" target="IDN">
      <data key="d0">4272083</data>
    </edge>
    <edge source="MEX" target="IRL">
      <data key="d0">2999936</data>
    </edge>
    <edge source="MEX" target="ISR">
      <data key="d0">2539079</data>
    </edge>
    <edge source="MEX" target="ITA">
      <data key="d0">16934187</data>
    </edge>
    <edge source="MEX" target="JAM">
      <data key="d0">5434544</data>
    </edge>
    <edge source="MEX" target="JPN">
      <data key="d0">85236706</data>
    </edge>
    <edge source="MEX" target="KAZ">
      <data key="d0">87894</data>
    </edge>
    <edge source="MEX" target="JOR">
      <data key="d0">388788</data>
    </edge>
    <edge source="MEX" target="KOR">
      <data key="d0">34112043</data>
    </edge>
    <edge source="MEX" target="LBN">
      <data key="d0">516146</data>
    </edge>
    <edge source="MEX" target="MDG">
      <data key="d0">28116</data>
    </edge>
    <edge source="MEX" target="MYS">
      <data key="d0">6926491</data>
    </edge>
    <edge source="MEX" target="MRT">
      <data key="d0">180786</data>
    </edge>
    <edge source="MEX" target="MUS">
      <data key="d0">205603</data>
    </edge>
    <edge source="MEX" target="MAR">
      <data key="d0">800656</data>
    </edge>
    <edge source="MEX" target="OMN">
      <data key="d0">603128</data>
    </edge>
    <edge source="MEX" target="NLD">
      <data key="d0">15515857</data>
    </edge>
    <edge source="MEX" target="NZL">
      <data key="d0">2994892</data>
    </edge>
    <edge source="MEX" target="NIC">
      <data key="d0">21475483</data>
    </edge>
    <edge source="MEX" target="NOR">
      <data key="d0">763891</data>
    </edge>
    <edge source="MEX" target="PAK">
      <data key="d0">1056964</data>
    </edge>
    <edge source="MEX" target="PAN">
      <data key="d0">24378734</data>
    </edge>
    <edge source="MEX" target="PRY">
      <data key="d0">8887930</data>
    </edge>
    <edge source="MEX" target="PER">
      <data key="d0">54968070</data>
    </edge>
    <edge source="MEX" target="PHL">
      <data key="d0">1951773</data>
    </edge>
    <edge source="MEX" target="POL">
      <data key="d0">3170674</data>
    </edge>
    <edge source="MEX" target="PRT">
      <data key="d0">3200410</data>
    </edge>
    <edge source="MEX" target="ROU">
      <data key="d0">4174820</data>
    </edge>
    <edge source="MEX" target="RUS">
      <data key="d0">4754848</data>
    </edge>
    <edge source="MEX" target="SAU">
      <data key="d0">17715471</data>
    </edge>
    <edge source="MEX" target="SEN">
      <data key="d0">35081</data>
    </edge>
    <edge source="MEX" target="IND">
      <data key="d0">15033053</data>
    </edge>
    <edge source="MEX" target="SGP">
      <data key="d0">17060955</data>
    </edge>
    <edge source="MEX" target="SVK">
      <data key="d0">812010</data>
    </edge>
    <edge source="MEX" target="VNM">
      <data key="d0">3129556</data>
    </edge>
    <edge source="MEX" target="ZAF">
      <data key="d0">8618897</data>
    </edge>
    <edge source="MEX" target="ESP">
      <data key="d0">83308096</data>
    </edge>
    <edge source="MEX" target="SWE">
      <data key="d0">5520156</data>
    </edge>
    <edge source="MEX" target="CHE">
      <data key="d0">33023114</data>
    </edge>
    <edge source="MEX" target="THA">
      <data key="d0">20846348</data>
    </edge>
    <edge source="MEX" target="TGO">
      <data key="d0">67338</data>
    </edge>
    <edge source="MEX" target="ARE">
      <data key="d0">27689446</data>
    </edge>
    <edge source="MEX" target="TUN">
      <data key="d0">25433</data>
    </edge>
    <edge source="MEX" target="TUR">
      <data key="d0">9923591</data>
    </edge>
    <edge source="MEX" target="UGA">
      <data key="d0">17557</data>
    </edge>
    <edge source="MEX" target="UKR">
      <data key="d0">183355</data>
    </edge>
    <edge source="MEX" target="EGY">
      <data key="d0">6455420</data>
    </edge>
    <edge source="MEX" target="GBR">
      <data key="d0">59151917</data>
    </edge>
    <edge source="MEX" target="TZA">
      <data key="d0">476782</data>
    </edge>
    <edge source="MEX" target="USA">
      <data key="d0">16226947191</data>
    </edge>
    <edge source="MEX" target="URY">
      <data key="d0">5894130</data>
    </edge>
    <edge source="MAR" target="DZA">
      <data key="d0">2393406</data>
    </edge>
    <edge source="MAR" target="AUS">
      <data key="d0">74141</data>
    </edge>
    <edge source="MAR" target="AUT">
      <data key="d0">22884</data>
    </edge>
    <edge source="MAR" target="BEL">
      <data key="d0">2514094</data>
    </edge>
    <edge source="MAR" target="BRA">
      <data key="d0">11261</data>
    </edge>
    <edge source="MAR" target="BDI">
      <data key="d0">211296</data>
    </edge>
    <edge source="MAR" target="CMR">
      <data key="d0">842113</data>
    </edge>
    <edge source="MAR" target="CAN">
      <data key="d0">16654</data>
    </edge>
    <edge source="MAR" target="CAF">
      <data key="d0">134766</data>
    </edge>
    <edge source="MAR" target="BEN">
      <data key="d0">56661</data>
    </edge>
    <edge source="MAR" target="DNK">
      <data key="d0">848875</data>
    </edge>
    <edge source="MAR" target="FRA">
      <data key="d0">9767466</data>
    </edge>
    <edge source="MAR" target="DEU">
      <data key="d0">1408569</data>
    </edge>
    <edge source="MAR" target="GHA">
      <data key="d0">37114</data>
    </edge>
    <edge source="MAR" target="ITA">
      <data key="d0">1393122</data>
    </edge>
    <edge source="MAR" target="CIV">
      <data key="d0">819714</data>
    </edge>
    <edge source="MAR" target="LBN">
      <data key="d0">25315</data>
    </edge>
    <edge source="MAR" target="LTU">
      <data key="d0">458810</data>
    </edge>
    <edge source="MAR" target="MDG">
      <data key="d0">10787</data>
    </edge>
    <edge source="MAR" target="MRT">
      <data key="d0">1890562</data>
    </edge>
    <edge source="MAR" target="NLD">
      <data key="d0">1301834</data>
    </edge>
    <edge source="MAR" target="NER">
      <data key="d0">51358</data>
    </edge>
    <edge source="MAR" target="PAK">
      <data key="d0">809613</data>
    </edge>
    <edge source="MAR" target="PER">
      <data key="d0">100256</data>
    </edge>
    <edge source="MAR" target="POL">
      <data key="d0">180202</data>
    </edge>
    <edge source="MAR" target="PRT">
      <data key="d0">4188652</data>
    </edge>
    <edge source="MAR" target="ROU">
      <data key="d0">33294</data>
    </edge>
    <edge source="MAR" target="SAU">
      <data key="d0">42069</data>
    </edge>
    <edge source="MAR" target="SEN">
      <data key="d0">1827415</data>
    </edge>
    <edge source="MAR" target="ZAF">
      <data key="d0">115055</data>
    </edge>
    <edge source="MAR" target="ESP">
      <data key="d0">3146299</data>
    </edge>
    <edge source="MAR" target="SWE">
      <data key="d0">48352</data>
    </edge>
    <edge source="MAR" target="TGO">
      <data key="d0">14256</data>
    </edge>
    <edge source="MAR" target="ARE">
      <data key="d0">38485</data>
    </edge>
    <edge source="MAR" target="TUN">
      <data key="d0">1188561</data>
    </edge>
    <edge source="MAR" target="TUR">
      <data key="d0">753600</data>
    </edge>
    <edge source="MAR" target="EGY">
      <data key="d0">22133</data>
    </edge>
    <edge source="MAR" target="GBR">
      <data key="d0">835892</data>
    </edge>
    <edge source="MAR" target="USA">
      <data key="d0">1605271</data>
    </edge>
    <edge source="MAR" target="BFA">
      <data key="d0">92126</data>
    </edge>
    <edge source="SGP" target="DZA">
      <data key="d0">10517903</data>
    </edge>
    <edge source="SGP" target="AZE">
      <data key="d0">9770354</data>
    </edge>
    <edge source="SGP" target="ARG">
      <data key="d0">5697049</data>
    </edge>
    <edge source="SGP" target="AUS">
      <data key="d0">190939881</data>
    </edge>
    <edge source="SGP" target="AUT">
      <data key="d0">2107393</data>
    </edge>
    <edge source="SGP" target="ARM">
      <data key="d0">21163</data>
    </edge>
    <edge source="SGP" target="BEL">
      <data key="d0">102437970</data>
    </edge>
    <edge source="SGP" target="BOL">
      <data key="d0">3028104</data>
    </edge>
    <edge source="SGP" target="BWA">
      <data key="d0">11395</data>
    </edge>
    <edge source="SGP" target="BRA">
      <data key="d0">33968187</data>
    </edge>
    <edge source="SGP" target="BGR">
      <data key="d0">1147037</data>
    </edge>
    <edge source="SGP" target="KHM">
      <data key="d0">43583845</data>
    </edge>
    <edge source="SGP" target="CMR">
      <data key="d0">1287494</data>
    </edge>
    <edge source="SGP" target="CAN">
      <data key="d0">25350097</data>
    </edge>
    <edge source="SGP" target="LKA">
      <data key="d0">35264633</data>
    </edge>
    <edge source="SGP" target="CHL">
      <data key="d0">2154035</data>
    </edge>
    <edge source="SGP" target="CHN">
      <data key="d0">1025600743</data>
    </edge>
    <edge source="SGP" target="COL">
      <data key="d0">4544513</data>
    </edge>
    <edge source="SGP" target="CRI">
      <data key="d0">788184</data>
    </edge>
    <edge source="SGP" target="HRV">
      <data key="d0">424166</data>
    </edge>
    <edge source="SGP" target="CZE">
      <data key="d0">3567728</data>
    </edge>
    <edge source="SGP" target="BEN">
      <data key="d0">2790515</data>
    </edge>
    <edge source="SGP" target="DNK">
      <data key="d0">3203080</data>
    </edge>
    <edge source="SGP" target="ECU">
      <data key="d0">10818141</data>
    </edge>
    <edge source="SGP" target="SLV">
      <data key="d0">127638</data>
    </edge>
    <edge source="SGP" target="ETH">
      <data key="d0">153721</data>
    </edge>
    <edge source="SGP" target="EST">
      <data key="d0">1532484</data>
    </edge>
    <edge source="SGP" target="FIN">
      <data key="d0">1536882</data>
    </edge>
    <edge source="SGP" target="FRA">
      <data key="d0">37194912</data>
    </edge>
    <edge source="SGP" target="GEO">
      <data key="d0">2606054</data>
    </edge>
    <edge source="SGP" target="GMB">
      <data key="d0">230070</data>
    </edge>
    <edge source="SGP" target="DEU">
      <data key="d0">130820775</data>
    </edge>
    <edge source="SGP" target="GHA">
      <data key="d0">5942099</data>
    </edge>
    <edge source="SGP" target="GRC">
      <data key="d0">2717186</data>
    </edge>
    <edge source="SGP" target="GTM">
      <data key="d0">336734</data>
    </edge>
    <edge source="SGP" target="HND">
      <data key="d0">209649</data>
    </edge>
    <edge source="SGP" target="HKG">
      <data key="d0">331368000</data>
    </edge>
    <edge source="SGP" target="HUN">
      <data key="d0">3881700</data>
    </edge>
    <edge source="SGP" target="IDN">
      <data key="d0">1366776332</data>
    </edge>
    <edge source="SGP" target="IRL">
      <data key="d0">5700303</data>
    </edge>
    <edge source="SGP" target="ISR">
      <data key="d0">27528266</data>
    </edge>
    <edge source="SGP" target="ITA">
      <data key="d0">35433975</data>
    </edge>
    <edge source="SGP" target="CIV">
      <data key="d0">811533</data>
    </edge>
    <edge source="SGP" target="JAM">
      <data key="d0">85139</data>
    </edge>
    <edge source="SGP" target="JPN">
      <data key="d0">262288406</data>
    </edge>
    <edge source="SGP" target="KAZ">
      <data key="d0">1511757</data>
    </edge>
    <edge source="SGP" target="JOR">
      <data key="d0">1151376</data>
    </edge>
    <edge source="SGP" target="KOR">
      <data key="d0">203215221</data>
    </edge>
    <edge source="SGP" target="KGZ">
      <data key="d0">276391</data>
    </edge>
    <edge source="SGP" target="LBN">
      <data key="d0">1921468</data>
    </edge>
    <edge source="SGP" target="LVA">
      <data key="d0">675782</data>
    </edge>
    <edge source="SGP" target="LTU">
      <data key="d0">562863</data>
    </edge>
    <edge source="SGP" target="MDG">
      <data key="d0">212315</data>
    </edge>
    <edge source="SGP" target="MWI">
      <data key="d0">32273</data>
    </edge>
    <edge source="SGP" target="MYS">
      <data key="d0">936314043</data>
    </edge>
    <edge source="SGP" target="MRT">
      <data key="d0">219096</data>
    </edge>
    <edge source="SGP" target="MUS">
      <data key="d0">1755099</data>
    </edge>
    <edge source="SGP" target="MEX">
      <data key="d0">30516048</data>
    </edge>
    <edge source="SGP" target="MDA">
      <data key="d0">63499</data>
    </edge>
    <edge source="SGP" target="MAR">
      <data key="d0">1125313</data>
    </edge>
    <edge source="SGP" target="MOZ">
      <data key="d0">912665</data>
    </edge>
    <edge source="SGP" target="OMN">
      <data key="d0">22307219</data>
    </edge>
    <edge source="SGP" target="NAM">
      <data key="d0">328113</data>
    </edge>
    <edge source="SGP" target="NLD">
      <data key="d0">62478372</data>
    </edge>
    <edge source="SGP" target="NZL">
      <data key="d0">38109230</data>
    </edge>
    <edge source="SGP" target="NIC">
      <data key="d0">268759</data>
    </edge>
    <edge source="SGP" target="NER">
      <data key="d0">40013</data>
    </edge>
    <edge source="SGP" target="NOR">
      <data key="d0">8627776</data>
    </edge>
    <edge source="SGP" target="PAK">
      <data key="d0">43140398</data>
    </edge>
    <edge source="SGP" target="PAN">
      <data key="d0">2665182</data>
    </edge>
    <edge source="SGP" target="PRY">
      <data key="d0">558437</data>
    </edge>
    <edge source="SGP" target="PER">
      <data key="d0">1973776</data>
    </edge>
    <edge source="SGP" target="PHL">
      <data key="d0">228295251</data>
    </edge>
    <edge source="SGP" target="POL">
      <data key="d0">11231796</data>
    </edge>
    <edge source="SGP" target="PRT">
      <data key="d0">3130385</data>
    </edge>
    <edge source="SGP" target="ROU">
      <data key="d0">3011742</data>
    </edge>
    <edge source="SGP" target="RUS">
      <data key="d0">26197259</data>
    </edge>
    <edge source="SGP" target="SAU">
      <data key="d0">61685936</data>
    </edge>
    <edge source="SGP" target="SEN">
      <data key="d0">1619772</data>
    </edge>
    <edge source="SGP" target="SRB">
      <data key="d0">40927</data>
    </edge>
    <edge source="SGP" target="IND">
      <data key="d0">284792822</data>
    </edge>
    <edge source="SGP" target="SVK">
      <data key="d0">567235</data>
    </edge>
    <edge source="SGP" target="VNM">
      <data key="d0">329862995</data>
    </edge>
    <edge source="SGP" target="SVN">
      <data key="d0">1330748</data>
    </edge>
    <edge source="SGP" target="ZAF">
      <data key="d0">14790188</data>
    </edge>
    <edge source="SGP" target="ZWE">
      <data key="d0">139896</data>
    </edge>
    <edge source="SGP" target="ESP">
      <data key="d0">8573536</data>
    </edge>
    <edge source="SGP" target="SWE">
      <data key="d0">3430859</data>
    </edge>
    <edge source="SGP" target="CHE">
      <data key="d0">3696357</data>
    </edge>
    <edge source="SGP" target="THA">
      <data key="d0">461163323</data>
    </edge>
    <edge source="SGP" target="TGO">
      <data key="d0">336239</data>
    </edge>
    <edge source="SGP" target="ARE">
      <data key="d0">203905170</data>
    </edge>
    <edge source="SGP" target="TUN">
      <data key="d0">419253</data>
    </edge>
    <edge source="SGP" target="TUR">
      <data key="d0">10804710</data>
    </edge>
    <edge source="SGP" target="UGA">
      <data key="d0">115391</data>
    </edge>
    <edge source="SGP" target="UKR">
      <data key="d0">356783</data>
    </edge>
    <edge source="SGP" target="MKD">
      <data key="d0">34897</data>
    </edge>
    <edge source="SGP" target="EGY">
      <data key="d0">27049951</data>
    </edge>
    <edge source="SGP" target="GBR">
      <data key="d0">56838684</data>
    </edge>
    <edge source="SGP" target="TZA">
      <data key="d0">828177</data>
    </edge>
    <edge source="SGP" target="USA">
      <data key="d0">527384665</data>
    </edge>
    <edge source="SGP" target="BFA">
      <data key="d0">70252</data>
    </edge>
    <edge source="SGP" target="URY">
      <data key="d0">5990785</data>
    </edge>
    <edge source="TUN" target="DZA">
      <data key="d0">42823445</data>
    </edge>
    <edge source="TUN" target="AUT">
      <data key="d0">27424</data>
    </edge>
    <edge source="TUN" target="BEL">
      <data key="d0">1829442</data>
    </edge>
    <edge source="TUN" target="BRA">
      <data key="d0">34705</data>
    </edge>
    <edge source="TUN" target="CMR">
      <data key="d0">109464</data>
    </edge>
    <edge source="TUN" target="CAN">
      <data key="d0">66271</data>
    </edge>
    <edge source="TUN" target="CAF">
      <data key="d0">85147</data>
    </edge>
    <edge source="TUN" target="CHN">
      <data key="d0">834963</data>
    </edge>
    <edge source="TUN" target="HRV">
      <data key="d0">192444</data>
    </edge>
    <edge source="TUN" target="CZE">
      <data key="d0">8639782</data>
    </edge>
    <edge source="TUN" target="BEN">
      <data key="d0">70512</data>
    </edge>
    <edge source="TUN" target="DNK">
      <data key="d0">158175</data>
    </edge>
    <edge source="TUN" target="ETH">
      <data key="d0">184042</data>
    </edge>
    <edge source="TUN" target="FRA">
      <data key="d0">63440237</data>
    </edge>
    <edge source="TUN" target="GMB">
      <data key="d0">28134</data>
    </edge>
    <edge source="TUN" target="DEU">
      <data key="d0">8865740</data>
    </edge>
    <edge source="TUN" target="GHA">
      <data key="d0">58311</data>
    </edge>
    <edge source="TUN" target="GRC">
      <data key="d0">48610</data>
    </edge>
    <edge source="TUN" target="HUN">
      <data key="d0">46632</data>
    </edge>
    <edge source="TUN" target="ITA">
      <data key="d0">42120007</data>
    </edge>
    <edge source="TUN" target="CIV">
      <data key="d0">370709</data>
    </edge>
    <edge source="TUN" target="JOR">
      <data key="d0">72548</data>
    </edge>
    <edge source="TUN" target="KOR">
      <data key="d0">372942</data>
    </edge>
    <edge source="TUN" target="LBN">
      <data key="d0">25234</data>
    </edge>
    <edge source="TUN" target="MRT">
      <data key="d0">228186</data>
    </edge>
    <edge source="TUN" target="MAR">
      <data key="d0">6076613</data>
    </edge>
    <edge source="TUN" target="OMN">
      <data key="d0">95845</data>
    </edge>
    <edge source="TUN" target="NLD">
      <data key="d0">715800</data>
    </edge>
    <edge source="TUN" target="NER">
      <data key="d0">13266</data>
    </edge>
    <edge source="TUN" target="NOR">
      <data key="d0">18334</data>
    </edge>
    <edge source="TUN" target="PAK">
      <data key="d0">25064</data>
    </edge>
    <edge source="TUN" target="POL">
      <data key="d0">825089</data>
    </edge>
    <edge source="TUN" target="PRT">
      <data key="d0">34981</data>
    </edge>
    <edge source="TUN" target="RUS">
      <data key="d0">80836</data>
    </edge>
    <edge source="TUN" target="SAU">
      <data key="d0">927601</data>
    </edge>
    <edge source="TUN" target="SEN">
      <data key="d0">742712</data>
    </edge>
    <edge source="TUN" target="SRB">
      <data key="d0">27916</data>
    </edge>
    <edge source="TUN" target="IND">
      <data key="d0">31599</data>
    </edge>
    <edge source="TUN" target="SGP">
      <data key="d0">42794</data>
    </edge>
    <edge source="TUN" target="SVN">
      <data key="d0">33456</data>
    </edge>
    <edge source="TUN" target="ESP">
      <data key="d0">6562893</data>
    </edge>
    <edge source="TUN" target="SWE">
      <data key="d0">43600</data>
    </edge>
    <edge source="TUN" target="CHE">
      <data key="d0">938220</data>
    </edge>
    <edge source="TUN" target="TGO">
      <data key="d0">28721</data>
    </edge>
    <edge source="TUN" target="ARE">
      <data key="d0">2161878</data>
    </edge>
    <edge source="TUN" target="TUR">
      <data key="d0">1150739</data>
    </edge>
    <edge source="TUN" target="EGY">
      <data key="d0">352599</data>
    </edge>
    <edge source="TUN" target="GBR">
      <data key="d0">2647332</data>
    </edge>
    <edge source="TUN" target="USA">
      <data key="d0">1329600</data>
    </edge>
    <edge source="TUN" target="BFA">
      <data key="d0">385200</data>
    </edge>
    <edge source="GBR" target="ALB">
      <data key="d0">701575</data>
    </edge>
    <edge source="GBR" target="DZA">
      <data key="d0">63715028</data>
    </edge>
    <edge source="GBR" target="AZE">
      <data key="d0">124343961</data>
    </edge>
    <edge source="GBR" target="ARG">
      <data key="d0">17854514</data>
    </edge>
    <edge source="GBR" target="AUS">
      <data key="d0">336006344</data>
    </edge>
    <edge source="GBR" target="AUT">
      <data key="d0">90582869</data>
    </edge>
    <edge source="GBR" target="ARM">
      <data key="d0">1677456</data>
    </edge>
    <edge source="GBR" target="BEL">
      <data key="d0">552890946</data>
    </edge>
    <edge source="GBR" target="BOL">
      <data key="d0">1529367</data>
    </edge>
    <edge source="GBR" target="BWA">
      <data key="d0">550971</data>
    </edge>
    <edge source="GBR" target="BRA">
      <data key="d0">163935899</data>
    </edge>
    <edge source="GBR" target="BGR">
      <data key="d0">28518955</data>
    </edge>
    <edge source="GBR" target="BDI">
      <data key="d0">105989</data>
    </edge>
    <edge source="GBR" target="BLR">
      <data key="d0">3529704</data>
    </edge>
    <edge source="GBR" target="KHM">
      <data key="d0">570068</data>
    </edge>
    <edge source="GBR" target="CMR">
      <data key="d0">5743392</data>
    </edge>
    <edge source="GBR" target="CAN">
      <data key="d0">290698262</data>
    </edge>
    <edge source="GBR" target="CAF">
      <data key="d0">229304</data>
    </edge>
    <edge source="GBR" target="LKA">
      <data key="d0">9142655</data>
    </edge>
    <edge source="GBR" target="CHL">
      <data key="d0">36606361</data>
    </edge>
    <edge source="GBR" target="CHN">
      <data key="d0">541475872</data>
    </edge>
    <edge source="GBR" target="COL">
      <data key="d0">11338607</data>
    </edge>
    <edge source="GBR" target="CRI">
      <data key="d0">2608972</data>
    </edge>
    <edge source="GBR" target="HRV">
      <data key="d0">10029222</data>
    </edge>
    <edge source="GBR" target="CZE">
      <data key="d0">284131654</data>
    </edge>
    <edge source="GBR" target="BEN">
      <data key="d0">684555</data>
    </edge>
    <edge source="GBR" target="DNK">
      <data key="d0">187023701</data>
    </edge>
    <edge source="GBR" target="ECU">
      <data key="d0">4190049</data>
    </edge>
    <edge source="GBR" target="SLV">
      <data key="d0">3658290</data>
    </edge>
    <edge source="GBR" target="ETH">
      <data key="d0">6780491</data>
    </edge>
    <edge source="GBR" target="EST">
      <data key="d0">12303507</data>
    </edge>
    <edge source="GBR" target="FIN">
      <data key="d0">99734444</data>
    </edge>
    <edge source="GBR" target="FRA">
      <data key="d0">1061593927</data>
    </edge>
    <edge source="GBR" target="GEO">
      <data key="d0">24277820</data>
    </edge>
    <edge source="GBR" target="GMB">
      <data key="d0">526079</data>
    </edge>
    <edge source="GBR" target="DEU">
      <data key="d0">1820437985</data>
    </edge>
    <edge source="GBR" target="GHA">
      <data key="d0">54031762</data>
    </edge>
    <edge source="GBR" target="GRC">
      <data key="d0">34845571</data>
    </edge>
    <edge source="GBR" target="GTM">
      <data key="d0">2534963</data>
    </edge>
    <edge source="GBR" target="HND">
      <data key="d0">633022</data>
    </edge>
    <edge source="GBR" target="HKG">
      <data key="d0">90652461</data>
    </edge>
    <edge source="GBR" target="HUN">
      <data key="d0">80485245</data>
    </edge>
    <edge source="GBR" target="IDN">
      <data key="d0">50613452</data>
    </edge>
    <edge source="GBR" target="IRL">
      <data key="d0">729525571</data>
    </edge>
    <edge source="GBR" target="ISR">
      <data key="d0">102847060</data>
    </edge>
    <edge source="GBR" target="ITA">
      <data key="d0">641336151</data>
    </edge>
    <edge source="GBR" target="CIV">
      <data key="d0">18675274</data>
    </edge>
    <edge source="GBR" target="JAM">
      <data key="d0">3219548</data>
    </edge>
    <edge source="GBR" target="JPN">
      <data key="d0">242210852</data>
    </edge>
    <edge source="GBR" target="KAZ">
      <data key="d0">71173103</data>
    </edge>
    <edge source="GBR" target="JOR">
      <data key="d0">26672224</data>
    </edge>
    <edge source="GBR" target="KOR">
      <data key="d0">312563361</data>
    </edge>
    <edge source="GBR" target="KGZ">
      <data key="d0">594108</data>
    </edge>
    <edge source="GBR" target="LBN">
      <data key="d0">14107362</data>
    </edge>
    <edge source="GBR" target="LVA">
      <data key="d0">12488846</data>
    </edge>
    <edge source="GBR" target="LTU">
      <data key="d0">24475021</data>
    </edge>
    <edge source="GBR" target="MDG">
      <data key="d0">1678407</data>
    </edge>
    <edge source="GBR" target="MWI">
      <data key="d0">426837</data>
    </edge>
    <edge source="GBR" target="MYS">
      <data key="d0">120088355</data>
    </edge>
    <edge source="GBR" target="MRT">
      <data key="d0">922860</data>
    </edge>
    <edge source="GBR" target="MUS">
      <data key="d0">3199906</data>
    </edge>
    <edge source="GBR" target="MEX">
      <data key="d0">78054398</data>
    </edge>
    <edge source="GBR" target="MDA">
      <data key="d0">1599159</data>
    </edge>
    <edge source="GBR" target="MAR">
      <data key="d0">21494878</data>
    </edge>
    <edge source="GBR" target="MOZ">
      <data key="d0">1666728</data>
    </edge>
    <edge source="GBR" target="OMN">
      <data key="d0">83790069</data>
    </edge>
    <edge source="GBR" target="NAM">
      <data key="d0">3367660</data>
    </edge>
    <edge source="GBR" target="NLD">
      <data key="d0">826827130</data>
    </edge>
    <edge source="GBR" target="NZL">
      <data key="d0">39969746</data>
    </edge>
    <edge source="GBR" target="NIC">
      <data key="d0">1400311</data>
    </edge>
    <edge source="GBR" target="NER">
      <data key="d0">72680</data>
    </edge>
    <edge source="GBR" target="NOR">
      <data key="d0">357474098</data>
    </edge>
    <edge source="GBR" target="PAK">
      <data key="d0">34331598</data>
    </edge>
    <edge source="GBR" target="PAN">
      <data key="d0">5114156</data>
    </edge>
    <edge source="GBR" target="PRY">
      <data key="d0">433530</data>
    </edge>
    <edge source="GBR" target="PER">
      <data key="d0">11869576</data>
    </edge>
    <edge source="GBR" target="PHL">
      <data key="d0">42691980</data>
    </edge>
    <edge source="GBR" target="POL">
      <data key="d0">258044662</data>
    </edge>
    <edge source="GBR" target="PRT">
      <data key="d0">77121440</data>
    </edge>
    <edge source="GBR" target="ROU">
      <data key="d0">63223502</data>
    </edge>
    <edge source="GBR" target="RUS">
      <data key="d0">177072641</data>
    </edge>
    <edge source="GBR" target="SAU">
      <data key="d0">330072412</data>
    </edge>
    <edge source="GBR" target="SEN">
      <data key="d0">4748917</data>
    </edge>
    <edge source="GBR" target="SRB">
      <data key="d0">11868083</data>
    </edge>
    <edge source="GBR" target="IND">
      <data key="d0">271747906</data>
    </edge>
    <edge source="GBR" target="SGP">
      <data key="d0">460329350</data>
    </edge>
    <edge source="GBR" target="SVK">
      <data key="d0">31298671</data>
    </edge>
    <edge source="GBR" target="VNM">
      <data key="d0">33052600</data>
    </edge>
    <edge source="GBR" target="SVN">
      <data key="d0">13557898</data>
    </edge>
    <edge source="GBR" target="ZAF">
      <data key="d0">150368098</data>
    </edge>
    <edge source="GBR" target="ZWE">
      <data key="d0">2632631</data>
    </edge>
    <edge source="GBR" target="ESP">
      <data key="d0">440160764</data>
    </edge>
    <edge source="GBR" target="SWE">
      <data key="d0">372149835</data>
    </edge>
    <edge source="GBR" target="CHE">
      <data key="d0">199599735</data>
    </edge>
    <edge source="GBR" target="THA">
      <data key="d0">94479918</data>
    </edge>
    <edge source="GBR" target="TGO">
      <data key="d0">724901</data>
    </edge>
    <edge source="GBR" target="ARE">
      <data key="d0">414915065</data>
    </edge>
    <edge source="GBR" target="TUN">
      <data key="d0">10991715</data>
    </edge>
    <edge source="GBR" target="TUR">
      <data key="d0">190521286</data>
    </edge>
    <edge source="GBR" target="UGA">
      <data key="d0">4504398</data>
    </edge>
    <edge source="GBR" target="UKR">
      <data key="d0">15220020</data>
    </edge>
    <edge source="GBR" target="MKD">
      <data key="d0">1788225</data>
    </edge>
    <edge source="GBR" target="EGY">
      <data key="d0">149237362</data>
    </edge>
    <edge source="GBR" target="TZA">
      <data key="d0">10670263</data>
    </edge>
    <edge source="GBR" target="USA">
      <data key="d0">2270748055</data>
    </edge>
    <edge source="GBR" target="BFA">
      <data key="d0">2330346</data>
    </edge>
    <edge source="GBR" target="URY">
      <data key="d0">3848926</data>
    </edge>
    <edge source="AZE" target="DZA">
      <data key="d0">10327</data>
    </edge>
    <edge source="AZE" target="BEL">
      <data key="d0">269140</data>
    </edge>
    <edge source="AZE" target="BRA">
      <data key="d0">32033</data>
    </edge>
    <edge source="AZE" target="CHN">
      <data key="d0">2581439</data>
    </edge>
    <edge source="AZE" target="DNK">
      <data key="d0">14326</data>
    </edge>
    <edge source="AZE" target="GEO">
      <data key="d0">253638</data>
    </edge>
    <edge source="AZE" target="DEU">
      <data key="d0">104289</data>
    </edge>
    <edge source="AZE" target="HUN">
      <data key="d0">19213</data>
    </edge>
    <edge source="AZE" target="ITA">
      <data key="d0">16783</data>
    </edge>
    <edge source="AZE" target="KAZ">
      <data key="d0">109222</data>
    </edge>
    <edge source="AZE" target="MYS">
      <data key="d0">83195</data>
    </edge>
    <edge source="AZE" target="MEX">
      <data key="d0">12767</data>
    </edge>
    <edge source="AZE" target="OMN">
      <data key="d0">41564</data>
    </edge>
    <edge source="AZE" target="NLD">
      <data key="d0">198646</data>
    </edge>
    <edge source="AZE" target="NOR">
      <data key="d0">1353604</data>
    </edge>
    <edge source="AZE" target="ROU">
      <data key="d0">12048</data>
    </edge>
    <edge source="AZE" target="RUS">
      <data key="d0">667502</data>
    </edge>
    <edge source="AZE" target="SAU">
      <data key="d0">31987</data>
    </edge>
    <edge source="AZE" target="IND">
      <data key="d0">56427</data>
    </edge>
    <edge source="AZE" target="SGP">
      <data key="d0">20662</data>
    </edge>
    <edge source="AZE" target="ZAF">
      <data key="d0">159392</data>
    </edge>
    <edge source="AZE" target="ARE">
      <data key="d0">317180</data>
    </edge>
    <edge source="AZE" target="TUR">
      <data key="d0">1540015</data>
    </edge>
    <edge source="AZE" target="EGY">
      <data key="d0">84573</data>
    </edge>
    <edge source="AZE" target="GBR">
      <data key="d0">1317611</data>
    </edge>
    <edge source="AZE" target="USA">
      <data key="d0">219059</data>
    </edge>
    <edge source="BRA" target="ALB">
      <data key="d0">79213</data>
    </edge>
    <edge source="BRA" target="DZA">
      <data key="d0">10948167</data>
    </edge>
    <edge source="BRA" target="ARG">
      <data key="d0">487899590</data>
    </edge>
    <edge source="BRA" target="AUS">
      <data key="d0">8033877</data>
    </edge>
    <edge source="BRA" target="AUT">
      <data key="d0">12968846</data>
    </edge>
    <edge source="BRA" target="ARM">
      <data key="d0">11380</data>
    </edge>
    <edge source="BRA" target="BEL">
      <data key="d0">10536586</data>
    </edge>
    <edge source="BRA" target="BOL">
      <data key="d0">78970178</data>
    </edge>
    <edge source="BRA" target="BWA">
      <data key="d0">140932</data>
    </edge>
    <edge source="BRA" target="BGR">
      <data key="d0">212187</data>
    </edge>
    <edge source="BRA" target="BLR">
      <data key="d0">629600</data>
    </edge>
    <edge source="BRA" target="KHM">
      <data key="d0">49145</data>
    </edge>
    <edge source="BRA" target="CMR">
      <data key="d0">143123</data>
    </edge>
    <edge source="BRA" target="CAN">
      <data key="d0">32135819</data>
    </edge>
    <edge source="BRA" target="CAF">
      <data key="d0">5376604</data>
    </edge>
    <edge source="BRA" target="LKA">
      <data key="d0">386357</data>
    </edge>
    <edge source="BRA" target="CHL">
      <data key="d0">120901024</data>
    </edge>
    <edge source="BRA" target="CHN">
      <data key="d0">406855408</data>
    </edge>
    <edge source="BRA" target="COL">
      <data key="d0">105498481</data>
    </edge>
    <edge source="BRA" target="CRI">
      <data key="d0">15871703</data>
    </edge>
    <edge source="BRA" target="HRV">
      <data key="d0">218665</data>
    </edge>
    <edge source="BRA" target="CZE">
      <data key="d0">1248940</data>
    </edge>
    <edge source="BRA" target="DNK">
      <data key="d0">3700838</data>
    </edge>
    <edge source="BRA" target="ECU">
      <data key="d0">58834595</data>
    </edge>
    <edge source="BRA" target="SLV">
      <data key="d0">5853885</data>
    </edge>
    <edge source="BRA" target="ETH">
      <data key="d0">355444</data>
    </edge>
    <edge source="BRA" target="EST">
      <data key="d0">1111772</data>
    </edge>
    <edge source="BRA" target="FIN">
      <data key="d0">502756</data>
    </edge>
    <edge source="BRA" target="FRA">
      <data key="d0">59572058</data>
    </edge>
    <edge source="BRA" target="DEU">
      <data key="d0">177682015</data>
    </edge>
    <edge source="BRA" target="GHA">
      <data key="d0">3951526</data>
    </edge>
    <edge source="BRA" target="GRC">
      <data key="d0">271972</data>
    </edge>
    <edge source="BRA" target="GTM">
      <data key="d0">19620344</data>
    </edge>
    <edge source="BRA" target="HND">
      <data key="d0">7489467</data>
    </edge>
    <edge source="BRA" target="HKG">
      <data key="d0">1312681</data>
    </edge>
    <edge source="BRA" target="HUN">
      <data key="d0">1812588</data>
    </edge>
    <edge source="BRA" target="IDN">
      <data key="d0">7833506</data>
    </edge>
    <edge source="BRA" target="IRL">
      <data key="d0">160225</data>
    </edge>
    <edge source="BRA" target="ISR">
      <data key="d0">1713461</data>
    </edge>
    <edge source="BRA" target="ITA">
      <data key="d0">56888186</data>
    </edge>
    <edge source="BRA" target="CIV">
      <data key="d0">962116</data>
    </edge>
    <edge source="BRA" target="JAM">
      <data key="d0">713865</data>
    </edge>
    <edge source="BRA" target="JPN">
      <data key="d0">10236087</data>
    </edge>
    <edge source="BRA" target="KAZ">
      <data key="d0">711048</data>
    </edge>
    <edge source="BRA" target="JOR">
      <data key="d0">766247</data>
    </edge>
    <edge source="BRA" target="KOR">
      <data key="d0">8257722</data>
    </edge>
    <edge source="BRA" target="LBN">
      <data key="d0">941921</data>
    </edge>
    <edge source="BRA" target="LVA">
      <data key="d0">318068</data>
    </edge>
    <edge source="BRA" target="LTU">
      <data key="d0">212562</data>
    </edge>
    <edge source="BRA" target="MWI">
      <data key="d0">173894</data>
    </edge>
    <edge source="BRA" target="MYS">
      <data key="d0">10424785</data>
    </edge>
    <edge source="BRA" target="MRT">
      <data key="d0">35169</data>
    </edge>
    <edge source="BRA" target="MUS">
      <data key="d0">271715</data>
    </edge>
    <edge source="BRA" target="MEX">
      <data key="d0">234141740</data>
    </edge>
    <edge source="BRA" target="MDA">
      <data key="d0">112687</data>
    </edge>
    <edge source="BRA" target="MAR">
      <data key="d0">2188711</data>
    </edge>
    <edge source="BRA" target="MOZ">
      <data key="d0">2273901</data>
    </edge>
    <edge source="BRA" target="OMN">
      <data key="d0">740330</data>
    </edge>
    <edge source="BRA" target="NAM">
      <data key="d0">322748</data>
    </edge>
    <edge source="BRA" target="NLD">
      <data key="d0">652033520</data>
    </edge>
    <edge source="BRA" target="NZL">
      <data key="d0">2170879</data>
    </edge>
    <edge source="BRA" target="NIC">
      <data key="d0">7866877</data>
    </edge>
    <edge source="BRA" target="NER">
      <data key="d0">22721</data>
    </edge>
    <edge source="BRA" target="NOR">
      <data key="d0">11455017</data>
    </edge>
    <edge source="BRA" target="PAK">
      <data key="d0">12194348</data>
    </edge>
    <edge source="BRA" target="PAN">
      <data key="d0">12116749</data>
    </edge>
    <edge source="BRA" target="PRY">
      <data key="d0">124937076</data>
    </edge>
    <edge source="BRA" target="PER">
      <data key="d0">94827320</data>
    </edge>
    <edge source="BRA" target="PHL">
      <data key="d0">1372466</data>
    </edge>
    <edge source="BRA" target="POL">
      <data key="d0">3648740</data>
    </edge>
    <edge source="BRA" target="PRT">
      <data key="d0">2023049</data>
    </edge>
    <edge source="BRA" target="ROU">
      <data key="d0">1588555</data>
    </edge>
    <edge source="BRA" target="RUS">
      <data key="d0">21548092</data>
    </edge>
    <edge source="BRA" target="SAU">
      <data key="d0">12532787</data>
    </edge>
    <edge source="BRA" target="SEN">
      <data key="d0">201182</data>
    </edge>
    <edge source="BRA" target="SRB">
      <data key="d0">725030</data>
    </edge>
    <edge source="BRA" target="IND">
      <data key="d0">34292998</data>
    </edge>
    <edge source="BRA" target="SGP">
      <data key="d0">26328075</data>
    </edge>
    <edge source="BRA" target="SVK">
      <data key="d0">11552757</data>
    </edge>
    <edge source="BRA" target="VNM">
      <data key="d0">3456809</data>
    </edge>
    <edge source="BRA" target="SVN">
      <data key="d0">61249</data>
    </edge>
    <edge source="BRA" target="ZAF">
      <data key="d0">33986293</data>
    </edge>
    <edge source="BRA" target="ZWE">
      <data key="d0">676927</data>
    </edge>
    <edge source="BRA" target="ESP">
      <data key="d0">20661625</data>
    </edge>
    <edge source="BRA" target="SWE">
      <data key="d0">19895186</data>
    </edge>
    <edge source="BRA" target="CHE">
      <data key="d0">3394490</data>
    </edge>
    <edge source="BRA" target="THA">
      <data key="d0">31907090</data>
    </edge>
    <edge source="BRA" target="TGO">
      <data key="d0">51563</data>
    </edge>
    <edge source="BRA" target="ARE">
      <data key="d0">12670319</data>
    </edge>
    <edge source="BRA" target="TUN">
      <data key="d0">752259</data>
    </edge>
    <edge source="BRA" target="TUR">
      <data key="d0">24523840</data>
    </edge>
    <edge source="BRA" target="UGA">
      <data key="d0">595398</data>
    </edge>
    <edge source="BRA" target="UKR">
      <data key="d0">8401158</data>
    </edge>
    <edge source="BRA" target="MKD">
      <data key="d0">68489</data>
    </edge>
    <edge source="BRA" target="EGY">
      <data key="d0">27013131</data>
    </edge>
    <edge source="BRA" target="GBR">
      <data key="d0">24015364</data>
    </edge>
    <edge source="BRA" target="TZA">
      <data key="d0">906135</data>
    </edge>
    <edge source="BRA" target="USA">
      <data key="d0">538473559</data>
    </edge>
    <edge source="BRA" target="BFA">
      <data key="d0">70108</data>
    </edge>
    <edge source="BRA" target="URY">
      <data key="d0">74077853</data>
    </edge>
    <edge source="DNK" target="ALB">
      <data key="d0">257236</data>
    </edge>
    <edge source="DNK" target="DZA">
      <data key="d0">2290242</data>
    </edge>
    <edge source="DNK" target="AZE">
      <data key="d0">1430513</data>
    </edge>
    <edge source="DNK" target="ARG">
      <data key="d0">11457836</data>
    </edge>
    <edge source="DNK" target="AUS">
      <data key="d0">85145339</data>
    </edge>
    <edge source="DNK" target="AUT">
      <data key="d0">79265329</data>
    </edge>
    <edge source="DNK" target="ARM">
      <data key="d0">115410</data>
    </edge>
    <edge source="DNK" target="BEL">
      <data key="d0">113936965</data>
    </edge>
    <edge source="DNK" target="BOL">
      <data key="d0">8204962</data>
    </edge>
    <edge source="DNK" target="BRA">
      <data key="d0">52915675</data>
    </edge>
    <edge source="DNK" target="BGR">
      <data key="d0">5557216</data>
    </edge>
    <edge source="DNK" target="BLR">
      <data key="d0">4187452</data>
    </edge>
    <edge source="DNK" target="KHM">
      <data key="d0">878802</data>
    </edge>
    <edge source="DNK" target="CMR">
      <data key="d0">572098</data>
    </edge>
    <edge source="DNK" target="CAN">
      <data key="d0">41341304</data>
    </edge>
    <edge source="DNK" target="CAF">
      <data key="d0">10856</data>
    </edge>
    <edge source="DNK" target="LKA">
      <data key="d0">3604770</data>
    </edge>
    <edge source="DNK" target="CHL">
      <data key="d0">31033913</data>
    </edge>
    <edge source="DNK" target="CHN">
      <data key="d0">368958089</data>
    </edge>
    <edge source="DNK" target="COL">
      <data key="d0">8164335</data>
    </edge>
    <edge source="DNK" target="CRI">
      <data key="d0">1809372</data>
    </edge>
    <edge source="DNK" target="HRV">
      <data key="d0">8044388</data>
    </edge>
    <edge source="DNK" target="CZE">
      <data key="d0">48188505</data>
    </edge>
    <edge source="DNK" target="BEN">
      <data key="d0">39226</data>
    </edge>
    <edge source="DNK" target="ECU">
      <data key="d0">2761720</data>
    </edge>
    <edge source="DNK" target="SLV">
      <data key="d0">352538</data>
    </edge>
    <edge source="DNK" target="ETH">
      <data key="d0">2604568</data>
    </edge>
    <edge source="DNK" target="EST">
      <data key="d0">14874863</data>
    </edge>
    <edge source="DNK" target="FIN">
      <data key="d0">135006604</data>
    </edge>
    <edge source="DNK" target="FRA">
      <data key="d0">299742386</data>
    </edge>
    <edge source="DNK" target="GEO">
      <data key="d0">3062673</data>
    </edge>
    <edge source="DNK" target="GMB">
      <data key="d0">132926</data>
    </edge>
    <edge source="DNK" target="DEU">
      <data key="d0">812953902</data>
    </edge>
    <edge source="DNK" target="GHA">
      <data key="d0">4567226</data>
    </edge>
    <edge source="DNK" target="GRC">
      <data key="d0">13394714</data>
    </edge>
    <edge source="DNK" target="GTM">
      <data key="d0">936548</data>
    </edge>
    <edge source="DNK" target="HND">
      <data key="d0">1216925</data>
    </edge>
    <edge source="DNK" target="HKG">
      <data key="d0">18115977</data>
    </edge>
    <edge source="DNK" target="HUN">
      <data key="d0">58574053</data>
    </edge>
    <edge source="DNK" target="IDN">
      <data key="d0">15887916</data>
    </edge>
    <edge source="DNK" target="IRL">
      <data key="d0">69810657</data>
    </edge>
    <edge source="DNK" target="ISR">
      <data key="d0">13880984</data>
    </edge>
    <edge source="DNK" target="ITA">
      <data key="d0">146925342</data>
    </edge>
    <edge source="DNK" target="CIV">
      <data key="d0">623204</data>
    </edge>
    <edge source="DNK" target="JAM">
      <data key="d0">1177668</data>
    </edge>
    <edge source="DNK" target="JPN">
      <data key="d0">64444430</data>
    </edge>
    <edge source="DNK" target="KAZ">
      <data key="d0">5133111</data>
    </edge>
    <edge source="DNK" target="JOR">
      <data key="d0">3294752</data>
    </edge>
    <edge source="DNK" target="KOR">
      <data key="d0">137315789</data>
    </edge>
    <edge source="DNK" target="LBN">
      <data key="d0">2785562</data>
    </edge>
    <edge source="DNK" target="LVA">
      <data key="d0">20174497</data>
    </edge>
    <edge source="DNK" target="LTU">
      <data key="d0">94845774</data>
    </edge>
    <edge source="DNK" target="MDG">
      <data key="d0">87759</data>
    </edge>
    <edge source="DNK" target="MWI">
      <data key="d0">255786</data>
    </edge>
    <edge source="DNK" target="MYS">
      <data key="d0">17671367</data>
    </edge>
    <edge source="DNK" target="MRT">
      <data key="d0">455459</data>
    </edge>
    <edge source="DNK" target="MUS">
      <data key="d0">996995</data>
    </edge>
    <edge source="DNK" target="MEX">
      <data key="d0">114688707</data>
    </edge>
    <edge source="DNK" target="MDA">
      <data key="d0">388140</data>
    </edge>
    <edge source="DNK" target="MAR">
      <data key="d0">5457670</data>
    </edge>
    <edge source="DNK" target="MOZ">
      <data key="d0">320148</data>
    </edge>
    <edge source="DNK" target="OMN">
      <data key="d0">6125515</data>
    </edge>
    <edge source="DNK" target="NLD">
      <data key="d0">230686479</data>
    </edge>
    <edge source="DNK" target="NZL">
      <data key="d0">16040928</data>
    </edge>
    <edge source="DNK" target="NIC">
      <data key="d0">265142</data>
    </edge>
    <edge source="DNK" target="NER">
      <data key="d0">270043</data>
    </edge>
    <edge source="DNK" target="NOR">
      <data key="d0">304967713</data>
    </edge>
    <edge source="DNK" target="PAK">
      <data key="d0">8750647</data>
    </edge>
    <edge source="DNK" target="PAN">
      <data key="d0">4199001</data>
    </edge>
    <edge source="DNK" target="PRY">
      <data key="d0">780745</data>
    </edge>
    <edge source="DNK" target="PER">
      <data key="d0">9531847</data>
    </edge>
    <edge source="DNK" target="PHL">
      <data key="d0">9611615</data>
    </edge>
    <edge source="DNK" target="POL">
      <data key="d0">147944480</data>
    </edge>
    <edge source="DNK" target="PRT">
      <data key="d0">13303541</data>
    </edge>
    <edge source="DNK" target="ROU">
      <data key="d0">17855970</data>
    </edge>
    <edge source="DNK" target="RUS">
      <data key="d0">89459970</data>
    </edge>
    <edge source="DNK" target="SAU">
      <data key="d0">40953760</data>
    </edge>
    <edge source="DNK" target="SEN">
      <data key="d0">1023452</data>
    </edge>
    <edge source="DNK" target="SRB">
      <data key="d0">43961148</data>
    </edge>
    <edge source="DNK" target="IND">
      <data key="d0">57258708</data>
    </edge>
    <edge source="DNK" target="SGP">
      <data key="d0">82329983</data>
    </edge>
    <edge source="DNK" target="SVK">
      <data key="d0">21175803</data>
    </edge>
    <edge source="DNK" target="VNM">
      <data key="d0">14661321</data>
    </edge>
    <edge source="DNK" target="SVN">
      <data key="d0">7339199</data>
    </edge>
    <edge source="DNK" target="ZAF">
      <data key="d0">29739874</data>
    </edge>
    <edge source="DNK" target="ZWE">
      <data key="d0">550372</data>
    </edge>
    <edge source="DNK" target="ESP">
      <data key="d0">135085253</data>
    </edge>
    <edge source="DNK" target="SWE">
      <data key="d0">452420009</data>
    </edge>
    <edge source="DNK" target="CHE">
      <data key="d0">74250561</data>
    </edge>
    <edge source="DNK" target="THA">
      <data key="d0">19754233</data>
    </edge>
    <edge source="DNK" target="TGO">
      <data key="d0">405514</data>
    </edge>
    <edge source="DNK" target="ARE">
      <data key="d0">58044587</data>
    </edge>
    <edge source="DNK" target="TUN">
      <data key="d0">457810</data>
    </edge>
    <edge source="DNK" target="TUR">
      <data key="d0">70267806</data>
    </edge>
    <edge source="DNK" target="UGA">
      <data key="d0">685005</data>
    </edge>
    <edge source="DNK" target="UKR">
      <data key="d0">34861912</data>
    </edge>
    <edge source="DNK" target="MKD">
      <data key="d0">240741</data>
    </edge>
    <edge source="DNK" target="EGY">
      <data key="d0">43410573</data>
    </edge>
    <edge source="DNK" target="GBR">
      <data key="d0">346623764</data>
    </edge>
    <edge source="DNK" target="TZA">
      <data key="d0">767560</data>
    </edge>
    <edge source="DNK" target="USA">
      <data key="d0">446441111</data>
    </edge>
    <edge source="DNK" target="BFA">
      <data key="d0">348575</data>
    </edge>
    <edge source="DNK" target="URY">
      <data key="d0">9268254</data>
    </edge>
    <edge source="GEO" target="AZE">
      <data key="d0">2359915</data>
    </edge>
    <edge source="GEO" target="ARM">
      <data key="d0">1893628</data>
    </edge>
    <edge source="GEO" target="BLR">
      <data key="d0">29883</data>
    </edge>
    <edge source="GEO" target="DNK">
      <data key="d0">90503</data>
    </edge>
    <edge source="GEO" target="DEU">
      <data key="d0">1058221</data>
    </edge>
    <edge source="GEO" target="GRC">
      <data key="d0">34813</data>
    </edge>
    <edge source="GEO" target="ITA">
      <data key="d0">262308</data>
    </edge>
    <edge source="GEO" target="KAZ">
      <data key="d0">73898</data>
    </edge>
    <edge source="GEO" target="KGZ">
      <data key="d0">52069</data>
    </edge>
    <edge source="GEO" target="LBN">
      <data key="d0">27232</data>
    </edge>
    <edge source="GEO" target="NLD">
      <data key="d0">53896</data>
    </edge>
    <edge source="GEO" target="PER">
      <data key="d0">105948</data>
    </edge>
    <edge source="GEO" target="RUS">
      <data key="d0">375310</data>
    </edge>
    <edge source="GEO" target="SGP">
      <data key="d0">13536</data>
    </edge>
    <edge source="GEO" target="SVK">
      <data key="d0">18384</data>
    </edge>
    <edge source="GEO" target="ARE">
      <data key="d0">300590</data>
    </edge>
    <edge source="GEO" target="TUR">
      <data key="d0">1135094</data>
    </edge>
    <edge source="GEO" target="UKR">
      <data key="d0">313169</data>
    </edge>
    <edge source="GEO" target="EGY">
      <data key="d0">4485329</data>
    </edge>
    <edge source="GEO" target="GBR">
      <data key="d0">249424</data>
    </edge>
    <edge source="GEO" target="USA">
      <data key="d0">12410</data>
    </edge>
    <edge source="DEU" target="ALB">
      <data key="d0">11864693</data>
    </edge>
    <edge source="DEU" target="DZA">
      <data key="d0">259209727</data>
    </edge>
    <edge source="DEU" target="AZE">
      <data key="d0">45181726</data>
    </edge>
    <edge source="DEU" target="ARG">
      <data key="d0">330039832</data>
    </edge>
    <edge source="DEU" target="AUS">
      <data key="d0">808969929</data>
    </edge>
    <edge source="DEU" target="AUT">
      <data key="d0">4288733233</data>
    </edge>
    <edge source="DEU" target="ARM">
      <data key="d0">13740136</data>
    </edge>
    <edge source="DEU" target="BEL">
      <data key="d0">2826409518</data>
    </edge>
    <edge source="DEU" target="BOL">
      <data key="d0">19803754</data>
    </edge>
    <edge source="DEU" target="BWA">
      <data key="d0">5530065</data>
    </edge>
    <edge source="DEU" target="BRA">
      <data key="d0">903430527</data>
    </edge>
    <edge source="DEU" target="BGR">
      <data key="d0">265795476</data>
    </edge>
    <edge source="DEU" target="BDI">
      <data key="d0">2869784</data>
    </edge>
    <edge source="DEU" target="BLR">
      <data key="d0">145222028</data>
    </edge>
    <edge source="DEU" target="KHM">
      <data key="d0">24693435</data>
    </edge>
    <edge source="DEU" target="CMR">
      <data key="d0">15468240</data>
    </edge>
    <edge source="DEU" target="CAN">
      <data key="d0">730178608</data>
    </edge>
    <edge source="DEU" target="CAF">
      <data key="d0">523005</data>
    </edge>
    <edge source="DEU" target="LKA">
      <data key="d0">32957766</data>
    </edge>
    <edge source="DEU" target="CHL">
      <data key="d0">279855073</data>
    </edge>
    <edge source="DEU" target="CHN">
      <data key="d0">7748339316</data>
    </edge>
    <edge source="DEU" target="COL">
      <data key="d0">147552752</data>
    </edge>
    <edge source="DEU" target="CRI">
      <data key="d0">25816034</data>
    </edge>
    <edge source="DEU" target="HRV">
      <data key="d0">195372602</data>
    </edge>
    <edge source="DEU" target="CZE">
      <data key="d0">3528818967</data>
    </edge>
    <edge source="DEU" target="BEN">
      <data key="d0">11355635</data>
    </edge>
    <edge source="DEU" target="DNK">
      <data key="d0">1554560896</data>
    </edge>
    <edge source="DEU" target="ECU">
      <data key="d0">46423072</data>
    </edge>
    <edge source="DEU" target="SLV">
      <data key="d0">16297693</data>
    </edge>
    <edge source="DEU" target="ETH">
      <data key="d0">76885011</data>
    </edge>
    <edge source="DEU" target="EST">
      <data key="d0">126778810</data>
    </edge>
    <edge source="DEU" target="FIN">
      <data key="d0">879934193</data>
    </edge>
    <edge source="DEU" target="FRA">
      <data key="d0">6435558947</data>
    </edge>
    <edge source="DEU" target="GEO">
      <data key="d0">44692580</data>
    </edge>
    <edge source="DEU" target="GMB">
      <data key="d0">332308</data>
    </edge>
    <edge source="DEU" target="PSE">
      <data key="d0">8896421</data>
    </edge>
    <edge source="DEU" target="GHA">
      <data key="d0">47207514</data>
    </edge>
    <edge source="DEU" target="GRC">
      <data key="d0">264741726</data>
    </edge>
    <edge source="DEU" target="GTM">
      <data key="d0">28549017</data>
    </edge>
    <edge source="DEU" target="HND">
      <data key="d0">14301720</data>
    </edge>
    <edge source="DEU" target="HKG">
      <data key="d0">433722282</data>
    </edge>
    <edge source="DEU" target="HUN">
      <data key="d0">2058994698</data>
    </edge>
    <edge source="DEU" target="IDN">
      <data key="d0">424033003</data>
    </edge>
    <edge source="DEU" target="IRL">
      <data key="d0">334821777</data>
    </edge>
    <edge source="DEU" target="ISR">
      <data key="d0">360073111</data>
    </edge>
    <edge source="DEU" target="ITA">
      <data key="d0">4555095835</data>
    </edge>
    <edge source="DEU" target="CIV">
      <data key="d0">31090616</data>
    </edge>
    <edge source="DEU" target="JAM">
      <data key="d0">18889798</data>
    </edge>
    <edge source="DEU" target="JPN">
      <data key="d0">1266163072</data>
    </edge>
    <edge source="DEU" target="KAZ">
      <data key="d0">209935952</data>
    </edge>
    <edge source="DEU" target="JOR">
      <data key="d0">72172000</data>
    </edge>
    <edge source="DEU" target="KOR">
      <data key="d0">1642933443</data>
    </edge>
    <edge source="DEU" target="KGZ">
      <data key="d0">6312854</data>
    </edge>
    <edge source="DEU" target="LBN">
      <data key="d0">67008965</data>
    </edge>
    <edge source="DEU" target="LVA">
      <data key="d0">85955369</data>
    </edge>
    <edge source="DEU" target="LTU">
      <data key="d0">171628721</data>
    </edge>
    <edge source="DEU" target="MDG">
      <data key="d0">4837098</data>
    </edge>
    <edge source="DEU" target="MWI">
      <data key="d0">2609856</data>
    </edge>
    <edge source="DEU" target="MYS">
      <data key="d0">420473963</data>
    </edge>
    <edge source="DEU" target="MRT">
      <data key="d0">4699860</data>
    </edge>
    <edge source="DEU" target="MUS">
      <data key="d0">15800467</data>
    </edge>
    <edge source="DEU" target="MEX">
      <data key="d0">1165406893</data>
    </edge>
    <edge source="DEU" target="MDA">
      <data key="d0">18729925</data>
    </edge>
    <edge source="DEU" target="MAR">
      <data key="d0">126888505</data>
    </edge>
    <edge source="DEU" target="MOZ">
      <data key="d0">5441967</data>
    </edge>
    <edge source="DEU" target="OMN">
      <data key="d0">126403601</data>
    </edge>
    <edge source="DEU" target="NAM">
      <data key="d0">10830426</data>
    </edge>
    <edge source="DEU" target="NLD">
      <data key="d0">3726048855</data>
    </edge>
    <edge source="DEU" target="NZL">
      <data key="d0">99048878</data>
    </edge>
    <edge source="DEU" target="NIC">
      <data key="d0">6722326</data>
    </edge>
    <edge source="DEU" target="NER">
      <data key="d0">607146</data>
    </edge>
    <edge source="DEU" target="NOR">
      <data key="d0">657124328</data>
    </edge>
    <edge source="DEU" target="PAK">
      <data key="d0">150271805</data>
    </edge>
    <edge source="DEU" target="PAN">
      <data key="d0">34814673</data>
    </edge>
    <edge source="DEU" target="PRY">
      <data key="d0">13647413</data>
    </edge>
    <edge source="DEU" target="PER">
      <data key="d0">98264014</data>
    </edge>
    <edge source="DEU" target="PHL">
      <data key="d0">168832348</data>
    </edge>
    <edge source="DEU" target="POL">
      <data key="d0">3572562145</data>
    </edge>
    <edge source="DEU" target="PRT">
      <data key="d0">514650818</data>
    </edge>
    <edge source="DEU" target="ROU">
      <data key="d0">829412910</data>
    </edge>
    <edge source="DEU" target="RUS">
      <data key="d0">2569441422</data>
    </edge>
    <edge source="DEU" target="SAU">
      <data key="d0">945464887</data>
    </edge>
    <edge source="DEU" target="SEN">
      <data key="d0">18992769</data>
    </edge>
    <edge source="DEU" target="SRB">
      <data key="d0">167362134</data>
    </edge>
    <edge source="DEU" target="IND">
      <data key="d0">1665140892</data>
    </edge>
    <edge source="DEU" target="SGP">
      <data key="d0">891575269</data>
    </edge>
    <edge source="DEU" target="SVK">
      <data key="d0">898269494</data>
    </edge>
    <edge source="DEU" target="VNM">
      <data key="d0">267072718</data>
    </edge>
    <edge source="DEU" target="SVN">
      <data key="d0">261968963</data>
    </edge>
    <edge source="DEU" target="ZAF">
      <data key="d0">897842098</data>
    </edge>
    <edge source="DEU" target="ZWE">
      <data key="d0">8586463</data>
    </edge>
    <edge source="DEU" target="ESP">
      <data key="d0">3007065742</data>
    </edge>
    <edge source="DEU" target="SWE">
      <data key="d0">2069985166</data>
    </edge>
    <edge source="DEU" target="CHE">
      <data key="d0">3035192036</data>
    </edge>
    <edge source="DEU" target="THA">
      <data key="d0">604164107</data>
    </edge>
    <edge source="DEU" target="TGO">
      <data key="d0">2635888</data>
    </edge>
    <edge source="DEU" target="ARE">
      <data key="d0">840117103</data>
    </edge>
    <edge source="DEU" target="TUN">
      <data key="d0">65481360</data>
    </edge>
    <edge source="DEU" target="TUR">
      <data key="d0">2211347169</data>
    </edge>
    <edge source="DEU" target="UGA">
      <data key="d0">5597254</data>
    </edge>
    <edge source="DEU" target="UKR">
      <data key="d0">284570801</data>
    </edge>
    <edge source="DEU" target="MKD">
      <data key="d0">73789691</data>
    </edge>
    <edge source="DEU" target="EGY">
      <data key="d0">461676404</data>
    </edge>
    <edge source="DEU" target="GBR">
      <data key="d0">4666163189</data>
    </edge>
    <edge source="DEU" target="TZA">
      <data key="d0">21776057</data>
    </edge>
    <edge source="DEU" target="USA">
      <data key="d0">8772314879</data>
    </edge>
    <edge source="DEU" target="BFA">
      <data key="d0">4159991</data>
    </edge>
    <edge source="DEU" target="URY">
      <data key="d0">39357077</data>
    </edge>
    <edge source="HUN" target="ALB">
      <data key="d0">4437780</data>
    </edge>
    <edge source="HUN" target="DZA">
      <data key="d0">3050234</data>
    </edge>
    <edge source="HUN" target="AZE">
      <data key="d0">584611</data>
    </edge>
    <edge source="HUN" target="ARG">
      <data key="d0">1263315</data>
    </edge>
    <edge source="HUN" target="AUS">
      <data key="d0">10456728</data>
    </edge>
    <edge source="HUN" target="AUT">
      <data key="d0">253659407</data>
    </edge>
    <edge source="HUN" target="ARM">
      <data key="d0">126821</data>
    </edge>
    <edge source="HUN" target="BEL">
      <data key="d0">69584570</data>
    </edge>
    <edge source="HUN" target="BRA">
      <data key="d0">17859490</data>
    </edge>
    <edge source="HUN" target="BGR">
      <data key="d0">50976239</data>
    </edge>
    <edge source="HUN" target="BLR">
      <data key="d0">1867152</data>
    </edge>
    <edge source="HUN" target="CAN">
      <data key="d0">31847081</data>
    </edge>
    <edge source="HUN" target="LKA">
      <data key="d0">2804859</data>
    </edge>
    <edge source="HUN" target="CHL">
      <data key="d0">3112112</data>
    </edge>
    <edge source="HUN" target="CHN">
      <data key="d0">145551838</data>
    </edge>
    <edge source="HUN" target="COL">
      <data key="d0">410558</data>
    </edge>
    <edge source="HUN" target="CRI">
      <data key="d0">643760</data>
    </edge>
    <edge source="HUN" target="HRV">
      <data key="d0">28090943</data>
    </edge>
    <edge source="HUN" target="CZE">
      <data key="d0">134174847</data>
    </edge>
    <edge source="HUN" target="DNK">
      <data key="d0">72525100</data>
    </edge>
    <edge source="HUN" target="ECU">
      <data key="d0">246292</data>
    </edge>
    <edge source="HUN" target="SLV">
      <data key="d0">142324</data>
    </edge>
    <edge source="HUN" target="ETH">
      <data key="d0">26749</data>
    </edge>
    <edge source="HUN" target="EST">
      <data key="d0">2754668</data>
    </edge>
    <edge source="HUN" target="FIN">
      <data key="d0">18822063</data>
    </edge>
    <edge source="HUN" target="FRA">
      <data key="d0">301130755</data>
    </edge>
    <edge source="HUN" target="GEO">
      <data key="d0">222129</data>
    </edge>
    <edge source="HUN" target="DEU">
      <data key="d0">1370009698</data>
    </edge>
    <edge source="HUN" target="GHA">
      <data key="d0">44135</data>
    </edge>
    <edge source="HUN" target="GRC">
      <data key="d0">7262146</data>
    </edge>
    <edge source="HUN" target="GTM">
      <data key="d0">264564</data>
    </edge>
    <edge source="HUN" target="HKG">
      <data key="d0">2186933</data>
    </edge>
    <edge source="HUN" target="IDN">
      <data key="d0">4206428</data>
    </edge>
    <edge source="HUN" target="IRL">
      <data key="d0">2071007</data>
    </edge>
    <edge source="HUN" target="ISR">
      <data key="d0">5391107</data>
    </edge>
    <edge source="HUN" target="ITA">
      <data key="d0">226752444</data>
    </edge>
    <edge source="HUN" target="JPN">
      <data key="d0">45257616</data>
    </edge>
    <edge source="HUN" target="KAZ">
      <data key="d0">1327373</data>
    </edge>
    <edge source="HUN" target="JOR">
      <data key="d0">594529</data>
    </edge>
    <edge source="HUN" target="KOR">
      <data key="d0">17129466</data>
    </edge>
    <edge source="HUN" target="KGZ">
      <data key="d0">14383</data>
    </edge>
    <edge source="HUN" target="LBN">
      <data key="d0">737073</data>
    </edge>
    <edge source="HUN" target="LVA">
      <data key="d0">2415385</data>
    </edge>
    <edge source="HUN" target="LTU">
      <data key="d0">5474017</data>
    </edge>
    <edge source="HUN" target="MYS">
      <data key="d0">1315384</data>
    </edge>
    <edge source="HUN" target="MUS">
      <data key="d0">62123</data>
    </edge>
    <edge source="HUN" target="MEX">
      <data key="d0">15556978</data>
    </edge>
    <edge source="HUN" target="MDA">
      <data key="d0">2457984</data>
    </edge>
    <edge source="HUN" target="MAR">
      <data key="d0">1364492</data>
    </edge>
    <edge source="HUN" target="OMN">
      <data key="d0">1949210</data>
    </edge>
    <edge source="HUN" target="NLD">
      <data key="d0">69825754</data>
    </edge>
    <edge source="HUN" target="NZL">
      <data key="d0">3042902</data>
    </edge>
    <edge source="HUN" target="NIC">
      <data key="d0">314298</data>
    </edge>
    <edge source="HUN" target="NOR">
      <data key="d0">12891622</data>
    </edge>
    <edge source="HUN" target="PAK">
      <data key="d0">886298</data>
    </edge>
    <edge source="HUN" target="PAN">
      <data key="d0">266591</data>
    </edge>
    <edge source="HUN" target="PER">
      <data key="d0">983480</data>
    </edge>
    <edge source="HUN" target="PHL">
      <data key="d0">146082</data>
    </edge>
    <edge source="HUN" target="POL">
      <data key="d0">178649038</data>
    </edge>
    <edge source="HUN" target="PRT">
      <data key="d0">7042885</data>
    </edge>
    <edge source="HUN" target="ROU">
      <data key="d0">144008634</data>
    </edge>
    <edge source="HUN" target="RUS">
      <data key="d0">106803154</data>
    </edge>
    <edge source="HUN" target="SAU">
      <data key="d0">13832568</data>
    </edge>
    <edge source="HUN" target="SRB">
      <data key="d0">42767585</data>
    </edge>
    <edge source="HUN" target="IND">
      <data key="d0">12878919</data>
    </edge>
    <edge source="HUN" target="SGP">
      <data key="d0">16218214</data>
    </edge>
    <edge source="HUN" target="SVK">
      <data key="d0">119086117</data>
    </edge>
    <edge source="HUN" target="VNM">
      <data key="d0">3998116</data>
    </edge>
    <edge source="HUN" target="SVN">
      <data key="d0">29045204</data>
    </edge>
    <edge source="HUN" target="ZAF">
      <data key="d0">7413322</data>
    </edge>
    <edge source="HUN" target="ESP">
      <data key="d0">213793241</data>
    </edge>
    <edge source="HUN" target="SWE">
      <data key="d0">144621748</data>
    </edge>
    <edge source="HUN" target="CHE">
      <data key="d0">44303549</data>
    </edge>
    <edge source="HUN" target="THA">
      <data key="d0">8761718</data>
    </edge>
    <edge source="HUN" target="ARE">
      <data key="d0">9893455</data>
    </edge>
    <edge source="HUN" target="TUN">
      <data key="d0">2074747</data>
    </edge>
    <edge source="HUN" target="TUR">
      <data key="d0">105493739</data>
    </edge>
    <edge source="HUN" target="UKR">
      <data key="d0">39579790</data>
    </edge>
    <edge source="HUN" target="MKD">
      <data key="d0">4396392</data>
    </edge>
    <edge source="HUN" target="EGY">
      <data key="d0">14576738</data>
    </edge>
    <edge source="HUN" target="GBR">
      <data key="d0">109966977</data>
    </edge>
    <edge source="HUN" target="TZA">
      <data key="d0">190389</data>
    </edge>
    <edge source="HUN" target="USA">
      <data key="d0">184854812</data>
    </edge>
    <edge source="HUN" target="URY">
      <data key="d0">372394</data>
    </edge>
    <edge source="KAZ" target="DZA">
      <data key="d0">26935</data>
    </edge>
    <edge source="KAZ" target="AZE">
      <data key="d0">284494</data>
    </edge>
    <edge source="KAZ" target="AUS">
      <data key="d0">11622</data>
    </edge>
    <edge source="KAZ" target="AUT">
      <data key="d0">23863</data>
    </edge>
    <edge source="KAZ" target="BEL">
      <data key="d0">202944</data>
    </edge>
    <edge source="KAZ" target="BLR">
      <data key="d0">210531</data>
    </edge>
    <edge source="KAZ" target="CAN">
      <data key="d0">154435</data>
    </edge>
    <edge source="KAZ" target="CHN">
      <data key="d0">5680108</data>
    </edge>
    <edge source="KAZ" target="CZE">
      <data key="d0">89319</data>
    </edge>
    <edge source="KAZ" target="DNK">
      <data key="d0">96528</data>
    </edge>
    <edge source="KAZ" target="FIN">
      <data key="d0">12402</data>
    </edge>
    <edge source="KAZ" target="FRA">
      <data key="d0">267241</data>
    </edge>
    <edge source="KAZ" target="GEO">
      <data key="d0">42073</data>
    </edge>
    <edge source="KAZ" target="DEU">
      <data key="d0">2144078</data>
    </edge>
    <edge source="KAZ" target="HKG">
      <data key="d0">32444</data>
    </edge>
    <edge source="KAZ" target="ITA">
      <data key="d0">7769407</data>
    </edge>
    <edge source="KAZ" target="KOR">
      <data key="d0">273091</data>
    </edge>
    <edge source="KAZ" target="KGZ">
      <data key="d0">1543487</data>
    </edge>
    <edge source="KAZ" target="LTU">
      <data key="d0">196451</data>
    </edge>
    <edge source="KAZ" target="MEX">
      <data key="d0">226619</data>
    </edge>
    <edge source="KAZ" target="OMN">
      <data key="d0">10882</data>
    </edge>
    <edge source="KAZ" target="NLD">
      <data key="d0">6061336</data>
    </edge>
    <edge source="KAZ" target="PAK">
      <data key="d0">82278</data>
    </edge>
    <edge source="KAZ" target="PHL">
      <data key="d0">11990</data>
    </edge>
    <edge source="KAZ" target="POL">
      <data key="d0">140343</data>
    </edge>
    <edge source="KAZ" target="RUS">
      <data key="d0">54464532</data>
    </edge>
    <edge source="KAZ" target="SAU">
      <data key="d0">10720768</data>
    </edge>
    <edge source="KAZ" target="SRB">
      <data key="d0">21517</data>
    </edge>
    <edge source="KAZ" target="SGP">
      <data key="d0">48130</data>
    </edge>
    <edge source="KAZ" target="SVK">
      <data key="d0">307012</data>
    </edge>
    <edge source="KAZ" target="VNM">
      <data key="d0">453132</data>
    </edge>
    <edge source="KAZ" target="ESP">
      <data key="d0">33232</data>
    </edge>
    <edge source="KAZ" target="SWE">
      <data key="d0">266878</data>
    </edge>
    <edge source="KAZ" target="CHE">
      <data key="d0">32683</data>
    </edge>
    <edge source="KAZ" target="ARE">
      <data key="d0">2360524</data>
    </edge>
    <edge source="KAZ" target="TUR">
      <data key="d0">2381336</data>
    </edge>
    <edge source="KAZ" target="UKR">
      <data key="d0">1395636</data>
    </edge>
    <edge source="KAZ" target="EGY">
      <data key="d0">293821</data>
    </edge>
    <edge source="KAZ" target="GBR">
      <data key="d0">12246495</data>
    </edge>
    <edge source="KAZ" target="USA">
      <data key="d0">2757341</data>
    </edge>
    <edge source="MYS" target="ALB">
      <data key="d0">50236</data>
    </edge>
    <edge source="MYS" target="DZA">
      <data key="d0">7813045</data>
    </edge>
    <edge source="MYS" target="AZE">
      <data key="d0">1917414</data>
    </edge>
    <edge source="MYS" target="ARG">
      <data key="d0">8474037</data>
    </edge>
    <edge source="MYS" target="AUS">
      <data key="d0">158778128</data>
    </edge>
    <edge source="MYS" target="AUT">
      <data key="d0">3440556</data>
    </edge>
    <edge source="MYS" target="BEL">
      <data key="d0">18444378</data>
    </edge>
    <edge source="MYS" target="BOL">
      <data key="d0">190975</data>
    </edge>
    <edge source="MYS" target="BRA">
      <data key="d0">27823358</data>
    </edge>
    <edge source="MYS" target="BGR">
      <data key="d0">63093</data>
    </edge>
    <edge source="MYS" target="BLR">
      <data key="d0">65516</data>
    </edge>
    <edge source="MYS" target="KHM">
      <data key="d0">7680809</data>
    </edge>
    <edge source="MYS" target="CMR">
      <data key="d0">500364</data>
    </edge>
    <edge source="MYS" target="CAN">
      <data key="d0">14483915</data>
    </edge>
    <edge source="MYS" target="CAF">
      <data key="d0">132550</data>
    </edge>
    <edge source="MYS" target="LKA">
      <data key="d0">32463025</data>
    </edge>
    <edge source="MYS" target="CHL">
      <data key="d0">1530028</data>
    </edge>
    <edge source="MYS" target="CHN">
      <data key="d0">228012578</data>
    </edge>
    <edge source="MYS" target="COL">
      <data key="d0">2676943</data>
    </edge>
    <edge source="MYS" target="CRI">
      <data key="d0">698459</data>
    </edge>
    <edge source="MYS" target="HRV">
      <data key="d0">240418</data>
    </edge>
    <edge source="MYS" target="CZE">
      <data key="d0">1781027</data>
    </edge>
    <edge source="MYS" target="BEN">
      <data key="d0">575759</data>
    </edge>
    <edge source="MYS" target="DNK">
      <data key="d0">4372858</data>
    </edge>
    <edge source="MYS" target="ECU">
      <data key="d0">994609</data>
    </edge>
    <edge source="MYS" target="SLV">
      <data key="d0">2290165</data>
    </edge>
    <edge source="MYS" target="ETH">
      <data key="d0">49702</data>
    </edge>
    <edge source="MYS" target="EST">
      <data key="d0">3378659</data>
    </edge>
    <edge source="MYS" target="FIN">
      <data key="d0">7849339</data>
    </edge>
    <edge source="MYS" target="FRA">
      <data key="d0">51898139</data>
    </edge>
    <edge source="MYS" target="GEO">
      <data key="d0">580750</data>
    </edge>
    <edge source="MYS" target="GMB">
      <data key="d0">12641</data>
    </edge>
    <edge source="MYS" target="DEU">
      <data key="d0">127394482</data>
    </edge>
    <edge source="MYS" target="GHA">
      <data key="d0">3138943</data>
    </edge>
    <edge source="MYS" target="GRC">
      <data key="d0">1230763</data>
    </edge>
    <edge source="MYS" target="GTM">
      <data key="d0">1430291</data>
    </edge>
    <edge source="MYS" target="HND">
      <data key="d0">554497</data>
    </edge>
    <edge source="MYS" target="HKG">
      <data key="d0">139672125</data>
    </edge>
    <edge source="MYS" target="HUN">
      <data key="d0">10749752</data>
    </edge>
    <edge source="MYS" target="IDN">
      <data key="d0">280216868</data>
    </edge>
    <edge source="MYS" target="IRL">
      <data key="d0">2463499</data>
    </edge>
    <edge source="MYS" target="ITA">
      <data key="d0">100533802</data>
    </edge>
    <edge source="MYS" target="CIV">
      <data key="d0">1672332</data>
    </edge>
    <edge source="MYS" target="JAM">
      <data key="d0">4587584</data>
    </edge>
    <edge source="MYS" target="JPN">
      <data key="d0">168755633</data>
    </edge>
    <edge source="MYS" target="KAZ">
      <data key="d0">460018</data>
    </edge>
    <edge source="MYS" target="JOR">
      <data key="d0">2049594</data>
    </edge>
    <edge source="MYS" target="KOR">
      <data key="d0">87434762</data>
    </edge>
    <edge source="MYS" target="LBN">
      <data key="d0">5931488</data>
    </edge>
    <edge source="MYS" target="LVA">
      <data key="d0">21097352</data>
    </edge>
    <edge source="MYS" target="LTU">
      <data key="d0">1977484</data>
    </edge>
    <edge source="MYS" target="MDG">
      <data key="d0">174378</data>
    </edge>
    <edge source="MYS" target="MRT">
      <data key="d0">25057</data>
    </edge>
    <edge source="MYS" target="MUS">
      <data key="d0">1584323</data>
    </edge>
    <edge source="MYS" target="MEX">
      <data key="d0">42313998</data>
    </edge>
    <edge source="MYS" target="MAR">
      <data key="d0">2520178</data>
    </edge>
    <edge source="MYS" target="MOZ">
      <data key="d0">39076</data>
    </edge>
    <edge source="MYS" target="OMN">
      <data key="d0">83569761</data>
    </edge>
    <edge source="MYS" target="NAM">
      <data key="d0">23378</data>
    </edge>
    <edge source="MYS" target="NLD">
      <data key="d0">32681058</data>
    </edge>
    <edge source="MYS" target="NZL">
      <data key="d0">23903197</data>
    </edge>
    <edge source="MYS" target="NIC">
      <data key="d0">436265</data>
    </edge>
    <edge source="MYS" target="NOR">
      <data key="d0">3600548</data>
    </edge>
    <edge source="MYS" target="PAK">
      <data key="d0">46921338</data>
    </edge>
    <edge source="MYS" target="PAN">
      <data key="d0">18356110</data>
    </edge>
    <edge source="MYS" target="PRY">
      <data key="d0">1247411</data>
    </edge>
    <edge source="MYS" target="PER">
      <data key="d0">3681214</data>
    </edge>
    <edge source="MYS" target="PHL">
      <data key="d0">103450788</data>
    </edge>
    <edge source="MYS" target="POL">
      <data key="d0">20077048</data>
    </edge>
    <edge source="MYS" target="PRT">
      <data key="d0">1061140</data>
    </edge>
    <edge source="MYS" target="ROU">
      <data key="d0">32996659</data>
    </edge>
    <edge source="MYS" target="RUS">
      <data key="d0">28599526</data>
    </edge>
    <edge source="MYS" target="SAU">
      <data key="d0">54673620</data>
    </edge>
    <edge source="MYS" target="SEN">
      <data key="d0">79277</data>
    </edge>
    <edge source="MYS" target="SRB">
      <data key="d0">426387</data>
    </edge>
    <edge source="MYS" target="IND">
      <data key="d0">115415210</data>
    </edge>
    <edge source="MYS" target="SGP">
      <data key="d0">678697371</data>
    </edge>
    <edge source="MYS" target="SVK">
      <data key="d0">1018258</data>
    </edge>
    <edge source="MYS" target="VNM">
      <data key="d0">273367869</data>
    </edge>
    <edge source="MYS" target="SVN">
      <data key="d0">2123105</data>
    </edge>
    <edge source="MYS" target="ZAF">
      <data key="d0">8355184</data>
    </edge>
    <edge source="MYS" target="ZWE">
      <data key="d0">84375</data>
    </edge>
    <edge source="MYS" target="ESP">
      <data key="d0">31619099</data>
    </edge>
    <edge source="MYS" target="SWE">
      <data key="d0">5988363</data>
    </edge>
    <edge source="MYS" target="CHE">
      <data key="d0">16062247</data>
    </edge>
    <edge source="MYS" target="THA">
      <data key="d0">372564722</data>
    </edge>
    <edge source="MYS" target="TGO">
      <data key="d0">100137</data>
    </edge>
    <edge source="MYS" target="ARE">
      <data key="d0">152616655</data>
    </edge>
    <edge source="MYS" target="TUN">
      <data key="d0">518138</data>
    </edge>
    <edge source="MYS" target="TUR">
      <data key="d0">31919670</data>
    </edge>
    <edge source="MYS" target="UGA">
      <data key="d0">746086</data>
    </edge>
    <edge source="MYS" target="UKR">
      <data key="d0">212782</data>
    </edge>
    <edge source="MYS" target="EGY">
      <data key="d0">35119063</data>
    </edge>
    <edge source="MYS" target="GBR">
      <data key="d0">92483336</data>
    </edge>
    <edge source="MYS" target="TZA">
      <data key="d0">2314370</data>
    </edge>
    <edge source="MYS" target="USA">
      <data key="d0">244472482</data>
    </edge>
    <edge source="MYS" target="BFA">
      <data key="d0">41724</data>
    </edge>
    <edge source="MYS" target="URY">
      <data key="d0">469837</data>
    </edge>
    <edge source="OMN" target="DZA">
      <data key="d0">11228</data>
    </edge>
    <edge source="OMN" target="AUS">
      <data key="d0">122677</data>
    </edge>
    <edge source="OMN" target="BEL">
      <data key="d0">623401</data>
    </edge>
    <edge source="OMN" target="BOL">
      <data key="d0">190828</data>
    </edge>
    <edge source="OMN" target="CAN">
      <data key="d0">29048</data>
    </edge>
    <edge source="OMN" target="CHL">
      <data key="d0">35121</data>
    </edge>
    <edge source="OMN" target="CHN">
      <data key="d0">511260</data>
    </edge>
    <edge source="OMN" target="ECU">
      <data key="d0">10510</data>
    </edge>
    <edge source="OMN" target="FRA">
      <data key="d0">1707311</data>
    </edge>
    <edge source="OMN" target="DEU">
      <data key="d0">5041531</data>
    </edge>
    <edge source="OMN" target="HKG">
      <data key="d0">1297752</data>
    </edge>
    <edge source="OMN" target="HUN">
      <data key="d0">54099</data>
    </edge>
    <edge source="OMN" target="ITA">
      <data key="d0">281136</data>
    </edge>
    <edge source="OMN" target="KAZ">
      <data key="d0">72864</data>
    </edge>
    <edge source="OMN" target="JOR">
      <data key="d0">210043</data>
    </edge>
    <edge source="OMN" target="KOR">
      <data key="d0">71017</data>
    </edge>
    <edge source="OMN" target="MYS">
      <data key="d0">509627</data>
    </edge>
    <edge source="OMN" target="MUS">
      <data key="d0">167218</data>
    </edge>
    <edge source="OMN" target="MAR">
      <data key="d0">26983</data>
    </edge>
    <edge source="OMN" target="NLD">
      <data key="d0">574384</data>
    </edge>
    <edge source="OMN" target="NZL">
      <data key="d0">112565</data>
    </edge>
    <edge source="OMN" target="PAK">
      <data key="d0">564974</data>
    </edge>
    <edge source="OMN" target="RUS">
      <data key="d0">16783</data>
    </edge>
    <edge source="OMN" target="SAU">
      <data key="d0">11159198</data>
    </edge>
    <edge source="OMN" target="IND">
      <data key="d0">519351</data>
    </edge>
    <edge source="OMN" target="SGP">
      <data key="d0">2258758</data>
    </edge>
    <edge source="OMN" target="ZAF">
      <data key="d0">1554938</data>
    </edge>
    <edge source="OMN" target="ESP">
      <data key="d0">448300</data>
    </edge>
    <edge source="OMN" target="SWE">
      <data key="d0">30039</data>
    </edge>
    <edge source="OMN" target="CHE">
      <data key="d0">245149</data>
    </edge>
    <edge source="OMN" target="THA">
      <data key="d0">278062</data>
    </edge>
    <edge source="OMN" target="ARE">
      <data key="d0">19532497</data>
    </edge>
    <edge source="OMN" target="TUR">
      <data key="d0">1131665</data>
    </edge>
    <edge source="OMN" target="UKR">
      <data key="d0">70333</data>
    </edge>
    <edge source="OMN" target="EGY">
      <data key="d0">92074</data>
    </edge>
    <edge source="OMN" target="GBR">
      <data key="d0">3054829</data>
    </edge>
    <edge source="OMN" target="TZA">
      <data key="d0">38372</data>
    </edge>
    <edge source="OMN" target="USA">
      <data key="d0">1974993</data>
    </edge>
    <edge source="NLD" target="ALB">
      <data key="d0">2580659</data>
    </edge>
    <edge source="NLD" target="DZA">
      <data key="d0">65274773</data>
    </edge>
    <edge source="NLD" target="AZE">
      <data key="d0">19251413</data>
    </edge>
    <edge source="NLD" target="ARG">
      <data key="d0">29176004</data>
    </edge>
    <edge source="NLD" target="AUS">
      <data key="d0">197483030</data>
    </edge>
    <edge source="NLD" target="AUT">
      <data key="d0">194316542</data>
    </edge>
    <edge source="NLD" target="ARM">
      <data key="d0">875124</data>
    </edge>
    <edge source="NLD" target="BEL">
      <data key="d0">1174212481</data>
    </edge>
    <edge source="NLD" target="BOL">
      <data key="d0">2780847</data>
    </edge>
    <edge source="NLD" target="BWA">
      <data key="d0">198694</data>
    </edge>
    <edge source="NLD" target="BRA">
      <data key="d0">119982241</data>
    </edge>
    <edge source="NLD" target="BGR">
      <data key="d0">26217448</data>
    </edge>
    <edge source="NLD" target="BDI">
      <data key="d0">206716</data>
    </edge>
    <edge source="NLD" target="BLR">
      <data key="d0">16048794</data>
    </edge>
    <edge source="NLD" target="KHM">
      <data key="d0">940228</data>
    </edge>
    <edge source="NLD" target="CMR">
      <data key="d0">4610701</data>
    </edge>
    <edge source="NLD" target="CAN">
      <data key="d0">118949550</data>
    </edge>
    <edge source="NLD" target="CAF">
      <data key="d0">145215</data>
    </edge>
    <edge source="NLD" target="LKA">
      <data key="d0">5798568</data>
    </edge>
    <edge source="NLD" target="CHL">
      <data key="d0">48314765</data>
    </edge>
    <edge source="NLD" target="CHN">
      <data key="d0">496798667</data>
    </edge>
    <edge source="NLD" target="COL">
      <data key="d0">14480662</data>
    </edge>
    <edge source="NLD" target="CRI">
      <data key="d0">9304290</data>
    </edge>
    <edge source="NLD" target="HRV">
      <data key="d0">23871746</data>
    </edge>
    <edge source="NLD" target="CZE">
      <data key="d0">175848581</data>
    </edge>
    <edge source="NLD" target="BEN">
      <data key="d0">1242195</data>
    </edge>
    <edge source="NLD" target="DNK">
      <data key="d0">162118927</data>
    </edge>
    <edge source="NLD" target="ECU">
      <data key="d0">9056348</data>
    </edge>
    <edge source="NLD" target="SLV">
      <data key="d0">2759936</data>
    </edge>
    <edge source="NLD" target="ETH">
      <data key="d0">11347495</data>
    </edge>
    <edge source="NLD" target="EST">
      <data key="d0">20113955</data>
    </edge>
    <edge source="NLD" target="FIN">
      <data key="d0">162856313</data>
    </edge>
    <edge source="NLD" target="FRA">
      <data key="d0">964299555</data>
    </edge>
    <edge source="NLD" target="GEO">
      <data key="d0">21426867</data>
    </edge>
    <edge source="NLD" target="GMB">
      <data key="d0">318192</data>
    </edge>
    <edge source="NLD" target="PSE">
      <data key="d0">84028</data>
    </edge>
    <edge source="NLD" target="DEU">
      <data key="d0">2644782385</data>
    </edge>
    <edge source="NLD" target="GHA">
      <data key="d0">15516070</data>
    </edge>
    <edge source="NLD" target="GRC">
      <data key="d0">50419915</data>
    </edge>
    <edge source="NLD" target="GTM">
      <data key="d0">3136288</data>
    </edge>
    <edge source="NLD" target="HND">
      <data key="d0">2419547</data>
    </edge>
    <edge source="NLD" target="HKG">
      <data key="d0">34584077</data>
    </edge>
    <edge source="NLD" target="HUN">
      <data key="d0">145751875</data>
    </edge>
    <edge source="NLD" target="IDN">
      <data key="d0">35010653</data>
    </edge>
    <edge source="NLD" target="IRL">
      <data key="d0">84535346</data>
    </edge>
    <edge source="NLD" target="ISR">
      <data key="d0">46835971</data>
    </edge>
    <edge source="NLD" target="ITA">
      <data key="d0">548524120</data>
    </edge>
    <edge source="NLD" target="CIV">
      <data key="d0">5491799</data>
    </edge>
    <edge source="NLD" target="JAM">
      <data key="d0">1886475</data>
    </edge>
    <edge source="NLD" target="JPN">
      <data key="d0">111890274</data>
    </edge>
    <edge source="NLD" target="KAZ">
      <data key="d0">52954251</data>
    </edge>
    <edge source="NLD" target="JOR">
      <data key="d0">7229645</data>
    </edge>
    <edge source="NLD" target="KOR">
      <data key="d0">162314813</data>
    </edge>
    <edge source="NLD" target="KGZ">
      <data key="d0">2110708</data>
    </edge>
    <edge source="NLD" target="LBN">
      <data key="d0">5236078</data>
    </edge>
    <edge source="NLD" target="LVA">
      <data key="d0">22884219</data>
    </edge>
    <edge source="NLD" target="LTU">
      <data key="d0">30269526</data>
    </edge>
    <edge source="NLD" target="MDG">
      <data key="d0">4161609</data>
    </edge>
    <edge source="NLD" target="MWI">
      <data key="d0">82110</data>
    </edge>
    <edge source="NLD" target="MYS">
      <data key="d0">98337010</data>
    </edge>
    <edge source="NLD" target="MRT">
      <data key="d0">2854666</data>
    </edge>
    <edge source="NLD" target="MUS">
      <data key="d0">6882564</data>
    </edge>
    <edge source="NLD" target="MEX">
      <data key="d0">89041401</data>
    </edge>
    <edge source="NLD" target="MDA">
      <data key="d0">1237252</data>
    </edge>
    <edge source="NLD" target="MAR">
      <data key="d0">19682383</data>
    </edge>
    <edge source="NLD" target="MOZ">
      <data key="d0">2580768</data>
    </edge>
    <edge source="NLD" target="OMN">
      <data key="d0">41818292</data>
    </edge>
    <edge source="NLD" target="NAM">
      <data key="d0">5534274</data>
    </edge>
    <edge source="NLD" target="NZL">
      <data key="d0">26279295</data>
    </edge>
    <edge source="NLD" target="NIC">
      <data key="d0">557965</data>
    </edge>
    <edge source="NLD" target="NER">
      <data key="d0">173098</data>
    </edge>
    <edge source="NLD" target="NOR">
      <data key="d0">250108787</data>
    </edge>
    <edge source="NLD" target="PAK">
      <data key="d0">22125061</data>
    </edge>
    <edge source="NLD" target="PAN">
      <data key="d0">20715612</data>
    </edge>
    <edge source="NLD" target="PRY">
      <data key="d0">1509087</data>
    </edge>
    <edge source="NLD" target="PER">
      <data key="d0">19520792</data>
    </edge>
    <edge source="NLD" target="PHL">
      <data key="d0">43643669</data>
    </edge>
    <edge source="NLD" target="POL">
      <data key="d0">280551775</data>
    </edge>
    <edge source="NLD" target="PRT">
      <data key="d0">76866499</data>
    </edge>
    <edge source="NLD" target="ROU">
      <data key="d0">87551853</data>
    </edge>
    <edge source="NLD" target="RUS">
      <data key="d0">251018278</data>
    </edge>
    <edge source="NLD" target="SAU">
      <data key="d0">210204951</data>
    </edge>
    <edge source="NLD" target="SEN">
      <data key="d0">8984977</data>
    </edge>
    <edge source="NLD" target="SRB">
      <data key="d0">14864036</data>
    </edge>
    <edge source="NLD" target="IND">
      <data key="d0">124446309</data>
    </edge>
    <edge source="NLD" target="SGP">
      <data key="d0">162941546</data>
    </edge>
    <edge source="NLD" target="SVK">
      <data key="d0">41129542</data>
    </edge>
    <edge source="NLD" target="VNM">
      <data key="d0">54676605</data>
    </edge>
    <edge source="NLD" target="SVN">
      <data key="d0">31107048</data>
    </edge>
    <edge source="NLD" target="ZAF">
      <data key="d0">76358177</data>
    </edge>
    <edge source="NLD" target="ZWE">
      <data key="d0">386512</data>
    </edge>
    <edge source="NLD" target="ESP">
      <data key="d0">429648765</data>
    </edge>
    <edge source="NLD" target="SWE">
      <data key="d0">242254762</data>
    </edge>
    <edge source="NLD" target="CHE">
      <data key="d0">189147808</data>
    </edge>
    <edge source="NLD" target="THA">
      <data key="d0">90059764</data>
    </edge>
    <edge source="NLD" target="TGO">
      <data key="d0">998596</data>
    </edge>
    <edge source="NLD" target="ARE">
      <data key="d0">230052672</data>
    </edge>
    <edge source="NLD" target="TUN">
      <data key="d0">37378776</data>
    </edge>
    <edge source="NLD" target="TUR">
      <data key="d0">203038815</data>
    </edge>
    <edge source="NLD" target="UGA">
      <data key="d0">4744270</data>
    </edge>
    <edge source="NLD" target="UKR">
      <data key="d0">37494078</data>
    </edge>
    <edge source="NLD" target="MKD">
      <data key="d0">2312020</data>
    </edge>
    <edge source="NLD" target="EGY">
      <data key="d0">64713564</data>
    </edge>
    <edge source="NLD" target="GBR">
      <data key="d0">1069285745</data>
    </edge>
    <edge source="NLD" target="TZA">
      <data key="d0">10330252</data>
    </edge>
    <edge source="NLD" target="USA">
      <data key="d0">965678844</data>
    </edge>
    <edge source="NLD" target="BFA">
      <data key="d0">4827669</data>
    </edge>
    <edge source="NLD" target="URY">
      <data key="d0">8371768</data>
    </edge>
    <edge source="NOR" target="ALB">
      <data key="d0">42865</data>
    </edge>
    <edge source="NOR" target="DZA">
      <data key="d0">622971</data>
    </edge>
    <edge source="NOR" target="AZE">
      <data key="d0">70426006</data>
    </edge>
    <edge source="NOR" target="ARG">
      <data key="d0">2184370</data>
    </edge>
    <edge source="NOR" target="AUS">
      <data key="d0">21709409</data>
    </edge>
    <edge source="NOR" target="AUT">
      <data key="d0">8569904</data>
    </edge>
    <edge source="NOR" target="BEL">
      <data key="d0">19485806</data>
    </edge>
    <edge source="NOR" target="BOL">
      <data key="d0">44788</data>
    </edge>
    <edge source="NOR" target="BWA">
      <data key="d0">33464</data>
    </edge>
    <edge source="NOR" target="BRA">
      <data key="d0">76998895</data>
    </edge>
    <edge source="NOR" target="BGR">
      <data key="d0">375277</data>
    </edge>
    <edge source="NOR" target="BDI">
      <data key="d0">171120</data>
    </edge>
    <edge source="NOR" target="BLR">
      <data key="d0">185649</data>
    </edge>
    <edge source="NOR" target="CMR">
      <data key="d0">103200</data>
    </edge>
    <edge source="NOR" target="CAN">
      <data key="d0">36879790</data>
    </edge>
    <edge source="NOR" target="LKA">
      <data key="d0">1237255</data>
    </edge>
    <edge source="NOR" target="CHL">
      <data key="d0">5068905</data>
    </edge>
    <edge source="NOR" target="CHN">
      <data key="d0">222177249</data>
    </edge>
    <edge source="NOR" target="COL">
      <data key="d0">580238</data>
    </edge>
    <edge source="NOR" target="CRI">
      <data key="d0">21609</data>
    </edge>
    <edge source="NOR" target="HRV">
      <data key="d0">5734131</data>
    </edge>
    <edge source="NOR" target="CZE">
      <data key="d0">3877811</data>
    </edge>
    <edge source="NOR" target="DNK">
      <data key="d0">62919870</data>
    </edge>
    <edge source="NOR" target="ECU">
      <data key="d0">173518</data>
    </edge>
    <edge source="NOR" target="SLV">
      <data key="d0">90526</data>
    </edge>
    <edge source="NOR" target="ETH">
      <data key="d0">117942</data>
    </edge>
    <edge source="NOR" target="EST">
      <data key="d0">5675163</data>
    </edge>
    <edge source="NOR" target="FIN">
      <data key="d0">22620938</data>
    </edge>
    <edge source="NOR" target="FRA">
      <data key="d0">23439901</data>
    </edge>
    <edge source="NOR" target="DEU">
      <data key="d0">49810561</data>
    </edge>
    <edge source="NOR" target="GHA">
      <data key="d0">10711505</data>
    </edge>
    <edge source="NOR" target="GRC">
      <data key="d0">6064814</data>
    </edge>
    <edge source="NOR" target="GTM">
      <data key="d0">23343</data>
    </edge>
    <edge source="NOR" target="HND">
      <data key="d0">12663</data>
    </edge>
    <edge source="NOR" target="HKG">
      <data key="d0">4588963</data>
    </edge>
    <edge source="NOR" target="HUN">
      <data key="d0">477494</data>
    </edge>
    <edge source="NOR" target="IDN">
      <data key="d0">2078972</data>
    </edge>
    <edge source="NOR" target="IRL">
      <data key="d0">846092</data>
    </edge>
    <edge source="NOR" target="ISR">
      <data key="d0">419966</data>
    </edge>
    <edge source="NOR" target="ITA">
      <data key="d0">26690623</data>
    </edge>
    <edge source="NOR" target="CIV">
      <data key="d0">1053628</data>
    </edge>
    <edge source="NOR" target="JAM">
      <data key="d0">125758</data>
    </edge>
    <edge source="NOR" target="JPN">
      <data key="d0">96805518</data>
    </edge>
    <edge source="NOR" target="KAZ">
      <data key="d0">705918</data>
    </edge>
    <edge source="NOR" target="JOR">
      <data key="d0">99239</data>
    </edge>
    <edge source="NOR" target="KOR">
      <data key="d0">373023023</data>
    </edge>
    <edge source="NOR" target="LBN">
      <data key="d0">127049</data>
    </edge>
    <edge source="NOR" target="LVA">
      <data key="d0">2886302</data>
    </edge>
    <edge source="NOR" target="LTU">
      <data key="d0">3986674</data>
    </edge>
    <edge source="NOR" target="MDG">
      <data key="d0">14342</data>
    </edge>
    <edge source="NOR" target="MYS">
      <data key="d0">13433719</data>
    </edge>
    <edge source="NOR" target="MRT">
      <data key="d0">64512</data>
    </edge>
    <edge source="NOR" target="MUS">
      <data key="d0">102137</data>
    </edge>
    <edge source="NOR" target="MEX">
      <data key="d0">7371407</data>
    </edge>
    <edge source="NOR" target="MAR">
      <data key="d0">147934</data>
    </edge>
    <edge source="NOR" target="MOZ">
      <data key="d0">1130087</data>
    </edge>
    <edge source="NOR" target="OMN">
      <data key="d0">501919</data>
    </edge>
    <edge source="NOR" target="NAM">
      <data key="d0">2706187</data>
    </edge>
    <edge source="NOR" target="NLD">
      <data key="d0">131007766</data>
    </edge>
    <edge source="NOR" target="NZL">
      <data key="d0">1101087</data>
    </edge>
    <edge source="NOR" target="NIC">
      <data key="d0">4463135</data>
    </edge>
    <edge source="NOR" target="PAK">
      <data key="d0">531193</data>
    </edge>
    <edge source="NOR" target="PAN">
      <data key="d0">720025</data>
    </edge>
    <edge source="NOR" target="PRY">
      <data key="d0">16741</data>
    </edge>
    <edge source="NOR" target="PER">
      <data key="d0">1390727</data>
    </edge>
    <edge source="NOR" target="PHL">
      <data key="d0">3763206</data>
    </edge>
    <edge source="NOR" target="POL">
      <data key="d0">63493314</data>
    </edge>
    <edge source="NOR" target="PRT">
      <data key="d0">1628597</data>
    </edge>
    <edge source="NOR" target="ROU">
      <data key="d0">23409148</data>
    </edge>
    <edge source="NOR" target="RUS">
      <data key="d0">14111122</data>
    </edge>
    <edge source="NOR" target="SAU">
      <data key="d0">5536175</data>
    </edge>
    <edge source="NOR" target="SEN">
      <data key="d0">71139</data>
    </edge>
    <edge source="NOR" target="SRB">
      <data key="d0">2110522</data>
    </edge>
    <edge source="NOR" target="IND">
      <data key="d0">7619763</data>
    </edge>
    <edge source="NOR" target="SGP">
      <data key="d0">146622550</data>
    </edge>
    <edge source="NOR" target="SVK">
      <data key="d0">303532</data>
    </edge>
    <edge source="NOR" target="VNM">
      <data key="d0">22452156</data>
    </edge>
    <edge source="NOR" target="SVN">
      <data key="d0">324794</data>
    </edge>
    <edge source="NOR" target="ZAF">
      <data key="d0">2467344</data>
    </edge>
    <edge source="NOR" target="ESP">
      <data key="d0">33632123</data>
    </edge>
    <edge source="NOR" target="SWE">
      <data key="d0">75761999</data>
    </edge>
    <edge source="NOR" target="CHE">
      <data key="d0">3710251</data>
    </edge>
    <edge source="NOR" target="THA">
      <data key="d0">18020278</data>
    </edge>
    <edge source="NOR" target="TGO">
      <data key="d0">98115</data>
    </edge>
    <edge source="NOR" target="ARE">
      <data key="d0">24789355</data>
    </edge>
    <edge source="NOR" target="TUN">
      <data key="d0">339166</data>
    </edge>
    <edge source="NOR" target="TUR">
      <data key="d0">24226023</data>
    </edge>
    <edge source="NOR" target="UGA">
      <data key="d0">50904</data>
    </edge>
    <edge source="NOR" target="UKR">
      <data key="d0">98104</data>
    </edge>
    <edge source="NOR" target="EGY">
      <data key="d0">1188760</data>
    </edge>
    <edge source="NOR" target="GBR">
      <data key="d0">182278445</data>
    </edge>
    <edge source="NOR" target="TZA">
      <data key="d0">170777</data>
    </edge>
    <edge source="NOR" target="USA">
      <data key="d0">134804806</data>
    </edge>
    <edge source="NOR" target="BFA">
      <data key="d0">19443</data>
    </edge>
    <edge source="NOR" target="URY">
      <data key="d0">82273</data>
    </edge>
    <edge source="ROU" target="ALB">
      <data key="d0">1320605</data>
    </edge>
    <edge source="ROU" target="DZA">
      <data key="d0">10298279</data>
    </edge>
    <edge source="ROU" target="AZE">
      <data key="d0">3067246</data>
    </edge>
    <edge source="ROU" target="ARG">
      <data key="d0">4999273</data>
    </edge>
    <edge source="ROU" target="AUS">
      <data key="d0">16149824</data>
    </edge>
    <edge source="ROU" target="AUT">
      <data key="d0">167657642</data>
    </edge>
    <edge source="ROU" target="ARM">
      <data key="d0">49315</data>
    </edge>
    <edge source="ROU" target="BEL">
      <data key="d0">89995160</data>
    </edge>
    <edge source="ROU" target="BOL">
      <data key="d0">27878</data>
    </edge>
    <edge source="ROU" target="BRA">
      <data key="d0">14372336</data>
    </edge>
    <edge source="ROU" target="BGR">
      <data key="d0">31473582</data>
    </edge>
    <edge source="ROU" target="BLR">
      <data key="d0">1854121</data>
    </edge>
    <edge source="ROU" target="KHM">
      <data key="d0">86095</data>
    </edge>
    <edge source="ROU" target="CMR">
      <data key="d0">26960</data>
    </edge>
    <edge source="ROU" target="CAN">
      <data key="d0">12708070</data>
    </edge>
    <edge source="ROU" target="LKA">
      <data key="d0">216994</data>
    </edge>
    <edge source="ROU" target="CHL">
      <data key="d0">3241651</data>
    </edge>
    <edge source="ROU" target="CHN">
      <data key="d0">105319041</data>
    </edge>
    <edge source="ROU" target="COL">
      <data key="d0">9566789</data>
    </edge>
    <edge source="ROU" target="CRI">
      <data key="d0">21928</data>
    </edge>
    <edge source="ROU" target="HRV">
      <data key="d0">2929936</data>
    </edge>
    <edge source="ROU" target="CZE">
      <data key="d0">65959282</data>
    </edge>
    <edge source="ROU" target="DNK">
      <data key="d0">30451402</data>
    </edge>
    <edge source="ROU" target="ECU">
      <data key="d0">126986</data>
    </edge>
    <edge source="ROU" target="EST">
      <data key="d0">1103690</data>
    </edge>
    <edge source="ROU" target="FIN">
      <data key="d0">8298154</data>
    </edge>
    <edge source="ROU" target="FRA">
      <data key="d0">408487510</data>
    </edge>
    <edge source="ROU" target="GEO">
      <data key="d0">267303</data>
    </edge>
    <edge source="ROU" target="GMB">
      <data key="d0">79128</data>
    </edge>
    <edge source="ROU" target="DEU">
      <data key="d0">1161665806</data>
    </edge>
    <edge source="ROU" target="GHA">
      <data key="d0">481684</data>
    </edge>
    <edge source="ROU" target="GRC">
      <data key="d0">7176682</data>
    </edge>
    <edge source="ROU" target="HKG">
      <data key="d0">11007008</data>
    </edge>
    <edge source="ROU" target="HUN">
      <data key="d0">160072672</data>
    </edge>
    <edge source="ROU" target="IDN">
      <data key="d0">978437</data>
    </edge>
    <edge source="ROU" target="IRL">
      <data key="d0">17831406</data>
    </edge>
    <edge source="ROU" target="ISR">
      <data key="d0">2894911</data>
    </edge>
    <edge source="ROU" target="ITA">
      <data key="d0">181961699</data>
    </edge>
    <edge source="ROU" target="JPN">
      <data key="d0">1468921</data>
    </edge>
    <edge source="ROU" target="KAZ">
      <data key="d0">12617778</data>
    </edge>
    <edge source="ROU" target="JOR">
      <data key="d0">206090</data>
    </edge>
    <edge source="ROU" target="KOR">
      <data key="d0">111994838</data>
    </edge>
    <edge source="ROU" target="LBN">
      <data key="d0">191674</data>
    </edge>
    <edge source="ROU" target="LVA">
      <data key="d0">264128</data>
    </edge>
    <edge source="ROU" target="LTU">
      <data key="d0">919695</data>
    </edge>
    <edge source="ROU" target="MDG">
      <data key="d0">12088</data>
    </edge>
    <edge source="ROU" target="MYS">
      <data key="d0">2472036</data>
    </edge>
    <edge source="ROU" target="MEX">
      <data key="d0">30765303</data>
    </edge>
    <edge source="ROU" target="MDA">
      <data key="d0">16164492</data>
    </edge>
    <edge source="ROU" target="MAR">
      <data key="d0">41418671</data>
    </edge>
    <edge source="ROU" target="OMN">
      <data key="d0">6654332</data>
    </edge>
    <edge source="ROU" target="NLD">
      <data key="d0">81908195</data>
    </edge>
    <edge source="ROU" target="NZL">
      <data key="d0">429721</data>
    </edge>
    <edge source="ROU" target="NOR">
      <data key="d0">14288046</data>
    </edge>
    <edge source="ROU" target="PAK">
      <data key="d0">2376363</data>
    </edge>
    <edge source="ROU" target="PAN">
      <data key="d0">379995</data>
    </edge>
    <edge source="ROU" target="PRY">
      <data key="d0">78001</data>
    </edge>
    <edge source="ROU" target="PER">
      <data key="d0">311623</data>
    </edge>
    <edge source="ROU" target="PHL">
      <data key="d0">92893</data>
    </edge>
    <edge source="ROU" target="POL">
      <data key="d0">107828117</data>
    </edge>
    <edge source="ROU" target="PRT">
      <data key="d0">11214511</data>
    </edge>
    <edge source="ROU" target="RUS">
      <data key="d0">81182786</data>
    </edge>
    <edge source="ROU" target="SAU">
      <data key="d0">13245614</data>
    </edge>
    <edge source="ROU" target="SRB">
      <data key="d0">7021786</data>
    </edge>
    <edge source="ROU" target="IND">
      <data key="d0">34247956</data>
    </edge>
    <edge source="ROU" target="SGP">
      <data key="d0">15966491</data>
    </edge>
    <edge source="ROU" target="SVK">
      <data key="d0">31139740</data>
    </edge>
    <edge source="ROU" target="VNM">
      <data key="d0">4076716</data>
    </edge>
    <edge source="ROU" target="SVN">
      <data key="d0">4604665</data>
    </edge>
    <edge source="ROU" target="ZAF">
      <data key="d0">6970868</data>
    </edge>
    <edge source="ROU" target="ESP">
      <data key="d0">112894176</data>
    </edge>
    <edge source="ROU" target="SWE">
      <data key="d0">37181214</data>
    </edge>
    <edge source="ROU" target="CHE">
      <data key="d0">33212411</data>
    </edge>
    <edge source="ROU" target="THA">
      <data key="d0">18590393</data>
    </edge>
    <edge source="ROU" target="ARE">
      <data key="d0">15368581</data>
    </edge>
    <edge source="ROU" target="TUN">
      <data key="d0">667557</data>
    </edge>
    <edge source="ROU" target="TUR">
      <data key="d0">73965845</data>
    </edge>
    <edge source="ROU" target="UGA">
      <data key="d0">58088</data>
    </edge>
    <edge source="ROU" target="UKR">
      <data key="d0">19000293</data>
    </edge>
    <edge source="ROU" target="MKD">
      <data key="d0">821675</data>
    </edge>
    <edge source="ROU" target="EGY">
      <data key="d0">3945013</data>
    </edge>
    <edge source="ROU" target="GBR">
      <data key="d0">116704371</data>
    </edge>
    <edge source="ROU" target="TZA">
      <data key="d0">78848</data>
    </edge>
    <edge source="ROU" target="USA">
      <data key="d0">164631608</data>
    </edge>
    <edge source="ROU" target="URY">
      <data key="d0">73673</data>
    </edge>
    <edge source="RUS" target="ALB">
      <data key="d0">21880</data>
    </edge>
    <edge source="RUS" target="DZA">
      <data key="d0">25476457</data>
    </edge>
    <edge source="RUS" target="AZE">
      <data key="d0">14409080</data>
    </edge>
    <edge source="RUS" target="ARG">
      <data key="d0">2362233</data>
    </edge>
    <edge source="RUS" target="AUS">
      <data key="d0">633038</data>
    </edge>
    <edge source="RUS" target="AUT">
      <data key="d0">824379</data>
    </edge>
    <edge source="RUS" target="ARM">
      <data key="d0">10849144</data>
    </edge>
    <edge source="RUS" target="BEL">
      <data key="d0">3277936</data>
    </edge>
    <edge source="RUS" target="BOL">
      <data key="d0">67577</data>
    </edge>
    <edge source="RUS" target="BRA">
      <data key="d0">1394387</data>
    </edge>
    <edge source="RUS" target="BGR">
      <data key="d0">7213689</data>
    </edge>
    <edge source="RUS" target="BLR">
      <data key="d0">320236751</data>
    </edge>
    <edge source="RUS" target="CMR">
      <data key="d0">56540</data>
    </edge>
    <edge source="RUS" target="CAN">
      <data key="d0">1429153</data>
    </edge>
    <edge source="RUS" target="CAF">
      <data key="d0">89496</data>
    </edge>
    <edge source="RUS" target="LKA">
      <data key="d0">1249523</data>
    </edge>
    <edge source="RUS" target="CHL">
      <data key="d0">41578</data>
    </edge>
    <edge source="RUS" target="CHN">
      <data key="d0">99118901</data>
    </edge>
    <edge source="RUS" target="COL">
      <data key="d0">2832720</data>
    </edge>
    <edge source="RUS" target="HRV">
      <data key="d0">609952</data>
    </edge>
    <edge source="RUS" target="CZE">
      <data key="d0">4436371</data>
    </edge>
    <edge source="RUS" target="BEN">
      <data key="d0">51133</data>
    </edge>
    <edge source="RUS" target="DNK">
      <data key="d0">727505</data>
    </edge>
    <edge source="RUS" target="ECU">
      <data key="d0">5653111</data>
    </edge>
    <edge source="RUS" target="ETH">
      <data key="d0">341495</data>
    </edge>
    <edge source="RUS" target="EST">
      <data key="d0">6490351</data>
    </edge>
    <edge source="RUS" target="FIN">
      <data key="d0">21789682</data>
    </edge>
    <edge source="RUS" target="FRA">
      <data key="d0">22249987</data>
    </edge>
    <edge source="RUS" target="GEO">
      <data key="d0">13140149</data>
    </edge>
    <edge source="RUS" target="DEU">
      <data key="d0">58482316</data>
    </edge>
    <edge source="RUS" target="GHA">
      <data key="d0">484841</data>
    </edge>
    <edge source="RUS" target="GRC">
      <data key="d0">1063091</data>
    </edge>
    <edge source="RUS" target="GTM">
      <data key="d0">95365</data>
    </edge>
    <edge source="RUS" target="HKG">
      <data key="d0">334254</data>
    </edge>
    <edge source="RUS" target="HUN">
      <data key="d0">3397600</data>
    </edge>
    <edge source="RUS" target="IDN">
      <data key="d0">323123</data>
    </edge>
    <edge source="RUS" target="IRL">
      <data key="d0">88894</data>
    </edge>
    <edge source="RUS" target="ISR">
      <data key="d0">870041</data>
    </edge>
    <edge source="RUS" target="ITA">
      <data key="d0">6609500</data>
    </edge>
    <edge source="RUS" target="JPN">
      <data key="d0">5185230</data>
    </edge>
    <edge source="RUS" target="KAZ">
      <data key="d0">377614240</data>
    </edge>
    <edge source="RUS" target="JOR">
      <data key="d0">342315</data>
    </edge>
    <edge source="RUS" target="KOR">
      <data key="d0">9386773</data>
    </edge>
    <edge source="RUS" target="KGZ">
      <data key="d0">14558156</data>
    </edge>
    <edge source="RUS" target="LBN">
      <data key="d0">132676</data>
    </edge>
    <edge source="RUS" target="LVA">
      <data key="d0">14903720</data>
    </edge>
    <edge source="RUS" target="LTU">
      <data key="d0">20737750</data>
    </edge>
    <edge source="RUS" target="MYS">
      <data key="d0">717246</data>
    </edge>
    <edge source="RUS" target="MEX">
      <data key="d0">3432520</data>
    </edge>
    <edge source="RUS" target="MDA">
      <data key="d0">5580681</data>
    </edge>
    <edge source="RUS" target="MAR">
      <data key="d0">1252727</data>
    </edge>
    <edge source="RUS" target="OMN">
      <data key="d0">1338248</data>
    </edge>
    <edge source="RUS" target="NAM">
      <data key="d0">18267</data>
    </edge>
    <edge source="RUS" target="NLD">
      <data key="d0">11088305</data>
    </edge>
    <edge source="RUS" target="NZL">
      <data key="d0">281521</data>
    </edge>
    <edge source="RUS" target="NIC">
      <data key="d0">27759</data>
    </edge>
    <edge source="RUS" target="NER">
      <data key="d0">13600</data>
    </edge>
    <edge source="RUS" target="NOR">
      <data key="d0">1797217</data>
    </edge>
    <edge source="RUS" target="PAK">
      <data key="d0">748699</data>
    </edge>
    <edge source="RUS" target="PAN">
      <data key="d0">464409</data>
    </edge>
    <edge source="RUS" target="PRY">
      <data key="d0">51495</data>
    </edge>
    <edge source="RUS" target="PER">
      <data key="d0">2454012</data>
    </edge>
    <edge source="RUS" target="PHL">
      <data key="d0">746936</data>
    </edge>
    <edge source="RUS" target="POL">
      <data key="d0">15657249</data>
    </edge>
    <edge source="RUS" target="PRT">
      <data key="d0">205888</data>
    </edge>
    <edge source="RUS" target="ROU">
      <data key="d0">5040856</data>
    </edge>
    <edge source="RUS" target="SAU">
      <data key="d0">1516806</data>
    </edge>
    <edge source="RUS" target="SEN">
      <data key="d0">178921</data>
    </edge>
    <edge source="RUS" target="SRB">
      <data key="d0">4799296</data>
    </edge>
    <edge source="RUS" target="IND">
      <data key="d0">180103959</data>
    </edge>
    <edge source="RUS" target="SGP">
      <data key="d0">17370047</data>
    </edge>
    <edge source="RUS" target="SVK">
      <data key="d0">5629261</data>
    </edge>
    <edge source="RUS" target="VNM">
      <data key="d0">17035060</data>
    </edge>
    <edge source="RUS" target="SVN">
      <data key="d0">804247</data>
    </edge>
    <edge source="RUS" target="ZAF">
      <data key="d0">480161</data>
    </edge>
    <edge source="RUS" target="ZWE">
      <data key="d0">25150</data>
    </edge>
    <edge source="RUS" target="ESP">
      <data key="d0">749046</data>
    </edge>
    <edge source="RUS" target="SWE">
      <data key="d0">2391623</data>
    </edge>
    <edge source="RUS" target="CHE">
      <data key="d0">2006622</data>
    </edge>
    <edge source="RUS" target="THA">
      <data key="d0">1880382</data>
    </edge>
    <edge source="RUS" target="TGO">
      <data key="d0">53861</data>
    </edge>
    <edge source="RUS" target="ARE">
      <data key="d0">14947949</data>
    </edge>
    <edge source="RUS" target="TUN">
      <data key="d0">92877</data>
    </edge>
    <edge source="RUS" target="TUR">
      <data key="d0">16543436</data>
    </edge>
    <edge source="RUS" target="UGA">
      <data key="d0">26129</data>
    </edge>
    <edge source="RUS" target="UKR">
      <data key="d0">87596271</data>
    </edge>
    <edge source="RUS" target="MKD">
      <data key="d0">299393</data>
    </edge>
    <edge source="RUS" target="EGY">
      <data key="d0">3963189</data>
    </edge>
    <edge source="RUS" target="GBR">
      <data key="d0">9393388</data>
    </edge>
    <edge source="RUS" target="TZA">
      <data key="d0">90927</data>
    </edge>
    <edge source="RUS" target="USA">
      <data key="d0">51360674</data>
    </edge>
    <edge source="RUS" target="URY">
      <data key="d0">104326</data>
    </edge>
    <edge source="SAU" target="DZA">
      <data key="d0">743822</data>
    </edge>
    <edge source="SAU" target="ARG">
      <data key="d0">32270</data>
    </edge>
    <edge source="SAU" target="AUS">
      <data key="d0">1203611</data>
    </edge>
    <edge source="SAU" target="AUT">
      <data key="d0">190156</data>
    </edge>
    <edge source="SAU" target="BEL">
      <data key="d0">8920539</data>
    </edge>
    <edge source="SAU" target="CAN">
      <data key="d0">772892</data>
    </edge>
    <edge source="SAU" target="CHL">
      <data key="d0">1044925</data>
    </edge>
    <edge source="SAU" target="CHN">
      <data key="d0">31033597</data>
    </edge>
    <edge source="SAU" target="BEN">
      <data key="d0">30937</data>
    </edge>
    <edge source="SAU" target="ECU">
      <data key="d0">621941</data>
    </edge>
    <edge source="SAU" target="ETH">
      <data key="d0">900908</data>
    </edge>
    <edge source="SAU" target="FIN">
      <data key="d0">89344</data>
    </edge>
    <edge source="SAU" target="FRA">
      <data key="d0">6389034</data>
    </edge>
    <edge source="SAU" target="GEO">
      <data key="d0">37337</data>
    </edge>
    <edge source="SAU" target="DEU">
      <data key="d0">13409078</data>
    </edge>
    <edge source="SAU" target="GHA">
      <data key="d0">29870</data>
    </edge>
    <edge source="SAU" target="GRC">
      <data key="d0">57073</data>
    </edge>
    <edge source="SAU" target="HKG">
      <data key="d0">44805</data>
    </edge>
    <edge source="SAU" target="HUN">
      <data key="d0">55206</data>
    </edge>
    <edge source="SAU" target="IDN">
      <data key="d0">720886</data>
    </edge>
    <edge source="SAU" target="IRL">
      <data key="d0">314171</data>
    </edge>
    <edge source="SAU" target="ITA">
      <data key="d0">8086572</data>
    </edge>
    <edge source="SAU" target="JPN">
      <data key="d0">3973010</data>
    </edge>
    <edge source="SAU" target="KAZ">
      <data key="d0">150151</data>
    </edge>
    <edge source="SAU" target="JOR">
      <data key="d0">4725101</data>
    </edge>
    <edge source="SAU" target="KOR">
      <data key="d0">7821206</data>
    </edge>
    <edge source="SAU" target="LBN">
      <data key="d0">1310557</data>
    </edge>
    <edge source="SAU" target="MYS">
      <data key="d0">915310</data>
    </edge>
    <edge source="SAU" target="MRT">
      <data key="d0">273632</data>
    </edge>
    <edge source="SAU" target="MAR">
      <data key="d0">1369497</data>
    </edge>
    <edge source="SAU" target="OMN">
      <data key="d0">40290710</data>
    </edge>
    <edge source="SAU" target="NLD">
      <data key="d0">1507381</data>
    </edge>
    <edge source="SAU" target="NZL">
      <data key="d0">283767</data>
    </edge>
    <edge source="SAU" target="NOR">
      <data key="d0">188289</data>
    </edge>
    <edge source="SAU" target="PAK">
      <data key="d0">1867957</data>
    </edge>
    <edge source="SAU" target="PHL">
      <data key="d0">921177</data>
    </edge>
    <edge source="SAU" target="POL">
      <data key="d0">41605</data>
    </edge>
    <edge source="SAU" target="RUS">
      <data key="d0">311237</data>
    </edge>
    <edge source="SAU" target="IND">
      <data key="d0">5172621</data>
    </edge>
    <edge source="SAU" target="SGP">
      <data key="d0">29833986</data>
    </edge>
    <edge source="SAU" target="VNM">
      <data key="d0">775559</data>
    </edge>
    <edge source="SAU" target="SVN">
      <data key="d0">143750</data>
    </edge>
    <edge source="SAU" target="ZAF">
      <data key="d0">320571</data>
    </edge>
    <edge source="SAU" target="ZWE">
      <data key="d0">118947</data>
    </edge>
    <edge source="SAU" target="ESP">
      <data key="d0">1988772</data>
    </edge>
    <edge source="SAU" target="SWE">
      <data key="d0">46405</data>
    </edge>
    <edge source="SAU" target="CHE">
      <data key="d0">1257217</data>
    </edge>
    <edge source="SAU" target="THA">
      <data key="d0">3295062</data>
    </edge>
    <edge source="SAU" target="ARE">
      <data key="d0">170464493</data>
    </edge>
    <edge source="SAU" target="TUN">
      <data key="d0">261364</data>
    </edge>
    <edge source="SAU" target="TUR">
      <data key="d0">2186129</data>
    </edge>
    <edge source="SAU" target="UKR">
      <data key="d0">174687</data>
    </edge>
    <edge source="SAU" target="EGY">
      <data key="d0">48816268</data>
    </edge>
    <edge source="SAU" target="GBR">
      <data key="d0">10825301</data>
    </edge>
    <edge source="SAU" target="USA">
      <data key="d0">46951511</data>
    </edge>
    <edge source="ZAF" target="ALB">
      <data key="d0">214660</data>
    </edge>
    <edge source="ZAF" target="DZA">
      <data key="d0">195937</data>
    </edge>
    <edge source="ZAF" target="AZE">
      <data key="d0">426662</data>
    </edge>
    <edge source="ZAF" target="ARG">
      <data key="d0">15818303</data>
    </edge>
    <edge source="ZAF" target="AUS">
      <data key="d0">24566683</data>
    </edge>
    <edge source="ZAF" target="AUT">
      <data key="d0">141810</data>
    </edge>
    <edge source="ZAF" target="BEL">
      <data key="d0">17034687</data>
    </edge>
    <edge source="ZAF" target="BWA">
      <data key="d0">114039785</data>
    </edge>
    <edge source="ZAF" target="BRA">
      <data key="d0">4180880</data>
    </edge>
    <edge source="ZAF" target="BGR">
      <data key="d0">136537</data>
    </edge>
    <edge source="ZAF" target="BDI">
      <data key="d0">74132</data>
    </edge>
    <edge source="ZAF" target="KHM">
      <data key="d0">31920</data>
    </edge>
    <edge source="ZAF" target="CMR">
      <data key="d0">2337956</data>
    </edge>
    <edge source="ZAF" target="CAN">
      <data key="d0">24289200</data>
    </edge>
    <edge source="ZAF" target="CAF">
      <data key="d0">12657</data>
    </edge>
    <edge source="ZAF" target="LKA">
      <data key="d0">177077</data>
    </edge>
    <edge source="ZAF" target="CHL">
      <data key="d0">6933530</data>
    </edge>
    <edge source="ZAF" target="CHN">
      <data key="d0">5419172</data>
    </edge>
    <edge source="ZAF" target="COL">
      <data key="d0">1046712</data>
    </edge>
    <edge source="ZAF" target="HRV">
      <data key="d0">250726</data>
    </edge>
    <edge source="ZAF" target="CZE">
      <data key="d0">75184887</data>
    </edge>
    <edge source="ZAF" target="BEN">
      <data key="d0">104127</data>
    </edge>
    <edge source="ZAF" target="DNK">
      <data key="d0">5103334</data>
    </edge>
    <edge source="ZAF" target="ECU">
      <data key="d0">1100729</data>
    </edge>
    <edge source="ZAF" target="ETH">
      <data key="d0">5241324</data>
    </edge>
    <edge source="ZAF" target="FIN">
      <data key="d0">606812</data>
    </edge>
    <edge source="ZAF" target="FRA">
      <data key="d0">16059717</data>
    </edge>
    <edge source="ZAF" target="GEO">
      <data key="d0">183960</data>
    </edge>
    <edge source="ZAF" target="GMB">
      <data key="d0">482767</data>
    </edge>
    <edge source="ZAF" target="DEU">
      <data key="d0">713806685</data>
    </edge>
    <edge source="ZAF" target="GHA">
      <data key="d0">34691467</data>
    </edge>
    <edge source="ZAF" target="GRC">
      <data key="d0">74607</data>
    </edge>
    <edge source="ZAF" target="GTM">
      <data key="d0">81742</data>
    </edge>
    <edge source="ZAF" target="HND">
      <data key="d0">142146</data>
    </edge>
    <edge source="ZAF" target="HKG">
      <data key="d0">918784</data>
    </edge>
    <edge source="ZAF" target="HUN">
      <data key="d0">22043680</data>
    </edge>
    <edge source="ZAF" target="IDN">
      <data key="d0">3366714</data>
    </edge>
    <edge source="ZAF" target="IRL">
      <data key="d0">130009</data>
    </edge>
    <edge source="ZAF" target="ISR">
      <data key="d0">3559177</data>
    </edge>
    <edge source="ZAF" target="ITA">
      <data key="d0">6830317</data>
    </edge>
    <edge source="ZAF" target="CIV">
      <data key="d0">10236308</data>
    </edge>
    <edge source="ZAF" target="JAM">
      <data key="d0">553546</data>
    </edge>
    <edge source="ZAF" target="JPN">
      <data key="d0">7651762</data>
    </edge>
    <edge source="ZAF" target="KAZ">
      <data key="d0">4380418</data>
    </edge>
    <edge source="ZAF" target="JOR">
      <data key="d0">395238</data>
    </edge>
    <edge source="ZAF" target="KOR">
      <data key="d0">36176747</data>
    </edge>
    <edge source="ZAF" target="KGZ">
      <data key="d0">15571</data>
    </edge>
    <edge source="ZAF" target="LBN">
      <data key="d0">76204</data>
    </edge>
    <edge source="ZAF" target="LVA">
      <data key="d0">2460214</data>
    </edge>
    <edge source="ZAF" target="LTU">
      <data key="d0">101681</data>
    </edge>
    <edge source="ZAF" target="MDG">
      <data key="d0">10275343</data>
    </edge>
    <edge source="ZAF" target="MWI">
      <data key="d0">16865969</data>
    </edge>
    <edge source="ZAF" target="MYS">
      <data key="d0">2465667</data>
    </edge>
    <edge source="ZAF" target="MRT">
      <data key="d0">1587647</data>
    </edge>
    <edge source="ZAF" target="MUS">
      <data key="d0">14212059</data>
    </edge>
    <edge source="ZAF" target="MEX">
      <data key="d0">7356920</data>
    </edge>
    <edge source="ZAF" target="MAR">
      <data key="d0">2196859</data>
    </edge>
    <edge source="ZAF" target="MOZ">
      <data key="d0">99651263</data>
    </edge>
    <edge source="ZAF" target="OMN">
      <data key="d0">386229</data>
    </edge>
    <edge source="ZAF" target="NAM">
      <data key="d0">150014311</data>
    </edge>
    <edge source="ZAF" target="NLD">
      <data key="d0">32872638</data>
    </edge>
    <edge source="ZAF" target="NZL">
      <data key="d0">1662983</data>
    </edge>
    <edge source="ZAF" target="NER">
      <data key="d0">208920</data>
    </edge>
    <edge source="ZAF" target="NOR">
      <data key="d0">354560</data>
    </edge>
    <edge source="ZAF" target="PAK">
      <data key="d0">1109560</data>
    </edge>
    <edge source="ZAF" target="PAN">
      <data key="d0">1663505</data>
    </edge>
    <edge source="ZAF" target="PER">
      <data key="d0">1730943</data>
    </edge>
    <edge source="ZAF" target="PHL">
      <data key="d0">2515255</data>
    </edge>
    <edge source="ZAF" target="POL">
      <data key="d0">2152326</data>
    </edge>
    <edge source="ZAF" target="PRT">
      <data key="d0">227839</data>
    </edge>
    <edge source="ZAF" target="ROU">
      <data key="d0">119361</data>
    </edge>
    <edge source="ZAF" target="RUS">
      <data key="d0">4477742</data>
    </edge>
    <edge source="ZAF" target="SAU">
      <data key="d0">7669169</data>
    </edge>
    <edge source="ZAF" target="SEN">
      <data key="d0">10483117</data>
    </edge>
    <edge source="ZAF" target="IND">
      <data key="d0">22479927</data>
    </edge>
    <edge source="ZAF" target="SGP">
      <data key="d0">6166082</data>
    </edge>
    <edge source="ZAF" target="SVK">
      <data key="d0">129055</data>
    </edge>
    <edge source="ZAF" target="VNM">
      <data key="d0">1618021</data>
    </edge>
    <edge source="ZAF" target="SVN">
      <data key="d0">57017</data>
    </edge>
    <edge source="ZAF" target="ZWE">
      <data key="d0">100465085</data>
    </edge>
    <edge source="ZAF" target="ESP">
      <data key="d0">142562277</data>
    </edge>
    <edge source="ZAF" target="SWE">
      <data key="d0">1331357</data>
    </edge>
    <edge source="ZAF" target="CHE">
      <data key="d0">667376</data>
    </edge>
    <edge source="ZAF" target="THA">
      <data key="d0">54053513</data>
    </edge>
    <edge source="ZAF" target="TGO">
      <data key="d0">282221</data>
    </edge>
    <edge source="ZAF" target="ARE">
      <data key="d0">10667805</data>
    </edge>
    <edge source="ZAF" target="TUN">
      <data key="d0">613474</data>
    </edge>
    <edge source="ZAF" target="TUR">
      <data key="d0">33361405</data>
    </edge>
    <edge source="ZAF" target="UGA">
      <data key="d0">7627253</data>
    </edge>
    <edge source="ZAF" target="UKR">
      <data key="d0">32968</data>
    </edge>
    <edge source="ZAF" target="EGY">
      <data key="d0">7513096</data>
    </edge>
    <edge source="ZAF" target="GBR">
      <data key="d0">122292552</data>
    </edge>
    <edge source="ZAF" target="TZA">
      <data key="d0">33903113</data>
    </edge>
    <edge source="ZAF" target="USA">
      <data key="d0">342763192</data>
    </edge>
    <edge source="ZAF" target="BFA">
      <data key="d0">7297790</data>
    </edge>
    <edge source="ZAF" target="URY">
      <data key="d0">285063</data>
    </edge>
    <edge source="ARE" target="ALB">
      <data key="d0">31625</data>
    </edge>
    <edge source="ARE" target="DZA">
      <data key="d0">11753373</data>
    </edge>
    <edge source="ARE" target="AZE">
      <data key="d0">4190584</data>
    </edge>
    <edge source="ARE" target="ARG">
      <data key="d0">174077</data>
    </edge>
    <edge source="ARE" target="AUS">
      <data key="d0">3128927</data>
    </edge>
    <edge source="ARE" target="AUT">
      <data key="d0">379740</data>
    </edge>
    <edge source="ARE" target="ARM">
      <data key="d0">352087</data>
    </edge>
    <edge source="ARE" target="BEL">
      <data key="d0">3463442</data>
    </edge>
    <edge source="ARE" target="BOL">
      <data key="d0">76132</data>
    </edge>
    <edge source="ARE" target="BWA">
      <data key="d0">35675</data>
    </edge>
    <edge source="ARE" target="BRA">
      <data key="d0">136438</data>
    </edge>
    <edge source="ARE" target="BGR">
      <data key="d0">864754</data>
    </edge>
    <edge source="ARE" target="BDI">
      <data key="d0">88463</data>
    </edge>
    <edge source="ARE" target="KHM">
      <data key="d0">102911</data>
    </edge>
    <edge source="ARE" target="CMR">
      <data key="d0">960428</data>
    </edge>
    <edge source="ARE" target="CAN">
      <data key="d0">1836018</data>
    </edge>
    <edge source="ARE" target="CAF">
      <data key="d0">154494</data>
    </edge>
    <edge source="ARE" target="LKA">
      <data key="d0">2922397</data>
    </edge>
    <edge source="ARE" target="CHL">
      <data key="d0">498926</data>
    </edge>
    <edge source="ARE" target="CHN">
      <data key="d0">41633346</data>
    </edge>
    <edge source="ARE" target="COL">
      <data key="d0">30371</data>
    </edge>
    <edge source="ARE" target="CZE">
      <data key="d0">541477</data>
    </edge>
    <edge source="ARE" target="BEN">
      <data key="d0">193940</data>
    </edge>
    <edge source="ARE" target="DNK">
      <data key="d0">998092</data>
    </edge>
    <edge source="ARE" target="ECU">
      <data key="d0">215613</data>
    </edge>
    <edge source="ARE" target="ETH">
      <data key="d0">8505362</data>
    </edge>
    <edge source="ARE" target="EST">
      <data key="d0">15423</data>
    </edge>
    <edge source="ARE" target="FIN">
      <data key="d0">30557</data>
    </edge>
    <edge source="ARE" target="FRA">
      <data key="d0">2684250</data>
    </edge>
    <edge source="ARE" target="GEO">
      <data key="d0">1746307</data>
    </edge>
    <edge source="ARE" target="GMB">
      <data key="d0">299450</data>
    </edge>
    <edge source="ARE" target="DEU">
      <data key="d0">13708129</data>
    </edge>
    <edge source="ARE" target="GHA">
      <data key="d0">3462275</data>
    </edge>
    <edge source="ARE" target="GRC">
      <data key="d0">1029606</data>
    </edge>
    <edge source="ARE" target="HKG">
      <data key="d0">2845585</data>
    </edge>
    <edge source="ARE" target="HUN">
      <data key="d0">268119</data>
    </edge>
    <edge source="ARE" target="IDN">
      <data key="d0">1456666</data>
    </edge>
    <edge source="ARE" target="IRL">
      <data key="d0">205279</data>
    </edge>
    <edge source="ARE" target="ITA">
      <data key="d0">5700591</data>
    </edge>
    <edge source="ARE" target="CIV">
      <data key="d0">2491394</data>
    </edge>
    <edge source="ARE" target="JPN">
      <data key="d0">1658582</data>
    </edge>
    <edge source="ARE" target="KAZ">
      <data key="d0">4312884</data>
    </edge>
    <edge source="ARE" target="JOR">
      <data key="d0">2690754</data>
    </edge>
    <edge source="ARE" target="KOR">
      <data key="d0">10513008</data>
    </edge>
    <edge source="ARE" target="KGZ">
      <data key="d0">503863</data>
    </edge>
    <edge source="ARE" target="LBN">
      <data key="d0">4234181</data>
    </edge>
    <edge source="ARE" target="LTU">
      <data key="d0">2129389</data>
    </edge>
    <edge source="ARE" target="MDG">
      <data key="d0">705915</data>
    </edge>
    <edge source="ARE" target="MWI">
      <data key="d0">288339</data>
    </edge>
    <edge source="ARE" target="MYS">
      <data key="d0">4589119</data>
    </edge>
    <edge source="ARE" target="MRT">
      <data key="d0">627499</data>
    </edge>
    <edge source="ARE" target="MUS">
      <data key="d0">888389</data>
    </edge>
    <edge source="ARE" target="MEX">
      <data key="d0">133072</data>
    </edge>
    <edge source="ARE" target="MAR">
      <data key="d0">5960674</data>
    </edge>
    <edge source="ARE" target="MOZ">
      <data key="d0">3071955</data>
    </edge>
    <edge source="ARE" target="OMN">
      <data key="d0">204123847</data>
    </edge>
    <edge source="ARE" target="NAM">
      <data key="d0">21587</data>
    </edge>
    <edge source="ARE" target="NLD">
      <data key="d0">6112875</data>
    </edge>
    <edge source="ARE" target="NZL">
      <data key="d0">82266</data>
    </edge>
    <edge source="ARE" target="NER">
      <data key="d0">121441</data>
    </edge>
    <edge source="ARE" target="NOR">
      <data key="d0">1949665</data>
    </edge>
    <edge source="ARE" target="PAK">
      <data key="d0">28823615</data>
    </edge>
    <edge source="ARE" target="PAN">
      <data key="d0">806658</data>
    </edge>
    <edge source="ARE" target="PER">
      <data key="d0">314695</data>
    </edge>
    <edge source="ARE" target="PHL">
      <data key="d0">4816079</data>
    </edge>
    <edge source="ARE" target="POL">
      <data key="d0">206611</data>
    </edge>
    <edge source="ARE" target="PRT">
      <data key="d0">687875</data>
    </edge>
    <edge source="ARE" target="ROU">
      <data key="d0">47847</data>
    </edge>
    <edge source="ARE" target="RUS">
      <data key="d0">11764041</data>
    </edge>
    <edge source="ARE" target="SAU">
      <data key="d0">72050639</data>
    </edge>
    <edge source="ARE" target="SEN">
      <data key="d0">3108031</data>
    </edge>
    <edge source="ARE" target="IND">
      <data key="d0">98626238</data>
    </edge>
    <edge source="ARE" target="SGP">
      <data key="d0">18257221</data>
    </edge>
    <edge source="ARE" target="VNM">
      <data key="d0">587883</data>
    </edge>
    <edge source="ARE" target="ZAF">
      <data key="d0">10732778</data>
    </edge>
    <edge source="ARE" target="ZWE">
      <data key="d0">593755</data>
    </edge>
    <edge source="ARE" target="ESP">
      <data key="d0">1167777</data>
    </edge>
    <edge source="ARE" target="SWE">
      <data key="d0">538952</data>
    </edge>
    <edge source="ARE" target="CHE">
      <data key="d0">1983246</data>
    </edge>
    <edge source="ARE" target="THA">
      <data key="d0">7121801</data>
    </edge>
    <edge source="ARE" target="TGO">
      <data key="d0">68224</data>
    </edge>
    <edge source="ARE" target="TUN">
      <data key="d0">3112950</data>
    </edge>
    <edge source="ARE" target="TUR">
      <data key="d0">30339520</data>
    </edge>
    <edge source="ARE" target="UGA">
      <data key="d0">1100387</data>
    </edge>
    <edge source="ARE" target="UKR">
      <data key="d0">172321</data>
    </edge>
    <edge source="ARE" target="MKD">
      <data key="d0">89869</data>
    </edge>
    <edge source="ARE" target="EGY">
      <data key="d0">16493008</data>
    </edge>
    <edge source="ARE" target="GBR">
      <data key="d0">15910052</data>
    </edge>
    <edge source="ARE" target="TZA">
      <data key="d0">11145487</data>
    </edge>
    <edge source="ARE" target="USA">
      <data key="d0">21690519</data>
    </edge>
    <edge source="ARE" target="BFA">
      <data key="d0">196396</data>
    </edge>
    <edge source="ARE" target="URY">
      <data key="d0">201226</data>
    </edge>
    <edge source="TUR" target="ALB">
      <data key="d0">8704629</data>
    </edge>
    <edge source="TUR" target="DZA">
      <data key="d0">99723549</data>
    </edge>
    <edge source="TUR" target="AZE">
      <data key="d0">71314713</data>
    </edge>
    <edge source="TUR" target="ARG">
      <data key="d0">4049349</data>
    </edge>
    <edge source="TUR" target="AUS">
      <data key="d0">10446989</data>
    </edge>
    <edge source="TUR" target="AUT">
      <data key="d0">37191610</data>
    </edge>
    <edge source="TUR" target="BEL">
      <data key="d0">73648237</data>
    </edge>
    <edge source="TUR" target="BOL">
      <data key="d0">1345512</data>
    </edge>
    <edge source="TUR" target="BWA">
      <data key="d0">221343</data>
    </edge>
    <edge source="TUR" target="BRA">
      <data key="d0">12870782</data>
    </edge>
    <edge source="TUR" target="BGR">
      <data key="d0">63304690</data>
    </edge>
    <edge source="TUR" target="BLR">
      <data key="d0">11757416</data>
    </edge>
    <edge source="TUR" target="KHM">
      <data key="d0">354306</data>
    </edge>
    <edge source="TUR" target="CMR">
      <data key="d0">1863207</data>
    </edge>
    <edge source="TUR" target="CAN">
      <data key="d0">14433351</data>
    </edge>
    <edge source="TUR" target="CAF">
      <data key="d0">23276</data>
    </edge>
    <edge source="TUR" target="LKA">
      <data key="d0">3192277</data>
    </edge>
    <edge source="TUR" target="CHL">
      <data key="d0">7385304</data>
    </edge>
    <edge source="TUR" target="CHN">
      <data key="d0">36758518</data>
    </edge>
    <edge source="TUR" target="COL">
      <data key="d0">3683668</data>
    </edge>
    <edge source="TUR" target="CRI">
      <data key="d0">306148</data>
    </edge>
    <edge source="TUR" target="HRV">
      <data key="d0">6796970</data>
    </edge>
    <edge source="TUR" target="CZE">
      <data key="d0">24474506</data>
    </edge>
    <edge source="TUR" target="BEN">
      <data key="d0">402202</data>
    </edge>
    <edge source="TUR" target="DNK">
      <data key="d0">15185604</data>
    </edge>
    <edge source="TUR" target="ECU">
      <data key="d0">3186105</data>
    </edge>
    <edge source="TUR" target="SLV">
      <data key="d0">229738</data>
    </edge>
    <edge source="TUR" target="ETH">
      <data key="d0">17606939</data>
    </edge>
    <edge source="TUR" target="EST">
      <data key="d0">2538658</data>
    </edge>
    <edge source="TUR" target="FIN">
      <data key="d0">6389495</data>
    </edge>
    <edge source="TUR" target="FRA">
      <data key="d0">135187405</data>
    </edge>
    <edge source="TUR" target="GEO">
      <data key="d0">61446544</data>
    </edge>
    <edge source="TUR" target="GMB">
      <data key="d0">338432</data>
    </edge>
    <edge source="TUR" target="PSE">
      <data key="d0">1797369</data>
    </edge>
    <edge source="TUR" target="DEU">
      <data key="d0">523154154</data>
    </edge>
    <edge source="TUR" target="GHA">
      <data key="d0">10075885</data>
    </edge>
    <edge source="TUR" target="GRC">
      <data key="d0">28384477</data>
    </edge>
    <edge source="TUR" target="GTM">
      <data key="d0">374826</data>
    </edge>
    <edge source="TUR" target="HND">
      <data key="d0">96459</data>
    </edge>
    <edge source="TUR" target="HKG">
      <data key="d0">1837815</data>
    </edge>
    <edge source="TUR" target="HUN">
      <data key="d0">37000040</data>
    </edge>
    <edge source="TUR" target="IDN">
      <data key="d0">10132346</data>
    </edge>
    <edge source="TUR" target="IRL">
      <data key="d0">5076338</data>
    </edge>
    <edge source="TUR" target="ISR">
      <data key="d0">55434341</data>
    </edge>
    <edge source="TUR" target="ITA">
      <data key="d0">165086061</data>
    </edge>
    <edge source="TUR" target="CIV">
      <data key="d0">2949874</data>
    </edge>
    <edge source="TUR" target="JAM">
      <data key="d0">35779</data>
    </edge>
    <edge source="TUR" target="JPN">
      <data key="d0">4337856</data>
    </edge>
    <edge source="TUR" target="KAZ">
      <data key="d0">50376580</data>
    </edge>
    <edge source="TUR" target="JOR">
      <data key="d0">29368736</data>
    </edge>
    <edge source="TUR" target="KOR">
      <data key="d0">14861354</data>
    </edge>
    <edge source="TUR" target="KGZ">
      <data key="d0">7631329</data>
    </edge>
    <edge source="TUR" target="LBN">
      <data key="d0">17322908</data>
    </edge>
    <edge source="TUR" target="LVA">
      <data key="d0">5070958</data>
    </edge>
    <edge source="TUR" target="LTU">
      <data key="d0">11322124</data>
    </edge>
    <edge source="TUR" target="MDG">
      <data key="d0">521393</data>
    </edge>
    <edge source="TUR" target="MWI">
      <data key="d0">262037</data>
    </edge>
    <edge source="TUR" target="MYS">
      <data key="d0">6648038</data>
    </edge>
    <edge source="TUR" target="MRT">
      <data key="d0">1809535</data>
    </edge>
    <edge source="TUR" target="MUS">
      <data key="d0">713679</data>
    </edge>
    <edge source="TUR" target="MEX">
      <data key="d0">15585627</data>
    </edge>
    <edge source="TUR" target="MDA">
      <data key="d0">7914831</data>
    </edge>
    <edge source="TUR" target="MAR">
      <data key="d0">49380285</data>
    </edge>
    <edge source="TUR" target="MOZ">
      <data key="d0">2054139</data>
    </edge>
    <edge source="TUR" target="OMN">
      <data key="d0">13882046</data>
    </edge>
    <edge source="TUR" target="NAM">
      <data key="d0">30326</data>
    </edge>
    <edge source="TUR" target="NLD">
      <data key="d0">68853458</data>
    </edge>
    <edge source="TUR" target="NZL">
      <data key="d0">1998609</data>
    </edge>
    <edge source="TUR" target="NIC">
      <data key="d0">37301</data>
    </edge>
    <edge source="TUR" target="NER">
      <data key="d0">780950</data>
    </edge>
    <edge source="TUR" target="NOR">
      <data key="d0">9057070</data>
    </edge>
    <edge source="TUR" target="PAK">
      <data key="d0">32198999</data>
    </edge>
    <edge source="TUR" target="PAN">
      <data key="d0">1042574</data>
    </edge>
    <edge source="TUR" target="PRY">
      <data key="d0">1563136</data>
    </edge>
    <edge source="TUR" target="PER">
      <data key="d0">5779125</data>
    </edge>
    <edge source="TUR" target="PHL">
      <data key="d0">2914116</data>
    </edge>
    <edge source="TUR" target="POL">
      <data key="d0">73036941</data>
    </edge>
    <edge source="TUR" target="PRT">
      <data key="d0">9830846</data>
    </edge>
    <edge source="TUR" target="ROU">
      <data key="d0">69200069</data>
    </edge>
    <edge source="TUR" target="RUS">
      <data key="d0">76025166</data>
    </edge>
    <edge source="TUR" target="SAU">
      <data key="d0">105619673</data>
    </edge>
    <edge source="TUR" target="SEN">
      <data key="d0">3760398</data>
    </edge>
    <edge source="TUR" target="SRB">
      <data key="d0">31340817</data>
    </edge>
    <edge source="TUR" target="IND">
      <data key="d0">31471962</data>
    </edge>
    <edge source="TUR" target="SGP">
      <data key="d0">6321893</data>
    </edge>
    <edge source="TUR" target="SVK">
      <data key="d0">16964080</data>
    </edge>
    <edge source="TUR" target="VNM">
      <data key="d0">8903137</data>
    </edge>
    <edge source="TUR" target="SVN">
      <data key="d0">10200356</data>
    </edge>
    <edge source="TUR" target="ZAF">
      <data key="d0">21196537</data>
    </edge>
    <edge source="TUR" target="ZWE">
      <data key="d0">276688</data>
    </edge>
    <edge source="TUR" target="ESP">
      <data key="d0">79980180</data>
    </edge>
    <edge source="TUR" target="SWE">
      <data key="d0">24536170</data>
    </edge>
    <edge source="TUR" target="CHE">
      <data key="d0">10636709</data>
    </edge>
    <edge source="TUR" target="THA">
      <data key="d0">7739371</data>
    </edge>
    <edge source="TUR" target="TGO">
      <data key="d0">340616</data>
    </edge>
    <edge source="TUR" target="ARE">
      <data key="d0">64493409</data>
    </edge>
    <edge source="TUR" target="TUN">
      <data key="d0">34195502</data>
    </edge>
    <edge source="TUR" target="UGA">
      <data key="d0">2302040</data>
    </edge>
    <edge source="TUR" target="UKR">
      <data key="d0">35894996</data>
    </edge>
    <edge source="TUR" target="MKD">
      <data key="d0">10074595</data>
    </edge>
    <edge source="TUR" target="EGY">
      <data key="d0">89496708</data>
    </edge>
    <edge source="TUR" target="GBR">
      <data key="d0">107179644</data>
    </edge>
    <edge source="TUR" target="TZA">
      <data key="d0">3299214</data>
    </edge>
    <edge source="TUR" target="USA">
      <data key="d0">167945885</data>
    </edge>
    <edge source="TUR" target="BFA">
      <data key="d0">390918</data>
    </edge>
    <edge source="TUR" target="URY">
      <data key="d0">1462600</data>
    </edge>
    <edge source="EGY" target="DZA">
      <data key="d0">2211715</data>
    </edge>
    <edge source="EGY" target="ARM">
      <data key="d0">17085</data>
    </edge>
    <edge source="EGY" target="BEL">
      <data key="d0">11098</data>
    </edge>
    <edge source="EGY" target="BRA">
      <data key="d0">101002</data>
    </edge>
    <edge source="EGY" target="BGR">
      <data key="d0">54201</data>
    </edge>
    <edge source="EGY" target="CMR">
      <data key="d0">91458</data>
    </edge>
    <edge source="EGY" target="CHN">
      <data key="d0">215357</data>
    </edge>
    <edge source="EGY" target="DNK">
      <data key="d0">24621</data>
    </edge>
    <edge source="EGY" target="ETH">
      <data key="d0">69961</data>
    </edge>
    <edge source="EGY" target="FIN">
      <data key="d0">76983</data>
    </edge>
    <edge source="EGY" target="FRA">
      <data key="d0">1299597</data>
    </edge>
    <edge source="EGY" target="GEO">
      <data key="d0">63004</data>
    </edge>
    <edge source="EGY" target="PSE">
      <data key="d0">424470</data>
    </edge>
    <edge source="EGY" target="DEU">
      <data key="d0">1801044</data>
    </edge>
    <edge source="EGY" target="GHA">
      <data key="d0">123739</data>
    </edge>
    <edge source="EGY" target="GRC">
      <data key="d0">30515</data>
    </edge>
    <edge source="EGY" target="ITA">
      <data key="d0">1910536</data>
    </edge>
    <edge source="EGY" target="JPN">
      <data key="d0">3426380</data>
    </edge>
    <edge source="EGY" target="JOR">
      <data key="d0">3703350</data>
    </edge>
    <edge source="EGY" target="LBN">
      <data key="d0">653271</data>
    </edge>
    <edge source="EGY" target="LTU">
      <data key="d0">15595</data>
    </edge>
    <edge source="EGY" target="MWI">
      <data key="d0">136167</data>
    </edge>
    <edge source="EGY" target="MAR">
      <data key="d0">3692607</data>
    </edge>
    <edge source="EGY" target="OMN">
      <data key="d0">883862</data>
    </edge>
    <edge source="EGY" target="NLD">
      <data key="d0">79490</data>
    </edge>
    <edge source="EGY" target="PAK">
      <data key="d0">125586</data>
    </edge>
    <edge source="EGY" target="PHL">
      <data key="d0">74521</data>
    </edge>
    <edge source="EGY" target="POL">
      <data key="d0">125402</data>
    </edge>
    <edge source="EGY" target="PRT">
      <data key="d0">50660</data>
    </edge>
    <edge source="EGY" target="RUS">
      <data key="d0">289489</data>
    </edge>
    <edge source="EGY" target="SAU">
      <data key="d0">17882247</data>
    </edge>
    <edge source="EGY" target="SEN">
      <data key="d0">19257</data>
    </edge>
    <edge source="EGY" target="IND">
      <data key="d0">123544</data>
    </edge>
    <edge source="EGY" target="SGP">
      <data key="d0">11942</data>
    </edge>
    <edge source="EGY" target="ZAF">
      <data key="d0">56245</data>
    </edge>
    <edge source="EGY" target="ZWE">
      <data key="d0">130043</data>
    </edge>
    <edge source="EGY" target="ESP">
      <data key="d0">58532</data>
    </edge>
    <edge source="EGY" target="SWE">
      <data key="d0">471898</data>
    </edge>
    <edge source="EGY" target="THA">
      <data key="d0">219540</data>
    </edge>
    <edge source="EGY" target="ARE">
      <data key="d0">6099484</data>
    </edge>
    <edge source="EGY" target="TUN">
      <data key="d0">721610</data>
    </edge>
    <edge source="EGY" target="TUR">
      <data key="d0">227355</data>
    </edge>
    <edge source="EGY" target="UKR">
      <data key="d0">786537</data>
    </edge>
    <edge source="EGY" target="GBR">
      <data key="d0">6455687</data>
    </edge>
    <edge source="EGY" target="TZA">
      <data key="d0">25339</data>
    </edge>
    <edge source="EGY" target="USA">
      <data key="d0">636828</data>
    </edge>
    <edge source="EGY" target="BFA">
      <data key="d0">32017</data>
    </edge>
    <edge source="ARG" target="DZA">
      <data key="d0">442291</data>
    </edge>
    <edge source="ARG" target="AUS">
      <data key="d0">3542896</data>
    </edge>
    <edge source="ARG" target="AUT">
      <data key="d0">12636</data>
    </edge>
    <edge source="ARG" target="BEL">
      <data key="d0">1892076</data>
    </edge>
    <edge source="ARG" target="BOL">
      <data key="d0">35691604</data>
    </edge>
    <edge source="ARG" target="BRA">
      <data key="d0">166777175</data>
    </edge>
    <edge source="ARG" target="CAN">
      <data key="d0">8268372</data>
    </edge>
    <edge source="ARG" target="LKA">
      <data key="d0">67780</data>
    </edge>
    <edge source="ARG" target="CHL">
      <data key="d0">38472167</data>
    </edge>
    <edge source="ARG" target="CHN">
      <data key="d0">3169390</data>
    </edge>
    <edge source="ARG" target="COL">
      <data key="d0">22611721</data>
    </edge>
    <edge source="ARG" target="CRI">
      <data key="d0">1111106</data>
    </edge>
    <edge source="ARG" target="CZE">
      <data key="d0">29710</data>
    </edge>
    <edge source="ARG" target="DNK">
      <data key="d0">247858</data>
    </edge>
    <edge source="ARG" target="ECU">
      <data key="d0">5988439</data>
    </edge>
    <edge source="ARG" target="SLV">
      <data key="d0">469600</data>
    </edge>
    <edge source="ARG" target="ETH">
      <data key="d0">30541</data>
    </edge>
    <edge source="ARG" target="EST">
      <data key="d0">40075</data>
    </edge>
    <edge source="ARG" target="FIN">
      <data key="d0">49058</data>
    </edge>
    <edge source="ARG" target="FRA">
      <data key="d0">2938677</data>
    </edge>
    <edge source="ARG" target="DEU">
      <data key="d0">8551459</data>
    </edge>
    <edge source="ARG" target="GHA">
      <data key="d0">84713</data>
    </edge>
    <edge source="ARG" target="GTM">
      <data key="d0">1418546</data>
    </edge>
    <edge source="ARG" target="HND">
      <data key="d0">1346175</data>
    </edge>
    <edge source="ARG" target="HUN">
      <data key="d0">86003</data>
    </edge>
    <edge source="ARG" target="IDN">
      <data key="d0">1156936</data>
    </edge>
    <edge source="ARG" target="IRL">
      <data key="d0">81429</data>
    </edge>
    <edge source="ARG" target="ISR">
      <data key="d0">205392</data>
    </edge>
    <edge source="ARG" target="ITA">
      <data key="d0">3931713</data>
    </edge>
    <edge source="ARG" target="JAM">
      <data key="d0">48985</data>
    </edge>
    <edge source="ARG" target="JPN">
      <data key="d0">216833</data>
    </edge>
    <edge source="ARG" target="KAZ">
      <data key="d0">1188531</data>
    </edge>
    <edge source="ARG" target="JOR">
      <data key="d0">101795</data>
    </edge>
    <edge source="ARG" target="KOR">
      <data key="d0">372796</data>
    </edge>
    <edge source="ARG" target="LBN">
      <data key="d0">23293</data>
    </edge>
    <edge source="ARG" target="LTU">
      <data key="d0">294730</data>
    </edge>
    <edge source="ARG" target="MYS">
      <data key="d0">78589</data>
    </edge>
    <edge source="ARG" target="MUS">
      <data key="d0">161744</data>
    </edge>
    <edge source="ARG" target="MEX">
      <data key="d0">27011671</data>
    </edge>
    <edge source="ARG" target="MOZ">
      <data key="d0">87471</data>
    </edge>
    <edge source="ARG" target="OMN">
      <data key="d0">399822</data>
    </edge>
    <edge source="ARG" target="NAM">
      <data key="d0">122590</data>
    </edge>
    <edge source="ARG" target="NLD">
      <data key="d0">607058</data>
    </edge>
    <edge source="ARG" target="NZL">
      <data key="d0">74183</data>
    </edge>
    <edge source="ARG" target="NIC">
      <data key="d0">1190120</data>
    </edge>
    <edge source="ARG" target="NOR">
      <data key="d0">61685</data>
    </edge>
    <edge source="ARG" target="PAK">
      <data key="d0">513642</data>
    </edge>
    <edge source="ARG" target="PAN">
      <data key="d0">2621341</data>
    </edge>
    <edge source="ARG" target="PRY">
      <data key="d0">31541767</data>
    </edge>
    <edge source="ARG" target="PER">
      <data key="d0">18346114</data>
    </edge>
    <edge source="ARG" target="PHL">
      <data key="d0">805332</data>
    </edge>
    <edge source="ARG" target="POL">
      <data key="d0">576057</data>
    </edge>
    <edge source="ARG" target="PRT">
      <data key="d0">638164</data>
    </edge>
    <edge source="ARG" target="ROU">
      <data key="d0">127593</data>
    </edge>
    <edge source="ARG" target="RUS">
      <data key="d0">2412080</data>
    </edge>
    <edge source="ARG" target="SAU">
      <data key="d0">248311</data>
    </edge>
    <edge source="ARG" target="IND">
      <data key="d0">1119796</data>
    </edge>
    <edge source="ARG" target="SGP">
      <data key="d0">1068467</data>
    </edge>
    <edge source="ARG" target="SVK">
      <data key="d0">11071</data>
    </edge>
    <edge source="ARG" target="VNM">
      <data key="d0">345360</data>
    </edge>
    <edge source="ARG" target="ZAF">
      <data key="d0">5474766</data>
    </edge>
    <edge source="ARG" target="ESP">
      <data key="d0">3350556</data>
    </edge>
    <edge source="ARG" target="SWE">
      <data key="d0">134386</data>
    </edge>
    <edge source="ARG" target="CHE">
      <data key="d0">452382</data>
    </edge>
    <edge source="ARG" target="THA">
      <data key="d0">964902</data>
    </edge>
    <edge source="ARG" target="ARE">
      <data key="d0">1292587</data>
    </edge>
    <edge source="ARG" target="TUR">
      <data key="d0">1416945</data>
    </edge>
    <edge source="ARG" target="UGA">
      <data key="d0">40084</data>
    </edge>
    <edge source="ARG" target="UKR">
      <data key="d0">1328353</data>
    </edge>
    <edge source="ARG" target="EGY">
      <data key="d0">649343</data>
    </edge>
    <edge source="ARG" target="GBR">
      <data key="d0">4270570</data>
    </edge>
    <edge source="ARG" target="TZA">
      <data key="d0">103495</data>
    </edge>
    <edge source="ARG" target="USA">
      <data key="d0">63387059</data>
    </edge>
    <edge source="ARG" target="URY">
      <data key="d0">42741783</data>
    </edge>
    <edge source="AUS" target="ALB">
      <data key="d0">174016</data>
    </edge>
    <edge source="AUS" target="DZA">
      <data key="d0">174446</data>
    </edge>
    <edge source="AUS" target="AZE">
      <data key="d0">959300</data>
    </edge>
    <edge source="AUS" target="ARG">
      <data key="d0">1899849</data>
    </edge>
    <edge source="AUS" target="AUT">
      <data key="d0">1256864</data>
    </edge>
    <edge source="AUS" target="ARM">
      <data key="d0">114438</data>
    </edge>
    <edge source="AUS" target="BEL">
      <data key="d0">22535946</data>
    </edge>
    <edge source="AUS" target="BOL">
      <data key="d0">45622</data>
    </edge>
    <edge source="AUS" target="BWA">
      <data key="d0">72203</data>
    </edge>
    <edge source="AUS" target="BRA">
      <data key="d0">5061129</data>
    </edge>
    <edge source="AUS" target="BGR">
      <data key="d0">57245</data>
    </edge>
    <edge source="AUS" target="KHM">
      <data key="d0">220728</data>
    </edge>
    <edge source="AUS" target="CAN">
      <data key="d0">17020074</data>
    </edge>
    <edge source="AUS" target="LKA">
      <data key="d0">2438027</data>
    </edge>
    <edge source="AUS" target="CHL">
      <data key="d0">9739461</data>
    </edge>
    <edge source="AUS" target="CHN">
      <data key="d0">52682408</data>
    </edge>
    <edge source="AUS" target="COL">
      <data key="d0">1639411</data>
    </edge>
    <edge source="AUS" target="CRI">
      <data key="d0">1348993</data>
    </edge>
    <edge source="AUS" target="HRV">
      <data key="d0">27377</data>
    </edge>
    <edge source="AUS" target="CZE">
      <data key="d0">295458</data>
    </edge>
    <edge source="AUS" target="BEN">
      <data key="d0">722068</data>
    </edge>
    <edge source="AUS" target="DNK">
      <data key="d0">1454041</data>
    </edge>
    <edge source="AUS" target="ECU">
      <data key="d0">1272951</data>
    </edge>
    <edge source="AUS" target="ETH">
      <data key="d0">77318</data>
    </edge>
    <edge source="AUS" target="EST">
      <data key="d0">768227</data>
    </edge>
    <edge source="AUS" target="FIN">
      <data key="d0">1835557</data>
    </edge>
    <edge source="AUS" target="FRA">
      <data key="d0">12582631</data>
    </edge>
    <edge source="AUS" target="GEO">
      <data key="d0">212406</data>
    </edge>
    <edge source="AUS" target="DEU">
      <data key="d0">21810979</data>
    </edge>
    <edge source="AUS" target="GHA">
      <data key="d0">6715810</data>
    </edge>
    <edge source="AUS" target="GRC">
      <data key="d0">285585</data>
    </edge>
    <edge source="AUS" target="GTM">
      <data key="d0">62179</data>
    </edge>
    <edge source="AUS" target="HND">
      <data key="d0">12494</data>
    </edge>
    <edge source="AUS" target="HKG">
      <data key="d0">19326253</data>
    </edge>
    <edge source="AUS" target="HUN">
      <data key="d0">98859</data>
    </edge>
    <edge source="AUS" target="IDN">
      <data key="d0">78995717</data>
    </edge>
    <edge source="AUS" target="IRL">
      <data key="d0">1936030</data>
    </edge>
    <edge source="AUS" target="ISR">
      <data key="d0">4990335</data>
    </edge>
    <edge source="AUS" target="ITA">
      <data key="d0">9360366</data>
    </edge>
    <edge source="AUS" target="CIV">
      <data key="d0">1972131</data>
    </edge>
    <edge source="AUS" target="JAM">
      <data key="d0">265357</data>
    </edge>
    <edge source="AUS" target="JPN">
      <data key="d0">51012364</data>
    </edge>
    <edge source="AUS" target="KAZ">
      <data key="d0">2981008</data>
    </edge>
    <edge source="AUS" target="JOR">
      <data key="d0">1639374</data>
    </edge>
    <edge source="AUS" target="KOR">
      <data key="d0">20993749</data>
    </edge>
    <edge source="AUS" target="KGZ">
      <data key="d0">565961</data>
    </edge>
    <edge source="AUS" target="LBN">
      <data key="d0">272760</data>
    </edge>
    <edge source="AUS" target="LVA">
      <data key="d0">36517</data>
    </edge>
    <edge source="AUS" target="LTU">
      <data key="d0">212859</data>
    </edge>
    <edge source="AUS" target="MDG">
      <data key="d0">2980895</data>
    </edge>
    <edge source="AUS" target="MWI">
      <data key="d0">36528</data>
    </edge>
    <edge source="AUS" target="MYS">
      <data key="d0">51938566</data>
    </edge>
    <edge source="AUS" target="MRT">
      <data key="d0">1605515</data>
    </edge>
    <edge source="AUS" target="MUS">
      <data key="d0">557142</data>
    </edge>
    <edge source="AUS" target="MEX">
      <data key="d0">12223145</data>
    </edge>
    <edge source="AUS" target="MAR">
      <data key="d0">1214945</data>
    </edge>
    <edge source="AUS" target="MOZ">
      <data key="d0">2243741</data>
    </edge>
    <edge source="AUS" target="OMN">
      <data key="d0">4239761</data>
    </edge>
    <edge source="AUS" target="NAM">
      <data key="d0">497759</data>
    </edge>
    <edge source="AUS" target="NLD">
      <data key="d0">12975470</data>
    </edge>
    <edge source="AUS" target="NZL">
      <data key="d0">297625485</data>
    </edge>
    <edge source="AUS" target="NIC">
      <data key="d0">45410</data>
    </edge>
    <edge source="AUS" target="NOR">
      <data key="d0">3035251</data>
    </edge>
    <edge source="AUS" target="PAK">
      <data key="d0">2841504</data>
    </edge>
    <edge source="AUS" target="PAN">
      <data key="d0">1830877</data>
    </edge>
    <edge source="AUS" target="PER">
      <data key="d0">6029195</data>
    </edge>
    <edge source="AUS" target="PHL">
      <data key="d0">25082766</data>
    </edge>
    <edge source="AUS" target="POL">
      <data key="d0">645324</data>
    </edge>
    <edge source="AUS" target="PRT">
      <data key="d0">1068327</data>
    </edge>
    <edge source="AUS" target="ROU">
      <data key="d0">151778</data>
    </edge>
    <edge source="AUS" target="RUS">
      <data key="d0">5095484</data>
    </edge>
    <edge source="AUS" target="SAU">
      <data key="d0">25721815</data>
    </edge>
    <edge source="AUS" target="SEN">
      <data key="d0">4125545</data>
    </edge>
    <edge source="AUS" target="SRB">
      <data key="d0">31018</data>
    </edge>
    <edge source="AUS" target="IND">
      <data key="d0">28278827</data>
    </edge>
    <edge source="AUS" target="SGP">
      <data key="d0">120001601</data>
    </edge>
    <edge source="AUS" target="SVK">
      <data key="d0">56755</data>
    </edge>
    <edge source="AUS" target="VNM">
      <data key="d0">15079097</data>
    </edge>
    <edge source="AUS" target="SVN">
      <data key="d0">21008</data>
    </edge>
    <edge source="AUS" target="ZAF">
      <data key="d0">30217662</data>
    </edge>
    <edge source="AUS" target="ZWE">
      <data key="d0">10329</data>
    </edge>
    <edge source="AUS" target="ESP">
      <data key="d0">4530659</data>
    </edge>
    <edge source="AUS" target="SWE">
      <data key="d0">1375656</data>
    </edge>
    <edge source="AUS" target="CHE">
      <data key="d0">2159839</data>
    </edge>
    <edge source="AUS" target="THA">
      <data key="d0">37307201</data>
    </edge>
    <edge source="AUS" target="TGO">
      <data key="d0">470817</data>
    </edge>
    <edge source="AUS" target="ARE">
      <data key="d0">45367398</data>
    </edge>
    <edge source="AUS" target="TUN">
      <data key="d0">139851</data>
    </edge>
    <edge source="AUS" target="TUR">
      <data key="d0">1478148</data>
    </edge>
    <edge source="AUS" target="UGA">
      <data key="d0">62225</data>
    </edge>
    <edge source="AUS" target="UKR">
      <data key="d0">56517</data>
    </edge>
    <edge source="AUS" target="MKD">
      <data key="d0">49155</data>
    </edge>
    <edge source="AUS" target="EGY">
      <data key="d0">2185629</data>
    </edge>
    <edge source="AUS" target="GBR">
      <data key="d0">49246077</data>
    </edge>
    <edge source="AUS" target="TZA">
      <data key="d0">3737134</data>
    </edge>
    <edge source="AUS" target="USA">
      <data key="d0">266348813</data>
    </edge>
    <edge source="AUS" target="BFA">
      <data key="d0">1656382</data>
    </edge>
    <edge source="AUS" target="URY">
      <data key="d0">87592</data>
    </edge>
    <edge source="AUT" target="ALB">
      <data key="d0">2502430</data>
    </edge>
    <edge source="AUT" target="DZA">
      <data key="d0">14110254</data>
    </edge>
    <edge source="AUT" target="AZE">
      <data key="d0">11111668</data>
    </edge>
    <edge source="AUT" target="ARG">
      <data key="d0">14414526</data>
    </edge>
    <edge source="AUT" target="AUS">
      <data key="d0">70519802</data>
    </edge>
    <edge source="AUT" target="ARM">
      <data key="d0">848682</data>
    </edge>
    <edge source="AUT" target="BEL">
      <data key="d0">127557572</data>
    </edge>
    <edge source="AUT" target="BOL">
      <data key="d0">26677283</data>
    </edge>
    <edge source="AUT" target="BWA">
      <data key="d0">28896</data>
    </edge>
    <edge source="AUT" target="BRA">
      <data key="d0">56383953</data>
    </edge>
    <edge source="AUT" target="BGR">
      <data key="d0">34819770</data>
    </edge>
    <edge source="AUT" target="BLR">
      <data key="d0">9095818</data>
    </edge>
    <edge source="AUT" target="KHM">
      <data key="d0">114214</data>
    </edge>
    <edge source="AUT" target="CMR">
      <data key="d0">153690</data>
    </edge>
    <edge source="AUT" target="CAN">
      <data key="d0">63603443</data>
    </edge>
    <edge source="AUT" target="CAF">
      <data key="d0">13728</data>
    </edge>
    <edge source="AUT" target="LKA">
      <data key="d0">2287205</data>
    </edge>
    <edge source="AUT" target="CHL">
      <data key="d0">18383842</data>
    </edge>
    <edge source="AUT" target="CHN">
      <data key="d0">377981508</data>
    </edge>
    <edge source="AUT" target="COL">
      <data key="d0">7258697</data>
    </edge>
    <edge source="AUT" target="CRI">
      <data key="d0">1445946</data>
    </edge>
    <edge source="AUT" target="HRV">
      <data key="d0">66143594</data>
    </edge>
    <edge source="AUT" target="CZE">
      <data key="d0">306100196</data>
    </edge>
    <edge source="AUT" target="BEN">
      <data key="d0">270509</data>
    </edge>
    <edge source="AUT" target="DNK">
      <data key="d0">65308807</data>
    </edge>
    <edge source="AUT" target="ECU">
      <data key="d0">6412663</data>
    </edge>
    <edge source="AUT" target="SLV">
      <data key="d0">981432</data>
    </edge>
    <edge source="AUT" target="ETH">
      <data key="d0">141260</data>
    </edge>
    <edge source="AUT" target="EST">
      <data key="d0">7983227</data>
    </edge>
    <edge source="AUT" target="FIN">
      <data key="d0">64375081</data>
    </edge>
    <edge source="AUT" target="FRA">
      <data key="d0">356083949</data>
    </edge>
    <edge source="AUT" target="GEO">
      <data key="d0">13776889</data>
    </edge>
    <edge source="AUT" target="PSE">
      <data key="d0">36945</data>
    </edge>
    <edge source="AUT" target="DEU">
      <data key="d0">3058225746</data>
    </edge>
    <edge source="AUT" target="GHA">
      <data key="d0">1972089</data>
    </edge>
    <edge source="AUT" target="GRC">
      <data key="d0">25047664</data>
    </edge>
    <edge source="AUT" target="GTM">
      <data key="d0">1210462</data>
    </edge>
    <edge source="AUT" target="HND">
      <data key="d0">1036210</data>
    </edge>
    <edge source="AUT" target="HKG">
      <data key="d0">14220571</data>
    </edge>
    <edge source="AUT" target="HUN">
      <data key="d0">251025023</data>
    </edge>
    <edge source="AUT" target="IDN">
      <data key="d0">22062712</data>
    </edge>
    <edge source="AUT" target="IRL">
      <data key="d0">25660737</data>
    </edge>
    <edge source="AUT" target="ISR">
      <data key="d0">17362318</data>
    </edge>
    <edge source="AUT" target="ITA">
      <data key="d0">318817445</data>
    </edge>
    <edge source="AUT" target="CIV">
      <data key="d0">1768705</data>
    </edge>
    <edge source="AUT" target="JAM">
      <data key="d0">165386</data>
    </edge>
    <edge source="AUT" target="JPN">
      <data key="d0">68895451</data>
    </edge>
    <edge source="AUT" target="KAZ">
      <data key="d0">9387342</data>
    </edge>
    <edge source="AUT" target="JOR">
      <data key="d0">3306164</data>
    </edge>
    <edge source="AUT" target="KOR">
      <data key="d0">92502369</data>
    </edge>
    <edge source="AUT" target="KGZ">
      <data key="d0">131546</data>
    </edge>
    <edge source="AUT" target="LBN">
      <data key="d0">2434959</data>
    </edge>
    <edge source="AUT" target="LVA">
      <data key="d0">5020323</data>
    </edge>
    <edge source="AUT" target="LTU">
      <data key="d0">13311959</data>
    </edge>
    <edge source="AUT" target="MDG">
      <data key="d0">80020</data>
    </edge>
    <edge source="AUT" target="MWI">
      <data key="d0">312436</data>
    </edge>
    <edge source="AUT" target="MYS">
      <data key="d0">19203578</data>
    </edge>
    <edge source="AUT" target="MRT">
      <data key="d0">99127</data>
    </edge>
    <edge source="AUT" target="MUS">
      <data key="d0">734093</data>
    </edge>
    <edge source="AUT" target="MEX">
      <data key="d0">134236347</data>
    </edge>
    <edge source="AUT" target="MDA">
      <data key="d0">2809378</data>
    </edge>
    <edge source="AUT" target="MAR">
      <data key="d0">5946888</data>
    </edge>
    <edge source="AUT" target="MOZ">
      <data key="d0">523420</data>
    </edge>
    <edge source="AUT" target="OMN">
      <data key="d0">16623328</data>
    </edge>
    <edge source="AUT" target="NAM">
      <data key="d0">343066</data>
    </edge>
    <edge source="AUT" target="NLD">
      <data key="d0">162278324</data>
    </edge>
    <edge source="AUT" target="NZL">
      <data key="d0">21605816</data>
    </edge>
    <edge source="AUT" target="NIC">
      <data key="d0">49041</data>
    </edge>
    <edge source="AUT" target="NOR">
      <data key="d0">48705870</data>
    </edge>
    <edge source="AUT" target="PAK">
      <data key="d0">6771449</data>
    </edge>
    <edge source="AUT" target="PAN">
      <data key="d0">5343348</data>
    </edge>
    <edge source="AUT" target="PRY">
      <data key="d0">415494</data>
    </edge>
    <edge source="AUT" target="PER">
      <data key="d0">6731355</data>
    </edge>
    <edge source="AUT" target="PHL">
      <data key="d0">4244588</data>
    </edge>
    <edge source="AUT" target="POL">
      <data key="d0">219521286</data>
    </edge>
    <edge source="AUT" target="PRT">
      <data key="d0">24042925</data>
    </edge>
    <edge source="AUT" target="ROU">
      <data key="d0">78624508</data>
    </edge>
    <edge source="AUT" target="RUS">
      <data key="d0">213389995</data>
    </edge>
    <edge source="AUT" target="SAU">
      <data key="d0">65473867</data>
    </edge>
    <edge source="AUT" target="SEN">
      <data key="d0">92700</data>
    </edge>
    <edge source="AUT" target="SRB">
      <data key="d0">33694024</data>
    </edge>
    <edge source="AUT" target="IND">
      <data key="d0">69851003</data>
    </edge>
    <edge source="AUT" target="SGP">
      <data key="d0">29138559</data>
    </edge>
    <edge source="AUT" target="SVK">
      <data key="d0">141974828</data>
    </edge>
    <edge source="AUT" target="VNM">
      <data key="d0">32183232</data>
    </edge>
    <edge source="AUT" target="SVN">
      <data key="d0">88317654</data>
    </edge>
    <edge source="AUT" target="ZAF">
      <data key="d0">24642852</data>
    </edge>
    <edge source="AUT" target="ZWE">
      <data key="d0">308122</data>
    </edge>
    <edge source="AUT" target="ESP">
      <data key="d0">143397908</data>
    </edge>
    <edge source="AUT" target="SWE">
      <data key="d0">191391518</data>
    </edge>
    <edge source="AUT" target="CHE">
      <data key="d0">491539865</data>
    </edge>
    <edge source="AUT" target="THA">
      <data key="d0">22405425</data>
    </edge>
    <edge source="AUT" target="TGO">
      <data key="d0">147598</data>
    </edge>
    <edge source="AUT" target="ARE">
      <data key="d0">38936364</data>
    </edge>
    <edge source="AUT" target="TUN">
      <data key="d0">4385042</data>
    </edge>
    <edge source="AUT" target="TUR">
      <data key="d0">100411689</data>
    </edge>
    <edge source="AUT" target="UGA">
      <data key="d0">363569</data>
    </edge>
    <edge source="AUT" target="UKR">
      <data key="d0">29293920</data>
    </edge>
    <edge source="AUT" target="MKD">
      <data key="d0">3580903</data>
    </edge>
    <edge source="AUT" target="EGY">
      <data key="d0">32664516</data>
    </edge>
    <edge source="AUT" target="GBR">
      <data key="d0">254126535</data>
    </edge>
    <edge source="AUT" target="TZA">
      <data key="d0">353772</data>
    </edge>
    <edge source="AUT" target="USA">
      <data key="d0">667239703</data>
    </edge>
    <edge source="AUT" target="BFA">
      <data key="d0">1002993</data>
    </edge>
    <edge source="AUT" target="URY">
      <data key="d0">2476928</data>
    </edge>
    <edge source="BOL" target="ARG">
      <data key="d0">1020571</data>
    </edge>
    <edge source="BOL" target="AUT">
      <data key="d0">18607</data>
    </edge>
    <edge source="BOL" target="BRA">
      <data key="d0">2136408</data>
    </edge>
    <edge source="BOL" target="CMR">
      <data key="d0">35781</data>
    </edge>
    <edge source="BOL" target="CAN">
      <data key="d0">27000</data>
    </edge>
    <edge source="BOL" target="CHL">
      <data key="d0">3803325</data>
    </edge>
    <edge source="BOL" target="COL">
      <data key="d0">542037</data>
    </edge>
    <edge source="BOL" target="CRI">
      <data key="d0">84980</data>
    </edge>
    <edge source="BOL" target="ECU">
      <data key="d0">776827</data>
    </edge>
    <edge source="BOL" target="FRA">
      <data key="d0">412484</data>
    </edge>
    <edge source="BOL" target="DEU">
      <data key="d0">251506</data>
    </edge>
    <edge source="BOL" target="KAZ">
      <data key="d0">12288</data>
    </edge>
    <edge source="BOL" target="JOR">
      <data key="d0">20000</data>
    </edge>
    <edge source="BOL" target="KOR">
      <data key="d0">78329</data>
    </edge>
    <edge source="BOL" target="NLD">
      <data key="d0">35439</data>
    </edge>
    <edge source="BOL" target="PAN">
      <data key="d0">20139</data>
    </edge>
    <edge source="BOL" target="PRY">
      <data key="d0">130574</data>
    </edge>
    <edge source="BOL" target="PER">
      <data key="d0">741498</data>
    </edge>
    <edge source="BOL" target="ESP">
      <data key="d0">312854</data>
    </edge>
    <edge source="BOL" target="SWE">
      <data key="d0">26439</data>
    </edge>
    <edge source="BOL" target="ARE">
      <data key="d0">18292</data>
    </edge>
    <edge source="BOL" target="TZA">
      <data key="d0">66942</data>
    </edge>
    <edge source="BOL" target="USA">
      <data key="d0">7679871</data>
    </edge>
    <edge source="BOL" target="URY">
      <data key="d0">13092</data>
    </edge>
    <edge source="CAN" target="ALB">
      <data key="d0">1987686</data>
    </edge>
    <edge source="CAN" target="DZA">
      <data key="d0">16864204</data>
    </edge>
    <edge source="CAN" target="AZE">
      <data key="d0">1705173</data>
    </edge>
    <edge source="CAN" target="ARG">
      <data key="d0">18840999</data>
    </edge>
    <edge source="CAN" target="AUS">
      <data key="d0">112413908</data>
    </edge>
    <edge source="CAN" target="AUT">
      <data key="d0">6062356</data>
    </edge>
    <edge source="CAN" target="ARM">
      <data key="d0">179374</data>
    </edge>
    <edge source="CAN" target="BEL">
      <data key="d0">33409412</data>
    </edge>
    <edge source="CAN" target="BOL">
      <data key="d0">1721631</data>
    </edge>
    <edge source="CAN" target="BWA">
      <data key="d0">43928</data>
    </edge>
    <edge source="CAN" target="BRA">
      <data key="d0">51339109</data>
    </edge>
    <edge source="CAN" target="BGR">
      <data key="d0">1243865</data>
    </edge>
    <edge source="CAN" target="BLR">
      <data key="d0">102052</data>
    </edge>
    <edge source="CAN" target="KHM">
      <data key="d0">1837838</data>
    </edge>
    <edge source="CAN" target="CMR">
      <data key="d0">437714</data>
    </edge>
    <edge source="CAN" target="CAF">
      <data key="d0">118594</data>
    </edge>
    <edge source="CAN" target="LKA">
      <data key="d0">2036753</data>
    </edge>
    <edge source="CAN" target="CHL">
      <data key="d0">48117163</data>
    </edge>
    <edge source="CAN" target="CHN">
      <data key="d0">213374102</data>
    </edge>
    <edge source="CAN" target="COL">
      <data key="d0">15613471</data>
    </edge>
    <edge source="CAN" target="CRI">
      <data key="d0">3727684</data>
    </edge>
    <edge source="CAN" target="HRV">
      <data key="d0">1307140</data>
    </edge>
    <edge source="CAN" target="CZE">
      <data key="d0">6474847</data>
    </edge>
    <edge source="CAN" target="DNK">
      <data key="d0">7304228</data>
    </edge>
    <edge source="CAN" target="ECU">
      <data key="d0">2929725</data>
    </edge>
    <edge source="CAN" target="SLV">
      <data key="d0">1213009</data>
    </edge>
    <edge source="CAN" target="ETH">
      <data key="d0">763563</data>
    </edge>
    <edge source="CAN" target="EST">
      <data key="d0">1134630</data>
    </edge>
    <edge source="CAN" target="FIN">
      <data key="d0">7843067</data>
    </edge>
    <edge source="CAN" target="FRA">
      <data key="d0">94064311</data>
    </edge>
    <edge source="CAN" target="GEO">
      <data key="d0">3818963</data>
    </edge>
    <edge source="CAN" target="GMB">
      <data key="d0">50814</data>
    </edge>
    <edge source="CAN" target="DEU">
      <data key="d0">162351578</data>
    </edge>
    <edge source="CAN" target="GHA">
      <data key="d0">5947925</data>
    </edge>
    <edge source="CAN" target="GRC">
      <data key="d0">1002229</data>
    </edge>
    <edge source="CAN" target="GTM">
      <data key="d0">3784311</data>
    </edge>
    <edge source="CAN" target="HND">
      <data key="d0">1242227</data>
    </edge>
    <edge source="CAN" target="HKG">
      <data key="d0">25395971</data>
    </edge>
    <edge source="CAN" target="HUN">
      <data key="d0">9001002</data>
    </edge>
    <edge source="CAN" target="IDN">
      <data key="d0">24609957</data>
    </edge>
    <edge source="CAN" target="IRL">
      <data key="d0">8354468</data>
    </edge>
    <edge source="CAN" target="ISR">
      <data key="d0">8297772</data>
    </edge>
    <edge source="CAN" target="ITA">
      <data key="d0">44906926</data>
    </edge>
    <edge source="CAN" target="CIV">
      <data key="d0">1436187</data>
    </edge>
    <edge source="CAN" target="JAM">
      <data key="d0">2043192</data>
    </edge>
    <edge source="CAN" target="JPN">
      <data key="d0">92035575</data>
    </edge>
    <edge source="CAN" target="KAZ">
      <data key="d0">5633616</data>
    </edge>
    <edge source="CAN" target="JOR">
      <data key="d0">1402957</data>
    </edge>
    <edge source="CAN" target="KOR">
      <data key="d0">83659253</data>
    </edge>
    <edge source="CAN" target="KGZ">
      <data key="d0">163315</data>
    </edge>
    <edge source="CAN" target="LBN">
      <data key="d0">1666629</data>
    </edge>
    <edge source="CAN" target="LVA">
      <data key="d0">1565574</data>
    </edge>
    <edge source="CAN" target="LTU">
      <data key="d0">485021</data>
    </edge>
    <edge source="CAN" target="MDG">
      <data key="d0">2369248</data>
    </edge>
    <edge source="CAN" target="MWI">
      <data key="d0">31825</data>
    </edge>
    <edge source="CAN" target="MYS">
      <data key="d0">19955828</data>
    </edge>
    <edge source="CAN" target="MRT">
      <data key="d0">673159</data>
    </edge>
    <edge source="CAN" target="MUS">
      <data key="d0">30368</data>
    </edge>
    <edge source="CAN" target="MEX">
      <data key="d0">343259025</data>
    </edge>
    <edge source="CAN" target="MDA">
      <data key="d0">12545</data>
    </edge>
    <edge source="CAN" target="MAR">
      <data key="d0">1785936</data>
    </edge>
    <edge source="CAN" target="MOZ">
      <data key="d0">1007015</data>
    </edge>
    <edge source="CAN" target="OMN">
      <data key="d0">15687609</data>
    </edge>
    <edge source="CAN" target="NAM">
      <data key="d0">221849</data>
    </edge>
    <edge source="CAN" target="NLD">
      <data key="d0">56967780</data>
    </edge>
    <edge source="CAN" target="NZL">
      <data key="d0">24442290</data>
    </edge>
    <edge source="CAN" target="NIC">
      <data key="d0">851209</data>
    </edge>
    <edge source="CAN" target="NER">
      <data key="d0">50400</data>
    </edge>
    <edge source="CAN" target="NOR">
      <data key="d0">18900817</data>
    </edge>
    <edge source="CAN" target="PAK">
      <data key="d0">5547720</data>
    </edge>
    <edge source="CAN" target="PAN">
      <data key="d0">3183151</data>
    </edge>
    <edge source="CAN" target="PRY">
      <data key="d0">1292509</data>
    </edge>
    <edge source="CAN" target="PER">
      <data key="d0">16916270</data>
    </edge>
    <edge source="CAN" target="PHL">
      <data key="d0">12490927</data>
    </edge>
    <edge source="CAN" target="POL">
      <data key="d0">57519894</data>
    </edge>
    <edge source="CAN" target="PRT">
      <data key="d0">1977845</data>
    </edge>
    <edge source="CAN" target="ROU">
      <data key="d0">3353081</data>
    </edge>
    <edge source="CAN" target="RUS">
      <data key="d0">35997369</data>
    </edge>
    <edge source="CAN" target="SAU">
      <data key="d0">44789142</data>
    </edge>
    <edge source="CAN" target="SEN">
      <data key="d0">883131</data>
    </edge>
    <edge source="CAN" target="SRB">
      <data key="d0">748538</data>
    </edge>
    <edge source="CAN" target="IND">
      <data key="d0">63013248</data>
    </edge>
    <edge source="CAN" target="SGP">
      <data key="d0">88704796</data>
    </edge>
    <edge source="CAN" target="SVK">
      <data key="d0">687732</data>
    </edge>
    <edge source="CAN" target="VNM">
      <data key="d0">14128069</data>
    </edge>
    <edge source="CAN" target="SVN">
      <data key="d0">268048</data>
    </edge>
    <edge source="CAN" target="ZAF">
      <data key="d0">18824483</data>
    </edge>
    <edge source="CAN" target="ZWE">
      <data key="d0">372378</data>
    </edge>
    <edge source="CAN" target="ESP">
      <data key="d0">28845084</data>
    </edge>
    <edge source="CAN" target="SWE">
      <data key="d0">26863150</data>
    </edge>
    <edge source="CAN" target="CHE">
      <data key="d0">10652254</data>
    </edge>
    <edge source="CAN" target="THA">
      <data key="d0">22821476</data>
    </edge>
    <edge source="CAN" target="ARE">
      <data key="d0">57100145</data>
    </edge>
    <edge source="CAN" target="TUN">
      <data key="d0">15708003</data>
    </edge>
    <edge source="CAN" target="TUR">
      <data key="d0">25211979</data>
    </edge>
    <edge source="CAN" target="UGA">
      <data key="d0">761052</data>
    </edge>
    <edge source="CAN" target="UKR">
      <data key="d0">1360451</data>
    </edge>
    <edge source="CAN" target="MKD">
      <data key="d0">31183</data>
    </edge>
    <edge source="CAN" target="EGY">
      <data key="d0">21365740</data>
    </edge>
    <edge source="CAN" target="GBR">
      <data key="d0">191227825</data>
    </edge>
    <edge source="CAN" target="TZA">
      <data key="d0">1073694</data>
    </edge>
    <edge source="CAN" target="USA">
      <data key="d0">9224277304</data>
    </edge>
    <edge source="CAN" target="BFA">
      <data key="d0">5729370</data>
    </edge>
    <edge source="CAN" target="URY">
      <data key="d0">1674015</data>
    </edge>
    <edge source="LKA" target="AZE">
      <data key="d0">36802</data>
    </edge>
    <edge source="LKA" target="ARG">
      <data key="d0">33275</data>
    </edge>
    <edge source="LKA" target="AUS">
      <data key="d0">992569</data>
    </edge>
    <edge source="LKA" target="BEL">
      <data key="d0">212739</data>
    </edge>
    <edge source="LKA" target="BRA">
      <data key="d0">42945</data>
    </edge>
    <edge source="LKA" target="CAN">
      <data key="d0">1774971</data>
    </edge>
    <edge source="LKA" target="CAF">
      <data key="d0">33958</data>
    </edge>
    <edge source="LKA" target="CHL">
      <data key="d0">30250</data>
    </edge>
    <edge source="LKA" target="CHN">
      <data key="d0">863243</data>
    </edge>
    <edge source="LKA" target="CZE">
      <data key="d0">869303</data>
    </edge>
    <edge source="LKA" target="DNK">
      <data key="d0">4241365</data>
    </edge>
    <edge source="LKA" target="ETH">
      <data key="d0">41768</data>
    </edge>
    <edge source="LKA" target="FIN">
      <data key="d0">473646</data>
    </edge>
    <edge source="LKA" target="FRA">
      <data key="d0">1890488</data>
    </edge>
    <edge source="LKA" target="DEU">
      <data key="d0">14465707</data>
    </edge>
    <edge source="LKA" target="HKG">
      <data key="d0">69216</data>
    </edge>
    <edge source="LKA" target="HUN">
      <data key="d0">1564760</data>
    </edge>
    <edge source="LKA" target="IDN">
      <data key="d0">633412</data>
    </edge>
    <edge source="LKA" target="IRL">
      <data key="d0">733725</data>
    </edge>
    <edge source="LKA" target="ITA">
      <data key="d0">182668</data>
    </edge>
    <edge source="LKA" target="JPN">
      <data key="d0">514037</data>
    </edge>
    <edge source="LKA" target="JOR">
      <data key="d0">92874</data>
    </edge>
    <edge source="LKA" target="KOR">
      <data key="d0">902374</data>
    </edge>
    <edge source="LKA" target="MYS">
      <data key="d0">748477</data>
    </edge>
    <edge source="LKA" target="MUS">
      <data key="d0">64375</data>
    </edge>
    <edge source="LKA" target="MEX">
      <data key="d0">40509</data>
    </edge>
    <edge source="LKA" target="OMN">
      <data key="d0">18183</data>
    </edge>
    <edge source="LKA" target="NLD">
      <data key="d0">124161</data>
    </edge>
    <edge source="LKA" target="NIC">
      <data key="d0">14183</data>
    </edge>
    <edge source="LKA" target="PAK">
      <data key="d0">74772</data>
    </edge>
    <edge source="LKA" target="PHL">
      <data key="d0">98328</data>
    </edge>
    <edge source="LKA" target="POL">
      <data key="d0">22842</data>
    </edge>
    <edge source="LKA" target="PRT">
      <data key="d0">19815</data>
    </edge>
    <edge source="LKA" target="RUS">
      <data key="d0">26152</data>
    </edge>
    <edge source="LKA" target="IND">
      <data key="d0">5822520</data>
    </edge>
    <edge source="LKA" target="SGP">
      <data key="d0">1919591</data>
    </edge>
    <edge source="LKA" target="VNM">
      <data key="d0">65258</data>
    </edge>
    <edge source="LKA" target="ZAF">
      <data key="d0">93425</data>
    </edge>
    <edge source="LKA" target="ESP">
      <data key="d0">826132</data>
    </edge>
    <edge source="LKA" target="SWE">
      <data key="d0">478355</data>
    </edge>
    <edge source="LKA" target="CHE">
      <data key="d0">37532</data>
    </edge>
    <edge source="LKA" target="THA">
      <data key="d0">40402</data>
    </edge>
    <edge source="LKA" target="ARE">
      <data key="d0">292680</data>
    </edge>
    <edge source="LKA" target="TUR">
      <data key="d0">680206</data>
    </edge>
    <edge source="LKA" target="UGA">
      <data key="d0">46736</data>
    </edge>
    <edge source="LKA" target="EGY">
      <data key="d0">72518</data>
    </edge>
    <edge source="LKA" target="GBR">
      <data key="d0">5392515</data>
    </edge>
    <edge source="LKA" target="TZA">
      <data key="d0">184972</data>
    </edge>
    <edge source="LKA" target="USA">
      <data key="d0">31869363</data>
    </edge>
    <edge source="CHL" target="DZA">
      <data key="d0">509898</data>
    </edge>
    <edge source="CHL" target="ARG">
      <data key="d0">26883309</data>
    </edge>
    <edge source="CHL" target="AUS">
      <data key="d0">940803</data>
    </edge>
    <edge source="CHL" target="AUT">
      <data key="d0">515607</data>
    </edge>
    <edge source="CHL" target="ARM">
      <data key="d0">52314</data>
    </edge>
    <edge source="CHL" target="BEL">
      <data key="d0">1515318</data>
    </edge>
    <edge source="CHL" target="BOL">
      <data key="d0">36567846</data>
    </edge>
    <edge source="CHL" target="BWA">
      <data key="d0">18004</data>
    </edge>
    <edge source="CHL" target="BRA">
      <data key="d0">9409931</data>
    </edge>
    <edge source="CHL" target="CAN">
      <data key="d0">1462336</data>
    </edge>
    <edge source="CHL" target="CHN">
      <data key="d0">184550</data>
    </edge>
    <edge source="CHL" target="COL">
      <data key="d0">7947508</data>
    </edge>
    <edge source="CHL" target="CRI">
      <data key="d0">362127</data>
    </edge>
    <edge source="CHL" target="CZE">
      <data key="d0">25030</data>
    </edge>
    <edge source="CHL" target="DNK">
      <data key="d0">627353</data>
    </edge>
    <edge source="CHL" target="ECU">
      <data key="d0">6703383</data>
    </edge>
    <edge source="CHL" target="SLV">
      <data key="d0">793320</data>
    </edge>
    <edge source="CHL" target="FIN">
      <data key="d0">45278</data>
    </edge>
    <edge source="CHL" target="FRA">
      <data key="d0">545444</data>
    </edge>
    <edge source="CHL" target="GEO">
      <data key="d0">11194</data>
    </edge>
    <edge source="CHL" target="DEU">
      <data key="d0">3054287</data>
    </edge>
    <edge source="CHL" target="GHA">
      <data key="d0">75655</data>
    </edge>
    <edge source="CHL" target="GRC">
      <data key="d0">11149</data>
    </edge>
    <edge source="CHL" target="GTM">
      <data key="d0">1754694</data>
    </edge>
    <edge source="CHL" target="HND">
      <data key="d0">419362</data>
    </edge>
    <edge source="CHL" target="HKG">
      <data key="d0">22647</data>
    </edge>
    <edge source="CHL" target="IDN">
      <data key="d0">219645</data>
    </edge>
    <edge source="CHL" target="ISR">
      <data key="d0">23238</data>
    </edge>
    <edge source="CHL" target="ITA">
      <data key="d0">889559</data>
    </edge>
    <edge source="CHL" target="JPN">
      <data key="d0">79745</data>
    </edge>
    <edge source="CHL" target="KOR">
      <data key="d0">63258</data>
    </edge>
    <edge source="CHL" target="KGZ">
      <data key="d0">19370</data>
    </edge>
    <edge source="CHL" target="MYS">
      <data key="d0">28647</data>
    </edge>
    <edge source="CHL" target="MRT">
      <data key="d0">15033</data>
    </edge>
    <edge source="CHL" target="MEX">
      <data key="d0">14828403</data>
    </edge>
    <edge source="CHL" target="MOZ">
      <data key="d0">25597</data>
    </edge>
    <edge source="CHL" target="NLD">
      <data key="d0">651664</data>
    </edge>
    <edge source="CHL" target="NZL">
      <data key="d0">18437</data>
    </edge>
    <edge source="CHL" target="NIC">
      <data key="d0">685512</data>
    </edge>
    <edge source="CHL" target="NOR">
      <data key="d0">182631</data>
    </edge>
    <edge source="CHL" target="PAN">
      <data key="d0">1934954</data>
    </edge>
    <edge source="CHL" target="PRY">
      <data key="d0">3436387</data>
    </edge>
    <edge source="CHL" target="PER">
      <data key="d0">57544411</data>
    </edge>
    <edge source="CHL" target="POL">
      <data key="d0">84159</data>
    </edge>
    <edge source="CHL" target="RUS">
      <data key="d0">316616</data>
    </edge>
    <edge source="CHL" target="SAU">
      <data key="d0">14174</data>
    </edge>
    <edge source="CHL" target="SEN">
      <data key="d0">134735</data>
    </edge>
    <edge source="CHL" target="IND">
      <data key="d0">93082</data>
    </edge>
    <edge source="CHL" target="SGP">
      <data key="d0">23896</data>
    </edge>
    <edge source="CHL" target="VNM">
      <data key="d0">58010</data>
    </edge>
    <edge source="CHL" target="ZAF">
      <data key="d0">136344</data>
    </edge>
    <edge source="CHL" target="ESP">
      <data key="d0">1567685</data>
    </edge>
    <edge source="CHL" target="SWE">
      <data key="d0">274269</data>
    </edge>
    <edge source="CHL" target="CHE">
      <data key="d0">61635</data>
    </edge>
    <edge source="CHL" target="THA">
      <data key="d0">49848</data>
    </edge>
    <edge source="CHL" target="ARE">
      <data key="d0">252368</data>
    </edge>
    <edge source="CHL" target="TUR">
      <data key="d0">81213</data>
    </edge>
    <edge source="CHL" target="EGY">
      <data key="d0">48119</data>
    </edge>
    <edge source="CHL" target="GBR">
      <data key="d0">789139</data>
    </edge>
    <edge source="CHL" target="TZA">
      <data key="d0">162700</data>
    </edge>
    <edge source="CHL" target="USA">
      <data key="d0">36079592</data>
    </edge>
    <edge source="CHL" target="URY">
      <data key="d0">3335751</data>
    </edge>
    <edge source="COL" target="DZA">
      <data key="d0">369800</data>
    </edge>
    <edge source="COL" target="ARG">
      <data key="d0">2764918</data>
    </edge>
    <edge source="COL" target="AUS">
      <data key="d0">136658</data>
    </edge>
    <edge source="COL" target="BEL">
      <data key="d0">242677</data>
    </edge>
    <edge source="COL" target="BOL">
      <data key="d0">3497157</data>
    </edge>
    <edge source="COL" target="BRA">
      <data key="d0">2531989</data>
    </edge>
    <edge source="COL" target="CMR">
      <data key="d0">377476</data>
    </edge>
    <edge source="COL" target="CAN">
      <data key="d0">976857</data>
    </edge>
    <edge source="COL" target="CHL">
      <data key="d0">2736477</data>
    </edge>
    <edge source="COL" target="CHN">
      <data key="d0">100408</data>
    </edge>
    <edge source="COL" target="CRI">
      <data key="d0">4681025</data>
    </edge>
    <edge source="COL" target="ECU">
      <data key="d0">35540848</data>
    </edge>
    <edge source="COL" target="SLV">
      <data key="d0">1692888</data>
    </edge>
    <edge source="COL" target="ETH">
      <data key="d0">207438</data>
    </edge>
    <edge source="COL" target="FRA">
      <data key="d0">211386</data>
    </edge>
    <edge source="COL" target="DEU">
      <data key="d0">1184860</data>
    </edge>
    <edge source="COL" target="GHA">
      <data key="d0">542785</data>
    </edge>
    <edge source="COL" target="GTM">
      <data key="d0">4747938</data>
    </edge>
    <edge source="COL" target="HND">
      <data key="d0">2864355</data>
    </edge>
    <edge source="COL" target="HKG">
      <data key="d0">11199</data>
    </edge>
    <edge source="COL" target="HUN">
      <data key="d0">131119</data>
    </edge>
    <edge source="COL" target="IDN">
      <data key="d0">258740</data>
    </edge>
    <edge source="COL" target="ISR">
      <data key="d0">64852</data>
    </edge>
    <edge source="COL" target="ITA">
      <data key="d0">458183</data>
    </edge>
    <edge source="COL" target="CIV">
      <data key="d0">2994421</data>
    </edge>
    <edge source="COL" target="JAM">
      <data key="d0">86460</data>
    </edge>
    <edge source="COL" target="JPN">
      <data key="d0">29701</data>
    </edge>
    <edge source="COL" target="JOR">
      <data key="d0">39335</data>
    </edge>
    <edge source="COL" target="KOR">
      <data key="d0">25748</data>
    </edge>
    <edge source="COL" target="LBN">
      <data key="d0">47963</data>
    </edge>
    <edge source="COL" target="MYS">
      <data key="d0">368536</data>
    </edge>
    <edge source="COL" target="MEX">
      <data key="d0">14176419</data>
    </edge>
    <edge source="COL" target="OMN">
      <data key="d0">137619</data>
    </edge>
    <edge source="COL" target="NLD">
      <data key="d0">62273</data>
    </edge>
    <edge source="COL" target="NIC">
      <data key="d0">1403430</data>
    </edge>
    <edge source="COL" target="NOR">
      <data key="d0">71054</data>
    </edge>
    <edge source="COL" target="PAK">
      <data key="d0">38475</data>
    </edge>
    <edge source="COL" target="PAN">
      <data key="d0">8672194</data>
    </edge>
    <edge source="COL" target="PRY">
      <data key="d0">96954</data>
    </edge>
    <edge source="COL" target="PER">
      <data key="d0">12475199</data>
    </edge>
    <edge source="COL" target="PHL">
      <data key="d0">5252781</data>
    </edge>
    <edge source="COL" target="ROU">
      <data key="d0">34547</data>
    </edge>
    <edge source="COL" target="RUS">
      <data key="d0">221451</data>
    </edge>
    <edge source="COL" target="SAU">
      <data key="d0">169463</data>
    </edge>
    <edge source="COL" target="IND">
      <data key="d0">97025</data>
    </edge>
    <edge source="COL" target="SGP">
      <data key="d0">31802</data>
    </edge>
    <edge source="COL" target="VNM">
      <data key="d0">26758</data>
    </edge>
    <edge source="COL" target="ZAF">
      <data key="d0">318331</data>
    </edge>
    <edge source="COL" target="ESP">
      <data key="d0">430807</data>
    </edge>
    <edge source="COL" target="SWE">
      <data key="d0">87225</data>
    </edge>
    <edge source="COL" target="THA">
      <data key="d0">37005</data>
    </edge>
    <edge source="COL" target="ARE">
      <data key="d0">336178</data>
    </edge>
    <edge source="COL" target="EGY">
      <data key="d0">130316</data>
    </edge>
    <edge source="COL" target="GBR">
      <data key="d0">33698</data>
    </edge>
    <edge source="COL" target="USA">
      <data key="d0">32834924</data>
    </edge>
    <edge source="COL" target="URY">
      <data key="d0">1065876</data>
    </edge>
    <edge source="CRI" target="ARG">
      <data key="d0">141082</data>
    </edge>
    <edge source="CRI" target="AUS">
      <data key="d0">115787</data>
    </edge>
    <edge source="CRI" target="BEL">
      <data key="d0">103698</data>
    </edge>
    <edge source="CRI" target="BOL">
      <data key="d0">54659</data>
    </edge>
    <edge source="CRI" target="BRA">
      <data key="d0">248813</data>
    </edge>
    <edge source="CRI" target="CAN">
      <data key="d0">2852471</data>
    </edge>
    <edge source="CRI" target="CHL">
      <data key="d0">94672</data>
    </edge>
    <edge source="CRI" target="COL">
      <data key="d0">768210</data>
    </edge>
    <edge source="CRI" target="ECU">
      <data key="d0">483914</data>
    </edge>
    <edge source="CRI" target="SLV">
      <data key="d0">1676462</data>
    </edge>
    <edge source="CRI" target="FRA">
      <data key="d0">235175</data>
    </edge>
    <edge source="CRI" target="DEU">
      <data key="d0">714076</data>
    </edge>
    <edge source="CRI" target="GTM">
      <data key="d0">5816179</data>
    </edge>
    <edge source="CRI" target="HND">
      <data key="d0">6811425</data>
    </edge>
    <edge source="CRI" target="ITA">
      <data key="d0">22219</data>
    </edge>
    <edge source="CRI" target="JAM">
      <data key="d0">37100</data>
    </edge>
    <edge source="CRI" target="KOR">
      <data key="d0">220595</data>
    </edge>
    <edge source="CRI" target="MYS">
      <data key="d0">80537</data>
    </edge>
    <edge source="CRI" target="MEX">
      <data key="d0">1698995</data>
    </edge>
    <edge source="CRI" target="NLD">
      <data key="d0">196596</data>
    </edge>
    <edge source="CRI" target="NIC">
      <data key="d0">7660715</data>
    </edge>
    <edge source="CRI" target="PAN">
      <data key="d0">2517420</data>
    </edge>
    <edge source="CRI" target="PRY">
      <data key="d0">125503</data>
    </edge>
    <edge source="CRI" target="PER">
      <data key="d0">112269</data>
    </edge>
    <edge source="CRI" target="PHL">
      <data key="d0">431371</data>
    </edge>
    <edge source="CRI" target="ESP">
      <data key="d0">289008</data>
    </edge>
    <edge source="CRI" target="SWE">
      <data key="d0">10000</data>
    </edge>
    <edge source="CRI" target="GBR">
      <data key="d0">207084</data>
    </edge>
    <edge source="CRI" target="USA">
      <data key="d0">6000209</data>
    </edge>
    <edge source="CRI" target="URY">
      <data key="d0">13760</data>
    </edge>
    <edge source="CZE" target="ALB">
      <data key="d0">2192477</data>
    </edge>
    <edge source="CZE" target="DZA">
      <data key="d0">9875453</data>
    </edge>
    <edge source="CZE" target="AZE">
      <data key="d0">5863285</data>
    </edge>
    <edge source="CZE" target="ARG">
      <data key="d0">10178445</data>
    </edge>
    <edge source="CZE" target="AUS">
      <data key="d0">31638246</data>
    </edge>
    <edge source="CZE" target="AUT">
      <data key="d0">356531886</data>
    </edge>
    <edge source="CZE" target="ARM">
      <data key="d0">1056878</data>
    </edge>
    <edge source="CZE" target="BEL">
      <data key="d0">397670045</data>
    </edge>
    <edge source="CZE" target="BOL">
      <data key="d0">510802</data>
    </edge>
    <edge source="CZE" target="BWA">
      <data key="d0">68446</data>
    </edge>
    <edge source="CZE" target="BRA">
      <data key="d0">36537346</data>
    </edge>
    <edge source="CZE" target="BGR">
      <data key="d0">24411500</data>
    </edge>
    <edge source="CZE" target="BLR">
      <data key="d0">36395574</data>
    </edge>
    <edge source="CZE" target="KHM">
      <data key="d0">96397</data>
    </edge>
    <edge source="CZE" target="CMR">
      <data key="d0">45847</data>
    </edge>
    <edge source="CZE" target="CAN">
      <data key="d0">14287476</data>
    </edge>
    <edge source="CZE" target="CAF">
      <data key="d0">10665</data>
    </edge>
    <edge source="CZE" target="LKA">
      <data key="d0">858911</data>
    </edge>
    <edge source="CZE" target="CHL">
      <data key="d0">5488849</data>
    </edge>
    <edge source="CZE" target="CHN">
      <data key="d0">325090564</data>
    </edge>
    <edge source="CZE" target="COL">
      <data key="d0">1382429</data>
    </edge>
    <edge source="CZE" target="CRI">
      <data key="d0">308958</data>
    </edge>
    <edge source="CZE" target="HRV">
      <data key="d0">16877473</data>
    </edge>
    <edge source="CZE" target="DNK">
      <data key="d0">40701317</data>
    </edge>
    <edge source="CZE" target="ECU">
      <data key="d0">858477</data>
    </edge>
    <edge source="CZE" target="SLV">
      <data key="d0">80365</data>
    </edge>
    <edge source="CZE" target="ETH">
      <data key="d0">558466</data>
    </edge>
    <edge source="CZE" target="EST">
      <data key="d0">13163670</data>
    </edge>
    <edge source="CZE" target="FIN">
      <data key="d0">77684054</data>
    </edge>
    <edge source="CZE" target="FRA">
      <data key="d0">768653103</data>
    </edge>
    <edge source="CZE" target="GEO">
      <data key="d0">2856050</data>
    </edge>
    <edge source="CZE" target="PSE">
      <data key="d0">206212</data>
    </edge>
    <edge source="CZE" target="DEU">
      <data key="d0">3660483019</data>
    </edge>
    <edge source="CZE" target="GHA">
      <data key="d0">1410630</data>
    </edge>
    <edge source="CZE" target="GRC">
      <data key="d0">14462899</data>
    </edge>
    <edge source="CZE" target="GTM">
      <data key="d0">155037</data>
    </edge>
    <edge source="CZE" target="HND">
      <data key="d0">18910</data>
    </edge>
    <edge source="CZE" target="HKG">
      <data key="d0">5346164</data>
    </edge>
    <edge source="CZE" target="HUN">
      <data key="d0">396166062</data>
    </edge>
    <edge source="CZE" target="IDN">
      <data key="d0">7992366</data>
    </edge>
    <edge source="CZE" target="IRL">
      <data key="d0">40532169</data>
    </edge>
    <edge source="CZE" target="ISR">
      <data key="d0">14787256</data>
    </edge>
    <edge source="CZE" target="ITA">
      <data key="d0">534156967</data>
    </edge>
    <edge source="CZE" target="CIV">
      <data key="d0">562837</data>
    </edge>
    <edge source="CZE" target="JPN">
      <data key="d0">66093870</data>
    </edge>
    <edge source="CZE" target="KAZ">
      <data key="d0">23553461</data>
    </edge>
    <edge source="CZE" target="JOR">
      <data key="d0">1501486</data>
    </edge>
    <edge source="CZE" target="KOR">
      <data key="d0">52773372</data>
    </edge>
    <edge source="CZE" target="KGZ">
      <data key="d0">322276</data>
    </edge>
    <edge source="CZE" target="LBN">
      <data key="d0">3170627</data>
    </edge>
    <edge source="CZE" target="LVA">
      <data key="d0">16391541</data>
    </edge>
    <edge source="CZE" target="LTU">
      <data key="d0">22569120</data>
    </edge>
    <edge source="CZE" target="MDG">
      <data key="d0">88987</data>
    </edge>
    <edge source="CZE" target="MYS">
      <data key="d0">5598923</data>
    </edge>
    <edge source="CZE" target="MUS">
      <data key="d0">157742</data>
    </edge>
    <edge source="CZE" target="MEX">
      <data key="d0">50903788</data>
    </edge>
    <edge source="CZE" target="MDA">
      <data key="d0">2120546</data>
    </edge>
    <edge source="CZE" target="MAR">
      <data key="d0">4885197</data>
    </edge>
    <edge source="CZE" target="MOZ">
      <data key="d0">18045</data>
    </edge>
    <edge source="CZE" target="OMN">
      <data key="d0">5176869</data>
    </edge>
    <edge source="CZE" target="NAM">
      <data key="d0">15619</data>
    </edge>
    <edge source="CZE" target="NLD">
      <data key="d0">221894149</data>
    </edge>
    <edge source="CZE" target="NZL">
      <data key="d0">1951251</data>
    </edge>
    <edge source="CZE" target="NIC">
      <data key="d0">49024</data>
    </edge>
    <edge source="CZE" target="NER">
      <data key="d0">117276</data>
    </edge>
    <edge source="CZE" target="NOR">
      <data key="d0">42002586</data>
    </edge>
    <edge source="CZE" target="PAK">
      <data key="d0">5103617</data>
    </edge>
    <edge source="CZE" target="PAN">
      <data key="d0">857263</data>
    </edge>
    <edge source="CZE" target="PRY">
      <data key="d0">143320</data>
    </edge>
    <edge source="CZE" target="PER">
      <data key="d0">1423834</data>
    </edge>
    <edge source="CZE" target="PHL">
      <data key="d0">2256688</data>
    </edge>
    <edge source="CZE" target="POL">
      <data key="d0">431158233</data>
    </edge>
    <edge source="CZE" target="PRT">
      <data key="d0">34743238</data>
    </edge>
    <edge source="CZE" target="ROU">
      <data key="d0">148351355</data>
    </edge>
    <edge source="CZE" target="RUS">
      <data key="d0">340493178</data>
    </edge>
    <edge source="CZE" target="SAU">
      <data key="d0">37535828</data>
    </edge>
    <edge source="CZE" target="SEN">
      <data key="d0">79258</data>
    </edge>
    <edge source="CZE" target="SRB">
      <data key="d0">14263610</data>
    </edge>
    <edge source="CZE" target="IND">
      <data key="d0">61982070</data>
    </edge>
    <edge source="CZE" target="SGP">
      <data key="d0">20779412</data>
    </edge>
    <edge source="CZE" target="SVK">
      <data key="d0">651079595</data>
    </edge>
    <edge source="CZE" target="VNM">
      <data key="d0">7383307</data>
    </edge>
    <edge source="CZE" target="SVN">
      <data key="d0">27943234</data>
    </edge>
    <edge source="CZE" target="ZAF">
      <data key="d0">33976146</data>
    </edge>
    <edge source="CZE" target="ZWE">
      <data key="d0">18146</data>
    </edge>
    <edge source="CZE" target="ESP">
      <data key="d0">589934397</data>
    </edge>
    <edge source="CZE" target="SWE">
      <data key="d0">138094746</data>
    </edge>
    <edge source="CZE" target="CHE">
      <data key="d0">129376993</data>
    </edge>
    <edge source="CZE" target="THA">
      <data key="d0">13399032</data>
    </edge>
    <edge source="CZE" target="TGO">
      <data key="d0">38261</data>
    </edge>
    <edge source="CZE" target="ARE">
      <data key="d0">31644875</data>
    </edge>
    <edge source="CZE" target="TUN">
      <data key="d0">2175294</data>
    </edge>
    <edge source="CZE" target="TUR">
      <data key="d0">312369564</data>
    </edge>
    <edge source="CZE" target="UGA">
      <data key="d0">141799</data>
    </edge>
    <edge source="CZE" target="UKR">
      <data key="d0">61475919</data>
    </edge>
    <edge source="CZE" target="MKD">
      <data key="d0">2431754</data>
    </edge>
    <edge source="CZE" target="EGY">
      <data key="d0">23957943</data>
    </edge>
    <edge source="CZE" target="GBR">
      <data key="d0">494135798</data>
    </edge>
    <edge source="CZE" target="TZA">
      <data key="d0">354491</data>
    </edge>
    <edge source="CZE" target="USA">
      <data key="d0">421859054</data>
    </edge>
    <edge source="CZE" target="BFA">
      <data key="d0">35742</data>
    </edge>
    <edge source="CZE" target="URY">
      <data key="d0">330182</data>
    </edge>
    <edge source="ECU" target="ALB">
      <data key="d0">28921</data>
    </edge>
    <edge source="ECU" target="ARG">
      <data key="d0">1219755</data>
    </edge>
    <edge source="ECU" target="AUS">
      <data key="d0">71880</data>
    </edge>
    <edge source="ECU" target="BOL">
      <data key="d0">432496</data>
    </edge>
    <edge source="ECU" target="BRA">
      <data key="d0">61660</data>
    </edge>
    <edge source="ECU" target="KHM">
      <data key="d0">35000</data>
    </edge>
    <edge source="ECU" target="CAN">
      <data key="d0">234073</data>
    </edge>
    <edge source="ECU" target="CHL">
      <data key="d0">402684</data>
    </edge>
    <edge source="ECU" target="CHN">
      <data key="d0">178423</data>
    </edge>
    <edge source="ECU" target="COL">
      <data key="d0">3899624</data>
    </edge>
    <edge source="ECU" target="CRI">
      <data key="d0">32625</data>
    </edge>
    <edge source="ECU" target="SLV">
      <data key="d0">62991</data>
    </edge>
    <edge source="ECU" target="FRA">
      <data key="d0">27679</data>
    </edge>
    <edge source="ECU" target="DEU">
      <data key="d0">331990</data>
    </edge>
    <edge source="ECU" target="GTM">
      <data key="d0">373786</data>
    </edge>
    <edge source="ECU" target="HND">
      <data key="d0">83100</data>
    </edge>
    <edge source="ECU" target="IDN">
      <data key="d0">11635</data>
    </edge>
    <edge source="ECU" target="ITA">
      <data key="d0">11388</data>
    </edge>
    <edge source="ECU" target="JAM">
      <data key="d0">45693</data>
    </edge>
    <edge source="ECU" target="KAZ">
      <data key="d0">13057</data>
    </edge>
    <edge source="ECU" target="KOR">
      <data key="d0">47334</data>
    </edge>
    <edge source="ECU" target="LTU">
      <data key="d0">16514</data>
    </edge>
    <edge source="ECU" target="MDG">
      <data key="d0">16064</data>
    </edge>
    <edge source="ECU" target="MYS">
      <data key="d0">30303</data>
    </edge>
    <edge source="ECU" target="MEX">
      <data key="d0">886810</data>
    </edge>
    <edge source="ECU" target="OMN">
      <data key="d0">11395</data>
    </edge>
    <edge source="ECU" target="NLD">
      <data key="d0">491725</data>
    </edge>
    <edge source="ECU" target="NZL">
      <data key="d0">14204</data>
    </edge>
    <edge source="ECU" target="NIC">
      <data key="d0">107333</data>
    </edge>
    <edge source="ECU" target="PAN">
      <data key="d0">186048</data>
    </edge>
    <edge source="ECU" target="PER">
      <data key="d0">4359709</data>
    </edge>
    <edge source="ECU" target="RUS">
      <data key="d0">21163</data>
    </edge>
    <edge source="ECU" target="SAU">
      <data key="d0">66848</data>
    </edge>
    <edge source="ECU" target="ESP">
      <data key="d0">89344</data>
    </edge>
    <edge source="ECU" target="THA">
      <data key="d0">27803</data>
    </edge>
    <edge source="ECU" target="ARE">
      <data key="d0">280116</data>
    </edge>
    <edge source="ECU" target="EGY">
      <data key="d0">210235</data>
    </edge>
    <edge source="ECU" target="GBR">
      <data key="d0">24577</data>
    </edge>
    <edge source="ECU" target="USA">
      <data key="d0">8263873</data>
    </edge>
    <edge source="SLV" target="BRA">
      <data key="d0">15000</data>
    </edge>
    <edge source="SLV" target="CAN">
      <data key="d0">109194</data>
    </edge>
    <edge source="SLV" target="COL">
      <data key="d0">135084</data>
    </edge>
    <edge source="SLV" target="CRI">
      <data key="d0">324318</data>
    </edge>
    <edge source="SLV" target="ECU">
      <data key="d0">25883</data>
    </edge>
    <edge source="SLV" target="DEU">
      <data key="d0">116762</data>
    </edge>
    <edge source="SLV" target="GTM">
      <data key="d0">3835585</data>
    </edge>
    <edge source="SLV" target="HND">
      <data key="d0">4241601</data>
    </edge>
    <edge source="SLV" target="ITA">
      <data key="d0">11773</data>
    </edge>
    <edge source="SLV" target="MYS">
      <data key="d0">128851</data>
    </edge>
    <edge source="SLV" target="MEX">
      <data key="d0">1103098</data>
    </edge>
    <edge source="SLV" target="NIC">
      <data key="d0">2853226</data>
    </edge>
    <edge source="SLV" target="PAN">
      <data key="d0">600860</data>
    </edge>
    <edge source="SLV" target="PRY">
      <data key="d0">10874</data>
    </edge>
    <edge source="SLV" target="PRT">
      <data key="d0">20000</data>
    </edge>
    <edge source="SLV" target="USA">
      <data key="d0">624734</data>
    </edge>
    <edge source="ETH" target="CHN">
      <data key="d0">5672904</data>
    </edge>
    <edge source="ETH" target="BEN">
      <data key="d0">84092</data>
    </edge>
    <edge source="ETH" target="DEU">
      <data key="d0">587219</data>
    </edge>
    <edge source="ETH" target="HKG">
      <data key="d0">11127</data>
    </edge>
    <edge source="ETH" target="ITA">
      <data key="d0">36925</data>
    </edge>
    <edge source="ETH" target="NLD">
      <data key="d0">174611</data>
    </edge>
    <edge source="ETH" target="ZAF">
      <data key="d0">81537</data>
    </edge>
    <edge source="ETH" target="ESP">
      <data key="d0">34691</data>
    </edge>
    <edge source="ETH" target="TGO">
      <data key="d0">213356</data>
    </edge>
    <edge source="ETH" target="ARE">
      <data key="d0">258371</data>
    </edge>
    <edge source="ETH" target="TUR">
      <data key="d0">151641</data>
    </edge>
    <edge source="ETH" target="UGA">
      <data key="d0">371289</data>
    </edge>
    <edge source="ETH" target="EGY">
      <data key="d0">18707</data>
    </edge>
    <edge source="ETH" target="GBR">
      <data key="d0">169732</data>
    </edge>
    <edge source="ETH" target="TZA">
      <data key="d0">32218</data>
    </edge>
    <edge source="EST" target="DZA">
      <data key="d0">52032</data>
    </edge>
    <edge source="EST" target="AZE">
      <data key="d0">869951</data>
    </edge>
    <edge source="EST" target="AUS">
      <data key="d0">104137</data>
    </edge>
    <edge source="EST" target="AUT">
      <data key="d0">3433565</data>
    </edge>
    <edge source="EST" target="BEL">
      <data key="d0">2831244</data>
    </edge>
    <edge source="EST" target="BOL">
      <data key="d0">34944</data>
    </edge>
    <edge source="EST" target="BRA">
      <data key="d0">752079</data>
    </edge>
    <edge source="EST" target="BGR">
      <data key="d0">1575818</data>
    </edge>
    <edge source="EST" target="BLR">
      <data key="d0">4332921</data>
    </edge>
    <edge source="EST" target="CAN">
      <data key="d0">794912</data>
    </edge>
    <edge source="EST" target="CHL">
      <data key="d0">1007898</data>
    </edge>
    <edge source="EST" target="CHN">
      <data key="d0">4972817</data>
    </edge>
    <edge source="EST" target="COL">
      <data key="d0">36583</data>
    </edge>
    <edge source="EST" target="CZE">
      <data key="d0">1610373</data>
    </edge>
    <edge source="EST" target="DNK">
      <data key="d0">3423387</data>
    </edge>
    <edge source="EST" target="ECU">
      <data key="d0">15831</data>
    </edge>
    <edge source="EST" target="FIN">
      <data key="d0">100008691</data>
    </edge>
    <edge source="EST" target="FRA">
      <data key="d0">3629930</data>
    </edge>
    <edge source="EST" target="GEO">
      <data key="d0">46184</data>
    </edge>
    <edge source="EST" target="DEU">
      <data key="d0">19883611</data>
    </edge>
    <edge source="EST" target="GHA">
      <data key="d0">70068</data>
    </edge>
    <edge source="EST" target="GRC">
      <data key="d0">131339</data>
    </edge>
    <edge source="EST" target="HKG">
      <data key="d0">42075</data>
    </edge>
    <edge source="EST" target="HUN">
      <data key="d0">605742</data>
    </edge>
    <edge source="EST" target="IDN">
      <data key="d0">168119</data>
    </edge>
    <edge source="EST" target="IRL">
      <data key="d0">124064</data>
    </edge>
    <edge source="EST" target="ISR">
      <data key="d0">945874</data>
    </edge>
    <edge source="EST" target="ITA">
      <data key="d0">12203869</data>
    </edge>
    <edge source="EST" target="JPN">
      <data key="d0">38786</data>
    </edge>
    <edge source="EST" target="KAZ">
      <data key="d0">2153843</data>
    </edge>
    <edge source="EST" target="JOR">
      <data key="d0">117073</data>
    </edge>
    <edge source="EST" target="KOR">
      <data key="d0">1200057</data>
    </edge>
    <edge source="EST" target="KGZ">
      <data key="d0">27353</data>
    </edge>
    <edge source="EST" target="LBN">
      <data key="d0">61631</data>
    </edge>
    <edge source="EST" target="LVA">
      <data key="d0">14387150</data>
    </edge>
    <edge source="EST" target="LTU">
      <data key="d0">12316076</data>
    </edge>
    <edge source="EST" target="MYS">
      <data key="d0">178674</data>
    </edge>
    <edge source="EST" target="MEX">
      <data key="d0">2983339</data>
    </edge>
    <edge source="EST" target="MDA">
      <data key="d0">14156</data>
    </edge>
    <edge source="EST" target="MAR">
      <data key="d0">1326006</data>
    </edge>
    <edge source="EST" target="OMN">
      <data key="d0">58696</data>
    </edge>
    <edge source="EST" target="NLD">
      <data key="d0">3674615</data>
    </edge>
    <edge source="EST" target="NZL">
      <data key="d0">67942</data>
    </edge>
    <edge source="EST" target="NOR">
      <data key="d0">12761273</data>
    </edge>
    <edge source="EST" target="PAK">
      <data key="d0">59109</data>
    </edge>
    <edge source="EST" target="PER">
      <data key="d0">1148875</data>
    </edge>
    <edge source="EST" target="PHL">
      <data key="d0">17439</data>
    </edge>
    <edge source="EST" target="POL">
      <data key="d0">17932908</data>
    </edge>
    <edge source="EST" target="PRT">
      <data key="d0">192615</data>
    </edge>
    <edge source="EST" target="ROU">
      <data key="d0">1066927</data>
    </edge>
    <edge source="EST" target="RUS">
      <data key="d0">131291131</data>
    </edge>
    <edge source="EST" target="SAU">
      <data key="d0">3447102</data>
    </edge>
    <edge source="EST" target="SRB">
      <data key="d0">285237</data>
    </edge>
    <edge source="EST" target="IND">
      <data key="d0">2032884</data>
    </edge>
    <edge source="EST" target="SGP">
      <data key="d0">2149105</data>
    </edge>
    <edge source="EST" target="SVK">
      <data key="d0">191746</data>
    </edge>
    <edge source="EST" target="VNM">
      <data key="d0">239522</data>
    </edge>
    <edge source="EST" target="SVN">
      <data key="d0">676048</data>
    </edge>
    <edge source="EST" target="ZAF">
      <data key="d0">241304</data>
    </edge>
    <edge source="EST" target="ESP">
      <data key="d0">678551</data>
    </edge>
    <edge source="EST" target="SWE">
      <data key="d0">42870989</data>
    </edge>
    <edge source="EST" target="CHE">
      <data key="d0">1285698</data>
    </edge>
    <edge source="EST" target="THA">
      <data key="d0">1138394</data>
    </edge>
    <edge source="EST" target="ARE">
      <data key="d0">747433</data>
    </edge>
    <edge source="EST" target="TUR">
      <data key="d0">1041867</data>
    </edge>
    <edge source="EST" target="UKR">
      <data key="d0">9763956</data>
    </edge>
    <edge source="EST" target="EGY">
      <data key="d0">53571</data>
    </edge>
    <edge source="EST" target="GBR">
      <data key="d0">976362</data>
    </edge>
    <edge source="EST" target="TZA">
      <data key="d0">11469</data>
    </edge>
    <edge source="EST" target="USA">
      <data key="d0">8933839</data>
    </edge>
    <edge source="EST" target="URY">
      <data key="d0">27578</data>
    </edge>
    <edge source="FIN" target="ALB">
      <data key="d0">68303</data>
    </edge>
    <edge source="FIN" target="DZA">
      <data key="d0">1208844</data>
    </edge>
    <edge source="FIN" target="AZE">
      <data key="d0">718552</data>
    </edge>
    <edge source="FIN" target="ARG">
      <data key="d0">6888132</data>
    </edge>
    <edge source="FIN" target="AUS">
      <data key="d0">30064306</data>
    </edge>
    <edge source="FIN" target="AUT">
      <data key="d0">55615212</data>
    </edge>
    <edge source="FIN" target="ARM">
      <data key="d0">46522</data>
    </edge>
    <edge source="FIN" target="BEL">
      <data key="d0">21556656</data>
    </edge>
    <edge source="FIN" target="BOL">
      <data key="d0">586677</data>
    </edge>
    <edge source="FIN" target="BRA">
      <data key="d0">49426477</data>
    </edge>
    <edge source="FIN" target="BGR">
      <data key="d0">5053574</data>
    </edge>
    <edge source="FIN" target="BLR">
      <data key="d0">3733306</data>
    </edge>
    <edge source="FIN" target="CMR">
      <data key="d0">39773</data>
    </edge>
    <edge source="FIN" target="CAN">
      <data key="d0">20109661</data>
    </edge>
    <edge source="FIN" target="LKA">
      <data key="d0">527763</data>
    </edge>
    <edge source="FIN" target="CHL">
      <data key="d0">47302443</data>
    </edge>
    <edge source="FIN" target="CHN">
      <data key="d0">223076265</data>
    </edge>
    <edge source="FIN" target="COL">
      <data key="d0">4311411</data>
    </edge>
    <edge source="FIN" target="CRI">
      <data key="d0">117605</data>
    </edge>
    <edge source="FIN" target="HRV">
      <data key="d0">1410964</data>
    </edge>
    <edge source="FIN" target="CZE">
      <data key="d0">11315409</data>
    </edge>
    <edge source="FIN" target="BEN">
      <data key="d0">52998</data>
    </edge>
    <edge source="FIN" target="DNK">
      <data key="d0">40391693</data>
    </edge>
    <edge source="FIN" target="ECU">
      <data key="d0">1379818</data>
    </edge>
    <edge source="FIN" target="SLV">
      <data key="d0">103306</data>
    </edge>
    <edge source="FIN" target="ETH">
      <data key="d0">41959</data>
    </edge>
    <edge source="FIN" target="EST">
      <data key="d0">63756037</data>
    </edge>
    <edge source="FIN" target="FRA">
      <data key="d0">77196161</data>
    </edge>
    <edge source="FIN" target="GEO">
      <data key="d0">242845</data>
    </edge>
    <edge source="FIN" target="DEU">
      <data key="d0">233991409</data>
    </edge>
    <edge source="FIN" target="GHA">
      <data key="d0">5200236</data>
    </edge>
    <edge source="FIN" target="GRC">
      <data key="d0">2971256</data>
    </edge>
    <edge source="FIN" target="GTM">
      <data key="d0">160183</data>
    </edge>
    <edge source="FIN" target="HND">
      <data key="d0">227788</data>
    </edge>
    <edge source="FIN" target="HKG">
      <data key="d0">3610241</data>
    </edge>
    <edge source="FIN" target="HUN">
      <data key="d0">17561665</data>
    </edge>
    <edge source="FIN" target="IDN">
      <data key="d0">10473711</data>
    </edge>
    <edge source="FIN" target="IRL">
      <data key="d0">5294983</data>
    </edge>
    <edge source="FIN" target="ISR">
      <data key="d0">3515881</data>
    </edge>
    <edge source="FIN" target="ITA">
      <data key="d0">103877091</data>
    </edge>
    <edge source="FIN" target="CIV">
      <data key="d0">54761</data>
    </edge>
    <edge source="FIN" target="JAM">
      <data key="d0">37495</data>
    </edge>
    <edge source="FIN" target="JPN">
      <data key="d0">41298130</data>
    </edge>
    <edge source="FIN" target="KAZ">
      <data key="d0">8466520</data>
    </edge>
    <edge source="FIN" target="JOR">
      <data key="d0">1813496</data>
    </edge>
    <edge source="FIN" target="KOR">
      <data key="d0">51530870</data>
    </edge>
    <edge source="FIN" target="LBN">
      <data key="d0">674851</data>
    </edge>
    <edge source="FIN" target="LVA">
      <data key="d0">16413048</data>
    </edge>
    <edge source="FIN" target="LTU">
      <data key="d0">16651697</data>
    </edge>
    <edge source="FIN" target="MWI">
      <data key="d0">46814</data>
    </edge>
    <edge source="FIN" target="MYS">
      <data key="d0">7165317</data>
    </edge>
    <edge source="FIN" target="MRT">
      <data key="d0">113392</data>
    </edge>
    <edge source="FIN" target="MEX">
      <data key="d0">18880221</data>
    </edge>
    <edge source="FIN" target="MDA">
      <data key="d0">342514</data>
    </edge>
    <edge source="FIN" target="MAR">
      <data key="d0">1885621</data>
    </edge>
    <edge source="FIN" target="MOZ">
      <data key="d0">390090</data>
    </edge>
    <edge source="FIN" target="OMN">
      <data key="d0">3370699</data>
    </edge>
    <edge source="FIN" target="NAM">
      <data key="d0">920020</data>
    </edge>
    <edge source="FIN" target="NLD">
      <data key="d0">170612552</data>
    </edge>
    <edge source="FIN" target="NZL">
      <data key="d0">1929514</data>
    </edge>
    <edge source="FIN" target="NIC">
      <data key="d0">113159</data>
    </edge>
    <edge source="FIN" target="NOR">
      <data key="d0">122113583</data>
    </edge>
    <edge source="FIN" target="PAK">
      <data key="d0">2379745</data>
    </edge>
    <edge source="FIN" target="PAN">
      <data key="d0">348696</data>
    </edge>
    <edge source="FIN" target="PRY">
      <data key="d0">30542</data>
    </edge>
    <edge source="FIN" target="PER">
      <data key="d0">8202076</data>
    </edge>
    <edge source="FIN" target="PHL">
      <data key="d0">7642370</data>
    </edge>
    <edge source="FIN" target="POL">
      <data key="d0">78215804</data>
    </edge>
    <edge source="FIN" target="PRT">
      <data key="d0">10186202</data>
    </edge>
    <edge source="FIN" target="ROU">
      <data key="d0">16889210</data>
    </edge>
    <edge source="FIN" target="RUS">
      <data key="d0">245919970</data>
    </edge>
    <edge source="FIN" target="SAU">
      <data key="d0">29315201</data>
    </edge>
    <edge source="FIN" target="SEN">
      <data key="d0">1830449</data>
    </edge>
    <edge source="FIN" target="SRB">
      <data key="d0">2560160</data>
    </edge>
    <edge source="FIN" target="IND">
      <data key="d0">48809442</data>
    </edge>
    <edge source="FIN" target="SGP">
      <data key="d0">16569030</data>
    </edge>
    <edge source="FIN" target="SVK">
      <data key="d0">3669455</data>
    </edge>
    <edge source="FIN" target="VNM">
      <data key="d0">18193983</data>
    </edge>
    <edge source="FIN" target="SVN">
      <data key="d0">1577913</data>
    </edge>
    <edge source="FIN" target="ZAF">
      <data key="d0">17792872</data>
    </edge>
    <edge source="FIN" target="ZWE">
      <data key="d0">188945</data>
    </edge>
    <edge source="FIN" target="ESP">
      <data key="d0">73603689</data>
    </edge>
    <edge source="FIN" target="SWE">
      <data key="d0">298413714</data>
    </edge>
    <edge source="FIN" target="CHE">
      <data key="d0">17858305</data>
    </edge>
    <edge source="FIN" target="THA">
      <data key="d0">9092396</data>
    </edge>
    <edge source="FIN" target="TGO">
      <data key="d0">18120</data>
    </edge>
    <edge source="FIN" target="ARE">
      <data key="d0">12383059</data>
    </edge>
    <edge source="FIN" target="TUN">
      <data key="d0">432439</data>
    </edge>
    <edge source="FIN" target="TUR">
      <data key="d0">41307034</data>
    </edge>
    <edge source="FIN" target="UGA">
      <data key="d0">75417</data>
    </edge>
    <edge source="FIN" target="UKR">
      <data key="d0">4450661</data>
    </edge>
    <edge source="FIN" target="MKD">
      <data key="d0">105624</data>
    </edge>
    <edge source="FIN" target="EGY">
      <data key="d0">6495598</data>
    </edge>
    <edge source="FIN" target="GBR">
      <data key="d0">70582475</data>
    </edge>
    <edge source="FIN" target="TZA">
      <data key="d0">632768</data>
    </edge>
    <edge source="FIN" target="USA">
      <data key="d0">197565762</data>
    </edge>
    <edge source="FIN" target="BFA">
      <data key="d0">137340</data>
    </edge>
    <edge source="FIN" target="URY">
      <data key="d0">4546341</data>
    </edge>
    <edge source="GHA" target="AUS">
      <data key="d0">75830</data>
    </edge>
    <edge source="GHA" target="BEL">
      <data key="d0">322480</data>
    </edge>
    <edge source="GHA" target="CMR">
      <data key="d0">39068</data>
    </edge>
    <edge source="GHA" target="CAN">
      <data key="d0">726933</data>
    </edge>
    <edge source="GHA" target="CHL">
      <data key="d0">42677</data>
    </edge>
    <edge source="GHA" target="FRA">
      <data key="d0">512258</data>
    </edge>
    <edge source="GHA" target="CIV">
      <data key="d0">313621</data>
    </edge>
    <edge source="GHA" target="MUS">
      <data key="d0">96334</data>
    </edge>
    <edge source="GHA" target="NLD">
      <data key="d0">32830</data>
    </edge>
    <edge source="GHA" target="NOR">
      <data key="d0">40740</data>
    </edge>
    <edge source="GHA" target="PRT">
      <data key="d0">56022</data>
    </edge>
    <edge source="GHA" target="SEN">
      <data key="d0">34045</data>
    </edge>
    <edge source="GHA" target="SGP">
      <data key="d0">31934</data>
    </edge>
    <edge source="GHA" target="ESP">
      <data key="d0">43379</data>
    </edge>
    <edge source="GHA" target="THA">
      <data key="d0">14452</data>
    </edge>
    <edge source="GHA" target="TGO">
      <data key="d0">27132</data>
    </edge>
    <edge source="GHA" target="ARE">
      <data key="d0">68442</data>
    </edge>
    <edge source="GHA" target="UGA">
      <data key="d0">12128</data>
    </edge>
    <edge source="GHA" target="EGY">
      <data key="d0">408794</data>
    </edge>
    <edge source="GHA" target="GBR">
      <data key="d0">632769</data>
    </edge>
    <edge source="GHA" target="TZA">
      <data key="d0">73393</data>
    </edge>
    <edge source="GHA" target="USA">
      <data key="d0">1451129</data>
    </edge>
    <edge source="GHA" target="BFA">
      <data key="d0">536652</data>
    </edge>
    <edge source="GTM" target="ARG">
      <data key="d0">36847</data>
    </edge>
    <edge source="GTM" target="BEL">
      <data key="d0">477030</data>
    </edge>
    <edge source="GTM" target="BRA">
      <data key="d0">86057</data>
    </edge>
    <edge source="GTM" target="CAN">
      <data key="d0">41773</data>
    </edge>
    <edge source="GTM" target="CHL">
      <data key="d0">23376</data>
    </edge>
    <edge source="GTM" target="CHN">
      <data key="d0">53807</data>
    </edge>
    <edge source="GTM" target="COL">
      <data key="d0">871546</data>
    </edge>
    <edge source="GTM" target="CRI">
      <data key="d0">16108127</data>
    </edge>
    <edge source="GTM" target="DNK">
      <data key="d0">81759</data>
    </edge>
    <edge source="GTM" target="ECU">
      <data key="d0">21380</data>
    </edge>
    <edge source="GTM" target="SLV">
      <data key="d0">9463956</data>
    </edge>
    <edge source="GTM" target="FRA">
      <data key="d0">214772</data>
    </edge>
    <edge source="GTM" target="DEU">
      <data key="d0">764167</data>
    </edge>
    <edge source="GTM" target="HND">
      <data key="d0">13257252</data>
    </edge>
    <edge source="GTM" target="ITA">
      <data key="d0">55591</data>
    </edge>
    <edge source="GTM" target="JAM">
      <data key="d0">394784</data>
    </edge>
    <edge source="GTM" target="KOR">
      <data key="d0">21977</data>
    </edge>
    <edge source="GTM" target="MEX">
      <data key="d0">4144713</data>
    </edge>
    <edge source="GTM" target="NLD">
      <data key="d0">291583</data>
    </edge>
    <edge source="GTM" target="NIC">
      <data key="d0">6902146</data>
    </edge>
    <edge source="GTM" target="PAN">
      <data key="d0">4618801</data>
    </edge>
    <edge source="GTM" target="PER">
      <data key="d0">522923</data>
    </edge>
    <edge source="GTM" target="SAU">
      <data key="d0">28253</data>
    </edge>
    <edge source="GTM" target="ZAF">
      <data key="d0">47037</data>
    </edge>
    <edge source="GTM" target="ESP">
      <data key="d0">50533</data>
    </edge>
    <edge source="GTM" target="CHE">
      <data key="d0">11590</data>
    </edge>
    <edge source="GTM" target="GBR">
      <data key="d0">17909</data>
    </edge>
    <edge source="GTM" target="USA">
      <data key="d0">9698664</data>
    </edge>
    <edge source="GTM" target="URY">
      <data key="d0">26848</data>
    </edge>
    <edge source="HND" target="BEL">
      <data key="d0">27033</data>
    </edge>
    <edge source="HND" target="BRA">
      <data key="d0">13506</data>
    </edge>
    <edge source="HND" target="CAN">
      <data key="d0">48996</data>
    </edge>
    <edge source="HND" target="CHN">
      <data key="d0">321847</data>
    </edge>
    <edge source="HND" target="COL">
      <data key="d0">18876</data>
    </edge>
    <edge source="HND" target="CRI">
      <data key="d0">19835</data>
    </edge>
    <edge source="HND" target="SLV">
      <data key="d0">291120</data>
    </edge>
    <edge source="HND" target="DEU">
      <data key="d0">67362</data>
    </edge>
    <edge source="HND" target="GTM">
      <data key="d0">119270</data>
    </edge>
    <edge source="HND" target="IDN">
      <data key="d0">12703</data>
    </edge>
    <edge source="HND" target="ISR">
      <data key="d0">14372</data>
    </edge>
    <edge source="HND" target="ITA">
      <data key="d0">216484</data>
    </edge>
    <edge source="HND" target="JPN">
      <data key="d0">42546</data>
    </edge>
    <edge source="HND" target="KOR">
      <data key="d0">20555</data>
    </edge>
    <edge source="HND" target="MYS">
      <data key="d0">39268</data>
    </edge>
    <edge source="HND" target="MEX">
      <data key="d0">176772</data>
    </edge>
    <edge source="HND" target="NIC">
      <data key="d0">549079</data>
    </edge>
    <edge source="HND" target="PER">
      <data key="d0">248072</data>
    </edge>
    <edge source="HND" target="POL">
      <data key="d0">49500</data>
    </edge>
    <edge source="HND" target="VNM">
      <data key="d0">10067</data>
    </edge>
    <edge source="HND" target="ESP">
      <data key="d0">284682</data>
    </edge>
    <edge source="HND" target="CHE">
      <data key="d0">80906</data>
    </edge>
    <edge source="HND" target="GBR">
      <data key="d0">42530</data>
    </edge>
    <edge source="HND" target="USA">
      <data key="d0">4635031</data>
    </edge>
    <edge source="IDN" target="DZA">
      <data key="d0">769137</data>
    </edge>
    <edge source="IDN" target="ARG">
      <data key="d0">4693095</data>
    </edge>
    <edge source="IDN" target="AUS">
      <data key="d0">83836470</data>
    </edge>
    <edge source="IDN" target="AUT">
      <data key="d0">580389</data>
    </edge>
    <edge source="IDN" target="BEL">
      <data key="d0">8326477</data>
    </edge>
    <edge source="IDN" target="BWA">
      <data key="d0">12018</data>
    </edge>
    <edge source="IDN" target="BRA">
      <data key="d0">24353437</data>
    </edge>
    <edge source="IDN" target="BGR">
      <data key="d0">31272</data>
    </edge>
    <edge source="IDN" target="KHM">
      <data key="d0">2128812</data>
    </edge>
    <edge source="IDN" target="CMR">
      <data key="d0">20315</data>
    </edge>
    <edge source="IDN" target="CAN">
      <data key="d0">4099455</data>
    </edge>
    <edge source="IDN" target="LKA">
      <data key="d0">4184145</data>
    </edge>
    <edge source="IDN" target="CHL">
      <data key="d0">1238728</data>
    </edge>
    <edge source="IDN" target="CHN">
      <data key="d0">43841785</data>
    </edge>
    <edge source="IDN" target="COL">
      <data key="d0">707720</data>
    </edge>
    <edge source="IDN" target="CZE">
      <data key="d0">7076115</data>
    </edge>
    <edge source="IDN" target="BEN">
      <data key="d0">21011</data>
    </edge>
    <edge source="IDN" target="DNK">
      <data key="d0">193339</data>
    </edge>
    <edge source="IDN" target="ECU">
      <data key="d0">6472598</data>
    </edge>
    <edge source="IDN" target="ETH">
      <data key="d0">2983259</data>
    </edge>
    <edge source="IDN" target="EST">
      <data key="d0">31452</data>
    </edge>
    <edge source="IDN" target="FIN">
      <data key="d0">779776</data>
    </edge>
    <edge source="IDN" target="FRA">
      <data key="d0">6891654</data>
    </edge>
    <edge source="IDN" target="GEO">
      <data key="d0">65091</data>
    </edge>
    <edge source="IDN" target="GMB">
      <data key="d0">32026</data>
    </edge>
    <edge source="IDN" target="DEU">
      <data key="d0">21403596</data>
    </edge>
    <edge source="IDN" target="GHA">
      <data key="d0">462898</data>
    </edge>
    <edge source="IDN" target="GRC">
      <data key="d0">681543</data>
    </edge>
    <edge source="IDN" target="GTM">
      <data key="d0">424241</data>
    </edge>
    <edge source="IDN" target="HND">
      <data key="d0">38867</data>
    </edge>
    <edge source="IDN" target="HKG">
      <data key="d0">4523208</data>
    </edge>
    <edge source="IDN" target="HUN">
      <data key="d0">558428</data>
    </edge>
    <edge source="IDN" target="IRL">
      <data key="d0">22189</data>
    </edge>
    <edge source="IDN" target="ISR">
      <data key="d0">602716</data>
    </edge>
    <edge source="IDN" target="ITA">
      <data key="d0">5459630</data>
    </edge>
    <edge source="IDN" target="CIV">
      <data key="d0">21136</data>
    </edge>
    <edge source="IDN" target="JPN">
      <data key="d0">158284741</data>
    </edge>
    <edge source="IDN" target="KAZ">
      <data key="d0">924048</data>
    </edge>
    <edge source="IDN" target="JOR">
      <data key="d0">306721</data>
    </edge>
    <edge source="IDN" target="KOR">
      <data key="d0">46143576</data>
    </edge>
    <edge source="IDN" target="LBN">
      <data key="d0">311629</data>
    </edge>
    <edge source="IDN" target="LTU">
      <data key="d0">206158</data>
    </edge>
    <edge source="IDN" target="MDG">
      <data key="d0">41065</data>
    </edge>
    <edge source="IDN" target="MYS">
      <data key="d0">56482188</data>
    </edge>
    <edge source="IDN" target="MRT">
      <data key="d0">80320</data>
    </edge>
    <edge source="IDN" target="MUS">
      <data key="d0">378718</data>
    </edge>
    <edge source="IDN" target="MEX">
      <data key="d0">28513057</data>
    </edge>
    <edge source="IDN" target="MAR">
      <data key="d0">170889</data>
    </edge>
    <edge source="IDN" target="OMN">
      <data key="d0">422534</data>
    </edge>
    <edge source="IDN" target="NAM">
      <data key="d0">30648</data>
    </edge>
    <edge source="IDN" target="NLD">
      <data key="d0">33813345</data>
    </edge>
    <edge source="IDN" target="NZL">
      <data key="d0">1725282</data>
    </edge>
    <edge source="IDN" target="NOR">
      <data key="d0">418457</data>
    </edge>
    <edge source="IDN" target="PAK">
      <data key="d0">4559050</data>
    </edge>
    <edge source="IDN" target="PAN">
      <data key="d0">240783</data>
    </edge>
    <edge source="IDN" target="PRY">
      <data key="d0">792154</data>
    </edge>
    <edge source="IDN" target="PER">
      <data key="d0">1501526</data>
    </edge>
    <edge source="IDN" target="PHL">
      <data key="d0">31808550</data>
    </edge>
    <edge source="IDN" target="POL">
      <data key="d0">6215742</data>
    </edge>
    <edge source="IDN" target="PRT">
      <data key="d0">99864</data>
    </edge>
    <edge source="IDN" target="ROU">
      <data key="d0">913490</data>
    </edge>
    <edge source="IDN" target="RUS">
      <data key="d0">272395019</data>
    </edge>
    <edge source="IDN" target="SAU">
      <data key="d0">13712033</data>
    </edge>
    <edge source="IDN" target="SEN">
      <data key="d0">107922</data>
    </edge>
    <edge source="IDN" target="IND">
      <data key="d0">63580401</data>
    </edge>
    <edge source="IDN" target="SGP">
      <data key="d0">407752429</data>
    </edge>
    <edge source="IDN" target="SVK">
      <data key="d0">14189</data>
    </edge>
    <edge source="IDN" target="VNM">
      <data key="d0">61289308</data>
    </edge>
    <edge source="IDN" target="SVN">
      <data key="d0">1790921</data>
    </edge>
    <edge source="IDN" target="ZAF">
      <data key="d0">11080584</data>
    </edge>
    <edge source="IDN" target="ZWE">
      <data key="d0">36878</data>
    </edge>
    <edge source="IDN" target="ESP">
      <data key="d0">505854</data>
    </edge>
    <edge source="IDN" target="SWE">
      <data key="d0">88620</data>
    </edge>
    <edge source="IDN" target="CHE">
      <data key="d0">1071878</data>
    </edge>
    <edge source="IDN" target="THA">
      <data key="d0">157667845</data>
    </edge>
    <edge source="IDN" target="ARE">
      <data key="d0">29170303</data>
    </edge>
    <edge source="IDN" target="TUR">
      <data key="d0">4551255</data>
    </edge>
    <edge source="IDN" target="UGA">
      <data key="d0">300160</data>
    </edge>
    <edge source="IDN" target="EGY">
      <data key="d0">3382838</data>
    </edge>
    <edge source="IDN" target="GBR">
      <data key="d0">2260339</data>
    </edge>
    <edge source="IDN" target="TZA">
      <data key="d0">878385</data>
    </edge>
    <edge source="IDN" target="USA">
      <data key="d0">53761163</data>
    </edge>
    <edge source="IDN" target="URY">
      <data key="d0">64578</data>
    </edge>
    <edge source="IRL" target="DZA">
      <data key="d0">2114608</data>
    </edge>
    <edge source="IRL" target="AZE">
      <data key="d0">25622</data>
    </edge>
    <edge source="IRL" target="ARG">
      <data key="d0">2319782</data>
    </edge>
    <edge source="IRL" target="AUS">
      <data key="d0">26998412</data>
    </edge>
    <edge source="IRL" target="AUT">
      <data key="d0">10650810</data>
    </edge>
    <edge source="IRL" target="BEL">
      <data key="d0">20560766</data>
    </edge>
    <edge source="IRL" target="BOL">
      <data key="d0">1025349</data>
    </edge>
    <edge source="IRL" target="BRA">
      <data key="d0">4624191</data>
    </edge>
    <edge source="IRL" target="BGR">
      <data key="d0">781794</data>
    </edge>
    <edge source="IRL" target="BLR">
      <data key="d0">147231</data>
    </edge>
    <edge source="IRL" target="CMR">
      <data key="d0">10346</data>
    </edge>
    <edge source="IRL" target="CAN">
      <data key="d0">34620682</data>
    </edge>
    <edge source="IRL" target="LKA">
      <data key="d0">384359</data>
    </edge>
    <edge source="IRL" target="CHL">
      <data key="d0">27658238</data>
    </edge>
    <edge source="IRL" target="CHN">
      <data key="d0">23399748</data>
    </edge>
    <edge source="IRL" target="COL">
      <data key="d0">1551019</data>
    </edge>
    <edge source="IRL" target="CRI">
      <data key="d0">150616</data>
    </edge>
    <edge source="IRL" target="HRV">
      <data key="d0">1008323</data>
    </edge>
    <edge source="IRL" target="CZE">
      <data key="d0">20638673</data>
    </edge>
    <edge source="IRL" target="BEN">
      <data key="d0">13367</data>
    </edge>
    <edge source="IRL" target="DNK">
      <data key="d0">13514195</data>
    </edge>
    <edge source="IRL" target="ECU">
      <data key="d0">45364</data>
    </edge>
    <edge source="IRL" target="EST">
      <data key="d0">1530859</data>
    </edge>
    <edge source="IRL" target="FIN">
      <data key="d0">9814193</data>
    </edge>
    <edge source="IRL" target="FRA">
      <data key="d0">188497294</data>
    </edge>
    <edge source="IRL" target="GEO">
      <data key="d0">74107</data>
    </edge>
    <edge source="IRL" target="DEU">
      <data key="d0">210660653</data>
    </edge>
    <edge source="IRL" target="GHA">
      <data key="d0">191690</data>
    </edge>
    <edge source="IRL" target="GRC">
      <data key="d0">1744813</data>
    </edge>
    <edge source="IRL" target="HKG">
      <data key="d0">2938861</data>
    </edge>
    <edge source="IRL" target="HUN">
      <data key="d0">3794659</data>
    </edge>
    <edge source="IRL" target="IDN">
      <data key="d0">1646935</data>
    </edge>
    <edge source="IRL" target="ISR">
      <data key="d0">6708060</data>
    </edge>
    <edge source="IRL" target="ITA">
      <data key="d0">57255679</data>
    </edge>
    <edge source="IRL" target="JAM">
      <data key="d0">166044</data>
    </edge>
    <edge source="IRL" target="JPN">
      <data key="d0">14724020</data>
    </edge>
    <edge source="IRL" target="KAZ">
      <data key="d0">1605002</data>
    </edge>
    <edge source="IRL" target="JOR">
      <data key="d0">1048070</data>
    </edge>
    <edge source="IRL" target="KOR">
      <data key="d0">5111314</data>
    </edge>
    <edge source="IRL" target="KGZ">
      <data key="d0">112185</data>
    </edge>
    <edge source="IRL" target="LBN">
      <data key="d0">387593</data>
    </edge>
    <edge source="IRL" target="LVA">
      <data key="d0">1425821</data>
    </edge>
    <edge source="IRL" target="LTU">
      <data key="d0">4721340</data>
    </edge>
    <edge source="IRL" target="MYS">
      <data key="d0">6816631</data>
    </edge>
    <edge source="IRL" target="MUS">
      <data key="d0">78351</data>
    </edge>
    <edge source="IRL" target="MEX">
      <data key="d0">21500872</data>
    </edge>
    <edge source="IRL" target="MDA">
      <data key="d0">543850</data>
    </edge>
    <edge source="IRL" target="MAR">
      <data key="d0">1745237</data>
    </edge>
    <edge source="IRL" target="MOZ">
      <data key="d0">141122</data>
    </edge>
    <edge source="IRL" target="OMN">
      <data key="d0">2804451</data>
    </edge>
    <edge source="IRL" target="NAM">
      <data key="d0">33023</data>
    </edge>
    <edge source="IRL" target="NLD">
      <data key="d0">51902243</data>
    </edge>
    <edge source="IRL" target="NZL">
      <data key="d0">27012584</data>
    </edge>
    <edge source="IRL" target="NOR">
      <data key="d0">25423116</data>
    </edge>
    <edge source="IRL" target="PAK">
      <data key="d0">649685</data>
    </edge>
    <edge source="IRL" target="PAN">
      <data key="d0">1227893</data>
    </edge>
    <edge source="IRL" target="PRY">
      <data key="d0">107847</data>
    </edge>
    <edge source="IRL" target="PER">
      <data key="d0">448660</data>
    </edge>
    <edge source="IRL" target="PHL">
      <data key="d0">1395421</data>
    </edge>
    <edge source="IRL" target="POL">
      <data key="d0">40371344</data>
    </edge>
    <edge source="IRL" target="PRT">
      <data key="d0">2593077</data>
    </edge>
    <edge source="IRL" target="ROU">
      <data key="d0">15230877</data>
    </edge>
    <edge source="IRL" target="RUS">
      <data key="d0">6572670</data>
    </edge>
    <edge source="IRL" target="SAU">
      <data key="d0">57243484</data>
    </edge>
    <edge source="IRL" target="SEN">
      <data key="d0">47244</data>
    </edge>
    <edge source="IRL" target="SRB">
      <data key="d0">2115138</data>
    </edge>
    <edge source="IRL" target="IND">
      <data key="d0">5784736</data>
    </edge>
    <edge source="IRL" target="SGP">
      <data key="d0">7022648</data>
    </edge>
    <edge source="IRL" target="SVK">
      <data key="d0">11679763</data>
    </edge>
    <edge source="IRL" target="VNM">
      <data key="d0">965765</data>
    </edge>
    <edge source="IRL" target="SVN">
      <data key="d0">1279118</data>
    </edge>
    <edge source="IRL" target="ZAF">
      <data key="d0">10779928</data>
    </edge>
    <edge source="IRL" target="ESP">
      <data key="d0">67368995</data>
    </edge>
    <edge source="IRL" target="SWE">
      <data key="d0">56629631</data>
    </edge>
    <edge source="IRL" target="CHE">
      <data key="d0">19165968</data>
    </edge>
    <edge source="IRL" target="THA">
      <data key="d0">10591376</data>
    </edge>
    <edge source="IRL" target="TGO">
      <data key="d0">127706</data>
    </edge>
    <edge source="IRL" target="ARE">
      <data key="d0">19013096</data>
    </edge>
    <edge source="IRL" target="TUN">
      <data key="d0">203924</data>
    </edge>
    <edge source="IRL" target="TUR">
      <data key="d0">11688683</data>
    </edge>
    <edge source="IRL" target="UKR">
      <data key="d0">414172</data>
    </edge>
    <edge source="IRL" target="MKD">
      <data key="d0">89674</data>
    </edge>
    <edge source="IRL" target="EGY">
      <data key="d0">1782743</data>
    </edge>
    <edge source="IRL" target="GBR">
      <data key="d0">242128366</data>
    </edge>
    <edge source="IRL" target="TZA">
      <data key="d0">15416</data>
    </edge>
    <edge source="IRL" target="USA">
      <data key="d0">318258728</data>
    </edge>
    <edge source="IRL" target="URY">
      <data key="d0">34740</data>
    </edge>
    <edge source="ISR" target="ALB">
      <data key="d0">11000</data>
    </edge>
    <edge source="ISR" target="AZE">
      <data key="d0">3803000</data>
    </edge>
    <edge source="ISR" target="ARG">
      <data key="d0">7993000</data>
    </edge>
    <edge source="ISR" target="AUS">
      <data key="d0">55432000</data>
    </edge>
    <edge source="ISR" target="AUT">
      <data key="d0">6569000</data>
    </edge>
    <edge source="ISR" target="ARM">
      <data key="d0">135000</data>
    </edge>
    <edge source="ISR" target="BEL">
      <data key="d0">10361000</data>
    </edge>
    <edge source="ISR" target="BOL">
      <data key="d0">160000</data>
    </edge>
    <edge source="ISR" target="BWA">
      <data key="d0">201000</data>
    </edge>
    <edge source="ISR" target="BRA">
      <data key="d0">16587000</data>
    </edge>
    <edge source="ISR" target="BGR">
      <data key="d0">1717000</data>
    </edge>
    <edge source="ISR" target="BLR">
      <data key="d0">430000</data>
    </edge>
    <edge source="ISR" target="KHM">
      <data key="d0">14000</data>
    </edge>
    <edge source="ISR" target="CMR">
      <data key="d0">79000</data>
    </edge>
    <edge source="ISR" target="CAN">
      <data key="d0">10268000</data>
    </edge>
    <edge source="ISR" target="LKA">
      <data key="d0">271000</data>
    </edge>
    <edge source="ISR" target="CHL">
      <data key="d0">15680000</data>
    </edge>
    <edge source="ISR" target="CHN">
      <data key="d0">98994000</data>
    </edge>
    <edge source="ISR" target="COL">
      <data key="d0">5690000</data>
    </edge>
    <edge source="ISR" target="CRI">
      <data key="d0">1241000</data>
    </edge>
    <edge source="ISR" target="HRV">
      <data key="d0">647000</data>
    </edge>
    <edge source="ISR" target="CZE">
      <data key="d0">11358000</data>
    </edge>
    <edge source="ISR" target="BEN">
      <data key="d0">12000</data>
    </edge>
    <edge source="ISR" target="DNK">
      <data key="d0">2258000</data>
    </edge>
    <edge source="ISR" target="ECU">
      <data key="d0">2727000</data>
    </edge>
    <edge source="ISR" target="SLV">
      <data key="d0">275000</data>
    </edge>
    <edge source="ISR" target="ETH">
      <data key="d0">1675000</data>
    </edge>
    <edge source="ISR" target="EST">
      <data key="d0">433000</data>
    </edge>
    <edge source="ISR" target="FIN">
      <data key="d0">1754000</data>
    </edge>
    <edge source="ISR" target="FRA">
      <data key="d0">62107000</data>
    </edge>
    <edge source="ISR" target="GEO">
      <data key="d0">1018000</data>
    </edge>
    <edge source="ISR" target="DEU">
      <data key="d0">71414000</data>
    </edge>
    <edge source="ISR" target="GHA">
      <data key="d0">2267000</data>
    </edge>
    <edge source="ISR" target="GRC">
      <data key="d0">8517000</data>
    </edge>
    <edge source="ISR" target="GTM">
      <data key="d0">1314000</data>
    </edge>
    <edge source="ISR" target="HND">
      <data key="d0">1469000</data>
    </edge>
    <edge source="ISR" target="HKG">
      <data key="d0">10087000</data>
    </edge>
    <edge source="ISR" target="HUN">
      <data key="d0">2458000</data>
    </edge>
    <edge source="ISR" target="IDN">
      <data key="d0">2106000</data>
    </edge>
    <edge source="ISR" target="IRL">
      <data key="d0">4341000</data>
    </edge>
    <edge source="ISR" target="ITA">
      <data key="d0">40558000</data>
    </edge>
    <edge source="ISR" target="CIV">
      <data key="d0">1041000</data>
    </edge>
    <edge source="ISR" target="JAM">
      <data key="d0">1144000</data>
    </edge>
    <edge source="ISR" target="JPN">
      <data key="d0">13927000</data>
    </edge>
    <edge source="ISR" target="KAZ">
      <data key="d0">990000</data>
    </edge>
    <edge source="ISR" target="JOR">
      <data key="d0">1434000</data>
    </edge>
    <edge source="ISR" target="KOR">
      <data key="d0">24009000</data>
    </edge>
    <edge source="ISR" target="LVA">
      <data key="d0">1294000</data>
    </edge>
    <edge source="ISR" target="LTU">
      <data key="d0">1947000</data>
    </edge>
    <edge source="ISR" target="MDG">
      <data key="d0">301000</data>
    </edge>
    <edge source="ISR" target="MYS">
      <data key="d0">324000</data>
    </edge>
    <edge source="ISR" target="MUS">
      <data key="d0">187000</data>
    </edge>
    <edge source="ISR" target="MEX">
      <data key="d0">34013000</data>
    </edge>
    <edge source="ISR" target="MDA">
      <data key="d0">54000</data>
    </edge>
    <edge source="ISR" target="MAR">
      <data key="d0">1241000</data>
    </edge>
    <edge source="ISR" target="MOZ">
      <data key="d0">43000</data>
    </edge>
    <edge source="ISR" target="NAM">
      <data key="d0">88000</data>
    </edge>
    <edge source="ISR" target="NLD">
      <data key="d0">79760000</data>
    </edge>
    <edge source="ISR" target="NZL">
      <data key="d0">4126000</data>
    </edge>
    <edge source="ISR" target="NIC">
      <data key="d0">1533000</data>
    </edge>
    <edge source="ISR" target="NOR">
      <data key="d0">5672000</data>
    </edge>
    <edge source="ISR" target="PAN">
      <data key="d0">739000</data>
    </edge>
    <edge source="ISR" target="PRY">
      <data key="d0">137000</data>
    </edge>
    <edge source="ISR" target="PER">
      <data key="d0">11111000</data>
    </edge>
    <edge source="ISR" target="PHL">
      <data key="d0">13398000</data>
    </edge>
    <edge source="ISR" target="POL">
      <data key="d0">7074000</data>
    </edge>
    <edge source="ISR" target="PRT">
      <data key="d0">1445000</data>
    </edge>
    <edge source="ISR" target="ROU">
      <data key="d0">2825000</data>
    </edge>
    <edge source="ISR" target="RUS">
      <data key="d0">16132000</data>
    </edge>
    <edge source="ISR" target="SEN">
      <data key="d0">4090000</data>
    </edge>
    <edge source="ISR" target="SRB">
      <data key="d0">1294000</data>
    </edge>
    <edge source="ISR" target="IND">
      <data key="d0">39031000</data>
    </edge>
    <edge source="ISR" target="SGP">
      <data key="d0">15547000</data>
    </edge>
    <edge source="ISR" target="SVK">
      <data key="d0">2182000</data>
    </edge>
    <edge source="ISR" target="VNM">
      <data key="d0">11149000</data>
    </edge>
    <edge source="ISR" target="SVN">
      <data key="d0">3481000</data>
    </edge>
    <edge source="ISR" target="ZAF">
      <data key="d0">36762000</data>
    </edge>
    <edge source="ISR" target="ZWE">
      <data key="d0">593000</data>
    </edge>
    <edge source="ISR" target="ESP">
      <data key="d0">107497000</data>
    </edge>
    <edge source="ISR" target="SWE">
      <data key="d0">27169000</data>
    </edge>
    <edge source="ISR" target="CHE">
      <data key="d0">4507000</data>
    </edge>
    <edge source="ISR" target="THA">
      <data key="d0">7679000</data>
    </edge>
    <edge source="ISR" target="TUR">
      <data key="d0">37935000</data>
    </edge>
    <edge source="ISR" target="UGA">
      <data key="d0">345000</data>
    </edge>
    <edge source="ISR" target="UKR">
      <data key="d0">3281000</data>
    </edge>
    <edge source="ISR" target="MKD">
      <data key="d0">184000</data>
    </edge>
    <edge source="ISR" target="EGY">
      <data key="d0">1271000</data>
    </edge>
    <edge source="ISR" target="GBR">
      <data key="d0">32220000</data>
    </edge>
    <edge source="ISR" target="TZA">
      <data key="d0">967000</data>
    </edge>
    <edge source="ISR" target="USA">
      <data key="d0">264276000</data>
    </edge>
    <edge source="ISR" target="BFA">
      <data key="d0">148000</data>
    </edge>
    <edge source="ISR" target="URY">
      <data key="d0">779000</data>
    </edge>
    <edge source="JAM" target="CAN">
      <data key="d0">22045</data>
    </edge>
    <edge source="JAM" target="DEU">
      <data key="d0">140420</data>
    </edge>
    <edge source="JAM" target="ITA">
      <data key="d0">58788</data>
    </edge>
    <edge source="JAM" target="MEX">
      <data key="d0">1295165</data>
    </edge>
    <edge source="JAM" target="NLD">
      <data key="d0">61462</data>
    </edge>
    <edge source="JAM" target="PAN">
      <data key="d0">73301</data>
    </edge>
    <edge source="JAM" target="PHL">
      <data key="d0">31082</data>
    </edge>
    <edge source="JAM" target="ESP">
      <data key="d0">20469</data>
    </edge>
    <edge source="JAM" target="USA">
      <data key="d0">7466433</data>
    </edge>
    <edge source="JPN" target="ALB">
      <data key="d0">132090</data>
    </edge>
    <edge source="JPN" target="DZA">
      <data key="d0">19944530</data>
    </edge>
    <edge source="JPN" target="AZE">
      <data key="d0">45007035</data>
    </edge>
    <edge source="JPN" target="ARG">
      <data key="d0">68591645</data>
    </edge>
    <edge source="JPN" target="AUS">
      <data key="d0">493970859</data>
    </edge>
    <edge source="JPN" target="AUT">
      <data key="d0">61595896</data>
    </edge>
    <edge source="JPN" target="BEL">
      <data key="d0">441644824</data>
    </edge>
    <edge source="JPN" target="BOL">
      <data key="d0">5716042</data>
    </edge>
    <edge source="JPN" target="BWA">
      <data key="d0">18306</data>
    </edge>
    <edge source="JPN" target="BRA">
      <data key="d0">284304987</data>
    </edge>
    <edge source="JPN" target="BGR">
      <data key="d0">3984372</data>
    </edge>
    <edge source="JPN" target="BLR">
      <data key="d0">2346505</data>
    </edge>
    <edge source="JPN" target="KHM">
      <data key="d0">29769023</data>
    </edge>
    <edge source="JPN" target="CMR">
      <data key="d0">448785</data>
    </edge>
    <edge source="JPN" target="CAN">
      <data key="d0">241751391</data>
    </edge>
    <edge source="JPN" target="CAF">
      <data key="d0">74899</data>
    </edge>
    <edge source="JPN" target="LKA">
      <data key="d0">25886438</data>
    </edge>
    <edge source="JPN" target="CHL">
      <data key="d0">54506518</data>
    </edge>
    <edge source="JPN" target="CHN">
      <data key="d0">6844195798</data>
    </edge>
    <edge source="JPN" target="COL">
      <data key="d0">28992705</data>
    </edge>
    <edge source="JPN" target="CRI">
      <data key="d0">10788003</data>
    </edge>
    <edge source="JPN" target="HRV">
      <data key="d0">530342</data>
    </edge>
    <edge source="JPN" target="CZE">
      <data key="d0">181791677</data>
    </edge>
    <edge source="JPN" target="BEN">
      <data key="d0">60691</data>
    </edge>
    <edge source="JPN" target="DNK">
      <data key="d0">26067359</data>
    </edge>
    <edge source="JPN" target="ECU">
      <data key="d0">18759325</data>
    </edge>
    <edge source="JPN" target="SLV">
      <data key="d0">5406557</data>
    </edge>
    <edge source="JPN" target="ETH">
      <data key="d0">6573889</data>
    </edge>
    <edge source="JPN" target="EST">
      <data key="d0">6267314</data>
    </edge>
    <edge source="JPN" target="FIN">
      <data key="d0">24374308</data>
    </edge>
    <edge source="JPN" target="FRA">
      <data key="d0">547233829</data>
    </edge>
    <edge source="JPN" target="GEO">
      <data key="d0">5610406</data>
    </edge>
    <edge source="JPN" target="PSE">
      <data key="d0">149531</data>
    </edge>
    <edge source="JPN" target="DEU">
      <data key="d0">1344447058</data>
    </edge>
    <edge source="JPN" target="GHA">
      <data key="d0">5516760</data>
    </edge>
    <edge source="JPN" target="GRC">
      <data key="d0">20607110</data>
    </edge>
    <edge source="JPN" target="GTM">
      <data key="d0">14334004</data>
    </edge>
    <edge source="JPN" target="HND">
      <data key="d0">5447165</data>
    </edge>
    <edge source="JPN" target="HKG">
      <data key="d0">478034927</data>
    </edge>
    <edge source="JPN" target="HUN">
      <data key="d0">206531170</data>
    </edge>
    <edge source="JPN" target="IDN">
      <data key="d0">1215544437</data>
    </edge>
    <edge source="JPN" target="IRL">
      <data key="d0">18584620</data>
    </edge>
    <edge source="JPN" target="ISR">
      <data key="d0">61420665</data>
    </edge>
    <edge source="JPN" target="ITA">
      <data key="d0">338866532</data>
    </edge>
    <edge source="JPN" target="CIV">
      <data key="d0">2488246</data>
    </edge>
    <edge source="JPN" target="JAM">
      <data key="d0">1148998</data>
    </edge>
    <edge source="JPN" target="KAZ">
      <data key="d0">6565463</data>
    </edge>
    <edge source="JPN" target="JOR">
      <data key="d0">8374325</data>
    </edge>
    <edge source="JPN" target="KOR">
      <data key="d0">2552947218</data>
    </edge>
    <edge source="JPN" target="KGZ">
      <data key="d0">97256</data>
    </edge>
    <edge source="JPN" target="LBN">
      <data key="d0">4770985</data>
    </edge>
    <edge source="JPN" target="LVA">
      <data key="d0">1775418</data>
    </edge>
    <edge source="JPN" target="LTU">
      <data key="d0">14432255</data>
    </edge>
    <edge source="JPN" target="MDG">
      <data key="d0">271078</data>
    </edge>
    <edge source="JPN" target="MWI">
      <data key="d0">59438</data>
    </edge>
    <edge source="JPN" target="MYS">
      <data key="d0">791366579</data>
    </edge>
    <edge source="JPN" target="MRT">
      <data key="d0">495351</data>
    </edge>
    <edge source="JPN" target="MUS">
      <data key="d0">2022122</data>
    </edge>
    <edge source="JPN" target="MEX">
      <data key="d0">1033858708</data>
    </edge>
    <edge source="JPN" target="MDA">
      <data key="d0">178269</data>
    </edge>
    <edge source="JPN" target="MAR">
      <data key="d0">26210757</data>
    </edge>
    <edge source="JPN" target="MOZ">
      <data key="d0">254365</data>
    </edge>
    <edge source="JPN" target="OMN">
      <data key="d0">85088950</data>
    </edge>
    <edge source="JPN" target="NAM">
      <data key="d0">1270638</data>
    </edge>
    <edge source="JPN" target="NLD">
      <data key="d0">697402023</data>
    </edge>
    <edge source="JPN" target="NZL">
      <data key="d0">79106904</data>
    </edge>
    <edge source="JPN" target="NIC">
      <data key="d0">3283404</data>
    </edge>
    <edge source="JPN" target="NER">
      <data key="d0">95092</data>
    </edge>
    <edge source="JPN" target="NOR">
      <data key="d0">16100085</data>
    </edge>
    <edge source="JPN" target="PAK">
      <data key="d0">119473129</data>
    </edge>
    <edge source="JPN" target="PAN">
      <data key="d0">88250493</data>
    </edge>
    <edge source="JPN" target="PRY">
      <data key="d0">4360855</data>
    </edge>
    <edge source="JPN" target="PER">
      <data key="d0">47462914</data>
    </edge>
    <edge source="JPN" target="PHL">
      <data key="d0">532773232</data>
    </edge>
    <edge source="JPN" target="POL">
      <data key="d0">184132335</data>
    </edge>
    <edge source="JPN" target="PRT">
      <data key="d0">51503566</data>
    </edge>
    <edge source="JPN" target="ROU">
      <data key="d0">51796062</data>
    </edge>
    <edge source="JPN" target="RUS">
      <data key="d0">286152090</data>
    </edge>
    <edge source="JPN" target="SAU">
      <data key="d0">534976376</data>
    </edge>
    <edge source="JPN" target="SEN">
      <data key="d0">1886596</data>
    </edge>
    <edge source="JPN" target="SRB">
      <data key="d0">1679202</data>
    </edge>
    <edge source="JPN" target="IND">
      <data key="d0">825108316</data>
    </edge>
    <edge source="JPN" target="SGP">
      <data key="d0">804005893</data>
    </edge>
    <edge source="JPN" target="SVK">
      <data key="d0">24996409</data>
    </edge>
    <edge source="JPN" target="VNM">
      <data key="d0">661941572</data>
    </edge>
    <edge source="JPN" target="SVN">
      <data key="d0">1923226</data>
    </edge>
    <edge source="JPN" target="ZAF">
      <data key="d0">132975373</data>
    </edge>
    <edge source="JPN" target="ZWE">
      <data key="d0">160479</data>
    </edge>
    <edge source="JPN" target="ESP">
      <data key="d0">188728191</data>
    </edge>
    <edge source="JPN" target="SWE">
      <data key="d0">101469458</data>
    </edge>
    <edge source="JPN" target="CHE">
      <data key="d0">19220321</data>
    </edge>
    <edge source="JPN" target="THA">
      <data key="d0">2658362218</data>
    </edge>
    <edge source="JPN" target="TGO">
      <data key="d0">380489</data>
    </edge>
    <edge source="JPN" target="ARE">
      <data key="d0">462210331</data>
    </edge>
    <edge source="JPN" target="TUN">
      <data key="d0">2956727</data>
    </edge>
    <edge source="JPN" target="TUR">
      <data key="d0">317994607</data>
    </edge>
    <edge source="JPN" target="UGA">
      <data key="d0">1546983</data>
    </edge>
    <edge source="JPN" target="UKR">
      <data key="d0">7178733</data>
    </edge>
    <edge source="JPN" target="MKD">
      <data key="d0">485139</data>
    </edge>
    <edge source="JPN" target="EGY">
      <data key="d0">56848437</data>
    </edge>
    <edge source="JPN" target="GBR">
      <data key="d0">672577623</data>
    </edge>
    <edge source="JPN" target="TZA">
      <data key="d0">1048252</data>
    </edge>
    <edge source="JPN" target="USA">
      <data key="d0">7351000787</data>
    </edge>
    <edge source="JPN" target="BFA">
      <data key="d0">12652</data>
    </edge>
    <edge source="JPN" target="URY">
      <data key="d0">2937160</data>
    </edge>
    <edge source="JOR" target="DZA">
      <data key="d0">707617</data>
    </edge>
    <edge source="JOR" target="BEL">
      <data key="d0">22282</data>
    </edge>
    <edge source="JOR" target="BRA">
      <data key="d0">21123</data>
    </edge>
    <edge source="JOR" target="LKA">
      <data key="d0">14670</data>
    </edge>
    <edge source="JOR" target="CHN">
      <data key="d0">1691226</data>
    </edge>
    <edge source="JOR" target="SLV">
      <data key="d0">50497</data>
    </edge>
    <edge source="JOR" target="ETH">
      <data key="d0">45641</data>
    </edge>
    <edge source="JOR" target="FRA">
      <data key="d0">230686</data>
    </edge>
    <edge source="JOR" target="PSE">
      <data key="d0">15442089</data>
    </edge>
    <edge source="JOR" target="DEU">
      <data key="d0">400669</data>
    </edge>
    <edge source="JOR" target="GHA">
      <data key="d0">284872</data>
    </edge>
    <edge source="JOR" target="IDN">
      <data key="d0">17293</data>
    </edge>
    <edge source="JOR" target="IRL">
      <data key="d0">104751</data>
    </edge>
    <edge source="JOR" target="ISR">
      <data key="d0">527555</data>
    </edge>
    <edge source="JOR" target="ITA">
      <data key="d0">243403</data>
    </edge>
    <edge source="JOR" target="JPN">
      <data key="d0">140894</data>
    </edge>
    <edge source="JOR" target="KOR">
      <data key="d0">19259</data>
    </edge>
    <edge source="JOR" target="LBN">
      <data key="d0">228472</data>
    </edge>
    <edge source="JOR" target="MAR">
      <data key="d0">11390</data>
    </edge>
    <edge source="JOR" target="OMN">
      <data key="d0">5087645</data>
    </edge>
    <edge source="JOR" target="NLD">
      <data key="d0">24228</data>
    </edge>
    <edge source="JOR" target="PAK">
      <data key="d0">167883</data>
    </edge>
    <edge source="JOR" target="POL">
      <data key="d0">25424</data>
    </edge>
    <edge source="JOR" target="RUS">
      <data key="d0">42717</data>
    </edge>
    <edge source="JOR" target="SAU">
      <data key="d0">27902404</data>
    </edge>
    <edge source="JOR" target="ZAF">
      <data key="d0">1814944</data>
    </edge>
    <edge source="JOR" target="ESP">
      <data key="d0">90285</data>
    </edge>
    <edge source="JOR" target="SWE">
      <data key="d0">14925</data>
    </edge>
    <edge source="JOR" target="ARE">
      <data key="d0">11048414</data>
    </edge>
    <edge source="JOR" target="TUN">
      <data key="d0">253004</data>
    </edge>
    <edge source="JOR" target="TUR">
      <data key="d0">1964684</data>
    </edge>
    <edge source="JOR" target="UGA">
      <data key="d0">24466</data>
    </edge>
    <edge source="JOR" target="EGY">
      <data key="d0">1496475</data>
    </edge>
    <edge source="JOR" target="GBR">
      <data key="d0">29306</data>
    </edge>
    <edge source="JOR" target="TZA">
      <data key="d0">17042</data>
    </edge>
    <edge source="JOR" target="USA">
      <data key="d0">17022675</data>
    </edge>
    <edge source="KOR" target="ALB">
      <data key="d0">680236</data>
    </edge>
    <edge source="KOR" target="DZA">
      <data key="d0">117875855</data>
    </edge>
    <edge source="KOR" target="AZE">
      <data key="d0">23340186</data>
    </edge>
    <edge source="KOR" target="ARG">
      <data key="d0">27710701</data>
    </edge>
    <edge source="KOR" target="AUS">
      <data key="d0">128072900</data>
    </edge>
    <edge source="KOR" target="AUT">
      <data key="d0">35564231</data>
    </edge>
    <edge source="KOR" target="ARM">
      <data key="d0">190902</data>
    </edge>
    <edge source="KOR" target="BEL">
      <data key="d0">80907464</data>
    </edge>
    <edge source="KOR" target="BOL">
      <data key="d0">1464903</data>
    </edge>
    <edge source="KOR" target="BWA">
      <data key="d0">13629663</data>
    </edge>
    <edge source="KOR" target="BRA">
      <data key="d0">207135174</data>
    </edge>
    <edge source="KOR" target="BGR">
      <data key="d0">1934890</data>
    </edge>
    <edge source="KOR" target="BLR">
      <data key="d0">6674961</data>
    </edge>
    <edge source="KOR" target="KHM">
      <data key="d0">5097246</data>
    </edge>
    <edge source="KOR" target="CMR">
      <data key="d0">331253</data>
    </edge>
    <edge source="KOR" target="CAN">
      <data key="d0">268245721</data>
    </edge>
    <edge source="KOR" target="CAF">
      <data key="d0">16855</data>
    </edge>
    <edge source="KOR" target="LKA">
      <data key="d0">14064418</data>
    </edge>
    <edge source="KOR" target="CHL">
      <data key="d0">62429742</data>
    </edge>
    <edge source="KOR" target="CHN">
      <data key="d0">3937861294</data>
    </edge>
    <edge source="KOR" target="COL">
      <data key="d0">35438268</data>
    </edge>
    <edge source="KOR" target="CRI">
      <data key="d0">2693357</data>
    </edge>
    <edge source="KOR" target="HRV">
      <data key="d0">4083752</data>
    </edge>
    <edge source="KOR" target="CZE">
      <data key="d0">114946870</data>
    </edge>
    <edge source="KOR" target="BEN">
      <data key="d0">195980</data>
    </edge>
    <edge source="KOR" target="DNK">
      <data key="d0">18631367</data>
    </edge>
    <edge source="KOR" target="ECU">
      <data key="d0">11173296</data>
    </edge>
    <edge source="KOR" target="SLV">
      <data key="d0">1251910</data>
    </edge>
    <edge source="KOR" target="ETH">
      <data key="d0">2847811</data>
    </edge>
    <edge source="KOR" target="EST">
      <data key="d0">1722326</data>
    </edge>
    <edge source="KOR" target="FIN">
      <data key="d0">16886641</data>
    </edge>
    <edge source="KOR" target="FRA">
      <data key="d0">92650846</data>
    </edge>
    <edge source="KOR" target="GEO">
      <data key="d0">8222897</data>
    </edge>
    <edge source="KOR" target="DEU">
      <data key="d0">363426598</data>
    </edge>
    <edge source="KOR" target="GHA">
      <data key="d0">4696945</data>
    </edge>
    <edge source="KOR" target="GRC">
      <data key="d0">5233073</data>
    </edge>
    <edge source="KOR" target="GTM">
      <data key="d0">3839994</data>
    </edge>
    <edge source="KOR" target="HND">
      <data key="d0">4102253</data>
    </edge>
    <edge source="KOR" target="HKG">
      <data key="d0">123186989</data>
    </edge>
    <edge source="KOR" target="HUN">
      <data key="d0">86544928</data>
    </edge>
    <edge source="KOR" target="IDN">
      <data key="d0">260815934</data>
    </edge>
    <edge source="KOR" target="IRL">
      <data key="d0">1619632</data>
    </edge>
    <edge source="KOR" target="ISR">
      <data key="d0">53088283</data>
    </edge>
    <edge source="KOR" target="ITA">
      <data key="d0">85897993</data>
    </edge>
    <edge source="KOR" target="CIV">
      <data key="d0">1338521</data>
    </edge>
    <edge source="KOR" target="JAM">
      <data key="d0">529021</data>
    </edge>
    <edge source="KOR" target="JPN">
      <data key="d0">1643792335</data>
    </edge>
    <edge source="KOR" target="KAZ">
      <data key="d0">25693812</data>
    </edge>
    <edge source="KOR" target="JOR">
      <data key="d0">18620085</data>
    </edge>
    <edge source="KOR" target="KGZ">
      <data key="d0">594230</data>
    </edge>
    <edge source="KOR" target="LBN">
      <data key="d0">4109592</data>
    </edge>
    <edge source="KOR" target="LVA">
      <data key="d0">3222778</data>
    </edge>
    <edge source="KOR" target="LTU">
      <data key="d0">1712672</data>
    </edge>
    <edge source="KOR" target="MDG">
      <data key="d0">442365</data>
    </edge>
    <edge source="KOR" target="MWI">
      <data key="d0">447914</data>
    </edge>
    <edge source="KOR" target="MYS">
      <data key="d0">447218357</data>
    </edge>
    <edge source="KOR" target="MRT">
      <data key="d0">63740</data>
    </edge>
    <edge source="KOR" target="MUS">
      <data key="d0">944272</data>
    </edge>
    <edge source="KOR" target="MEX">
      <data key="d0">898613980</data>
    </edge>
    <edge source="KOR" target="MDA">
      <data key="d0">17123</data>
    </edge>
    <edge source="KOR" target="MAR">
      <data key="d0">103221600</data>
    </edge>
    <edge source="KOR" target="MOZ">
      <data key="d0">613849</data>
    </edge>
    <edge source="KOR" target="OMN">
      <data key="d0">85744472</data>
    </edge>
    <edge source="KOR" target="NAM">
      <data key="d0">225959</data>
    </edge>
    <edge source="KOR" target="NLD">
      <data key="d0">221571774</data>
    </edge>
    <edge source="KOR" target="NZL">
      <data key="d0">26983315</data>
    </edge>
    <edge source="KOR" target="NIC">
      <data key="d0">1369568</data>
    </edge>
    <edge source="KOR" target="NOR">
      <data key="d0">13108173</data>
    </edge>
    <edge source="KOR" target="PAK">
      <data key="d0">23562135</data>
    </edge>
    <edge source="KOR" target="PAN">
      <data key="d0">20590706</data>
    </edge>
    <edge source="KOR" target="PRY">
      <data key="d0">1519587</data>
    </edge>
    <edge source="KOR" target="PER">
      <data key="d0">63355611</data>
    </edge>
    <edge source="KOR" target="PHL">
      <data key="d0">235504859</data>
    </edge>
    <edge source="KOR" target="POL">
      <data key="d0">241503814</data>
    </edge>
    <edge source="KOR" target="PRT">
      <data key="d0">21773048</data>
    </edge>
    <edge source="KOR" target="ROU">
      <data key="d0">65664388</data>
    </edge>
    <edge source="KOR" target="RUS">
      <data key="d0">245173868</data>
    </edge>
    <edge source="KOR" target="SAU">
      <data key="d0">368943762</data>
    </edge>
    <edge source="KOR" target="SEN">
      <data key="d0">1716955</data>
    </edge>
    <edge source="KOR" target="SRB">
      <data key="d0">1424314</data>
    </edge>
    <edge source="KOR" target="IND">
      <data key="d0">618970461</data>
    </edge>
    <edge source="KOR" target="SGP">
      <data key="d0">194359963</data>
    </edge>
    <edge source="KOR" target="SVK">
      <data key="d0">407513022</data>
    </edge>
    <edge source="KOR" target="VNM">
      <data key="d0">927525009</data>
    </edge>
    <edge source="KOR" target="SVN">
      <data key="d0">19442872</data>
    </edge>
    <edge source="KOR" target="ZAF">
      <data key="d0">41654768</data>
    </edge>
    <edge source="KOR" target="ZWE">
      <data key="d0">497676</data>
    </edge>
    <edge source="KOR" target="ESP">
      <data key="d0">58116351</data>
    </edge>
    <edge source="KOR" target="SWE">
      <data key="d0">21466616</data>
    </edge>
    <edge source="KOR" target="CHE">
      <data key="d0">9921401</data>
    </edge>
    <edge source="KOR" target="THA">
      <data key="d0">456374383</data>
    </edge>
    <edge source="KOR" target="TGO">
      <data key="d0">484866</data>
    </edge>
    <edge source="KOR" target="ARE">
      <data key="d0">519277398</data>
    </edge>
    <edge source="KOR" target="TUN">
      <data key="d0">6819918</data>
    </edge>
    <edge source="KOR" target="TUR">
      <data key="d0">322199992</data>
    </edge>
    <edge source="KOR" target="UGA">
      <data key="d0">198631</data>
    </edge>
    <edge source="KOR" target="UKR">
      <data key="d0">3252109</data>
    </edge>
    <edge source="KOR" target="MKD">
      <data key="d0">11670</data>
    </edge>
    <edge source="KOR" target="EGY">
      <data key="d0">83328678</data>
    </edge>
    <edge source="KOR" target="GBR">
      <data key="d0">184068480</data>
    </edge>
    <edge source="KOR" target="TZA">
      <data key="d0">16753242</data>
    </edge>
    <edge source="KOR" target="USA">
      <data key="d0">3020993880</data>
    </edge>
    <edge source="KOR" target="BFA">
      <data key="d0">25402</data>
    </edge>
    <edge source="KOR" target="URY">
      <data key="d0">5469019</data>
    </edge>
    <edge source="LBN" target="DZA">
      <data key="d0">3612756</data>
    </edge>
    <edge source="LBN" target="AUS">
      <data key="d0">73431</data>
    </edge>
    <edge source="LBN" target="BEL">
      <data key="d0">46968</data>
    </edge>
    <edge source="LBN" target="BRA">
      <data key="d0">78897</data>
    </edge>
    <edge source="LBN" target="BGR">
      <data key="d0">178202</data>
    </edge>
    <edge source="LBN" target="BDI">
      <data key="d0">16523</data>
    </edge>
    <edge source="LBN" target="CMR">
      <data key="d0">296977</data>
    </edge>
    <edge source="LBN" target="CAN">
      <data key="d0">51632</data>
    </edge>
    <edge source="LBN" target="CAF">
      <data key="d0">253255</data>
    </edge>
    <edge source="LBN" target="CHN">
      <data key="d0">79455</data>
    </edge>
    <edge source="LBN" target="CZE">
      <data key="d0">163936</data>
    </edge>
    <edge source="LBN" target="BEN">
      <data key="d0">111822</data>
    </edge>
    <edge source="LBN" target="DNK">
      <data key="d0">87202</data>
    </edge>
    <edge source="LBN" target="ECU">
      <data key="d0">18992</data>
    </edge>
    <edge source="LBN" target="ETH">
      <data key="d0">96683</data>
    </edge>
    <edge source="LBN" target="FRA">
      <data key="d0">2147339</data>
    </edge>
    <edge source="LBN" target="GMB">
      <data key="d0">41508</data>
    </edge>
    <edge source="LBN" target="DEU">
      <data key="d0">681915</data>
    </edge>
    <edge source="LBN" target="GHA">
      <data key="d0">851256</data>
    </edge>
    <edge source="LBN" target="HUN">
      <data key="d0">45000</data>
    </edge>
    <edge source="LBN" target="ITA">
      <data key="d0">793621</data>
    </edge>
    <edge source="LBN" target="CIV">
      <data key="d0">2389271</data>
    </edge>
    <edge source="LBN" target="JOR">
      <data key="d0">1973794</data>
    </edge>
    <edge source="LBN" target="KOR">
      <data key="d0">325403</data>
    </edge>
    <edge source="LBN" target="LVA">
      <data key="d0">30311</data>
    </edge>
    <edge source="LBN" target="LTU">
      <data key="d0">42374</data>
    </edge>
    <edge source="LBN" target="MWI">
      <data key="d0">23527</data>
    </edge>
    <edge source="LBN" target="MYS">
      <data key="d0">26064</data>
    </edge>
    <edge source="LBN" target="MUS">
      <data key="d0">22361</data>
    </edge>
    <edge source="LBN" target="MAR">
      <data key="d0">44447</data>
    </edge>
    <edge source="LBN" target="MOZ">
      <data key="d0">16934</data>
    </edge>
    <edge source="LBN" target="OMN">
      <data key="d0">156688</data>
    </edge>
    <edge source="LBN" target="NLD">
      <data key="d0">327100</data>
    </edge>
    <edge source="LBN" target="NER">
      <data key="d0">66242</data>
    </edge>
    <edge source="LBN" target="POL">
      <data key="d0">70642</data>
    </edge>
    <edge source="LBN" target="SAU">
      <data key="d0">12822680</data>
    </edge>
    <edge source="LBN" target="SEN">
      <data key="d0">281355</data>
    </edge>
    <edge source="LBN" target="SRB">
      <data key="d0">78682</data>
    </edge>
    <edge source="LBN" target="IND">
      <data key="d0">250331</data>
    </edge>
    <edge source="LBN" target="SGP">
      <data key="d0">15119</data>
    </edge>
    <edge source="LBN" target="VNM">
      <data key="d0">20066</data>
    </edge>
    <edge source="LBN" target="ZAF">
      <data key="d0">21010</data>
    </edge>
    <edge source="LBN" target="ESP">
      <data key="d0">12706</data>
    </edge>
    <edge source="LBN" target="SWE">
      <data key="d0">226577</data>
    </edge>
    <edge source="LBN" target="TGO">
      <data key="d0">176274</data>
    </edge>
    <edge source="LBN" target="ARE">
      <data key="d0">2461897</data>
    </edge>
    <edge source="LBN" target="TUN">
      <data key="d0">11456</data>
    </edge>
    <edge source="LBN" target="TUR">
      <data key="d0">506285</data>
    </edge>
    <edge source="LBN" target="UGA">
      <data key="d0">194643</data>
    </edge>
    <edge source="LBN" target="UKR">
      <data key="d0">17037</data>
    </edge>
    <edge source="LBN" target="EGY">
      <data key="d0">1882928</data>
    </edge>
    <edge source="LBN" target="GBR">
      <data key="d0">429283</data>
    </edge>
    <edge source="LBN" target="TZA">
      <data key="d0">84027</data>
    </edge>
    <edge source="LBN" target="USA">
      <data key="d0">559284</data>
    </edge>
    <edge source="LTU" target="ALB">
      <data key="d0">25091</data>
    </edge>
    <edge source="LTU" target="DZA">
      <data key="d0">629079</data>
    </edge>
    <edge source="LTU" target="AZE">
      <data key="d0">2933676</data>
    </edge>
    <edge source="LTU" target="ARG">
      <data key="d0">560676</data>
    </edge>
    <edge source="LTU" target="AUS">
      <data key="d0">1252531</data>
    </edge>
    <edge source="LTU" target="AUT">
      <data key="d0">3825842</data>
    </edge>
    <edge source="LTU" target="ARM">
      <data key="d0">284751</data>
    </edge>
    <edge source="LTU" target="BEL">
      <data key="d0">6172516</data>
    </edge>
    <edge source="LTU" target="BRA">
      <data key="d0">60632</data>
    </edge>
    <edge source="LTU" target="BGR">
      <data key="d0">2120453</data>
    </edge>
    <edge source="LTU" target="BLR">
      <data key="d0">77421429</data>
    </edge>
    <edge source="LTU" target="CAN">
      <data key="d0">3653507</data>
    </edge>
    <edge source="LTU" target="LKA">
      <data key="d0">57636</data>
    </edge>
    <edge source="LTU" target="CHL">
      <data key="d0">103734</data>
    </edge>
    <edge source="LTU" target="CHN">
      <data key="d0">7134984</data>
    </edge>
    <edge source="LTU" target="CRI">
      <data key="d0">58878</data>
    </edge>
    <edge source="LTU" target="HRV">
      <data key="d0">1416354</data>
    </edge>
    <edge source="LTU" target="CZE">
      <data key="d0">10547379</data>
    </edge>
    <edge source="LTU" target="DNK">
      <data key="d0">28979537</data>
    </edge>
    <edge source="LTU" target="ECU">
      <data key="d0">84200</data>
    </edge>
    <edge source="LTU" target="EST">
      <data key="d0">20724737</data>
    </edge>
    <edge source="LTU" target="FIN">
      <data key="d0">11269283</data>
    </edge>
    <edge source="LTU" target="FRA">
      <data key="d0">10808763</data>
    </edge>
    <edge source="LTU" target="GEO">
      <data key="d0">1136619</data>
    </edge>
    <edge source="LTU" target="DEU">
      <data key="d0">43275981</data>
    </edge>
    <edge source="LTU" target="GRC">
      <data key="d0">885519</data>
    </edge>
    <edge source="LTU" target="HKG">
      <data key="d0">194540</data>
    </edge>
    <edge source="LTU" target="HUN">
      <data key="d0">3255044</data>
    </edge>
    <edge source="LTU" target="IDN">
      <data key="d0">93467</data>
    </edge>
    <edge source="LTU" target="IRL">
      <data key="d0">1756872</data>
    </edge>
    <edge source="LTU" target="ISR">
      <data key="d0">301117</data>
    </edge>
    <edge source="LTU" target="ITA">
      <data key="d0">3812688</data>
    </edge>
    <edge source="LTU" target="CIV">
      <data key="d0">17886</data>
    </edge>
    <edge source="LTU" target="JPN">
      <data key="d0">34593</data>
    </edge>
    <edge source="LTU" target="KAZ">
      <data key="d0">48853554</data>
    </edge>
    <edge source="LTU" target="KOR">
      <data key="d0">1909745</data>
    </edge>
    <edge source="LTU" target="KGZ">
      <data key="d0">1258438</data>
    </edge>
    <edge source="LTU" target="LBN">
      <data key="d0">15402</data>
    </edge>
    <edge source="LTU" target="LVA">
      <data key="d0">43392545</data>
    </edge>
    <edge source="LTU" target="MYS">
      <data key="d0">537754</data>
    </edge>
    <edge source="LTU" target="MEX">
      <data key="d0">1243462</data>
    </edge>
    <edge source="LTU" target="MDA">
      <data key="d0">1165273</data>
    </edge>
    <edge source="LTU" target="MAR">
      <data key="d0">1100488</data>
    </edge>
    <edge source="LTU" target="NLD">
      <data key="d0">7427843</data>
    </edge>
    <edge source="LTU" target="NZL">
      <data key="d0">311626</data>
    </edge>
    <edge source="LTU" target="NIC">
      <data key="d0">19504</data>
    </edge>
    <edge source="LTU" target="NOR">
      <data key="d0">19863893</data>
    </edge>
    <edge source="LTU" target="PAK">
      <data key="d0">13432</data>
    </edge>
    <edge source="LTU" target="PAN">
      <data key="d0">11736</data>
    </edge>
    <edge source="LTU" target="PHL">
      <data key="d0">85496</data>
    </edge>
    <edge source="LTU" target="POL">
      <data key="d0">24173926</data>
    </edge>
    <edge source="LTU" target="PRT">
      <data key="d0">1840007</data>
    </edge>
    <edge source="LTU" target="ROU">
      <data key="d0">3135634</data>
    </edge>
    <edge source="LTU" target="RUS">
      <data key="d0">461141174</data>
    </edge>
    <edge source="LTU" target="SAU">
      <data key="d0">926027</data>
    </edge>
    <edge source="LTU" target="SEN">
      <data key="d0">78633</data>
    </edge>
    <edge source="LTU" target="SRB">
      <data key="d0">512218</data>
    </edge>
    <edge source="LTU" target="IND">
      <data key="d0">433222</data>
    </edge>
    <edge source="LTU" target="SGP">
      <data key="d0">286996</data>
    </edge>
    <edge source="LTU" target="SVK">
      <data key="d0">2145748</data>
    </edge>
    <edge source="LTU" target="VNM">
      <data key="d0">114756</data>
    </edge>
    <edge source="LTU" target="SVN">
      <data key="d0">1596541</data>
    </edge>
    <edge source="LTU" target="ZAF">
      <data key="d0">498237</data>
    </edge>
    <edge source="LTU" target="ESP">
      <data key="d0">15757551</data>
    </edge>
    <edge source="LTU" target="SWE">
      <data key="d0">17935432</data>
    </edge>
    <edge source="LTU" target="CHE">
      <data key="d0">3146641</data>
    </edge>
    <edge source="LTU" target="THA">
      <data key="d0">120060</data>
    </edge>
    <edge source="LTU" target="ARE">
      <data key="d0">530079</data>
    </edge>
    <edge source="LTU" target="TUN">
      <data key="d0">51815</data>
    </edge>
    <edge source="LTU" target="TUR">
      <data key="d0">466461</data>
    </edge>
    <edge source="LTU" target="UKR">
      <data key="d0">12234959</data>
    </edge>
    <edge source="LTU" target="MKD">
      <data key="d0">128824</data>
    </edge>
    <edge source="LTU" target="EGY">
      <data key="d0">34220</data>
    </edge>
    <edge source="LTU" target="GBR">
      <data key="d0">9631715</data>
    </edge>
    <edge source="LTU" target="TZA">
      <data key="d0">32041</data>
    </edge>
    <edge source="LTU" target="USA">
      <data key="d0">8697814</data>
    </edge>
    <edge source="MUS" target="AUS">
      <data key="d0">29613</data>
    </edge>
    <edge source="MUS" target="BEL">
      <data key="d0">235236</data>
    </edge>
    <edge source="MUS" target="DNK">
      <data key="d0">47977</data>
    </edge>
    <edge source="MUS" target="FIN">
      <data key="d0">12665</data>
    </edge>
    <edge source="MUS" target="FRA">
      <data key="d0">1000829</data>
    </edge>
    <edge source="MUS" target="DEU">
      <data key="d0">130500</data>
    </edge>
    <edge source="MUS" target="ITA">
      <data key="d0">14115</data>
    </edge>
    <edge source="MUS" target="CIV">
      <data key="d0">12454</data>
    </edge>
    <edge source="MUS" target="JPN">
      <data key="d0">17978</data>
    </edge>
    <edge source="MUS" target="KOR">
      <data key="d0">15487</data>
    </edge>
    <edge source="MUS" target="MDG">
      <data key="d0">769465</data>
    </edge>
    <edge source="MUS" target="NLD">
      <data key="d0">79035</data>
    </edge>
    <edge source="MUS" target="NZL">
      <data key="d0">18000</data>
    </edge>
    <edge source="MUS" target="PRT">
      <data key="d0">55981</data>
    </edge>
    <edge source="MUS" target="ZAF">
      <data key="d0">216551</data>
    </edge>
    <edge source="MUS" target="ESP">
      <data key="d0">121826</data>
    </edge>
    <edge source="MUS" target="ARE">
      <data key="d0">255361</data>
    </edge>
    <edge source="MUS" target="TUR">
      <data key="d0">11094</data>
    </edge>
    <edge source="MUS" target="GBR">
      <data key="d0">49337</data>
    </edge>
    <edge source="MUS" target="TZA">
      <data key="d0">234718</data>
    </edge>
    <edge source="MOZ" target="BEL">
      <data key="d0">190563</data>
    </edge>
    <edge source="MOZ" target="COL">
      <data key="d0">26832</data>
    </edge>
    <edge source="MOZ" target="FRA">
      <data key="d0">90118</data>
    </edge>
    <edge source="MOZ" target="ITA">
      <data key="d0">533856</data>
    </edge>
    <edge source="MOZ" target="CIV">
      <data key="d0">108120</data>
    </edge>
    <edge source="MOZ" target="MWI">
      <data key="d0">102681</data>
    </edge>
    <edge source="MOZ" target="NLD">
      <data key="d0">48374</data>
    </edge>
    <edge source="MOZ" target="NOR">
      <data key="d0">53624</data>
    </edge>
    <edge source="MOZ" target="PRT">
      <data key="d0">110578</data>
    </edge>
    <edge source="MOZ" target="RUS">
      <data key="d0">29433</data>
    </edge>
    <edge source="MOZ" target="SGP">
      <data key="d0">17121</data>
    </edge>
    <edge source="MOZ" target="ZAF">
      <data key="d0">2539863</data>
    </edge>
    <edge source="MOZ" target="ZWE">
      <data key="d0">21667</data>
    </edge>
    <edge source="MOZ" target="ARE">
      <data key="d0">427080</data>
    </edge>
    <edge source="MOZ" target="UGA">
      <data key="d0">698041</data>
    </edge>
    <edge source="MOZ" target="EGY">
      <data key="d0">10595</data>
    </edge>
    <edge source="MOZ" target="GBR">
      <data key="d0">47985</data>
    </edge>
    <edge source="MOZ" target="TZA">
      <data key="d0">694505</data>
    </edge>
    <edge source="MOZ" target="USA">
      <data key="d0">582048</data>
    </edge>
    <edge source="NAM" target="BEL">
      <data key="d0">163753</data>
    </edge>
    <edge source="NAM" target="BWA">
      <data key="d0">588372</data>
    </edge>
    <edge source="NAM" target="CAN">
      <data key="d0">13338</data>
    </edge>
    <edge source="NAM" target="DNK">
      <data key="d0">10886</data>
    </edge>
    <edge source="NAM" target="FRA">
      <data key="d0">78984</data>
    </edge>
    <edge source="NAM" target="DEU">
      <data key="d0">553678</data>
    </edge>
    <edge source="NAM" target="GHA">
      <data key="d0">26948</data>
    </edge>
    <edge source="NAM" target="MWI">
      <data key="d0">10015</data>
    </edge>
    <edge source="NAM" target="MOZ">
      <data key="d0">20905</data>
    </edge>
    <edge source="NAM" target="NLD">
      <data key="d0">586920</data>
    </edge>
    <edge source="NAM" target="NOR">
      <data key="d0">32686</data>
    </edge>
    <edge source="NAM" target="PAN">
      <data key="d0">1361293</data>
    </edge>
    <edge source="NAM" target="SGP">
      <data key="d0">109979</data>
    </edge>
    <edge source="NAM" target="ZAF">
      <data key="d0">11699544</data>
    </edge>
    <edge source="NAM" target="ESP">
      <data key="d0">15214</data>
    </edge>
    <edge source="NAM" target="ARE">
      <data key="d0">13941</data>
    </edge>
    <edge source="NAM" target="GBR">
      <data key="d0">17219</data>
    </edge>
    <edge source="NAM" target="USA">
      <data key="d0">184429</data>
    </edge>
    <edge source="NZL" target="ARG">
      <data key="d0">1048795</data>
    </edge>
    <edge source="NZL" target="AUS">
      <data key="d0">217234820</data>
    </edge>
    <edge source="NZL" target="AUT">
      <data key="d0">48959</data>
    </edge>
    <edge source="NZL" target="BEL">
      <data key="d0">1235001</data>
    </edge>
    <edge source="NZL" target="BOL">
      <data key="d0">103561</data>
    </edge>
    <edge source="NZL" target="BWA">
      <data key="d0">15476</data>
    </edge>
    <edge source="NZL" target="BRA">
      <data key="d0">1730721</data>
    </edge>
    <edge source="NZL" target="BGR">
      <data key="d0">25865</data>
    </edge>
    <edge source="NZL" target="CAN">
      <data key="d0">8210505</data>
    </edge>
    <edge source="NZL" target="LKA">
      <data key="d0">68553</data>
    </edge>
    <edge source="NZL" target="CHL">
      <data key="d0">2398768</data>
    </edge>
    <edge source="NZL" target="CHN">
      <data key="d0">5933838</data>
    </edge>
    <edge source="NZL" target="COL">
      <data key="d0">335382</data>
    </edge>
    <edge source="NZL" target="CRI">
      <data key="d0">555553</data>
    </edge>
    <edge source="NZL" target="HRV">
      <data key="d0">29833</data>
    </edge>
    <edge source="NZL" target="CZE">
      <data key="d0">242598</data>
    </edge>
    <edge source="NZL" target="DNK">
      <data key="d0">887906</data>
    </edge>
    <edge source="NZL" target="ECU">
      <data key="d0">274696</data>
    </edge>
    <edge source="NZL" target="EST">
      <data key="d0">44861</data>
    </edge>
    <edge source="NZL" target="FIN">
      <data key="d0">125129</data>
    </edge>
    <edge source="NZL" target="FRA">
      <data key="d0">3201948</data>
    </edge>
    <edge source="NZL" target="DEU">
      <data key="d0">4031248</data>
    </edge>
    <edge source="NZL" target="GHA">
      <data key="d0">45650</data>
    </edge>
    <edge source="NZL" target="GRC">
      <data key="d0">79848</data>
    </edge>
    <edge source="NZL" target="GTM">
      <data key="d0">120002</data>
    </edge>
    <edge source="NZL" target="HKG">
      <data key="d0">1982285</data>
    </edge>
    <edge source="NZL" target="HUN">
      <data key="d0">140017</data>
    </edge>
    <edge source="NZL" target="IDN">
      <data key="d0">2774504</data>
    </edge>
    <edge source="NZL" target="IRL">
      <data key="d0">1990087</data>
    </edge>
    <edge source="NZL" target="ISR">
      <data key="d0">152672</data>
    </edge>
    <edge source="NZL" target="ITA">
      <data key="d0">1161895</data>
    </edge>
    <edge source="NZL" target="CIV">
      <data key="d0">133728</data>
    </edge>
    <edge source="NZL" target="JAM">
      <data key="d0">32852</data>
    </edge>
    <edge source="NZL" target="JPN">
      <data key="d0">1777051</data>
    </edge>
    <edge source="NZL" target="KAZ">
      <data key="d0">14739</data>
    </edge>
    <edge source="NZL" target="JOR">
      <data key="d0">10713</data>
    </edge>
    <edge source="NZL" target="KOR">
      <data key="d0">1319934</data>
    </edge>
    <edge source="NZL" target="LBN">
      <data key="d0">14643</data>
    </edge>
    <edge source="NZL" target="LTU">
      <data key="d0">649110</data>
    </edge>
    <edge source="NZL" target="MWI">
      <data key="d0">10268</data>
    </edge>
    <edge source="NZL" target="MYS">
      <data key="d0">3366505</data>
    </edge>
    <edge source="NZL" target="MEX">
      <data key="d0">2545380</data>
    </edge>
    <edge source="NZL" target="OMN">
      <data key="d0">34315</data>
    </edge>
    <edge source="NZL" target="NAM">
      <data key="d0">18173</data>
    </edge>
    <edge source="NZL" target="NLD">
      <data key="d0">6387224</data>
    </edge>
    <edge source="NZL" target="NIC">
      <data key="d0">27276</data>
    </edge>
    <edge source="NZL" target="NOR">
      <data key="d0">124126</data>
    </edge>
    <edge source="NZL" target="PAK">
      <data key="d0">415042</data>
    </edge>
    <edge source="NZL" target="PAN">
      <data key="d0">43268</data>
    </edge>
    <edge source="NZL" target="PRY">
      <data key="d0">99438</data>
    </edge>
    <edge source="NZL" target="PER">
      <data key="d0">344202</data>
    </edge>
    <edge source="NZL" target="PHL">
      <data key="d0">1161650</data>
    </edge>
    <edge source="NZL" target="POL">
      <data key="d0">784511</data>
    </edge>
    <edge source="NZL" target="PRT">
      <data key="d0">125668</data>
    </edge>
    <edge source="NZL" target="ROU">
      <data key="d0">78636</data>
    </edge>
    <edge source="NZL" target="RUS">
      <data key="d0">93070</data>
    </edge>
    <edge source="NZL" target="SAU">
      <data key="d0">997310</data>
    </edge>
    <edge source="NZL" target="IND">
      <data key="d0">4178596</data>
    </edge>
    <edge source="NZL" target="SGP">
      <data key="d0">5034471</data>
    </edge>
    <edge source="NZL" target="VNM">
      <data key="d0">752785</data>
    </edge>
    <edge source="NZL" target="SVN">
      <data key="d0">55063</data>
    </edge>
    <edge source="NZL" target="ZAF">
      <data key="d0">4258855</data>
    </edge>
    <edge source="NZL" target="ESP">
      <data key="d0">441180</data>
    </edge>
    <edge source="NZL" target="SWE">
      <data key="d0">588918</data>
    </edge>
    <edge source="NZL" target="CHE">
      <data key="d0">780813</data>
    </edge>
    <edge source="NZL" target="THA">
      <data key="d0">8089328</data>
    </edge>
    <edge source="NZL" target="ARE">
      <data key="d0">2025339</data>
    </edge>
    <edge source="NZL" target="TUN">
      <data key="d0">81809</data>
    </edge>
    <edge source="NZL" target="TUR">
      <data key="d0">4764017</data>
    </edge>
    <edge source="NZL" target="UGA">
      <data key="d0">10735</data>
    </edge>
    <edge source="NZL" target="EGY">
      <data key="d0">52471</data>
    </edge>
    <edge source="NZL" target="GBR">
      <data key="d0">20251032</data>
    </edge>
    <edge source="NZL" target="TZA">
      <data key="d0">66701</data>
    </edge>
    <edge source="NZL" target="USA">
      <data key="d0">62771964</data>
    </edge>
    <edge source="NZL" target="URY">
      <data key="d0">3448941</data>
    </edge>
    <edge source="NIC" target="BGR">
      <data key="d0">23670</data>
    </edge>
    <edge source="NIC" target="COL">
      <data key="d0">48836</data>
    </edge>
    <edge source="NIC" target="CRI">
      <data key="d0">348800</data>
    </edge>
    <edge source="NIC" target="SLV">
      <data key="d0">868736</data>
    </edge>
    <edge source="NIC" target="GTM">
      <data key="d0">396909</data>
    </edge>
    <edge source="NIC" target="HND">
      <data key="d0">309072</data>
    </edge>
    <edge source="NIC" target="JPN">
      <data key="d0">18718</data>
    </edge>
    <edge source="NIC" target="MEX">
      <data key="d0">52691</data>
    </edge>
    <edge source="NIC" target="PAN">
      <data key="d0">48270</data>
    </edge>
    <edge source="NIC" target="PER">
      <data key="d0">205331</data>
    </edge>
    <edge source="NIC" target="PRT">
      <data key="d0">40747</data>
    </edge>
    <edge source="NIC" target="ESP">
      <data key="d0">11109</data>
    </edge>
    <edge source="NIC" target="USA">
      <data key="d0">1089224</data>
    </edge>
    <edge source="PAK" target="DZA">
      <data key="d0">104071</data>
    </edge>
    <edge source="PAK" target="ARG">
      <data key="d0">30068</data>
    </edge>
    <edge source="PAK" target="AUS">
      <data key="d0">207939</data>
    </edge>
    <edge source="PAK" target="AUT">
      <data key="d0">109690</data>
    </edge>
    <edge source="PAK" target="BEL">
      <data key="d0">90873</data>
    </edge>
    <edge source="PAK" target="BRA">
      <data key="d0">278198</data>
    </edge>
    <edge source="PAK" target="CMR">
      <data key="d0">182950</data>
    </edge>
    <edge source="PAK" target="CAN">
      <data key="d0">51985</data>
    </edge>
    <edge source="PAK" target="LKA">
      <data key="d0">680735</data>
    </edge>
    <edge source="PAK" target="CHN">
      <data key="d0">1699813</data>
    </edge>
    <edge source="PAK" target="COL">
      <data key="d0">121460</data>
    </edge>
    <edge source="PAK" target="DNK">
      <data key="d0">48334</data>
    </edge>
    <edge source="PAK" target="ECU">
      <data key="d0">64722</data>
    </edge>
    <edge source="PAK" target="ETH">
      <data key="d0">39446</data>
    </edge>
    <edge source="PAK" target="FIN">
      <data key="d0">287358</data>
    </edge>
    <edge source="PAK" target="FRA">
      <data key="d0">199742</data>
    </edge>
    <edge source="PAK" target="DEU">
      <data key="d0">1022012</data>
    </edge>
    <edge source="PAK" target="GHA">
      <data key="d0">60836</data>
    </edge>
    <edge source="PAK" target="IDN">
      <data key="d0">495568</data>
    </edge>
    <edge source="PAK" target="IRL">
      <data key="d0">67048</data>
    </edge>
    <edge source="PAK" target="ITA">
      <data key="d0">577489</data>
    </edge>
    <edge source="PAK" target="JPN">
      <data key="d0">149110</data>
    </edge>
    <edge source="PAK" target="JOR">
      <data key="d0">49488</data>
    </edge>
    <edge source="PAK" target="KOR">
      <data key="d0">61181</data>
    </edge>
    <edge source="PAK" target="LBN">
      <data key="d0">74145</data>
    </edge>
    <edge source="PAK" target="LTU">
      <data key="d0">142243</data>
    </edge>
    <edge source="PAK" target="MDG">
      <data key="d0">65788</data>
    </edge>
    <edge source="PAK" target="MYS">
      <data key="d0">103708</data>
    </edge>
    <edge source="PAK" target="MAR">
      <data key="d0">423650</data>
    </edge>
    <edge source="PAK" target="MOZ">
      <data key="d0">89272</data>
    </edge>
    <edge source="PAK" target="OMN">
      <data key="d0">443708</data>
    </edge>
    <edge source="PAK" target="NLD">
      <data key="d0">2348548</data>
    </edge>
    <edge source="PAK" target="NZL">
      <data key="d0">33736</data>
    </edge>
    <edge source="PAK" target="PHL">
      <data key="d0">72284</data>
    </edge>
    <edge source="PAK" target="POL">
      <data key="d0">265166</data>
    </edge>
    <edge source="PAK" target="ROU">
      <data key="d0">111204</data>
    </edge>
    <edge source="PAK" target="SAU">
      <data key="d0">5859840</data>
    </edge>
    <edge source="PAK" target="IND">
      <data key="d0">505449</data>
    </edge>
    <edge source="PAK" target="SGP">
      <data key="d0">101579</data>
    </edge>
    <edge source="PAK" target="VNM">
      <data key="d0">65329</data>
    </edge>
    <edge source="PAK" target="SVN">
      <data key="d0">141189</data>
    </edge>
    <edge source="PAK" target="ZAF">
      <data key="d0">703746</data>
    </edge>
    <edge source="PAK" target="ESP">
      <data key="d0">28155</data>
    </edge>
    <edge source="PAK" target="SWE">
      <data key="d0">109961</data>
    </edge>
    <edge source="PAK" target="CHE">
      <data key="d0">187553</data>
    </edge>
    <edge source="PAK" target="THA">
      <data key="d0">364449</data>
    </edge>
    <edge source="PAK" target="ARE">
      <data key="d0">7630985</data>
    </edge>
    <edge source="PAK" target="TUN">
      <data key="d0">279189</data>
    </edge>
    <edge source="PAK" target="TUR">
      <data key="d0">280749</data>
    </edge>
    <edge source="PAK" target="EGY">
      <data key="d0">439755</data>
    </edge>
    <edge source="PAK" target="GBR">
      <data key="d0">874531</data>
    </edge>
    <edge source="PAK" target="TZA">
      <data key="d0">139866</data>
    </edge>
    <edge source="PAK" target="USA">
      <data key="d0">2006084</data>
    </edge>
    <edge source="PAN" target="ARG">
      <data key="d0">10524653</data>
    </edge>
    <edge source="PAN" target="BOL">
      <data key="d0">1456659</data>
    </edge>
    <edge source="PAN" target="BRA">
      <data key="d0">13023476</data>
    </edge>
    <edge source="PAN" target="CHL">
      <data key="d0">11412377</data>
    </edge>
    <edge source="PAN" target="COL">
      <data key="d0">48925616</data>
    </edge>
    <edge source="PAN" target="CRI">
      <data key="d0">19268600</data>
    </edge>
    <edge source="PAN" target="ECU">
      <data key="d0">22928003</data>
    </edge>
    <edge source="PAN" target="SLV">
      <data key="d0">8297514</data>
    </edge>
    <edge source="PAN" target="ETH">
      <data key="d0">17741</data>
    </edge>
    <edge source="PAN" target="FIN">
      <data key="d0">78880</data>
    </edge>
    <edge source="PAN" target="FRA">
      <data key="d0">29795</data>
    </edge>
    <edge source="PAN" target="GTM">
      <data key="d0">9035047</data>
    </edge>
    <edge source="PAN" target="HND">
      <data key="d0">9259399</data>
    </edge>
    <edge source="PAN" target="ITA">
      <data key="d0">12370</data>
    </edge>
    <edge source="PAN" target="JAM">
      <data key="d0">5682202</data>
    </edge>
    <edge source="PAN" target="MEX">
      <data key="d0">3302814</data>
    </edge>
    <edge source="PAN" target="NLD">
      <data key="d0">48125</data>
    </edge>
    <edge source="PAN" target="NIC">
      <data key="d0">13477917</data>
    </edge>
    <edge source="PAN" target="PRY">
      <data key="d0">1204030</data>
    </edge>
    <edge source="PAN" target="PER">
      <data key="d0">11954539</data>
    </edge>
    <edge source="PAN" target="RUS">
      <data key="d0">172484</data>
    </edge>
    <edge source="PAN" target="ESP">
      <data key="d0">288832</data>
    </edge>
    <edge source="PAN" target="ARE">
      <data key="d0">33600</data>
    </edge>
    <edge source="PAN" target="USA">
      <data key="d0">6360007</data>
    </edge>
    <edge source="PAN" target="URY">
      <data key="d0">1340583</data>
    </edge>
    <edge source="PRY" target="ARG">
      <data key="d0">230035</data>
    </edge>
    <edge source="PRY" target="BOL">
      <data key="d0">447829</data>
    </edge>
    <edge source="PRY" target="BRA">
      <data key="d0">638208</data>
    </edge>
    <edge source="PRY" target="CHL">
      <data key="d0">77278</data>
    </edge>
    <edge source="PRY" target="ECU">
      <data key="d0">14047</data>
    </edge>
    <edge source="PRY" target="DEU">
      <data key="d0">15673</data>
    </edge>
    <edge source="PRY" target="ITA">
      <data key="d0">151165</data>
    </edge>
    <edge source="PRY" target="MEX">
      <data key="d0">43778</data>
    </edge>
    <edge source="PRY" target="NLD">
      <data key="d0">21526</data>
    </edge>
    <edge source="PRY" target="PAN">
      <data key="d0">28859</data>
    </edge>
    <edge source="PRY" target="PER">
      <data key="d0">17661</data>
    </edge>
    <edge source="PRY" target="ESP">
      <data key="d0">44268</data>
    </edge>
    <edge source="PRY" target="USA">
      <data key="d0">1118552</data>
    </edge>
    <edge source="PRY" target="URY">
      <data key="d0">92696</data>
    </edge>
    <edge source="PER" target="ARG">
      <data key="d0">754886</data>
    </edge>
    <edge source="PER" target="AUS">
      <data key="d0">94946</data>
    </edge>
    <edge source="PER" target="BEL">
      <data key="d0">139586</data>
    </edge>
    <edge source="PER" target="BOL">
      <data key="d0">4723148</data>
    </edge>
    <edge source="PER" target="BRA">
      <data key="d0">2542386</data>
    </edge>
    <edge source="PER" target="CAN">
      <data key="d0">424148</data>
    </edge>
    <edge source="PER" target="CHL">
      <data key="d0">11178534</data>
    </edge>
    <edge source="PER" target="CHN">
      <data key="d0">54108</data>
    </edge>
    <edge source="PER" target="COL">
      <data key="d0">5212755</data>
    </edge>
    <edge source="PER" target="CRI">
      <data key="d0">374986</data>
    </edge>
    <edge source="PER" target="DNK">
      <data key="d0">68504</data>
    </edge>
    <edge source="PER" target="ECU">
      <data key="d0">9915503</data>
    </edge>
    <edge source="PER" target="SLV">
      <data key="d0">181577</data>
    </edge>
    <edge source="PER" target="FIN">
      <data key="d0">19107</data>
    </edge>
    <edge source="PER" target="FRA">
      <data key="d0">15040</data>
    </edge>
    <edge source="PER" target="DEU">
      <data key="d0">1359153</data>
    </edge>
    <edge source="PER" target="GTM">
      <data key="d0">1455288</data>
    </edge>
    <edge source="PER" target="HND">
      <data key="d0">131823</data>
    </edge>
    <edge source="PER" target="HKG">
      <data key="d0">195794</data>
    </edge>
    <edge source="PER" target="IDN">
      <data key="d0">114328</data>
    </edge>
    <edge source="PER" target="ISR">
      <data key="d0">17317</data>
    </edge>
    <edge source="PER" target="ITA">
      <data key="d0">224149</data>
    </edge>
    <edge source="PER" target="JAM">
      <data key="d0">66984</data>
    </edge>
    <edge source="PER" target="JPN">
      <data key="d0">137985</data>
    </edge>
    <edge source="PER" target="MEX">
      <data key="d0">7468714</data>
    </edge>
    <edge source="PER" target="MAR">
      <data key="d0">17400</data>
    </edge>
    <edge source="PER" target="OMN">
      <data key="d0">10917</data>
    </edge>
    <edge source="PER" target="NLD">
      <data key="d0">795112</data>
    </edge>
    <edge source="PER" target="NIC">
      <data key="d0">293319</data>
    </edge>
    <edge source="PER" target="NOR">
      <data key="d0">28680</data>
    </edge>
    <edge source="PER" target="PAN">
      <data key="d0">13214544</data>
    </edge>
    <edge source="PER" target="PRY">
      <data key="d0">68874</data>
    </edge>
    <edge source="PER" target="POL">
      <data key="d0">167507</data>
    </edge>
    <edge source="PER" target="RUS">
      <data key="d0">120450</data>
    </edge>
    <edge source="PER" target="SAU">
      <data key="d0">292470</data>
    </edge>
    <edge source="PER" target="SEN">
      <data key="d0">45026</data>
    </edge>
    <edge source="PER" target="IND">
      <data key="d0">23389</data>
    </edge>
    <edge source="PER" target="SGP">
      <data key="d0">49832</data>
    </edge>
    <edge source="PER" target="ZAF">
      <data key="d0">151950</data>
    </edge>
    <edge source="PER" target="ESP">
      <data key="d0">1150762</data>
    </edge>
    <edge source="PER" target="SWE">
      <data key="d0">167318</data>
    </edge>
    <edge source="PER" target="CHE">
      <data key="d0">2136387</data>
    </edge>
    <edge source="PER" target="THA">
      <data key="d0">10866</data>
    </edge>
    <edge source="PER" target="ARE">
      <data key="d0">49010</data>
    </edge>
    <edge source="PER" target="TUR">
      <data key="d0">57678</data>
    </edge>
    <edge source="PER" target="EGY">
      <data key="d0">103682</data>
    </edge>
    <edge source="PER" target="GBR">
      <data key="d0">37422</data>
    </edge>
    <edge source="PER" target="TZA">
      <data key="d0">16693</data>
    </edge>
    <edge source="PER" target="USA">
      <data key="d0">19323815</data>
    </edge>
    <edge source="PER" target="URY">
      <data key="d0">186759</data>
    </edge>
    <edge source="PHL" target="ARG">
      <data key="d0">17593485</data>
    </edge>
    <edge source="PHL" target="AUS">
      <data key="d0">7589834</data>
    </edge>
    <edge source="PHL" target="AUT">
      <data key="d0">104276</data>
    </edge>
    <edge source="PHL" target="BEL">
      <data key="d0">4191732</data>
    </edge>
    <edge source="PHL" target="BOL">
      <data key="d0">178042</data>
    </edge>
    <edge source="PHL" target="BRA">
      <data key="d0">476947</data>
    </edge>
    <edge source="PHL" target="BGR">
      <data key="d0">510371</data>
    </edge>
    <edge source="PHL" target="KHM">
      <data key="d0">378072</data>
    </edge>
    <edge source="PHL" target="CAN">
      <data key="d0">2516077</data>
    </edge>
    <edge source="PHL" target="LKA">
      <data key="d0">139778</data>
    </edge>
    <edge source="PHL" target="CHL">
      <data key="d0">400064</data>
    </edge>
    <edge source="PHL" target="CHN">
      <data key="d0">55602256</data>
    </edge>
    <edge source="PHL" target="COL">
      <data key="d0">29395</data>
    </edge>
    <edge source="PHL" target="HRV">
      <data key="d0">80266</data>
    </edge>
    <edge source="PHL" target="CZE">
      <data key="d0">7432105</data>
    </edge>
    <edge source="PHL" target="DNK">
      <data key="d0">714031</data>
    </edge>
    <edge source="PHL" target="ETH">
      <data key="d0">484147</data>
    </edge>
    <edge source="PHL" target="FIN">
      <data key="d0">107659</data>
    </edge>
    <edge source="PHL" target="FRA">
      <data key="d0">15010322</data>
    </edge>
    <edge source="PHL" target="DEU">
      <data key="d0">9037483</data>
    </edge>
    <edge source="PHL" target="HKG">
      <data key="d0">77387734</data>
    </edge>
    <edge source="PHL" target="HUN">
      <data key="d0">66571</data>
    </edge>
    <edge source="PHL" target="IDN">
      <data key="d0">26394039</data>
    </edge>
    <edge source="PHL" target="IRL">
      <data key="d0">36534</data>
    </edge>
    <edge source="PHL" target="ISR">
      <data key="d0">514271</data>
    </edge>
    <edge source="PHL" target="ITA">
      <data key="d0">3485173</data>
    </edge>
    <edge source="PHL" target="JPN">
      <data key="d0">154784437</data>
    </edge>
[truncated: 135,247 more chars]
