# Supplementary material for: Core-periphery structure in sectoral international trade networks: A new approach to an old theory
Source: PLoS One. 2020 Apr 2;15(4):e0229547. doi: 10.1371/journal.pone.0229547 (PMC7117750; doi:10.1371/journal.pone.0229547)
Supplement: S8 File — (ZIP) [file pone.0229547.s008.zip › S8_File/Networks 2016/75-OFFICE MACHINES,ADP MACH.graphml]

<?xml version='1.0' encoding='utf-8'?>
<graphml xmlns="http://graphml.graphdrawing.org/xmlns" xmlns:xsi="http://www.w3.org/2001/XMLSchema-instance" xsi:schemaLocation="http://graphml.graphdrawing.org/xmlns http://graphml.graphdrawing.org/xmlns/1.0/graphml.xsd">
  <key attr.name="weight" attr.type="long" for="edge" id="d0" />
  <graph edgedefault="directed">
    <node id="ALB" />
    <node id="DEU" />
    <node id="ITA" />
    <node id="NLD" />
    <node id="SRB" />
    <node id="MKD" />
    <node id="DZA" />
    <node id="FRA" />
    <node id="AZE" />
    <node id="BLR" />
    <node id="GEO" />
    <node id="NOR" />
    <node id="PER" />
    <node id="ARE" />
    <node id="GBR" />
    <node id="USA" />
    <node id="ARG" />
    <node id="BOL" />
    <node id="BRA" />
    <node id="CAN" />
    <node id="CHL" />
    <node id="CHN" />
    <node id="COL" />
    <node id="ECU" />
    <node id="SLV" />
    <node id="GTM" />
    <node id="HND" />
    <node id="IRL" />
    <node id="ISR" />
    <node id="MEX" />
    <node id="PAN" />
    <node id="PRY" />
    <node id="SAU" />
    <node id="SEN" />
    <node id="ESP" />
    <node id="URY" />
    <node id="AUS" />
    <node id="AUT" />
    <node id="BEL" />
    <node id="BWA" />
    <node id="BGR" />
    <node id="KHM" />
    <node id="LKA" />
    <node id="CRI" />
    <node id="HRV" />
    <node id="CZE" />
    <node id="DNK" />
    <node id="EST" />
    <node id="FIN" />
    <node id="GHA" />
    <node id="GRC" />
    <node id="HKG" />
    <node id="HUN" />
    <node id="IDN" />
    <node id="CIV" />
    <node id="JPN" />
    <node id="KAZ" />
    <node id="JOR" />
    <node id="KOR" />
    <node id="LVA" />
    <node id="MYS" />
    <node id="MUS" />
    <node id="MAR" />
    <node id="MOZ" />
    <node id="OMN" />
    <node id="NAM" />
    <node id="NZL" />
    <node id="NIC" />
    <node id="PAK" />
    <node id="PHL" />
    <node id="POL" />
    <node id="PRT" />
    <node id="ROU" />
    <node id="RUS" />
    <node id="IND" />
    <node id="SGP" />
    <node id="SVK" />
    <node id="VNM" />
    <node id="SVN" />
    <node id="ZAF" />
    <node id="SWE" />
    <node id="CHE" />
    <node id="THA" />
    <node id="TUR" />
    <node id="UGA" />
    <node id="UKR" />
    <node id="EGY" />
    <node id="TZA" />
    <node id="BFA" />
    <node id="ARM" />
    <node id="CMR" />
    <node id="ETH" />
    <node id="KGZ" />
    <node id="LBN" />
    <node id="LTU" />
    <node id="MDA" />
    <node id="ZWE" />
    <node id="TUN" />
    <node id="BDI" />
    <node id="CAF" />
    <node id="BEN" />
    <node id="GMB" />
    <node id="PSE" />
    <node id="JAM" />
    <node id="MDG" />
    <node id="MWI" />
    <node id="MRT" />
    <node id="NER" />
    <node id="TGO" />
    <edge source="ALB" target="DEU">
      <data key="d0">24329</data>
    </edge>
    <edge source="ALB" target="ITA">
      <data key="d0">1725788</data>
    </edge>
    <edge source="ALB" target="NLD">
      <data key="d0">442187</data>
    </edge>
    <edge source="ALB" target="SRB">
      <data key="d0">426065</data>
    </edge>
    <edge source="ALB" target="MKD">
      <data key="d0">66649</data>
    </edge>
    <edge source="DEU" target="ALB">
      <data key="d0">6753147</data>
    </edge>
    <edge source="DEU" target="DZA">
      <data key="d0">21021125</data>
    </edge>
    <edge source="DEU" target="AZE">
      <data key="d0">2171470</data>
    </edge>
    <edge source="DEU" target="ARG">
      <data key="d0">20057751</data>
    </edge>
    <edge source="DEU" target="AUS">
      <data key="d0">65831919</data>
    </edge>
    <edge source="DEU" target="AUT">
      <data key="d0">1204355173</data>
    </edge>
    <edge source="DEU" target="ARM">
      <data key="d0">2451991</data>
    </edge>
    <edge source="DEU" target="BEL">
      <data key="d0">604505109</data>
    </edge>
    <edge source="DEU" target="BOL">
      <data key="d0">771075</data>
    </edge>
    <edge source="DEU" target="BWA">
      <data key="d0">1137179</data>
    </edge>
    <edge source="DEU" target="BRA">
      <data key="d0">30679787</data>
    </edge>
    <edge source="DEU" target="BGR">
      <data key="d0">69376088</data>
    </edge>
    <edge source="DEU" target="BDI">
      <data key="d0">245437</data>
    </edge>
    <edge source="DEU" target="BLR">
      <data key="d0">7979078</data>
    </edge>
    <edge source="DEU" target="KHM">
      <data key="d0">933268</data>
    </edge>
    <edge source="DEU" target="CMR">
      <data key="d0">2365337</data>
    </edge>
    <edge source="DEU" target="CAN">
      <data key="d0">59805098</data>
    </edge>
    <edge source="DEU" target="CAF">
      <data key="d0">27336</data>
    </edge>
    <edge source="DEU" target="LKA">
      <data key="d0">1335687</data>
    </edge>
    <edge source="DEU" target="CHL">
      <data key="d0">12766847</data>
    </edge>
    <edge source="DEU" target="CHN">
      <data key="d0">315397068</data>
    </edge>
    <edge source="DEU" target="COL">
      <data key="d0">6141207</data>
    </edge>
    <edge source="DEU" target="CRI">
      <data key="d0">1285927</data>
    </edge>
    <edge source="DEU" target="HRV">
      <data key="d0">86084165</data>
    </edge>
    <edge source="DEU" target="CZE">
      <data key="d0">1661201981</data>
    </edge>
    <edge source="DEU" target="BEN">
      <data key="d0">430614</data>
    </edge>
    <edge source="DEU" target="DNK">
      <data key="d0">419176520</data>
    </edge>
    <edge source="DEU" target="ECU">
      <data key="d0">1507904</data>
    </edge>
    <edge source="DEU" target="SLV">
      <data key="d0">505423</data>
    </edge>
    <edge source="DEU" target="ETH">
      <data key="d0">3202273</data>
    </edge>
    <edge source="DEU" target="EST">
      <data key="d0">20893621</data>
    </edge>
    <edge source="DEU" target="FIN">
      <data key="d0">270408061</data>
    </edge>
    <edge source="DEU" target="FRA">
      <data key="d0">2550319260</data>
    </edge>
    <edge source="DEU" target="GEO">
      <data key="d0">6102879</data>
    </edge>
    <edge source="DEU" target="GMB">
      <data key="d0">36041</data>
    </edge>
    <edge source="DEU" target="PSE">
      <data key="d0">3739426</data>
    </edge>
    <edge source="DEU" target="GHA">
      <data key="d0">6203817</data>
    </edge>
    <edge source="DEU" target="GRC">
      <data key="d0">118271605</data>
    </edge>
    <edge source="DEU" target="GTM">
      <data key="d0">699316</data>
    </edge>
    <edge source="DEU" target="HND">
      <data key="d0">342949</data>
    </edge>
    <edge source="DEU" target="HKG">
      <data key="d0">88230534</data>
    </edge>
    <edge source="DEU" target="HUN">
      <data key="d0">353976578</data>
    </edge>
    <edge source="DEU" target="IDN">
      <data key="d0">13898923</data>
    </edge>
    <edge source="DEU" target="IRL">
      <data key="d0">347266375</data>
    </edge>
    <edge source="DEU" target="ISR">
      <data key="d0">105789061</data>
    </edge>
    <edge source="DEU" target="ITA">
      <data key="d0">1383855836</data>
    </edge>
    <edge source="DEU" target="CIV">
      <data key="d0">3017014</data>
    </edge>
    <edge source="DEU" target="JAM">
      <data key="d0">308460</data>
    </edge>
    <edge source="DEU" target="JPN">
      <data key="d0">190156121</data>
    </edge>
    <edge source="DEU" target="KAZ">
      <data key="d0">17375808</data>
    </edge>
    <edge source="DEU" target="JOR">
      <data key="d0">12736125</data>
    </edge>
    <edge source="DEU" target="KOR">
      <data key="d0">66256081</data>
    </edge>
    <edge source="DEU" target="KGZ">
      <data key="d0">422978</data>
    </edge>
    <edge source="DEU" target="LBN">
      <data key="d0">12735146</data>
    </edge>
    <edge source="DEU" target="LVA">
      <data key="d0">29961241</data>
    </edge>
    <edge source="DEU" target="LTU">
      <data key="d0">65187101</data>
    </edge>
    <edge source="DEU" target="MDG">
      <data key="d0">1413979</data>
    </edge>
    <edge source="DEU" target="MWI">
      <data key="d0">502717</data>
    </edge>
    <edge source="DEU" target="MYS">
      <data key="d0">32922102</data>
    </edge>
    <edge source="DEU" target="MRT">
      <data key="d0">363594</data>
    </edge>
    <edge source="DEU" target="MUS">
      <data key="d0">3046712</data>
    </edge>
    <edge source="DEU" target="MEX">
      <data key="d0">56297687</data>
    </edge>
    <edge source="DEU" target="MDA">
      <data key="d0">3531258</data>
    </edge>
    <edge source="DEU" target="MAR">
      <data key="d0">47328309</data>
    </edge>
    <edge source="DEU" target="MOZ">
      <data key="d0">2641807</data>
    </edge>
    <edge source="DEU" target="OMN">
      <data key="d0">9544356</data>
    </edge>
    <edge source="DEU" target="NAM">
      <data key="d0">1420646</data>
    </edge>
    <edge source="DEU" target="NLD">
      <data key="d0">2237201914</data>
    </edge>
    <edge source="DEU" target="NZL">
      <data key="d0">9252431</data>
    </edge>
    <edge source="DEU" target="NIC">
      <data key="d0">633125</data>
    </edge>
    <edge source="DEU" target="NER">
      <data key="d0">569770</data>
    </edge>
    <edge source="DEU" target="NOR">
      <data key="d0">92639615</data>
    </edge>
    <edge source="DEU" target="PAK">
      <data key="d0">8558231</data>
    </edge>
    <edge source="DEU" target="PAN">
      <data key="d0">2351700</data>
    </edge>
    <edge source="DEU" target="PRY">
      <data key="d0">1060322</data>
    </edge>
    <edge source="DEU" target="PER">
      <data key="d0">5223146</data>
    </edge>
    <edge source="DEU" target="PHL">
      <data key="d0">14759334</data>
    </edge>
    <edge source="DEU" target="POL">
      <data key="d0">1108714940</data>
    </edge>
    <edge source="DEU" target="PRT">
      <data key="d0">154740996</data>
    </edge>
    <edge source="DEU" target="ROU">
      <data key="d0">169270443</data>
    </edge>
    <edge source="DEU" target="RUS">
      <data key="d0">359890421</data>
    </edge>
    <edge source="DEU" target="SAU">
      <data key="d0">66383456</data>
    </edge>
    <edge source="DEU" target="SEN">
      <data key="d0">1277197</data>
    </edge>
    <edge source="DEU" target="SRB">
      <data key="d0">35774426</data>
    </edge>
    <edge source="DEU" target="IND">
      <data key="d0">100834236</data>
    </edge>
    <edge source="DEU" target="SGP">
      <data key="d0">82204141</data>
    </edge>
    <edge source="DEU" target="SVK">
      <data key="d0">103986064</data>
    </edge>
    <edge source="DEU" target="VNM">
      <data key="d0">15978649</data>
    </edge>
    <edge source="DEU" target="SVN">
      <data key="d0">78879741</data>
    </edge>
    <edge source="DEU" target="ZAF">
      <data key="d0">101854033</data>
    </edge>
    <edge source="DEU" target="ZWE">
      <data key="d0">450506</data>
    </edge>
    <edge source="DEU" target="ESP">
      <data key="d0">1023876697</data>
    </edge>
    <edge source="DEU" target="SWE">
      <data key="d0">967028151</data>
    </edge>
    <edge source="DEU" target="CHE">
      <data key="d0">1002715209</data>
    </edge>
    <edge source="DEU" target="THA">
      <data key="d0">22846276</data>
    </edge>
    <edge source="DEU" target="TGO">
      <data key="d0">528030</data>
    </edge>
    <edge source="DEU" target="ARE">
      <data key="d0">215442336</data>
    </edge>
    <edge source="DEU" target="TUN">
      <data key="d0">16715076</data>
    </edge>
    <edge source="DEU" target="TUR">
      <data key="d0">213543095</data>
    </edge>
    <edge source="DEU" target="UGA">
      <data key="d0">2822879</data>
    </edge>
    <edge source="DEU" target="UKR">
      <data key="d0">85389977</data>
    </edge>
    <edge source="DEU" target="MKD">
      <data key="d0">5886445</data>
    </edge>
    <edge source="DEU" target="EGY">
      <data key="d0">58795333</data>
    </edge>
    <edge source="DEU" target="GBR">
      <data key="d0">2354074401</data>
    </edge>
    <edge source="DEU" target="TZA">
      <data key="d0">1936837</data>
    </edge>
    <edge source="DEU" target="USA">
      <data key="d0">878486386</data>
    </edge>
    <edge source="DEU" target="BFA">
      <data key="d0">349145</data>
    </edge>
    <edge source="DEU" target="URY">
      <data key="d0">1522957</data>
    </edge>
    <edge source="ITA" target="ALB">
      <data key="d0">8444642</data>
    </edge>
    <edge source="ITA" target="DZA">
      <data key="d0">10766652</data>
    </edge>
    <edge source="ITA" target="AZE">
      <data key="d0">318405</data>
    </edge>
    <edge source="ITA" target="ARG">
      <data key="d0">5693128</data>
    </edge>
    <edge source="ITA" target="AUS">
      <data key="d0">10997169</data>
    </edge>
    <edge source="ITA" target="AUT">
      <data key="d0">42555872</data>
    </edge>
    <edge source="ITA" target="ARM">
      <data key="d0">18187</data>
    </edge>
    <edge source="ITA" target="BEL">
      <data key="d0">32056008</data>
    </edge>
    <edge source="ITA" target="BOL">
      <data key="d0">265607</data>
    </edge>
    <edge source="ITA" target="BRA">
      <data key="d0">20561972</data>
    </edge>
    <edge source="ITA" target="BGR">
      <data key="d0">9107516</data>
    </edge>
    <edge source="ITA" target="BLR">
      <data key="d0">1259481</data>
    </edge>
    <edge source="ITA" target="KHM">
      <data key="d0">163894</data>
    </edge>
    <edge source="ITA" target="CMR">
      <data key="d0">187627</data>
    </edge>
    <edge source="ITA" target="CAN">
      <data key="d0">15139784</data>
    </edge>
    <edge source="ITA" target="CAF">
      <data key="d0">27243</data>
    </edge>
    <edge source="ITA" target="LKA">
      <data key="d0">1509910</data>
    </edge>
    <edge source="ITA" target="CHL">
      <data key="d0">3503836</data>
    </edge>
    <edge source="ITA" target="CHN">
      <data key="d0">63947869</data>
    </edge>
    <edge source="ITA" target="COL">
      <data key="d0">2293316</data>
    </edge>
    <edge source="ITA" target="CRI">
      <data key="d0">2352957</data>
    </edge>
    <edge source="ITA" target="HRV">
      <data key="d0">5180966</data>
    </edge>
    <edge source="ITA" target="CZE">
      <data key="d0">65104114</data>
    </edge>
    <edge source="ITA" target="BEN">
      <data key="d0">56420</data>
    </edge>
    <edge source="ITA" target="DNK">
      <data key="d0">6008023</data>
    </edge>
    <edge source="ITA" target="ECU">
      <data key="d0">1561625</data>
    </edge>
    <edge source="ITA" target="SLV">
      <data key="d0">392630</data>
    </edge>
    <edge source="ITA" target="ETH">
      <data key="d0">1997344</data>
    </edge>
    <edge source="ITA" target="EST">
      <data key="d0">1016445</data>
    </edge>
    <edge source="ITA" target="FIN">
      <data key="d0">4049589</data>
    </edge>
    <edge source="ITA" target="FRA">
      <data key="d0">126976529</data>
    </edge>
    <edge source="ITA" target="GEO">
      <data key="d0">615248</data>
    </edge>
    <edge source="ITA" target="GMB">
      <data key="d0">16267</data>
    </edge>
    <edge source="ITA" target="DEU">
      <data key="d0">215832470</data>
    </edge>
    <edge source="ITA" target="GHA">
      <data key="d0">2655226</data>
    </edge>
    <edge source="ITA" target="GRC">
      <data key="d0">18060285</data>
    </edge>
    <edge source="ITA" target="GTM">
      <data key="d0">169586</data>
    </edge>
    <edge source="ITA" target="HND">
      <data key="d0">841849</data>
    </edge>
    <edge source="ITA" target="HKG">
      <data key="d0">20951736</data>
    </edge>
    <edge source="ITA" target="HUN">
      <data key="d0">17940735</data>
    </edge>
    <edge source="ITA" target="IDN">
      <data key="d0">5288980</data>
    </edge>
    <edge source="ITA" target="IRL">
      <data key="d0">12804382</data>
    </edge>
    <edge source="ITA" target="ISR">
      <data key="d0">14487846</data>
    </edge>
    <edge source="ITA" target="CIV">
      <data key="d0">353471</data>
    </edge>
    <edge source="ITA" target="JAM">
      <data key="d0">18797</data>
    </edge>
    <edge source="ITA" target="JPN">
      <data key="d0">14158786</data>
    </edge>
    <edge source="ITA" target="KAZ">
      <data key="d0">885309</data>
    </edge>
    <edge source="ITA" target="JOR">
      <data key="d0">4640708</data>
    </edge>
    <edge source="ITA" target="KOR">
      <data key="d0">11428960</data>
    </edge>
    <edge source="ITA" target="LBN">
      <data key="d0">1282887</data>
    </edge>
    <edge source="ITA" target="LVA">
      <data key="d0">5011021</data>
    </edge>
    <edge source="ITA" target="LTU">
      <data key="d0">3386982</data>
    </edge>
    <edge source="ITA" target="MDG">
      <data key="d0">711252</data>
    </edge>
    <edge source="ITA" target="MWI">
      <data key="d0">25541</data>
    </edge>
    <edge source="ITA" target="MYS">
      <data key="d0">11315833</data>
    </edge>
    <edge source="ITA" target="MRT">
      <data key="d0">35168</data>
    </edge>
    <edge source="ITA" target="MUS">
      <data key="d0">623499</data>
    </edge>
    <edge source="ITA" target="MEX">
      <data key="d0">14127453</data>
    </edge>
    <edge source="ITA" target="MDA">
      <data key="d0">153810</data>
    </edge>
    <edge source="ITA" target="MAR">
      <data key="d0">6707418</data>
    </edge>
    <edge source="ITA" target="MOZ">
      <data key="d0">520501</data>
    </edge>
    <edge source="ITA" target="OMN">
      <data key="d0">1161185</data>
    </edge>
    <edge source="ITA" target="NAM">
      <data key="d0">96802</data>
    </edge>
    <edge source="ITA" target="NLD">
      <data key="d0">186315120</data>
    </edge>
    <edge source="ITA" target="NZL">
      <data key="d0">2160041</data>
    </edge>
    <edge source="ITA" target="NIC">
      <data key="d0">337788</data>
    </edge>
    <edge source="ITA" target="NER">
      <data key="d0">157221</data>
    </edge>
    <edge source="ITA" target="NOR">
      <data key="d0">7127654</data>
    </edge>
    <edge source="ITA" target="PAK">
      <data key="d0">3145295</data>
    </edge>
    <edge source="ITA" target="PAN">
      <data key="d0">1949106</data>
    </edge>
    <edge source="ITA" target="PRY">
      <data key="d0">93645</data>
    </edge>
    <edge source="ITA" target="PER">
      <data key="d0">2840700</data>
    </edge>
    <edge source="ITA" target="PHL">
      <data key="d0">5255516</data>
    </edge>
    <edge source="ITA" target="POL">
      <data key="d0">79331428</data>
    </edge>
    <edge source="ITA" target="PRT">
      <data key="d0">33364560</data>
    </edge>
    <edge source="ITA" target="ROU">
      <data key="d0">27025916</data>
    </edge>
    <edge source="ITA" target="RUS">
      <data key="d0">10433137</data>
    </edge>
    <edge source="ITA" target="SAU">
      <data key="d0">12170396</data>
    </edge>
    <edge source="ITA" target="SEN">
      <data key="d0">973888</data>
    </edge>
    <edge source="ITA" target="SRB">
      <data key="d0">4446011</data>
    </edge>
    <edge source="ITA" target="IND">
      <data key="d0">21228211</data>
    </edge>
    <edge source="ITA" target="SGP">
      <data key="d0">10329682</data>
    </edge>
    <edge source="ITA" target="SVK">
      <data key="d0">12743440</data>
    </edge>
    <edge source="ITA" target="VNM">
      <data key="d0">5196891</data>
    </edge>
    <edge source="ITA" target="SVN">
      <data key="d0">26047439</data>
    </edge>
    <edge source="ITA" target="ZAF">
      <data key="d0">16674548</data>
    </edge>
    <edge source="ITA" target="ZWE">
      <data key="d0">33239</data>
    </edge>
    <edge source="ITA" target="ESP">
      <data key="d0">645017832</data>
    </edge>
    <edge source="ITA" target="SWE">
      <data key="d0">9224587</data>
    </edge>
    <edge source="ITA" target="CHE">
      <data key="d0">427457298</data>
    </edge>
    <edge source="ITA" target="THA">
      <data key="d0">3915336</data>
    </edge>
    <edge source="ITA" target="TGO">
      <data key="d0">287121</data>
    </edge>
    <edge source="ITA" target="ARE">
      <data key="d0">51217442</data>
    </edge>
    <edge source="ITA" target="TUN">
      <data key="d0">10743691</data>
    </edge>
    <edge source="ITA" target="TUR">
      <data key="d0">30532854</data>
    </edge>
    <edge source="ITA" target="UGA">
      <data key="d0">261842</data>
    </edge>
    <edge source="ITA" target="UKR">
      <data key="d0">2291366</data>
    </edge>
    <edge source="ITA" target="MKD">
      <data key="d0">621853</data>
    </edge>
    <edge source="ITA" target="EGY">
      <data key="d0">14725083</data>
    </edge>
    <edge source="ITA" target="GBR">
      <data key="d0">82640668</data>
    </edge>
    <edge source="ITA" target="TZA">
      <data key="d0">295496</data>
    </edge>
    <edge source="ITA" target="USA">
      <data key="d0">249675764</data>
    </edge>
    <edge source="ITA" target="BFA">
      <data key="d0">221660</data>
    </edge>
    <edge source="ITA" target="URY">
      <data key="d0">747716</data>
    </edge>
    <edge source="NLD" target="ALB">
      <data key="d0">1915705</data>
    </edge>
    <edge source="NLD" target="DZA">
      <data key="d0">6092747</data>
    </edge>
    <edge source="NLD" target="AZE">
      <data key="d0">2985681</data>
    </edge>
    <edge source="NLD" target="ARG">
      <data key="d0">6256811</data>
    </edge>
    <edge source="NLD" target="AUS">
      <data key="d0">29380509</data>
    </edge>
    <edge source="NLD" target="AUT">
      <data key="d0">258658046</data>
    </edge>
    <edge source="NLD" target="ARM">
      <data key="d0">2051735</data>
    </edge>
    <edge source="NLD" target="BEL">
      <data key="d0">1396821178</data>
    </edge>
    <edge source="NLD" target="BOL">
      <data key="d0">352189</data>
    </edge>
    <edge source="NLD" target="BWA">
      <data key="d0">152147</data>
    </edge>
    <edge source="NLD" target="BRA">
      <data key="d0">9162700</data>
    </edge>
    <edge source="NLD" target="BGR">
      <data key="d0">70159482</data>
    </edge>
    <edge source="NLD" target="BDI">
      <data key="d0">110346</data>
    </edge>
    <edge source="NLD" target="BLR">
      <data key="d0">8715149</data>
    </edge>
    <edge source="NLD" target="KHM">
      <data key="d0">116154</data>
    </edge>
    <edge source="NLD" target="CMR">
      <data key="d0">655761</data>
    </edge>
    <edge source="NLD" target="CAN">
      <data key="d0">13820113</data>
    </edge>
    <edge source="NLD" target="LKA">
      <data key="d0">600896</data>
    </edge>
    <edge source="NLD" target="CHL">
      <data key="d0">3402576</data>
    </edge>
    <edge source="NLD" target="CHN">
      <data key="d0">109691852</data>
    </edge>
    <edge source="NLD" target="COL">
      <data key="d0">5651581</data>
    </edge>
    <edge source="NLD" target="CRI">
      <data key="d0">238528</data>
    </edge>
    <edge source="NLD" target="HRV">
      <data key="d0">32165399</data>
    </edge>
    <edge source="NLD" target="CZE">
      <data key="d0">2318374428</data>
    </edge>
    <edge source="NLD" target="BEN">
      <data key="d0">320839</data>
    </edge>
    <edge source="NLD" target="DNK">
      <data key="d0">392530939</data>
    </edge>
    <edge source="NLD" target="ECU">
      <data key="d0">791355</data>
    </edge>
    <edge source="NLD" target="SLV">
      <data key="d0">140314</data>
    </edge>
    <edge source="NLD" target="ETH">
      <data key="d0">4083280</data>
    </edge>
    <edge source="NLD" target="EST">
      <data key="d0">19875934</data>
    </edge>
    <edge source="NLD" target="FIN">
      <data key="d0">349127483</data>
    </edge>
    <edge source="NLD" target="FRA">
      <data key="d0">2960914581</data>
    </edge>
    <edge source="NLD" target="GEO">
      <data key="d0">1968561</data>
    </edge>
    <edge source="NLD" target="GMB">
      <data key="d0">90410</data>
    </edge>
    <edge source="NLD" target="PSE">
      <data key="d0">526436</data>
    </edge>
    <edge source="NLD" target="DEU">
      <data key="d0">5369097066</data>
    </edge>
    <edge source="NLD" target="GHA">
      <data key="d0">4803295</data>
    </edge>
    <edge source="NLD" target="GRC">
      <data key="d0">94289321</data>
    </edge>
    <edge source="NLD" target="GTM">
      <data key="d0">190655</data>
    </edge>
    <edge source="NLD" target="HND">
      <data key="d0">65732</data>
    </edge>
    <edge source="NLD" target="HKG">
      <data key="d0">65619245</data>
    </edge>
    <edge source="NLD" target="HUN">
      <data key="d0">349854739</data>
    </edge>
    <edge source="NLD" target="IDN">
      <data key="d0">5572331</data>
    </edge>
    <edge source="NLD" target="IRL">
      <data key="d0">231484952</data>
    </edge>
    <edge source="NLD" target="ISR">
      <data key="d0">193197755</data>
    </edge>
    <edge source="NLD" target="ITA">
      <data key="d0">1458343066</data>
    </edge>
    <edge source="NLD" target="CIV">
      <data key="d0">1842868</data>
    </edge>
    <edge source="NLD" target="JAM">
      <data key="d0">42963</data>
    </edge>
    <edge source="NLD" target="JPN">
      <data key="d0">77357236</data>
    </edge>
    <edge source="NLD" target="KAZ">
      <data key="d0">13293192</data>
    </edge>
    <edge source="NLD" target="JOR">
      <data key="d0">6442740</data>
    </edge>
    <edge source="NLD" target="KOR">
      <data key="d0">34812904</data>
    </edge>
    <edge source="NLD" target="KGZ">
      <data key="d0">473185</data>
    </edge>
    <edge source="NLD" target="LBN">
      <data key="d0">8028916</data>
    </edge>
    <edge source="NLD" target="LVA">
      <data key="d0">47983676</data>
    </edge>
    <edge source="NLD" target="LTU">
      <data key="d0">35112965</data>
    </edge>
    <edge source="NLD" target="MDG">
      <data key="d0">841100</data>
    </edge>
    <edge source="NLD" target="MWI">
      <data key="d0">1158830</data>
    </edge>
    <edge source="NLD" target="MYS">
      <data key="d0">106042638</data>
    </edge>
    <edge source="NLD" target="MRT">
      <data key="d0">348921</data>
    </edge>
    <edge source="NLD" target="MUS">
      <data key="d0">2311149</data>
    </edge>
    <edge source="NLD" target="MEX">
      <data key="d0">10841775</data>
    </edge>
    <edge source="NLD" target="MDA">
      <data key="d0">4189866</data>
    </edge>
    <edge source="NLD" target="MAR">
      <data key="d0">16929787</data>
    </edge>
    <edge source="NLD" target="MOZ">
      <data key="d0">2340532</data>
    </edge>
    <edge source="NLD" target="OMN">
      <data key="d0">9196789</data>
    </edge>
    <edge source="NLD" target="NAM">
      <data key="d0">313086</data>
    </edge>
    <edge source="NLD" target="NZL">
      <data key="d0">3256292</data>
    </edge>
    <edge source="NLD" target="NIC">
      <data key="d0">39318</data>
    </edge>
    <edge source="NLD" target="NER">
      <data key="d0">66941</data>
    </edge>
    <edge source="NLD" target="NOR">
      <data key="d0">185294664</data>
    </edge>
    <edge source="NLD" target="PAK">
      <data key="d0">5405204</data>
    </edge>
    <edge source="NLD" target="PAN">
      <data key="d0">393701</data>
    </edge>
    <edge source="NLD" target="PRY">
      <data key="d0">380468</data>
    </edge>
    <edge source="NLD" target="PER">
      <data key="d0">2607172</data>
    </edge>
    <edge source="NLD" target="PHL">
      <data key="d0">4383597</data>
    </edge>
    <edge source="NLD" target="POL">
      <data key="d0">1807783050</data>
    </edge>
    <edge source="NLD" target="PRT">
      <data key="d0">305219160</data>
    </edge>
    <edge source="NLD" target="ROU">
      <data key="d0">138429830</data>
    </edge>
    <edge source="NLD" target="RUS">
      <data key="d0">499999904</data>
    </edge>
    <edge source="NLD" target="SAU">
      <data key="d0">47728142</data>
    </edge>
    <edge source="NLD" target="SEN">
      <data key="d0">663111</data>
    </edge>
    <edge source="NLD" target="SRB">
      <data key="d0">29191742</data>
    </edge>
    <edge source="NLD" target="IND">
      <data key="d0">30238791</data>
    </edge>
    <edge source="NLD" target="SGP">
      <data key="d0">106963641</data>
    </edge>
    <edge source="NLD" target="SVK">
      <data key="d0">122978491</data>
    </edge>
    <edge source="NLD" target="VNM">
      <data key="d0">16777345</data>
    </edge>
    <edge source="NLD" target="SVN">
      <data key="d0">43095000</data>
    </edge>
    <edge source="NLD" target="ZAF">
      <data key="d0">138003397</data>
    </edge>
    <edge source="NLD" target="ZWE">
      <data key="d0">577352</data>
    </edge>
    <edge source="NLD" target="ESP">
      <data key="d0">1035207451</data>
    </edge>
    <edge source="NLD" target="SWE">
      <data key="d0">705038905</data>
    </edge>
    <edge source="NLD" target="CHE">
      <data key="d0">501917834</data>
    </edge>
    <edge source="NLD" target="THA">
      <data key="d0">8634991</data>
    </edge>
    <edge source="NLD" target="TGO">
      <data key="d0">349496</data>
    </edge>
    <edge source="NLD" target="ARE">
      <data key="d0">405310166</data>
    </edge>
    <edge source="NLD" target="TUN">
      <data key="d0">9694585</data>
    </edge>
    <edge source="NLD" target="TUR">
      <data key="d0">389291703</data>
    </edge>
    <edge source="NLD" target="UGA">
      <data key="d0">3571613</data>
    </edge>
    <edge source="NLD" target="UKR">
      <data key="d0">52831462</data>
    </edge>
    <edge source="NLD" target="MKD">
      <data key="d0">4279134</data>
    </edge>
    <edge source="NLD" target="EGY">
      <data key="d0">24179141</data>
    </edge>
    <edge source="NLD" target="GBR">
      <data key="d0">2751151185</data>
    </edge>
    <edge source="NLD" target="TZA">
      <data key="d0">5950865</data>
    </edge>
    <edge source="NLD" target="USA">
      <data key="d0">502250569</data>
    </edge>
    <edge source="NLD" target="BFA">
      <data key="d0">402139</data>
    </edge>
    <edge source="NLD" target="URY">
      <data key="d0">1831947</data>
    </edge>
    <edge source="SRB" target="ALB">
      <data key="d0">763514</data>
    </edge>
    <edge source="SRB" target="DZA">
      <data key="d0">23985</data>
    </edge>
    <edge source="SRB" target="ARG">
      <data key="d0">10971</data>
    </edge>
    <edge source="SRB" target="AUS">
      <data key="d0">12153</data>
    </edge>
    <edge source="SRB" target="AUT">
      <data key="d0">1935174</data>
    </edge>
    <edge source="SRB" target="BEL">
      <data key="d0">1737026</data>
    </edge>
    <edge source="SRB" target="BWA">
      <data key="d0">12691</data>
    </edge>
    <edge source="SRB" target="BGR">
      <data key="d0">754690</data>
    </edge>
    <edge source="SRB" target="BLR">
      <data key="d0">55409</data>
    </edge>
    <edge source="SRB" target="CAN">
      <data key="d0">15960</data>
    </edge>
    <edge source="SRB" target="LKA">
      <data key="d0">17775</data>
    </edge>
    <edge source="SRB" target="CHN">
      <data key="d0">106065</data>
    </edge>
    <edge source="SRB" target="HRV">
      <data key="d0">1742527</data>
    </edge>
    <edge source="SRB" target="CZE">
      <data key="d0">724239</data>
    </edge>
    <edge source="SRB" target="DNK">
      <data key="d0">125506</data>
    </edge>
    <edge source="SRB" target="ETH">
      <data key="d0">293126</data>
    </edge>
    <edge source="SRB" target="FIN">
      <data key="d0">205774</data>
    </edge>
    <edge source="SRB" target="FRA">
      <data key="d0">776921</data>
    </edge>
    <edge source="SRB" target="DEU">
      <data key="d0">12465519</data>
    </edge>
    <edge source="SRB" target="HKG">
      <data key="d0">16834</data>
    </edge>
    <edge source="SRB" target="HUN">
      <data key="d0">567894</data>
    </edge>
    <edge source="SRB" target="IRL">
      <data key="d0">235531</data>
    </edge>
    <edge source="SRB" target="ISR">
      <data key="d0">77335</data>
    </edge>
    <edge source="SRB" target="ITA">
      <data key="d0">5491598</data>
    </edge>
    <edge source="SRB" target="KAZ">
      <data key="d0">18657</data>
    </edge>
    <edge source="SRB" target="JOR">
      <data key="d0">24121</data>
    </edge>
    <edge source="SRB" target="KGZ">
      <data key="d0">133591</data>
    </edge>
    <edge source="SRB" target="MEX">
      <data key="d0">46379</data>
    </edge>
    <edge source="SRB" target="MOZ">
      <data key="d0">22757</data>
    </edge>
    <edge source="SRB" target="NAM">
      <data key="d0">18691</data>
    </edge>
    <edge source="SRB" target="NLD">
      <data key="d0">14457968</data>
    </edge>
    <edge source="SRB" target="POL">
      <data key="d0">958916</data>
    </edge>
    <edge source="SRB" target="PRT">
      <data key="d0">13423184</data>
    </edge>
    <edge source="SRB" target="ROU">
      <data key="d0">239731</data>
    </edge>
    <edge source="SRB" target="RUS">
      <data key="d0">171587</data>
    </edge>
    <edge source="SRB" target="SAU">
      <data key="d0">209732</data>
    </edge>
    <edge source="SRB" target="IND">
      <data key="d0">697075</data>
    </edge>
    <edge source="SRB" target="SVK">
      <data key="d0">92804</data>
    </edge>
    <edge source="SRB" target="VNM">
      <data key="d0">217800</data>
    </edge>
    <edge source="SRB" target="SVN">
      <data key="d0">1351468</data>
    </edge>
    <edge source="SRB" target="ZAF">
      <data key="d0">166491</data>
    </edge>
    <edge source="SRB" target="ESP">
      <data key="d0">79320</data>
    </edge>
    <edge source="SRB" target="SWE">
      <data key="d0">1083304</data>
    </edge>
    <edge source="SRB" target="CHE">
      <data key="d0">1603082</data>
    </edge>
    <edge source="SRB" target="THA">
      <data key="d0">35717</data>
    </edge>
    <edge source="SRB" target="ARE">
      <data key="d0">1662513</data>
    </edge>
    <edge source="SRB" target="TUR">
      <data key="d0">845880</data>
    </edge>
    <edge source="SRB" target="UKR">
      <data key="d0">159726</data>
    </edge>
    <edge source="SRB" target="MKD">
      <data key="d0">4293998</data>
    </edge>
    <edge source="SRB" target="EGY">
      <data key="d0">100774</data>
    </edge>
    <edge source="SRB" target="GBR">
      <data key="d0">1207416</data>
    </edge>
    <edge source="SRB" target="USA">
      <data key="d0">14165534</data>
    </edge>
    <edge source="MKD" target="ALB">
      <data key="d0">237583</data>
    </edge>
    <edge source="MKD" target="AUT">
      <data key="d0">55626</data>
    </edge>
    <edge source="MKD" target="BEL">
      <data key="d0">19158</data>
    </edge>
    <edge source="MKD" target="BGR">
      <data key="d0">58940</data>
    </edge>
    <edge source="MKD" target="HRV">
      <data key="d0">149423</data>
    </edge>
    <edge source="MKD" target="CZE">
      <data key="d0">35721</data>
    </edge>
    <edge source="MKD" target="DNK">
      <data key="d0">10185</data>
    </edge>
    <edge source="MKD" target="DEU">
      <data key="d0">179554</data>
    </edge>
    <edge source="MKD" target="GRC">
      <data key="d0">18877</data>
    </edge>
    <edge source="MKD" target="HUN">
      <data key="d0">52353</data>
    </edge>
    <edge source="MKD" target="ISR">
      <data key="d0">13229</data>
    </edge>
    <edge source="MKD" target="NLD">
      <data key="d0">267685</data>
    </edge>
    <edge source="MKD" target="POL">
      <data key="d0">47638</data>
    </edge>
    <edge source="MKD" target="SRB">
      <data key="d0">2526217</data>
    </edge>
    <edge source="MKD" target="SVK">
      <data key="d0">351779</data>
    </edge>
    <edge source="MKD" target="SVN">
      <data key="d0">312969</data>
    </edge>
    <edge source="MKD" target="ESP">
      <data key="d0">25965</data>
    </edge>
    <edge source="MKD" target="GBR">
      <data key="d0">11727</data>
    </edge>
    <edge source="MKD" target="USA">
      <data key="d0">46166</data>
    </edge>
    <edge source="DZA" target="FRA">
      <data key="d0">32401</data>
    </edge>
    <edge source="FRA" target="ALB">
      <data key="d0">3619735</data>
    </edge>
    <edge source="FRA" target="DZA">
      <data key="d0">111838079</data>
    </edge>
    <edge source="FRA" target="AZE">
      <data key="d0">14040072</data>
    </edge>
    <edge source="FRA" target="ARG">
      <data key="d0">2789234</data>
    </edge>
    <edge source="FRA" target="AUS">
      <data key="d0">18017830</data>
    </edge>
    <edge source="FRA" target="AUT">
      <data key="d0">22002355</data>
    </edge>
    <edge source="FRA" target="ARM">
      <data key="d0">54269</data>
    </edge>
    <edge source="FRA" target="BEL">
      <data key="d0">189182998</data>
    </edge>
    <edge source="FRA" target="BOL">
      <data key="d0">199945</data>
    </edge>
    <edge source="FRA" target="BWA">
      <data key="d0">132037</data>
    </edge>
    <edge source="FRA" target="BRA">
      <data key="d0">27293565</data>
    </edge>
    <edge source="FRA" target="BGR">
      <data key="d0">4460976</data>
    </edge>
    <edge source="FRA" target="BDI">
      <data key="d0">579046</data>
    </edge>
    <edge source="FRA" target="BLR">
      <data key="d0">87791</data>
    </edge>
    <edge source="FRA" target="KHM">
      <data key="d0">314023</data>
    </edge>
    <edge source="FRA" target="CMR">
      <data key="d0">20027193</data>
    </edge>
    <edge source="FRA" target="CAN">
      <data key="d0">27793699</data>
    </edge>
    <edge source="FRA" target="CAF">
      <data key="d0">1515911</data>
    </edge>
    <edge source="FRA" target="LKA">
      <data key="d0">1165182</data>
    </edge>
    <edge source="FRA" target="CHL">
      <data key="d0">7129670</data>
    </edge>
    <edge source="FRA" target="CHN">
      <data key="d0">110661710</data>
    </edge>
    <edge source="FRA" target="COL">
      <data key="d0">1556623</data>
    </edge>
    <edge source="FRA" target="CRI">
      <data key="d0">660589</data>
    </edge>
    <edge source="FRA" target="HRV">
      <data key="d0">3392285</data>
    </edge>
    <edge source="FRA" target="CZE">
      <data key="d0">71571084</data>
    </edge>
    <edge source="FRA" target="BEN">
      <data key="d0">11638306</data>
    </edge>
    <edge source="FRA" target="DNK">
      <data key="d0">34122609</data>
    </edge>
    <edge source="FRA" target="ECU">
      <data key="d0">552686</data>
    </edge>
    <edge source="FRA" target="SLV">
      <data key="d0">204456</data>
    </edge>
    <edge source="FRA" target="ETH">
      <data key="d0">1095076</data>
    </edge>
    <edge source="FRA" target="EST">
      <data key="d0">470537</data>
    </edge>
    <edge source="FRA" target="FIN">
      <data key="d0">16856975</data>
    </edge>
    <edge source="FRA" target="GEO">
      <data key="d0">564061</data>
    </edge>
    <edge source="FRA" target="GMB">
      <data key="d0">103679</data>
    </edge>
    <edge source="FRA" target="DEU">
      <data key="d0">443295079</data>
    </edge>
    <edge source="FRA" target="GHA">
      <data key="d0">6675132</data>
    </edge>
    <edge source="FRA" target="GRC">
      <data key="d0">13673729</data>
    </edge>
    <edge source="FRA" target="GTM">
      <data key="d0">228908</data>
    </edge>
    <edge source="FRA" target="HND">
      <data key="d0">127891</data>
    </edge>
    <edge source="FRA" target="HKG">
      <data key="d0">25396708</data>
    </edge>
    <edge source="FRA" target="HUN">
      <data key="d0">90779899</data>
    </edge>
    <edge source="FRA" target="IDN">
      <data key="d0">3842528</data>
    </edge>
    <edge source="FRA" target="IRL">
      <data key="d0">50802804</data>
    </edge>
    <edge source="FRA" target="ISR">
      <data key="d0">17267148</data>
    </edge>
    <edge source="FRA" target="ITA">
      <data key="d0">152026806</data>
    </edge>
    <edge source="FRA" target="CIV">
      <data key="d0">31080903</data>
    </edge>
    <edge source="FRA" target="JAM">
      <data key="d0">1237927</data>
    </edge>
    <edge source="FRA" target="JPN">
      <data key="d0">37248277</data>
    </edge>
    <edge source="FRA" target="KAZ">
      <data key="d0">1130036</data>
    </edge>
    <edge source="FRA" target="JOR">
      <data key="d0">1881267</data>
    </edge>
    <edge source="FRA" target="KOR">
      <data key="d0">15891128</data>
    </edge>
    <edge source="FRA" target="KGZ">
      <data key="d0">70923</data>
    </edge>
    <edge source="FRA" target="LBN">
      <data key="d0">2960258</data>
    </edge>
    <edge source="FRA" target="LVA">
      <data key="d0">1229818</data>
    </edge>
    <edge source="FRA" target="LTU">
      <data key="d0">1401582</data>
    </edge>
    <edge source="FRA" target="MDG">
      <data key="d0">10408838</data>
    </edge>
    <edge source="FRA" target="MWI">
      <data key="d0">2099031</data>
    </edge>
    <edge source="FRA" target="MYS">
      <data key="d0">17920192</data>
    </edge>
    <edge source="FRA" target="MRT">
      <data key="d0">2702524</data>
    </edge>
    <edge source="FRA" target="MUS">
      <data key="d0">11592700</data>
    </edge>
    <edge source="FRA" target="MEX">
      <data key="d0">20238490</data>
    </edge>
    <edge source="FRA" target="MDA">
      <data key="d0">269598</data>
    </edge>
    <edge source="FRA" target="MAR">
      <data key="d0">91606850</data>
    </edge>
    <edge source="FRA" target="MOZ">
      <data key="d0">183009</data>
    </edge>
    <edge source="FRA" target="OMN">
      <data key="d0">2186673</data>
    </edge>
    <edge source="FRA" target="NAM">
      <data key="d0">123054</data>
    </edge>
    <edge source="FRA" target="NLD">
      <data key="d0">475230445</data>
    </edge>
    <edge source="FRA" target="NZL">
      <data key="d0">1747681</data>
    </edge>
    <edge source="FRA" target="NIC">
      <data key="d0">156755</data>
    </edge>
    <edge source="FRA" target="NER">
      <data key="d0">4161991</data>
    </edge>
    <edge source="FRA" target="NOR">
      <data key="d0">13892414</data>
    </edge>
    <edge source="FRA" target="PAK">
      <data key="d0">3237243</data>
    </edge>
    <edge source="FRA" target="PAN">
      <data key="d0">456632</data>
    </edge>
    <edge source="FRA" target="PRY">
      <data key="d0">131265</data>
    </edge>
    <edge source="FRA" target="PER">
      <data key="d0">3169532</data>
    </edge>
    <edge source="FRA" target="PHL">
      <data key="d0">1515020</data>
    </edge>
    <edge source="FRA" target="POL">
      <data key="d0">132609730</data>
    </edge>
    <edge source="FRA" target="PRT">
      <data key="d0">16942954</data>
    </edge>
    <edge source="FRA" target="ROU">
      <data key="d0">18233305</data>
    </edge>
    <edge source="FRA" target="RUS">
      <data key="d0">14918939</data>
    </edge>
    <edge source="FRA" target="SAU">
      <data key="d0">22814089</data>
    </edge>
    <edge source="FRA" target="SEN">
      <data key="d0">19600234</data>
    </edge>
    <edge source="FRA" target="SRB">
      <data key="d0">2567999</data>
    </edge>
    <edge source="FRA" target="IND">
      <data key="d0">41276147</data>
    </edge>
    <edge source="FRA" target="SGP">
      <data key="d0">76983592</data>
    </edge>
    <edge source="FRA" target="SVK">
      <data key="d0">4277885</data>
    </edge>
    <edge source="FRA" target="VNM">
      <data key="d0">3491983</data>
    </edge>
    <edge source="FRA" target="SVN">
      <data key="d0">2743572</data>
    </edge>
    <edge source="FRA" target="ZAF">
      <data key="d0">13573022</data>
    </edge>
    <edge source="FRA" target="ZWE">
      <data key="d0">153207</data>
    </edge>
    <edge source="FRA" target="ESP">
      <data key="d0">144296829</data>
    </edge>
    <edge source="FRA" target="SWE">
      <data key="d0">57427273</data>
    </edge>
    <edge source="FRA" target="CHE">
      <data key="d0">83540528</data>
    </edge>
    <edge source="FRA" target="THA">
      <data key="d0">8781516</data>
    </edge>
    <edge source="FRA" target="TGO">
      <data key="d0">9305089</data>
    </edge>
    <edge source="FRA" target="ARE">
      <data key="d0">88856019</data>
    </edge>
    <edge source="FRA" target="TUN">
      <data key="d0">42831349</data>
    </edge>
    <edge source="FRA" target="TUR">
      <data key="d0">16879632</data>
    </edge>
    <edge source="FRA" target="UGA">
      <data key="d0">1872766</data>
    </edge>
    <edge source="FRA" target="UKR">
      <data key="d0">1518112</data>
    </edge>
    <edge source="FRA" target="MKD">
      <data key="d0">323035</data>
    </edge>
    <edge source="FRA" target="EGY">
      <data key="d0">7020473</data>
    </edge>
    <edge source="FRA" target="GBR">
      <data key="d0">283555668</data>
    </edge>
    <edge source="FRA" target="TZA">
      <data key="d0">1614424</data>
    </edge>
    <edge source="FRA" target="USA">
      <data key="d0">349619237</data>
    </edge>
    <edge source="FRA" target="BFA">
      <data key="d0">8813510</data>
    </edge>
    <edge source="FRA" target="URY">
      <data key="d0">744617</data>
    </edge>
    <edge source="AZE" target="BLR">
      <data key="d0">250320</data>
    </edge>
    <edge source="AZE" target="GEO">
      <data key="d0">20659</data>
    </edge>
    <edge source="AZE" target="NLD">
      <data key="d0">206495</data>
    </edge>
    <edge source="AZE" target="NOR">
      <data key="d0">11636</data>
    </edge>
    <edge source="AZE" target="PER">
      <data key="d0">179900</data>
    </edge>
    <edge source="AZE" target="ARE">
      <data key="d0">10163</data>
    </edge>
    <edge source="AZE" target="GBR">
      <data key="d0">124614</data>
    </edge>
    <edge source="AZE" target="USA">
      <data key="d0">33120</data>
    </edge>
    <edge source="BLR" target="AZE">
      <data key="d0">886500</data>
    </edge>
    <edge source="BLR" target="ARM">
      <data key="d0">151100</data>
    </edge>
    <edge source="BLR" target="BGR">
      <data key="d0">50600</data>
    </edge>
    <edge source="BLR" target="CZE">
      <data key="d0">364100</data>
    </edge>
    <edge source="BLR" target="EST">
      <data key="d0">108500</data>
    </edge>
    <edge source="BLR" target="GEO">
      <data key="d0">384500</data>
    </edge>
    <edge source="BLR" target="DEU">
      <data key="d0">1335800</data>
    </edge>
    <edge source="BLR" target="HKG">
      <data key="d0">21700</data>
    </edge>
    <edge source="BLR" target="IRL">
      <data key="d0">22800</data>
    </edge>
    <edge source="BLR" target="KAZ">
      <data key="d0">106900</data>
    </edge>
    <edge source="BLR" target="KGZ">
      <data key="d0">85200</data>
    </edge>
    <edge source="BLR" target="LVA">
      <data key="d0">88000</data>
    </edge>
    <edge source="BLR" target="LTU">
      <data key="d0">1181500</data>
    </edge>
    <edge source="BLR" target="MDA">
      <data key="d0">16500</data>
    </edge>
    <edge source="BLR" target="NLD">
      <data key="d0">231300</data>
    </edge>
    <edge source="BLR" target="POL">
      <data key="d0">414700</data>
    </edge>
    <edge source="BLR" target="RUS">
      <data key="d0">16572600</data>
    </edge>
    <edge source="BLR" target="IND">
      <data key="d0">30000</data>
    </edge>
    <edge source="BLR" target="CHE">
      <data key="d0">23600</data>
    </edge>
    <edge source="BLR" target="UKR">
      <data key="d0">22700</data>
    </edge>
    <edge source="BLR" target="GBR">
      <data key="d0">954600</data>
    </edge>
    <edge source="BLR" target="USA">
      <data key="d0">39900</data>
    </edge>
    <edge source="GEO" target="AZE">
      <data key="d0">196027</data>
    </edge>
    <edge source="GEO" target="ARM">
      <data key="d0">669786</data>
    </edge>
    <edge source="GEO" target="BLR">
      <data key="d0">264989</data>
    </edge>
    <edge source="GEO" target="CZE">
      <data key="d0">15643</data>
    </edge>
    <edge source="GEO" target="DNK">
      <data key="d0">11786</data>
    </edge>
    <edge source="GEO" target="GHA">
      <data key="d0">32040</data>
    </edge>
    <edge source="GEO" target="KOR">
      <data key="d0">13756</data>
    </edge>
    <edge source="GEO" target="LTU">
      <data key="d0">71960</data>
    </edge>
    <edge source="GEO" target="NLD">
      <data key="d0">13895</data>
    </edge>
    <edge source="GEO" target="GBR">
      <data key="d0">72776</data>
    </edge>
    <edge source="NOR" target="ALB">
      <data key="d0">10108</data>
    </edge>
    <edge source="NOR" target="DZA">
      <data key="d0">28696</data>
    </edge>
    <edge source="NOR" target="AZE">
      <data key="d0">704918</data>
    </edge>
    <edge source="NOR" target="ARG">
      <data key="d0">146693</data>
    </edge>
    <edge source="NOR" target="AUS">
      <data key="d0">1425473</data>
    </edge>
    <edge source="NOR" target="AUT">
      <data key="d0">440774</data>
    </edge>
    <edge source="NOR" target="ARM">
      <data key="d0">14391</data>
    </edge>
    <edge source="NOR" target="BEL">
      <data key="d0">1707548</data>
    </edge>
    <edge source="NOR" target="BWA">
      <data key="d0">28444</data>
    </edge>
    <edge source="NOR" target="BRA">
      <data key="d0">3162579</data>
    </edge>
    <edge source="NOR" target="BGR">
      <data key="d0">235996</data>
    </edge>
    <edge source="NOR" target="CAN">
      <data key="d0">8058137</data>
    </edge>
    <edge source="NOR" target="LKA">
      <data key="d0">43862</data>
    </edge>
    <edge source="NOR" target="CHL">
      <data key="d0">269936</data>
    </edge>
    <edge source="NOR" target="CHN">
      <data key="d0">7328444</data>
    </edge>
    <edge source="NOR" target="COL">
      <data key="d0">54771</data>
    </edge>
    <edge source="NOR" target="HRV">
      <data key="d0">187026</data>
    </edge>
    <edge source="NOR" target="CZE">
      <data key="d0">4006080</data>
    </edge>
    <edge source="NOR" target="DNK">
      <data key="d0">14963104</data>
    </edge>
    <edge source="NOR" target="ETH">
      <data key="d0">22867</data>
    </edge>
    <edge source="NOR" target="EST">
      <data key="d0">477463</data>
    </edge>
    <edge source="NOR" target="FIN">
      <data key="d0">4894173</data>
    </edge>
    <edge source="NOR" target="FRA">
      <data key="d0">3610695</data>
    </edge>
    <edge source="NOR" target="DEU">
      <data key="d0">12612018</data>
    </edge>
    <edge source="NOR" target="GHA">
      <data key="d0">590960</data>
    </edge>
    <edge source="NOR" target="GRC">
      <data key="d0">871099</data>
    </edge>
    <edge source="NOR" target="HKG">
      <data key="d0">1439341</data>
    </edge>
    <edge source="NOR" target="HUN">
      <data key="d0">1090330</data>
    </edge>
    <edge source="NOR" target="IDN">
      <data key="d0">75525</data>
    </edge>
    <edge source="NOR" target="IRL">
      <data key="d0">1667968</data>
    </edge>
    <edge source="NOR" target="ISR">
      <data key="d0">297970</data>
    </edge>
    <edge source="NOR" target="ITA">
      <data key="d0">2636956</data>
    </edge>
    <edge source="NOR" target="CIV">
      <data key="d0">21148</data>
    </edge>
    <edge source="NOR" target="JAM">
      <data key="d0">48196</data>
    </edge>
    <edge source="NOR" target="JPN">
      <data key="d0">4292345</data>
    </edge>
    <edge source="NOR" target="KAZ">
      <data key="d0">22473</data>
    </edge>
    <edge source="NOR" target="JOR">
      <data key="d0">241903</data>
    </edge>
    <edge source="NOR" target="KOR">
      <data key="d0">4770554</data>
    </edge>
    <edge source="NOR" target="LVA">
      <data key="d0">76953</data>
    </edge>
    <edge source="NOR" target="LTU">
      <data key="d0">1467341</data>
    </edge>
    <edge source="NOR" target="MDG">
      <data key="d0">23531</data>
    </edge>
    <edge source="NOR" target="MYS">
      <data key="d0">1454160</data>
    </edge>
    <edge source="NOR" target="MRT">
      <data key="d0">19559</data>
    </edge>
    <edge source="NOR" target="MUS">
      <data key="d0">14877</data>
    </edge>
    <edge source="NOR" target="MEX">
      <data key="d0">1369451</data>
    </edge>
    <edge source="NOR" target="MAR">
      <data key="d0">95160</data>
    </edge>
    <edge source="NOR" target="MOZ">
      <data key="d0">31514</data>
    </edge>
    <edge source="NOR" target="OMN">
      <data key="d0">232365</data>
    </edge>
    <edge source="NOR" target="NAM">
      <data key="d0">61947</data>
    </edge>
    <edge source="NOR" target="NLD">
      <data key="d0">34871830</data>
    </edge>
    <edge source="NOR" target="NZL">
      <data key="d0">124829</data>
    </edge>
    <edge source="NOR" target="NIC">
      <data key="d0">37415</data>
    </edge>
    <edge source="NOR" target="PAK">
      <data key="d0">505988</data>
    </edge>
    <edge source="NOR" target="PAN">
      <data key="d0">108971</data>
    </edge>
    <edge source="NOR" target="PER">
      <data key="d0">193566</data>
    </edge>
    <edge source="NOR" target="PHL">
      <data key="d0">233395</data>
    </edge>
    <edge source="NOR" target="POL">
      <data key="d0">6040370</data>
    </edge>
    <edge source="NOR" target="PRT">
      <data key="d0">210605</data>
    </edge>
    <edge source="NOR" target="ROU">
      <data key="d0">604290</data>
    </edge>
    <edge source="NOR" target="RUS">
      <data key="d0">604541</data>
    </edge>
    <edge source="NOR" target="SAU">
      <data key="d0">761743</data>
    </edge>
    <edge source="NOR" target="SRB">
      <data key="d0">509104</data>
    </edge>
    <edge source="NOR" target="IND">
      <data key="d0">1596825</data>
    </edge>
    <edge source="NOR" target="SGP">
      <data key="d0">6655645</data>
    </edge>
    <edge source="NOR" target="SVK">
      <data key="d0">229685</data>
    </edge>
    <edge source="NOR" target="VNM">
      <data key="d0">473540</data>
    </edge>
    <edge source="NOR" target="SVN">
      <data key="d0">186431</data>
    </edge>
    <edge source="NOR" target="ZAF">
      <data key="d0">993086</data>
    </edge>
    <edge source="NOR" target="ESP">
      <data key="d0">3726308</data>
    </edge>
    <edge source="NOR" target="SWE">
      <data key="d0">109112346</data>
    </edge>
    <edge source="NOR" target="CHE">
      <data key="d0">2428212</data>
    </edge>
    <edge source="NOR" target="THA">
      <data key="d0">219846</data>
    </edge>
    <edge source="NOR" target="TGO">
      <data key="d0">129211</data>
    </edge>
    <edge source="NOR" target="ARE">
      <data key="d0">3433872</data>
    </edge>
    <edge source="NOR" target="TUN">
      <data key="d0">155185</data>
    </edge>
    <edge source="NOR" target="TUR">
      <data key="d0">1856169</data>
    </edge>
    <edge source="NOR" target="UKR">
      <data key="d0">38117</data>
    </edge>
    <edge source="NOR" target="EGY">
      <data key="d0">215526</data>
    </edge>
    <edge source="NOR" target="GBR">
      <data key="d0">15241206</data>
    </edge>
    <edge source="NOR" target="TZA">
      <data key="d0">31515</data>
    </edge>
    <edge source="NOR" target="USA">
      <data key="d0">30087665</data>
    </edge>
    <edge source="NOR" target="URY">
      <data key="d0">15894</data>
    </edge>
    <edge source="PER" target="ARG">
      <data key="d0">37161</data>
    </edge>
    <edge source="PER" target="AUT">
      <data key="d0">73081</data>
    </edge>
    <edge source="PER" target="BEL">
      <data key="d0">10263</data>
    </edge>
    <edge source="PER" target="BOL">
      <data key="d0">754925</data>
    </edge>
    <edge source="PER" target="BRA">
      <data key="d0">77367</data>
    </edge>
    <edge source="PER" target="CHL">
      <data key="d0">2940688</data>
    </edge>
    <edge source="PER" target="COL">
      <data key="d0">169808</data>
    </edge>
    <edge source="PER" target="CRI">
      <data key="d0">37230</data>
    </edge>
    <edge source="PER" target="CZE">
      <data key="d0">189891</data>
    </edge>
    <edge source="PER" target="ECU">
      <data key="d0">293905</data>
    </edge>
    <edge source="PER" target="SLV">
      <data key="d0">125028</data>
    </edge>
    <edge source="PER" target="FRA">
      <data key="d0">12371</data>
    </edge>
    <edge source="PER" target="DEU">
      <data key="d0">1100596</data>
    </edge>
    <edge source="PER" target="HKG">
      <data key="d0">114834</data>
    </edge>
    <edge source="PER" target="IRL">
      <data key="d0">844998</data>
    </edge>
    <edge source="PER" target="ISR">
      <data key="d0">78159</data>
    </edge>
    <edge source="PER" target="MYS">
      <data key="d0">13714</data>
    </edge>
    <edge source="PER" target="MEX">
      <data key="d0">270665</data>
    </edge>
    <edge source="PER" target="NIC">
      <data key="d0">43664</data>
    </edge>
    <edge source="PER" target="PAN">
      <data key="d0">43206</data>
    </edge>
    <edge source="PER" target="SGP">
      <data key="d0">24629</data>
    </edge>
    <edge source="PER" target="VNM">
      <data key="d0">69400</data>
    </edge>
    <edge source="PER" target="SWE">
      <data key="d0">103013</data>
    </edge>
    <edge source="PER" target="CHE">
      <data key="d0">48531</data>
    </edge>
    <edge source="PER" target="USA">
      <data key="d0">7963184</data>
    </edge>
    <edge source="PER" target="URY">
      <data key="d0">170826</data>
    </edge>
    <edge source="ARE" target="ALB">
      <data key="d0">192983</data>
    </edge>
    <edge source="ARE" target="DZA">
      <data key="d0">8743197</data>
    </edge>
    <edge source="ARE" target="AZE">
      <data key="d0">2325525</data>
    </edge>
    <edge source="ARE" target="ARG">
      <data key="d0">68010</data>
    </edge>
    <edge source="ARE" target="AUS">
      <data key="d0">1333632</data>
    </edge>
    <edge source="ARE" target="AUT">
      <data key="d0">1073787</data>
    </edge>
    <edge source="ARE" target="ARM">
      <data key="d0">657588</data>
    </edge>
    <edge source="ARE" target="BEL">
      <data key="d0">2767337</data>
    </edge>
    <edge source="ARE" target="BRA">
      <data key="d0">327766</data>
    </edge>
    <edge source="ARE" target="BDI">
      <data key="d0">1172204</data>
    </edge>
    <edge source="ARE" target="KHM">
      <data key="d0">258924</data>
    </edge>
    <edge source="ARE" target="CMR">
      <data key="d0">1323714</data>
    </edge>
    <edge source="ARE" target="CAN">
      <data key="d0">1089424</data>
    </edge>
    <edge source="ARE" target="CAF">
      <data key="d0">354751</data>
    </edge>
    <edge source="ARE" target="LKA">
      <data key="d0">1640548</data>
    </edge>
    <edge source="ARE" target="CHN">
      <data key="d0">30684330</data>
    </edge>
    <edge source="ARE" target="HRV">
      <data key="d0">64121</data>
    </edge>
    <edge source="ARE" target="CZE">
      <data key="d0">1295808</data>
    </edge>
    <edge source="ARE" target="BEN">
      <data key="d0">193149</data>
    </edge>
    <edge source="ARE" target="DNK">
      <data key="d0">286111</data>
    </edge>
    <edge source="ARE" target="ETH">
      <data key="d0">8206395</data>
    </edge>
    <edge source="ARE" target="EST">
      <data key="d0">14406</data>
    </edge>
    <edge source="ARE" target="FIN">
      <data key="d0">12038</data>
    </edge>
    <edge source="ARE" target="FRA">
      <data key="d0">1023745</data>
    </edge>
    <edge source="ARE" target="GEO">
      <data key="d0">1666992</data>
    </edge>
    <edge source="ARE" target="GMB">
      <data key="d0">143289</data>
    </edge>
    <edge source="ARE" target="DEU">
      <data key="d0">6309508</data>
    </edge>
    <edge source="ARE" target="GHA">
      <data key="d0">5515369</data>
    </edge>
    <edge source="ARE" target="GRC">
      <data key="d0">47760</data>
    </edge>
    <edge source="ARE" target="HKG">
      <data key="d0">9318752</data>
    </edge>
    <edge source="ARE" target="HUN">
      <data key="d0">684302</data>
    </edge>
    <edge source="ARE" target="IDN">
      <data key="d0">323202</data>
    </edge>
    <edge source="ARE" target="IRL">
      <data key="d0">2858051</data>
    </edge>
    <edge source="ARE" target="ITA">
      <data key="d0">2094280</data>
    </edge>
    <edge source="ARE" target="CIV">
      <data key="d0">7144098</data>
    </edge>
    <edge source="ARE" target="JPN">
      <data key="d0">1061659</data>
    </edge>
    <edge source="ARE" target="KAZ">
      <data key="d0">1357098</data>
    </edge>
    <edge source="ARE" target="JOR">
      <data key="d0">12075241</data>
    </edge>
    <edge source="ARE" target="KOR">
      <data key="d0">263562</data>
    </edge>
    <edge source="ARE" target="KGZ">
      <data key="d0">2402199</data>
    </edge>
    <edge source="ARE" target="LBN">
      <data key="d0">19864643</data>
    </edge>
    <edge source="ARE" target="LTU">
      <data key="d0">11528</data>
    </edge>
    <edge source="ARE" target="MDG">
      <data key="d0">840069</data>
    </edge>
    <edge source="ARE" target="MWI">
      <data key="d0">4582353</data>
    </edge>
    <edge source="ARE" target="MYS">
      <data key="d0">257661</data>
    </edge>
    <edge source="ARE" target="MRT">
      <data key="d0">909615</data>
    </edge>
    <edge source="ARE" target="MUS">
      <data key="d0">1205386</data>
    </edge>
    <edge source="ARE" target="MAR">
      <data key="d0">3053829</data>
    </edge>
    <edge source="ARE" target="MOZ">
      <data key="d0">1748884</data>
    </edge>
    <edge source="ARE" target="OMN">
      <data key="d0">40039060</data>
    </edge>
    <edge source="ARE" target="NAM">
      <data key="d0">38078</data>
    </edge>
    <edge source="ARE" target="NLD">
      <data key="d0">3701107</data>
    </edge>
    <edge source="ARE" target="NZL">
      <data key="d0">48803</data>
    </edge>
    <edge source="ARE" target="NER">
      <data key="d0">393153</data>
    </edge>
    <edge source="ARE" target="NOR">
      <data key="d0">58256</data>
    </edge>
    <edge source="ARE" target="PAK">
      <data key="d0">14979048</data>
    </edge>
    <edge source="ARE" target="PAN">
      <data key="d0">52334</data>
    </edge>
    <edge source="ARE" target="PHL">
      <data key="d0">1625685</data>
    </edge>
    <edge source="ARE" target="POL">
      <data key="d0">721696</data>
    </edge>
    <edge source="ARE" target="ROU">
      <data key="d0">118786</data>
    </edge>
    <edge source="ARE" target="RUS">
      <data key="d0">3251103</data>
    </edge>
    <edge source="ARE" target="SAU">
      <data key="d0">53341692</data>
    </edge>
    <edge source="ARE" target="SEN">
      <data key="d0">6295512</data>
    </edge>
    <edge source="ARE" target="SRB">
      <data key="d0">3324437</data>
    </edge>
    <edge source="ARE" target="IND">
      <data key="d0">11613924</data>
    </edge>
    <edge source="ARE" target="SGP">
      <data key="d0">3894542</data>
    </edge>
    <edge source="ARE" target="VNM">
      <data key="d0">2607935</data>
    </edge>
    <edge source="ARE" target="SVN">
      <data key="d0">18364</data>
    </edge>
    <edge source="ARE" target="ZAF">
      <data key="d0">1531883</data>
    </edge>
    <edge source="ARE" target="ZWE">
      <data key="d0">3040728</data>
    </edge>
    <edge source="ARE" target="ESP">
      <data key="d0">692669</data>
    </edge>
    <edge source="ARE" target="SWE">
      <data key="d0">18267</data>
    </edge>
    <edge source="ARE" target="CHE">
      <data key="d0">766305</data>
    </edge>
    <edge source="ARE" target="THA">
      <data key="d0">1785269</data>
    </edge>
    <edge source="ARE" target="TGO">
      <data key="d0">928146</data>
    </edge>
    <edge source="ARE" target="TUN">
      <data key="d0">755336</data>
    </edge>
    <edge source="ARE" target="TUR">
      <data key="d0">8679733</data>
    </edge>
    <edge source="ARE" target="UGA">
      <data key="d0">3670686</data>
    </edge>
    <edge source="ARE" target="UKR">
      <data key="d0">35553</data>
    </edge>
    <edge source="ARE" target="MKD">
      <data key="d0">320142</data>
    </edge>
    <edge source="ARE" target="EGY">
      <data key="d0">17549401</data>
    </edge>
    <edge source="ARE" target="GBR">
      <data key="d0">5883013</data>
    </edge>
    <edge source="ARE" target="TZA">
      <data key="d0">5843382</data>
    </edge>
    <edge source="ARE" target="USA">
      <data key="d0">6505292</data>
    </edge>
    <edge source="ARE" target="BFA">
      <data key="d0">1265750</data>
    </edge>
    <edge source="GBR" target="ALB">
      <data key="d0">848926</data>
    </edge>
    <edge source="GBR" target="DZA">
      <data key="d0">7049246</data>
    </edge>
    <edge source="GBR" target="AZE">
      <data key="d0">4544595</data>
    </edge>
    <edge source="GBR" target="ARG">
      <data key="d0">1150819</data>
    </edge>
    <edge source="GBR" target="AUS">
      <data key="d0">59734085</data>
    </edge>
    <edge source="GBR" target="AUT">
      <data key="d0">44514391</data>
    </edge>
    <edge source="GBR" target="ARM">
      <data key="d0">157454</data>
    </edge>
    <edge source="GBR" target="BEL">
      <data key="d0">140518793</data>
    </edge>
    <edge source="GBR" target="BOL">
      <data key="d0">172289</data>
    </edge>
    <edge source="GBR" target="BWA">
      <data key="d0">1439982</data>
    </edge>
    <edge source="GBR" target="BRA">
      <data key="d0">8588889</data>
    </edge>
    <edge source="GBR" target="BGR">
      <data key="d0">11294445</data>
    </edge>
    <edge source="GBR" target="BDI">
      <data key="d0">64207</data>
    </edge>
    <edge source="GBR" target="BLR">
      <data key="d0">709681</data>
    </edge>
    <edge source="GBR" target="KHM">
      <data key="d0">192675</data>
    </edge>
    <edge source="GBR" target="CMR">
      <data key="d0">626442</data>
    </edge>
    <edge source="GBR" target="CAN">
      <data key="d0">60604972</data>
    </edge>
    <edge source="GBR" target="CAF">
      <data key="d0">49248</data>
    </edge>
    <edge source="GBR" target="LKA">
      <data key="d0">1319711</data>
    </edge>
    <edge source="GBR" target="CHL">
      <data key="d0">2489327</data>
    </edge>
    <edge source="GBR" target="CHN">
      <data key="d0">162294221</data>
    </edge>
    <edge source="GBR" target="COL">
      <data key="d0">1091270</data>
    </edge>
    <edge source="GBR" target="CRI">
      <data key="d0">531523</data>
    </edge>
    <edge source="GBR" target="HRV">
      <data key="d0">5699388</data>
    </edge>
    <edge source="GBR" target="CZE">
      <data key="d0">309070703</data>
    </edge>
    <edge source="GBR" target="BEN">
      <data key="d0">146732</data>
    </edge>
    <edge source="GBR" target="DNK">
      <data key="d0">97215430</data>
    </edge>
    <edge source="GBR" target="ECU">
      <data key="d0">170366</data>
    </edge>
    <edge source="GBR" target="SLV">
      <data key="d0">164696</data>
    </edge>
    <edge source="GBR" target="ETH">
      <data key="d0">4093338</data>
    </edge>
    <edge source="GBR" target="EST">
      <data key="d0">10715549</data>
    </edge>
    <edge source="GBR" target="FIN">
      <data key="d0">37376164</data>
    </edge>
    <edge source="GBR" target="FRA">
      <data key="d0">433856461</data>
    </edge>
    <edge source="GBR" target="GEO">
      <data key="d0">481990</data>
    </edge>
    <edge source="GBR" target="GMB">
      <data key="d0">1482825</data>
    </edge>
    <edge source="GBR" target="DEU">
      <data key="d0">914234476</data>
    </edge>
    <edge source="GBR" target="GHA">
      <data key="d0">6797426</data>
    </edge>
    <edge source="GBR" target="GRC">
      <data key="d0">25080777</data>
    </edge>
    <edge source="GBR" target="GTM">
      <data key="d0">403596</data>
    </edge>
    <edge source="GBR" target="HND">
      <data key="d0">791614</data>
    </edge>
    <edge source="GBR" target="HKG">
      <data key="d0">104404019</data>
    </edge>
    <edge source="GBR" target="HUN">
      <data key="d0">71959723</data>
    </edge>
    <edge source="GBR" target="IDN">
      <data key="d0">5993087</data>
    </edge>
    <edge source="GBR" target="IRL">
      <data key="d0">949553822</data>
    </edge>
    <edge source="GBR" target="ISR">
      <data key="d0">36560871</data>
    </edge>
    <edge source="GBR" target="ITA">
      <data key="d0">295279216</data>
    </edge>
    <edge source="GBR" target="CIV">
      <data key="d0">1043024</data>
    </edge>
    <edge source="GBR" target="JAM">
      <data key="d0">578634</data>
    </edge>
    <edge source="GBR" target="JPN">
      <data key="d0">44596505</data>
    </edge>
    <edge source="GBR" target="KAZ">
      <data key="d0">2565887</data>
    </edge>
    <edge source="GBR" target="JOR">
      <data key="d0">4375864</data>
    </edge>
    <edge source="GBR" target="KOR">
      <data key="d0">261832927</data>
    </edge>
    <edge source="GBR" target="KGZ">
      <data key="d0">55714</data>
    </edge>
    <edge source="GBR" target="LBN">
      <data key="d0">4828586</data>
    </edge>
    <edge source="GBR" target="LVA">
      <data key="d0">10674364</data>
    </edge>
    <edge source="GBR" target="LTU">
      <data key="d0">14870692</data>
    </edge>
    <edge source="GBR" target="MDG">
      <data key="d0">84294</data>
    </edge>
    <edge source="GBR" target="MWI">
      <data key="d0">1626238</data>
    </edge>
    <edge source="GBR" target="MYS">
      <data key="d0">15630582</data>
    </edge>
    <edge source="GBR" target="MRT">
      <data key="d0">108631</data>
    </edge>
    <edge source="GBR" target="MUS">
      <data key="d0">2141561</data>
    </edge>
    <edge source="GBR" target="MEX">
      <data key="d0">34661749</data>
    </edge>
    <edge source="GBR" target="MDA">
      <data key="d0">701495</data>
    </edge>
    <edge source="GBR" target="MAR">
      <data key="d0">5492740</data>
    </edge>
    <edge source="GBR" target="MOZ">
      <data key="d0">705827</data>
    </edge>
    <edge source="GBR" target="OMN">
      <data key="d0">12674301</data>
    </edge>
    <edge source="GBR" target="NAM">
      <data key="d0">128342</data>
    </edge>
    <edge source="GBR" target="NLD">
      <data key="d0">613550205</data>
    </edge>
    <edge source="GBR" target="NZL">
      <data key="d0">5340312</data>
    </edge>
    <edge source="GBR" target="NIC">
      <data key="d0">109447</data>
    </edge>
    <edge source="GBR" target="NER">
      <data key="d0">298638</data>
    </edge>
    <edge source="GBR" target="NOR">
      <data key="d0">52196529</data>
    </edge>
    <edge source="GBR" target="PAK">
      <data key="d0">19134502</data>
    </edge>
    <edge source="GBR" target="PAN">
      <data key="d0">455947</data>
    </edge>
    <edge source="GBR" target="PRY">
      <data key="d0">787340</data>
    </edge>
    <edge source="GBR" target="PER">
      <data key="d0">1586026</data>
    </edge>
    <edge source="GBR" target="PHL">
      <data key="d0">8175415</data>
    </edge>
    <edge source="GBR" target="POL">
      <data key="d0">245929903</data>
    </edge>
    <edge source="GBR" target="PRT">
      <data key="d0">28185029</data>
    </edge>
    <edge source="GBR" target="ROU">
      <data key="d0">32527858</data>
    </edge>
    <edge source="GBR" target="RUS">
      <data key="d0">47518027</data>
    </edge>
    <edge source="GBR" target="SAU">
      <data key="d0">96199940</data>
    </edge>
    <edge source="GBR" target="SEN">
      <data key="d0">1202226</data>
    </edge>
    <edge source="GBR" target="SRB">
      <data key="d0">9643417</data>
    </edge>
    <edge source="GBR" target="IND">
      <data key="d0">61668128</data>
    </edge>
    <edge source="GBR" target="SGP">
      <data key="d0">68285817</data>
    </edge>
    <edge source="GBR" target="SVK">
      <data key="d0">12896756</data>
    </edge>
    <edge source="GBR" target="VNM">
      <data key="d0">8905281</data>
    </edge>
    <edge source="GBR" target="SVN">
      <data key="d0">6564804</data>
    </edge>
    <edge source="GBR" target="ZAF">
      <data key="d0">41424325</data>
    </edge>
    <edge source="GBR" target="ZWE">
      <data key="d0">2256969</data>
    </edge>
    <edge source="GBR" target="ESP">
      <data key="d0">190903165</data>
    </edge>
    <edge source="GBR" target="SWE">
      <data key="d0">110318620</data>
    </edge>
    <edge source="GBR" target="CHE">
      <data key="d0">96097269</data>
    </edge>
    <edge source="GBR" target="THA">
      <data key="d0">11199295</data>
    </edge>
    <edge source="GBR" target="TGO">
      <data key="d0">70283</data>
    </edge>
    <edge source="GBR" target="ARE">
      <data key="d0">110573726</data>
    </edge>
    <edge source="GBR" target="TUN">
      <data key="d0">1850000</data>
    </edge>
    <edge source="GBR" target="TUR">
      <data key="d0">40197010</data>
    </edge>
    <edge source="GBR" target="UGA">
      <data key="d0">1664589</data>
    </edge>
    <edge source="GBR" target="UKR">
      <data key="d0">3083653</data>
    </edge>
    <edge source="GBR" target="MKD">
      <data key="d0">1268768</data>
    </edge>
    <edge source="GBR" target="EGY">
      <data key="d0">19375935</data>
    </edge>
    <edge source="GBR" target="TZA">
      <data key="d0">1831710</data>
    </edge>
    <edge source="GBR" target="USA">
      <data key="d0">759381589</data>
    </edge>
    <edge source="GBR" target="BFA">
      <data key="d0">183657</data>
    </edge>
    <edge source="GBR" target="URY">
      <data key="d0">601946</data>
    </edge>
    <edge source="USA" target="ALB">
      <data key="d0">818278</data>
    </edge>
    <edge source="USA" target="DZA">
      <data key="d0">54247700</data>
    </edge>
    <edge source="USA" target="AZE">
      <data key="d0">3065382</data>
    </edge>
    <edge source="USA" target="ARG">
      <data key="d0">498979054</data>
    </edge>
    <edge source="USA" target="AUS">
      <data key="d0">546822062</data>
    </edge>
    <edge source="USA" target="AUT">
      <data key="d0">52982618</data>
    </edge>
    <edge source="USA" target="ARM">
      <data key="d0">998913</data>
    </edge>
    <edge source="USA" target="BEL">
      <data key="d0">187532852</data>
    </edge>
    <edge source="USA" target="BOL">
      <data key="d0">50653930</data>
    </edge>
    <edge source="USA" target="BWA">
      <data key="d0">2095246</data>
    </edge>
    <edge source="USA" target="BRA">
      <data key="d0">980357453</data>
    </edge>
    <edge source="USA" target="BGR">
      <data key="d0">8492688</data>
    </edge>
    <edge source="USA" target="BDI">
      <data key="d0">507434</data>
    </edge>
    <edge source="USA" target="BLR">
      <data key="d0">2292233</data>
    </edge>
    <edge source="USA" target="KHM">
      <data key="d0">9743829</data>
    </edge>
    <edge source="USA" target="CMR">
      <data key="d0">2861178</data>
    </edge>
    <edge source="USA" target="CAN">
      <data key="d0">7960817521</data>
    </edge>
    <edge source="USA" target="CAF">
      <data key="d0">1003035</data>
    </edge>
    <edge source="USA" target="LKA">
      <data key="d0">7492332</data>
    </edge>
    <edge source="USA" target="CHL">
      <data key="d0">520273349</data>
    </edge>
    <edge source="USA" target="CHN">
      <data key="d0">2020695867</data>
    </edge>
    <edge source="USA" target="COL">
      <data key="d0">540570633</data>
    </edge>
    <edge source="USA" target="CRI">
      <data key="d0">247001860</data>
    </edge>
    <edge source="USA" target="HRV">
      <data key="d0">2959632</data>
    </edge>
    <edge source="USA" target="CZE">
      <data key="d0">130540332</data>
    </edge>
    <edge source="USA" target="BEN">
      <data key="d0">711099</data>
    </edge>
    <edge source="USA" target="DNK">
      <data key="d0">52171155</data>
    </edge>
    <edge source="USA" target="ECU">
      <data key="d0">162929761</data>
    </edge>
    <edge source="USA" target="SLV">
      <data key="d0">101711901</data>
    </edge>
    <edge source="USA" target="ETH">
      <data key="d0">12775180</data>
    </edge>
    <edge source="USA" target="EST">
      <data key="d0">10238504</data>
    </edge>
    <edge source="USA" target="FIN">
      <data key="d0">92495731</data>
    </edge>
    <edge source="USA" target="FRA">
      <data key="d0">323325808</data>
    </edge>
    <edge source="USA" target="GEO">
      <data key="d0">27863847</data>
    </edge>
    <edge source="USA" target="GMB">
      <data key="d0">719777</data>
    </edge>
    <edge source="USA" target="PSE">
      <data key="d0">36497</data>
    </edge>
    <edge source="USA" target="DEU">
      <data key="d0">1170234833</data>
    </edge>
    <edge source="USA" target="GHA">
      <data key="d0">12948285</data>
    </edge>
    <edge source="USA" target="GRC">
      <data key="d0">7046367</data>
    </edge>
    <edge source="USA" target="GTM">
      <data key="d0">178639862</data>
    </edge>
    <edge source="USA" target="HND">
      <data key="d0">85498025</data>
    </edge>
    <edge source="USA" target="HKG">
      <data key="d0">907143721</data>
    </edge>
    <edge source="USA" target="HUN">
      <data key="d0">125497875</data>
    </edge>
    <edge source="USA" target="IDN">
      <data key="d0">46236296</data>
    </edge>
    <edge source="USA" target="IRL">
      <data key="d0">575706488</data>
    </edge>
    <edge source="USA" target="ISR">
      <data key="d0">319800549</data>
    </edge>
    <edge source="USA" target="ITA">
      <data key="d0">250399418</data>
    </edge>
    <edge source="USA" target="CIV">
      <data key="d0">3261682</data>
    </edge>
    <edge source="USA" target="JAM">
      <data key="d0">53824105</data>
    </edge>
    <edge source="USA" target="JPN">
      <data key="d0">1068050268</data>
    </edge>
    <edge source="USA" target="KAZ">
      <data key="d0">6932461</data>
    </edge>
    <edge source="USA" target="JOR">
      <data key="d0">7843066</data>
    </edge>
    <edge source="USA" target="KOR">
      <data key="d0">455377665</data>
    </edge>
    <edge source="USA" target="KGZ">
      <data key="d0">576052</data>
    </edge>
    <edge source="USA" target="LBN">
      <data key="d0">14832049</data>
    </edge>
    <edge source="USA" target="LVA">
      <data key="d0">4040267</data>
    </edge>
    <edge source="USA" target="LTU">
      <data key="d0">8587882</data>
    </edge>
    <edge source="USA" target="MDG">
      <data key="d0">741381</data>
    </edge>
    <edge source="USA" target="MWI">
      <data key="d0">3119937</data>
    </edge>
    <edge source="USA" target="MYS">
      <data key="d0">380596891</data>
    </edge>
    <edge source="USA" target="MRT">
      <data key="d0">399812</data>
    </edge>
    <edge source="USA" target="MUS">
      <data key="d0">2274450</data>
    </edge>
    <edge source="USA" target="MEX">
      <data key="d0">16725265967</data>
    </edge>
    <edge source="USA" target="MDA">
      <data key="d0">455698</data>
    </edge>
    <edge source="USA" target="MAR">
      <data key="d0">10812588</data>
    </edge>
    <edge source="USA" target="MOZ">
      <data key="d0">2922394</data>
    </edge>
    <edge source="USA" target="OMN">
      <data key="d0">16741426</data>
    </edge>
    <edge source="USA" target="NAM">
      <data key="d0">915104</data>
    </edge>
    <edge source="USA" target="NLD">
      <data key="d0">1821272460</data>
    </edge>
    <edge source="USA" target="NZL">
      <data key="d0">55962633</data>
    </edge>
    <edge source="USA" target="NIC">
      <data key="d0">99843186</data>
    </edge>
    <edge source="USA" target="NER">
      <data key="d0">594837</data>
    </edge>
    <edge source="USA" target="NOR">
      <data key="d0">45597170</data>
    </edge>
    <edge source="USA" target="PAK">
      <data key="d0">40886358</data>
    </edge>
    <edge source="USA" target="PAN">
      <data key="d0">191304153</data>
    </edge>
    <edge source="USA" target="PRY">
      <data key="d0">268679602</data>
    </edge>
    <edge source="USA" target="PER">
      <data key="d0">475766196</data>
    </edge>
    <edge source="USA" target="PHL">
      <data key="d0">302903843</data>
    </edge>
    <edge source="USA" target="POL">
      <data key="d0">103624347</data>
    </edge>
    <edge source="USA" target="PRT">
      <data key="d0">11867017</data>
    </edge>
    <edge source="USA" target="ROU">
      <data key="d0">13020991</data>
    </edge>
    <edge source="USA" target="RUS">
      <data key="d0">111153605</data>
    </edge>
    <edge source="USA" target="SAU">
      <data key="d0">125653385</data>
    </edge>
    <edge source="USA" target="SEN">
      <data key="d0">3305451</data>
    </edge>
    <edge source="USA" target="SRB">
      <data key="d0">4368352</data>
    </edge>
    <edge source="USA" target="IND">
      <data key="d0">354278299</data>
    </edge>
    <edge source="USA" target="SGP">
      <data key="d0">957064438</data>
    </edge>
    <edge source="USA" target="SVK">
      <data key="d0">6583882</data>
    </edge>
    <edge source="USA" target="VNM">
      <data key="d0">100782199</data>
    </edge>
    <edge source="USA" target="SVN">
      <data key="d0">4858134</data>
    </edge>
    <edge source="USA" target="ZAF">
      <data key="d0">98906840</data>
    </edge>
    <edge source="USA" target="ZWE">
      <data key="d0">4624177</data>
    </edge>
    <edge source="USA" target="ESP">
      <data key="d0">109771707</data>
    </edge>
    <edge source="USA" target="SWE">
      <data key="d0">68191173</data>
    </edge>
    <edge source="USA" target="CHE">
      <data key="d0">149859780</data>
    </edge>
    <edge source="USA" target="THA">
      <data key="d0">270524072</data>
    </edge>
    <edge source="USA" target="TGO">
      <data key="d0">460201</data>
    </edge>
    <edge source="USA" target="ARE">
      <data key="d0">646075838</data>
    </edge>
    <edge source="USA" target="TUN">
      <data key="d0">2549726</data>
    </edge>
    <edge source="USA" target="TUR">
      <data key="d0">108013316</data>
    </edge>
    <edge source="USA" target="UGA">
      <data key="d0">6933330</data>
    </edge>
    <edge source="USA" target="UKR">
      <data key="d0">13724217</data>
    </edge>
    <edge source="USA" target="MKD">
      <data key="d0">1355103</data>
    </edge>
    <edge source="USA" target="EGY">
      <data key="d0">36912388</data>
    </edge>
    <edge source="USA" target="GBR">
      <data key="d0">1372239559</data>
    </edge>
    <edge source="USA" target="TZA">
      <data key="d0">5985257</data>
    </edge>
    <edge source="USA" target="BFA">
      <data key="d0">501964</data>
    </edge>
    <edge source="USA" target="URY">
      <data key="d0">128736446</data>
    </edge>
    <edge source="ARG" target="BOL">
      <data key="d0">67090</data>
    </edge>
    <edge source="ARG" target="BRA">
      <data key="d0">521256</data>
    </edge>
    <edge source="ARG" target="CAN">
      <data key="d0">14690</data>
    </edge>
    <edge source="ARG" target="CHL">
      <data key="d0">1431772</data>
    </edge>
    <edge source="ARG" target="CHN">
      <data key="d0">162254</data>
    </edge>
    <edge source="ARG" target="COL">
      <data key="d0">492102</data>
    </edge>
    <edge source="ARG" target="ECU">
      <data key="d0">53885</data>
    </edge>
    <edge source="ARG" target="SLV">
      <data key="d0">37254</data>
    </edge>
    <edge source="ARG" target="FRA">
      <data key="d0">13512</data>
    </edge>
    <edge source="ARG" target="DEU">
      <data key="d0">150016</data>
    </edge>
    <edge source="ARG" target="GTM">
      <data key="d0">33856</data>
    </edge>
    <edge source="ARG" target="HND">
      <data key="d0">26888</data>
    </edge>
    <edge source="ARG" target="IRL">
      <data key="d0">653049</data>
    </edge>
    <edge source="ARG" target="ISR">
      <data key="d0">19625</data>
    </edge>
    <edge source="ARG" target="ITA">
      <data key="d0">18795</data>
    </edge>
    <edge source="ARG" target="MEX">
      <data key="d0">401699</data>
    </edge>
    <edge source="ARG" target="PAN">
      <data key="d0">313789</data>
    </edge>
    <edge source="ARG" target="PRY">
      <data key="d0">384315</data>
    </edge>
    <edge source="ARG" target="PER">
      <data key="d0">312760</data>
    </edge>
    <edge source="ARG" target="SAU">
      <data key="d0">10980</data>
    </edge>
    <edge source="ARG" target="SEN">
      <data key="d0">26488</data>
    </edge>
    <edge source="ARG" target="ESP">
      <data key="d0">13598</data>
    </edge>
    <edge source="ARG" target="USA">
      <data key="d0">7078149</data>
    </edge>
    <edge source="ARG" target="URY">
      <data key="d0">1055374</data>
    </edge>
    <edge source="BOL" target="ARG">
      <data key="d0">30922</data>
    </edge>
    <edge source="BOL" target="COL">
      <data key="d0">37740</data>
    </edge>
    <edge source="BOL" target="ECU">
      <data key="d0">391400</data>
    </edge>
    <edge source="BOL" target="IRL">
      <data key="d0">30342</data>
    </edge>
    <edge source="BOL" target="PER">
      <data key="d0">87975</data>
    </edge>
    <edge source="BOL" target="PRT">
      <data key="d0">235713</data>
    </edge>
    <edge source="BOL" target="SWE">
      <data key="d0">57148</data>
    </edge>
    <edge source="BOL" target="ARE">
      <data key="d0">10249</data>
    </edge>
    <edge source="BOL" target="TZA">
      <data key="d0">22072</data>
    </edge>
    <edge source="BOL" target="USA">
      <data key="d0">217722</data>
    </edge>
    <edge source="BRA" target="DZA">
      <data key="d0">436846</data>
    </edge>
    <edge source="BRA" target="ARG">
      <data key="d0">68159687</data>
    </edge>
    <edge source="BRA" target="AUS">
      <data key="d0">48001</data>
    </edge>
    <edge source="BRA" target="AUT">
      <data key="d0">105389</data>
    </edge>
    <edge source="BRA" target="BEL">
      <data key="d0">868487</data>
    </edge>
    <edge source="BRA" target="BOL">
      <data key="d0">417633</data>
    </edge>
    <edge source="BRA" target="CAN">
      <data key="d0">259531</data>
    </edge>
    <edge source="BRA" target="LKA">
      <data key="d0">24288</data>
    </edge>
    <edge source="BRA" target="CHL">
      <data key="d0">16121782</data>
    </edge>
    <edge source="BRA" target="CHN">
      <data key="d0">9271940</data>
    </edge>
    <edge source="BRA" target="COL">
      <data key="d0">2007338</data>
    </edge>
    <edge source="BRA" target="CRI">
      <data key="d0">1529645</data>
    </edge>
    <edge source="BRA" target="CZE">
      <data key="d0">117618</data>
    </edge>
    <edge source="BRA" target="DNK">
      <data key="d0">245736</data>
    </edge>
    <edge source="BRA" target="ECU">
      <data key="d0">1159260</data>
    </edge>
    <edge source="BRA" target="SLV">
      <data key="d0">83550</data>
    </edge>
    <edge source="BRA" target="ETH">
      <data key="d0">39364</data>
    </edge>
    <edge source="BRA" target="FRA">
      <data key="d0">2590797</data>
    </edge>
    <edge source="BRA" target="DEU">
      <data key="d0">704547</data>
    </edge>
    <edge source="BRA" target="GTM">
      <data key="d0">31618</data>
    </edge>
    <edge source="BRA" target="HND">
      <data key="d0">109337</data>
    </edge>
    <edge source="BRA" target="HKG">
      <data key="d0">1883268</data>
    </edge>
    <edge source="BRA" target="HUN">
      <data key="d0">4491340</data>
    </edge>
    <edge source="BRA" target="IDN">
      <data key="d0">210022</data>
    </edge>
    <edge source="BRA" target="IRL">
      <data key="d0">13354149</data>
    </edge>
    <edge source="BRA" target="ISR">
      <data key="d0">196048</data>
    </edge>
    <edge source="BRA" target="ITA">
      <data key="d0">525575</data>
    </edge>
    <edge source="BRA" target="JAM">
      <data key="d0">101174</data>
    </edge>
    <edge source="BRA" target="JPN">
      <data key="d0">332440</data>
    </edge>
    <edge source="BRA" target="KOR">
      <data key="d0">940831</data>
    </edge>
    <edge source="BRA" target="LBN">
      <data key="d0">14957</data>
    </edge>
    <edge source="BRA" target="MYS">
      <data key="d0">163893</data>
    </edge>
    <edge source="BRA" target="MUS">
      <data key="d0">12531</data>
    </edge>
    <edge source="BRA" target="MEX">
      <data key="d0">24650434</data>
    </edge>
    <edge source="BRA" target="MAR">
      <data key="d0">49852</data>
    </edge>
    <edge source="BRA" target="MOZ">
      <data key="d0">81590</data>
    </edge>
    <edge source="BRA" target="OMN">
      <data key="d0">61817</data>
    </edge>
    <edge source="BRA" target="NLD">
      <data key="d0">716082</data>
    </edge>
    <edge source="BRA" target="NZL">
      <data key="d0">28697</data>
    </edge>
    <edge source="BRA" target="NOR">
      <data key="d0">30860</data>
    </edge>
    <edge source="BRA" target="PAN">
      <data key="d0">3826312</data>
    </edge>
    <edge source="BRA" target="PRY">
      <data key="d0">2305403</data>
    </edge>
    <edge source="BRA" target="PER">
      <data key="d0">5494869</data>
    </edge>
    <edge source="BRA" target="PHL">
      <data key="d0">66881</data>
    </edge>
    <edge source="BRA" target="POL">
      <data key="d0">290623</data>
    </edge>
    <edge source="BRA" target="PRT">
      <data key="d0">30629</data>
    </edge>
    <edge source="BRA" target="ROU">
      <data key="d0">79853</data>
    </edge>
    <edge source="BRA" target="SAU">
      <data key="d0">29002</data>
    </edge>
    <edge source="BRA" target="IND">
      <data key="d0">1406634</data>
    </edge>
    <edge source="BRA" target="SGP">
      <data key="d0">2172082</data>
    </edge>
    <edge source="BRA" target="VNM">
      <data key="d0">671538</data>
    </edge>
    <edge source="BRA" target="ZAF">
      <data key="d0">100736</data>
    </edge>
    <edge source="BRA" target="ESP">
      <data key="d0">417358</data>
    </edge>
    <edge source="BRA" target="SWE">
      <data key="d0">76393</data>
    </edge>
    <edge source="BRA" target="CHE">
      <data key="d0">169445</data>
    </edge>
    <edge source="BRA" target="THA">
      <data key="d0">1730399</data>
    </edge>
    <edge source="BRA" target="ARE">
      <data key="d0">981597</data>
    </edge>
    <edge source="BRA" target="EGY">
      <data key="d0">67327</data>
    </edge>
    <edge source="BRA" target="GBR">
      <data key="d0">3927225</data>
    </edge>
    <edge source="BRA" target="USA">
      <data key="d0">97508832</data>
    </edge>
    <edge source="BRA" target="URY">
      <data key="d0">2810203</data>
    </edge>
    <edge source="CAN" target="ALB">
      <data key="d0">95349</data>
    </edge>
    <edge source="CAN" target="DZA">
      <data key="d0">1208773</data>
    </edge>
    <edge source="CAN" target="AZE">
      <data key="d0">101310</data>
    </edge>
    <edge source="CAN" target="ARG">
      <data key="d0">2242374</data>
    </edge>
    <edge source="CAN" target="AUS">
      <data key="d0">19672688</data>
    </edge>
    <edge source="CAN" target="AUT">
      <data key="d0">2446779</data>
    </edge>
    <edge source="CAN" target="ARM">
      <data key="d0">47780</data>
    </edge>
    <edge source="CAN" target="BEL">
      <data key="d0">15451818</data>
    </edge>
    <edge source="CAN" target="BOL">
      <data key="d0">315846</data>
    </edge>
    <edge source="CAN" target="BWA">
      <data key="d0">513971</data>
    </edge>
    <edge source="CAN" target="BRA">
      <data key="d0">7560730</data>
    </edge>
    <edge source="CAN" target="BGR">
      <data key="d0">129769</data>
    </edge>
    <edge source="CAN" target="KHM">
      <data key="d0">199361</data>
    </edge>
    <edge source="CAN" target="CMR">
      <data key="d0">34046</data>
    </edge>
    <edge source="CAN" target="CAF">
      <data key="d0">28316</data>
    </edge>
    <edge source="CAN" target="LKA">
      <data key="d0">702689</data>
    </edge>
    <edge source="CAN" target="CHL">
      <data key="d0">3635014</data>
    </edge>
    <edge source="CAN" target="CHN">
      <data key="d0">47606759</data>
    </edge>
    <edge source="CAN" target="COL">
      <data key="d0">2133133</data>
    </edge>
    <edge source="CAN" target="CRI">
      <data key="d0">646098</data>
    </edge>
    <edge source="CAN" target="HRV">
      <data key="d0">248955</data>
    </edge>
    <edge source="CAN" target="CZE">
      <data key="d0">2225998</data>
    </edge>
    <edge source="CAN" target="DNK">
      <data key="d0">3723442</data>
    </edge>
    <edge source="CAN" target="ECU">
      <data key="d0">1585402</data>
    </edge>
    <edge source="CAN" target="SLV">
      <data key="d0">355423</data>
    </edge>
    <edge source="CAN" target="ETH">
      <data key="d0">145833</data>
    </edge>
    <edge source="CAN" target="EST">
      <data key="d0">260490</data>
    </edge>
    <edge source="CAN" target="FIN">
      <data key="d0">1175040</data>
    </edge>
    <edge source="CAN" target="FRA">
      <data key="d0">18759631</data>
    </edge>
    <edge source="CAN" target="GEO">
      <data key="d0">93027</data>
    </edge>
    <edge source="CAN" target="DEU">
      <data key="d0">39072652</data>
    </edge>
    <edge source="CAN" target="GHA">
      <data key="d0">75360</data>
    </edge>
    <edge source="CAN" target="GRC">
      <data key="d0">1096628</data>
    </edge>
    <edge source="CAN" target="GTM">
      <data key="d0">334194</data>
    </edge>
    <edge source="CAN" target="HND">
      <data key="d0">767767</data>
    </edge>
    <edge source="CAN" target="HKG">
      <data key="d0">61661103</data>
    </edge>
    <edge source="CAN" target="HUN">
      <data key="d0">2675934</data>
    </edge>
    <edge source="CAN" target="IDN">
      <data key="d0">1995342</data>
    </edge>
    <edge source="CAN" target="IRL">
      <data key="d0">14372452</data>
    </edge>
    <edge source="CAN" target="ISR">
      <data key="d0">15931974</data>
    </edge>
    <edge source="CAN" target="ITA">
      <data key="d0">12625674</data>
    </edge>
    <edge source="CAN" target="CIV">
      <data key="d0">234180</data>
    </edge>
    <edge source="CAN" target="JAM">
      <data key="d0">2528514</data>
    </edge>
    <edge source="CAN" target="JPN">
      <data key="d0">45451764</data>
    </edge>
    <edge source="CAN" target="KAZ">
      <data key="d0">297312</data>
    </edge>
    <edge source="CAN" target="JOR">
      <data key="d0">543098</data>
    </edge>
    <edge source="CAN" target="KOR">
      <data key="d0">31244430</data>
    </edge>
    <edge source="CAN" target="LBN">
      <data key="d0">421194</data>
    </edge>
    <edge source="CAN" target="LVA">
      <data key="d0">207806</data>
    </edge>
    <edge source="CAN" target="LTU">
      <data key="d0">109076</data>
    </edge>
    <edge source="CAN" target="MDG">
      <data key="d0">1184925</data>
    </edge>
    <edge source="CAN" target="MWI">
      <data key="d0">23633</data>
    </edge>
    <edge source="CAN" target="MYS">
      <data key="d0">3057123</data>
    </edge>
    <edge source="CAN" target="MRT">
      <data key="d0">158735</data>
    </edge>
    <edge source="CAN" target="MUS">
      <data key="d0">931708</data>
    </edge>
    <edge source="CAN" target="MEX">
      <data key="d0">36210147</data>
    </edge>
    <edge source="CAN" target="MAR">
      <data key="d0">846032</data>
    </edge>
    <edge source="CAN" target="MOZ">
      <data key="d0">42837</data>
    </edge>
    <edge source="CAN" target="OMN">
      <data key="d0">407952</data>
    </edge>
    <edge source="CAN" target="NAM">
      <data key="d0">308456</data>
    </edge>
    <edge source="CAN" target="NLD">
      <data key="d0">83167185</data>
    </edge>
    <edge source="CAN" target="NZL">
      <data key="d0">1648285</data>
    </edge>
    <edge source="CAN" target="NIC">
      <data key="d0">328420</data>
    </edge>
    <edge source="CAN" target="NOR">
      <data key="d0">1921955</data>
    </edge>
    <edge source="CAN" target="PAK">
      <data key="d0">5662551</data>
    </edge>
    <edge source="CAN" target="PAN">
      <data key="d0">3594906</data>
    </edge>
    <edge source="CAN" target="PRY">
      <data key="d0">1070218</data>
    </edge>
    <edge source="CAN" target="PER">
      <data key="d0">3395933</data>
    </edge>
    <edge source="CAN" target="PHL">
      <data key="d0">1758347</data>
    </edge>
    <edge source="CAN" target="POL">
      <data key="d0">3229461</data>
    </edge>
    <edge source="CAN" target="PRT">
      <data key="d0">174480</data>
    </edge>
    <edge source="CAN" target="ROU">
      <data key="d0">2353413</data>
    </edge>
    <edge source="CAN" target="RUS">
      <data key="d0">2386879</data>
    </edge>
    <edge source="CAN" target="SAU">
      <data key="d0">4421615</data>
    </edge>
    <edge source="CAN" target="SEN">
      <data key="d0">578762</data>
    </edge>
    <edge source="CAN" target="SRB">
      <data key="d0">211760</data>
    </edge>
    <edge source="CAN" target="IND">
      <data key="d0">15488428</data>
    </edge>
    <edge source="CAN" target="SGP">
      <data key="d0">17441612</data>
    </edge>
    <edge source="CAN" target="SVK">
      <data key="d0">136508</data>
    </edge>
    <edge source="CAN" target="VNM">
      <data key="d0">4285184</data>
    </edge>
    <edge source="CAN" target="SVN">
      <data key="d0">395706</data>
    </edge>
    <edge source="CAN" target="ZAF">
      <data key="d0">4819268</data>
    </edge>
    <edge source="CAN" target="ZWE">
      <data key="d0">173088</data>
    </edge>
    <edge source="CAN" target="ESP">
      <data key="d0">4743539</data>
    </edge>
    <edge source="CAN" target="SWE">
      <data key="d0">6498103</data>
    </edge>
    <edge source="CAN" target="CHE">
      <data key="d0">3493396</data>
    </edge>
    <edge source="CAN" target="THA">
      <data key="d0">2040930</data>
    </edge>
    <edge source="CAN" target="TGO">
      <data key="d0">241552</data>
    </edge>
    <edge source="CAN" target="ARE">
      <data key="d0">50564848</data>
    </edge>
    <edge source="CAN" target="TUN">
      <data key="d0">623045</data>
    </edge>
    <edge source="CAN" target="TUR">
      <data key="d0">5728335</data>
    </edge>
    <edge source="CAN" target="UGA">
      <data key="d0">69043</data>
    </edge>
    <edge source="CAN" target="UKR">
      <data key="d0">294753</data>
    </edge>
    <edge source="CAN" target="MKD">
      <data key="d0">25471</data>
    </edge>
    <edge source="CAN" target="EGY">
      <data key="d0">3099265</data>
    </edge>
    <edge source="CAN" target="GBR">
      <data key="d0">54890893</data>
    </edge>
    <edge source="CAN" target="TZA">
      <data key="d0">630631</data>
    </edge>
    <edge source="CAN" target="USA">
      <data key="d0">1665977209</data>
    </edge>
    <edge source="CAN" target="BFA">
      <data key="d0">284198</data>
    </edge>
    <edge source="CAN" target="URY">
      <data key="d0">377901</data>
    </edge>
    <edge source="CHL" target="ARG">
      <data key="d0">1819903</data>
    </edge>
    <edge source="CHL" target="AUT">
      <data key="d0">125341</data>
    </edge>
    <edge source="CHL" target="BEL">
      <data key="d0">29657</data>
    </edge>
    <edge source="CHL" target="BOL">
      <data key="d0">8867847</data>
    </edge>
    <edge source="CHL" target="BRA">
      <data key="d0">172061</data>
    </edge>
    <edge source="CHL" target="CAN">
      <data key="d0">121934</data>
    </edge>
    <edge source="CHL" target="CHN">
      <data key="d0">59309</data>
    </edge>
    <edge source="CHL" target="COL">
      <data key="d0">1534406</data>
    </edge>
    <edge source="CHL" target="CRI">
      <data key="d0">42958</data>
    </edge>
    <edge source="CHL" target="DNK">
      <data key="d0">11620</data>
    </edge>
    <edge source="CHL" target="ECU">
      <data key="d0">355303</data>
    </edge>
    <edge source="CHL" target="SLV">
      <data key="d0">11417</data>
    </edge>
    <edge source="CHL" target="DEU">
      <data key="d0">390356</data>
    </edge>
    <edge source="CHL" target="GHA">
      <data key="d0">21020</data>
    </edge>
    <edge source="CHL" target="GTM">
      <data key="d0">63505</data>
    </edge>
    <edge source="CHL" target="HND">
      <data key="d0">11191</data>
    </edge>
    <edge source="CHL" target="HKG">
      <data key="d0">102239</data>
    </edge>
    <edge source="CHL" target="IDN">
      <data key="d0">143031</data>
    </edge>
    <edge source="CHL" target="IRL">
      <data key="d0">747720</data>
    </edge>
    <edge source="CHL" target="ISR">
      <data key="d0">132411</data>
    </edge>
    <edge source="CHL" target="ITA">
      <data key="d0">42927</data>
    </edge>
    <edge source="CHL" target="JPN">
      <data key="d0">158440</data>
    </edge>
    <edge source="CHL" target="KOR">
      <data key="d0">108048</data>
    </edge>
    <edge source="CHL" target="MEX">
      <data key="d0">619022</data>
    </edge>
    <edge source="CHL" target="NLD">
      <data key="d0">19751</data>
    </edge>
    <edge source="CHL" target="PAN">
      <data key="d0">148179</data>
    </edge>
    <edge source="CHL" target="PRY">
      <data key="d0">4499050</data>
    </edge>
    <edge source="CHL" target="PER">
      <data key="d0">4034234</data>
    </edge>
    <edge source="CHL" target="IND">
      <data key="d0">238692</data>
    </edge>
    <edge source="CHL" target="ESP">
      <data key="d0">96202</data>
    </edge>
    <edge source="CHL" target="THA">
      <data key="d0">24250</data>
    </edge>
    <edge source="CHL" target="EGY">
      <data key="d0">26979</data>
    </edge>
    <edge source="CHL" target="GBR">
      <data key="d0">55472</data>
    </edge>
    <edge source="CHL" target="USA">
      <data key="d0">13005286</data>
    </edge>
    <edge source="CHL" target="URY">
      <data key="d0">381713</data>
    </edge>
    <edge source="CHN" target="ALB">
      <data key="d0">4436015</data>
    </edge>
    <edge source="CHN" target="DZA">
      <data key="d0">88431541</data>
    </edge>
    <edge source="CHN" target="AZE">
      <data key="d0">5340195</data>
    </edge>
    <edge source="CHN" target="ARG">
      <data key="d0">211888683</data>
    </edge>
    <edge source="CHN" target="AUS">
      <data key="d0">2783060103</data>
    </edge>
    <edge source="CHN" target="AUT">
      <data key="d0">156821952</data>
    </edge>
    <edge source="CHN" target="ARM">
      <data key="d0">2192211</data>
    </edge>
    <edge source="CHN" target="BEL">
      <data key="d0">509549741</data>
    </edge>
    <edge source="CHN" target="BOL">
      <data key="d0">10168430</data>
    </edge>
    <edge source="CHN" target="BWA">
      <data key="d0">3921428</data>
    </edge>
    <edge source="CHN" target="BRA">
      <data key="d0">709847134</data>
    </edge>
    <edge source="CHN" target="BGR">
      <data key="d0">38533390</data>
    </edge>
    <edge source="CHN" target="BDI">
      <data key="d0">1878568</data>
    </edge>
    <edge source="CHN" target="BLR">
      <data key="d0">14549497</data>
    </edge>
    <edge source="CHN" target="KHM">
      <data key="d0">17123610</data>
    </edge>
    <edge source="CHN" target="CMR">
      <data key="d0">10659918</data>
    </edge>
    <edge source="CHN" target="CAN">
      <data key="d0">1263188323</data>
    </edge>
    <edge source="CHN" target="CAF">
      <data key="d0">44474</data>
    </edge>
    <edge source="CHN" target="LKA">
      <data key="d0">62654229</data>
    </edge>
    <edge source="CHN" target="CHL">
      <data key="d0">387420795</data>
    </edge>
    <edge source="CHN" target="COL">
      <data key="d0">314005728</data>
    </edge>
    <edge source="CHN" target="CRI">
      <data key="d0">18298108</data>
    </edge>
    <edge source="CHN" target="HRV">
      <data key="d0">26399205</data>
    </edge>
    <edge source="CHN" target="CZE">
      <data key="d0">2478107359</data>
    </edge>
    <edge source="CHN" target="BEN">
      <data key="d0">2980095</data>
    </edge>
    <edge source="CHN" target="DNK">
      <data key="d0">117506198</data>
    </edge>
    <edge source="CHN" target="ECU">
      <data key="d0">35702730</data>
    </edge>
    <edge source="CHN" target="SLV">
      <data key="d0">8606830</data>
    </edge>
    <edge source="CHN" target="ETH">
      <data key="d0">18194378</data>
    </edge>
    <edge source="CHN" target="EST">
      <data key="d0">23752156</data>
    </edge>
    <edge source="CHN" target="FIN">
      <data key="d0">143203690</data>
    </edge>
    <edge source="CHN" target="FRA">
      <data key="d0">1303105739</data>
    </edge>
    <edge source="CHN" target="GEO">
      <data key="d0">29867184</data>
    </edge>
    <edge source="CHN" target="GMB">
      <data key="d0">476117</data>
    </edge>
    <edge source="CHN" target="PSE">
      <data key="d0">433055</data>
    </edge>
    <edge source="CHN" target="DEU">
      <data key="d0">8326133688</data>
    </edge>
    <edge source="CHN" target="GHA">
      <data key="d0">19361964</data>
    </edge>
    <edge source="CHN" target="GRC">
      <data key="d0">629827038</data>
    </edge>
    <edge source="CHN" target="GTM">
      <data key="d0">17157296</data>
    </edge>
    <edge source="CHN" target="HND">
      <data key="d0">5748905</data>
    </edge>
    <edge source="CHN" target="HKG">
      <data key="d0">36583160339</data>
    </edge>
    <edge source="CHN" target="HUN">
      <data key="d0">599017066</data>
    </edge>
    <edge source="CHN" target="IDN">
      <data key="d0">1171579250</data>
    </edge>
    <edge source="CHN" target="IRL">
      <data key="d0">692220932</data>
    </edge>
    <edge source="CHN" target="ISR">
      <data key="d0">298692684</data>
    </edge>
    <edge source="CHN" target="ITA">
      <data key="d0">1513146697</data>
    </edge>
    <edge source="CHN" target="CIV">
      <data key="d0">10261195</data>
    </edge>
    <edge source="CHN" target="JAM">
      <data key="d0">1758140</data>
    </edge>
    <edge source="CHN" target="JPN">
      <data key="d0">9643471118</data>
    </edge>
    <edge source="CHN" target="KAZ">
      <data key="d0">116642766</data>
    </edge>
    <edge source="CHN" target="JOR">
      <data key="d0">19883125</data>
    </edge>
    <edge source="CHN" target="KOR">
      <data key="d0">5003408191</data>
    </edge>
    <edge source="CHN" target="KGZ">
      <data key="d0">3530426</data>
    </edge>
    <edge source="CHN" target="LBN">
      <data key="d0">28645407</data>
    </edge>
    <edge source="CHN" target="LVA">
      <data key="d0">22174668</data>
    </edge>
    <edge source="CHN" target="LTU">
      <data key="d0">41799528</data>
    </edge>
    <edge source="CHN" target="MDG">
      <data key="d0">3420762</data>
    </edge>
    <edge source="CHN" target="MWI">
      <data key="d0">1387239</data>
    </edge>
    <edge source="CHN" target="MYS">
      <data key="d0">1356479416</data>
    </edge>
    <edge source="CHN" target="MRT">
      <data key="d0">1661791</data>
    </edge>
    <edge source="CHN" target="MUS">
      <data key="d0">12545122</data>
    </edge>
    <edge source="CHN" target="MEX">
      <data key="d0">3508408922</data>
    </edge>
    <edge source="CHN" target="MDA">
      <data key="d0">1403866</data>
    </edge>
    <edge source="CHN" target="MAR">
      <data key="d0">39584523</data>
    </edge>
    <edge source="CHN" target="MOZ">
      <data key="d0">9100989</data>
    </edge>
    <edge source="CHN" target="OMN">
      <data key="d0">21264595</data>
    </edge>
    <edge source="CHN" target="NAM">
      <data key="d0">2181610</data>
    </edge>
    <edge source="CHN" target="NLD">
      <data key="d0">13027378951</data>
    </edge>
    <edge source="CHN" target="NZL">
      <data key="d0">236813779</data>
    </edge>
    <edge source="CHN" target="NIC">
      <data key="d0">26951128</data>
    </edge>
    <edge source="CHN" target="NER">
      <data key="d0">840263</data>
    </edge>
    <edge source="CHN" target="NOR">
      <data key="d0">45085687</data>
    </edge>
    <edge source="CHN" target="PAK">
      <data key="d0">185733783</data>
    </edge>
    <edge source="CHN" target="PAN">
      <data key="d0">256050163</data>
    </edge>
    <edge source="CHN" target="PRY">
      <data key="d0">12576052</data>
    </edge>
    <edge source="CHN" target="PER">
      <data key="d0">230917386</data>
    </edge>
    <edge source="CHN" target="PHL">
      <data key="d0">826468369</data>
    </edge>
    <edge source="CHN" target="POL">
      <data key="d0">1142957629</data>
    </edge>
    <edge source="CHN" target="PRT">
      <data key="d0">91038635</data>
    </edge>
    <edge source="CHN" target="ROU">
      <data key="d0">109083532</data>
    </edge>
    <edge source="CHN" target="RUS">
      <data key="d0">1541142249</data>
    </edge>
    <edge source="CHN" target="SAU">
      <data key="d0">199292861</data>
    </edge>
    <edge source="CHN" target="SEN">
      <data key="d0">8908478</data>
    </edge>
    <edge source="CHN" target="SRB">
      <data key="d0">17448968</data>
    </edge>
    <edge source="CHN" target="IND">
      <data key="d0">3106971834</data>
    </edge>
    <edge source="CHN" target="SGP">
      <data key="d0">4766161380</data>
    </edge>
    <edge source="CHN" target="SVK">
      <data key="d0">161539493</data>
    </edge>
    <edge source="CHN" target="VNM">
      <data key="d0">991531272</data>
    </edge>
    <edge source="CHN" target="SVN">
      <data key="d0">64722120</data>
    </edge>
    <edge source="CHN" target="ZAF">
      <data key="d0">573228523</data>
    </edge>
    <edge source="CHN" target="ZWE">
      <data key="d0">9732357</data>
    </edge>
    <edge source="CHN" target="ESP">
      <data key="d0">543676035</data>
    </edge>
    <edge source="CHN" target="SWE">
      <data key="d0">188584736</data>
    </edge>
    <edge source="CHN" target="CHE">
      <data key="d0">147605839</data>
    </edge>
    <edge source="CHN" target="THA">
      <data key="d0">1756418556</data>
    </edge>
    <edge source="CHN" target="TGO">
      <data key="d0">1576536</data>
    </edge>
    <edge source="CHN" target="ARE">
      <data key="d0">2168542145</data>
    </edge>
    <edge source="CHN" target="TUN">
      <data key="d0">47665968</data>
    </edge>
    <edge source="CHN" target="TUR">
      <data key="d0">787828132</data>
    </edge>
    <edge source="CHN" target="UGA">
      <data key="d0">67913034</data>
    </edge>
    <edge source="CHN" target="UKR">
      <data key="d0">102501993</data>
    </edge>
    <edge source="CHN" target="MKD">
      <data key="d0">5597591</data>
    </edge>
    <edge source="CHN" target="EGY">
      <data key="d0">90512882</data>
    </edge>
    <edge source="CHN" target="GBR">
      <data key="d0">4219863477</data>
    </edge>
    <edge source="CHN" target="TZA">
      <data key="d0">82633701</data>
    </edge>
    <edge source="CHN" target="USA">
      <data key="d0">51035287997</data>
    </edge>
    <edge source="CHN" target="BFA">
      <data key="d0">715921</data>
    </edge>
    <edge source="CHN" target="URY">
      <data key="d0">120949160</data>
    </edge>
    <edge source="COL" target="ARG">
      <data key="d0">56647</data>
    </edge>
    <edge source="COL" target="BEL">
      <data key="d0">54123</data>
    </edge>
    <edge source="COL" target="BOL">
      <data key="d0">64756</data>
    </edge>
    <edge source="COL" target="BRA">
      <data key="d0">480721</data>
    </edge>
    <edge source="COL" target="CHL">
      <data key="d0">446396</data>
    </edge>
    <edge source="COL" target="CHN">
      <data key="d0">41774</data>
    </edge>
    <edge source="COL" target="CRI">
      <data key="d0">154569</data>
    </edge>
    <edge source="COL" target="ECU">
      <data key="d0">731117</data>
    </edge>
    <edge source="COL" target="SLV">
      <data key="d0">15692</data>
    </edge>
    <edge source="COL" target="FRA">
      <data key="d0">14897</data>
    </edge>
    <edge source="COL" target="DEU">
      <data key="d0">92033</data>
    </edge>
    <edge source="COL" target="GTM">
      <data key="d0">43554</data>
    </edge>
    <edge source="COL" target="HKG">
      <data key="d0">61331</data>
    </edge>
    <edge source="COL" target="IRL">
      <data key="d0">432934</data>
    </edge>
    <edge source="COL" target="ISR">
      <data key="d0">301606</data>
    </edge>
    <edge source="COL" target="CIV">
      <data key="d0">25031</data>
    </edge>
    <edge source="COL" target="KOR">
      <data key="d0">102303</data>
    </edge>
    <edge source="COL" target="MEX">
      <data key="d0">447014</data>
    </edge>
    <edge source="COL" target="OMN">
      <data key="d0">27488</data>
    </edge>
    <edge source="COL" target="NLD">
      <data key="d0">244755</data>
    </edge>
    <edge source="COL" target="PAN">
      <data key="d0">316874</data>
    </edge>
    <edge source="COL" target="PRY">
      <data key="d0">236060</data>
    </edge>
    <edge source="COL" target="PER">
      <data key="d0">377723</data>
    </edge>
    <edge source="COL" target="RUS">
      <data key="d0">75260</data>
    </edge>
    <edge source="COL" target="IND">
      <data key="d0">14009</data>
    </edge>
    <edge source="COL" target="SGP">
      <data key="d0">12703</data>
    </edge>
    <edge source="COL" target="ARE">
      <data key="d0">574283</data>
    </edge>
    <edge source="COL" target="GBR">
      <data key="d0">35678</data>
    </edge>
    <edge source="COL" target="USA">
      <data key="d0">11172487</data>
    </edge>
    <edge source="ECU" target="ARG">
      <data key="d0">38474</data>
    </edge>
    <edge source="ECU" target="BOL">
      <data key="d0">18714</data>
    </edge>
    <edge source="ECU" target="BRA">
      <data key="d0">61812</data>
    </edge>
    <edge source="ECU" target="CAN">
      <data key="d0">13200</data>
    </edge>
    <edge source="ECU" target="CHL">
      <data key="d0">235270</data>
    </edge>
    <edge source="ECU" target="COL">
      <data key="d0">133529</data>
    </edge>
    <edge source="ECU" target="DEU">
      <data key="d0">33306</data>
    </edge>
    <edge source="ECU" target="HKG">
      <data key="d0">17068</data>
    </edge>
    <edge source="ECU" target="IRL">
      <data key="d0">94254</data>
    </edge>
    <edge source="ECU" target="MEX">
      <data key="d0">464978</data>
    </edge>
    <edge source="ECU" target="PER">
      <data key="d0">191511</data>
    </edge>
    <edge source="ECU" target="RUS">
      <data key="d0">10600</data>
    </edge>
    <edge source="ECU" target="ESP">
      <data key="d0">220173</data>
    </edge>
    <edge source="ECU" target="USA">
      <data key="d0">3614679</data>
    </edge>
    <edge source="SLV" target="COL">
      <data key="d0">149583</data>
    </edge>
    <edge source="SLV" target="CRI">
      <data key="d0">194346</data>
    </edge>
    <edge source="SLV" target="ECU">
      <data key="d0">549934</data>
    </edge>
    <edge source="SLV" target="DEU">
      <data key="d0">117839</data>
    </edge>
    <edge source="SLV" target="GTM">
      <data key="d0">888209</data>
    </edge>
    <edge source="SLV" target="HND">
      <data key="d0">863800</data>
    </edge>
    <edge source="SLV" target="HKG">
      <data key="d0">12199</data>
    </edge>
    <edge source="SLV" target="IRL">
      <data key="d0">224773</data>
    </edge>
    <edge source="SLV" target="JAM">
      <data key="d0">16808</data>
    </edge>
    <edge source="SLV" target="MEX">
      <data key="d0">26164</data>
    </edge>
    <edge source="SLV" target="NIC">
      <data key="d0">713166</data>
    </edge>
    <edge source="SLV" target="PAN">
      <data key="d0">335866</data>
    </edge>
    <edge source="SLV" target="USA">
      <data key="d0">1520271</data>
    </edge>
    <edge source="GTM" target="AUT">
      <data key="d0">27169</data>
    </edge>
    <edge source="GTM" target="COL">
      <data key="d0">45019</data>
    </edge>
    <edge source="GTM" target="CRI">
      <data key="d0">206701</data>
    </edge>
    <edge source="GTM" target="DNK">
      <data key="d0">64473</data>
    </edge>
    <edge source="GTM" target="SLV">
      <data key="d0">1008745</data>
    </edge>
    <edge source="GTM" target="DEU">
      <data key="d0">25671</data>
    </edge>
    <edge source="GTM" target="HND">
      <data key="d0">1296288</data>
    </edge>
    <edge source="GTM" target="HKG">
      <data key="d0">55780</data>
    </edge>
    <edge source="GTM" target="KOR">
      <data key="d0">30507</data>
    </edge>
    <edge source="GTM" target="MEX">
      <data key="d0">109200</data>
    </edge>
    <edge source="GTM" target="NIC">
      <data key="d0">509936</data>
    </edge>
    <edge source="GTM" target="PAN">
      <data key="d0">70306</data>
    </edge>
    <edge source="GTM" target="PER">
      <data key="d0">12672</data>
    </edge>
    <edge source="GTM" target="SGP">
      <data key="d0">17386</data>
    </edge>
    <edge source="GTM" target="USA">
      <data key="d0">2460767</data>
    </edge>
    <edge source="HND" target="AUT">
      <data key="d0">517143</data>
    </edge>
    <edge source="HND" target="CAN">
      <data key="d0">42338</data>
    </edge>
    <edge source="HND" target="CHN">
      <data key="d0">163766</data>
    </edge>
    <edge source="HND" target="COL">
      <data key="d0">137425</data>
    </edge>
    <edge source="HND" target="CZE">
      <data key="d0">54392</data>
    </edge>
    <edge source="HND" target="SLV">
      <data key="d0">51255</data>
    </edge>
    <edge source="HND" target="ITA">
      <data key="d0">170637</data>
    </edge>
    <edge source="HND" target="JPN">
      <data key="d0">64304</data>
    </edge>
    <edge source="HND" target="MEX">
      <data key="d0">297234</data>
    </edge>
    <edge source="HND" target="NIC">
      <data key="d0">508251</data>
    </edge>
    <edge source="HND" target="USA">
      <data key="d0">908407</data>
    </edge>
    <edge source="IRL" target="ALB">
      <data key="d0">99694</data>
    </edge>
    <edge source="IRL" target="DZA">
      <data key="d0">1831764</data>
    </edge>
    <edge source="IRL" target="AZE">
      <data key="d0">140281</data>
    </edge>
    <edge source="IRL" target="ARG">
      <data key="d0">25433083</data>
    </edge>
    <edge source="IRL" target="AUS">
      <data key="d0">94177905</data>
    </edge>
    <edge source="IRL" target="AUT">
      <data key="d0">37019987</data>
    </edge>
    <edge source="IRL" target="ARM">
      <data key="d0">184826</data>
    </edge>
    <edge source="IRL" target="BEL">
      <data key="d0">83888359</data>
    </edge>
    <edge source="IRL" target="BOL">
      <data key="d0">584178</data>
    </edge>
    <edge source="IRL" target="BWA">
      <data key="d0">151611</data>
    </edge>
    <edge source="IRL" target="BRA">
      <data key="d0">47904242</data>
    </edge>
    <edge source="IRL" target="BGR">
      <data key="d0">1767238</data>
    </edge>
    <edge source="IRL" target="BDI">
      <data key="d0">48565</data>
    </edge>
    <edge source="IRL" target="BLR">
      <data key="d0">314474</data>
    </edge>
    <edge source="IRL" target="KHM">
      <data key="d0">19956</data>
    </edge>
    <edge source="IRL" target="CMR">
      <data key="d0">1419453</data>
    </edge>
    <edge source="IRL" target="CAN">
      <data key="d0">1534124</data>
    </edge>
    <edge source="IRL" target="LKA">
      <data key="d0">16636</data>
    </edge>
    <edge source="IRL" target="CHL">
      <data key="d0">13559414</data>
    </edge>
    <edge source="IRL" target="CHN">
      <data key="d0">64423156</data>
    </edge>
    <edge source="IRL" target="COL">
      <data key="d0">7200046</data>
    </edge>
    <edge source="IRL" target="CRI">
      <data key="d0">10267483</data>
    </edge>
    <edge source="IRL" target="HRV">
      <data key="d0">2549217</data>
    </edge>
    <edge source="IRL" target="CZE">
      <data key="d0">86592917</data>
    </edge>
    <edge source="IRL" target="BEN">
      <data key="d0">47834</data>
    </edge>
    <edge source="IRL" target="DNK">
      <data key="d0">38001786</data>
    </edge>
    <edge source="IRL" target="ECU">
      <data key="d0">2370864</data>
    </edge>
    <edge source="IRL" target="SLV">
      <data key="d0">807893</data>
    </edge>
    <edge source="IRL" target="ETH">
      <data key="d0">1162124</data>
    </edge>
    <edge source="IRL" target="EST">
      <data key="d0">1968426</data>
    </edge>
    <edge source="IRL" target="FIN">
      <data key="d0">43060829</data>
    </edge>
    <edge source="IRL" target="FRA">
      <data key="d0">212717361</data>
    </edge>
    <edge source="IRL" target="GEO">
      <data key="d0">1562380</data>
    </edge>
    <edge source="IRL" target="DEU">
      <data key="d0">455751452</data>
    </edge>
    <edge source="IRL" target="GHA">
      <data key="d0">946430</data>
    </edge>
    <edge source="IRL" target="GRC">
      <data key="d0">3793020</data>
    </edge>
    <edge source="IRL" target="GTM">
      <data key="d0">2942544</data>
    </edge>
    <edge source="IRL" target="HND">
      <data key="d0">360613</data>
    </edge>
    <edge source="IRL" target="HKG">
      <data key="d0">167859031</data>
    </edge>
    <edge source="IRL" target="HUN">
      <data key="d0">33697947</data>
    </edge>
    <edge source="IRL" target="IDN">
      <data key="d0">9419991</data>
    </edge>
    <edge source="IRL" target="ISR">
      <data key="d0">52879711</data>
    </edge>
    <edge source="IRL" target="ITA">
      <data key="d0">134143371</data>
    </edge>
    <edge source="IRL" target="CIV">
      <data key="d0">2523915</data>
    </edge>
    <edge source="IRL" target="JPN">
      <data key="d0">86864848</data>
    </edge>
    <edge source="IRL" target="KAZ">
      <data key="d0">6254132</data>
    </edge>
    <edge source="IRL" target="JOR">
      <data key="d0">789327</data>
    </edge>
    <edge source="IRL" target="KOR">
      <data key="d0">22094964</data>
    </edge>
    <edge source="IRL" target="KGZ">
      <data key="d0">245775</data>
    </edge>
    <edge source="IRL" target="LBN">
      <data key="d0">6513125</data>
    </edge>
    <edge source="IRL" target="LVA">
      <data key="d0">967787</data>
    </edge>
    <edge source="IRL" target="LTU">
      <data key="d0">2116908</data>
    </edge>
    <edge source="IRL" target="MDG">
      <data key="d0">164070</data>
    </edge>
    <edge source="IRL" target="MWI">
      <data key="d0">20954</data>
    </edge>
    <edge source="IRL" target="MYS">
      <data key="d0">31619003</data>
    </edge>
    <edge source="IRL" target="MRT">
      <data key="d0">22248</data>
    </edge>
    <edge source="IRL" target="MUS">
      <data key="d0">293974</data>
    </edge>
    <edge source="IRL" target="MEX">
      <data key="d0">1112746</data>
    </edge>
    <edge source="IRL" target="MDA">
      <data key="d0">912690</data>
    </edge>
    <edge source="IRL" target="MAR">
      <data key="d0">4031847</data>
    </edge>
    <edge source="IRL" target="MOZ">
      <data key="d0">402416</data>
    </edge>
    <edge source="IRL" target="OMN">
      <data key="d0">2960354</data>
    </edge>
    <edge source="IRL" target="NAM">
      <data key="d0">1886144</data>
    </edge>
    <edge source="IRL" target="NLD">
      <data key="d0">231499654</data>
    </edge>
    <edge source="IRL" target="NZL">
      <data key="d0">11320777</data>
    </edge>
    <edge source="IRL" target="NIC">
      <data key="d0">313489</data>
    </edge>
    <edge source="IRL" target="NER">
      <data key="d0">16613</data>
    </edge>
    <edge source="IRL" target="NOR">
      <data key="d0">9577917</data>
    </edge>
    <edge source="IRL" target="PAK">
      <data key="d0">3717513</data>
    </edge>
    <edge source="IRL" target="PAN">
      <data key="d0">1248820</data>
    </edge>
    <edge source="IRL" target="PRY">
      <data key="d0">346547</data>
    </edge>
    <edge source="IRL" target="PER">
      <data key="d0">6899640</data>
    </edge>
    <edge source="IRL" target="PHL">
      <data key="d0">17819668</data>
    </edge>
    <edge source="IRL" target="POL">
      <data key="d0">225297262</data>
    </edge>
    <edge source="IRL" target="PRT">
      <data key="d0">10481792</data>
    </edge>
    <edge source="IRL" target="ROU">
      <data key="d0">7661671</data>
    </edge>
    <edge source="IRL" target="RUS">
      <data key="d0">12604379</data>
    </edge>
    <edge source="IRL" target="SAU">
      <data key="d0">50288754</data>
    </edge>
    <edge source="IRL" target="SEN">
      <data key="d0">1800440</data>
    </edge>
    <edge source="IRL" target="SRB">
      <data key="d0">5195741</data>
    </edge>
    <edge source="IRL" target="IND">
      <data key="d0">102874361</data>
    </edge>
    <edge source="IRL" target="SGP">
      <data key="d0">175981774</data>
    </edge>
    <edge source="IRL" target="SVK">
      <data key="d0">3841874</data>
    </edge>
    <edge source="IRL" target="VNM">
      <data key="d0">3872911</data>
    </edge>
    <edge source="IRL" target="SVN">
      <data key="d0">2091644</data>
    </edge>
    <edge source="IRL" target="ZAF">
      <data key="d0">67723309</data>
    </edge>
    <edge source="IRL" target="ZWE">
      <data key="d0">69154</data>
    </edge>
    <edge source="IRL" target="ESP">
      <data key="d0">69744232</data>
    </edge>
    <edge source="IRL" target="SWE">
      <data key="d0">67850012</data>
    </edge>
    <edge source="IRL" target="CHE">
      <data key="d0">115836574</data>
    </edge>
    <edge source="IRL" target="THA">
      <data key="d0">48382761</data>
    </edge>
    <edge source="IRL" target="TGO">
      <data key="d0">128289</data>
    </edge>
    <edge source="IRL" target="ARE">
      <data key="d0">78273661</data>
    </edge>
    <edge source="IRL" target="TUN">
      <data key="d0">2595193</data>
    </edge>
    <edge source="IRL" target="TUR">
      <data key="d0">95786853</data>
    </edge>
    <edge source="IRL" target="UGA">
      <data key="d0">1426493</data>
    </edge>
    <edge source="IRL" target="UKR">
      <data key="d0">4244961</data>
    </edge>
    <edge source="IRL" target="MKD">
      <data key="d0">319206</data>
    </edge>
    <edge source="IRL" target="EGY">
      <data key="d0">13375815</data>
    </edge>
    <edge source="IRL" target="GBR">
      <data key="d0">529376946</data>
    </edge>
    <edge source="IRL" target="TZA">
      <data key="d0">876519</data>
    </edge>
    <edge source="IRL" target="USA">
      <data key="d0">290582679</data>
    </edge>
    <edge source="IRL" target="BFA">
      <data key="d0">36844</data>
    </edge>
    <edge source="IRL" target="URY">
      <data key="d0">1134695</data>
    </edge>
    <edge source="ISR" target="ALB">
      <data key="d0">28000</data>
    </edge>
    <edge source="ISR" target="AZE">
      <data key="d0">8872000</data>
    </edge>
    <edge source="ISR" target="ARG">
      <data key="d0">1113000</data>
    </edge>
    <edge source="ISR" target="AUS">
      <data key="d0">12197000</data>
    </edge>
    <edge source="ISR" target="AUT">
      <data key="d0">5349000</data>
    </edge>
    <edge source="ISR" target="ARM">
      <data key="d0">33000</data>
    </edge>
    <edge source="ISR" target="BEL">
      <data key="d0">34981000</data>
    </edge>
    <edge source="ISR" target="BOL">
      <data key="d0">83000</data>
    </edge>
    <edge source="ISR" target="BWA">
      <data key="d0">2347000</data>
    </edge>
    <edge source="ISR" target="BRA">
      <data key="d0">7786000</data>
    </edge>
    <edge source="ISR" target="BGR">
      <data key="d0">571000</data>
    </edge>
    <edge source="ISR" target="BLR">
      <data key="d0">66000</data>
    </edge>
    <edge source="ISR" target="CMR">
      <data key="d0">466000</data>
    </edge>
    <edge source="ISR" target="CAN">
      <data key="d0">9389000</data>
    </edge>
    <edge source="ISR" target="LKA">
      <data key="d0">659000</data>
    </edge>
    <edge source="ISR" target="CHL">
      <data key="d0">1477000</data>
    </edge>
    <edge source="ISR" target="CHN">
      <data key="d0">51903000</data>
    </edge>
    <edge source="ISR" target="COL">
      <data key="d0">2273000</data>
    </edge>
    <edge source="ISR" target="CRI">
      <data key="d0">393000</data>
    </edge>
    <edge source="ISR" target="HRV">
      <data key="d0">293000</data>
    </edge>
    <edge source="ISR" target="CZE">
      <data key="d0">14662000</data>
    </edge>
    <edge source="ISR" target="DNK">
      <data key="d0">3305000</data>
    </edge>
    <edge source="ISR" target="ECU">
      <data key="d0">624000</data>
    </edge>
    <edge source="ISR" target="SLV">
      <data key="d0">145000</data>
    </edge>
    <edge source="ISR" target="ETH">
      <data key="d0">2396000</data>
    </edge>
    <edge source="ISR" target="EST">
      <data key="d0">1119000</data>
    </edge>
    <edge source="ISR" target="FIN">
      <data key="d0">2942000</data>
    </edge>
    <edge source="ISR" target="FRA">
      <data key="d0">18714000</data>
    </edge>
    <edge source="ISR" target="GEO">
      <data key="d0">94000</data>
    </edge>
    <edge source="ISR" target="DEU">
      <data key="d0">47132000</data>
    </edge>
    <edge source="ISR" target="GHA">
      <data key="d0">2169000</data>
    </edge>
    <edge source="ISR" target="GRC">
      <data key="d0">378000</data>
    </edge>
    <edge source="ISR" target="GTM">
      <data key="d0">136000</data>
    </edge>
    <edge source="ISR" target="HND">
      <data key="d0">89000</data>
    </edge>
    <edge source="ISR" target="HKG">
      <data key="d0">14289000</data>
    </edge>
    <edge source="ISR" target="HUN">
      <data key="d0">5974000</data>
    </edge>
    <edge source="ISR" target="IDN">
      <data key="d0">31000</data>
    </edge>
    <edge source="ISR" target="IRL">
      <data key="d0">4602000</data>
    </edge>
    <edge source="ISR" target="ITA">
      <data key="d0">12597000</data>
    </edge>
    <edge source="ISR" target="CIV">
      <data key="d0">1433000</data>
    </edge>
    <edge source="ISR" target="JAM">
      <data key="d0">370000</data>
    </edge>
    <edge source="ISR" target="JPN">
      <data key="d0">20298000</data>
    </edge>
    <edge source="ISR" target="KAZ">
      <data key="d0">104000</data>
    </edge>
    <edge source="ISR" target="JOR">
      <data key="d0">32000</data>
    </edge>
    <edge source="ISR" target="KOR">
      <data key="d0">6329000</data>
    </edge>
    <edge source="ISR" target="LVA">
      <data key="d0">390000</data>
    </edge>
    <edge source="ISR" target="LTU">
      <data key="d0">189000</data>
    </edge>
    <edge source="ISR" target="MDG">
      <data key="d0">21000</data>
    </edge>
    <edge source="ISR" target="MYS">
      <data key="d0">113000</data>
    </edge>
    <edge source="ISR" target="MUS">
      <data key="d0">2824000</data>
    </edge>
    <edge source="ISR" target="MEX">
      <data key="d0">13492000</data>
    </edge>
    <edge source="ISR" target="MOZ">
      <data key="d0">749000</data>
    </edge>
    <edge source="ISR" target="NAM">
      <data key="d0">77000</data>
    </edge>
    <edge source="ISR" target="NLD">
      <data key="d0">69780000</data>
    </edge>
    <edge source="ISR" target="NZL">
      <data key="d0">1023000</data>
    </edge>
    <edge source="ISR" target="NIC">
      <data key="d0">255000</data>
    </edge>
    <edge source="ISR" target="NOR">
      <data key="d0">1439000</data>
    </edge>
    <edge source="ISR" target="PAN">
      <data key="d0">567000</data>
    </edge>
    <edge source="ISR" target="PRY">
      <data key="d0">17000</data>
    </edge>
    <edge source="ISR" target="PER">
      <data key="d0">1786000</data>
    </edge>
    <edge source="ISR" target="PHL">
      <data key="d0">3056000</data>
    </edge>
    <edge source="ISR" target="POL">
      <data key="d0">6698000</data>
    </edge>
    <edge source="ISR" target="PRT">
      <data key="d0">1176000</data>
    </edge>
    <edge source="ISR" target="ROU">
      <data key="d0">2666000</data>
    </edge>
    <edge source="ISR" target="RUS">
      <data key="d0">4316000</data>
    </edge>
    <edge source="ISR" target="SEN">
      <data key="d0">500000</data>
    </edge>
    <edge source="ISR" target="SRB">
      <data key="d0">219000</data>
    </edge>
    <edge source="ISR" target="IND">
      <data key="d0">28837000</data>
    </edge>
    <edge source="ISR" target="SGP">
      <data key="d0">27486000</data>
    </edge>
    <edge source="ISR" target="SVK">
      <data key="d0">210000</data>
    </edge>
    <edge source="ISR" target="VNM">
      <data key="d0">4962000</data>
    </edge>
    <edge source="ISR" target="SVN">
      <data key="d0">358000</data>
    </edge>
    <edge source="ISR" target="ZAF">
      <data key="d0">4235000</data>
    </edge>
    <edge source="ISR" target="ZWE">
      <data key="d0">363000</data>
    </edge>
    <edge source="ISR" target="ESP">
      <data key="d0">11026000</data>
    </edge>
    <edge source="ISR" target="SWE">
      <data key="d0">3324000</data>
    </edge>
    <edge source="ISR" target="CHE">
      <data key="d0">4022000</data>
    </edge>
    <edge source="ISR" target="THA">
      <data key="d0">8145000</data>
    </edge>
    <edge source="ISR" target="TGO">
      <data key="d0">206000</data>
    </edge>
    <edge source="ISR" target="TUR">
      <data key="d0">10955000</data>
    </edge>
    <edge source="ISR" target="UGA">
      <data key="d0">242000</data>
    </edge>
    <edge source="ISR" target="UKR">
      <data key="d0">136000</data>
    </edge>
    <edge source="ISR" target="EGY">
      <data key="d0">60000</data>
    </edge>
    <edge source="ISR" target="GBR">
      <data key="d0">45524000</data>
    </edge>
    <edge source="ISR" target="TZA">
      <data key="d0">415000</data>
    </edge>
    <edge source="ISR" target="USA">
      <data key="d0">476959000</data>
    </edge>
    <edge source="ISR" target="URY">
      <data key="d0">32000</data>
    </edge>
    <edge source="MEX" target="AZE">
      <data key="d0">19219</data>
    </edge>
    <edge source="MEX" target="ARG">
      <data key="d0">32952270</data>
    </edge>
    <edge source="MEX" target="AUS">
      <data key="d0">44947646</data>
    </edge>
    <edge source="MEX" target="AUT">
      <data key="d0">12302626</data>
    </edge>
    <edge source="MEX" target="BEL">
      <data key="d0">27457301</data>
    </edge>
    <edge source="MEX" target="BOL">
      <data key="d0">3372025</data>
    </edge>
    <edge source="MEX" target="BRA">
      <data key="d0">73105996</data>
    </edge>
    <edge source="MEX" target="BGR">
      <data key="d0">180464</data>
    </edge>
    <edge source="MEX" target="BLR">
      <data key="d0">242619</data>
    </edge>
    <edge source="MEX" target="CMR">
      <data key="d0">38606</data>
    </edge>
    <edge source="MEX" target="CAN">
      <data key="d0">242164197</data>
    </edge>
    <edge source="MEX" target="LKA">
      <data key="d0">1085424</data>
    </edge>
    <edge source="MEX" target="CHL">
      <data key="d0">61629801</data>
    </edge>
    <edge source="MEX" target="CHN">
      <data key="d0">256079356</data>
    </edge>
    <edge source="MEX" target="COL">
      <data key="d0">56470994</data>
    </edge>
    <edge source="MEX" target="CRI">
      <data key="d0">1462258</data>
    </edge>
    <edge source="MEX" target="HRV">
      <data key="d0">410061</data>
    </edge>
    <edge source="MEX" target="CZE">
      <data key="d0">20429875</data>
    </edge>
    <edge source="MEX" target="DNK">
      <data key="d0">48501215</data>
    </edge>
    <edge source="MEX" target="ECU">
      <data key="d0">8307347</data>
    </edge>
    <edge source="MEX" target="SLV">
      <data key="d0">758436</data>
    </edge>
    <edge source="MEX" target="FIN">
      <data key="d0">3902197</data>
    </edge>
    <edge source="MEX" target="FRA">
      <data key="d0">161835775</data>
    </edge>
    <edge source="MEX" target="DEU">
      <data key="d0">286738671</data>
    </edge>
    <edge source="MEX" target="GHA">
      <data key="d0">10486</data>
    </edge>
    <edge source="MEX" target="GRC">
      <data key="d0">9056583</data>
    </edge>
    <edge source="MEX" target="GTM">
      <data key="d0">1660720</data>
    </edge>
    <edge source="MEX" target="HND">
      <data key="d0">580259</data>
    </edge>
    <edge source="MEX" target="HKG">
      <data key="d0">137041798</data>
    </edge>
    <edge source="MEX" target="HUN">
      <data key="d0">98706383</data>
    </edge>
    <edge source="MEX" target="IDN">
      <data key="d0">5409940</data>
    </edge>
    <edge source="MEX" target="IRL">
      <data key="d0">10243771</data>
    </edge>
    <edge source="MEX" target="ISR">
      <data key="d0">28102132</data>
    </edge>
    <edge source="MEX" target="ITA">
      <data key="d0">63097874</data>
    </edge>
    <edge source="MEX" target="JAM">
      <data key="d0">1012393</data>
    </edge>
    <edge source="MEX" target="JPN">
      <data key="d0">73097127</data>
    </edge>
    <edge source="MEX" target="JOR">
      <data key="d0">48507</data>
    </edge>
    <edge source="MEX" target="KOR">
      <data key="d0">28692345</data>
    </edge>
    <edge source="MEX" target="LBN">
      <data key="d0">18448</data>
    </edge>
    <edge source="MEX" target="LVA">
      <data key="d0">58850</data>
    </edge>
    <edge source="MEX" target="LTU">
      <data key="d0">38512</data>
    </edge>
    <edge source="MEX" target="MDG">
      <data key="d0">23174</data>
    </edge>
    <edge source="MEX" target="MYS">
      <data key="d0">11067074</data>
    </edge>
    <edge source="MEX" target="MAR">
      <data key="d0">3621679</data>
    </edge>
    <edge source="MEX" target="OMN">
      <data key="d0">171001</data>
    </edge>
    <edge source="MEX" target="NLD">
      <data key="d0">240391842</data>
    </edge>
    <edge source="MEX" target="NZL">
      <data key="d0">6239483</data>
    </edge>
    <edge source="MEX" target="NIC">
      <data key="d0">674053</data>
    </edge>
    <edge source="MEX" target="NOR">
      <data key="d0">1465248</data>
    </edge>
    <edge source="MEX" target="PAK">
      <data key="d0">51227</data>
    </edge>
    <edge source="MEX" target="PAN">
      <data key="d0">1559831</data>
    </edge>
    <edge source="MEX" target="PRY">
      <data key="d0">3098205</data>
    </edge>
    <edge source="MEX" target="PER">
      <data key="d0">52275982</data>
    </edge>
    <edge source="MEX" target="PHL">
      <data key="d0">5524873</data>
    </edge>
    <edge source="MEX" target="POL">
      <data key="d0">34822965</data>
    </edge>
    <edge source="MEX" target="PRT">
      <data key="d0">711773</data>
    </edge>
    <edge source="MEX" target="ROU">
      <data key="d0">838097</data>
    </edge>
    <edge source="MEX" target="RUS">
      <data key="d0">1354671</data>
    </edge>
    <edge source="MEX" target="SAU">
      <data key="d0">879367</data>
    </edge>
    <edge source="MEX" target="SRB">
      <data key="d0">13953</data>
    </edge>
    <edge source="MEX" target="IND">
      <data key="d0">37391247</data>
    </edge>
    <edge source="MEX" target="SGP">
      <data key="d0">101177134</data>
    </edge>
    <edge source="MEX" target="SVK">
      <data key="d0">6717558</data>
    </edge>
    <edge source="MEX" target="VNM">
      <data key="d0">4514992</data>
    </edge>
    <edge source="MEX" target="SVN">
      <data key="d0">2380319</data>
    </edge>
    <edge source="MEX" target="ZAF">
      <data key="d0">20884053</data>
    </edge>
    <edge source="MEX" target="ESP">
      <data key="d0">38797999</data>
    </edge>
    <edge source="MEX" target="SWE">
      <data key="d0">2288679</data>
    </edge>
    <edge source="MEX" target="CHE">
      <data key="d0">42593340</data>
    </edge>
    <edge source="MEX" target="THA">
      <data key="d0">18065976</data>
    </edge>
    <edge source="MEX" target="ARE">
      <data key="d0">1221550</data>
    </edge>
    <edge source="MEX" target="TUN">
      <data key="d0">200098</data>
    </edge>
    <edge source="MEX" target="TUR">
      <data key="d0">15228506</data>
    </edge>
    <edge source="MEX" target="UKR">
      <data key="d0">160462</data>
    </edge>
    <edge source="MEX" target="MKD">
      <data key="d0">21621</data>
    </edge>
    <edge source="MEX" target="EGY">
      <data key="d0">92863</data>
    </edge>
    <edge source="MEX" target="GBR">
      <data key="d0">141829939</data>
    </edge>
    <edge source="MEX" target="USA">
      <data key="d0">20124994248</data>
    </edge>
    <edge source="MEX" target="URY">
      <data key="d0">11835628</data>
    </edge>
    <edge source="PAN" target="ARG">
      <data key="d0">1086962</data>
    </edge>
    <edge source="PAN" target="BOL">
      <data key="d0">103156</data>
    </edge>
    <edge source="PAN" target="BRA">
      <data key="d0">2625530</data>
    </edge>
    <edge source="PAN" target="CAN">
      <data key="d0">130143</data>
    </edge>
    <edge source="PAN" target="CHL">
      <data key="d0">5861700</data>
    </edge>
    <edge source="PAN" target="COL">
      <data key="d0">28291968</data>
    </edge>
    <edge source="PAN" target="CRI">
      <data key="d0">17710214</data>
    </edge>
    <edge source="PAN" target="ECU">
      <data key="d0">5657749</data>
    </edge>
    <edge source="PAN" target="SLV">
      <data key="d0">6976357</data>
    </edge>
    <edge source="PAN" target="GTM">
      <data key="d0">11758803</data>
    </edge>
    <edge source="PAN" target="HND">
      <data key="d0">4746540</data>
    </edge>
    <edge source="PAN" target="JAM">
      <data key="d0">1447509</data>
    </edge>
    <edge source="PAN" target="JPN">
      <data key="d0">27559</data>
    </edge>
    <edge source="PAN" target="MEX">
      <data key="d0">36494895</data>
    </edge>
    <edge source="PAN" target="NLD">
      <data key="d0">163347</data>
    </edge>
    <edge source="PAN" target="NIC">
      <data key="d0">3485676</data>
    </edge>
    <edge source="PAN" target="PRY">
      <data key="d0">10852393</data>
    </edge>
    <edge source="PAN" target="PER">
      <data key="d0">23982896</data>
    </edge>
    <edge source="PAN" target="VNM">
      <data key="d0">32734</data>
    </edge>
    <edge source="PAN" target="ESP">
      <data key="d0">49974</data>
    </edge>
    <edge source="PAN" target="GBR">
      <data key="d0">23703</data>
    </edge>
    <edge source="PAN" target="USA">
      <data key="d0">25319074</data>
    </edge>
    <edge source="PAN" target="URY">
      <data key="d0">5250908</data>
    </edge>
    <edge source="PRY" target="ARG">
      <data key="d0">13688</data>
    </edge>
    <edge source="PRY" target="BOL">
      <data key="d0">147896</data>
    </edge>
    <edge source="PRY" target="BRA">
      <data key="d0">67228</data>
    </edge>
    <edge source="PRY" target="CAN">
      <data key="d0">10498</data>
    </edge>
    <edge source="PRY" target="DEU">
      <data key="d0">40614</data>
    </edge>
    <edge source="PRY" target="HKG">
      <data key="d0">79460</data>
    </edge>
    <edge source="PRY" target="IRL">
      <data key="d0">19964</data>
    </edge>
    <edge source="PRY" target="PAN">
      <data key="d0">24663</data>
    </edge>
    <edge source="PRY" target="PER">
      <data key="d0">85800</data>
    </edge>
    <edge source="PRY" target="PRT">
      <data key="d0">12285</data>
    </edge>
    <edge source="PRY" target="USA">
      <data key="d0">232833</data>
    </edge>
    <edge source="PRY" target="URY">
      <data key="d0">564377</data>
    </edge>
    <edge source="SAU" target="BEL">
      <data key="d0">156018</data>
    </edge>
    <edge source="SAU" target="CHN">
      <data key="d0">229094</data>
    </edge>
    <edge source="SAU" target="CZE">
      <data key="d0">776093</data>
    </edge>
    <edge source="SAU" target="DNK">
      <data key="d0">163486</data>
    </edge>
    <edge source="SAU" target="FIN">
      <data key="d0">37071</data>
    </edge>
    <edge source="SAU" target="FRA">
      <data key="d0">223760</data>
    </edge>
    <edge source="SAU" target="DEU">
      <data key="d0">1627395</data>
    </edge>
    <edge source="SAU" target="HKG">
      <data key="d0">168020</data>
    </edge>
    <edge source="SAU" target="JOR">
      <data key="d0">411782</data>
    </edge>
    <edge source="SAU" target="LBN">
      <data key="d0">59207</data>
    </edge>
    <edge source="SAU" target="NLD">
      <data key="d0">8355937</data>
    </edge>
    <edge source="SAU" target="PAK">
      <data key="d0">65607</data>
    </edge>
    <edge source="SAU" target="POL">
      <data key="d0">592604</data>
    </edge>
    <edge source="SAU" target="SGP">
      <data key="d0">591537</data>
    </edge>
    <edge source="SAU" target="VNM">
      <data key="d0">46938</data>
    </edge>
    <edge source="SAU" target="SWE">
      <data key="d0">39204</data>
    </edge>
    <edge source="SAU" target="ARE">
      <data key="d0">44285324</data>
    </edge>
    <edge source="SAU" target="TUR">
      <data key="d0">60007</data>
    </edge>
    <edge source="SAU" target="UGA">
      <data key="d0">228027</data>
    </edge>
    <edge source="SAU" target="EGY">
      <data key="d0">893174</data>
    </edge>
    <edge source="SAU" target="GBR">
      <data key="d0">700350</data>
    </edge>
    <edge source="SAU" target="USA">
      <data key="d0">5757492</data>
    </edge>
    <edge source="SEN" target="CMR">
      <data key="d0">93188</data>
    </edge>
    <edge source="SEN" target="ECU">
      <data key="d0">15191</data>
    </edge>
    <edge source="SEN" target="FRA">
      <data key="d0">186460</data>
    </edge>
    <edge source="SEN" target="GHA">
      <data key="d0">12030</data>
    </edge>
    <edge source="SEN" target="GTM">
      <data key="d0">34343</data>
    </edge>
    <edge source="SEN" target="HUN">
      <data key="d0">980335</data>
    </edge>
    <edge source="SEN" target="CIV">
      <data key="d0">66867</data>
    </edge>
    <edge source="SEN" target="MDG">
      <data key="d0">15045</data>
    </edge>
    <edge source="SEN" target="MYS">
      <data key="d0">12624</data>
    </edge>
    <edge source="SEN" target="MRT">
      <data key="d0">21737</data>
    </edge>
    <edge source="SEN" target="NLD">
      <data key="d0">33829</data>
    </edge>
    <edge source="SEN" target="TGO">
      <data key="d0">10297</data>
    </edge>
    <edge source="SEN" target="ARE">
      <data key="d0">51453</data>
    </edge>
    <edge source="SEN" target="GBR">
      <data key="d0">40286</data>
    </edge>
    <edge source="SEN" target="BFA">
      <data key="d0">21140</data>
    </edge>
    <edge source="ESP" target="ALB">
      <data key="d0">32589</data>
    </edge>
    <edge source="ESP" target="DZA">
      <data key="d0">6163949</data>
    </edge>
    <edge source="ESP" target="AZE">
      <data key="d0">161893</data>
    </edge>
    <edge source="ESP" target="ARG">
      <data key="d0">3831490</data>
    </edge>
    <edge source="ESP" target="AUS">
      <data key="d0">3954913</data>
    </edge>
    <edge source="ESP" target="AUT">
      <data key="d0">2803536</data>
    </edge>
    <edge source="ESP" target="ARM">
      <data key="d0">221147</data>
    </edge>
    <edge source="ESP" target="BEL">
      <data key="d0">14639206</data>
    </edge>
    <edge source="ESP" target="BOL">
      <data key="d0">597193</data>
    </edge>
    <edge source="ESP" target="BWA">
      <data key="d0">39148</data>
    </edge>
    <edge source="ESP" target="BRA">
      <data key="d0">10607464</data>
    </edge>
    <edge source="ESP" target="BGR">
      <data key="d0">3110529</data>
    </edge>
    <edge source="ESP" target="BLR">
      <data key="d0">211712</data>
    </edge>
    <edge source="ESP" target="CMR">
      <data key="d0">168193</data>
    </edge>
    <edge source="ESP" target="CAN">
      <data key="d0">2927882</data>
    </edge>
    <edge source="ESP" target="CAF">
      <data key="d0">62456</data>
    </edge>
    <edge source="ESP" target="LKA">
      <data key="d0">123735</data>
    </edge>
    <edge source="ESP" target="CHL">
      <data key="d0">6412864</data>
    </edge>
    <edge source="ESP" target="CHN">
      <data key="d0">38487865</data>
    </edge>
    <edge source="ESP" target="COL">
      <data key="d0">6255333</data>
    </edge>
    <edge source="ESP" target="CRI">
      <data key="d0">1052435</data>
    </edge>
    <edge source="ESP" target="HRV">
      <data key="d0">431326</data>
    </edge>
    <edge source="ESP" target="CZE">
      <data key="d0">13915695</data>
    </edge>
    <edge source="ESP" target="BEN">
      <data key="d0">17098</data>
    </edge>
    <edge source="ESP" target="DNK">
      <data key="d0">12438960</data>
    </edge>
    <edge source="ESP" target="ECU">
      <data key="d0">2555766</data>
    </edge>
    <edge source="ESP" target="SLV">
      <data key="d0">941312</data>
    </edge>
    <edge source="ESP" target="ETH">
      <data key="d0">57572</data>
    </edge>
    <edge source="ESP" target="EST">
      <data key="d0">310928</data>
    </edge>
    <edge source="ESP" target="FIN">
      <data key="d0">1353966</data>
    </edge>
    <edge source="ESP" target="FRA">
      <data key="d0">71897841</data>
    </edge>
    <edge source="ESP" target="GEO">
      <data key="d0">187497</data>
    </edge>
    <edge source="ESP" target="DEU">
      <data key="d0">90860050</data>
    </edge>
    <edge source="ESP" target="GHA">
      <data key="d0">321299</data>
    </edge>
    <edge source="ESP" target="GRC">
      <data key="d0">1895526</data>
    </edge>
    <edge source="ESP" target="GTM">
      <data key="d0">722746</data>
    </edge>
    <edge source="ESP" target="HND">
      <data key="d0">708774</data>
    </edge>
    <edge source="ESP" target="HKG">
      <data key="d0">8838630</data>
    </edge>
    <edge source="ESP" target="HUN">
      <data key="d0">11267701</data>
    </edge>
    <edge source="ESP" target="IDN">
      <data key="d0">2023821</data>
    </edge>
    <edge source="ESP" target="IRL">
      <data key="d0">8387494</data>
    </edge>
    <edge source="ESP" target="ISR">
      <data key="d0">3345757</data>
    </edge>
    <edge source="ESP" target="ITA">
      <data key="d0">70526122</data>
    </edge>
    <edge source="ESP" target="CIV">
      <data key="d0">246514</data>
    </edge>
    <edge source="ESP" target="JAM">
      <data key="d0">147452</data>
    </edge>
    <edge source="ESP" target="JPN">
      <data key="d0">3178479</data>
    </edge>
    <edge source="ESP" target="KAZ">
      <data key="d0">322321</data>
    </edge>
    <edge source="ESP" target="JOR">
      <data key="d0">733387</data>
    </edge>
    <edge source="ESP" target="KOR">
      <data key="d0">5352938</data>
    </edge>
    <edge source="ESP" target="LBN">
      <data key="d0">376502</data>
    </edge>
    <edge source="ESP" target="LVA">
      <data key="d0">3724769</data>
    </edge>
    <edge source="ESP" target="LTU">
      <data key="d0">402461</data>
    </edge>
    <edge source="ESP" target="MDG">
      <data key="d0">97707</data>
    </edge>
    <edge source="ESP" target="MYS">
      <data key="d0">3325196</data>
    </edge>
    <edge source="ESP" target="MRT">
      <data key="d0">462187</data>
    </edge>
    <edge source="ESP" target="MUS">
      <data key="d0">106287</data>
    </edge>
    <edge source="ESP" target="MEX">
      <data key="d0">21219598</data>
    </edge>
    <edge source="ESP" target="MDA">
      <data key="d0">319563</data>
    </edge>
    <edge source="ESP" target="MAR">
      <data key="d0">11573743</data>
    </edge>
    <edge source="ESP" target="MOZ">
      <data key="d0">107916</data>
    </edge>
    <edge source="ESP" target="OMN">
      <data key="d0">782204</data>
    </edge>
    <edge source="ESP" target="NAM">
      <data key="d0">55777</data>
    </edge>
    <edge source="ESP" target="NLD">
      <data key="d0">115811353</data>
    </edge>
    <edge source="ESP" target="NZL">
      <data key="d0">227082</data>
    </edge>
    <edge source="ESP" target="NIC">
      <data key="d0">361742</data>
    </edge>
    <edge source="ESP" target="NER">
      <data key="d0">10588</data>
    </edge>
    <edge source="ESP" target="NOR">
      <data key="d0">1540331</data>
    </edge>
    <edge source="ESP" target="PAK">
      <data key="d0">929367</data>
    </edge>
    <edge source="ESP" target="PAN">
      <data key="d0">1464061</data>
    </edge>
    <edge source="ESP" target="PRY">
      <data key="d0">785705</data>
    </edge>
    <edge source="ESP" target="PER">
      <data key="d0">8656618</data>
    </edge>
    <edge source="ESP" target="PHL">
      <data key="d0">1614881</data>
    </edge>
    <edge source="ESP" target="POL">
      <data key="d0">40964778</data>
    </edge>
    <edge source="ESP" target="PRT">
      <data key="d0">252200076</data>
    </edge>
    <edge source="ESP" target="ROU">
      <data key="d0">2523130</data>
    </edge>
    <edge source="ESP" target="RUS">
      <data key="d0">2796697</data>
    </edge>
    <edge source="ESP" target="SAU">
      <data key="d0">11979749</data>
    </edge>
    <edge source="ESP" target="SEN">
      <data key="d0">581539</data>
    </edge>
    <edge source="ESP" target="SRB">
      <data key="d0">1151809</data>
    </edge>
    <edge source="ESP" target="IND">
      <data key="d0">16474137</data>
    </edge>
    <edge source="ESP" target="SGP">
      <data key="d0">4384216</data>
    </edge>
    <edge source="ESP" target="SVK">
      <data key="d0">1274863</data>
    </edge>
    <edge source="ESP" target="VNM">
      <data key="d0">3502383</data>
    </edge>
    <edge source="ESP" target="SVN">
      <data key="d0">273429</data>
    </edge>
    <edge source="ESP" target="ZAF">
      <data key="d0">2435194</data>
    </edge>
    <edge source="ESP" target="ZWE">
      <data key="d0">34735</data>
    </edge>
    <edge source="ESP" target="SWE">
      <data key="d0">1536236</data>
    </edge>
    <edge source="ESP" target="CHE">
      <data key="d0">5081432</data>
    </edge>
    <edge source="ESP" target="THA">
      <data key="d0">2422116</data>
    </edge>
    <edge source="ESP" target="TGO">
      <data key="d0">305834</data>
    </edge>
    <edge source="ESP" target="ARE">
      <data key="d0">10639748</data>
    </edge>
    <edge source="ESP" target="TUN">
      <data key="d0">1032388</data>
    </edge>
    <edge source="ESP" target="TUR">
      <data key="d0">8090655</data>
    </edge>
    <edge source="ESP" target="UGA">
      <data key="d0">309910</data>
    </edge>
    <edge source="ESP" target="UKR">
      <data key="d0">1620533</data>
    </edge>
    <edge source="ESP" target="MKD">
      <data key="d0">32713</data>
    </edge>
    <edge source="ESP" target="EGY">
      <data key="d0">3905738</data>
    </edge>
    <edge source="ESP" target="GBR">
      <data key="d0">48958868</data>
    </edge>
    <edge source="ESP" target="TZA">
      <data key="d0">407769</data>
    </edge>
    <edge source="ESP" target="USA">
      <data key="d0">55391248</data>
    </edge>
    <edge source="ESP" target="BFA">
      <data key="d0">84244</data>
    </edge>
    <edge source="ESP" target="URY">
      <data key="d0">628921</data>
    </edge>
    <edge source="URY" target="ARG">
      <data key="d0">30813</data>
    </edge>
    <edge source="URY" target="AUT">
      <data key="d0">10004</data>
    </edge>
    <edge source="URY" target="BEL">
      <data key="d0">21704</data>
    </edge>
    <edge source="URY" target="BOL">
      <data key="d0">972243</data>
    </edge>
    <edge source="URY" target="BRA">
      <data key="d0">34104</data>
    </edge>
    <edge source="URY" target="CAN">
      <data key="d0">11346</data>
    </edge>
    <edge source="URY" target="CHL">
      <data key="d0">123767</data>
    </edge>
    <edge source="URY" target="COL">
      <data key="d0">46445</data>
    </edge>
    <edge source="URY" target="ECU">
      <data key="d0">15684</data>
    </edge>
    <edge source="URY" target="DEU">
      <data key="d0">19048</data>
    </edge>
    <edge source="URY" target="HKG">
      <data key="d0">60832</data>
    </edge>
    <edge source="URY" target="IRL">
      <data key="d0">27766</data>
    </edge>
    <edge source="URY" target="ISR">
      <data key="d0">48510</data>
    </edge>
    <edge source="URY" target="MEX">
      <data key="d0">26548</data>
    </edge>
    <edge source="URY" target="NLD">
      <data key="d0">24672</data>
    </edge>
    <edge source="URY" target="PRY">
      <data key="d0">109504</data>
    </edge>
    <edge source="URY" target="PER">
      <data key="d0">48218</data>
    </edge>
    <edge source="URY" target="USA">
      <data key="d0">1104858</data>
    </edge>
    <edge source="AUS" target="ALB">
      <data key="d0">113603</data>
    </edge>
    <edge source="AUS" target="DZA">
      <data key="d0">39396</data>
    </edge>
    <edge source="AUS" target="ARG">
      <data key="d0">210135</data>
    </edge>
    <edge source="AUS" target="AUT">
      <data key="d0">1354463</data>
    </edge>
    <edge source="AUS" target="BEL">
      <data key="d0">2643028</data>
    </edge>
    <edge source="AUS" target="BWA">
      <data key="d0">22445</data>
    </edge>
    <edge source="AUS" target="BRA">
      <data key="d0">589563</data>
    </edge>
    <edge source="AUS" target="BGR">
      <data key="d0">116160</data>
    </edge>
    <edge source="AUS" target="KHM">
      <data key="d0">3355156</data>
    </edge>
    <edge source="AUS" target="CAN">
      <data key="d0">3929356</data>
    </edge>
    <edge source="AUS" target="LKA">
      <data key="d0">302431</data>
    </edge>
    <edge source="AUS" target="CHL">
      <data key="d0">577084</data>
    </edge>
    <edge source="AUS" target="CHN">
      <data key="d0">207674969</data>
    </edge>
    <edge source="AUS" target="COL">
      <data key="d0">227552</data>
    </edge>
    <edge source="AUS" target="CRI">
      <data key="d0">25677</data>
    </edge>
    <edge source="AUS" target="HRV">
      <data key="d0">48658</data>
    </edge>
    <edge source="AUS" target="CZE">
      <data key="d0">985624</data>
    </edge>
    <edge source="AUS" target="DNK">
      <data key="d0">4916252</data>
    </edge>
    <edge source="AUS" target="SLV">
      <data key="d0">19719</data>
    </edge>
    <edge source="AUS" target="EST">
      <data key="d0">12689</data>
    </edge>
    <edge source="AUS" target="FIN">
      <data key="d0">365101</data>
    </edge>
    <edge source="AUS" target="FRA">
      <data key="d0">2966910</data>
    </edge>
    <edge source="AUS" target="GEO">
      <data key="d0">33568</data>
    </edge>
    <edge source="AUS" target="DEU">
      <data key="d0">7932621</data>
    </edge>
    <edge source="AUS" target="GHA">
      <data key="d0">415446</data>
    </edge>
    <edge source="AUS" target="GRC">
      <data key="d0">132077</data>
    </edge>
    <edge source="AUS" target="GTM">
      <data key="d0">20227</data>
    </edge>
    <edge source="AUS" target="HKG">
      <data key="d0">82526423</data>
    </edge>
    <edge source="AUS" target="HUN">
      <data key="d0">244187</data>
    </edge>
    <edge source="AUS" target="IDN">
      <data key="d0">4605596</data>
    </edge>
    <edge source="AUS" target="IRL">
      <data key="d0">1257676</data>
    </edge>
    <edge source="AUS" target="ISR">
      <data key="d0">2537673</data>
    </edge>
    <edge source="AUS" target="ITA">
      <data key="d0">2282186</data>
    </edge>
    <edge source="AUS" target="CIV">
      <data key="d0">304097</data>
    </edge>
    <edge source="AUS" target="JPN">
      <data key="d0">9518373</data>
    </edge>
    <edge source="AUS" target="KAZ">
      <data key="d0">216910</data>
    </edge>
    <edge source="AUS" target="JOR">
      <data key="d0">25524</data>
    </edge>
    <edge source="AUS" target="KOR">
      <data key="d0">9859188</data>
    </edge>
    <edge source="AUS" target="LVA">
      <data key="d0">23472</data>
    </edge>
    <edge source="AUS" target="MYS">
      <data key="d0">15790549</data>
    </edge>
    <edge source="AUS" target="MUS">
      <data key="d0">34970</data>
    </edge>
    <edge source="AUS" target="MEX">
      <data key="d0">1173936</data>
    </edge>
    <edge source="AUS" target="MAR">
      <data key="d0">27350</data>
    </edge>
    <edge source="AUS" target="MOZ">
      <data key="d0">29847</data>
    </edge>
    <edge source="AUS" target="OMN">
      <data key="d0">282063</data>
    </edge>
    <edge source="AUS" target="NAM">
      <data key="d0">93540</data>
    </edge>
    <edge source="AUS" target="NLD">
      <data key="d0">14526485</data>
    </edge>
    <edge source="AUS" target="NZL">
      <data key="d0">355412400</data>
    </edge>
    <edge source="AUS" target="NIC">
      <data key="d0">49276</data>
    </edge>
    <edge source="AUS" target="NOR">
      <data key="d0">137395</data>
    </edge>
    <edge source="AUS" target="PAK">
      <data key="d0">7900187</data>
    </edge>
    <edge source="AUS" target="PAN">
      <data key="d0">43272</data>
    </edge>
    <edge source="AUS" target="PER">
      <data key="d0">283084</data>
    </edge>
    <edge source="AUS" target="PHL">
      <data key="d0">4962186</data>
    </edge>
    <edge source="AUS" target="POL">
      <data key="d0">405843</data>
    </edge>
    <edge source="AUS" target="PRT">
      <data key="d0">142385</data>
    </edge>
    <edge source="AUS" target="ROU">
      <data key="d0">135644</data>
    </edge>
    <edge source="AUS" target="RUS">
      <data key="d0">643113</data>
    </edge>
    <edge source="AUS" target="SAU">
      <data key="d0">559130</data>
    </edge>
    <edge source="AUS" target="IND">
      <data key="d0">5212917</data>
    </edge>
    <edge source="AUS" target="SGP">
      <data key="d0">88601046</data>
    </edge>
    <edge source="AUS" target="SVK">
      <data key="d0">22121</data>
    </edge>
    <edge source="AUS" target="VNM">
      <data key="d0">3066316</data>
    </edge>
    <edge source="AUS" target="SVN">
      <data key="d0">21247</data>
    </edge>
    <edge source="AUS" target="ZAF">
      <data key="d0">3163144</data>
    </edge>
    <edge source="AUS" target="ESP">
      <data key="d0">1842616</data>
    </edge>
    <edge source="AUS" target="SWE">
      <data key="d0">1931302</data>
    </edge>
    <edge source="AUS" target="CHE">
      <data key="d0">836700</data>
    </edge>
    <edge source="AUS" target="THA">
      <data key="d0">12363068</data>
    </edge>
    <edge source="AUS" target="ARE">
      <data key="d0">78291877</data>
    </edge>
    <edge source="AUS" target="TUR">
      <data key="d0">287077</data>
    </edge>
    <edge source="AUS" target="UGA">
      <data key="d0">292836</data>
    </edge>
    <edge source="AUS" target="UKR">
      <data key="d0">44446</data>
    </edge>
    <edge source="AUS" target="MKD">
      <data key="d0">13516</data>
    </edge>
    <edge source="AUS" target="EGY">
      <data key="d0">503828</data>
    </edge>
    <edge source="AUS" target="GBR">
      <data key="d0">24838495</data>
    </edge>
    <edge source="AUS" target="TZA">
      <data key="d0">62710</data>
    </edge>
    <edge source="AUS" target="USA">
      <data key="d0">122737841</data>
    </edge>
    <edge source="AUS" target="BFA">
      <data key="d0">108152</data>
    </edge>
    <edge source="AUT" target="ALB">
      <data key="d0">2861936</data>
    </edge>
    <edge source="AUT" target="DZA">
      <data key="d0">2312561</data>
    </edge>
    <edge source="AUT" target="AZE">
      <data key="d0">137495</data>
    </edge>
    <edge source="AUT" target="ARG">
      <data key="d0">764748</data>
    </edge>
    <edge source="AUT" target="AUS">
      <data key="d0">11462137</data>
    </edge>
    <edge source="AUT" target="ARM">
      <data key="d0">278532</data>
    </edge>
    <edge source="AUT" target="BEL">
      <data key="d0">24008924</data>
    </edge>
    <edge source="AUT" target="BOL">
      <data key="d0">84885</data>
    </edge>
    <edge source="AUT" target="BRA">
      <data key="d0">3577846</data>
    </edge>
    <edge source="AUT" target="BGR">
      <data key="d0">4067573</data>
    </edge>
    <edge source="AUT" target="BLR">
      <data key="d0">873398</data>
    </edge>
    <edge source="AUT" target="KHM">
      <data key="d0">11204</data>
    </edge>
    <edge source="AUT" target="CMR">
      <data key="d0">61786</data>
    </edge>
    <edge source="AUT" target="CAN">
      <data key="d0">8734012</data>
    </edge>
    <edge source="AUT" target="LKA">
      <data key="d0">938375</data>
    </edge>
    <edge source="AUT" target="CHL">
      <data key="d0">6632882</data>
    </edge>
    <edge source="AUT" target="CHN">
      <data key="d0">28557843</data>
    </edge>
    <edge source="AUT" target="COL">
      <data key="d0">550877</data>
    </edge>
    <edge source="AUT" target="CRI">
      <data key="d0">79652</data>
    </edge>
    <edge source="AUT" target="HRV">
      <data key="d0">8079985</data>
    </edge>
    <edge source="AUT" target="CZE">
      <data key="d0">33202076</data>
    </edge>
    <edge source="AUT" target="DNK">
      <data key="d0">5318068</data>
    </edge>
    <edge source="AUT" target="ECU">
      <data key="d0">292181</data>
    </edge>
    <edge source="AUT" target="SLV">
      <data key="d0">24988</data>
    </edge>
    <edge source="AUT" target="ETH">
      <data key="d0">42115</data>
    </edge>
    <edge source="AUT" target="EST">
      <data key="d0">2297213</data>
    </edge>
    <edge source="AUT" target="FIN">
      <data key="d0">2520594</data>
    </edge>
    <edge source="AUT" target="FRA">
      <data key="d0">30529237</data>
    </edge>
    <edge source="AUT" target="GEO">
      <data key="d0">382408</data>
    </edge>
    <edge source="AUT" target="DEU">
      <data key="d0">358576664</data>
    </edge>
    <edge source="AUT" target="GHA">
      <data key="d0">74022</data>
    </edge>
    <edge source="AUT" target="GRC">
      <data key="d0">3381182</data>
    </edge>
    <edge source="AUT" target="GTM">
      <data key="d0">186881</data>
    </edge>
    <edge source="AUT" target="HND">
      <data key="d0">50903</data>
    </edge>
    <edge source="AUT" target="HKG">
      <data key="d0">4871013</data>
    </edge>
    <edge source="AUT" target="HUN">
      <data key="d0">100968646</data>
    </edge>
    <edge source="AUT" target="IDN">
      <data key="d0">2362563</data>
    </edge>
    <edge source="AUT" target="IRL">
      <data key="d0">12244069</data>
    </edge>
    <edge source="AUT" target="ISR">
      <data key="d0">2412420</data>
    </edge>
    <edge source="AUT" target="ITA">
      <data key="d0">85314340</data>
    </edge>
    <edge source="AUT" target="CIV">
      <data key="d0">60086</data>
    </edge>
    <edge source="AUT" target="JPN">
      <data key="d0">15433620</data>
    </edge>
    <edge source="AUT" target="KAZ">
      <data key="d0">448087</data>
    </edge>
    <edge source="AUT" target="JOR">
      <data key="d0">407074</data>
    </edge>
    <edge source="AUT" target="KOR">
      <data key="d0">5684870</data>
    </edge>
    <edge source="AUT" target="KGZ">
      <data key="d0">35084</data>
    </edge>
    <edge source="AUT" target="LBN">
      <data key="d0">712698</data>
    </edge>
    <edge source="AUT" target="LVA">
      <data key="d0">3066683</data>
    </edge>
    <edge source="AUT" target="LTU">
      <data key="d0">863326</data>
    </edge>
    <edge source="AUT" target="MYS">
      <data key="d0">1617879</data>
    </edge>
    <edge source="AUT" target="MUS">
      <data key="d0">88519</data>
    </edge>
    <edge source="AUT" target="MEX">
      <data key="d0">9232861</data>
    </edge>
    <edge source="AUT" target="MDA">
      <data key="d0">536938</data>
    </edge>
    <edge source="AUT" target="MAR">
      <data key="d0">3809810</data>
    </edge>
    <edge source="AUT" target="MOZ">
      <data key="d0">20738</data>
    </edge>
    <edge source="AUT" target="OMN">
      <data key="d0">201174</data>
    </edge>
    <edge source="AUT" target="NAM">
      <data key="d0">640999</data>
    </edge>
    <edge source="AUT" target="NLD">
      <data key="d0">97175411</data>
    </edge>
    <edge source="AUT" target="NZL">
      <data key="d0">1141301</data>
    </edge>
    <edge source="AUT" target="NIC">
      <data key="d0">131869</data>
    </edge>
    <edge source="AUT" target="NOR">
      <data key="d0">3847739</data>
    </edge>
    <edge source="AUT" target="PAK">
      <data key="d0">483208</data>
    </edge>
    <edge source="AUT" target="PAN">
      <data key="d0">449027</data>
    </edge>
    <edge source="AUT" target="PRY">
      <data key="d0">39855</data>
    </edge>
    <edge source="AUT" target="PER">
      <data key="d0">1387802</data>
    </edge>
    <edge source="AUT" target="PHL">
      <data key="d0">2359397</data>
    </edge>
    <edge source="AUT" target="POL">
      <data key="d0">18051748</data>
    </edge>
    <edge source="AUT" target="PRT">
      <data key="d0">2138364</data>
    </edge>
    <edge source="AUT" target="ROU">
      <data key="d0">12792718</data>
    </edge>
    <edge source="AUT" target="RUS">
      <data key="d0">4803795</data>
    </edge>
    <edge source="AUT" target="SAU">
      <data key="d0">1245281</data>
    </edge>
    <edge source="AUT" target="SEN">
      <data key="d0">28784</data>
    </edge>
    <edge source="AUT" target="SRB">
      <data key="d0">3271130</data>
    </edge>
    <edge source="AUT" target="IND">
      <data key="d0">11630357</data>
    </edge>
    <edge source="AUT" target="SGP">
      <data key="d0">2493586</data>
    </edge>
    <edge source="AUT" target="SVK">
      <data key="d0">50948941</data>
    </edge>
    <edge source="AUT" target="VNM">
      <data key="d0">1093068</data>
    </edge>
    <edge source="AUT" target="SVN">
      <data key="d0">10929647</data>
    </edge>
    <edge source="AUT" target="ZAF">
      <data key="d0">3765649</data>
    </edge>
    <edge source="AUT" target="ZWE">
      <data key="d0">17722</data>
    </edge>
    <edge source="AUT" target="ESP">
      <data key="d0">23076267</data>
    </edge>
    <edge source="AUT" target="SWE">
      <data key="d0">14563940</data>
    </edge>
    <edge source="AUT" target="CHE">
      <data key="d0">51950020</data>
    </edge>
    <edge source="AUT" target="THA">
      <data key="d0">2687269</data>
    </edge>
    <edge source="AUT" target="ARE">
      <data key="d0">11197056</data>
    </edge>
    <edge source="AUT" target="TUN">
      <data key="d0">779063</data>
    </edge>
    <edge source="AUT" target="TUR">
      <data key="d0">10650214</data>
    </edge>
    <edge source="AUT" target="UGA">
      <data key="d0">17642</data>
    </edge>
    <edge source="AUT" target="UKR">
      <data key="d0">3455779</data>
    </edge>
    <edge source="AUT" target="MKD">
      <data key="d0">773354</data>
    </edge>
    <edge source="AUT" target="EGY">
      <data key="d0">1777169</data>
    </edge>
    <edge source="AUT" target="GBR">
      <data key="d0">29951598</data>
    </edge>
    <edge source="AUT" target="USA">
      <data key="d0">70698644</data>
    </edge>
    <edge source="AUT" target="BFA">
      <data key="d0">11954</data>
    </edge>
    <edge source="AUT" target="URY">
      <data key="d0">74917</data>
    </edge>
    <edge source="BEL" target="ALB">
      <data key="d0">113804</data>
    </edge>
    <edge source="BEL" target="DZA">
      <data key="d0">6650742</data>
    </edge>
    <edge source="BEL" target="AZE">
      <data key="d0">162391</data>
    </edge>
    <edge source="BEL" target="ARG">
      <data key="d0">2180814</data>
    </edge>
    <edge source="BEL" target="AUS">
      <data key="d0">13705270</data>
    </edge>
    <edge source="BEL" target="AUT">
      <data key="d0">44587998</data>
    </edge>
    <edge source="BEL" target="ARM">
      <data key="d0">136529</data>
    </edge>
    <edge source="BEL" target="BOL">
      <data key="d0">101240</data>
    </edge>
    <edge source="BEL" target="BWA">
      <data key="d0">22132</data>
    </edge>
    <edge source="BEL" target="BRA">
      <data key="d0">5212360</data>
    </edge>
    <edge source="BEL" target="BGR">
      <data key="d0">6280970</data>
    </edge>
    <edge source="BEL" target="BDI">
      <data key="d0">744265</data>
    </edge>
    <edge source="BEL" target="BLR">
      <data key="d0">196868</data>
    </edge>
    <edge source="BEL" target="KHM">
      <data key="d0">97700</data>
    </edge>
    <edge source="BEL" target="CMR">
      <data key="d0">3627033</data>
    </edge>
    <edge source="BEL" target="CAN">
      <data key="d0">14955159</data>
    </edge>
    <edge source="BEL" target="CAF">
      <data key="d0">38387</data>
    </edge>
    <edge source="BEL" target="LKA">
      <data key="d0">131572</data>
    </edge>
    <edge source="BEL" target="CHL">
      <data key="d0">1445874</data>
    </edge>
    <edge source="BEL" target="CHN">
      <data key="d0">15731175</data>
    </edge>
    <edge source="BEL" target="COL">
      <data key="d0">1546866</data>
    </edge>
    <edge source="BEL" target="CRI">
      <data key="d0">238446</data>
    </edge>
    <edge source="BEL" target="HRV">
      <data key="d0">7482453</data>
    </edge>
    <edge source="BEL" target="CZE">
      <data key="d0">95153435</data>
    </edge>
    <edge source="BEL" target="BEN">
      <data key="d0">385684</data>
    </edge>
    <edge source="BEL" target="DNK">
      <data key="d0">58802102</data>
    </edge>
    <edge source="BEL" target="ECU">
      <data key="d0">317955</data>
    </edge>
    <edge source="BEL" target="SLV">
      <data key="d0">45224</data>
    </edge>
    <edge source="BEL" target="ETH">
      <data key="d0">1517940</data>
    </edge>
    <edge source="BEL" target="EST">
      <data key="d0">3280602</data>
    </edge>
    <edge source="BEL" target="FIN">
      <data key="d0">31054207</data>
    </edge>
    <edge source="BEL" target="FRA">
      <data key="d0">574053627</data>
    </edge>
    <edge source="BEL" target="GEO">
      <data key="d0">496391</data>
    </edge>
    <edge source="BEL" target="GMB">
      <data key="d0">329617</data>
    </edge>
    <edge source="BEL" target="PSE">
      <data key="d0">148698</data>
    </edge>
    <edge source="BEL" target="DEU">
      <data key="d0">782460919</data>
    </edge>
    <edge source="BEL" target="GHA">
      <data key="d0">2392132</data>
    </edge>
    <edge source="BEL" target="GRC">
      <data key="d0">28082639</data>
    </edge>
    <edge source="BEL" target="GTM">
      <data key="d0">259756</data>
    </edge>
    <edge source="BEL" target="HND">
      <data key="d0">69971</data>
    </edge>
    <edge source="BEL" target="HKG">
      <data key="d0">7794715</data>
    </edge>
    <edge source="BEL" target="HUN">
      <data key="d0">17725061</data>
    </edge>
    <edge source="BEL" target="IDN">
      <data key="d0">1018988</data>
    </edge>
    <edge source="BEL" target="IRL">
      <data key="d0">144634496</data>
    </edge>
    <edge source="BEL" target="ISR">
      <data key="d0">12113264</data>
    </edge>
    <edge source="BEL" target="ITA">
      <data key="d0">236147448</data>
    </edge>
    <edge source="BEL" target="CIV">
      <data key="d0">2260136</data>
    </edge>
    <edge source="BEL" target="JAM">
      <data key="d0">44079</data>
    </edge>
    <edge source="BEL" target="JPN">
      <data key="d0">6945476</data>
    </edge>
    <edge source="BEL" target="KAZ">
      <data key="d0">923672</data>
    </edge>
    <edge source="BEL" target="JOR">
      <data key="d0">1809352</data>
    </edge>
    <edge source="BEL" target="KOR">
      <data key="d0">8814106</data>
    </edge>
    <edge source="BEL" target="KGZ">
      <data key="d0">31899</data>
    </edge>
    <edge source="BEL" target="LBN">
      <data key="d0">1997021</data>
    </edge>
    <edge source="BEL" target="LVA">
      <data key="d0">2537761</data>
    </edge>
    <edge source="BEL" target="LTU">
      <data key="d0">15298437</data>
    </edge>
    <edge source="BEL" target="MDG">
      <data key="d0">441092</data>
    </edge>
    <edge source="BEL" target="MWI">
      <data key="d0">20254</data>
    </edge>
    <edge source="BEL" target="MYS">
      <data key="d0">2059204</data>
    </edge>
    <edge source="BEL" target="MRT">
      <data key="d0">111633</data>
    </edge>
    <edge source="BEL" target="MUS">
      <data key="d0">1046181</data>
    </edge>
    <edge source="BEL" target="MEX">
      <data key="d0">7430943</data>
    </edge>
    <edge source="BEL" target="MDA">
      <data key="d0">209593</data>
    </edge>
    <edge source="BEL" target="MAR">
      <data key="d0">9176272</data>
    </edge>
    <edge source="BEL" target="MOZ">
      <data key="d0">8582377</data>
    </edge>
    <edge source="BEL" target="OMN">
      <data key="d0">1754229</data>
    </edge>
    <edge source="BEL" target="NAM">
      <data key="d0">189876</data>
    </edge>
    <edge source="BEL" target="NLD">
      <data key="d0">733930752</data>
    </edge>
    <edge source="BEL" target="NZL">
      <data key="d0">956065</data>
    </edge>
    <edge source="BEL" target="NIC">
      <data key="d0">118273</data>
    </edge>
    <edge source="BEL" target="NER">
      <data key="d0">55905</data>
    </edge>
    <edge source="BEL" target="NOR">
      <data key="d0">19039503</data>
    </edge>
    <edge source="BEL" target="PAK">
      <data key="d0">785828</data>
    </edge>
    <edge source="BEL" target="PAN">
      <data key="d0">286284</data>
    </edge>
    <edge source="BEL" target="PRY">
      <data key="d0">175359</data>
    </edge>
    <edge source="BEL" target="PER">
      <data key="d0">936496</data>
    </edge>
    <edge source="BEL" target="PHL">
      <data key="d0">1366229</data>
    </edge>
    <edge source="BEL" target="POL">
      <data key="d0">90050091</data>
    </edge>
    <edge source="BEL" target="PRT">
      <data key="d0">26760529</data>
    </edge>
    <edge source="BEL" target="ROU">
      <data key="d0">27435577</data>
    </edge>
    <edge source="BEL" target="RUS">
      <data key="d0">15845534</data>
    </edge>
    <edge source="BEL" target="SAU">
      <data key="d0">8702913</data>
    </edge>
    <edge source="BEL" target="SEN">
      <data key="d0">4591561</data>
    </edge>
    <edge source="BEL" target="SRB">
      <data key="d0">3559865</data>
    </edge>
    <edge source="BEL" target="IND">
      <data key="d0">9630571</data>
    </edge>
    <edge source="BEL" target="SGP">
      <data key="d0">8216447</data>
    </edge>
    <edge source="BEL" target="SVK">
      <data key="d0">13159605</data>
    </edge>
    <edge source="BEL" target="VNM">
      <data key="d0">1689055</data>
    </edge>
    <edge source="BEL" target="SVN">
      <data key="d0">6681677</data>
    </edge>
    <edge source="BEL" target="ZAF">
      <data key="d0">20383035</data>
    </edge>
    <edge source="BEL" target="ZWE">
      <data key="d0">152867</data>
    </edge>
    <edge source="BEL" target="ESP">
      <data key="d0">128454060</data>
    </edge>
    <edge source="BEL" target="SWE">
      <data key="d0">56065836</data>
    </edge>
    <edge source="BEL" target="CHE">
      <data key="d0">53221325</data>
    </edge>
    <edge source="BEL" target="THA">
      <data key="d0">942654</data>
    </edge>
    <edge source="BEL" target="TGO">
      <data key="d0">510882</data>
    </edge>
    <edge source="BEL" target="ARE">
      <data key="d0">18219798</data>
    </edge>
    <edge source="BEL" target="TUN">
      <data key="d0">9218336</data>
    </edge>
    <edge source="BEL" target="TUR">
      <data key="d0">29421817</data>
    </edge>
    <edge source="BEL" target="UGA">
      <data key="d0">401256</data>
    </edge>
    <edge source="BEL" target="UKR">
      <data key="d0">2175988</data>
    </edge>
    <edge source="BEL" target="MKD">
      <data key="d0">840173</data>
    </edge>
    <edge source="BEL" target="EGY">
      <data key="d0">2859032</data>
    </edge>
    <edge source="BEL" target="GBR">
      <data key="d0">330455217</data>
    </edge>
    <edge source="BEL" target="TZA">
      <data key="d0">1290140</data>
    </edge>
    <edge source="BEL" target="USA">
      <data key="d0">123536650</data>
    </edge>
    <edge source="BEL" target="BFA">
      <data key="d0">411479</data>
    </edge>
    <edge source="BEL" target="URY">
      <data key="d0">270606</data>
    </edge>
    <edge source="BWA" target="FRA">
      <data key="d0">42699</data>
    </edge>
    <edge source="BWA" target="HKG">
      <data key="d0">20352</data>
    </edge>
    <edge source="BWA" target="HUN">
      <data key="d0">49043</data>
    </edge>
    <edge source="BWA" target="ISR">
      <data key="d0">274642</data>
    </edge>
    <edge source="BWA" target="NAM">
      <data key="d0">69860</data>
    </edge>
    <edge source="BWA" target="NLD">
      <data key="d0">435235</data>
    </edge>
    <edge source="BWA" target="SRB">
      <data key="d0">11979</data>
    </edge>
    <edge source="BWA" target="ZAF">
      <data key="d0">1609078</data>
    </edge>
    <edge source="BWA" target="ZWE">
      <data key="d0">113902</data>
    </edge>
    <edge source="BWA" target="CHE">
      <data key="d0">53745</data>
    </edge>
    <edge source="BWA" target="ARE">
      <data key="d0">133788</data>
    </edge>
    <edge source="BWA" target="GBR">
      <data key="d0">307102</data>
    </edge>
    <edge source="BWA" target="USA">
      <data key="d0">24165</data>
    </edge>
    <edge source="BGR" target="ALB">
      <data key="d0">323910</data>
    </edge>
    <edge source="BGR" target="DZA">
      <data key="d0">134400</data>
    </edge>
    <edge source="BGR" target="AZE">
      <data key="d0">92671</data>
    </edge>
    <edge source="BGR" target="ARG">
      <data key="d0">2289418</data>
    </edge>
    <edge source="BGR" target="AUS">
      <data key="d0">79552</data>
    </edge>
    <edge source="BGR" target="AUT">
      <data key="d0">6406039</data>
    </edge>
    <edge source="BGR" target="ARM">
      <data key="d0">87978</data>
    </edge>
    <edge source="BGR" target="BEL">
      <data key="d0">1115228</data>
    </edge>
    <edge source="BGR" target="BOL">
      <data key="d0">80219</data>
    </edge>
    <edge source="BGR" target="BWA">
      <data key="d0">25912</data>
    </edge>
    <edge source="BGR" target="BRA">
      <data key="d0">2435751</data>
    </edge>
    <edge source="BGR" target="BLR">
      <data key="d0">237840</data>
    </edge>
    <edge source="BGR" target="CAN">
      <data key="d0">499858</data>
    </edge>
    <edge source="BGR" target="CHL">
      <data key="d0">45629</data>
    </edge>
    <edge source="BGR" target="CHN">
      <data key="d0">960909</data>
    </edge>
    <edge source="BGR" target="CRI">
      <data key="d0">53657</data>
    </edge>
    <edge source="BGR" target="HRV">
      <data key="d0">286122</data>
    </edge>
    <edge source="BGR" target="CZE">
      <data key="d0">2114352</data>
    </edge>
    <edge source="BGR" target="DNK">
      <data key="d0">637503</data>
    </edge>
    <edge source="BGR" target="ETH">
      <data key="d0">1748771</data>
    </edge>
    <edge source="BGR" target="EST">
      <data key="d0">88637</data>
    </edge>
    <edge source="BGR" target="FRA">
      <data key="d0">3137276</data>
    </edge>
    <edge source="BGR" target="GEO">
      <data key="d0">1601038</data>
    </edge>
    <edge source="BGR" target="GMB">
      <data key="d0">22386</data>
    </edge>
    <edge source="BGR" target="DEU">
      <data key="d0">17395196</data>
    </edge>
    <edge source="BGR" target="GHA">
      <data key="d0">33725</data>
    </edge>
    <edge source="BGR" target="GRC">
      <data key="d0">15800045</data>
    </edge>
    <edge source="BGR" target="GTM">
      <data key="d0">78510</data>
    </edge>
    <edge source="BGR" target="HND">
      <data key="d0">52965</data>
    </edge>
    <edge source="BGR" target="HKG">
      <data key="d0">3381251</data>
    </edge>
    <edge source="BGR" target="HUN">
      <data key="d0">1945868</data>
    </edge>
    <edge source="BGR" target="IDN">
      <data key="d0">393550</data>
    </edge>
    <edge source="BGR" target="IRL">
      <data key="d0">159201</data>
    </edge>
    <edge source="BGR" target="ISR">
      <data key="d0">121397</data>
    </edge>
    <edge source="BGR" target="ITA">
      <data key="d0">21643472</data>
    </edge>
    <edge source="BGR" target="JPN">
      <data key="d0">677548</data>
    </edge>
    <edge source="BGR" target="KAZ">
      <data key="d0">2545620</data>
    </edge>
    <edge source="BGR" target="JOR">
      <data key="d0">10085</data>
    </edge>
    <edge source="BGR" target="KOR">
      <data key="d0">996864</data>
    </edge>
    <edge source="BGR" target="KGZ">
      <data key="d0">14225</data>
    </edge>
    <edge source="BGR" target="LBN">
      <data key="d0">79247</data>
    </edge>
    <edge source="BGR" target="LVA">
      <data key="d0">85808</data>
    </edge>
    <edge source="BGR" target="LTU">
      <data key="d0">1170192</data>
    </edge>
    <edge source="BGR" target="MWI">
      <data key="d0">447112</data>
    </edge>
    <edge source="BGR" target="MYS">
      <data key="d0">4870608</data>
    </edge>
    <edge source="BGR" target="MEX">
      <data key="d0">101575</data>
    </edge>
    <edge source="BGR" target="MDA">
      <data key="d0">532104</data>
    </edge>
    <edge source="BGR" target="MAR">
      <data key="d0">696904</data>
    </edge>
    <edge source="BGR" target="OMN">
      <data key="d0">40383</data>
    </edge>
    <edge source="BGR" target="NLD">
      <data key="d0">5245230</data>
    </edge>
    <edge source="BGR" target="NIC">
      <data key="d0">10387</data>
    </edge>
    <edge source="BGR" target="NOR">
      <data key="d0">387004</data>
    </edge>
    <edge source="BGR" target="PAN">
      <data key="d0">48270</data>
    </edge>
    <edge source="BGR" target="PER">
      <data key="d0">340206</data>
    </edge>
    <edge source="BGR" target="PHL">
      <data key="d0">30338</data>
    </edge>
    <edge source="BGR" target="POL">
      <data key="d0">8527196</data>
    </edge>
    <edge source="BGR" target="PRT">
      <data key="d0">274029</data>
    </edge>
    <edge source="BGR" target="ROU">
      <data key="d0">11064019</data>
    </edge>
    <edge source="BGR" target="RUS">
      <data key="d0">2541077</data>
    </edge>
    <edge source="BGR" target="SAU">
      <data key="d0">743540</data>
    </edge>
    <edge source="BGR" target="SRB">
      <data key="d0">7526211</data>
    </edge>
    <edge source="BGR" target="IND">
      <data key="d0">1831911</data>
    </edge>
    <edge source="BGR" target="SGP">
      <data key="d0">272648</data>
    </edge>
    <edge source="BGR" target="SVK">
      <data key="d0">480551</data>
    </edge>
    <edge source="BGR" target="VNM">
      <data key="d0">68829</data>
    </edge>
    <edge source="BGR" target="SVN">
      <data key="d0">1070478</data>
    </edge>
    <edge source="BGR" target="ZAF">
      <data key="d0">2052502</data>
    </edge>
    <edge source="BGR" target="ZWE">
      <data key="d0">215450</data>
    </edge>
    <edge source="BGR" target="ESP">
      <data key="d0">3737362</data>
    </edge>
    <edge source="BGR" target="SWE">
      <data key="d0">3352533</data>
    </edge>
    <edge source="BGR" target="CHE">
      <data key="d0">670758</data>
    </edge>
    <edge source="BGR" target="THA">
      <data key="d0">34134</data>
    </edge>
    <edge source="BGR" target="ARE">
      <data key="d0">3018811</data>
    </edge>
    <edge source="BGR" target="TUN">
      <data key="d0">13197</data>
    </edge>
    <edge source="BGR" target="TUR">
      <data key="d0">6711980</data>
    </edge>
    <edge source="BGR" target="UGA">
      <data key="d0">64670</data>
    </edge>
    <edge source="BGR" target="UKR">
      <data key="d0">2425231</data>
    </edge>
    <edge source="BGR" target="MKD">
      <data key="d0">2314330</data>
    </edge>
    <edge source="BGR" target="EGY">
      <data key="d0">126276</data>
    </edge>
    <edge source="BGR" target="GBR">
      <data key="d0">6172420</data>
    </edge>
    <edge source="BGR" target="TZA">
      <data key="d0">4859769</data>
    </edge>
    <edge source="BGR" target="USA">
      <data key="d0">31704636</data>
    </edge>
    <edge source="BGR" target="URY">
      <data key="d0">12827</data>
    </edge>
    <edge source="KHM" target="CHN">
      <data key="d0">196753</data>
    </edge>
    <edge source="KHM" target="DNK">
      <data key="d0">23345</data>
    </edge>
    <edge source="KHM" target="HKG">
      <data key="d0">39498</data>
    </edge>
    <edge source="KHM" target="JPN">
      <data key="d0">73018</data>
    </edge>
    <edge source="KHM" target="KOR">
      <data key="d0">10016</data>
    </edge>
    <edge source="KHM" target="SGP">
      <data key="d0">941146</data>
    </edge>
    <edge source="KHM" target="VNM">
      <data key="d0">71842</data>
    </edge>
    <edge source="KHM" target="THA">
      <data key="d0">19711703</data>
    </edge>
    <edge source="KHM" target="ARE">
      <data key="d0">25160</data>
    </edge>
    <edge source="KHM" target="USA">
      <data key="d0">1442925</data>
    </edge>
    <edge source="LKA" target="AUS">
      <data key="d0">77615</data>
    </edge>
    <edge source="LKA" target="AUT">
      <data key="d0">39254</data>
    </edge>
    <edge source="LKA" target="BEL">
      <data key="d0">10315</data>
    </edge>
    <edge source="LKA" target="CHN">
      <data key="d0">37304</data>
    </edge>
    <edge source="LKA" target="ETH">
      <data key="d0">32791</data>
    </edge>
    <edge source="LKA" target="FRA">
      <data key="d0">74007</data>
    </edge>
    <edge source="LKA" target="DEU">
      <data key="d0">156051</data>
    </edge>
    <edge source="LKA" target="HKG">
      <data key="d0">306792</data>
    </edge>
    <edge source="LKA" target="ITA">
      <data key="d0">24560</data>
    </edge>
    <edge source="LKA" target="JPN">
      <data key="d0">157548</data>
    </edge>
    <edge source="LKA" target="KOR">
      <data key="d0">545825</data>
    </edge>
    <edge source="LKA" target="LBN">
      <data key="d0">50895</data>
    </edge>
    <edge source="LKA" target="MYS">
      <data key="d0">121713</data>
    </edge>
    <edge source="LKA" target="NLD">
      <data key="d0">68626</data>
    </edge>
    <edge source="LKA" target="PAK">
      <data key="d0">13323</data>
    </edge>
    <edge source="LKA" target="IND">
      <data key="d0">1254218</data>
    </edge>
    <edge source="LKA" target="SGP">
      <data key="d0">542017</data>
    </edge>
    <edge source="LKA" target="VNM">
      <data key="d0">20607</data>
    </edge>
    <edge source="LKA" target="CHE">
      <data key="d0">2302765</data>
    </edge>
    <edge source="LKA" target="THA">
      <data key="d0">29469</data>
    </edge>
    <edge source="LKA" target="ARE">
      <data key="d0">27334</data>
    </edge>
    <edge source="LKA" target="GBR">
      <data key="d0">18176</data>
    </edge>
    <edge source="LKA" target="USA">
      <data key="d0">183366</data>
    </edge>
    <edge source="CRI" target="BEL">
      <data key="d0">44678</data>
    </edge>
    <edge source="CRI" target="CAN">
      <data key="d0">34550</data>
    </edge>
    <edge source="CRI" target="CHN">
      <data key="d0">13465</data>
    </edge>
    <edge source="CRI" target="COL">
      <data key="d0">486322</data>
    </edge>
    <edge source="CRI" target="ECU">
      <data key="d0">145143</data>
    </edge>
    <edge source="CRI" target="SLV">
      <data key="d0">236955</data>
    </edge>
    <edge source="CRI" target="DEU">
      <data key="d0">303366</data>
    </edge>
    <edge source="CRI" target="GTM">
      <data key="d0">685797</data>
    </edge>
    <edge source="CRI" target="HND">
      <data key="d0">195734</data>
    </edge>
    <edge source="CRI" target="HKG">
      <data key="d0">58884</data>
    </edge>
    <edge source="CRI" target="IRL">
      <data key="d0">73845</data>
    </edge>
    <edge source="CRI" target="JAM">
      <data key="d0">15448</data>
    </edge>
    <edge source="CRI" target="KOR">
      <data key="d0">25836</data>
    </edge>
    <edge source="CRI" target="MYS">
      <data key="d0">15923</data>
    </edge>
    <edge source="CRI" target="MEX">
      <data key="d0">314157</data>
    </edge>
    <edge source="CRI" target="NLD">
      <data key="d0">210859</data>
    </edge>
    <edge source="CRI" target="NIC">
      <data key="d0">2210651</data>
    </edge>
    <edge source="CRI" target="PAN">
      <data key="d0">1343240</data>
    </edge>
    <edge source="CRI" target="ESP">
      <data key="d0">43153</data>
    </edge>
    <edge source="CRI" target="USA">
      <data key="d0">8780248</data>
    </edge>
    <edge source="HRV" target="ALB">
      <data key="d0">447676</data>
    </edge>
    <edge source="HRV" target="DZA">
      <data key="d0">134038</data>
    </edge>
    <edge source="HRV" target="ARG">
      <data key="d0">27609</data>
    </edge>
    <edge source="HRV" target="AUS">
      <data key="d0">40770</data>
    </edge>
    <edge source="HRV" target="AUT">
      <data key="d0">2203100</data>
    </edge>
    <edge source="HRV" target="ARM">
      <data key="d0">428185</data>
    </edge>
    <edge source="HRV" target="BEL">
      <data key="d0">934895</data>
    </edge>
    <edge source="HRV" target="BGR">
      <data key="d0">339479</data>
    </edge>
    <edge source="HRV" target="BDI">
      <data key="d0">15836</data>
    </edge>
    <edge source="HRV" target="BLR">
      <data key="d0">127481</data>
    </edge>
    <edge source="HRV" target="CAN">
      <data key="d0">244348</data>
    </edge>
    <edge source="HRV" target="CHL">
      <data key="d0">28297</data>
    </edge>
    <edge source="HRV" target="CHN">
      <data key="d0">223560</data>
    </edge>
    <edge source="HRV" target="CZE">
      <data key="d0">4761952</data>
    </edge>
    <edge source="HRV" target="DNK">
      <data key="d0">59518</data>
    </edge>
    <edge source="HRV" target="FIN">
      <data key="d0">33060</data>
    </edge>
    <edge source="HRV" target="FRA">
      <data key="d0">234505</data>
    </edge>
    <edge source="HRV" target="GEO">
      <data key="d0">10183</data>
    </edge>
    <edge source="HRV" target="DEU">
      <data key="d0">7702261</data>
    </edge>
    <edge source="HRV" target="GHA">
      <data key="d0">16003</data>
    </edge>
    <edge source="HRV" target="GRC">
      <data key="d0">91092</data>
    </edge>
    <edge source="HRV" target="HKG">
      <data key="d0">3828627</data>
    </edge>
    <edge source="HRV" target="HUN">
      <data key="d0">6673506</data>
    </edge>
    <edge source="HRV" target="ISR">
      <data key="d0">95539</data>
    </edge>
    <edge source="HRV" target="ITA">
      <data key="d0">1272828</data>
    </edge>
    <edge source="HRV" target="JAM">
      <data key="d0">64593</data>
    </edge>
    <edge source="HRV" target="JPN">
      <data key="d0">50077</data>
    </edge>
    <edge source="HRV" target="KOR">
      <data key="d0">13922</data>
    </edge>
    <edge source="HRV" target="LBN">
      <data key="d0">21212</data>
    </edge>
    <edge source="HRV" target="LTU">
      <data key="d0">99228</data>
    </edge>
    <edge source="HRV" target="MEX">
      <data key="d0">339677</data>
    </edge>
    <edge source="HRV" target="MDA">
      <data key="d0">212943</data>
    </edge>
    <edge source="HRV" target="MAR">
      <data key="d0">45196</data>
    </edge>
    <edge source="HRV" target="NLD">
      <data key="d0">2460260</data>
    </edge>
    <edge source="HRV" target="NOR">
      <data key="d0">272798</data>
    </edge>
    <edge source="HRV" target="PHL">
      <data key="d0">15810</data>
    </edge>
    <edge source="HRV" target="POL">
      <data key="d0">1255089</data>
    </edge>
    <edge source="HRV" target="PRT">
      <data key="d0">61537</data>
    </edge>
    <edge source="HRV" target="ROU">
      <data key="d0">127039</data>
    </edge>
    <edge source="HRV" target="RUS">
      <data key="d0">891631</data>
    </edge>
    <edge source="HRV" target="SRB">
      <data key="d0">9759671</data>
    </edge>
    <edge source="HRV" target="IND">
      <data key="d0">86410</data>
    </edge>
    <edge source="HRV" target="SGP">
      <data key="d0">44609</data>
    </edge>
    <edge source="HRV" target="SVK">
      <data key="d0">109160</data>
    </edge>
    <edge source="HRV" target="VNM">
      <data key="d0">35157</data>
    </edge>
    <edge source="HRV" target="SVN">
      <data key="d0">8730658</data>
    </edge>
    <edge source="HRV" target="ESP">
      <data key="d0">269145</data>
    </edge>
    <edge source="HRV" target="SWE">
      <data key="d0">152254</data>
    </edge>
    <edge source="HRV" target="CHE">
      <data key="d0">91493</data>
    </edge>
    <edge source="HRV" target="THA">
      <data key="d0">38917</data>
    </edge>
    <edge source="HRV" target="ARE">
      <data key="d0">133542</data>
    </edge>
    <edge source="HRV" target="TUR">
      <data key="d0">245603</data>
    </edge>
    <edge source="HRV" target="MKD">
      <data key="d0">1918794</data>
    </edge>
    <edge source="HRV" target="EGY">
      <data key="d0">11334</data>
    </edge>
    <edge source="HRV" target="GBR">
      <data key="d0">416192</data>
    </edge>
    <edge source="HRV" target="TZA">
      <data key="d0">37191</data>
    </edge>
    <edge source="HRV" target="USA">
      <data key="d0">626069</data>
    </edge>
    <edge source="CZE" target="ALB">
      <data key="d0">3375559</data>
    </edge>
    <edge source="CZE" target="DZA">
      <data key="d0">7856927</data>
    </edge>
    <edge source="CZE" target="AZE">
      <data key="d0">7228605</data>
    </edge>
    <edge source="CZE" target="ARG">
      <data key="d0">316631</data>
    </edge>
    <edge source="CZE" target="AUS">
      <data key="d0">5310936</data>
    </edge>
    <edge source="CZE" target="AUT">
      <data key="d0">313608867</data>
    </edge>
    <edge source="CZE" target="ARM">
      <data key="d0">3754765</data>
    </edge>
    <edge source="CZE" target="BEL">
      <data key="d0">184781092</data>
    </edge>
    <edge source="CZE" target="BWA">
      <data key="d0">365734</data>
    </edge>
    <edge source="CZE" target="BRA">
      <data key="d0">2937109</data>
    </edge>
    <edge source="CZE" target="BGR">
      <data key="d0">24903118</data>
    </edge>
    <edge source="CZE" target="BDI">
      <data key="d0">53359</data>
    </edge>
    <edge source="CZE" target="BLR">
      <data key="d0">25754169</data>
    </edge>
    <edge source="CZE" target="CMR">
      <data key="d0">1334097</data>
    </edge>
    <edge source="CZE" target="CAN">
      <data key="d0">3572645</data>
    </edge>
    <edge source="CZE" target="CAF">
      <data key="d0">55273</data>
    </edge>
    <edge source="CZE" target="CHL">
      <data key="d0">852079</data>
    </edge>
    <edge source="CZE" target="CHN">
      <data key="d0">55744605</data>
    </edge>
    <edge source="CZE" target="COL">
      <data key="d0">320176</data>
    </edge>
    <edge source="CZE" target="HRV">
      <data key="d0">21516918</data>
    </edge>
    <edge source="CZE" target="BEN">
      <data key="d0">573864</data>
    </edge>
    <edge source="CZE" target="DNK">
      <data key="d0">103727997</data>
    </edge>
    <edge source="CZE" target="ETH">
      <data key="d0">4980210</data>
    </edge>
    <edge source="CZE" target="EST">
      <data key="d0">5367257</data>
    </edge>
    <edge source="CZE" target="FIN">
      <data key="d0">73938047</data>
    </edge>
    <edge source="CZE" target="FRA">
      <data key="d0">784176229</data>
    </edge>
    <edge source="CZE" target="GEO">
      <data key="d0">8581820</data>
    </edge>
    <edge source="CZE" target="DEU">
      <data key="d0">3371725042</data>
    </edge>
    <edge source="CZE" target="GHA">
      <data key="d0">3117703</data>
    </edge>
    <edge source="CZE" target="GRC">
      <data key="d0">29556962</data>
    </edge>
    <edge source="CZE" target="HKG">
      <data key="d0">10861912</data>
    </edge>
    <edge source="CZE" target="HUN">
      <data key="d0">152987948</data>
    </edge>
    <edge source="CZE" target="IDN">
      <data key="d0">219475</data>
    </edge>
    <edge source="CZE" target="IRL">
      <data key="d0">113878714</data>
    </edge>
    <edge source="CZE" target="ISR">
      <data key="d0">145631646</data>
    </edge>
    <edge source="CZE" target="ITA">
      <data key="d0">410962575</data>
    </edge>
    <edge source="CZE" target="CIV">
      <data key="d0">7680746</data>
    </edge>
    <edge source="CZE" target="JPN">
      <data key="d0">10476565</data>
    </edge>
    <edge source="CZE" target="KAZ">
      <data key="d0">33279544</data>
    </edge>
    <edge source="CZE" target="JOR">
      <data key="d0">8206405</data>
    </edge>
    <edge source="CZE" target="KOR">
      <data key="d0">1243460</data>
    </edge>
    <edge source="CZE" target="KGZ">
      <data key="d0">1140705</data>
    </edge>
    <edge source="CZE" target="LBN">
      <data key="d0">9771426</data>
    </edge>
    <edge source="CZE" target="LVA">
      <data key="d0">11192460</data>
    </edge>
    <edge source="CZE" target="LTU">
      <data key="d0">38410131</data>
    </edge>
    <edge source="CZE" target="MDG">
      <data key="d0">470410</data>
    </edge>
    <edge source="CZE" target="MWI">
      <data key="d0">329547</data>
    </edge>
    <edge source="CZE" target="MYS">
      <data key="d0">3711255</data>
    </edge>
    <edge source="CZE" target="MRT">
      <data key="d0">15343</data>
    </edge>
    <edge source="CZE" target="MUS">
      <data key="d0">3305957</data>
    </edge>
    <edge source="CZE" target="MEX">
      <data key="d0">4920199</data>
    </edge>
    <edge source="CZE" target="MDA">
      <data key="d0">3318665</data>
    </edge>
    <edge source="CZE" target="MAR">
      <data key="d0">27848310</data>
    </edge>
    <edge source="CZE" target="MOZ">
      <data key="d0">271927</data>
    </edge>
    <edge source="CZE" target="OMN">
      <data key="d0">10747997</data>
    </edge>
    <edge source="CZE" target="NAM">
      <data key="d0">653024</data>
    </edge>
    <edge source="CZE" target="NLD">
      <data key="d0">627486929</data>
    </edge>
    <edge source="CZE" target="NZL">
      <data key="d0">347397</data>
    </edge>
    <edge source="CZE" target="NER">
      <data key="d0">462866</data>
    </edge>
    <edge source="CZE" target="NOR">
      <data key="d0">63033981</data>
    </edge>
    <edge source="CZE" target="PAK">
      <data key="d0">1461906</data>
    </edge>
    <edge source="CZE" target="PAN">
      <data key="d0">20620</data>
    </edge>
    <edge source="CZE" target="PRY">
      <data key="d0">38770</data>
    </edge>
    <edge source="CZE" target="PER">
      <data key="d0">713322</data>
    </edge>
    <edge source="CZE" target="PHL">
      <data key="d0">3250552</data>
    </edge>
    <edge source="CZE" target="POL">
      <data key="d0">423385448</data>
    </edge>
    <edge source="CZE" target="PRT">
      <data key="d0">34334617</data>
    </edge>
    <edge source="CZE" target="ROU">
      <data key="d0">49498360</data>
    </edge>
    <edge source="CZE" target="RUS">
      <data key="d0">328425321</data>
    </edge>
    <edge source="CZE" target="SAU">
      <data key="d0">86758203</data>
    </edge>
    <edge source="CZE" target="SEN">
      <data key="d0">1823931</data>
    </edge>
    <edge source="CZE" target="SRB">
      <data key="d0">16943629</data>
    </edge>
    <edge source="CZE" target="IND">
      <data key="d0">3148828</data>
    </edge>
    <edge source="CZE" target="SGP">
      <data key="d0">39357747</data>
    </edge>
    <edge source="CZE" target="SVK">
      <data key="d0">405797689</data>
    </edge>
    <edge source="CZE" target="VNM">
      <data key="d0">474862</data>
    </edge>
    <edge source="CZE" target="SVN">
      <data key="d0">19847750</data>
    </edge>
    <edge source="CZE" target="ZAF">
      <data key="d0">111054377</data>
    </edge>
    <edge source="CZE" target="ZWE">
      <data key="d0">120074</data>
    </edge>
    <edge source="CZE" target="ESP">
      <data key="d0">297826425</data>
    </edge>
    <edge source="CZE" target="SWE">
      <data key="d0">294326901</data>
    </edge>
    <edge source="CZE" target="CHE">
      <data key="d0">406414754</data>
    </edge>
    <edge source="CZE" target="THA">
      <data key="d0">1037678</data>
    </edge>
    <edge source="CZE" target="TGO">
      <data key="d0">365793</data>
    </edge>
    <edge source="CZE" target="ARE">
      <data key="d0">187287350</data>
    </edge>
    <edge source="CZE" target="TUN">
      <data key="d0">14023572</data>
    </edge>
    <edge source="CZE" target="TUR">
      <data key="d0">162691925</data>
    </edge>
    <edge source="CZE" target="UGA">
      <data key="d0">5029071</data>
    </edge>
    <edge source="CZE" target="UKR">
      <data key="d0">53778914</data>
    </edge>
    <edge source="CZE" target="MKD">
      <data key="d0">3480717</data>
    </edge>
    <edge source="CZE" target="EGY">
      <data key="d0">25271393</data>
    </edge>
    <edge source="CZE" target="GBR">
      <data key="d0">878888852</data>
    </edge>
    <edge source="CZE" target="TZA">
      <data key="d0">4600630</data>
    </edge>
    <edge source="CZE" target="USA">
      <data key="d0">90018739</data>
    </edge>
    <edge source="CZE" target="BFA">
      <data key="d0">852667</data>
    </edge>
    <edge source="DNK" target="ALB">
      <data key="d0">586788</data>
    </edge>
    <edge source="DNK" target="DZA">
      <data key="d0">72900</data>
    </edge>
    <edge source="DNK" target="AZE">
      <data key="d0">66549</data>
    </edge>
    <edge source="DNK" target="ARG">
      <data key="d0">574449</data>
    </edge>
    <edge source="DNK" target="AUS">
      <data key="d0">7291532</data>
    </edge>
    <edge source="DNK" target="AUT">
      <data key="d0">6197455</data>
    </edge>
    <edge source="DNK" target="ARM">
      <data key="d0">288176</data>
    </edge>
    <edge source="DNK" target="BEL">
      <data key="d0">9028319</data>
    </edge>
    <edge source="DNK" target="BOL">
      <data key="d0">333700</data>
    </edge>
    <edge source="DNK" target="BWA">
      <data key="d0">65443</data>
    </edge>
    <edge source="DNK" target="BRA">
      <data key="d0">4078727</data>
    </edge>
    <edge source="DNK" target="BGR">
      <data key="d0">2190618</data>
    </edge>
    <edge source="DNK" target="BDI">
      <data key="d0">852153</data>
    </edge>
    <edge source="DNK" target="BLR">
      <data key="d0">165269</data>
    </edge>
    <edge source="DNK" target="KHM">
      <data key="d0">2950401</data>
    </edge>
    <edge source="DNK" target="CMR">
      <data key="d0">712666</data>
    </edge>
    <edge source="DNK" target="CAN">
      <data key="d0">5069755</data>
    </edge>
    <edge source="DNK" target="CAF">
      <data key="d0">1898866</data>
    </edge>
    <edge source="DNK" target="LKA">
      <data key="d0">204108</data>
    </edge>
    <edge source="DNK" target="CHL">
      <data key="d0">5520964</data>
    </edge>
    <edge source="DNK" target="CHN">
      <data key="d0">23325116</data>
    </edge>
    <edge source="DNK" target="COL">
      <data key="d0">365365</data>
    </edge>
    <edge source="DNK" target="CRI">
      <data key="d0">182778</data>
    </edge>
    <edge source="DNK" target="HRV">
      <data key="d0">2987229</data>
    </edge>
    <edge source="DNK" target="CZE">
      <data key="d0">10908958</data>
    </edge>
    <edge source="DNK" target="BEN">
      <data key="d0">601911</data>
    </edge>
    <edge source="DNK" target="ECU">
      <data key="d0">130373</data>
    </edge>
    <edge source="DNK" target="SLV">
      <data key="d0">52674</data>
    </edge>
    <edge source="DNK" target="ETH">
      <data key="d0">2148054</data>
    </edge>
    <edge source="DNK" target="EST">
      <data key="d0">2708830</data>
    </edge>
    <edge source="DNK" target="FIN">
      <data key="d0">39088631</data>
    </edge>
    <edge source="DNK" target="FRA">
      <data key="d0">45770111</data>
    </edge>
    <edge source="DNK" target="GEO">
      <data key="d0">393350</data>
    </edge>
    <edge source="DNK" target="GMB">
      <data key="d0">224533</data>
    </edge>
    <edge source="DNK" target="DEU">
      <data key="d0">120334379</data>
    </edge>
    <edge source="DNK" target="GHA">
      <data key="d0">1910868</data>
    </edge>
    <edge source="DNK" target="GRC">
      <data key="d0">1492763</data>
    </edge>
    <edge source="DNK" target="GTM">
      <data key="d0">218649</data>
    </edge>
    <edge source="DNK" target="HND">
      <data key="d0">602163</data>
    </edge>
    <edge source="DNK" target="HKG">
      <data key="d0">7941740</data>
    </edge>
    <edge source="DNK" target="HUN">
      <data key="d0">7736097</data>
    </edge>
    <edge source="DNK" target="IDN">
      <data key="d0">625554</data>
    </edge>
    <edge source="DNK" target="IRL">
      <data key="d0">18812055</data>
    </edge>
    <edge source="DNK" target="ISR">
      <data key="d0">1665182</data>
    </edge>
    <edge source="DNK" target="ITA">
      <data key="d0">21520905</data>
    </edge>
    <edge source="DNK" target="CIV">
      <data key="d0">1215856</data>
    </edge>
    <edge source="DNK" target="JAM">
      <data key="d0">33459</data>
    </edge>
    <edge source="DNK" target="JPN">
      <data key="d0">10586019</data>
    </edge>
    <edge source="DNK" target="KAZ">
      <data key="d0">330397</data>
    </edge>
    <edge source="DNK" target="JOR">
      <data key="d0">1514613</data>
    </edge>
    <edge source="DNK" target="KOR">
      <data key="d0">6816091</data>
    </edge>
    <edge source="DNK" target="KGZ">
      <data key="d0">222570</data>
    </edge>
    <edge source="DNK" target="LBN">
      <data key="d0">3397445</data>
    </edge>
    <edge source="DNK" target="LVA">
      <data key="d0">3290952</data>
    </edge>
    <edge source="DNK" target="LTU">
      <data key="d0">4663937</data>
    </edge>
    <edge source="DNK" target="MDG">
      <data key="d0">1043948</data>
    </edge>
    <edge source="DNK" target="MWI">
      <data key="d0">1034066</data>
    </edge>
    <edge source="DNK" target="MYS">
      <data key="d0">1938888</data>
    </edge>
    <edge source="DNK" target="MRT">
      <data key="d0">510597</data>
    </edge>
    <edge source="DNK" target="MUS">
      <data key="d0">244933</data>
    </edge>
    <edge source="DNK" target="MEX">
      <data key="d0">2054011</data>
    </edge>
    <edge source="DNK" target="MDA">
      <data key="d0">127690</data>
    </edge>
    <edge source="DNK" target="MAR">
      <data key="d0">1995553</data>
    </edge>
    <edge source="DNK" target="MOZ">
      <data key="d0">460035</data>
    </edge>
    <edge source="DNK" target="OMN">
      <data key="d0">2827580</data>
    </edge>
    <edge source="DNK" target="NLD">
      <data key="d0">59947376</data>
    </edge>
    <edge source="DNK" target="NZL">
      <data key="d0">1104077</data>
    </edge>
    <edge source="DNK" target="NIC">
      <data key="d0">207560</data>
    </edge>
    <edge source="DNK" target="NER">
      <data key="d0">1203517</data>
    </edge>
    <edge source="DNK" target="NOR">
      <data key="d0">257830242</data>
    </edge>
    <edge source="DNK" target="PAK">
      <data key="d0">1641886</data>
    </edge>
    <edge source="DNK" target="PAN">
      <data key="d0">758295</data>
    </edge>
    <edge source="DNK" target="PRY">
      <data key="d0">73373</data>
    </edge>
    <edge source="DNK" target="PER">
      <data key="d0">450787</data>
    </edge>
    <edge source="DNK" target="PHL">
      <data key="d0">1434377</data>
    </edge>
    <edge source="DNK" target="POL">
      <data key="d0">41266170</data>
    </edge>
    <edge source="DNK" target="PRT">
      <data key="d0">3972847</data>
    </edge>
    <edge source="DNK" target="ROU">
      <data key="d0">3772445</data>
    </edge>
    <edge source="DNK" target="RUS">
      <data key="d0">3748488</data>
    </edge>
    <edge source="DNK" target="SAU">
      <data key="d0">3734036</data>
    </edge>
    <edge source="DNK" target="SEN">
      <data key="d0">1116107</data>
    </edge>
    <edge source="DNK" target="SRB">
      <data key="d0">2608452</data>
    </edge>
    <edge source="DNK" target="IND">
      <data key="d0">5745492</data>
    </edge>
    <edge source="DNK" target="SGP">
      <data key="d0">6514894</data>
    </edge>
    <edge source="DNK" target="SVK">
      <data key="d0">2359411</data>
    </edge>
    <edge source="DNK" target="VNM">
      <data key="d0">596565</data>
    </edge>
    <edge source="DNK" target="SVN">
      <data key="d0">1874459</data>
    </edge>
    <edge source="DNK" target="ZAF">
      <data key="d0">3594923</data>
    </edge>
    <edge source="DNK" target="ZWE">
      <data key="d0">871490</data>
    </edge>
    <edge source="DNK" target="ESP">
      <data key="d0">22465757</data>
    </edge>
    <edge source="DNK" target="SWE">
      <data key="d0">364993995</data>
    </edge>
    <edge source="DNK" target="CHE">
      <data key="d0">17648982</data>
    </edge>
    <edge source="DNK" target="THA">
      <data key="d0">3309055</data>
    </edge>
    <edge source="DNK" target="TGO">
      <data key="d0">496426</data>
    </edge>
    <edge source="DNK" target="ARE">
      <data key="d0">20476346</data>
    </edge>
    <edge source="DNK" target="TUN">
      <data key="d0">717073</data>
    </edge>
    <edge source="DNK" target="TUR">
      <data key="d0">4395056</data>
    </edge>
    <edge source="DNK" target="UGA">
      <data key="d0">4036543</data>
    </edge>
    <edge source="DNK" target="UKR">
      <data key="d0">1867360</data>
    </edge>
    <edge source="DNK" target="MKD">
      <data key="d0">368566</data>
    </edge>
    <edge source="DNK" target="EGY">
      <data key="d0">6615070</data>
    </edge>
    <edge source="DNK" target="GBR">
      <data key="d0">87271461</data>
    </edge>
    <edge source="DNK" target="TZA">
      <data key="d0">976933</data>
    </edge>
    <edge source="DNK" target="USA">
      <data key="d0">98948047</data>
    </edge>
    <edge source="DNK" target="BFA">
      <data key="d0">1255130</data>
    </edge>
    <edge source="DNK" target="URY">
      <data key="d0">152834</data>
    </edge>
    <edge source="EST" target="AZE">
      <data key="d0">126985</data>
    </edge>
    <edge source="EST" target="AUT">
      <data key="d0">1529145</data>
    </edge>
    <edge source="EST" target="ARM">
      <data key="d0">10810</data>
    </edge>
    <edge source="EST" target="BEL">
      <data key="d0">464218</data>
    </edge>
    <edge source="EST" target="BRA">
      <data key="d0">12324</data>
    </edge>
    <edge source="EST" target="BGR">
      <data key="d0">58522</data>
    </edge>
    <edge source="EST" target="BLR">
      <data key="d0">1585190</data>
    </edge>
    <edge source="EST" target="CHN">
      <data key="d0">1132230</data>
    </edge>
    <edge source="EST" target="CZE">
      <data key="d0">6135157</data>
    </edge>
    <edge source="EST" target="DNK">
      <data key="d0">1699015</data>
    </edge>
    <edge source="EST" target="FIN">
      <data key="d0">2735358</data>
    </edge>
    <edge source="EST" target="FRA">
      <data key="d0">2511007</data>
    </edge>
    <edge source="EST" target="GEO">
      <data key="d0">204889</data>
    </edge>
    <edge source="EST" target="DEU">
      <data key="d0">16216336</data>
    </edge>
    <edge source="EST" target="GHA">
      <data key="d0">66742</data>
    </edge>
    <edge source="EST" target="GRC">
      <data key="d0">226330</data>
    </edge>
    <edge source="EST" target="HKG">
      <data key="d0">750587</data>
    </edge>
    <edge source="EST" target="HUN">
      <data key="d0">407012</data>
    </edge>
    <edge source="EST" target="IRL">
      <data key="d0">25179</data>
    </edge>
    <edge source="EST" target="ISR">
      <data key="d0">64326</data>
    </edge>
    <edge source="EST" target="ITA">
      <data key="d0">1793843</data>
    </edge>
    <edge source="EST" target="JPN">
      <data key="d0">13546</data>
    </edge>
    <edge source="EST" target="KAZ">
      <data key="d0">392163</data>
    </edge>
    <edge source="EST" target="KOR">
      <data key="d0">42221</data>
    </edge>
    <edge source="EST" target="KGZ">
      <data key="d0">22541</data>
    </edge>
    <edge source="EST" target="LBN">
      <data key="d0">28479</data>
    </edge>
    <edge source="EST" target="LVA">
      <data key="d0">3502129</data>
    </edge>
    <edge source="EST" target="LTU">
      <data key="d0">5297982</data>
    </edge>
    <edge source="EST" target="MYS">
      <data key="d0">71853</data>
    </edge>
    <edge source="EST" target="MEX">
      <data key="d0">1226504</data>
    </edge>
    <edge source="EST" target="MDA">
      <data key="d0">147464</data>
    </edge>
    <edge source="EST" target="NLD">
      <data key="d0">3366549</data>
    </edge>
    <edge source="EST" target="NOR">
      <data key="d0">260337</data>
    </edge>
    <edge source="EST" target="POL">
      <data key="d0">5843919</data>
    </edge>
    <edge source="EST" target="ROU">
      <data key="d0">79395</data>
    </edge>
    <edge source="EST" target="RUS">
      <data key="d0">14811480</data>
    </edge>
    <edge source="EST" target="SAU">
      <data key="d0">13539</data>
    </edge>
    <edge source="EST" target="SGP">
      <data key="d0">197576</data>
    </edge>
    <edge source="EST" target="SVK">
      <data key="d0">126694</data>
    </edge>
    <edge source="EST" target="VNM">
      <data key="d0">25059</data>
    </edge>
    <edge source="EST" target="ZAF">
      <data key="d0">16145</data>
    </edge>
    <edge source="EST" target="ESP">
      <data key="d0">623185</data>
    </edge>
    <edge source="EST" target="SWE">
      <data key="d0">2766613</data>
    </edge>
    <edge source="EST" target="CHE">
      <data key="d0">19623</data>
    </edge>
    <edge source="EST" target="ARE">
      <data key="d0">572708</data>
    </edge>
    <edge source="EST" target="TUR">
      <data key="d0">523030</data>
    </edge>
    <edge source="EST" target="UKR">
      <data key="d0">1258188</data>
    </edge>
    <edge source="EST" target="GBR">
      <data key="d0">1277750</data>
    </edge>
    <edge source="EST" target="USA">
      <data key="d0">5751732</data>
    </edge>
    <edge source="FIN" target="DZA">
      <data key="d0">159975</data>
    </edge>
    <edge source="FIN" target="AZE">
      <data key="d0">613238</data>
    </edge>
    <edge source="FIN" target="ARG">
      <data key="d0">655014</data>
    </edge>
    <edge source="FIN" target="AUS">
      <data key="d0">1075382</data>
    </edge>
    <edge source="FIN" target="AUT">
      <data key="d0">1046711</data>
    </edge>
    <edge source="FIN" target="ARM">
      <data key="d0">12860</data>
    </edge>
    <edge source="FIN" target="BEL">
      <data key="d0">2792945</data>
    </edge>
    <edge source="FIN" target="BOL">
      <data key="d0">45209</data>
    </edge>
    <edge source="FIN" target="BRA">
      <data key="d0">349088</data>
    </edge>
    <edge source="FIN" target="BGR">
      <data key="d0">900549</data>
    </edge>
    <edge source="FIN" target="BLR">
      <data key="d0">722381</data>
    </edge>
    <edge source="FIN" target="KHM">
      <data key="d0">13122</data>
    </edge>
    <edge source="FIN" target="CAN">
      <data key="d0">903420</data>
    </edge>
    <edge source="FIN" target="LKA">
      <data key="d0">51447</data>
    </edge>
    <edge source="FIN" target="CHL">
      <data key="d0">433012</data>
    </edge>
    <edge source="FIN" target="CHN">
      <data key="d0">8059358</data>
    </edge>
    <edge source="FIN" target="COL">
      <data key="d0">231963</data>
    </edge>
    <edge source="FIN" target="CRI">
      <data key="d0">12938</data>
    </edge>
    <edge source="FIN" target="HRV">
      <data key="d0">142487</data>
    </edge>
    <edge source="FIN" target="CZE">
      <data key="d0">1456653</data>
    </edge>
    <edge source="FIN" target="DNK">
      <data key="d0">3056649</data>
    </edge>
    <edge source="FIN" target="ECU">
      <data key="d0">32771</data>
    </edge>
    <edge source="FIN" target="ETH">
      <data key="d0">17076</data>
    </edge>
    <edge source="FIN" target="EST">
      <data key="d0">17566465</data>
    </edge>
    <edge source="FIN" target="FRA">
      <data key="d0">3402283</data>
    </edge>
    <edge source="FIN" target="GEO">
      <data key="d0">121932</data>
    </edge>
    <edge source="FIN" target="DEU">
      <data key="d0">12552479</data>
    </edge>
    <edge source="FIN" target="GHA">
      <data key="d0">22553</data>
    </edge>
    <edge source="FIN" target="GRC">
      <data key="d0">907174</data>
    </edge>
    <edge source="FIN" target="GTM">
      <data key="d0">13809</data>
    </edge>
    <edge source="FIN" target="HKG">
      <data key="d0">9246479</data>
    </edge>
    <edge source="FIN" target="HUN">
      <data key="d0">1699042</data>
    </edge>
    <edge source="FIN" target="IDN">
      <data key="d0">303631</data>
    </edge>
    <edge source="FIN" target="IRL">
      <data key="d0">2493926</data>
    </edge>
    <edge source="FIN" target="ISR">
      <data key="d0">554967</data>
    </edge>
    <edge source="FIN" target="ITA">
      <data key="d0">2096224</data>
    </edge>
    <edge source="FIN" target="JPN">
      <data key="d0">1643181</data>
    </edge>
    <edge source="FIN" target="KAZ">
      <data key="d0">1324741</data>
    </edge>
    <edge source="FIN" target="KOR">
      <data key="d0">2805871</data>
    </edge>
    <edge source="FIN" target="LBN">
      <data key="d0">31855</data>
    </edge>
    <edge source="FIN" target="LVA">
      <data key="d0">2261602</data>
    </edge>
    <edge source="FIN" target="LTU">
      <data key="d0">7220950</data>
    </edge>
    <edge source="FIN" target="MYS">
      <data key="d0">832029</data>
    </edge>
    <edge source="FIN" target="MUS">
      <data key="d0">237297</data>
    </edge>
    <edge source="FIN" target="MEX">
      <data key="d0">318825</data>
    </edge>
    <edge source="FIN" target="MAR">
      <data key="d0">372702</data>
    </edge>
    <edge source="FIN" target="OMN">
      <data key="d0">34175</data>
    </edge>
    <edge source="FIN" target="NLD">
      <data key="d0">71072186</data>
    </edge>
    <edge source="FIN" target="NZL">
      <data key="d0">183412</data>
    </edge>
    <edge source="FIN" target="NOR">
      <data key="d0">5358102</data>
    </edge>
    <edge source="FIN" target="PAK">
      <data key="d0">453770</data>
    </edge>
    <edge source="FIN" target="PAN">
      <data key="d0">28054</data>
    </edge>
    <edge source="FIN" target="PRY">
      <data key="d0">110507</data>
    </edge>
    <edge source="FIN" target="PER">
      <data key="d0">217032</data>
    </edge>
    <edge source="FIN" target="PHL">
      <data key="d0">566182</data>
    </edge>
    <edge source="FIN" target="POL">
      <data key="d0">4385197</data>
    </edge>
    <edge source="FIN" target="PRT">
      <data key="d0">2373075</data>
    </edge>
    <edge source="FIN" target="ROU">
      <data key="d0">795896</data>
    </edge>
    <edge source="FIN" target="RUS">
      <data key="d0">99198867</data>
    </edge>
    <edge source="FIN" target="SAU">
      <data key="d0">2445048</data>
    </edge>
    <edge source="FIN" target="SEN">
      <data key="d0">24770</data>
    </edge>
    <edge source="FIN" target="SRB">
      <data key="d0">58108</data>
    </edge>
    <edge source="FIN" target="IND">
      <data key="d0">1923382</data>
    </edge>
    <edge source="FIN" target="SGP">
      <data key="d0">1234260</data>
    </edge>
    <edge source="FIN" target="SVK">
      <data key="d0">1048244</data>
    </edge>
    <edge source="FIN" target="VNM">
      <data key="d0">283069</data>
    </edge>
    <edge source="FIN" target="SVN">
      <data key="d0">260934</data>
    </edge>
    <edge source="FIN" target="ZAF">
      <data key="d0">463710</data>
    </edge>
    <edge source="FIN" target="ESP">
      <data key="d0">2572890</data>
    </edge>
    <edge source="FIN" target="SWE">
      <data key="d0">34980114</data>
    </edge>
    <edge source="FIN" target="CHE">
      <data key="d0">1930969</data>
    </edge>
    <edge source="FIN" target="THA">
      <data key="d0">489972</data>
    </edge>
    <edge source="FIN" target="ARE">
      <data key="d0">3384058</data>
    </edge>
    <edge source="FIN" target="TUN">
      <data key="d0">25103</data>
    </edge>
    <edge source="FIN" target="TUR">
      <data key="d0">402228</data>
    </edge>
    <edge source="FIN" target="UGA">
      <data key="d0">39323</data>
    </edge>
    <edge source="FIN" target="UKR">
      <data key="d0">1561775</data>
    </edge>
    <edge source="FIN" target="EGY">
      <data key="d0">145721</data>
    </edge>
    <edge source="FIN" target="GBR">
      <data key="d0">7728811</data>
    </edge>
    <edge source="FIN" target="TZA">
      <data key="d0">94713</data>
    </edge>
    <edge source="FIN" target="USA">
      <data key="d0">9480461</data>
    </edge>
    <edge source="FIN" target="URY">
      <data key="d0">71497</data>
    </edge>
    <edge source="GHA" target="AUT">
      <data key="d0">13889</data>
    </edge>
    <edge source="GHA" target="BEN">
      <data key="d0">18564</data>
    </edge>
    <edge source="GHA" target="FRA">
      <data key="d0">10317</data>
    </edge>
    <edge source="GHA" target="CIV">
      <data key="d0">90721</data>
    </edge>
    <edge source="GHA" target="NLD">
      <data key="d0">155633</data>
    </edge>
    <edge source="GHA" target="SEN">
      <data key="d0">11457</data>
    </edge>
    <edge source="GHA" target="ARE">
      <data key="d0">203240</data>
    </edge>
    <edge source="GHA" target="BFA">
      <data key="d0">35385</data>
    </edge>
    <edge source="GRC" target="ALB">
      <data key="d0">901410</data>
    </edge>
    <edge source="GRC" target="DZA">
      <data key="d0">110977</data>
    </edge>
    <edge source="GRC" target="ARG">
      <data key="d0">124997</data>
    </edge>
    <edge source="GRC" target="AUS">
      <data key="d0">161989</data>
    </edge>
    <edge source="GRC" target="AUT">
      <data key="d0">281134</data>
    </edge>
    <edge source="GRC" target="BEL">
      <data key="d0">315066</data>
    </edge>
    <edge source="GRC" target="BOL">
      <data key="d0">19118</data>
    </edge>
    <edge source="GRC" target="BRA">
      <data key="d0">54993</data>
    </edge>
    <edge source="GRC" target="BGR">
      <data key="d0">18831691</data>
    </edge>
    <edge source="GRC" target="CAN">
      <data key="d0">10702</data>
    </edge>
    <edge source="GRC" target="LKA">
      <data key="d0">27418</data>
    </edge>
    <edge source="GRC" target="CHL">
      <data key="d0">1555690</data>
    </edge>
    <edge source="GRC" target="CHN">
      <data key="d0">931960</data>
    </edge>
    <edge source="GRC" target="HRV">
      <data key="d0">760843</data>
    </edge>
    <edge source="GRC" target="CZE">
      <data key="d0">1453942</data>
    </edge>
    <edge source="GRC" target="DNK">
      <data key="d0">78242</data>
    </edge>
    <edge source="GRC" target="EST">
      <data key="d0">202766</data>
    </edge>
    <edge source="GRC" target="FIN">
      <data key="d0">14773</data>
    </edge>
    <edge source="GRC" target="FRA">
      <data key="d0">1730239</data>
    </edge>
    <edge source="GRC" target="DEU">
      <data key="d0">6146745</data>
    </edge>
    <edge source="GRC" target="GHA">
      <data key="d0">19539</data>
    </edge>
    <edge source="GRC" target="HKG">
      <data key="d0">203209</data>
    </edge>
    <edge source="GRC" target="HUN">
      <data key="d0">5372548</data>
    </edge>
    <edge source="GRC" target="IRL">
      <data key="d0">173749</data>
    </edge>
    <edge source="GRC" target="ISR">
      <data key="d0">100258</data>
    </edge>
    <edge source="GRC" target="ITA">
      <data key="d0">248156444</data>
    </edge>
    <edge source="GRC" target="JPN">
      <data key="d0">219460</data>
    </edge>
    <edge source="GRC" target="KAZ">
      <data key="d0">15339</data>
    </edge>
    <edge source="GRC" target="JOR">
      <data key="d0">48559</data>
    </edge>
    <edge source="GRC" target="KOR">
      <data key="d0">1217541</data>
    </edge>
    <edge source="GRC" target="LBN">
      <data key="d0">34528</data>
    </edge>
    <edge source="GRC" target="LVA">
      <data key="d0">1373800</data>
    </edge>
    <edge source="GRC" target="LTU">
      <data key="d0">142599</data>
    </edge>
    <edge source="GRC" target="MDA">
      <data key="d0">16942</data>
    </edge>
    <edge source="GRC" target="MAR">
      <data key="d0">924236</data>
    </edge>
    <edge source="GRC" target="OMN">
      <data key="d0">23314</data>
    </edge>
    <edge source="GRC" target="NLD">
      <data key="d0">3605564</data>
    </edge>
    <edge source="GRC" target="NZL">
      <data key="d0">55930</data>
    </edge>
    <edge source="GRC" target="NOR">
      <data key="d0">45862</data>
    </edge>
    <edge source="GRC" target="PAK">
      <data key="d0">82875</data>
    </edge>
    <edge source="GRC" target="PAN">
      <data key="d0">120480</data>
    </edge>
    <edge source="GRC" target="PER">
      <data key="d0">303947</data>
    </edge>
    <edge source="GRC" target="PHL">
      <data key="d0">705800</data>
    </edge>
    <edge source="GRC" target="POL">
      <data key="d0">5530956</data>
    </edge>
    <edge source="GRC" target="PRT">
      <data key="d0">21570435</data>
    </edge>
    <edge source="GRC" target="ROU">
      <data key="d0">25339224</data>
    </edge>
    <edge source="GRC" target="RUS">
      <data key="d0">355661</data>
    </edge>
    <edge source="GRC" target="SEN">
      <data key="d0">18702</data>
    </edge>
    <edge source="GRC" target="SRB">
      <data key="d0">118879</data>
    </edge>
    <edge source="GRC" target="IND">
      <data key="d0">205928</data>
    </edge>
    <edge source="GRC" target="SGP">
      <data key="d0">538081</data>
    </edge>
    <edge source="GRC" target="SVK">
      <data key="d0">458921</data>
    </edge>
    <edge source="GRC" target="VNM">
      <data key="d0">28618</data>
    </edge>
    <edge source="GRC" target="SVN">
      <data key="d0">37173</data>
    </edge>
    <edge source="GRC" target="ZAF">
      <data key="d0">106629</data>
    </edge>
    <edge source="GRC" target="ESP">
      <data key="d0">103592261</data>
    </edge>
    <edge source="GRC" target="SWE">
      <data key="d0">27916</data>
    </edge>
    <edge source="GRC" target="CHE">
      <data key="d0">582419</data>
    </edge>
    <edge source="GRC" target="THA">
      <data key="d0">20759</data>
    </edge>
    <edge source="GRC" target="ARE">
      <data key="d0">1358873</data>
    </edge>
    <edge source="GRC" target="TUN">
      <data key="d0">11811</data>
    </edge>
    <edge source="GRC" target="TUR">
      <data key="d0">76590582</data>
    </edge>
    <edge source="GRC" target="UKR">
      <data key="d0">278061</data>
    </edge>
    <edge source="GRC" target="MKD">
      <data key="d0">212216</data>
    </edge>
    <edge source="GRC" target="EGY">
      <data key="d0">199824</data>
    </edge>
    <edge source="GRC" target="GBR">
      <data key="d0">3323196</data>
    </edge>
    <edge source="GRC" target="TZA">
      <data key="d0">67726</data>
    </edge>
    <edge source="GRC" target="USA">
      <data key="d0">1177727</data>
    </edge>
    <edge source="HKG" target="ALB">
      <data key="d0">1024407</data>
    </edge>
    <edge source="HKG" target="DZA">
      <data key="d0">11630951</data>
    </edge>
    <edge source="HKG" target="AZE">
      <data key="d0">1829369</data>
    </edge>
    <edge source="HKG" target="ARG">
      <data key="d0">69410874</data>
    </edge>
    <edge source="HKG" target="AUS">
      <data key="d0">504237303</data>
    </edge>
    <edge source="HKG" target="AUT">
      <data key="d0">48501030</data>
    </edge>
    <edge source="HKG" target="ARM">
      <data key="d0">900681</data>
    </edge>
    <edge source="HKG" target="BEL">
      <data key="d0">45705377</data>
    </edge>
    <edge source="HKG" target="BOL">
      <data key="d0">4860917</data>
    </edge>
    <edge source="HKG" target="BWA">
      <data key="d0">1529550</data>
    </edge>
    <edge source="HKG" target="BRA">
      <data key="d0">150979494</data>
    </edge>
    <edge source="HKG" target="BGR">
      <data key="d0">9556730</data>
    </edge>
    <edge source="HKG" target="BDI">
      <data key="d0">39473</data>
    </edge>
    <edge source="HKG" target="BLR">
      <data key="d0">4690804</data>
    </edge>
    <edge source="HKG" target="KHM">
      <data key="d0">4346037</data>
    </edge>
    <edge source="HKG" target="CMR">
      <data key="d0">7645827</data>
    </edge>
    <edge source="HKG" target="CAN">
      <data key="d0">231520854</data>
    </edge>
    <edge source="HKG" target="CAF">
      <data key="d0">64850</data>
    </edge>
    <edge source="HKG" target="LKA">
      <data key="d0">11379669</data>
    </edge>
    <edge source="HKG" target="CHL">
      <data key="d0">50058628</data>
    </edge>
    <edge source="HKG" target="CHN">
      <data key="d0">26424784669</data>
    </edge>
    <edge source="HKG" target="COL">
      <data key="d0">40512063</data>
    </edge>
    <edge source="HKG" target="CRI">
      <data key="d0">14854770</data>
    </edge>
    <edge source="HKG" target="HRV">
      <data key="d0">4413380</data>
    </edge>
    <edge source="HKG" target="CZE">
      <data key="d0">149903670</data>
    </edge>
    <edge source="HKG" target="BEN">
      <data key="d0">280842</data>
    </edge>
    <edge source="HKG" target="DNK">
      <data key="d0">33703240</data>
    </edge>
    <edge source="HKG" target="ECU">
      <data key="d0">7974991</data>
    </edge>
    <edge source="HKG" target="SLV">
      <data key="d0">5460578</data>
    </edge>
    <edge source="HKG" target="ETH">
      <data key="d0">6880430</data>
    </edge>
    <edge source="HKG" target="EST">
      <data key="d0">6843164</data>
    </edge>
    <edge source="HKG" target="FIN">
      <data key="d0">52728681</data>
    </edge>
    <edge source="HKG" target="FRA">
      <data key="d0">245589176</data>
    </edge>
    <edge source="HKG" target="GEO">
      <data key="d0">4298543</data>
    </edge>
    <edge source="HKG" target="GMB">
      <data key="d0">43484</data>
    </edge>
    <edge source="HKG" target="DEU">
      <data key="d0">1125371090</data>
    </edge>
    <edge source="HKG" target="GHA">
      <data key="d0">5333876</data>
    </edge>
    <edge source="HKG" target="GRC">
      <data key="d0">20143594</data>
    </edge>
    <edge source="HKG" target="GTM">
      <data key="d0">8849436</data>
    </edge>
    <edge source="HKG" target="HND">
      <data key="d0">3013989</data>
    </edge>
    <edge source="HKG" target="HUN">
      <data key="d0">168963561</data>
    </edge>
    <edge source="HKG" target="IDN">
      <data key="d0">300881643</data>
    </edge>
    <edge source="HKG" target="IRL">
      <data key="d0">47597292</data>
    </edge>
    <edge source="HKG" target="ISR">
      <data key="d0">84151022</data>
    </edge>
    <edge source="HKG" target="ITA">
      <data key="d0">112869232</data>
    </edge>
    <edge source="HKG" target="CIV">
      <data key="d0">3659798</data>
    </edge>
    <edge source="HKG" target="JAM">
      <data key="d0">1328006</data>
    </edge>
    <edge source="HKG" target="JPN">
      <data key="d0">2153184027</data>
    </edge>
    <edge source="HKG" target="KAZ">
      <data key="d0">9480730</data>
    </edge>
    <edge source="HKG" target="JOR">
      <data key="d0">9102162</data>
    </edge>
    <edge source="HKG" target="KOR">
      <data key="d0">730568444</data>
    </edge>
    <edge source="HKG" target="KGZ">
      <data key="d0">684215</data>
    </edge>
    <edge source="HKG" target="LBN">
      <data key="d0">6742741</data>
    </edge>
    <edge source="HKG" target="LVA">
      <data key="d0">2807373</data>
    </edge>
    <edge source="HKG" target="LTU">
      <data key="d0">6688597</data>
    </edge>
    <edge source="HKG" target="MDG">
      <data key="d0">425248</data>
    </edge>
    <edge source="HKG" target="MWI">
      <data key="d0">1079071</data>
    </edge>
    <edge source="HKG" target="MYS">
      <data key="d0">352786224</data>
    </edge>
    <edge source="HKG" target="MRT">
      <data key="d0">515290</data>
    </edge>
    <edge source="HKG" target="MUS">
      <data key="d0">2930696</data>
    </edge>
    <edge source="HKG" target="MEX">
      <data key="d0">470853600</data>
    </edge>
    <edge source="HKG" target="MDA">
      <data key="d0">1267096</data>
    </edge>
    <edge source="HKG" target="MAR">
      <data key="d0">8417457</data>
    </edge>
    <edge source="HKG" target="MOZ">
      <data key="d0">2011712</data>
    </edge>
    <edge source="HKG" target="OMN">
      <data key="d0">7917138</data>
    </edge>
    <edge source="HKG" target="NAM">
      <data key="d0">811797</data>
    </edge>
    <edge source="HKG" target="NLD">
      <data key="d0">1710153880</data>
    </edge>
    <edge source="HKG" target="NZL">
      <data key="d0">65387495</data>
    </edge>
    <edge source="HKG" target="NIC">
      <data key="d0">958223</data>
    </edge>
    <edge source="HKG" target="NER">
      <data key="d0">369193</data>
    </edge>
    <edge source="HKG" target="NOR">
      <data key="d0">22604224</data>
    </edge>
    <edge source="HKG" target="PAK">
      <data key="d0">16994353</data>
    </edge>
    <edge source="HKG" target="PAN">
      <data key="d0">3852564</data>
    </edge>
    <edge source="HKG" target="PRY">
      <data key="d0">4279589</data>
    </edge>
    <edge source="HKG" target="PER">
      <data key="d0">46791092</data>
    </edge>
    <edge source="HKG" target="PHL">
      <data key="d0">910866181</data>
    </edge>
    <edge source="HKG" target="POL">
      <data key="d0">117519625</data>
    </edge>
    <edge source="HKG" target="PRT">
      <data key="d0">17664573</data>
    </edge>
    <edge source="HKG" target="ROU">
      <data key="d0">17341563</data>
    </edge>
    <edge source="HKG" target="RUS">
      <data key="d0">373150380</data>
    </edge>
    <edge source="HKG" target="SAU">
      <data key="d0">128447622</data>
    </edge>
    <edge source="HKG" target="SEN">
      <data key="d0">1505353</data>
    </edge>
    <edge source="HKG" target="SRB">
      <data key="d0">7622210</data>
    </edge>
    <edge source="HKG" target="IND">
      <data key="d0">630476168</data>
    </edge>
    <edge source="HKG" target="SGP">
      <data key="d0">859489083</data>
    </edge>
    <edge source="HKG" target="SVK">
      <data key="d0">21807421</data>
    </edge>
    <edge source="HKG" target="VNM">
      <data key="d0">762071183</data>
    </edge>
    <edge source="HKG" target="SVN">
      <data key="d0">5369008</data>
    </edge>
    <edge source="HKG" target="ZAF">
      <data key="d0">120356670</data>
    </edge>
    <edge source="HKG" target="ZWE">
      <data key="d0">2139350</data>
    </edge>
    <edge source="HKG" target="ESP">
      <data key="d0">105150606</data>
    </edge>
    <edge source="HKG" target="SWE">
      <data key="d0">53678569</data>
    </edge>
    <edge source="HKG" target="CHE">
      <data key="d0">52661788</data>
    </edge>
    <edge source="HKG" target="THA">
      <data key="d0">820039128</data>
    </edge>
    <edge source="HKG" target="TGO">
      <data key="d0">165992</data>
    </edge>
    <edge source="HKG" target="ARE">
      <data key="d0">354606153</data>
    </edge>
    <edge source="HKG" target="TUN">
      <data key="d0">15096248</data>
    </edge>
    <edge source="HKG" target="TUR">
      <data key="d0">85087244</data>
    </edge>
    <edge source="HKG" target="UGA">
      <data key="d0">7565602</data>
    </edge>
    <edge source="HKG" target="UKR">
      <data key="d0">14482569</data>
    </edge>
    <edge source="HKG" target="MKD">
      <data key="d0">779243</data>
    </edge>
    <edge source="HKG" target="EGY">
      <data key="d0">45211085</data>
    </edge>
    <edge source="HKG" target="GBR">
      <data key="d0">628532193</data>
    </edge>
    <edge source="HKG" target="TZA">
      <data key="d0">2937618</data>
    </edge>
    <edge source="HKG" target="USA">
      <data key="d0">4314886342</data>
    </edge>
    <edge source="HKG" target="BFA">
      <data key="d0">420231</data>
    </edge>
    <edge source="HKG" target="URY">
      <data key="d0">11402189</data>
    </edge>
    <edge source="HUN" target="ALB">
      <data key="d0">2747301</data>
    </edge>
    <edge source="HUN" target="DZA">
      <data key="d0">420883</data>
    </edge>
    <edge source="HUN" target="AZE">
      <data key="d0">101222</data>
    </edge>
    <edge source="HUN" target="ARG">
      <data key="d0">30488606</data>
    </edge>
    <edge source="HUN" target="AUS">
      <data key="d0">30697619</data>
    </edge>
    <edge source="HUN" target="AUT">
      <data key="d0">217896292</data>
    </edge>
    <edge source="HUN" target="ARM">
      <data key="d0">1019483</data>
    </edge>
    <edge source="HUN" target="BEL">
      <data key="d0">32413075</data>
    </edge>
    <edge source="HUN" target="BOL">
      <data key="d0">178958</data>
    </edge>
    <edge source="HUN" target="BWA">
      <data key="d0">52503</data>
    </edge>
    <edge source="HUN" target="BRA">
      <data key="d0">9561788</data>
    </edge>
    <edge source="HUN" target="BGR">
      <data key="d0">31694723</data>
    </edge>
    <edge source="HUN" target="BLR">
      <data key="d0">2842767</data>
    </edge>
    <edge source="HUN" target="CMR">
      <data key="d0">360669</data>
    </edge>
    <edge source="HUN" target="CAN">
      <data key="d0">17806606</data>
    </edge>
    <edge source="HUN" target="LKA">
      <data key="d0">489864</data>
    </edge>
    <edge source="HUN" target="CHL">
      <data key="d0">15271550</data>
    </edge>
    <edge source="HUN" target="CHN">
      <data key="d0">118934075</data>
    </edge>
    <edge source="HUN" target="COL">
      <data key="d0">3164317</data>
    </edge>
    <edge source="HUN" target="CRI">
      <data key="d0">803271</data>
    </edge>
    <edge source="HUN" target="HRV">
      <data key="d0">28511426</data>
    </edge>
    <edge source="HUN" target="CZE">
      <data key="d0">81108669</data>
    </edge>
    <edge source="HUN" target="BEN">
      <data key="d0">187663</data>
    </edge>
    <edge source="HUN" target="DNK">
      <data key="d0">61518021</data>
    </edge>
    <edge source="HUN" target="ECU">
      <data key="d0">1382252</data>
    </edge>
    <edge source="HUN" target="SLV">
      <data key="d0">199792</data>
    </edge>
    <edge source="HUN" target="ETH">
      <data key="d0">11806643</data>
    </edge>
    <edge source="HUN" target="EST">
      <data key="d0">2293631</data>
    </edge>
    <edge source="HUN" target="FIN">
      <data key="d0">17250550</data>
    </edge>
    <edge source="HUN" target="FRA">
      <data key="d0">252743148</data>
    </edge>
    <edge source="HUN" target="GEO">
      <data key="d0">440877</data>
    </edge>
    <edge source="HUN" target="GMB">
      <data key="d0">212423</data>
    </edge>
    <edge source="HUN" target="PSE">
      <data key="d0">37739</data>
    </edge>
    <edge source="HUN" target="DEU">
      <data key="d0">370048310</data>
    </edge>
    <edge source="HUN" target="GHA">
      <data key="d0">7467820</data>
    </edge>
    <edge source="HUN" target="GRC">
      <data key="d0">21864136</data>
    </edge>
    <edge source="HUN" target="GTM">
      <data key="d0">102332</data>
    </edge>
    <edge source="HUN" target="HND">
      <data key="d0">159967</data>
    </edge>
    <edge source="HUN" target="HKG">
      <data key="d0">45040778</data>
    </edge>
    <edge source="HUN" target="IDN">
      <data key="d0">1471368</data>
    </edge>
    <edge source="HUN" target="IRL">
      <data key="d0">18462998</data>
    </edge>
    <edge source="HUN" target="ISR">
      <data key="d0">27888839</data>
    </edge>
    <edge source="HUN" target="ITA">
      <data key="d0">105221010</data>
    </edge>
    <edge source="HUN" target="CIV">
      <data key="d0">385954</data>
    </edge>
    <edge source="HUN" target="JAM">
      <data key="d0">150560</data>
    </edge>
    <edge source="HUN" target="JPN">
      <data key="d0">57851780</data>
    </edge>
    <edge source="HUN" target="KAZ">
      <data key="d0">5435856</data>
    </edge>
    <edge source="HUN" target="JOR">
      <data key="d0">4341422</data>
    </edge>
    <edge source="HUN" target="KOR">
      <data key="d0">19325876</data>
    </edge>
    <edge source="HUN" target="LBN">
      <data key="d0">5372798</data>
    </edge>
    <edge source="HUN" target="LVA">
      <data key="d0">2380776</data>
    </edge>
    <edge source="HUN" target="LTU">
      <data key="d0">9294308</data>
    </edge>
    <edge source="HUN" target="MDG">
      <data key="d0">372055</data>
    </edge>
    <edge source="HUN" target="MYS">
      <data key="d0">45557817</data>
    </edge>
    <edge source="HUN" target="MRT">
      <data key="d0">234869</data>
    </edge>
    <edge source="HUN" target="MUS">
      <data key="d0">348674</data>
    </edge>
    <edge source="HUN" target="MEX">
      <data key="d0">63786750</data>
    </edge>
    <edge source="HUN" target="MDA">
      <data key="d0">708161</data>
    </edge>
    <edge source="HUN" target="MAR">
      <data key="d0">6127889</data>
    </edge>
    <edge source="HUN" target="MOZ">
      <data key="d0">439678</data>
    </edge>
    <edge source="HUN" target="OMN">
      <data key="d0">405291</data>
    </edge>
    <edge source="HUN" target="NLD">
      <data key="d0">541185290</data>
    </edge>
    <edge source="HUN" target="NZL">
      <data key="d0">1275149</data>
    </edge>
    <edge source="HUN" target="NIC">
      <data key="d0">36068</data>
    </edge>
    <edge source="HUN" target="NER">
      <data key="d0">429638</data>
    </edge>
    <edge source="HUN" target="NOR">
      <data key="d0">5429885</data>
    </edge>
    <edge source="HUN" target="PAK">
      <data key="d0">1555342</data>
    </edge>
    <edge source="HUN" target="PAN">
      <data key="d0">151613</data>
    </edge>
    <edge source="HUN" target="PRY">
      <data key="d0">115241</data>
    </edge>
    <edge source="HUN" target="PER">
      <data key="d0">3386908</data>
    </edge>
    <edge source="HUN" target="PHL">
      <data key="d0">350494</data>
    </edge>
    <edge source="HUN" target="POL">
      <data key="d0">99868802</data>
    </edge>
    <edge source="HUN" target="PRT">
      <data key="d0">13667745</data>
    </edge>
    <edge source="HUN" target="ROU">
      <data key="d0">93524480</data>
    </edge>
    <edge source="HUN" target="RUS">
      <data key="d0">39913195</data>
    </edge>
    <edge source="HUN" target="SAU">
      <data key="d0">23099103</data>
    </edge>
    <edge source="HUN" target="SEN">
      <data key="d0">1180546</data>
    </edge>
    <edge source="HUN" target="SRB">
      <data key="d0">18309650</data>
    </edge>
    <edge source="HUN" target="IND">
      <data key="d0">21245108</data>
    </edge>
    <edge source="HUN" target="SGP">
      <data key="d0">21832000</data>
    </edge>
    <edge source="HUN" target="SVK">
      <data key="d0">46749973</data>
    </edge>
    <edge source="HUN" target="VNM">
      <data key="d0">1883578</data>
    </edge>
    <edge source="HUN" target="SVN">
      <data key="d0">40027053</data>
    </edge>
    <edge source="HUN" target="ZAF">
      <data key="d0">29858352</data>
    </edge>
    <edge source="HUN" target="ZWE">
      <data key="d0">691271</data>
    </edge>
    <edge source="HUN" target="ESP">
      <data key="d0">159651317</data>
    </edge>
    <edge source="HUN" target="SWE">
      <data key="d0">43119239</data>
    </edge>
    <edge source="HUN" target="CHE">
      <data key="d0">29211645</data>
    </edge>
    <edge source="HUN" target="THA">
      <data key="d0">4822946</data>
    </edge>
    <edge source="HUN" target="TGO">
      <data key="d0">112609</data>
    </edge>
    <edge source="HUN" target="ARE">
      <data key="d0">19336933</data>
    </edge>
    <edge source="HUN" target="TUN">
      <data key="d0">2154291</data>
    </edge>
    <edge source="HUN" target="TUR">
      <data key="d0">89158424</data>
    </edge>
    <edge source="HUN" target="UGA">
      <data key="d0">861785</data>
    </edge>
    <edge source="HUN" target="UKR">
      <data key="d0">13761496</data>
    </edge>
    <edge source="HUN" target="MKD">
      <data key="d0">3415382</data>
    </edge>
    <edge source="HUN" target="EGY">
      <data key="d0">66506722</data>
    </edge>
    <edge source="HUN" target="GBR">
      <data key="d0">247240484</data>
    </edge>
    <edge source="HUN" target="TZA">
      <data key="d0">196188</data>
    </edge>
    <edge source="HUN" target="USA">
      <data key="d0">602438414</data>
    </edge>
    <edge source="HUN" target="BFA">
      <data key="d0">105208</data>
    </edge>
    <edge source="HUN" target="URY">
      <data key="d0">1872139</data>
    </edge>
    <edge source="IDN" target="AUS">
      <data key="d0">32598572</data>
    </edge>
    <edge source="IDN" target="AUT">
      <data key="d0">89495</data>
    </edge>
    <edge source="IDN" target="BEL">
      <data key="d0">77111</data>
    </edge>
    <edge source="IDN" target="BRA">
      <data key="d0">3117967</data>
    </edge>
    <edge source="IDN" target="KHM">
      <data key="d0">29086</data>
    </edge>
    <edge source="IDN" target="CAN">
      <data key="d0">289915</data>
    </edge>
    <edge source="IDN" target="LKA">
      <data key="d0">13985</data>
    </edge>
    <edge source="IDN" target="CHL">
      <data key="d0">1945673</data>
    </edge>
    <edge source="IDN" target="CHN">
      <data key="d0">48853626</data>
    </edge>
    <edge source="IDN" target="COL">
      <data key="d0">2728881</data>
    </edge>
    <edge source="IDN" target="CRI">
      <data key="d0">747152</data>
    </edge>
    <edge source="IDN" target="DNK">
      <data key="d0">87015</data>
    </edge>
    <edge source="IDN" target="FIN">
      <data key="d0">4304833</data>
    </edge>
    <edge source="IDN" target="FRA">
      <data key="d0">1523287</data>
    </edge>
    <edge source="IDN" target="GEO">
      <data key="d0">10629</data>
    </edge>
    <edge source="IDN" target="DEU">
      <data key="d0">260370810</data>
    </edge>
    <edge source="IDN" target="GRC">
      <data key="d0">70335</data>
    </edge>
    <edge source="IDN" target="HKG">
      <data key="d0">16590581</data>
    </edge>
    <edge source="IDN" target="HUN">
      <data key="d0">597066</data>
    </edge>
    <edge source="IDN" target="IRL">
      <data key="d0">14804410</data>
    </edge>
    <edge source="IDN" target="ITA">
      <data key="d0">20356</data>
    </edge>
    <edge source="IDN" target="JPN">
      <data key="d0">254450574</data>
    </edge>
    <edge source="IDN" target="KOR">
      <data key="d0">9741934</data>
    </edge>
    <edge source="IDN" target="MYS">
      <data key="d0">14535391</data>
    </edge>
    <edge source="IDN" target="MEX">
      <data key="d0">6215835</data>
    </edge>
    <edge source="IDN" target="NLD">
      <data key="d0">7089837</data>
    </edge>
    <edge source="IDN" target="NZL">
      <data key="d0">945705</data>
    </edge>
    <edge source="IDN" target="NOR">
      <data key="d0">1016540</data>
    </edge>
    <edge source="IDN" target="PER">
      <data key="d0">4807823</data>
    </edge>
    <edge source="IDN" target="PHL">
      <data key="d0">16509497</data>
    </edge>
    <edge source="IDN" target="POL">
      <data key="d0">86167</data>
    </edge>
    <edge source="IDN" target="SAU">
      <data key="d0">137137</data>
    </edge>
    <edge source="IDN" target="IND">
      <data key="d0">36836679</data>
    </edge>
    <edge source="IDN" target="SGP">
      <data key="d0">508879236</data>
    </edge>
    <edge source="IDN" target="VNM">
      <data key="d0">4831532</data>
    </edge>
    <edge source="IDN" target="ESP">
      <data key="d0">289861</data>
    </edge>
    <edge source="IDN" target="SWE">
      <data key="d0">31518</data>
    </edge>
    <edge source="IDN" target="CHE">
      <data key="d0">99730</data>
    </edge>
    <edge source="IDN" target="THA">
      <data key="d0">29075095</data>
    </edge>
    <edge source="IDN" target="ARE">
      <data key="d0">20335477</data>
    </edge>
    <edge source="IDN" target="TUR">
      <data key="d0">42828</data>
    </edge>
    <edge source="IDN" target="GBR">
      <data key="d0">44386366</data>
    </edge>
    <edge source="IDN" target="TZA">
      <data key="d0">53946</data>
    </edge>
    <edge source="IDN" target="USA">
      <data key="d0">471269034</data>
    </edge>
    <edge source="IDN" target="URY">
      <data key="d0">665609</data>
    </edge>
    <edge source="CIV" target="BEL">
      <data key="d0">65288</data>
    </edge>
    <edge source="CIV" target="COL">
      <data key="d0">101736</data>
    </edge>
    <edge source="CIV" target="CZE">
      <data key="d0">88520</data>
    </edge>
    <edge source="CIV" target="BEN">
      <data key="d0">21115</data>
    </edge>
    <edge source="CIV" target="FRA">
      <data key="d0">75656</data>
    </edge>
    <edge source="CIV" target="HKG">
      <data key="d0">13699</data>
    </edge>
    <edge source="CIV" target="HUN">
      <data key="d0">472806</data>
    </edge>
    <edge source="CIV" target="ISR">
      <data key="d0">74373</data>
    </edge>
    <edge source="CIV" target="ITA">
      <data key="d0">21637</data>
    </edge>
    <edge source="CIV" target="SEN">
      <data key="d0">49736</data>
    </edge>
    <edge source="CIV" target="SGP">
      <data key="d0">31415</data>
    </edge>
    <edge source="CIV" target="TGO">
      <data key="d0">16644</data>
    </edge>
    <edge source="CIV" target="TUN">
      <data key="d0">46020</data>
    </edge>
    <edge source="CIV" target="GBR">
      <data key="d0">66676</data>
    </edge>
    <edge source="CIV" target="USA">
      <data key="d0">83452</data>
    </edge>
    <edge source="CIV" target="BFA">
      <data key="d0">39474</data>
    </edge>
    <edge source="JPN" target="DZA">
      <data key="d0">620185</data>
    </edge>
    <edge source="JPN" target="ARG">
      <data key="d0">3213348</data>
    </edge>
    <edge source="JPN" target="AUS">
      <data key="d0">170108056</data>
    </edge>
    <edge source="JPN" target="AUT">
      <data key="d0">2316524</data>
    </edge>
    <edge source="JPN" target="ARM">
      <data key="d0">12449</data>
    </edge>
    <edge source="JPN" target="BEL">
      <data key="d0">34802891</data>
    </edge>
    <edge source="JPN" target="BOL">
      <data key="d0">165562</data>
    </edge>
    <edge source="JPN" target="BRA">
      <data key="d0">33914252</data>
    </edge>
    <edge source="JPN" target="BGR">
      <data key="d0">2521487</data>
    </edge>
    <edge source="JPN" target="BLR">
      <data key="d0">35332</data>
    </edge>
    <edge source="JPN" target="KHM">
      <data key="d0">4507688</data>
    </edge>
    <edge source="JPN" target="CMR">
      <data key="d0">93057</data>
    </edge>
    <edge source="JPN" target="CAN">
      <data key="d0">90861373</data>
    </edge>
    <edge source="JPN" target="LKA">
      <data key="d0">1159367</data>
    </edge>
    <edge source="JPN" target="CHL">
      <data key="d0">5768243</data>
    </edge>
    <edge source="JPN" target="CHN">
      <data key="d0">2232250535</data>
    </edge>
    <edge source="JPN" target="COL">
      <data key="d0">1850390</data>
    </edge>
    <edge source="JPN" target="CRI">
      <data key="d0">939164</data>
    </edge>
    <edge source="JPN" target="HRV">
      <data key="d0">19337</data>
    </edge>
    <edge source="JPN" target="CZE">
      <data key="d0">6006788</data>
    </edge>
    <edge source="JPN" target="DNK">
      <data key="d0">4607835</data>
    </edge>
    <edge source="JPN" target="ECU">
      <data key="d0">347560</data>
    </edge>
    <edge source="JPN" target="SLV">
      <data key="d0">486253</data>
    </edge>
    <edge source="JPN" target="ETH">
      <data key="d0">104273</data>
    </edge>
    <edge source="JPN" target="EST">
      <data key="d0">24088</data>
    </edge>
    <edge source="JPN" target="FIN">
      <data key="d0">2574563</data>
    </edge>
    <edge source="JPN" target="FRA">
      <data key="d0">116109117</data>
    </edge>
    <edge source="JPN" target="GEO">
      <data key="d0">286851</data>
    </edge>
    <edge source="JPN" target="DEU">
      <data key="d0">771409056</data>
    </edge>
    <edge source="JPN" target="GHA">
      <data key="d0">273297</data>
    </edge>
    <edge source="JPN" target="GRC">
      <data key="d0">414504</data>
    </edge>
    <edge source="JPN" target="GTM">
      <data key="d0">60746</data>
    </edge>
    <edge source="JPN" target="HND">
      <data key="d0">348527</data>
    </edge>
    <edge source="JPN" target="HKG">
      <data key="d0">726831193</data>
    </edge>
    <edge source="JPN" target="HUN">
      <data key="d0">22140059</data>
    </edge>
    <edge source="JPN" target="IDN">
      <data key="d0">202308851</data>
    </edge>
    <edge source="JPN" target="IRL">
      <data key="d0">4712771</data>
    </edge>
    <edge source="JPN" target="ISR">
      <data key="d0">4699696</data>
    </edge>
    <edge source="JPN" target="ITA">
      <data key="d0">75130837</data>
    </edge>
    <edge source="JPN" target="CIV">
      <data key="d0">78858</data>
    </edge>
    <edge source="JPN" target="KAZ">
      <data key="d0">115543</data>
    </edge>
    <edge source="JPN" target="JOR">
      <data key="d0">442597</data>
    </edge>
    <edge source="JPN" target="KOR">
      <data key="d0">270127557</data>
    </edge>
    <edge source="JPN" target="KGZ">
      <data key="d0">46252</data>
    </edge>
    <edge source="JPN" target="LBN">
      <data key="d0">343426</data>
    </edge>
    <edge source="JPN" target="LVA">
      <data key="d0">1723640</data>
    </edge>
    <edge source="JPN" target="LTU">
      <data key="d0">277542</data>
    </edge>
    <edge source="JPN" target="MYS">
      <data key="d0">80948058</data>
    </edge>
    <edge source="JPN" target="MRT">
      <data key="d0">49125</data>
    </edge>
    <edge source="JPN" target="MUS">
      <data key="d0">82652</data>
    </edge>
    <edge source="JPN" target="MEX">
      <data key="d0">117410206</data>
    </edge>
    <edge source="JPN" target="MDA">
      <data key="d0">28214</data>
    </edge>
    <edge source="JPN" target="MAR">
      <data key="d0">158794</data>
    </edge>
    <edge source="JPN" target="MOZ">
      <data key="d0">13600</data>
    </edge>
    <edge source="JPN" target="OMN">
      <data key="d0">113969</data>
    </edge>
    <edge source="JPN" target="NAM">
      <data key="d0">219439</data>
    </edge>
    <edge source="JPN" target="NLD">
      <data key="d0">2077097792</data>
    </edge>
    <edge source="JPN" target="NZL">
      <data key="d0">26305453</data>
    </edge>
    <edge source="JPN" target="NIC">
      <data key="d0">49291</data>
    </edge>
    <edge source="JPN" target="NOR">
      <data key="d0">406244</data>
    </edge>
    <edge source="JPN" target="PAK">
      <data key="d0">1320288</data>
    </edge>
    <edge source="JPN" target="PAN">
      <data key="d0">9367273</data>
    </edge>
    <edge source="JPN" target="PRY">
      <data key="d0">292146</data>
    </edge>
    <edge source="JPN" target="PER">
      <data key="d0">704983</data>
    </edge>
    <edge source="JPN" target="PHL">
      <data key="d0">336649309</data>
    </edge>
    <edge source="JPN" target="POL">
      <data key="d0">1782287</data>
    </edge>
    <edge source="JPN" target="PRT">
      <data key="d0">197201</data>
    </edge>
    <edge source="JPN" target="ROU">
      <data key="d0">509034</data>
    </edge>
    <edge source="JPN" target="RUS">
      <data key="d0">13434822</data>
    </edge>
    <edge source="JPN" target="SAU">
      <data key="d0">5460461</data>
    </edge>
    <edge source="JPN" target="SEN">
      <data key="d0">11980</data>
    </edge>
    <edge source="JPN" target="SRB">
      <data key="d0">61602</data>
    </edge>
    <edge source="JPN" target="IND">
      <data key="d0">75081040</data>
    </edge>
    <edge source="JPN" target="SGP">
      <data key="d0">637292116</data>
    </edge>
    <edge source="JPN" target="SVK">
      <data key="d0">91004</data>
    </edge>
    <edge source="JPN" target="VNM">
      <data key="d0">296689881</data>
    </edge>
    <edge source="JPN" target="SVN">
      <data key="d0">199089</data>
    </edge>
    <edge source="JPN" target="ZAF">
      <data key="d0">14753517</data>
    </edge>
    <edge source="JPN" target="ZWE">
      <data key="d0">177266</data>
    </edge>
    <edge source="JPN" target="ESP">
      <data key="d0">31377249</data>
    </edge>
    <edge source="JPN" target="SWE">
      <data key="d0">7712491</data>
    </edge>
    <edge source="JPN" target="CHE">
      <data key="d0">25865535</data>
    </edge>
    <edge source="JPN" target="THA">
      <data key="d0">519794608</data>
    </edge>
    <edge source="JPN" target="ARE">
      <data key="d0">135062513</data>
    </edge>
    <edge source="JPN" target="TUN">
      <data key="d0">127496</data>
    </edge>
    <edge source="JPN" target="TUR">
      <data key="d0">10707607</data>
    </edge>
    <edge source="JPN" target="UGA">
      <data key="d0">126078</data>
    </edge>
    <edge source="JPN" target="UKR">
      <data key="d0">539918</data>
    </edge>
    <edge source="JPN" target="EGY">
      <data key="d0">5456769</data>
    </edge>
    <edge source="JPN" target="GBR">
      <data key="d0">177749469</data>
    </edge>
    <edge source="JPN" target="TZA">
      <data key="d0">44936</data>
    </edge>
    <edge source="JPN" target="USA">
      <data key="d0">3435456901</data>
    </edge>
    <edge source="JPN" target="URY">
      <data key="d0">7320999</data>
    </edge>
    <edge source="KAZ" target="AZE">
      <data key="d0">22995</data>
    </edge>
    <edge source="KAZ" target="BEL">
      <data key="d0">81662</data>
    </edge>
    <edge source="KAZ" target="BLR">
      <data key="d0">52436</data>
    </edge>
    <edge source="KAZ" target="CHN">
      <data key="d0">796769</data>
    </edge>
    <edge source="KAZ" target="CZE">
      <data key="d0">762291</data>
    </edge>
    <edge source="KAZ" target="FRA">
      <data key="d0">145469</data>
    </edge>
    <edge source="KAZ" target="GEO">
      <data key="d0">26534</data>
    </edge>
    <edge source="KAZ" target="DEU">
      <data key="d0">382921</data>
    </edge>
    <edge source="KAZ" target="HKG">
      <data key="d0">206004</data>
    </edge>
    <edge source="KAZ" target="HUN">
      <data key="d0">53223</data>
    </edge>
    <edge source="KAZ" target="IRL">
      <data key="d0">20755</data>
    </edge>
    <edge source="KAZ" target="ITA">
      <data key="d0">131297</data>
    </edge>
    <edge source="KAZ" target="KGZ">
      <data key="d0">1416310</data>
    </edge>
    <edge source="KAZ" target="NLD">
      <data key="d0">1459958</data>
    </edge>
    <edge source="KAZ" target="PER">
      <data key="d0">44349</data>
    </edge>
    <edge source="KAZ" target="POL">
      <data key="d0">29725</data>
    </edge>
    <edge source="KAZ" target="RUS">
      <data key="d0">2690993</data>
    </edge>
    <edge source="KAZ" target="ESP">
      <data key="d0">17369</data>
    </edge>
    <edge source="KAZ" target="ARE">
      <data key="d0">541877</data>
    </edge>
    <edge source="KAZ" target="TUR">
      <data key="d0">1681160</data>
    </edge>
    <edge source="KAZ" target="GBR">
      <data key="d0">1083634</data>
    </edge>
    <edge source="KAZ" target="USA">
      <data key="d0">255128</data>
    </edge>
    <edge source="JOR" target="CHN">
      <data key="d0">47487</data>
    </edge>
    <edge source="JOR" target="PSE">
      <data key="d0">1638086</data>
    </edge>
    <edge source="JOR" target="DEU">
      <data key="d0">28015</data>
    </edge>
    <edge source="JOR" target="IRL">
      <data key="d0">21737</data>
    </edge>
    <edge source="JOR" target="ISR">
      <data key="d0">286031</data>
    </edge>
    <edge source="JOR" target="LBN">
      <data key="d0">602738</data>
    </edge>
    <edge source="JOR" target="MRT">
      <data key="d0">110710</data>
    </edge>
    <edge source="JOR" target="MAR">
      <data key="d0">255061</data>
    </edge>
    <edge source="JOR" target="NLD">
      <data key="d0">1442583</data>
    </edge>
    <edge source="JOR" target="SAU">
      <data key="d0">278542</data>
    </edge>
    <edge source="JOR" target="VNM">
      <data key="d0">11682</data>
    </edge>
    <edge source="JOR" target="SWE">
      <data key="d0">26834</data>
    </edge>
    <edge source="JOR" target="CHE">
      <data key="d0">89649</data>
    </edge>
    <edge source="JOR" target="ARE">
      <data key="d0">7122280</data>
    </edge>
    <edge source="JOR" target="EGY">
      <data key="d0">45449</data>
    </edge>
    <edge source="JOR" target="GBR">
      <data key="d0">60965</data>
    </edge>
    <edge source="JOR" target="USA">
      <data key="d0">37639</data>
    </edge>
    <edge source="KOR" target="ALB">
      <data key="d0">116899</data>
    </edge>
    <edge source="KOR" target="DZA">
      <data key="d0">1336429</data>
    </edge>
    <edge source="KOR" target="AZE">
      <data key="d0">284467</data>
    </edge>
    <edge source="KOR" target="ARG">
      <data key="d0">7575712</data>
    </edge>
    <edge source="KOR" target="AUS">
      <data key="d0">60851345</data>
    </edge>
    <edge source="KOR" target="AUT">
      <data key="d0">74402491</data>
    </edge>
    <edge source="KOR" target="ARM">
      <data key="d0">14539</data>
    </edge>
    <edge source="KOR" target="BEL">
      <data key="d0">34669554</data>
    </edge>
    <edge source="KOR" target="BOL">
      <data key="d0">2780700</data>
    </edge>
    <edge source="KOR" target="BRA">
      <data key="d0">30209022</data>
    </edge>
    <edge source="KOR" target="BGR">
      <data key="d0">13168085</data>
    </edge>
    <edge source="KOR" target="BLR">
      <data key="d0">288536</data>
    </edge>
    <edge source="KOR" target="KHM">
      <data key="d0">2018698</data>
    </edge>
    <edge source="KOR" target="CMR">
      <data key="d0">138489</data>
    </edge>
    <edge source="KOR" target="CAN">
      <data key="d0">20451009</data>
    </edge>
    <edge source="KOR" target="CAF">
      <data key="d0">10692</data>
    </edge>
    <edge source="KOR" target="LKA">
      <data key="d0">5572045</data>
    </edge>
    <edge source="KOR" target="CHL">
      <data key="d0">10098712</data>
    </edge>
    <edge source="KOR" target="CHN">
      <data key="d0">3188653342</data>
    </edge>
    <edge source="KOR" target="COL">
      <data key="d0">5506598</data>
    </edge>
    <edge source="KOR" target="CRI">
      <data key="d0">924320</data>
    </edge>
    <edge source="KOR" target="HRV">
      <data key="d0">1267935</data>
    </edge>
    <edge source="KOR" target="CZE">
      <data key="d0">126904788</data>
    </edge>
    <edge source="KOR" target="DNK">
      <data key="d0">4647188</data>
    </edge>
    <edge source="KOR" target="ECU">
      <data key="d0">2053174</data>
    </edge>
    <edge source="KOR" target="SLV">
      <data key="d0">81471</data>
    </edge>
    <edge source="KOR" target="ETH">
      <data key="d0">764567</data>
    </edge>
    <edge source="KOR" target="EST">
      <data key="d0">194778</data>
    </edge>
    <edge source="KOR" target="FIN">
      <data key="d0">2189270</data>
    </edge>
    <edge source="KOR" target="FRA">
      <data key="d0">27028473</data>
    </edge>
    <edge source="KOR" target="GEO">
      <data key="d0">1761155</data>
    </edge>
    <edge source="KOR" target="GMB">
      <data key="d0">47676</data>
    </edge>
    <edge source="KOR" target="PSE">
      <data key="d0">41150</data>
    </edge>
    <edge source="KOR" target="DEU">
      <data key="d0">187310976</data>
    </edge>
    <edge source="KOR" target="GHA">
      <data key="d0">762733</data>
    </edge>
    <edge source="KOR" target="GRC">
      <data key="d0">3802346</data>
    </edge>
    <edge source="KOR" target="GTM">
      <data key="d0">504544</data>
    </edge>
    <edge source="KOR" target="HND">
      <data key="d0">42663</data>
    </edge>
    <edge source="KOR" target="HKG">
      <data key="d0">1122781824</data>
    </edge>
    <edge source="KOR" target="HUN">
      <data key="d0">115362382</data>
    </edge>
    <edge source="KOR" target="IDN">
      <data key="d0">28736091</data>
    </edge>
    <edge source="KOR" target="IRL">
      <data key="d0">146952343</data>
    </edge>
    <edge source="KOR" target="ISR">
      <data key="d0">10079149</data>
    </edge>
    <edge source="KOR" target="ITA">
      <data key="d0">23180792</data>
    </edge>
    <edge source="KOR" target="CIV">
      <data key="d0">82378</data>
    </edge>
    <edge source="KOR" target="JPN">
      <data key="d0">224012041</data>
    </edge>
    <edge source="KOR" target="KAZ">
      <data key="d0">2438441</data>
    </edge>
    <edge source="KOR" target="JOR">
      <data key="d0">4151936</data>
    </edge>
    <edge source="KOR" target="KGZ">
      <data key="d0">2171348</data>
    </edge>
    <edge source="KOR" target="LBN">
      <data key="d0">1335359</data>
    </edge>
    <edge source="KOR" target="LVA">
      <data key="d0">1609534</data>
    </edge>
    <edge source="KOR" target="LTU">
      <data key="d0">3810213</data>
    </edge>
    <edge source="KOR" target="MDG">
      <data key="d0">150122</data>
    </edge>
    <edge source="KOR" target="MWI">
      <data key="d0">26770</data>
    </edge>
    <edge source="KOR" target="MYS">
      <data key="d0">108052614</data>
    </edge>
    <edge source="KOR" target="MRT">
      <data key="d0">32050</data>
    </edge>
    <edge source="KOR" target="MUS">
      <data key="d0">44764</data>
    </edge>
    <edge source="KOR" target="MEX">
      <data key="d0">354245305</data>
    </edge>
    <edge source="KOR" target="MDA">
      <data key="d0">219930</data>
    </edge>
    <edge source="KOR" target="MAR">
      <data key="d0">1552004</data>
    </edge>
    <edge source="KOR" target="MOZ">
      <data key="d0">13388</data>
    </edge>
    <edge source="KOR" target="OMN">
      <data key="d0">609262</data>
    </edge>
    <edge source="KOR" target="NAM">
      <data key="d0">61687</data>
    </edge>
    <edge source="KOR" target="NLD">
      <data key="d0">174906797</data>
    </edge>
    <edge source="KOR" target="NZL">
      <data key="d0">3024105</data>
    </edge>
    <edge source="KOR" target="NIC">
      <data key="d0">193502</data>
    </edge>
    <edge source="KOR" target="NER">
      <data key="d0">407910</data>
    </edge>
    <edge source="KOR" target="NOR">
      <data key="d0">876682</data>
    </edge>
    <edge source="KOR" target="PAK">
      <data key="d0">6246763</data>
    </edge>
    <edge source="KOR" target="PAN">
      <data key="d0">533691</data>
    </edge>
    <edge source="KOR" target="PRY">
      <data key="d0">325144</data>
    </edge>
    <edge source="KOR" target="PER">
      <data key="d0">3561086</data>
    </edge>
    <edge source="KOR" target="PHL">
      <data key="d0">33041723</data>
    </edge>
    <edge source="KOR" target="POL">
      <data key="d0">39197570</data>
    </edge>
    <edge source="KOR" target="PRT">
      <data key="d0">4655759</data>
    </edge>
    <edge source="KOR" target="ROU">
      <data key="d0">2368867</data>
    </edge>
    <edge source="KOR" target="RUS">
      <data key="d0">56253629</data>
    </edge>
    <edge source="KOR" target="SAU">
      <data key="d0">13035052</data>
    </edge>
    <edge source="KOR" target="SEN">
      <data key="d0">51419</data>
    </edge>
    <edge source="KOR" target="SRB">
      <data key="d0">546204</data>
    </edge>
    <edge source="KOR" target="IND">
      <data key="d0">66976278</data>
    </edge>
    <edge source="KOR" target="SGP">
      <data key="d0">199685708</data>
    </edge>
    <edge source="KOR" target="SVK">
      <data key="d0">6769703</data>
    </edge>
    <edge source="KOR" target="VNM">
      <data key="d0">197208291</data>
    </edge>
    <edge source="KOR" target="SVN">
      <data key="d0">26119759</data>
    </edge>
    <edge source="KOR" target="ZAF">
      <data key="d0">19911837</data>
    </edge>
    <edge source="KOR" target="ZWE">
      <data key="d0">777873</data>
    </edge>
    <edge source="KOR" target="ESP">
      <data key="d0">17238501</data>
    </edge>
    <edge source="KOR" target="SWE">
      <data key="d0">6831428</data>
    </edge>
    <edge source="KOR" target="CHE">
      <data key="d0">1856215</data>
    </edge>
    <edge source="KOR" target="THA">
      <data key="d0">55337179</data>
    </edge>
    <edge source="KOR" target="TGO">
      <data key="d0">165449</data>
    </edge>
    <edge source="KOR" target="ARE">
      <data key="d0">51532294</data>
    </edge>
    <edge source="KOR" target="TUN">
      <data key="d0">1962157</data>
    </edge>
    <edge source="KOR" target="TUR">
      <data key="d0">17966627</data>
    </edge>
    <edge source="KOR" target="UGA">
      <data key="d0">256767</data>
    </edge>
    <edge source="KOR" target="UKR">
      <data key="d0">941542</data>
    </edge>
    <edge source="KOR" target="MKD">
      <data key="d0">135329</data>
    </edge>
    <edge source="KOR" target="EGY">
      <data key="d0">6202401</data>
    </edge>
    <edge source="KOR" target="GBR">
      <data key="d0">341913991</data>
    </edge>
    <edge source="KOR" target="TZA">
      <data key="d0">8141293</data>
    </edge>
    <edge source="KOR" target="USA">
      <data key="d0">3104127874</data>
    </edge>
    <edge source="KOR" target="BFA">
      <data key="d0">173613</data>
    </edge>
    <edge source="KOR" target="URY">
      <data key="d0">595807</data>
    </edge>
    <edge source="LVA" target="AZE">
      <data key="d0">90674</data>
    </edge>
    <edge source="LVA" target="ARG">
      <data key="d0">29113</data>
    </edge>
    <edge source="LVA" target="AUS">
      <data key="d0">81600</data>
    </edge>
    <edge source="LVA" target="AUT">
      <data key="d0">1048256</data>
    </edge>
    <edge source="LVA" target="ARM">
      <data key="d0">245954</data>
    </edge>
    <edge source="LVA" target="BEL">
      <data key="d0">245908</data>
    </edge>
    <edge source="LVA" target="BOL">
      <data key="d0">105652</data>
    </edge>
    <edge source="LVA" target="BRA">
      <data key="d0">77099</data>
    </edge>
    <edge source="LVA" target="BGR">
      <data key="d0">4054465</data>
    </edge>
    <edge source="LVA" target="BLR">
      <data key="d0">5340042</data>
    </edge>
    <edge source="LVA" target="CAN">
      <data key="d0">147838</data>
    </edge>
    <edge source="LVA" target="LKA">
      <data key="d0">11191</data>
    </edge>
    <edge source="LVA" target="CHL">
      <data key="d0">24510</data>
    </edge>
    <edge source="LVA" target="CHN">
      <data key="d0">370483</data>
    </edge>
    <edge source="LVA" target="COL">
      <data key="d0">24187</data>
    </edge>
    <edge source="LVA" target="HRV">
      <data key="d0">180645</data>
    </edge>
    <edge source="LVA" target="CZE">
      <data key="d0">5711054</data>
    </edge>
    <edge source="LVA" target="DNK">
      <data key="d0">19524247</data>
    </edge>
    <edge source="LVA" target="ETH">
      <data key="d0">14418</data>
    </edge>
    <edge source="LVA" target="EST">
      <data key="d0">35341295</data>
    </edge>
    <edge source="LVA" target="FIN">
      <data key="d0">434082</data>
    </edge>
    <edge source="LVA" target="FRA">
      <data key="d0">2799758</data>
    </edge>
    <edge source="LVA" target="GEO">
      <data key="d0">366479</data>
    </edge>
    <edge source="LVA" target="DEU">
      <data key="d0">4262420</data>
    </edge>
    <edge source="LVA" target="GRC">
      <data key="d0">1031888</data>
    </edge>
    <edge source="LVA" target="HKG">
      <data key="d0">1200281</data>
    </edge>
    <edge source="LVA" target="HUN">
      <data key="d0">4875444</data>
    </edge>
    <edge source="LVA" target="IRL">
      <data key="d0">38652</data>
    </edge>
    <edge source="LVA" target="ISR">
      <data key="d0">189636</data>
    </edge>
    <edge source="LVA" target="ITA">
      <data key="d0">5712991</data>
    </edge>
    <edge source="LVA" target="JPN">
      <data key="d0">299966</data>
    </edge>
    <edge source="LVA" target="KAZ">
      <data key="d0">91348</data>
    </edge>
    <edge source="LVA" target="JOR">
      <data key="d0">108407</data>
    </edge>
    <edge source="LVA" target="KOR">
      <data key="d0">22220</data>
    </edge>
    <edge source="LVA" target="KGZ">
      <data key="d0">41730</data>
    </edge>
    <edge source="LVA" target="LBN">
      <data key="d0">26434</data>
    </edge>
    <edge source="LVA" target="LTU">
      <data key="d0">73437271</data>
    </edge>
    <edge source="LVA" target="MYS">
      <data key="d0">76356</data>
    </edge>
    <edge source="LVA" target="MEX">
      <data key="d0">17239</data>
    </edge>
    <edge source="LVA" target="MDA">
      <data key="d0">713956</data>
    </edge>
    <edge source="LVA" target="OMN">
      <data key="d0">56583</data>
    </edge>
    <edge source="LVA" target="NLD">
      <data key="d0">7646534</data>
    </edge>
    <edge source="LVA" target="NOR">
      <data key="d0">1138190</data>
    </edge>
    <edge source="LVA" target="PAN">
      <data key="d0">12830</data>
    </edge>
    <edge source="LVA" target="PRY">
      <data key="d0">324348</data>
    </edge>
    <edge source="LVA" target="POL">
      <data key="d0">32983701</data>
    </edge>
    <edge source="LVA" target="PRT">
      <data key="d0">935751</data>
    </edge>
    <edge source="LVA" target="ROU">
      <data key="d0">252406</data>
    </edge>
    <edge source="LVA" target="RUS">
      <data key="d0">6182335</data>
    </edge>
    <edge source="LVA" target="SAU">
      <data key="d0">228136</data>
    </edge>
    <edge source="LVA" target="SRB">
      <data key="d0">20972</data>
    </edge>
    <edge source="LVA" target="IND">
      <data key="d0">115390</data>
    </edge>
    <edge source="LVA" target="SGP">
      <data key="d0">603078</data>
    </edge>
    <edge source="LVA" target="SVK">
      <data key="d0">1897095</data>
    </edge>
    <edge source="LVA" target="VNM">
      <data key="d0">12018</data>
    </edge>
    <edge source="LVA" target="SVN">
      <data key="d0">722917</data>
    </edge>
    <edge source="LVA" target="ZAF">
      <data key="d0">77938</data>
    </edge>
    <edge source="LVA" target="ESP">
      <data key="d0">1720545</data>
    </edge>
    <edge source="LVA" target="SWE">
      <data key="d0">198718</data>
    </edge>
    <edge source="LVA" target="CHE">
      <data key="d0">433740</data>
    </edge>
    <edge source="LVA" target="THA">
      <data key="d0">288428</data>
    </edge>
    <edge source="LVA" target="ARE">
      <data key="d0">3799144</data>
    </edge>
    <edge source="LVA" target="TUN">
      <data key="d0">33153</data>
    </edge>
    <edge source="LVA" target="TUR">
      <data key="d0">14411</data>
    </edge>
    <edge source="LVA" target="UKR">
      <data key="d0">483550</data>
    </edge>
    <edge source="LVA" target="MKD">
      <data key="d0">18117</data>
    </edge>
    <edge source="LVA" target="EGY">
      <data key="d0">10155</data>
    </edge>
    <edge source="LVA" target="GBR">
      <data key="d0">3641280</data>
    </edge>
    <edge source="LVA" target="USA">
      <data key="d0">1522327</data>
    </edge>
    <edge source="MYS" target="ALB">
      <data key="d0">13136</data>
    </edge>
    <edge source="MYS" target="DZA">
      <data key="d0">1837658</data>
    </edge>
    <edge source="MYS" target="ARG">
      <data key="d0">2449304</data>
    </edge>
    <edge source="MYS" target="AUS">
      <data key="d0">372533165</data>
    </edge>
    <edge source="MYS" target="AUT">
      <data key="d0">1996025</data>
    </edge>
    <edge source="MYS" target="BEL">
      <data key="d0">29910551</data>
    </edge>
    <edge source="MYS" target="BOL">
      <data key="d0">22822</data>
    </edge>
    <edge source="MYS" target="BWA">
      <data key="d0">128036</data>
    </edge>
    <edge source="MYS" target="BRA">
      <data key="d0">74866496</data>
    </edge>
    <edge source="MYS" target="BGR">
      <data key="d0">3462558</data>
    </edge>
    <edge source="MYS" target="KHM">
      <data key="d0">432977</data>
    </edge>
    <edge source="MYS" target="CAN">
      <data key="d0">23309310</data>
    </edge>
    <edge source="MYS" target="LKA">
      <data key="d0">28822928</data>
    </edge>
    <edge source="MYS" target="CHL">
      <data key="d0">361554</data>
    </edge>
    <edge source="MYS" target="CHN">
      <data key="d0">1787721747</data>
    </edge>
    <edge source="MYS" target="COL">
      <data key="d0">374842</data>
    </edge>
    <edge source="MYS" target="CRI">
      <data key="d0">951199</data>
    </edge>
    <edge source="MYS" target="HRV">
      <data key="d0">578218</data>
    </edge>
    <edge source="MYS" target="CZE">
      <data key="d0">81122598</data>
    </edge>
    <edge source="MYS" target="BEN">
      <data key="d0">22637</data>
    </edge>
    <edge source="MYS" target="DNK">
      <data key="d0">6160970</data>
    </edge>
    <edge source="MYS" target="ECU">
      <data key="d0">163358</data>
    </edge>
    <edge source="MYS" target="SLV">
      <data key="d0">193858</data>
    </edge>
    <edge source="MYS" target="EST">
      <data key="d0">568811</data>
    </edge>
    <edge source="MYS" target="FIN">
      <data key="d0">13551310</data>
    </edge>
    <edge source="MYS" target="FRA">
      <data key="d0">28594800</data>
    </edge>
    <edge source="MYS" target="GEO">
      <data key="d0">74445</data>
    </edge>
    <edge source="MYS" target="GMB">
      <data key="d0">76923</data>
    </edge>
    <edge source="MYS" target="DEU">
      <data key="d0">494445388</data>
    </edge>
    <edge source="MYS" target="GHA">
      <data key="d0">314103</data>
    </edge>
    <edge source="MYS" target="GRC">
      <data key="d0">3247507</data>
    </edge>
    <edge source="MYS" target="GTM">
      <data key="d0">654680</data>
    </edge>
    <edge source="MYS" target="HND">
      <data key="d0">426895</data>
    </edge>
    <edge source="MYS" target="HKG">
      <data key="d0">703747210</data>
    </edge>
    <edge source="MYS" target="HUN">
      <data key="d0">107872261</data>
    </edge>
    <edge source="MYS" target="IDN">
      <data key="d0">103932547</data>
    </edge>
    <edge source="MYS" target="IRL">
      <data key="d0">33664753</data>
    </edge>
    <edge source="MYS" target="ITA">
      <data key="d0">55524489</data>
    </edge>
    <edge source="MYS" target="CIV">
      <data key="d0">34664</data>
    </edge>
    <edge source="MYS" target="JPN">
      <data key="d0">503252106</data>
    </edge>
    <edge source="MYS" target="KAZ">
      <data key="d0">172934</data>
    </edge>
    <edge source="MYS" target="JOR">
      <data key="d0">942510</data>
    </edge>
    <edge source="MYS" target="KOR">
      <data key="d0">120160948</data>
    </edge>
    <edge source="MYS" target="LBN">
      <data key="d0">249052</data>
    </edge>
    <edge source="MYS" target="LVA">
      <data key="d0">573606</data>
    </edge>
    <edge source="MYS" target="MDG">
      <data key="d0">530578</data>
    </edge>
    <edge source="MYS" target="MUS">
      <data key="d0">3083627</data>
    </edge>
    <edge source="MYS" target="MEX">
      <data key="d0">171427910</data>
    </edge>
    <edge source="MYS" target="MAR">
      <data key="d0">498020</data>
    </edge>
    <edge source="MYS" target="MOZ">
      <data key="d0">73978</data>
    </edge>
    <edge source="MYS" target="OMN">
      <data key="d0">2241124</data>
    </edge>
    <edge source="MYS" target="NLD">
      <data key="d0">1140423900</data>
    </edge>
    <edge source="MYS" target="NZL">
      <data key="d0">39068777</data>
    </edge>
    <edge source="MYS" target="NIC">
      <data key="d0">280455</data>
    </edge>
    <edge source="MYS" target="NOR">
      <data key="d0">674964</data>
    </edge>
    <edge source="MYS" target="PAK">
      <data key="d0">33380468</data>
    </edge>
    <edge source="MYS" target="PAN">
      <data key="d0">571709</data>
    </edge>
    <edge source="MYS" target="PER">
      <data key="d0">1023534</data>
    </edge>
    <edge source="MYS" target="PHL">
      <data key="d0">65859069</data>
    </edge>
    <edge source="MYS" target="POL">
      <data key="d0">61019739</data>
    </edge>
    <edge source="MYS" target="PRT">
      <data key="d0">495581</data>
    </edge>
    <edge source="MYS" target="ROU">
      <data key="d0">11034433</data>
    </edge>
    <edge source="MYS" target="RUS">
      <data key="d0">9476934</data>
    </edge>
    <edge source="MYS" target="SAU">
      <data key="d0">23924427</data>
    </edge>
    <edge source="MYS" target="SEN">
      <data key="d0">853443</data>
    </edge>
    <edge source="MYS" target="SRB">
      <data key="d0">454639</data>
    </edge>
    <edge source="MYS" target="IND">
      <data key="d0">391270002</data>
    </edge>
    <edge source="MYS" target="SGP">
      <data key="d0">1567005760</data>
    </edge>
    <edge source="MYS" target="SVK">
      <data key="d0">2902476</data>
    </edge>
    <edge source="MYS" target="VNM">
      <data key="d0">173574869</data>
    </edge>
    <edge source="MYS" target="SVN">
      <data key="d0">7384080</data>
    </edge>
    <edge source="MYS" target="ZAF">
      <data key="d0">28830161</data>
    </edge>
    <edge source="MYS" target="ESP">
      <data key="d0">10921904</data>
    </edge>
    <edge source="MYS" target="SWE">
      <data key="d0">56994646</data>
    </edge>
    <edge source="MYS" target="CHE">
      <data key="d0">7017572</data>
    </edge>
    <edge source="MYS" target="THA">
      <data key="d0">1686225210</data>
    </edge>
    <edge source="MYS" target="ARE">
      <data key="d0">72059627</data>
    </edge>
    <edge source="MYS" target="TUN">
      <data key="d0">32237673</data>
    </edge>
    <edge source="MYS" target="TUR">
      <data key="d0">8312522</data>
    </edge>
    <edge source="MYS" target="UGA">
      <data key="d0">500108</data>
    </edge>
    <edge source="MYS" target="UKR">
      <data key="d0">813370</data>
    </edge>
    <edge source="MYS" target="MKD">
      <data key="d0">76029</data>
    </edge>
    <edge source="MYS" target="EGY">
      <data key="d0">4424858</data>
    </edge>
    <edge source="MYS" target="GBR">
      <data key="d0">149323517</data>
    </edge>
    <edge source="MYS" target="TZA">
      <data key="d0">197972</data>
    </edge>
    <edge source="MYS" target="USA">
      <data key="d0">2350245550</data>
    </edge>
    <edge source="MYS" target="URY">
      <data key="d0">89349</data>
    </edge>
    <edge source="MUS" target="DZA">
      <data key="d0">57554</data>
    </edge>
    <edge source="MUS" target="BWA">
      <data key="d0">59778</data>
    </edge>
    <edge source="MUS" target="CZE">
      <data key="d0">16262</data>
    </edge>
    <edge source="MUS" target="DNK">
      <data key="d0">233631</data>
    </edge>
    <edge source="MUS" target="ETH">
      <data key="d0">84120</data>
    </edge>
    <edge source="MUS" target="FRA">
      <data key="d0">716357</data>
    </edge>
    <edge source="MUS" target="DEU">
      <data key="d0">61686</data>
    </edge>
    <edge source="MUS" target="GHA">
      <data key="d0">14528</data>
    </edge>
    <edge source="MUS" target="HKG">
      <data key="d0">106629</data>
    </edge>
    <edge source="MUS" target="HUN">
      <data key="d0">131693</data>
    </edge>
    <edge source="MUS" target="IRL">
      <data key="d0">41739</data>
    </edge>
    <edge source="MUS" target="ISR">
      <data key="d0">59423</data>
    </edge>
    <edge source="MUS" target="CIV">
      <data key="d0">10058</data>
    </edge>
    <edge source="MUS" target="KOR">
      <data key="d0">1256737</data>
    </edge>
    <edge source="MUS" target="MDG">
      <data key="d0">1375274</data>
    </edge>
    <edge source="MUS" target="MAR">
      <data key="d0">14986</data>
    </edge>
    <edge source="MUS" target="MOZ">
      <data key="d0">18105</data>
    </edge>
    <edge source="MUS" target="NLD">
      <data key="d0">1625244</data>
    </edge>
    <edge source="MUS" target="POL">
      <data key="d0">46623</data>
    </edge>
    <edge source="MUS" target="IND">
      <data key="d0">17384</data>
    </edge>
    <edge source="MUS" target="VNM">
      <data key="d0">393944</data>
    </edge>
    <edge source="MUS" target="ZAF">
      <data key="d0">329658</data>
    </edge>
    <edge source="MUS" target="ESP">
      <data key="d0">37467</data>
    </edge>
    <edge source="MUS" target="ARE">
      <data key="d0">2134150</data>
    </edge>
    <edge source="MUS" target="TUN">
      <data key="d0">161237</data>
    </edge>
    <edge source="MUS" target="GBR">
      <data key="d0">77031</data>
    </edge>
    <edge source="MUS" target="USA">
      <data key="d0">19969</data>
    </edge>
    <edge source="MAR" target="DZA">
      <data key="d0">2328193</data>
    </edge>
    <edge source="MAR" target="BEL">
      <data key="d0">645243</data>
    </edge>
    <edge source="MAR" target="CMR">
      <data key="d0">577787</data>
    </edge>
    <edge source="MAR" target="CHN">
      <data key="d0">74835</data>
    </edge>
    <edge source="MAR" target="BEN">
      <data key="d0">1103811</data>
    </edge>
    <edge source="MAR" target="DNK">
      <data key="d0">10614</data>
    </edge>
    <edge source="MAR" target="FRA">
      <data key="d0">23403324</data>
    </edge>
    <edge source="MAR" target="DEU">
      <data key="d0">723773</data>
    </edge>
    <edge source="MAR" target="HKG">
      <data key="d0">88227</data>
    </edge>
    <edge source="MAR" target="HUN">
      <data key="d0">35927</data>
    </edge>
    <edge source="MAR" target="IRL">
      <data key="d0">24660</data>
    </edge>
    <edge source="MAR" target="ITA">
      <data key="d0">139731</data>
    </edge>
    <edge source="MAR" target="CIV">
      <data key="d0">783863</data>
    </edge>
    <edge source="MAR" target="MRT">
      <data key="d0">234065</data>
    </edge>
    <edge source="MAR" target="NLD">
      <data key="d0">1620742</data>
    </edge>
    <edge source="MAR" target="NER">
      <data key="d0">412346</data>
    </edge>
    <edge source="MAR" target="POL">
      <data key="d0">49303</data>
    </edge>
    <edge source="MAR" target="PRT">
      <data key="d0">78981</data>
    </edge>
    <edge source="MAR" target="ROU">
      <data key="d0">15908</data>
    </edge>
    <edge source="MAR" target="SEN">
      <data key="d0">1584736</data>
    </edge>
    <edge source="MAR" target="ESP">
      <data key="d0">142108</data>
    </edge>
    <edge source="MAR" target="TGO">
      <data key="d0">248214</data>
    </edge>
    <edge source="MAR" target="ARE">
      <data key="d0">2035344</data>
    </edge>
    <edge source="MAR" target="TUN">
      <data key="d0">974319</data>
    </edge>
    <edge source="MAR" target="GBR">
      <data key="d0">26006</data>
    </edge>
    <edge source="MAR" target="BFA">
      <data key="d0">427184</data>
    </edge>
    <edge source="MOZ" target="MYS">
      <data key="d0">82166</data>
    </edge>
    <edge source="MOZ" target="PRT">
      <data key="d0">22276</data>
    </edge>
    <edge source="MOZ" target="ZAF">
      <data key="d0">256163</data>
    </edge>
    <edge source="MOZ" target="CHE">
      <data key="d0">16187</data>
    </edge>
    <edge source="MOZ" target="GBR">
      <data key="d0">231884</data>
    </edge>
    <edge source="MOZ" target="TZA">
      <data key="d0">13285</data>
    </edge>
    <edge source="MOZ" target="USA">
      <data key="d0">293001</data>
    </edge>
    <edge source="OMN" target="DZA">
      <data key="d0">26315</data>
    </edge>
    <edge source="OMN" target="AUT">
      <data key="d0">20055</data>
    </edge>
    <edge source="OMN" target="FRA">
      <data key="d0">1487577</data>
    </edge>
    <edge source="OMN" target="DEU">
      <data key="d0">172230</data>
    </edge>
    <edge source="OMN" target="HKG">
      <data key="d0">938447</data>
    </edge>
    <edge source="OMN" target="HUN">
      <data key="d0">20617</data>
    </edge>
    <edge source="OMN" target="IRL">
      <data key="d0">57798</data>
    </edge>
    <edge source="OMN" target="ITA">
      <data key="d0">18617</data>
    </edge>
    <edge source="OMN" target="NLD">
      <data key="d0">484513</data>
    </edge>
    <edge source="OMN" target="SAU">
      <data key="d0">139405</data>
    </edge>
    <edge source="OMN" target="IND">
      <data key="d0">420229</data>
    </edge>
    <edge source="OMN" target="SVK">
      <data key="d0">20619</data>
    </edge>
    <edge source="OMN" target="ARE">
      <data key="d0">217242</data>
    </edge>
    <edge source="OMN" target="EGY">
      <data key="d0">65218</data>
    </edge>
    <edge source="OMN" target="GBR">
      <data key="d0">1217908</data>
    </edge>
    <edge source="OMN" target="TZA">
      <data key="d0">570824</data>
    </edge>
    <edge source="OMN" target="USA">
      <data key="d0">206308</data>
    </edge>
    <edge source="NAM" target="CAN">
      <data key="d0">30927</data>
    </edge>
    <edge source="NAM" target="CZE">
      <data key="d0">69865</data>
    </edge>
    <edge source="NAM" target="FRA">
      <data key="d0">96380</data>
    </edge>
    <edge source="NAM" target="DEU">
      <data key="d0">162166</data>
    </edge>
    <edge source="NAM" target="HKG">
      <data key="d0">28419</data>
    </edge>
    <edge source="NAM" target="NLD">
      <data key="d0">248344</data>
    </edge>
    <edge source="NAM" target="POL">
      <data key="d0">18220</data>
    </edge>
    <edge source="NAM" target="ZAF">
      <data key="d0">1884259</data>
    </edge>
    <edge source="NAM" target="ARE">
      <data key="d0">22335</data>
    </edge>
    <edge source="NAM" target="GBR">
      <data key="d0">154698</data>
    </edge>
    <edge source="NAM" target="USA">
      <data key="d0">60741</data>
    </edge>
    <edge source="NZL" target="ARG">
      <data key="d0">33368</data>
    </edge>
    <edge source="NZL" target="AUS">
      <data key="d0">24637589</data>
    </edge>
    <edge source="NZL" target="AUT">
      <data key="d0">60428</data>
    </edge>
    <edge source="NZL" target="BEL">
      <data key="d0">34331</data>
    </edge>
    <edge source="NZL" target="BRA">
      <data key="d0">219067</data>
    </edge>
    <edge source="NZL" target="KHM">
      <data key="d0">25746</data>
    </edge>
    <edge source="NZL" target="CMR">
      <data key="d0">30677</data>
    </edge>
    <edge source="NZL" target="CAN">
      <data key="d0">677604</data>
    </edge>
    <edge source="NZL" target="CHL">
      <data key="d0">393952</data>
    </edge>
    <edge source="NZL" target="CHN">
      <data key="d0">2836678</data>
    </edge>
    <edge source="NZL" target="COL">
      <data key="d0">26305</data>
    </edge>
    <edge source="NZL" target="CZE">
      <data key="d0">59536</data>
    </edge>
    <edge source="NZL" target="DNK">
      <data key="d0">205198</data>
    </edge>
    <edge source="NZL" target="FIN">
      <data key="d0">46493</data>
    </edge>
    <edge source="NZL" target="FRA">
      <data key="d0">240284</data>
    </edge>
    <edge source="NZL" target="DEU">
      <data key="d0">988365</data>
    </edge>
    <edge source="NZL" target="GHA">
      <data key="d0">58511</data>
    </edge>
    <edge source="NZL" target="GRC">
      <data key="d0">17940</data>
    </edge>
    <edge source="NZL" target="HKG">
      <data key="d0">2319286</data>
    </edge>
    <edge source="NZL" target="HUN">
      <data key="d0">33430</data>
    </edge>
    <edge source="NZL" target="IDN">
      <data key="d0">117788</data>
    </edge>
    <edge source="NZL" target="IRL">
      <data key="d0">444556</data>
    </edge>
    <edge source="NZL" target="ISR">
      <data key="d0">20197</data>
    </edge>
    <edge source="NZL" target="ITA">
      <data key="d0">77843</data>
    </edge>
    <edge source="NZL" target="JPN">
      <data key="d0">448878</data>
    </edge>
    <edge source="NZL" target="KOR">
      <data key="d0">312827</data>
    </edge>
    <edge source="NZL" target="LBN">
      <data key="d0">13848</data>
    </edge>
    <edge source="NZL" target="MYS">
      <data key="d0">2006731</data>
    </edge>
    <edge source="NZL" target="MEX">
      <data key="d0">212897</data>
    </edge>
    <edge source="NZL" target="OMN">
      <data key="d0">19726</data>
    </edge>
    <edge source="NZL" target="NLD">
      <data key="d0">1372720</data>
    </edge>
    <edge source="NZL" target="PAK">
      <data key="d0">278964</data>
    </edge>
    <edge source="NZL" target="PRY">
      <data key="d0">16859</data>
    </edge>
    <edge source="NZL" target="PER">
      <data key="d0">36401</data>
    </edge>
    <edge source="NZL" target="PHL">
      <data key="d0">286757</data>
    </edge>
    <edge source="NZL" target="POL">
      <data key="d0">58329</data>
    </edge>
    <edge source="NZL" target="PRT">
      <data key="d0">32774</data>
    </edge>
    <edge source="NZL" target="RUS">
      <data key="d0">138442</data>
    </edge>
    <edge source="NZL" target="SAU">
      <data key="d0">59243</data>
    </edge>
    <edge source="NZL" target="IND">
      <data key="d0">292659</data>
    </edge>
    <edge source="NZL" target="SGP">
      <data key="d0">13873377</data>
    </edge>
    <edge source="NZL" target="VNM">
      <data key="d0">147696</data>
    </edge>
    <edge source="NZL" target="ZAF">
      <data key="d0">993616</data>
    </edge>
    <edge source="NZL" target="ZWE">
      <data key="d0">12141</data>
    </edge>
    <edge source="NZL" target="ESP">
      <data key="d0">44172</data>
    </edge>
    <edge source="NZL" target="SWE">
      <data key="d0">283475</data>
    </edge>
    <edge source="NZL" target="CHE">
      <data key="d0">95266</data>
    </edge>
    <edge source="NZL" target="THA">
      <data key="d0">1092684</data>
    </edge>
    <edge source="NZL" target="ARE">
      <data key="d0">1669238</data>
    </edge>
    <edge source="NZL" target="TUR">
      <data key="d0">15162</data>
    </edge>
    <edge source="NZL" target="GBR">
      <data key="d0">4044203</data>
    </edge>
    <edge source="NZL" target="USA">
      <data key="d0">11666598</data>
    </edge>
    <edge source="NZL" target="URY">
      <data key="d0">154747</data>
    </edge>
    <edge source="NIC" target="COL">
      <data key="d0">11627</data>
    </edge>
    <edge source="NIC" target="CRI">
      <data key="d0">334079</data>
    </edge>
    <edge source="NIC" target="SLV">
      <data key="d0">79253</data>
    </edge>
    <edge source="NIC" target="GTM">
      <data key="d0">320036</data>
    </edge>
    <edge source="NIC" target="HND">
      <data key="d0">15470</data>
    </edge>
    <edge source="NIC" target="KOR">
      <data key="d0">47684</data>
    </edge>
    <edge source="NIC" target="PRY">
      <data key="d0">49077</data>
    </edge>
    <edge source="NIC" target="USA">
      <data key="d0">248920</data>
    </edge>
    <edge source="PAK" target="CAN">
      <data key="d0">25181</data>
    </edge>
    <edge source="PAK" target="LKA">
      <data key="d0">36077</data>
    </edge>
    <edge source="PAK" target="CHN">
      <data key="d0">15456</data>
    </edge>
    <edge source="PAK" target="FRA">
      <data key="d0">282833</data>
    </edge>
    <edge source="PAK" target="DEU">
      <data key="d0">79405</data>
    </edge>
    <edge source="PAK" target="HUN">
      <data key="d0">13547</data>
    </edge>
    <edge source="PAK" target="IRL">
      <data key="d0">12201</data>
    </edge>
    <edge source="PAK" target="LTU">
      <data key="d0">26072</data>
    </edge>
    <edge source="PAK" target="MYS">
      <data key="d0">30847</data>
    </edge>
    <edge source="PAK" target="NLD">
      <data key="d0">10036</data>
    </edge>
    <edge source="PAK" target="SAU">
      <data key="d0">20558</data>
    </edge>
    <edge source="PAK" target="IND">
      <data key="d0">14393</data>
    </edge>
    <edge source="PAK" target="SGP">
      <data key="d0">11937172</data>
    </edge>
    <edge source="PAK" target="ARE">
      <data key="d0">447910</data>
    </edge>
    <edge source="PAK" target="TUR">
      <data key="d0">63385</data>
    </edge>
    <edge source="PAK" target="GBR">
      <data key="d0">262094</data>
    </edge>
    <edge source="PAK" target="USA">
      <data key="d0">44684</data>
    </edge>
    <edge source="PHL" target="DZA">
      <data key="d0">86409</data>
    </edge>
    <edge source="PHL" target="ARG">
      <data key="d0">16047609</data>
    </edge>
    <edge source="PHL" target="AUS">
      <data key="d0">18650746</data>
    </edge>
    <edge source="PHL" target="AUT">
      <data key="d0">700931</data>
    </edge>
    <edge source="PHL" target="BEL">
      <data key="d0">1580018</data>
    </edge>
    <edge source="PHL" target="BRA">
      <data key="d0">25944824</data>
    </edge>
    <edge source="PHL" target="BGR">
      <data key="d0">120758</data>
    </edge>
    <edge source="PHL" target="KHM">
      <data key="d0">198181</data>
    </edge>
    <edge source="PHL" target="CAN">
      <data key="d0">11314433</data>
    </edge>
    <edge source="PHL" target="LKA">
      <data key="d0">169506</data>
    </edge>
    <edge source="PHL" target="CHL">
      <data key="d0">17040864</data>
    </edge>
    <edge source="PHL" target="CHN">
      <data key="d0">2010245943</data>
    </edge>
    <edge source="PHL" target="COL">
      <data key="d0">7671096</data>
    </edge>
    <edge source="PHL" target="CRI">
      <data key="d0">9519144</data>
    </edge>
    <edge source="PHL" target="HRV">
      <data key="d0">447125</data>
    </edge>
    <edge source="PHL" target="CZE">
      <data key="d0">34913109</data>
    </edge>
    <edge source="PHL" target="DNK">
      <data key="d0">1085609</data>
    </edge>
    <edge source="PHL" target="ECU">
      <data key="d0">610200</data>
    </edge>
    <edge source="PHL" target="ETH">
      <data key="d0">445200</data>
    </edge>
    <edge source="PHL" target="EST">
      <data key="d0">19885</data>
    </edge>
    <edge source="PHL" target="FIN">
      <data key="d0">15322788</data>
    </edge>
    <edge source="PHL" target="FRA">
      <data key="d0">19760934</data>
    </edge>
    <edge source="PHL" target="DEU">
      <data key="d0">384186763</data>
    </edge>
    <edge source="PHL" target="HKG">
      <data key="d0">734950869</data>
    </edge>
    <edge source="PHL" target="HUN">
      <data key="d0">59573382</data>
    </edge>
    <edge source="PHL" target="IDN">
      <data key="d0">45120970</data>
    </edge>
    <edge source="PHL" target="IRL">
      <data key="d0">15042114</data>
    </edge>
    <edge source="PHL" target="ISR">
      <data key="d0">3421365</data>
    </edge>
    <edge source="PHL" target="ITA">
      <data key="d0">17269457</data>
    </edge>
    <edge source="PHL" target="JAM">
      <data key="d0">96077</data>
    </edge>
    <edge source="PHL" target="JPN">
      <data key="d0">524402305</data>
    </edge>
    <edge source="PHL" target="KOR">
      <data key="d0">154416749</data>
    </edge>
    <edge source="PHL" target="KGZ">
      <data key="d0">24997</data>
    </edge>
    <edge source="PHL" target="LBN">
      <data key="d0">223730</data>
    </edge>
    <edge source="PHL" target="LVA">
      <data key="d0">19660</data>
    </edge>
    <edge source="PHL" target="LTU">
      <data key="d0">30891</data>
    </edge>
    <edge source="PHL" target="MYS">
      <data key="d0">58446970</data>
    </edge>
    <edge source="PHL" target="MEX">
      <data key="d0">112892225</data>
    </edge>
    <edge source="PHL" target="MDA">
      <data key="d0">15150</data>
    </edge>
    <edge source="PHL" target="MAR">
      <data key="d0">50590</data>
    </edge>
    <edge source="PHL" target="OMN">
      <data key="d0">1612651</data>
    </edge>
    <edge source="PHL" target="NLD">
      <data key="d0">62394505</data>
    </edge>
    <edge source="PHL" target="NZL">
      <data key="d0">3912046</data>
    </edge>
    <edge source="PHL" target="NOR">
      <data key="d0">256341</data>
    </edge>
    <edge source="PHL" target="PAK">
      <data key="d0">47827</data>
    </edge>
    <edge source="PHL" target="PAN">
      <data key="d0">2307487</data>
    </edge>
    <edge source="PHL" target="PRY">
      <data key="d0">62215</data>
    </edge>
    <edge source="PHL" target="PER">
      <data key="d0">17689665</data>
    </edge>
    <edge source="PHL" target="POL">
      <data key="d0">40998665</data>
    </edge>
    <edge source="PHL" target="PRT">
      <data key="d0">708789</data>
    </edge>
    <edge source="PHL" target="ROU">
      <data key="d0">199995</data>
    </edge>
    <edge source="PHL" target="RUS">
      <data key="d0">2809061</data>
    </edge>
    <edge source="PHL" target="SAU">
      <data key="d0">1053789</data>
    </edge>
    <edge source="PHL" target="SRB">
      <data key="d0">137108</data>
    </edge>
    <edge source="PHL" target="IND">
      <data key="d0">63520382</data>
    </edge>
    <edge source="PHL" target="SGP">
      <data key="d0">194295823</data>
    </edge>
    <edge source="PHL" target="SVK">
      <data key="d0">835890</data>
    </edge>
    <edge source="PHL" target="VNM">
      <data key="d0">59346732</data>
    </edge>
    <edge source="PHL" target="SVN">
      <data key="d0">75829</data>
    </edge>
    <edge source="PHL" target="ZAF">
      <data key="d0">10114641</data>
    </edge>
    <edge source="PHL" target="ZWE">
      <data key="d0">24130</data>
    </edge>
    <edge source="PHL" target="ESP">
      <data key="d0">15920804</data>
    </edge>
    <edge source="PHL" target="SWE">
      <data key="d0">2469805</data>
    </edge>
    <edge source="PHL" target="CHE">
      <data key="d0">7549326</data>
    </edge>
    <edge source="PHL" target="THA">
      <data key="d0">507255042</data>
    </edge>
    <edge source="PHL" target="ARE">
      <data key="d0">48309385</data>
    </edge>
    <edge source="PHL" target="TUN">
      <data key="d0">765441</data>
    </edge>
    <edge source="PHL" target="TUR">
      <data key="d0">4451662</data>
    </edge>
    <edge source="PHL" target="EGY">
      <data key="d0">31155</data>
    </edge>
    <edge source="PHL" target="GBR">
      <data key="d0">35092612</data>
    </edge>
    <edge source="PHL" target="USA">
      <data key="d0">998104495</data>
    </edge>
    <edge source="PHL" target="URY">
      <data key="d0">779586</data>
    </edge>
    <edge source="POL" target="ALB">
      <data key="d0">134170</data>
    </edge>
    <edge source="POL" target="DZA">
      <data key="d0">897155</data>
    </edge>
    <edge source="POL" target="AZE">
      <data key="d0">116791</data>
    </edge>
    <edge source="POL" target="ARG">
      <data key="d0">130733</data>
    </edge>
    <edge source="POL" target="AUS">
      <data key="d0">1053407</data>
    </edge>
    <edge source="POL" target="AUT">
      <data key="d0">83211943</data>
    </edge>
    <edge source="POL" target="ARM">
      <data key="d0">727759</data>
    </edge>
    <edge source="POL" target="BEL">
      <data key="d0">111019077</data>
    </edge>
    <edge source="POL" target="BOL">
      <data key="d0">12821</data>
    </edge>
    <edge source="POL" target="BWA">
      <data key="d0">23994</data>
    </edge>
    <edge source="POL" target="BRA">
      <data key="d0">2175366</data>
    </edge>
    <edge source="POL" target="BGR">
      <data key="d0">16297944</data>
    </edge>
    <edge source="POL" target="BDI">
      <data key="d0">68559</data>
    </edge>
    <edge source="POL" target="BLR">
      <data key="d0">4206086</data>
    </edge>
    <edge source="POL" target="KHM">
      <data key="d0">105296</data>
    </edge>
    <edge source="POL" target="CMR">
      <data key="d0">10741</data>
    </edge>
    <edge source="POL" target="CAN">
      <data key="d0">1355471</data>
    </edge>
    <edge source="POL" target="LKA">
      <data key="d0">54787</data>
    </edge>
    <edge source="POL" target="CHL">
      <data key="d0">46121</data>
    </edge>
    <edge source="POL" target="CHN">
      <data key="d0">52855107</data>
    </edge>
    <edge source="POL" target="COL">
      <data key="d0">46206</data>
    </edge>
    <edge source="POL" target="CRI">
      <data key="d0">261937</data>
    </edge>
    <edge source="POL" target="HRV">
      <data key="d0">2736946</data>
    </edge>
    <edge source="POL" target="CZE">
      <data key="d0">209027449</data>
    </edge>
    <edge source="POL" target="DNK">
      <data key="d0">47043531</data>
    </edge>
    <edge source="POL" target="EST">
      <data key="d0">15887620</data>
    </edge>
    <edge source="POL" target="FIN">
      <data key="d0">35290511</data>
    </edge>
    <edge source="POL" target="FRA">
      <data key="d0">450378909</data>
    </edge>
    <edge source="POL" target="GEO">
      <data key="d0">354594</data>
    </edge>
    <edge source="POL" target="DEU">
      <data key="d0">1139961529</data>
    </edge>
    <edge source="POL" target="GHA">
      <data key="d0">83786</data>
    </edge>
    <edge source="POL" target="GRC">
      <data key="d0">29356211</data>
    </edge>
    <edge source="POL" target="HKG">
      <data key="d0">9071395</data>
    </edge>
    <edge source="POL" target="HUN">
      <data key="d0">32256136</data>
    </edge>
    <edge source="POL" target="IDN">
      <data key="d0">82056</data>
    </edge>
    <edge source="POL" target="IRL">
      <data key="d0">91141574</data>
    </edge>
    <edge source="POL" target="ISR">
      <data key="d0">2212891</data>
    </edge>
    <edge source="POL" target="ITA">
      <data key="d0">145227039</data>
    </edge>
    <edge source="POL" target="CIV">
      <data key="d0">23991</data>
    </edge>
    <edge source="POL" target="JPN">
      <data key="d0">6011626</data>
    </edge>
    <edge source="POL" target="KAZ">
      <data key="d0">581791</data>
    </edge>
    <edge source="POL" target="JOR">
      <data key="d0">114577</data>
    </edge>
    <edge source="POL" target="KOR">
      <data key="d0">2241937</data>
    </edge>
    <edge source="POL" target="KGZ">
      <data key="d0">135328</data>
    </edge>
    <edge source="POL" target="LBN">
      <data key="d0">121115</data>
    </edge>
    <edge source="POL" target="LVA">
      <data key="d0">39974504</data>
    </edge>
    <edge source="POL" target="LTU">
      <data key="d0">35817438</data>
    </edge>
    <edge source="POL" target="MWI">
      <data key="d0">12194</data>
    </edge>
    <edge source="POL" target="MYS">
      <data key="d0">4964196</data>
    </edge>
    <edge source="POL" target="MUS">
      <data key="d0">86122</data>
    </edge>
    <edge source="POL" target="MEX">
      <data key="d0">4880353</data>
    </edge>
    <edge source="POL" target="MDA">
      <data key="d0">3038196</data>
    </edge>
    <edge source="POL" target="MAR">
      <data key="d0">459338</data>
    </edge>
    <edge source="POL" target="MOZ">
      <data key="d0">248835</data>
    </edge>
    <edge source="POL" target="OMN">
      <data key="d0">325044</data>
    </edge>
    <edge source="POL" target="NAM">
      <data key="d0">32876</data>
    </edge>
    <edge source="POL" target="NLD">
      <data key="d0">786387805</data>
    </edge>
    <edge source="POL" target="NZL">
      <data key="d0">389692</data>
    </edge>
    <edge source="POL" target="NOR">
      <data key="d0">7984689</data>
    </edge>
    <edge source="POL" target="PAK">
      <data key="d0">67884</data>
    </edge>
    <edge source="POL" target="PER">
      <data key="d0">16344</data>
    </edge>
    <edge source="POL" target="PHL">
      <data key="d0">304344</data>
    </edge>
    <edge source="POL" target="PRT">
      <data key="d0">18243868</data>
    </edge>
    <edge source="POL" target="ROU">
      <data key="d0">50285081</data>
    </edge>
    <edge source="POL" target="RUS">
      <data key="d0">91852964</data>
    </edge>
    <edge source="POL" target="SAU">
      <data key="d0">542527</data>
    </edge>
    <edge source="POL" target="SEN">
      <data key="d0">23063</data>
    </edge>
    <edge source="POL" target="SRB">
      <data key="d0">2313565</data>
    </edge>
    <edge source="POL" target="IND">
      <data key="d0">1929127</data>
    </edge>
    <edge source="POL" target="SGP">
      <data key="d0">2369765</data>
    </edge>
    <edge source="POL" target="SVK">
      <data key="d0">38447212</data>
    </edge>
    <edge source="POL" target="VNM">
      <data key="d0">1019997</data>
    </edge>
    <edge source="POL" target="SVN">
      <data key="d0">5080619</data>
    </edge>
    <edge source="POL" target="ZAF">
      <data key="d0">57386625</data>
    </edge>
    <edge source="POL" target="ZWE">
      <data key="d0">54037</data>
    </edge>
    <edge source="POL" target="ESP">
      <data key="d0">83141382</data>
    </edge>
    <edge source="POL" target="SWE">
      <data key="d0">96738031</data>
    </edge>
    <edge source="POL" target="CHE">
      <data key="d0">32263602</data>
    </edge>
    <edge source="POL" target="THA">
      <data key="d0">193802</data>
    </edge>
    <edge source="POL" target="ARE">
      <data key="d0">18778909</data>
    </edge>
    <edge source="POL" target="TUN">
      <data key="d0">916730</data>
    </edge>
    <edge source="POL" target="TUR">
      <data key="d0">6399959</data>
    </edge>
    <edge source="POL" target="UGA">
      <data key="d0">29370</data>
    </edge>
    <edge source="POL" target="UKR">
      <data key="d0">18303165</data>
    </edge>
    <edge source="POL" target="MKD">
      <data key="d0">1795907</data>
    </edge>
    <edge source="POL" target="EGY">
      <data key="d0">539749</data>
    </edge>
    <edge source="POL" target="GBR">
      <data key="d0">647035051</data>
    </edge>
    <edge source="POL" target="TZA">
      <data key="d0">17328</data>
    </edge>
    <edge source="POL" target="USA">
      <data key="d0">31121730</data>
    </edge>
    <edge source="PRT" target="DZA">
      <data key="d0">172891</data>
    </edge>
    <edge source="PRT" target="ARG">
      <data key="d0">265071</data>
    </edge>
    <edge source="PRT" target="AUS">
      <data key="d0">152563</data>
    </edge>
    <edge source="PRT" target="AUT">
      <data key="d0">479949</data>
    </edge>
    <edge source="PRT" target="ARM">
      <data key="d0">25648</data>
    </edge>
    <edge source="PRT" target="BEL">
      <data key="d0">1639114</data>
    </edge>
    <edge source="PRT" target="BOL">
      <data key="d0">18918</data>
    </edge>
    <edge source="PRT" target="BWA">
      <data key="d0">41503</data>
    </edge>
    <edge source="PRT" target="BRA">
      <data key="d0">636809</data>
    </edge>
    <edge source="PRT" target="BGR">
      <data key="d0">460865</data>
    </edge>
    <edge source="PRT" target="KHM">
      <data key="d0">71579</data>
    </edge>
    <edge source="PRT" target="CAN">
      <data key="d0">91456</data>
    </edge>
    <edge source="PRT" target="LKA">
      <data key="d0">15433</data>
    </edge>
    <edge source="PRT" target="CHL">
      <data key="d0">868678</data>
    </edge>
    <edge source="PRT" target="CHN">
      <data key="d0">1796965</data>
    </edge>
    <edge source="PRT" target="COL">
      <data key="d0">1943609</data>
    </edge>
    <edge source="PRT" target="CRI">
      <data key="d0">206575</data>
    </edge>
    <edge source="PRT" target="CZE">
      <data key="d0">781453</data>
    </edge>
    <edge source="PRT" target="DNK">
      <data key="d0">1831356</data>
    </edge>
    <edge source="PRT" target="ECU">
      <data key="d0">72719</data>
    </edge>
    <edge source="PRT" target="EST">
      <data key="d0">81735</data>
    </edge>
    <edge source="PRT" target="FIN">
      <data key="d0">1343700</data>
    </edge>
    <edge source="PRT" target="FRA">
      <data key="d0">10207776</data>
    </edge>
    <edge source="PRT" target="GEO">
      <data key="d0">14611</data>
    </edge>
    <edge source="PRT" target="DEU">
      <data key="d0">20397121</data>
    </edge>
    <edge source="PRT" target="GHA">
      <data key="d0">33679</data>
    </edge>
    <edge source="PRT" target="GRC">
      <data key="d0">536272</data>
    </edge>
    <edge source="PRT" target="GTM">
      <data key="d0">41125</data>
    </edge>
    <edge source="PRT" target="HND">
      <data key="d0">25351</data>
    </edge>
    <edge source="PRT" target="HKG">
      <data key="d0">1541361</data>
    </edge>
    <edge source="PRT" target="HUN">
      <data key="d0">688104</data>
    </edge>
    <edge source="PRT" target="IDN">
      <data key="d0">99905</data>
    </edge>
    <edge source="PRT" target="IRL">
      <data key="d0">2133983</data>
    </edge>
    <edge source="PRT" target="ISR">
      <data key="d0">1146944</data>
    </edge>
    <edge source="PRT" target="ITA">
      <data key="d0">5821733</data>
    </edge>
    <edge source="PRT" target="CIV">
      <data key="d0">22983</data>
    </edge>
    <edge source="PRT" target="JPN">
      <data key="d0">143933</data>
    </edge>
    <edge source="PRT" target="KAZ">
      <data key="d0">218033</data>
    </edge>
    <edge source="PRT" target="JOR">
      <data key="d0">14657</data>
    </edge>
    <edge source="PRT" target="KOR">
      <data key="d0">48800</data>
    </edge>
    <edge source="PRT" target="LBN">
      <data key="d0">188552</data>
    </edge>
    <edge source="PRT" target="LVA">
      <data key="d0">25076</data>
    </edge>
    <edge source="PRT" target="LTU">
      <data key="d0">265847</data>
    </edge>
    <edge source="PRT" target="MYS">
      <data key="d0">107575</data>
    </edge>
    <edge source="PRT" target="MRT">
      <data key="d0">15895</data>
    </edge>
    <edge source="PRT" target="MUS">
      <data key="d0">37907</data>
    </edge>
    <edge source="PRT" target="MEX">
      <data key="d0">1112031</data>
    </edge>
    <edge source="PRT" target="MDA">
      <data key="d0">15539</data>
    </edge>
    <edge source="PRT" target="MAR">
      <data key="d0">307443</data>
    </edge>
    <edge source="PRT" target="MOZ">
      <data key="d0">4337267</data>
    </edge>
    <edge source="PRT" target="NLD">
      <data key="d0">15053863</data>
    </edge>
    <edge source="PRT" target="NOR">
      <data key="d0">119430</data>
    </edge>
    <edge source="PRT" target="PAK">
      <data key="d0">71355</data>
    </edge>
    <edge source="PRT" target="PAN">
      <data key="d0">424325</data>
    </edge>
    <edge source="PRT" target="PRY">
      <data key="d0">93816</data>
    </edge>
    <edge source="PRT" target="PER">
      <data key="d0">183610</data>
    </edge>
    <edge source="PRT" target="PHL">
      <data key="d0">577432</data>
    </edge>
    <edge source="PRT" target="POL">
      <data key="d0">2550955</data>
    </edge>
    <edge source="PRT" target="ROU">
      <data key="d0">681076</data>
    </edge>
    <edge source="PRT" target="RUS">
      <data key="d0">677890</data>
    </edge>
    <edge source="PRT" target="SAU">
      <data key="d0">164442</data>
    </edge>
    <edge source="PRT" target="SEN">
      <data key="d0">27786</data>
    </edge>
    <edge source="PRT" target="SRB">
      <data key="d0">260691</data>
    </edge>
    <edge source="PRT" target="IND">
      <data key="d0">284013</data>
    </edge>
    <edge source="PRT" target="SGP">
      <data key="d0">79754</data>
    </edge>
    <edge source="PRT" target="SVK">
      <data key="d0">56812</data>
    </edge>
    <edge source="PRT" target="VNM">
      <data key="d0">122925</data>
    </edge>
    <edge source="PRT" target="SVN">
      <data key="d0">35172</data>
    </edge>
    <edge source="PRT" target="ZAF">
      <data key="d0">2119325</data>
    </edge>
    <edge source="PRT" target="ZWE">
      <data key="d0">21827</data>
    </edge>
    <edge source="PRT" target="ESP">
      <data key="d0">29921770</data>
    </edge>
    <edge source="PRT" target="SWE">
      <data key="d0">834128</data>
    </edge>
    <edge source="PRT" target="CHE">
      <data key="d0">575921</data>
    </edge>
    <edge source="PRT" target="THA">
      <data key="d0">15482</data>
    </edge>
    <edge source="PRT" target="ARE">
      <data key="d0">1921427</data>
    </edge>
    <edge source="PRT" target="TUN">
      <data key="d0">2646093</data>
    </edge>
    <edge source="PRT" target="TUR">
      <data key="d0">2335392</data>
    </edge>
    <edge source="PRT" target="EGY">
      <data key="d0">235885</data>
    </edge>
    <edge source="PRT" target="GBR">
      <data key="d0">37724928</data>
    </edge>
    <edge source="PRT" target="USA">
      <data key="d0">2994889</data>
    </edge>
    <edge source="PRT" target="URY">
      <data key="d0">184750</data>
    </edge>
    <edge source="ROU" target="ALB">
      <data key="d0">62535</data>
    </edge>
    <edge source="ROU" target="DZA">
      <data key="d0">417281</data>
    </edge>
    <edge source="ROU" target="ARG">
      <data key="d0">12072</data>
    </edge>
    <edge source="ROU" target="AUS">
      <data key="d0">176481</data>
    </edge>
    <edge source="ROU" target="AUT">
      <data key="d0">5724882</data>
    </edge>
    <edge source="ROU" target="BEL">
      <data key="d0">8173042</data>
    </edge>
    <edge source="ROU" target="BOL">
      <data key="d0">19880</data>
    </edge>
    <edge source="ROU" target="BRA">
      <data key="d0">83004</data>
    </edge>
    <edge source="ROU" target="BGR">
      <data key="d0">6562891</data>
    </edge>
    <edge source="ROU" target="BLR">
      <data key="d0">14125</data>
    </edge>
    <edge source="ROU" target="CMR">
      <data key="d0">11646</data>
    </edge>
    <edge source="ROU" target="CAN">
      <data key="d0">120089</data>
    </edge>
    <edge source="ROU" target="CHN">
      <data key="d0">765207</data>
    </edge>
    <edge source="ROU" target="COL">
      <data key="d0">14568</data>
    </edge>
    <edge source="ROU" target="CRI">
      <data key="d0">513871</data>
    </edge>
    <edge source="ROU" target="HRV">
      <data key="d0">126264</data>
    </edge>
    <edge source="ROU" target="CZE">
      <data key="d0">7351976</data>
    </edge>
    <edge source="ROU" target="DNK">
      <data key="d0">1499097</data>
    </edge>
    <edge source="ROU" target="EST">
      <data key="d0">36096</data>
    </edge>
    <edge source="ROU" target="FIN">
      <data key="d0">310142</data>
    </edge>
    <edge source="ROU" target="FRA">
      <data key="d0">6096359</data>
    </edge>
    <edge source="ROU" target="GEO">
      <data key="d0">43965</data>
    </edge>
    <edge source="ROU" target="GMB">
      <data key="d0">36294</data>
    </edge>
    <edge source="ROU" target="DEU">
      <data key="d0">62222744</data>
    </edge>
    <edge source="ROU" target="GRC">
      <data key="d0">3430955</data>
    </edge>
    <edge source="ROU" target="HKG">
      <data key="d0">271795</data>
    </edge>
    <edge source="ROU" target="HUN">
      <data key="d0">59691531</data>
    </edge>
    <edge source="ROU" target="IDN">
      <data key="d0">338911</data>
    </edge>
    <edge source="ROU" target="IRL">
      <data key="d0">16756116</data>
    </edge>
    <edge source="ROU" target="ISR">
      <data key="d0">1361443</data>
    </edge>
    <edge source="ROU" target="ITA">
      <data key="d0">48108830</data>
    </edge>
    <edge source="ROU" target="JPN">
      <data key="d0">512947</data>
    </edge>
    <edge source="ROU" target="KAZ">
      <data key="d0">14958</data>
    </edge>
    <edge source="ROU" target="KOR">
      <data key="d0">199756</data>
    </edge>
    <edge source="ROU" target="LVA">
      <data key="d0">89613</data>
    </edge>
    <edge source="ROU" target="LTU">
      <data key="d0">117937</data>
    </edge>
    <edge source="ROU" target="MYS">
      <data key="d0">520956</data>
    </edge>
    <edge source="ROU" target="MEX">
      <data key="d0">8963756</data>
    </edge>
    <edge source="ROU" target="MDA">
      <data key="d0">4491081</data>
    </edge>
    <edge source="ROU" target="MAR">
      <data key="d0">14087</data>
    </edge>
    <edge source="ROU" target="NLD">
      <data key="d0">16225041</data>
    </edge>
    <edge source="ROU" target="NZL">
      <data key="d0">14207</data>
    </edge>
    <edge source="ROU" target="NOR">
      <data key="d0">334106</data>
    </edge>
    <edge source="ROU" target="PER">
      <data key="d0">31325</data>
    </edge>
    <edge source="ROU" target="PHL">
      <data key="d0">83712</data>
    </edge>
    <edge source="ROU" target="POL">
      <data key="d0">8549394</data>
    </edge>
    <edge source="ROU" target="PRT">
      <data key="d0">1513732</data>
    </edge>
    <edge source="ROU" target="RUS">
      <data key="d0">414683</data>
    </edge>
    <edge source="ROU" target="SAU">
      <data key="d0">243776</data>
    </edge>
    <edge source="ROU" target="SEN">
      <data key="d0">43040</data>
    </edge>
    <edge source="ROU" target="SRB">
      <data key="d0">733237</data>
    </edge>
    <edge source="ROU" target="IND">
      <data key="d0">304861</data>
    </edge>
    <edge source="ROU" target="SGP">
      <data key="d0">1469691</data>
    </edge>
    <edge source="ROU" target="SVK">
      <data key="d0">303666</data>
    </edge>
    <edge source="ROU" target="VNM">
      <data key="d0">16106</data>
    </edge>
    <edge source="ROU" target="SVN">
      <data key="d0">447262</data>
    </edge>
    <edge source="ROU" target="ZAF">
      <data key="d0">14541</data>
    </edge>
    <edge source="ROU" target="ZWE">
      <data key="d0">49615</data>
    </edge>
    <edge source="ROU" target="ESP">
      <data key="d0">5020194</data>
    </edge>
    <edge source="ROU" target="SWE">
      <data key="d0">848047</data>
    </edge>
    <edge source="ROU" target="CHE">
      <data key="d0">2993777</data>
    </edge>
    <edge source="ROU" target="THA">
      <data key="d0">242480</data>
    </edge>
    <edge source="ROU" target="TGO">
      <data key="d0">33098</data>
    </edge>
    <edge source="ROU" target="ARE">
      <data key="d0">5422889</data>
    </edge>
    <edge source="ROU" target="TUN">
      <data key="d0">16940</data>
    </edge>
    <edge source="ROU" target="TUR">
      <data key="d0">675929</data>
    </edge>
    <edge source="ROU" target="UKR">
      <data key="d0">390634</data>
    </edge>
    <edge source="ROU" target="MKD">
      <data key="d0">267550</data>
    </edge>
    <edge source="ROU" target="EGY">
      <data key="d0">114504</data>
    </edge>
    <edge source="ROU" target="GBR">
      <data key="d0">3680329</data>
    </edge>
    <edge source="ROU" target="TZA">
      <data key="d0">15554</data>
    </edge>
    <edge source="ROU" target="USA">
      <data key="d0">16870468</data>
    </edge>
    <edge source="ROU" target="BFA">
      <data key="d0">166818</data>
    </edge>
    <edge source="RUS" target="ALB">
      <data key="d0">620971</data>
    </edge>
    <edge source="RUS" target="DZA">
      <data key="d0">34855816</data>
    </edge>
    <edge source="RUS" target="AZE">
      <data key="d0">1314454</data>
    </edge>
    <edge source="RUS" target="AUT">
      <data key="d0">875464</data>
    </edge>
    <edge source="RUS" target="ARM">
      <data key="d0">1947153</data>
    </edge>
    <edge source="RUS" target="BEL">
      <data key="d0">90179</data>
    </edge>
    <edge source="RUS" target="BOL">
      <data key="d0">24393</data>
    </edge>
    <edge source="RUS" target="BRA">
      <data key="d0">357359</data>
    </edge>
    <edge source="RUS" target="BGR">
      <data key="d0">290806</data>
    </edge>
    <edge source="RUS" target="BLR">
      <data key="d0">33814619</data>
    </edge>
    <edge source="RUS" target="CAN">
      <data key="d0">49222</data>
    </edge>
    <edge source="RUS" target="CHL">
      <data key="d0">27693</data>
    </edge>
    <edge source="RUS" target="CHN">
      <data key="d0">28936381</data>
    </edge>
    <edge source="RUS" target="CZE">
      <data key="d0">1843014</data>
    </edge>
    <edge source="RUS" target="DNK">
      <data key="d0">156856</data>
    </edge>
    <edge source="RUS" target="ECU">
      <data key="d0">62517</data>
    </edge>
    <edge source="RUS" target="EST">
      <data key="d0">68902</data>
    </edge>
    <edge source="RUS" target="FIN">
      <data key="d0">326598</data>
    </edge>
    <edge source="RUS" target="FRA">
      <data key="d0">3022387</data>
    </edge>
    <edge source="RUS" target="GEO">
      <data key="d0">1879877</data>
    </edge>
    <edge source="RUS" target="DEU">
      <data key="d0">24234255</data>
    </edge>
    <edge source="RUS" target="HKG">
      <data key="d0">3382650</data>
    </edge>
    <edge source="RUS" target="HUN">
      <data key="d0">514336</data>
    </edge>
    <edge source="RUS" target="IRL">
      <data key="d0">27477</data>
    </edge>
    <edge source="RUS" target="ISR">
      <data key="d0">193174</data>
    </edge>
    <edge source="RUS" target="ITA">
      <data key="d0">754740</data>
    </edge>
    <edge source="RUS" target="JPN">
      <data key="d0">231122</data>
    </edge>
    <edge source="RUS" target="KAZ">
      <data key="d0">18826139</data>
    </edge>
    <edge source="RUS" target="JOR">
      <data key="d0">24781</data>
    </edge>
    <edge source="RUS" target="KOR">
      <data key="d0">796794</data>
    </edge>
    <edge source="RUS" target="KGZ">
      <data key="d0">3225095</data>
    </edge>
    <edge source="RUS" target="LBN">
      <data key="d0">31712</data>
    </edge>
    <edge source="RUS" target="LVA">
      <data key="d0">1066543</data>
    </edge>
    <edge source="RUS" target="LTU">
      <data key="d0">1902989</data>
    </edge>
    <edge source="RUS" target="MDA">
      <data key="d0">455069</data>
    </edge>
    <edge source="RUS" target="NLD">
      <data key="d0">12720338</data>
    </edge>
    <edge source="RUS" target="NOR">
      <data key="d0">11264</data>
    </edge>
    <edge source="RUS" target="PAK">
      <data key="d0">24426</data>
    </edge>
    <edge source="RUS" target="PAN">
      <data key="d0">145013</data>
    </edge>
    <edge source="RUS" target="PER">
      <data key="d0">470606</data>
    </edge>
    <edge source="RUS" target="PHL">
      <data key="d0">93866</data>
    </edge>
    <edge source="RUS" target="POL">
      <data key="d0">444459</data>
    </edge>
    <edge source="RUS" target="PRT">
      <data key="d0">17750</data>
    </edge>
    <edge source="RUS" target="ROU">
      <data key="d0">141254</data>
    </edge>
    <edge source="RUS" target="SAU">
      <data key="d0">20980</data>
    </edge>
    <edge source="RUS" target="SRB">
      <data key="d0">714067</data>
    </edge>
    <edge source="RUS" target="IND">
      <data key="d0">25809727</data>
    </edge>
    <edge source="RUS" target="SGP">
      <data key="d0">31359</data>
    </edge>
    <edge source="RUS" target="SVK">
      <data key="d0">290463</data>
    </edge>
    <edge source="RUS" target="VNM">
      <data key="d0">26202687</data>
    </edge>
    <edge source="RUS" target="ZAF">
      <data key="d0">12086</data>
    </edge>
    <edge source="RUS" target="ESP">
      <data key="d0">384865</data>
    </edge>
    <edge source="RUS" target="SWE">
      <data key="d0">155600</data>
    </edge>
    <edge source="RUS" target="CHE">
      <data key="d0">35810</data>
    </edge>
    <edge source="RUS" target="THA">
      <data key="d0">448612</data>
    </edge>
    <edge source="RUS" target="ARE">
      <data key="d0">2211086</data>
    </edge>
    <edge source="RUS" target="TUN">
      <data key="d0">365026</data>
    </edge>
    <edge source="RUS" target="TUR">
      <data key="d0">1053126</data>
    </edge>
    <edge source="RUS" target="UGA">
      <data key="d0">479052</data>
    </edge>
    <edge source="RUS" target="UKR">
      <data key="d0">7632103</data>
    </edge>
    <edge source="RUS" target="EGY">
      <data key="d0">377779</data>
    </edge>
    <edge source="RUS" target="GBR">
      <data key="d0">5524834</data>
    </edge>
    <edge source="RUS" target="TZA">
      <data key="d0">26010</data>
    </edge>
    <edge source="RUS" target="USA">
      <data key="d0">2890170</data>
    </edge>
    <edge source="RUS" target="BFA">
      <data key="d0">22801</data>
    </edge>
    <edge source="IND" target="ALB">
      <data key="d0">52359</data>
    </edge>
    <edge source="IND" target="DZA">
      <data key="d0">257579</data>
    </edge>
    <edge source="IND" target="ARG">
      <data key="d0">482699</data>
    </edge>
    <edge source="IND" target="AUS">
      <data key="d0">6505852</data>
    </edge>
    <edge source="IND" target="AUT">
      <data key="d0">204091</data>
    </edge>
    <edge source="IND" target="ARM">
      <data key="d0">291497</data>
    </edge>
    <edge source="IND" target="BEL">
      <data key="d0">6095845</data>
    </edge>
    <edge source="IND" target="BOL">
      <data key="d0">48591</data>
    </edge>
    <edge source="IND" target="BWA">
      <data key="d0">272605</data>
    </edge>
    <edge source="IND" target="BRA">
      <data key="d0">2308791</data>
    </edge>
    <edge source="IND" target="BGR">
      <data key="d0">57243</data>
    </edge>
    <edge source="IND" target="KHM">
      <data key="d0">274057</data>
    </edge>
    <edge source="IND" target="CMR">
      <data key="d0">526821</data>
    </edge>
    <edge source="IND" target="CAN">
      <data key="d0">1261459</data>
    </edge>
    <edge source="IND" target="LKA">
      <data key="d0">4635207</data>
    </edge>
    <edge source="IND" target="CHL">
      <data key="d0">206667</data>
    </edge>
    <edge source="IND" target="CHN">
      <data key="d0">46604207</data>
    </edge>
    <edge source="IND" target="COL">
      <data key="d0">63347</data>
    </edge>
    <edge source="IND" target="CRI">
      <data key="d0">48247</data>
    </edge>
    <edge source="IND" target="HRV">
      <data key="d0">66010</data>
    </edge>
    <edge source="IND" target="CZE">
      <data key="d0">119324</data>
    </edge>
    <edge source="IND" target="BEN">
      <data key="d0">11684</data>
    </edge>
    <edge source="IND" target="DNK">
      <data key="d0">198887</data>
    </edge>
    <edge source="IND" target="ECU">
      <data key="d0">21538</data>
    </edge>
    <edge source="IND" target="SLV">
      <data key="d0">57080</data>
    </edge>
    <edge source="IND" target="ETH">
      <data key="d0">408290</data>
    </edge>
    <edge source="IND" target="EST">
      <data key="d0">38655</data>
    </edge>
    <edge source="IND" target="FIN">
      <data key="d0">1023760</data>
    </edge>
    <edge source="IND" target="FRA">
      <data key="d0">14491732</data>
    </edge>
    <edge source="IND" target="GEO">
      <data key="d0">30678</data>
    </edge>
    <edge source="IND" target="GMB">
      <data key="d0">16463</data>
    </edge>
    <edge source="IND" target="DEU">
      <data key="d0">5891084</data>
    </edge>
    <edge source="IND" target="GHA">
      <data key="d0">571578</data>
    </edge>
    <edge source="IND" target="GRC">
      <data key="d0">249461</data>
    </edge>
    <edge source="IND" target="GTM">
      <data key="d0">317903</data>
    </edge>
    <edge source="IND" target="HND">
      <data key="d0">126662</data>
    </edge>
    <edge source="IND" target="HKG">
      <data key="d0">9100345</data>
    </edge>
    <edge source="IND" target="HUN">
      <data key="d0">45949285</data>
    </edge>
    <edge source="IND" target="IDN">
      <data key="d0">10573386</data>
    </edge>
    <edge source="IND" target="IRL">
      <data key="d0">1340963</data>
    </edge>
    <edge source="IND" target="ISR">
      <data key="d0">7604149</data>
    </edge>
    <edge source="IND" target="ITA">
      <data key="d0">4621911</data>
    </edge>
    <edge source="IND" target="CIV">
      <data key="d0">16181</data>
    </edge>
    <edge source="IND" target="JPN">
      <data key="d0">10441244</data>
    </edge>
    <edge source="IND" target="KAZ">
      <data key="d0">88960</data>
    </edge>
    <edge source="IND" target="JOR">
      <data key="d0">171398</data>
    </edge>
    <edge source="IND" target="KOR">
      <data key="d0">5876360</data>
    </edge>
    <edge source="IND" target="LBN">
      <data key="d0">67764</data>
    </edge>
    <edge source="IND" target="LVA">
      <data key="d0">184486</data>
    </edge>
    <edge source="IND" target="LTU">
      <data key="d0">885662</data>
    </edge>
    <edge source="IND" target="MDG">
      <data key="d0">54449</data>
    </edge>
    <edge source="IND" target="MWI">
      <data key="d0">128829</data>
    </edge>
    <edge source="IND" target="MYS">
      <data key="d0">25095929</data>
    </edge>
    <edge source="IND" target="MRT">
      <data key="d0">28589</data>
    </edge>
    <edge source="IND" target="MUS">
      <data key="d0">612509</data>
    </edge>
    <edge source="IND" target="MEX">
      <data key="d0">768482</data>
    </edge>
    <edge source="IND" target="MAR">
      <data key="d0">103260</data>
    </edge>
    <edge source="IND" target="MOZ">
      <data key="d0">1155966</data>
    </edge>
    <edge source="IND" target="OMN">
      <data key="d0">980444</data>
    </edge>
    <edge source="IND" target="NAM">
      <data key="d0">20034</data>
    </edge>
    <edge source="IND" target="NLD">
      <data key="d0">6686637</data>
    </edge>
    <edge source="IND" target="NZL">
      <data key="d0">468173</data>
    </edge>
    <edge source="IND" target="NER">
      <data key="d0">90153</data>
    </edge>
    <edge source="IND" target="NOR">
      <data key="d0">250115</data>
    </edge>
    <edge source="IND" target="PAK">
      <data key="d0">957789</data>
    </edge>
    <edge source="IND" target="PRY">
      <data key="d0">28184</data>
    </edge>
    <edge source="IND" target="PER">
      <data key="d0">490375</data>
    </edge>
    <edge source="IND" target="PHL">
      <data key="d0">12556302</data>
    </edge>
    <edge source="IND" target="POL">
      <data key="d0">2244583</data>
    </edge>
    <edge source="IND" target="PRT">
      <data key="d0">44354</data>
    </edge>
    <edge source="IND" target="ROU">
      <data key="d0">958763</data>
    </edge>
    <edge source="IND" target="RUS">
      <data key="d0">3539707</data>
    </edge>
    <edge source="IND" target="SAU">
      <data key="d0">5499790</data>
    </edge>
    <edge source="IND" target="SEN">
      <data key="d0">100029</data>
    </edge>
    <edge source="IND" target="SRB">
      <data key="d0">47369</data>
    </edge>
    <edge source="IND" target="SGP">
      <data key="d0">51093187</data>
    </edge>
    <edge source="IND" target="SVK">
      <data key="d0">381351</data>
    </edge>
    <edge source="IND" target="VNM">
      <data key="d0">1584252</data>
    </edge>
    <edge source="IND" target="SVN">
      <data key="d0">384940</data>
    </edge>
    <edge source="IND" target="ZAF">
      <data key="d0">4990930</data>
    </edge>
    <edge source="IND" target="ZWE">
      <data key="d0">61849</data>
    </edge>
    <edge source="IND" target="ESP">
      <data key="d0">1255323</data>
    </edge>
    <edge source="IND" target="SWE">
      <data key="d0">423789</data>
    </edge>
    <edge source="IND" target="CHE">
      <data key="d0">549000</data>
    </edge>
    <edge source="IND" target="THA">
      <data key="d0">19765416</data>
    </edge>
    <edge source="IND" target="TGO">
      <data key="d0">165263</data>
    </edge>
    <edge source="IND" target="ARE">
      <data key="d0">29710308</data>
    </edge>
    <edge source="IND" target="TUN">
      <data key="d0">440934</data>
    </edge>
    <edge source="IND" target="TUR">
      <data key="d0">2039296</data>
    </edge>
    <edge source="IND" target="UGA">
      <data key="d0">534491</data>
    </edge>
    <edge source="IND" target="UKR">
      <data key="d0">15782</data>
    </edge>
    <edge source="IND" target="EGY">
      <data key="d0">1196405</data>
    </edge>
    <edge source="IND" target="GBR">
      <data key="d0">18351748</data>
    </edge>
    <edge source="IND" target="TZA">
      <data key="d0">2444068</data>
    </edge>
    <edge source="IND" target="USA">
      <data key="d0">109307899</data>
    </edge>
    <edge source="IND" target="BFA">
      <data key="d0">166485</data>
    </edge>
    <edge source="IND" target="URY">
      <data key="d0">14150</data>
    </edge>
    <edge source="SGP" target="ALB">
      <data key="d0">20395</data>
    </edge>
    <edge source="SGP" target="DZA">
      <data key="d0">900088</data>
    </edge>
    <edge source="SGP" target="AZE">
      <data key="d0">106358</data>
    </edge>
    <edge source="SGP" target="ARG">
      <data key="d0">3109517</data>
    </edge>
    <edge source="SGP" target="AUS">
      <data key="d0">928282511</data>
    </edge>
    <edge source="SGP" target="AUT">
      <data key="d0">7511043</data>
    </edge>
    <edge source="SGP" target="BEL">
      <data key="d0">43462215</data>
    </edge>
    <edge source="SGP" target="BOL">
      <data key="d0">53089</data>
    </edge>
    <edge source="SGP" target="BWA">
      <data key="d0">12924</data>
    </edge>
    <edge source="SGP" target="BRA">
      <data key="d0">31757633</data>
    </edge>
    <edge source="SGP" target="BGR">
      <data key="d0">1552494</data>
    </edge>
    <edge source="SGP" target="KHM">
      <data key="d0">55896318</data>
    </edge>
    <edge source="SGP" target="CMR">
      <data key="d0">23900</data>
    </edge>
    <edge source="SGP" target="CAN">
      <data key="d0">23840047</data>
    </edge>
    <edge source="SGP" target="CAF">
      <data key="d0">10875</data>
    </edge>
    <edge source="SGP" target="LKA">
      <data key="d0">125015033</data>
    </edge>
    <edge source="SGP" target="CHL">
      <data key="d0">4069569</data>
    </edge>
    <edge source="SGP" target="CHN">
      <data key="d0">1489093250</data>
    </edge>
    <edge source="SGP" target="COL">
      <data key="d0">6216941</data>
    </edge>
    <edge source="SGP" target="CRI">
      <data key="d0">474960</data>
    </edge>
    <edge source="SGP" target="HRV">
      <data key="d0">111403</data>
    </edge>
    <edge source="SGP" target="CZE">
      <data key="d0">152369921</data>
    </edge>
    <edge source="SGP" target="BEN">
      <data key="d0">109341</data>
    </edge>
    <edge source="SGP" target="DNK">
      <data key="d0">56784255</data>
    </edge>
    <edge source="SGP" target="ECU">
      <data key="d0">953509</data>
    </edge>
    <edge source="SGP" target="SLV">
      <data key="d0">21131</data>
    </edge>
    <edge source="SGP" target="ETH">
      <data key="d0">68031</data>
    </edge>
    <edge source="SGP" target="EST">
      <data key="d0">170364</data>
    </edge>
    <edge source="SGP" target="FIN">
      <data key="d0">10841712</data>
    </edge>
    <edge source="SGP" target="FRA">
      <data key="d0">174730626</data>
    </edge>
    <edge source="SGP" target="GEO">
      <data key="d0">311835</data>
    </edge>
    <edge source="SGP" target="DEU">
      <data key="d0">404354744</data>
    </edge>
    <edge source="SGP" target="GHA">
      <data key="d0">995170</data>
    </edge>
    <edge source="SGP" target="GRC">
      <data key="d0">1114405</data>
    </edge>
    <edge source="SGP" target="GTM">
      <data key="d0">96893</data>
    </edge>
    <edge source="SGP" target="HND">
      <data key="d0">376583</data>
    </edge>
    <edge source="SGP" target="HKG">
      <data key="d0">2174721615</data>
    </edge>
    <edge source="SGP" target="HUN">
      <data key="d0">58771757</data>
    </edge>
    <edge source="SGP" target="IDN">
      <data key="d0">1447973899</data>
    </edge>
    <edge source="SGP" target="IRL">
      <data key="d0">36017050</data>
    </edge>
    <edge source="SGP" target="ISR">
      <data key="d0">23796267</data>
    </edge>
    <edge source="SGP" target="ITA">
      <data key="d0">81879396</data>
    </edge>
    <edge source="SGP" target="CIV">
      <data key="d0">303287</data>
    </edge>
    <edge source="SGP" target="JPN">
      <data key="d0">1168763606</data>
    </edge>
    <edge source="SGP" target="KAZ">
      <data key="d0">391748</data>
    </edge>
    <edge source="SGP" target="JOR">
      <data key="d0">554210</data>
    </edge>
    <edge source="SGP" target="KOR">
      <data key="d0">712107931</data>
    </edge>
    <edge source="SGP" target="LBN">
      <data key="d0">1954724</data>
    </edge>
    <edge source="SGP" target="LVA">
      <data key="d0">318730</data>
    </edge>
    <edge source="SGP" target="LTU">
      <data key="d0">577674</data>
    </edge>
    <edge source="SGP" target="MDG">
      <data key="d0">3916801</data>
    </edge>
    <edge source="SGP" target="MWI">
      <data key="d0">66884</data>
    </edge>
    <edge source="SGP" target="MYS">
      <data key="d0">1623280089</data>
    </edge>
    <edge source="SGP" target="MRT">
      <data key="d0">18023</data>
    </edge>
    <edge source="SGP" target="MUS">
      <data key="d0">6602823</data>
    </edge>
    <edge source="SGP" target="MEX">
      <data key="d0">127383833</data>
    </edge>
    <edge source="SGP" target="MDA">
      <data key="d0">13334</data>
    </edge>
    <edge source="SGP" target="MAR">
      <data key="d0">2390096</data>
    </edge>
    <edge source="SGP" target="MOZ">
      <data key="d0">1327179</data>
    </edge>
    <edge source="SGP" target="OMN">
      <data key="d0">1228212</data>
    </edge>
    <edge source="SGP" target="NAM">
      <data key="d0">49285</data>
    </edge>
    <edge source="SGP" target="NLD">
      <data key="d0">538644783</data>
    </edge>
    <edge source="SGP" target="NZL">
      <data key="d0">119184051</data>
    </edge>
    <edge source="SGP" target="NIC">
      <data key="d0">10327</data>
    </edge>
    <edge source="SGP" target="NOR">
      <data key="d0">1442519</data>
    </edge>
    <edge source="SGP" target="PAK">
      <data key="d0">93855730</data>
    </edge>
    <edge source="SGP" target="PAN">
      <data key="d0">204193</data>
    </edge>
    <edge source="SGP" target="PER">
      <data key="d0">2949144</data>
    </edge>
    <edge source="SGP" target="PHL">
      <data key="d0">747055866</data>
    </edge>
    <edge source="SGP" target="POL">
      <data key="d0">5954806</data>
    </edge>
    <edge source="SGP" target="PRT">
      <data key="d0">1712286</data>
    </edge>
    <edge source="SGP" target="ROU">
      <data key="d0">2195869</data>
    </edge>
    <edge source="SGP" target="RUS">
      <data key="d0">25477155</data>
    </edge>
    <edge source="SGP" target="SAU">
      <data key="d0">28299001</data>
    </edge>
    <edge source="SGP" target="SRB">
      <data key="d0">172468</data>
    </edge>
    <edge source="SGP" target="IND">
      <data key="d0">1315068232</data>
    </edge>
    <edge source="SGP" target="SVK">
      <data key="d0">331139</data>
    </edge>
    <edge source="SGP" target="VNM">
      <data key="d0">538783583</data>
    </edge>
    <edge source="SGP" target="SVN">
      <data key="d0">3433916</data>
    </edge>
    <edge source="SGP" target="ZAF">
      <data key="d0">37764835</data>
    </edge>
    <edge source="SGP" target="ZWE">
      <data key="d0">2474017</data>
    </edge>
    <edge source="SGP" target="ESP">
      <data key="d0">56414263</data>
    </edge>
    <edge source="SGP" target="SWE">
      <data key="d0">920397</data>
    </edge>
    <edge source="SGP" target="CHE">
      <data key="d0">7061652</data>
    </edge>
    <edge source="SGP" target="THA">
      <data key="d0">878484331</data>
    </edge>
    <edge source="SGP" target="TGO">
      <data key="d0">46317</data>
    </edge>
    <edge source="SGP" target="ARE">
      <data key="d0">302806704</data>
    </edge>
    <edge source="SGP" target="TUN">
      <data key="d0">1656195</data>
    </edge>
    <edge source="SGP" target="TUR">
      <data key="d0">51133772</data>
    </edge>
    <edge source="SGP" target="UGA">
      <data key="d0">175179</data>
    </edge>
    <edge source="SGP" target="UKR">
      <data key="d0">406904</data>
    </edge>
    <edge source="SGP" target="EGY">
      <data key="d0">9452845</data>
    </edge>
    <edge source="SGP" target="GBR">
      <data key="d0">127628430</data>
    </edge>
    <edge source="SGP" target="TZA">
      <data key="d0">855620</data>
    </edge>
    <edge source="SGP" target="USA">
      <data key="d0">1830455391</data>
    </edge>
    <edge source="SGP" target="URY">
      <data key="d0">167528</data>
    </edge>
    <edge source="SVK" target="ALB">
      <data key="d0">463928</data>
    </edge>
    <edge source="SVK" target="DZA">
      <data key="d0">18104</data>
    </edge>
    <edge source="SVK" target="ARG">
      <data key="d0">43228</data>
    </edge>
    <edge source="SVK" target="AUS">
      <data key="d0">582437</data>
    </edge>
    <edge source="SVK" target="AUT">
      <data key="d0">42644298</data>
    </edge>
    <edge source="SVK" target="ARM">
      <data key="d0">12280</data>
    </edge>
    <edge source="SVK" target="BEL">
      <data key="d0">36926259</data>
    </edge>
    <edge source="SVK" target="BWA">
      <data key="d0">105358</data>
    </edge>
    <edge source="SVK" target="BRA">
      <data key="d0">95282</data>
    </edge>
    <edge source="SVK" target="BGR">
      <data key="d0">19478757</data>
    </edge>
    <edge source="SVK" target="BLR">
      <data key="d0">233407</data>
    </edge>
    <edge source="SVK" target="CMR">
      <data key="d0">135411</data>
    </edge>
    <edge source="SVK" target="CAN">
      <data key="d0">2425979</data>
    </edge>
    <edge source="SVK" target="LKA">
      <data key="d0">124955</data>
    </edge>
    <edge source="SVK" target="CHN">
      <data key="d0">549879</data>
    </edge>
    <edge source="SVK" target="COL">
      <data key="d0">12798</data>
    </edge>
    <edge source="SVK" target="HRV">
      <data key="d0">8463801</data>
    </edge>
    <edge source="SVK" target="CZE">
      <data key="d0">230721587</data>
    </edge>
    <edge source="SVK" target="DNK">
      <data key="d0">21715764</data>
    </edge>
    <edge source="SVK" target="EST">
      <data key="d0">4076989</data>
    </edge>
    <edge source="SVK" target="FIN">
      <data key="d0">3838890</data>
    </edge>
    <edge source="SVK" target="FRA">
      <data key="d0">22813205</data>
    </edge>
    <edge source="SVK" target="GEO">
      <data key="d0">116807</data>
    </edge>
    <edge source="SVK" target="DEU">
      <data key="d0">335847740</data>
    </edge>
    <edge source="SVK" target="GRC">
      <data key="d0">22243088</data>
    </edge>
    <edge source="SVK" target="HKG">
      <data key="d0">3167634</data>
    </edge>
    <edge source="SVK" target="HUN">
      <data key="d0">80689630</data>
    </edge>
    <edge source="SVK" target="IRL">
      <data key="d0">602413</data>
    </edge>
    <edge source="SVK" target="ISR">
      <data key="d0">1408018</data>
    </edge>
    <edge source="SVK" target="ITA">
      <data key="d0">176236077</data>
    </edge>
    <edge source="SVK" target="CIV">
      <data key="d0">148285</data>
    </edge>
    <edge source="SVK" target="JPN">
      <data key="d0">225520</data>
    </edge>
    <edge source="SVK" target="KAZ">
      <data key="d0">71016</data>
    </edge>
    <edge source="SVK" target="JOR">
      <data key="d0">195934</data>
    </edge>
    <edge source="SVK" target="KOR">
      <data key="d0">924144</data>
    </edge>
    <edge source="SVK" target="LVA">
      <data key="d0">45487585</data>
    </edge>
    <edge source="SVK" target="LTU">
      <data key="d0">8327034</data>
    </edge>
    <edge source="SVK" target="MDG">
      <data key="d0">31640</data>
    </edge>
    <edge source="SVK" target="MYS">
      <data key="d0">173750</data>
    </edge>
    <edge source="SVK" target="MEX">
      <data key="d0">31860</data>
    </edge>
    <edge source="SVK" target="MDA">
      <data key="d0">146391</data>
    </edge>
    <edge source="SVK" target="MAR">
      <data key="d0">219089</data>
    </edge>
    <edge source="SVK" target="OMN">
      <data key="d0">53914</data>
    </edge>
    <edge source="SVK" target="NLD">
      <data key="d0">64349790</data>
    </edge>
    <edge source="SVK" target="NZL">
      <data key="d0">102039</data>
    </edge>
    <edge source="SVK" target="NOR">
      <data key="d0">254925</data>
    </edge>
    <edge source="SVK" target="PAN">
      <data key="d0">57993</data>
    </edge>
    <edge source="SVK" target="PHL">
      <data key="d0">16867</data>
    </edge>
    <edge source="SVK" target="POL">
      <data key="d0">136702103</data>
    </edge>
    <edge source="SVK" target="PRT">
      <data key="d0">15827947</data>
    </edge>
    <edge source="SVK" target="ROU">
      <data key="d0">28758706</data>
    </edge>
    <edge source="SVK" target="RUS">
      <data key="d0">3313564</data>
    </edge>
    <edge source="SVK" target="SAU">
      <data key="d0">201749</data>
    </edge>
    <edge source="SVK" target="SRB">
      <data key="d0">3229116</data>
    </edge>
    <edge source="SVK" target="IND">
      <data key="d0">2373555</data>
    </edge>
    <edge source="SVK" target="SGP">
      <data key="d0">184652</data>
    </edge>
    <edge source="SVK" target="VNM">
      <data key="d0">3201488</data>
    </edge>
    <edge source="SVK" target="SVN">
      <data key="d0">7743613</data>
    </edge>
    <edge source="SVK" target="ZAF">
      <data key="d0">3241201</data>
    </edge>
    <edge source="SVK" target="ESP">
      <data key="d0">7188619</data>
    </edge>
    <edge source="SVK" target="SWE">
      <data key="d0">7388344</data>
    </edge>
    <edge source="SVK" target="CHE">
      <data key="d0">65621176</data>
    </edge>
    <edge source="SVK" target="THA">
      <data key="d0">60089</data>
    </edge>
    <edge source="SVK" target="ARE">
      <data key="d0">5412568</data>
    </edge>
    <edge source="SVK" target="TUN">
      <data key="d0">94723</data>
    </edge>
    <edge source="SVK" target="TUR">
      <data key="d0">3277183</data>
    </edge>
    <edge source="SVK" target="UKR">
      <data key="d0">1953896</data>
    </edge>
    <edge source="SVK" target="MKD">
      <data key="d0">360985</data>
    </edge>
    <edge source="SVK" target="EGY">
      <data key="d0">475871</data>
    </edge>
    <edge source="SVK" target="GBR">
      <data key="d0">39852042</data>
    </edge>
    <edge source="SVK" target="USA">
      <data key="d0">21954729</data>
    </edge>
    <edge source="SVK" target="URY">
      <data key="d0">17513</data>
    </edge>
    <edge source="VNM" target="DZA">
      <data key="d0">4268232</data>
    </edge>
    <edge source="VNM" target="AZE">
      <data key="d0">215489</data>
    </edge>
    <edge source="VNM" target="ARG">
      <data key="d0">18284858</data>
    </edge>
    <edge source="VNM" target="AUS">
      <data key="d0">160626540</data>
    </edge>
    <edge source="VNM" target="AUT">
      <data key="d0">256306368</data>
    </edge>
    <edge source="VNM" target="BEL">
      <data key="d0">357998</data>
    </edge>
    <edge source="VNM" target="BOL">
      <data key="d0">111189</data>
    </edge>
    <edge source="VNM" target="BRA">
      <data key="d0">55153390</data>
    </edge>
    <edge source="VNM" target="BGR">
      <data key="d0">150414</data>
    </edge>
    <edge source="VNM" target="KHM">
      <data key="d0">2457533</data>
    </edge>
    <edge source="VNM" target="CMR">
      <data key="d0">21807</data>
    </edge>
    <edge source="VNM" target="CAN">
      <data key="d0">166831732</data>
    </edge>
    <edge source="VNM" target="LKA">
      <data key="d0">1587337</data>
    </edge>
    <edge source="VNM" target="CHL">
      <data key="d0">47216248</data>
    </edge>
    <edge source="VNM" target="CHN">
      <data key="d0">573209605</data>
    </edge>
    <edge source="VNM" target="COL">
      <data key="d0">12526769</data>
    </edge>
    <edge source="VNM" target="CRI">
      <data key="d0">1256581</data>
    </edge>
    <edge source="VNM" target="HRV">
      <data key="d0">10348286</data>
    </edge>
    <edge source="VNM" target="CZE">
      <data key="d0">1628032</data>
    </edge>
    <edge source="VNM" target="DNK">
      <data key="d0">165342</data>
    </edge>
    <edge source="VNM" target="ECU">
      <data key="d0">4335116</data>
    </edge>
    <edge source="VNM" target="SLV">
      <data key="d0">848769</data>
    </edge>
    <edge source="VNM" target="FIN">
      <data key="d0">150028</data>
    </edge>
    <edge source="VNM" target="FRA">
      <data key="d0">206162628</data>
    </edge>
    <edge source="VNM" target="GEO">
      <data key="d0">276890</data>
    </edge>
    <edge source="VNM" target="DEU">
      <data key="d0">312169906</data>
    </edge>
    <edge source="VNM" target="GHA">
      <data key="d0">20265</data>
    </edge>
    <edge source="VNM" target="GRC">
      <data key="d0">12306972</data>
    </edge>
    <edge source="VNM" target="GTM">
      <data key="d0">3131494</data>
    </edge>
    <edge source="VNM" target="HND">
      <data key="d0">149358</data>
    </edge>
    <edge source="VNM" target="HKG">
      <data key="d0">148021126</data>
    </edge>
    <edge source="VNM" target="HUN">
      <data key="d0">1001952</data>
    </edge>
    <edge source="VNM" target="IDN">
      <data key="d0">72852881</data>
    </edge>
    <edge source="VNM" target="IRL">
      <data key="d0">1092718</data>
    </edge>
    <edge source="VNM" target="ISR">
      <data key="d0">14367363</data>
    </edge>
    <edge source="VNM" target="ITA">
      <data key="d0">213867038</data>
    </edge>
    <edge source="VNM" target="JPN">
      <data key="d0">209013151</data>
    </edge>
    <edge source="VNM" target="KAZ">
      <data key="d0">5972633</data>
    </edge>
    <edge source="VNM" target="JOR">
      <data key="d0">2777184</data>
    </edge>
    <edge source="VNM" target="KOR">
      <data key="d0">245042846</data>
    </edge>
    <edge source="VNM" target="LBN">
      <data key="d0">61732</data>
    </edge>
    <edge source="VNM" target="LVA">
      <data key="d0">10031934</data>
    </edge>
    <edge source="VNM" target="MYS">
      <data key="d0">79434672</data>
    </edge>
    <edge source="VNM" target="MUS">
      <data key="d0">778762</data>
    </edge>
    <edge source="VNM" target="MEX">
      <data key="d0">109595409</data>
    </edge>
    <edge source="VNM" target="MAR">
      <data key="d0">11010940</data>
    </edge>
    <edge source="VNM" target="MOZ">
      <data key="d0">311511</data>
    </edge>
    <edge source="VNM" target="NLD">
      <data key="d0">652813176</data>
    </edge>
    <edge source="VNM" target="NZL">
      <data key="d0">16672875</data>
    </edge>
    <edge source="VNM" target="NIC">
      <data key="d0">1151674</data>
    </edge>
    <edge source="VNM" target="NOR">
      <data key="d0">49916</data>
    </edge>
    <edge source="VNM" target="PAK">
      <data key="d0">499154</data>
    </edge>
    <edge source="VNM" target="PAN">
      <data key="d0">16578118</data>
    </edge>
    <edge source="VNM" target="PRY">
      <data key="d0">326810</data>
    </edge>
    <edge source="VNM" target="PER">
      <data key="d0">20539703</data>
    </edge>
    <edge source="VNM" target="PHL">
      <data key="d0">42545735</data>
    </edge>
    <edge source="VNM" target="POL">
      <data key="d0">17787811</data>
    </edge>
    <edge source="VNM" target="PRT">
      <data key="d0">29009423</data>
    </edge>
    <edge source="VNM" target="ROU">
      <data key="d0">664904</data>
    </edge>
    <edge source="VNM" target="RUS">
      <data key="d0">95267166</data>
    </edge>
    <edge source="VNM" target="SAU">
      <data key="d0">3734392</data>
    </edge>
    <edge source="VNM" target="SEN">
      <data key="d0">24501</data>
    </edge>
    <edge source="VNM" target="IND">
      <data key="d0">74171685</data>
    </edge>
    <edge source="VNM" target="SGP">
      <data key="d0">151720181</data>
    </edge>
    <edge source="VNM" target="SVK">
      <data key="d0">3062140</data>
    </edge>
    <edge source="VNM" target="SVN">
      <data key="d0">86675614</data>
    </edge>
    <edge source="VNM" target="ZAF">
      <data key="d0">51758121</data>
    </edge>
    <edge source="VNM" target="ESP">
      <data key="d0">148343338</data>
    </edge>
    <edge source="VNM" target="SWE">
      <data key="d0">54080980</data>
    </edge>
    <edge source="VNM" target="CHE">
      <data key="d0">4302825</data>
    </edge>
    <edge source="VNM" target="THA">
      <data key="d0">92877884</data>
    </edge>
    <edge source="VNM" target="ARE">
      <data key="d0">229379620</data>
    </edge>
    <edge source="VNM" target="TUN">
      <data key="d0">73815</data>
    </edge>
    <edge source="VNM" target="TUR">
      <data key="d0">80445161</data>
    </edge>
    <edge source="VNM" target="UKR">
      <data key="d0">15222003</data>
    </edge>
    <edge source="VNM" target="EGY">
      <data key="d0">612433</data>
    </edge>
    <edge source="VNM" target="GBR">
      <data key="d0">222939290</data>
    </edge>
    <edge source="VNM" target="TZA">
      <data key="d0">469750</data>
    </edge>
    <edge source="VNM" target="USA">
      <data key="d0">1609380830</data>
    </edge>
    <edge source="VNM" target="URY">
      <data key="d0">10661182</data>
    </edge>
    <edge source="SVN" target="ALB">
      <data key="d0">272069</data>
    </edge>
    <edge source="SVN" target="AUS">
      <data key="d0">905171</data>
    </edge>
    <edge source="SVN" target="AUT">
      <data key="d0">8046035</data>
    </edge>
    <edge source="SVN" target="BEL">
      <data key="d0">339057</data>
    </edge>
    <edge source="SVN" target="BRA">
      <data key="d0">52217</data>
    </edge>
    <edge source="SVN" target="BGR">
      <data key="d0">1237875</data>
    </edge>
    <edge source="SVN" target="KHM">
      <data key="d0">46120</data>
    </edge>
    <edge source="SVN" target="CAN">
      <data key="d0">255113</data>
    </edge>
    <edge source="SVN" target="CHN">
      <data key="d0">510544</data>
    </edge>
    <edge source="SVN" target="COL">
      <data key="d0">1088159</data>
    </edge>
    <edge source="SVN" target="CRI">
      <data key="d0">20819</data>
    </edge>
    <edge source="SVN" target="HRV">
      <data key="d0">21096664</data>
    </edge>
    <edge source="SVN" target="CZE">
      <data key="d0">2181262</data>
    </edge>
    <edge source="SVN" target="DNK">
      <data key="d0">481587</data>
    </edge>
    <edge source="SVN" target="EST">
      <data key="d0">29958</data>
    </edge>
    <edge source="SVN" target="FIN">
      <data key="d0">253000</data>
    </edge>
    <edge source="SVN" target="FRA">
      <data key="d0">3253656</data>
    </edge>
    <edge source="SVN" target="GEO">
      <data key="d0">80622</data>
    </edge>
    <edge source="SVN" target="DEU">
      <data key="d0">22740629</data>
    </edge>
    <edge source="SVN" target="GHA">
      <data key="d0">10857</data>
    </edge>
    <edge source="SVN" target="GRC">
      <data key="d0">380633</data>
    </edge>
    <edge source="SVN" target="HKG">
      <data key="d0">1353156</data>
    </edge>
    <edge source="SVN" target="HUN">
      <data key="d0">901020</data>
    </edge>
    <edge source="SVN" target="IDN">
      <data key="d0">15077</data>
    </edge>
    <edge source="SVN" target="IRL">
      <data key="d0">90919</data>
    </edge>
    <edge source="SVN" target="ISR">
      <data key="d0">87756</data>
    </edge>
    <edge source="SVN" target="ITA">
      <data key="d0">22730558</data>
    </edge>
    <edge source="SVN" target="JPN">
      <data key="d0">219821</data>
    </edge>
    <edge source="SVN" target="KAZ">
      <data key="d0">37028</data>
    </edge>
    <edge source="SVN" target="KOR">
      <data key="d0">180628</data>
    </edge>
    <edge source="SVN" target="LVA">
      <data key="d0">495140</data>
    </edge>
    <edge source="SVN" target="LTU">
      <data key="d0">118441</data>
    </edge>
    <edge source="SVN" target="MDG">
      <data key="d0">11281</data>
    </edge>
    <edge source="SVN" target="MYS">
      <data key="d0">1738905</data>
    </edge>
    <edge source="SVN" target="MEX">
      <data key="d0">156753</data>
    </edge>
    <edge source="SVN" target="MDA">
      <data key="d0">68076</data>
    </edge>
    <edge source="SVN" target="OMN">
      <data key="d0">14338</data>
    </edge>
    <edge source="SVN" target="NLD">
      <data key="d0">12843647</data>
    </edge>
    <edge source="SVN" target="NZL">
      <data key="d0">101268</data>
    </edge>
    <edge source="SVN" target="NOR">
      <data key="d0">298164</data>
    </edge>
    <edge source="SVN" target="PRY">
      <data key="d0">14372</data>
    </edge>
    <edge source="SVN" target="PER">
      <data key="d0">33637</data>
    </edge>
    <edge source="SVN" target="PHL">
      <data key="d0">51170</data>
    </edge>
    <edge source="SVN" target="POL">
      <data key="d0">5517297</data>
    </edge>
    <edge source="SVN" target="PRT">
      <data key="d0">417676</data>
    </edge>
    <edge source="SVN" target="ROU">
      <data key="d0">2346453</data>
    </edge>
    <edge source="SVN" target="RUS">
      <data key="d0">539085</data>
    </edge>
    <edge source="SVN" target="SAU">
      <data key="d0">79689</data>
    </edge>
    <edge source="SVN" target="SRB">
      <data key="d0">4094089</data>
    </edge>
    <edge source="SVN" target="IND">
      <data key="d0">49372</data>
    </edge>
    <edge source="SVN" target="SGP">
      <data key="d0">204947</data>
    </edge>
    <edge source="SVN" target="SVK">
      <data key="d0">2584024</data>
    </edge>
    <edge source="SVN" target="VNM">
      <data key="d0">54939</data>
    </edge>
    <edge source="SVN" target="ZAF">
      <data key="d0">189358</data>
    </edge>
    <edge source="SVN" target="ESP">
      <data key="d0">1208701</data>
    </edge>
    <edge source="SVN" target="SWE">
      <data key="d0">572268</data>
    </edge>
    <edge source="SVN" target="CHE">
      <data key="d0">1194016</data>
    </edge>
    <edge source="SVN" target="THA">
      <data key="d0">81550</data>
    </edge>
    <edge source="SVN" target="ARE">
      <data key="d0">1689640</data>
    </edge>
    <edge source="SVN" target="TUR">
      <data key="d0">385796</data>
    </edge>
    <edge source="SVN" target="MKD">
      <data key="d0">1086430</data>
    </edge>
    <edge source="SVN" target="EGY">
      <data key="d0">227864</data>
    </edge>
    <edge source="SVN" target="GBR">
      <data key="d0">3041256</data>
    </edge>
    <edge source="SVN" target="USA">
      <data key="d0">6618376</data>
    </edge>
    <edge source="SVN" target="URY">
      <data key="d0">31563</data>
    </edge>
    <edge source="ZAF" target="DZA">
      <data key="d0">96761</data>
    </edge>
    <edge source="ZAF" target="ARG">
      <data key="d0">11404</data>
    </edge>
    <edge source="ZAF" target="AUS">
      <data key="d0">1643014</data>
    </edge>
    <edge source="ZAF" target="AUT">
      <data key="d0">266016</data>
    </edge>
    <edge source="ZAF" target="ARM">
      <data key="d0">30980</data>
    </edge>
    <edge source="ZAF" target="BEL">
      <data key="d0">1672778</data>
    </edge>
    <edge source="ZAF" target="BWA">
      <data key="d0">54043325</data>
    </edge>
    <edge source="ZAF" target="BRA">
      <data key="d0">61084</data>
    </edge>
    <edge source="ZAF" target="BDI">
      <data key="d0">145733</data>
    </edge>
    <edge source="ZAF" target="CMR">
      <data key="d0">137667</data>
    </edge>
    <edge source="ZAF" target="CAN">
      <data key="d0">823797</data>
    </edge>
    <edge source="ZAF" target="CHL">
      <data key="d0">106890</data>
    </edge>
    <edge source="ZAF" target="CHN">
      <data key="d0">4325653</data>
    </edge>
    <edge source="ZAF" target="CRI">
      <data key="d0">17000</data>
    </edge>
    <edge source="ZAF" target="HRV">
      <data key="d0">29178</data>
    </edge>
    <edge source="ZAF" target="CZE">
      <data key="d0">1080238</data>
    </edge>
    <edge source="ZAF" target="BEN">
      <data key="d0">134806</data>
    </edge>
    <edge source="ZAF" target="DNK">
      <data key="d0">95994</data>
    </edge>
    <edge source="ZAF" target="ETH">
      <data key="d0">546771</data>
    </edge>
    <edge source="ZAF" target="EST">
      <data key="d0">117495</data>
    </edge>
    <edge source="ZAF" target="FRA">
      <data key="d0">5568519</data>
    </edge>
    <edge source="ZAF" target="GMB">
      <data key="d0">16702</data>
    </edge>
    <edge source="ZAF" target="DEU">
      <data key="d0">9867658</data>
    </edge>
    <edge source="ZAF" target="GHA">
      <data key="d0">3698523</data>
    </edge>
    <edge source="ZAF" target="GRC">
      <data key="d0">126384</data>
    </edge>
    <edge source="ZAF" target="HKG">
      <data key="d0">4123045</data>
    </edge>
    <edge source="ZAF" target="HUN">
      <data key="d0">982817</data>
    </edge>
    <edge source="ZAF" target="IDN">
      <data key="d0">69011</data>
    </edge>
    <edge source="ZAF" target="IRL">
      <data key="d0">2554437</data>
    </edge>
    <edge source="ZAF" target="ISR">
      <data key="d0">404184</data>
    </edge>
    <edge source="ZAF" target="ITA">
      <data key="d0">924983</data>
    </edge>
    <edge source="ZAF" target="CIV">
      <data key="d0">581523</data>
    </edge>
    <edge source="ZAF" target="JAM">
      <data key="d0">41928</data>
    </edge>
    <edge source="ZAF" target="JPN">
      <data key="d0">134956</data>
    </edge>
    <edge source="ZAF" target="JOR">
      <data key="d0">42455</data>
    </edge>
    <edge source="ZAF" target="KOR">
      <data key="d0">173548</data>
    </edge>
    <edge source="ZAF" target="LBN">
      <data key="d0">1010755</data>
    </edge>
    <edge source="ZAF" target="MDG">
      <data key="d0">375186</data>
    </edge>
    <edge source="ZAF" target="MWI">
      <data key="d0">6280039</data>
    </edge>
    <edge source="ZAF" target="MYS">
      <data key="d0">3532705</data>
    </edge>
    <edge source="ZAF" target="MRT">
      <data key="d0">11698</data>
    </edge>
    <edge source="ZAF" target="MUS">
      <data key="d0">6839021</data>
    </edge>
    <edge source="ZAF" target="MEX">
      <data key="d0">10074</data>
    </edge>
    <edge source="ZAF" target="MAR">
      <data key="d0">379691</data>
    </edge>
    <edge source="ZAF" target="MOZ">
      <data key="d0">20257034</data>
    </edge>
    <edge source="ZAF" target="OMN">
      <data key="d0">2982542</data>
    </edge>
    <edge source="ZAF" target="NAM">
      <data key="d0">57377669</data>
    </edge>
    <edge source="ZAF" target="NLD">
      <data key="d0">15464914</data>
    </edge>
    <edge source="ZAF" target="NZL">
      <data key="d0">75560</data>
    </edge>
    <edge source="ZAF" target="PAK">
      <data key="d0">45953</data>
    </edge>
    <edge source="ZAF" target="PAN">
      <data key="d0">16171</data>
    </edge>
    <edge source="ZAF" target="PHL">
      <data key="d0">15897</data>
    </edge>
    <edge source="ZAF" target="POL">
      <data key="d0">1189576</data>
    </edge>
    <edge source="ZAF" target="PRT">
      <data key="d0">29708</data>
    </edge>
    <edge source="ZAF" target="ROU">
      <data key="d0">23644</data>
    </edge>
    <edge source="ZAF" target="RUS">
      <data key="d0">34402</data>
    </edge>
    <edge source="ZAF" target="SAU">
      <data key="d0">5815958</data>
    </edge>
    <edge source="ZAF" target="SEN">
      <data key="d0">175336</data>
    </edge>
    <edge source="ZAF" target="IND">
      <data key="d0">411649</data>
    </edge>
    <edge source="ZAF" target="SGP">
      <data key="d0">2684481</data>
    </edge>
    <edge source="ZAF" target="VNM">
      <data key="d0">60186</data>
    </edge>
    <edge source="ZAF" target="ZWE">
      <data key="d0">27897964</data>
    </edge>
    <edge source="ZAF" target="ESP">
      <data key="d0">450519</data>
    </edge>
    <edge source="ZAF" target="SWE">
      <data key="d0">661545</data>
    </edge>
    <edge source="ZAF" target="CHE">
      <data key="d0">533498</data>
    </edge>
    <edge source="ZAF" target="THA">
      <data key="d0">32305</data>
    </edge>
    <edge source="ZAF" target="TGO">
      <data key="d0">10660</data>
    </edge>
    <edge source="ZAF" target="ARE">
      <data key="d0">3947443</data>
    </edge>
    <edge source="ZAF" target="TUR">
      <data key="d0">128165</data>
    </edge>
    <edge source="ZAF" target="UGA">
      <data key="d0">4095920</data>
    </edge>
    <edge source="ZAF" target="EGY">
      <data key="d0">823343</data>
    </edge>
    <edge source="ZAF" target="GBR">
      <data key="d0">4843342</data>
    </edge>
    <edge source="ZAF" target="TZA">
      <data key="d0">3438364</data>
    </edge>
    <edge source="ZAF" target="USA">
      <data key="d0">6699360</data>
    </edge>
    <edge source="ZAF" target="BFA">
      <data key="d0">237877</data>
    </edge>
    <edge source="SWE" target="ALB">
      <data key="d0">22569</data>
    </edge>
    <edge source="SWE" target="DZA">
      <data key="d0">2160928</data>
    </edge>
    <edge source="SWE" target="AZE">
      <data key="d0">214467</data>
    </edge>
    <edge source="SWE" target="ARG">
      <data key="d0">919614</data>
    </edge>
    <edge source="SWE" target="AUS">
      <data key="d0">17370336</data>
    </edge>
    <edge source="SWE" target="AUT">
      <data key="d0">10071312</data>
    </edge>
    <edge source="SWE" target="ARM">
      <data key="d0">48413</data>
    </edge>
    <edge source="SWE" target="BEL">
      <data key="d0">11840843</data>
    </edge>
    <edge source="SWE" target="BOL">
      <data key="d0">40344</data>
    </edge>
    <edge source="SWE" target="BWA">
      <data key="d0">57768</data>
    </edge>
    <edge source="SWE" target="BRA">
      <data key="d0">5400040</data>
    </edge>
    <edge source="SWE" target="BGR">
      <data key="d0">3662083</data>
    </edge>
    <edge source="SWE" target="BLR">
      <data key="d0">212596</data>
    </edge>
    <edge source="SWE" target="CMR">
      <data key="d0">154243</data>
    </edge>
    <edge source="SWE" target="CAN">
      <data key="d0">5787929</data>
    </edge>
    <edge source="SWE" target="CAF">
      <data key="d0">88523</data>
    </edge>
    <edge source="SWE" target="LKA">
      <data key="d0">546927</data>
    </edge>
    <edge source="SWE" target="CHL">
      <data key="d0">3281327</data>
    </edge>
    <edge source="SWE" target="CHN">
      <data key="d0">16026348</data>
    </edge>
    <edge source="SWE" target="COL">
      <data key="d0">616506</data>
    </edge>
    <edge source="SWE" target="CRI">
      <data key="d0">493018</data>
    </edge>
    <edge source="SWE" target="HRV">
      <data key="d0">1434850</data>
    </edge>
    <edge source="SWE" target="CZE">
      <data key="d0">10765817</data>
    </edge>
    <edge source="SWE" target="BEN">
      <data key="d0">264751</data>
    </edge>
    <edge source="SWE" target="DNK">
      <data key="d0">459018609</data>
    </edge>
    <edge source="SWE" target="ECU">
      <data key="d0">120097</data>
    </edge>
    <edge source="SWE" target="SLV">
      <data key="d0">62212</data>
    </edge>
    <edge source="SWE" target="ETH">
      <data key="d0">286034</data>
    </edge>
    <edge source="SWE" target="EST">
      <data key="d0">12476176</data>
    </edge>
    <edge source="SWE" target="FIN">
      <data key="d0">354820452</data>
    </edge>
    <edge source="SWE" target="FRA">
      <data key="d0">24857164</data>
    </edge>
    <edge source="SWE" target="GEO">
      <data key="d0">297962</data>
    </edge>
    <edge source="SWE" target="PSE">
      <data key="d0">99048</data>
    </edge>
    <edge source="SWE" target="DEU">
      <data key="d0">75531918</data>
    </edge>
    <edge source="SWE" target="GHA">
      <data key="d0">1425261</data>
    </edge>
    <edge source="SWE" target="GRC">
      <data key="d0">2763518</data>
    </edge>
    <edge source="SWE" target="GTM">
      <data key="d0">81741</data>
    </edge>
    <edge source="SWE" target="HND">
      <data key="d0">49933</data>
    </edge>
    <edge source="SWE" target="HKG">
      <data key="d0">6451795</data>
    </edge>
    <edge source="SWE" target="HUN">
      <data key="d0">7710300</data>
    </edge>
    <edge source="SWE" target="IDN">
      <data key="d0">1288558</data>
    </edge>
    <edge source="SWE" target="IRL">
      <data key="d0">6274983</data>
    </edge>
    <edge source="SWE" target="ISR">
      <data key="d0">1943888</data>
    </edge>
    <edge source="SWE" target="ITA">
      <data key="d0">15723591</data>
    </edge>
    <edge source="SWE" target="CIV">
      <data key="d0">1220149</data>
    </edge>
    <edge source="SWE" target="JAM">
      <data key="d0">482259</data>
    </edge>
    <edge source="SWE" target="JPN">
      <data key="d0">8870342</data>
    </edge>
    <edge source="SWE" target="KAZ">
      <data key="d0">783613</data>
    </edge>
    <edge source="SWE" target="JOR">
      <data key="d0">980539</data>
    </edge>
    <edge source="SWE" target="KOR">
      <data key="d0">3820536</data>
    </edge>
    <edge source="SWE" target="KGZ">
      <data key="d0">20231</data>
    </edge>
    <edge source="SWE" target="LBN">
      <data key="d0">846643</data>
    </edge>
    <edge source="SWE" target="LVA">
      <data key="d0">2954130</data>
    </edge>
    <edge source="SWE" target="LTU">
      <data key="d0">7008662</data>
    </edge>
    <edge source="SWE" target="MDG">
      <data key="d0">233178</data>
    </edge>
    <edge source="SWE" target="MWI">
      <data key="d0">336202</data>
    </edge>
    <edge source="SWE" target="MYS">
      <data key="d0">4050322</data>
    </edge>
    <edge source="SWE" target="MRT">
      <data key="d0">43151</data>
    </edge>
    <edge source="SWE" target="MUS">
      <data key="d0">141614</data>
    </edge>
    <edge source="SWE" target="MEX">
      <data key="d0">1766725</data>
    </edge>
    <edge source="SWE" target="MDA">
      <data key="d0">1103326</data>
    </edge>
    <edge source="SWE" target="MAR">
      <data key="d0">1239911</data>
    </edge>
    <edge source="SWE" target="MOZ">
      <data key="d0">111210</data>
    </edge>
    <edge source="SWE" target="OMN">
      <data key="d0">1459641</data>
    </edge>
    <edge source="SWE" target="NAM">
      <data key="d0">584348</data>
    </edge>
    <edge source="SWE" target="NLD">
      <data key="d0">52697693</data>
    </edge>
    <edge source="SWE" target="NZL">
      <data key="d0">3081243</data>
    </edge>
    <edge source="SWE" target="NIC">
      <data key="d0">11694</data>
    </edge>
    <edge source="SWE" target="NER">
      <data key="d0">938441</data>
    </edge>
    <edge source="SWE" target="NOR">
      <data key="d0">608207200</data>
    </edge>
    <edge source="SWE" target="PAK">
      <data key="d0">415019</data>
    </edge>
    <edge source="SWE" target="PAN">
      <data key="d0">511494</data>
    </edge>
    <edge source="SWE" target="PRY">
      <data key="d0">115536</data>
    </edge>
    <edge source="SWE" target="PER">
      <data key="d0">462730</data>
    </edge>
    <edge source="SWE" target="PHL">
      <data key="d0">176696</data>
    </edge>
    <edge source="SWE" target="POL">
      <data key="d0">23168906</data>
    </edge>
    <edge source="SWE" target="PRT">
      <data key="d0">1675395</data>
    </edge>
    <edge source="SWE" target="ROU">
      <data key="d0">3134451</data>
    </edge>
    <edge source="SWE" target="RUS">
      <data key="d0">18044493</data>
    </edge>
    <edge source="SWE" target="SAU">
      <data key="d0">5724898</data>
    </edge>
    <edge source="SWE" target="SEN">
      <data key="d0">220314</data>
    </edge>
    <edge source="SWE" target="SRB">
      <data key="d0">3293372</data>
    </edge>
    <edge source="SWE" target="IND">
      <data key="d0">4687877</data>
    </edge>
    <edge source="SWE" target="SGP">
      <data key="d0">5455937</data>
    </edge>
    <edge source="SWE" target="SVK">
      <data key="d0">4897667</data>
    </edge>
    <edge source="SWE" target="VNM">
      <data key="d0">3667462</data>
    </edge>
    <edge source="SWE" target="SVN">
      <data key="d0">1471803</data>
    </edge>
    <edge source="SWE" target="ZAF">
      <data key="d0">5491955</data>
    </edge>
    <edge source="SWE" target="ESP">
      <data key="d0">18444777</data>
    </edge>
    <edge source="SWE" target="CHE">
      <data key="d0">12937737</data>
    </edge>
    <edge source="SWE" target="THA">
      <data key="d0">4263620</data>
    </edge>
    <edge source="SWE" target="TGO">
      <data key="d0">107468</data>
    </edge>
    <edge source="SWE" target="ARE">
      <data key="d0">7478994</data>
    </edge>
    <edge source="SWE" target="TUN">
      <data key="d0">1495424</data>
    </edge>
    <edge source="SWE" target="TUR">
      <data key="d0">6401862</data>
    </edge>
    <edge source="SWE" target="UGA">
      <data key="d0">842316</data>
    </edge>
    <edge source="SWE" target="UKR">
      <data key="d0">529620</data>
    </edge>
    <edge source="SWE" target="MKD">
      <data key="d0">191196</data>
    </edge>
    <edge source="SWE" target="EGY">
      <data key="d0">3652143</data>
    </edge>
    <edge source="SWE" target="GBR">
      <data key="d0">39573905</data>
    </edge>
    <edge source="SWE" target="TZA">
      <data key="d0">672403</data>
    </edge>
    <edge source="SWE" target="USA">
      <data key="d0">50662241</data>
    </edge>
    <edge source="SWE" target="BFA">
      <data key="d0">268143</data>
    </edge>
    <edge source="SWE" target="URY">
      <data key="d0">97995</data>
    </edge>
    <edge source="CHE" target="ALB">
      <data key="d0">264685</data>
    </edge>
    <edge source="CHE" target="DZA">
      <data key="d0">967005</data>
    </edge>
    <edge source="CHE" target="AZE">
      <data key="d0">244431</data>
    </edge>
    <edge source="CHE" target="ARG">
      <data key="d0">1404162</data>
    </edge>
    <edge source="CHE" target="AUS">
      <data key="d0">7676835</data>
    </edge>
    <edge source="CHE" target="AUT">
      <data key="d0">20402680</data>
    </edge>
    <edge source="CHE" target="BEL">
      <data key="d0">9748803</data>
    </edge>
    <edge source="CHE" target="BOL">
      <data key="d0">56849</data>
    </edge>
    <edge source="CHE" target="BRA">
      <data key="d0">4833992</data>
    </edge>
    <edge source="CHE" target="BGR">
      <data key="d0">1140765</data>
    </edge>
    <edge source="CHE" target="BLR">
      <data key="d0">198839</data>
    </edge>
    <edge source="CHE" target="KHM">
      <data key="d0">37283</data>
    </edge>
    <edge source="CHE" target="CMR">
      <data key="d0">76006</data>
    </edge>
    <edge source="CHE" target="CAN">
      <data key="d0">4763193</data>
    </edge>
    <edge source="CHE" target="LKA">
      <data key="d0">301497</data>
    </edge>
    <edge source="CHE" target="CHL">
      <data key="d0">317193</data>
    </edge>
    <edge source="CHE" target="CHN">
      <data key="d0">21611702</data>
    </edge>
    <edge source="CHE" target="COL">
      <data key="d0">378050</data>
    </edge>
    <edge source="CHE" target="CRI">
      <data key="d0">105589</data>
    </edge>
    <edge source="CHE" target="HRV">
      <data key="d0">1232552</data>
    </edge>
    <edge source="CHE" target="CZE">
      <data key="d0">7968586</data>
    </edge>
    <edge source="CHE" target="BEN">
      <data key="d0">21334</data>
    </edge>
    <edge source="CHE" target="DNK">
      <data key="d0">8433917</data>
    </edge>
    <edge source="CHE" target="ECU">
      <data key="d0">1867737</data>
    </edge>
    <edge source="CHE" target="SLV">
      <data key="d0">362127</data>
    </edge>
    <edge source="CHE" target="ETH">
      <data key="d0">312701</data>
    </edge>
    <edge source="CHE" target="EST">
      <data key="d0">192014</data>
    </edge>
    <edge source="CHE" target="FIN">
      <data key="d0">4244597</data>
    </edge>
    <edge source="CHE" target="FRA">
      <data key="d0">44013038</data>
    </edge>
    <edge source="CHE" target="GEO">
      <data key="d0">847622</data>
    </edge>
    <edge source="CHE" target="DEU">
      <data key="d0">248208334</data>
    </edge>
    <edge source="CHE" target="GHA">
      <data key="d0">424019</data>
    </edge>
    <edge source="CHE" target="GRC">
      <data key="d0">1907879</data>
    </edge>
    <edge source="CHE" target="GTM">
      <data key="d0">44916</data>
    </edge>
    <edge source="CHE" target="HND">
      <data key="d0">10230</data>
    </edge>
    <edge source="CHE" target="HKG">
      <data key="d0">6394358</data>
    </edge>
    <edge source="CHE" target="HUN">
      <data key="d0">10197017</data>
    </edge>
    <edge source="CHE" target="IDN">
      <data key="d0">2835837</data>
    </edge>
    <edge source="CHE" target="IRL">
      <data key="d0">5707129</data>
    </edge>
    <edge source="CHE" target="ISR">
      <data key="d0">12233294</data>
    </edge>
    <edge source="CHE" target="ITA">
      <data key="d0">27543847</data>
    </edge>
    <edge source="CHE" target="CIV">
      <data key="d0">75235</data>
    </edge>
    <edge source="CHE" target="JPN">
      <data key="d0">10356375</data>
    </edge>
    <edge source="CHE" target="KAZ">
      <data key="d0">639780</data>
    </edge>
    <edge source="CHE" target="JOR">
      <data key="d0">58875</data>
    </edge>
    <edge source="CHE" target="KOR">
      <data key="d0">5085323</data>
    </edge>
    <edge source="CHE" target="KGZ">
      <data key="d0">10596</data>
    </edge>
    <edge source="CHE" target="LBN">
      <data key="d0">218244</data>
    </edge>
    <edge source="CHE" target="LVA">
      <data key="d0">301096</data>
    </edge>
    <edge source="CHE" target="LTU">
      <data key="d0">225156</data>
    </edge>
    <edge source="CHE" target="MDG">
      <data key="d0">16317</data>
    </edge>
    <edge source="CHE" target="MYS">
      <data key="d0">4770350</data>
    </edge>
    <edge source="CHE" target="MUS">
      <data key="d0">17559</data>
    </edge>
    <edge source="CHE" target="MEX">
      <data key="d0">4219714</data>
    </edge>
    <edge source="CHE" target="MAR">
      <data key="d0">1493336</data>
    </edge>
    <edge source="CHE" target="MOZ">
      <data key="d0">62522</data>
    </edge>
    <edge source="CHE" target="OMN">
      <data key="d0">86364</data>
    </edge>
    <edge source="CHE" target="NLD">
      <data key="d0">108391807</data>
    </edge>
    <edge source="CHE" target="NZL">
      <data key="d0">715233</data>
    </edge>
    <edge source="CHE" target="NIC">
      <data key="d0">30288</data>
    </edge>
    <edge source="CHE" target="NER">
      <data key="d0">46295</data>
    </edge>
    <edge source="CHE" target="NOR">
      <data key="d0">1805558</data>
    </edge>
    <edge source="CHE" target="PAK">
      <data key="d0">686306</data>
    </edge>
    <edge source="CHE" target="PAN">
      <data key="d0">94826</data>
    </edge>
    <edge source="CHE" target="PRY">
      <data key="d0">1623107</data>
    </edge>
    <edge source="CHE" target="PER">
      <data key="d0">1866179</data>
    </edge>
    <edge source="CHE" target="PHL">
      <data key="d0">636609</data>
    </edge>
    <edge source="CHE" target="POL">
      <data key="d0">30510329</data>
    </edge>
    <edge source="CHE" target="PRT">
      <data key="d0">1934281</data>
    </edge>
    <edge source="CHE" target="ROU">
      <data key="d0">2310161</data>
    </edge>
    <edge source="CHE" target="RUS">
      <data key="d0">7225287</data>
    </edge>
    <edge source="CHE" target="SAU">
      <data key="d0">1498295</data>
    </edge>
    <edge source="CHE" target="SEN">
      <data key="d0">90876</data>
    </edge>
    <edge source="CHE" target="SRB">
      <data key="d0">782261</data>
    </edge>
    <edge source="CHE" target="IND">
      <data key="d0">6611041</data>
    </edge>
    <edge source="CHE" target="SGP">
      <data key="d0">9157524</data>
    </edge>
    <edge source="CHE" target="SVK">
      <data key="d0">4765102</data>
    </edge>
    <edge source="CHE" target="VNM">
      <data key="d0">1131452</data>
    </edge>
    <edge source="CHE" target="SVN">
      <data key="d0">1416944</data>
    </edge>
    <edge source="CHE" target="ZAF">
      <data key="d0">4756808</data>
    </edge>
    <edge source="CHE" target="ESP">
      <data key="d0">22688737</data>
    </edge>
    <edge source="CHE" target="SWE">
      <data key="d0">7023686</data>
    </edge>
    <edge source="CHE" target="THA">
      <data key="d0">2559146</data>
    </edge>
    <edge source="CHE" target="TGO">
      <data key="d0">22630</data>
    </edge>
    <edge source="CHE" target="ARE">
      <data key="d0">11054942</data>
    </edge>
    <edge source="CHE" target="TUN">
      <data key="d0">1264167</data>
    </edge>
    <edge source="CHE" target="TUR">
      <data key="d0">7717239</data>
    </edge>
    <edge source="CHE" target="UGA">
      <data key="d0">68085</data>
    </edge>
    <edge source="CHE" target="UKR">
      <data key="d0">1568149</data>
    </edge>
    <edge source="CHE" target="MKD">
      <data key="d0">387366</data>
    </edge>
    <edge source="CHE" target="EGY">
      <data key="d0">592104</data>
    </edge>
    <edge source="CHE" target="GBR">
      <data key="d0">76326234</data>
    </edge>
    <edge source="CHE" target="TZA">
      <data key="d0">47525</data>
    </edge>
    <edge source="CHE" target="USA">
      <data key="d0">133903376</data>
    </edge>
    <edge source="CHE" target="BFA">
      <data key="d0">75161</data>
    </edge>
    <edge source="CHE" target="URY">
      <data key="d0">277491</data>
    </edge>
    <edge source="THA" target="ALB">
      <data key="d0">18528</data>
    </edge>
    <edge source="THA" target="DZA">
      <data key="d0">32953</data>
    </edge>
    <edge source="THA" target="ARG">
      <data key="d0">1897947</data>
    </edge>
    <edge source="THA" target="AUS">
      <data key="d0">133777371</data>
    </edge>
    <edge source="THA" target="AUT">
      <data key="d0">1917347</data>
    </edge>
    <edge source="THA" target="BEL">
      <data key="d0">37737098</data>
    </edge>
    <edge source="THA" target="BWA">
      <data key="d0">15916</data>
    </edge>
    <edge source="THA" target="BRA">
      <data key="d0">23218117</data>
    </edge>
    <edge source="THA" target="BGR">
      <data key="d0">541344</data>
    </edge>
    <edge source="THA" target="KHM">
      <data key="d0">13422822</data>
    </edge>
    <edge source="THA" target="CAN">
      <data key="d0">39580346</data>
    </edge>
    <edge source="THA" target="LKA">
      <data key="d0">1313251</data>
    </edge>
    <edge source="THA" target="CHL">
      <data key="d0">489494</data>
    </edge>
    <edge source="THA" target="CHN">
      <data key="d0">1683919582</data>
    </edge>
    <edge source="THA" target="HRV">
      <data key="d0">435778</data>
    </edge>
    <edge source="THA" target="CZE">
      <data key="d0">302057961</data>
    </edge>
    <edge source="THA" target="DNK">
      <data key="d0">3033832</data>
    </edge>
    <edge source="THA" target="ECU">
      <data key="d0">51846</data>
    </edge>
    <edge source="THA" target="ETH">
      <data key="d0">67649</data>
    </edge>
    <edge source="THA" target="FIN">
      <data key="d0">38651205</data>
    </edge>
    <edge source="THA" target="FRA">
      <data key="d0">81221405</data>
    </edge>
    <edge source="THA" target="DEU">
      <data key="d0">553075420</data>
    </edge>
    <edge source="THA" target="GHA">
      <data key="d0">25777</data>
    </edge>
    <edge source="THA" target="GRC">
      <data key="d0">613620</data>
    </edge>
    <edge source="THA" target="HKG">
      <data key="d0">2894655171</data>
    </edge>
    <edge source="THA" target="HUN">
      <data key="d0">136118542</data>
    </edge>
    <edge source="THA" target="IDN">
      <data key="d0">81546058</data>
    </edge>
    <edge source="THA" target="IRL">
      <data key="d0">245854162</data>
    </edge>
    <edge source="THA" target="ISR">
      <data key="d0">12468847</data>
    </edge>
    <edge source="THA" target="ITA">
      <data key="d0">10245181</data>
    </edge>
    <edge source="THA" target="CIV">
      <data key="d0">30925</data>
    </edge>
    <edge source="THA" target="JPN">
      <data key="d0">872362140</data>
    </edge>
    <edge source="THA" target="JOR">
      <data key="d0">50813</data>
    </edge>
    <edge source="THA" target="KOR">
      <data key="d0">147852124</data>
    </edge>
    <edge source="THA" target="LVA">
      <data key="d0">1078416</data>
    </edge>
    <edge source="THA" target="MYS">
      <data key="d0">1024933418</data>
    </edge>
    <edge source="THA" target="MEX">
      <data key="d0">647584960</data>
    </edge>
    <edge source="THA" target="MAR">
      <data key="d0">684109</data>
    </edge>
    <edge source="THA" target="MOZ">
      <data key="d0">20560</data>
    </edge>
    <edge source="THA" target="OMN">
      <data key="d0">100602</data>
    </edge>
    <edge source="THA" target="NLD">
      <data key="d0">1338665609</data>
    </edge>
    <edge source="THA" target="NZL">
      <data key="d0">17764307</data>
    </edge>
    <edge source="THA" target="NOR">
      <data key="d0">59746</data>
    </edge>
    <edge source="THA" target="PAK">
      <data key="d0">1439227</data>
    </edge>
    <edge source="THA" target="PAN">
      <data key="d0">6623956</data>
    </edge>
    <edge source="THA" target="PRY">
      <data key="d0">534350</data>
    </edge>
    <edge source="THA" target="PER">
      <data key="d0">390258</data>
    </edge>
    <edge source="THA" target="PHL">
      <data key="d0">196169383</data>
    </edge>
    <edge source="THA" target="POL">
      <data key="d0">78301114</data>
    </edge>
    <edge source="THA" target="PRT">
      <data key="d0">338936</data>
    </edge>
    <edge source="THA" target="ROU">
      <data key="d0">6765988</data>
    </edge>
    <edge source="THA" target="RUS">
      <data key="d0">6714732</data>
    </edge>
    <edge source="THA" target="SAU">
      <data key="d0">1237595</data>
    </edge>
    <edge source="THA" target="SRB">
      <data key="d0">216452</data>
    </edge>
    <edge source="THA" target="IND">
      <data key="d0">176290154</data>
    </edge>
    <edge source="THA" target="SGP">
      <data key="d0">477825771</data>
    </edge>
    <edge source="THA" target="SVK">
      <data key="d0">1120685</data>
    </edge>
    <edge source="THA" target="VNM">
      <data key="d0">101121676</data>
    </edge>
    <edge source="THA" target="SVN">
      <data key="d0">2756304</data>
    </edge>
    <edge source="THA" target="ZAF">
      <data key="d0">30697317</data>
    </edge>
    <edge source="THA" target="ESP">
      <data key="d0">18974921</data>
    </edge>
    <edge source="THA" target="SWE">
      <data key="d0">12929744</data>
    </edge>
    <edge source="THA" target="CHE">
      <data key="d0">18176179</data>
    </edge>
    <edge source="THA" target="ARE">
      <data key="d0">165732728</data>
    </edge>
    <edge source="THA" target="TUN">
      <data key="d0">907111</data>
    </edge>
    <edge source="THA" target="TUR">
      <data key="d0">15718481</data>
    </edge>
    <edge source="THA" target="UKR">
      <data key="d0">58818</data>
    </edge>
    <edge source="THA" target="EGY">
      <data key="d0">314403</data>
    </edge>
    <edge source="THA" target="GBR">
      <data key="d0">53856356</data>
    </edge>
    <edge source="THA" target="USA">
      <data key="d0">4691310766</data>
[truncated: 29,416 more chars]
