# Supplementary material for: Core-periphery structure in sectoral international trade networks: A new approach to an old theory
Source: PLoS One. 2020 Apr 2;15(4):e0229547. doi: 10.1371/journal.pone.0229547 (PMC7117750; doi:10.1371/journal.pone.0229547)
Supplement: S8 File — (ZIP) [file pone.0229547.s008.zip › S8_File/Networks 2016/76-TELECOMM.SOUND EQUIP ETC.graphml]

<?xml version='1.0' encoding='utf-8'?>
<graphml xmlns="http://graphml.graphdrawing.org/xmlns" xmlns:xsi="http://www.w3.org/2001/XMLSchema-instance" xsi:schemaLocation="http://graphml.graphdrawing.org/xmlns http://graphml.graphdrawing.org/xmlns/1.0/graphml.xsd">
  <key attr.name="weight" attr.type="long" for="edge" id="d0" />
  <graph edgedefault="directed">
    <node id="ALB" />
    <node id="BEL" />
    <node id="DEU" />
    <node id="HKG" />
    <node id="NLD" />
    <node id="ROU" />
    <node id="SRB" />
    <node id="SVK" />
    <node id="CHE" />
    <node id="MKD" />
    <node id="DZA" />
    <node id="CHN" />
    <node id="FRA" />
    <node id="GRC" />
    <node id="MRT" />
    <node id="RUS" />
    <node id="ZAF" />
    <node id="ESP" />
    <node id="USA" />
    <node id="AZE" />
    <node id="BLR" />
    <node id="CAN" />
    <node id="CZE" />
    <node id="NOR" />
    <node id="TUR" />
    <node id="UKR" />
    <node id="GBR" />
    <node id="ARG" />
    <node id="BOL" />
    <node id="BRA" />
    <node id="CHL" />
    <node id="COL" />
    <node id="CRI" />
    <node id="ECU" />
    <node id="SLV" />
    <node id="GTM" />
    <node id="HND" />
    <node id="IDN" />
    <node id="IRL" />
    <node id="ISR" />
    <node id="ITA" />
    <node id="KOR" />
    <node id="MEX" />
    <node id="NIC" />
    <node id="PAN" />
    <node id="PRY" />
    <node id="PER" />
    <node id="IND" />
    <node id="THA" />
    <node id="URY" />
    <node id="AUS" />
    <node id="AUT" />
    <node id="ARM" />
    <node id="BWA" />
    <node id="BGR" />
    <node id="KHM" />
    <node id="CMR" />
    <node id="CAF" />
    <node id="LKA" />
    <node id="HRV" />
    <node id="DNK" />
    <node id="ETH" />
    <node id="EST" />
    <node id="FIN" />
    <node id="GHA" />
    <node id="HUN" />
    <node id="CIV" />
    <node id="JPN" />
    <node id="KAZ" />
    <node id="JOR" />
    <node id="KGZ" />
    <node id="LBN" />
    <node id="LVA" />
    <node id="LTU" />
    <node id="MYS" />
    <node id="MUS" />
    <node id="MAR" />
    <node id="OMN" />
    <node id="NAM" />
    <node id="NZL" />
    <node id="PAK" />
    <node id="PHL" />
    <node id="POL" />
    <node id="PRT" />
    <node id="SAU" />
    <node id="SEN" />
    <node id="SGP" />
    <node id="VNM" />
    <node id="SWE" />
    <node id="ARE" />
    <node id="TUN" />
    <node id="UGA" />
    <node id="EGY" />
    <node id="TZA" />
    <node id="BFA" />
    <node id="BEN" />
    <node id="GEO" />
    <node id="GMB" />
    <node id="MWI" />
    <node id="MDA" />
    <node id="SVN" />
    <node id="TGO" />
    <node id="BDI" />
    <node id="MDG" />
    <node id="MOZ" />
    <node id="NER" />
    <node id="ZWE" />
    <node id="JAM" />
    <node id="PSE" />
    <edge source="ALB" target="BEL">
      <data key="d0">20775</data>
    </edge>
    <edge source="ALB" target="DEU">
      <data key="d0">30796</data>
    </edge>
    <edge source="ALB" target="HKG">
      <data key="d0">183115</data>
    </edge>
    <edge source="ALB" target="NLD">
      <data key="d0">1753722</data>
    </edge>
    <edge source="ALB" target="ROU">
      <data key="d0">50224</data>
    </edge>
    <edge source="ALB" target="SRB">
      <data key="d0">489139</data>
    </edge>
    <edge source="ALB" target="SVK">
      <data key="d0">24718</data>
    </edge>
    <edge source="ALB" target="CHE">
      <data key="d0">18640</data>
    </edge>
    <edge source="ALB" target="MKD">
      <data key="d0">40802</data>
    </edge>
    <edge source="BEL" target="ALB">
      <data key="d0">142600</data>
    </edge>
    <edge source="BEL" target="DZA">
      <data key="d0">2385044</data>
    </edge>
    <edge source="BEL" target="AZE">
      <data key="d0">299123</data>
    </edge>
    <edge source="BEL" target="ARG">
      <data key="d0">672660</data>
    </edge>
    <edge source="BEL" target="AUS">
      <data key="d0">10434196</data>
    </edge>
    <edge source="BEL" target="AUT">
      <data key="d0">45639240</data>
    </edge>
    <edge source="BEL" target="ARM">
      <data key="d0">673618</data>
    </edge>
    <edge source="BEL" target="BOL">
      <data key="d0">85360</data>
    </edge>
    <edge source="BEL" target="BRA">
      <data key="d0">9538487</data>
    </edge>
    <edge source="BEL" target="BGR">
      <data key="d0">4031471</data>
    </edge>
    <edge source="BEL" target="BDI">
      <data key="d0">436319</data>
    </edge>
    <edge source="BEL" target="BLR">
      <data key="d0">299745</data>
    </edge>
    <edge source="BEL" target="KHM">
      <data key="d0">87504</data>
    </edge>
    <edge source="BEL" target="CMR">
      <data key="d0">1987844</data>
    </edge>
    <edge source="BEL" target="CAN">
      <data key="d0">37072041</data>
    </edge>
    <edge source="BEL" target="CAF">
      <data key="d0">369780</data>
    </edge>
    <edge source="BEL" target="LKA">
      <data key="d0">495156</data>
    </edge>
    <edge source="BEL" target="CHL">
      <data key="d0">1421853</data>
    </edge>
    <edge source="BEL" target="CHN">
      <data key="d0">86072682</data>
    </edge>
    <edge source="BEL" target="COL">
      <data key="d0">1658128</data>
    </edge>
    <edge source="BEL" target="CRI">
      <data key="d0">349068</data>
    </edge>
    <edge source="BEL" target="HRV">
      <data key="d0">4146648</data>
    </edge>
    <edge source="BEL" target="CZE">
      <data key="d0">62186243</data>
    </edge>
    <edge source="BEL" target="BEN">
      <data key="d0">162583</data>
    </edge>
    <edge source="BEL" target="DNK">
      <data key="d0">31740258</data>
    </edge>
    <edge source="BEL" target="ECU">
      <data key="d0">456270</data>
    </edge>
    <edge source="BEL" target="SLV">
      <data key="d0">117462</data>
    </edge>
    <edge source="BEL" target="ETH">
      <data key="d0">547352</data>
    </edge>
    <edge source="BEL" target="EST">
      <data key="d0">7866751</data>
    </edge>
    <edge source="BEL" target="FIN">
      <data key="d0">23187124</data>
    </edge>
    <edge source="BEL" target="FRA">
      <data key="d0">677202509</data>
    </edge>
    <edge source="BEL" target="GEO">
      <data key="d0">732702</data>
    </edge>
    <edge source="BEL" target="GMB">
      <data key="d0">74702</data>
    </edge>
    <edge source="BEL" target="DEU">
      <data key="d0">938125012</data>
    </edge>
    <edge source="BEL" target="GHA">
      <data key="d0">803331</data>
    </edge>
    <edge source="BEL" target="GRC">
      <data key="d0">10322086</data>
    </edge>
    <edge source="BEL" target="GTM">
      <data key="d0">199527</data>
    </edge>
    <edge source="BEL" target="HND">
      <data key="d0">91696</data>
    </edge>
    <edge source="BEL" target="HKG">
      <data key="d0">28538327</data>
    </edge>
    <edge source="BEL" target="HUN">
      <data key="d0">23187983</data>
    </edge>
    <edge source="BEL" target="IDN">
      <data key="d0">500259</data>
    </edge>
    <edge source="BEL" target="IRL">
      <data key="d0">26447240</data>
    </edge>
    <edge source="BEL" target="ISR">
      <data key="d0">9331626</data>
    </edge>
    <edge source="BEL" target="ITA">
      <data key="d0">151900412</data>
    </edge>
    <edge source="BEL" target="CIV">
      <data key="d0">1320640</data>
    </edge>
    <edge source="BEL" target="JPN">
      <data key="d0">47391265</data>
    </edge>
    <edge source="BEL" target="KAZ">
      <data key="d0">641161</data>
    </edge>
    <edge source="BEL" target="JOR">
      <data key="d0">865630</data>
    </edge>
    <edge source="BEL" target="KOR">
      <data key="d0">8213243</data>
    </edge>
    <edge source="BEL" target="KGZ">
      <data key="d0">23411</data>
    </edge>
    <edge source="BEL" target="LBN">
      <data key="d0">4543935</data>
    </edge>
    <edge source="BEL" target="LVA">
      <data key="d0">4598417</data>
    </edge>
    <edge source="BEL" target="LTU">
      <data key="d0">3471279</data>
    </edge>
    <edge source="BEL" target="MDG">
      <data key="d0">53451</data>
    </edge>
    <edge source="BEL" target="MWI">
      <data key="d0">14620</data>
    </edge>
    <edge source="BEL" target="MYS">
      <data key="d0">6150916</data>
    </edge>
    <edge source="BEL" target="MRT">
      <data key="d0">409602</data>
    </edge>
    <edge source="BEL" target="MUS">
      <data key="d0">160563</data>
    </edge>
    <edge source="BEL" target="MEX">
      <data key="d0">15251724</data>
    </edge>
    <edge source="BEL" target="MDA">
      <data key="d0">15636</data>
    </edge>
    <edge source="BEL" target="MAR">
      <data key="d0">3518410</data>
    </edge>
    <edge source="BEL" target="MOZ">
      <data key="d0">348077</data>
    </edge>
    <edge source="BEL" target="OMN">
      <data key="d0">454499</data>
    </edge>
    <edge source="BEL" target="NAM">
      <data key="d0">47508</data>
    </edge>
    <edge source="BEL" target="NLD">
      <data key="d0">694933199</data>
    </edge>
    <edge source="BEL" target="NZL">
      <data key="d0">449962</data>
    </edge>
    <edge source="BEL" target="NER">
      <data key="d0">4557287</data>
    </edge>
    <edge source="BEL" target="NOR">
      <data key="d0">19210640</data>
    </edge>
    <edge source="BEL" target="PAK">
      <data key="d0">307942</data>
    </edge>
    <edge source="BEL" target="PAN">
      <data key="d0">387646</data>
    </edge>
    <edge source="BEL" target="PRY">
      <data key="d0">32756</data>
    </edge>
    <edge source="BEL" target="PER">
      <data key="d0">733770</data>
    </edge>
    <edge source="BEL" target="PHL">
      <data key="d0">1656002</data>
    </edge>
    <edge source="BEL" target="POL">
      <data key="d0">88147094</data>
    </edge>
    <edge source="BEL" target="PRT">
      <data key="d0">22516295</data>
    </edge>
    <edge source="BEL" target="ROU">
      <data key="d0">9492138</data>
    </edge>
    <edge source="BEL" target="RUS">
      <data key="d0">25610858</data>
    </edge>
    <edge source="BEL" target="SAU">
      <data key="d0">5073434</data>
    </edge>
    <edge source="BEL" target="SEN">
      <data key="d0">674753</data>
    </edge>
    <edge source="BEL" target="SRB">
      <data key="d0">1459707</data>
    </edge>
    <edge source="BEL" target="IND">
      <data key="d0">14796412</data>
    </edge>
    <edge source="BEL" target="SGP">
      <data key="d0">14334679</data>
    </edge>
    <edge source="BEL" target="SVK">
      <data key="d0">23109832</data>
    </edge>
    <edge source="BEL" target="VNM">
      <data key="d0">1604368</data>
    </edge>
    <edge source="BEL" target="SVN">
      <data key="d0">5126297</data>
    </edge>
    <edge source="BEL" target="ZAF">
      <data key="d0">9298287</data>
    </edge>
    <edge source="BEL" target="ZWE">
      <data key="d0">45330</data>
    </edge>
    <edge source="BEL" target="ESP">
      <data key="d0">109064001</data>
    </edge>
    <edge source="BEL" target="SWE">
      <data key="d0">90779815</data>
    </edge>
    <edge source="BEL" target="CHE">
      <data key="d0">40188923</data>
    </edge>
    <edge source="BEL" target="THA">
      <data key="d0">4248209</data>
    </edge>
    <edge source="BEL" target="TGO">
      <data key="d0">360213</data>
    </edge>
    <edge source="BEL" target="ARE">
      <data key="d0">20254915</data>
    </edge>
    <edge source="BEL" target="TUN">
      <data key="d0">2403199</data>
    </edge>
    <edge source="BEL" target="TUR">
      <data key="d0">17850060</data>
    </edge>
    <edge source="BEL" target="UGA">
      <data key="d0">165976</data>
    </edge>
    <edge source="BEL" target="UKR">
      <data key="d0">3661488</data>
    </edge>
    <edge source="BEL" target="MKD">
      <data key="d0">726080</data>
    </edge>
    <edge source="BEL" target="EGY">
      <data key="d0">3053040</data>
    </edge>
    <edge source="BEL" target="GBR">
      <data key="d0">505343484</data>
    </edge>
    <edge source="BEL" target="TZA">
      <data key="d0">761470</data>
    </edge>
    <edge source="BEL" target="USA">
      <data key="d0">214941449</data>
    </edge>
    <edge source="BEL" target="BFA">
      <data key="d0">222320</data>
    </edge>
    <edge source="BEL" target="URY">
      <data key="d0">181643</data>
    </edge>
    <edge source="DEU" target="ALB">
      <data key="d0">4100528</data>
    </edge>
    <edge source="DEU" target="DZA">
      <data key="d0">62095647</data>
    </edge>
    <edge source="DEU" target="AZE">
      <data key="d0">5115026</data>
    </edge>
    <edge source="DEU" target="ARG">
      <data key="d0">31860063</data>
    </edge>
    <edge source="DEU" target="AUS">
      <data key="d0">110450852</data>
    </edge>
    <edge source="DEU" target="AUT">
      <data key="d0">1029098308</data>
    </edge>
    <edge source="DEU" target="ARM">
      <data key="d0">3004370</data>
    </edge>
    <edge source="DEU" target="BEL">
      <data key="d0">602287655</data>
    </edge>
    <edge source="DEU" target="BOL">
      <data key="d0">1169196</data>
    </edge>
    <edge source="DEU" target="BWA">
      <data key="d0">944525</data>
    </edge>
    <edge source="DEU" target="BRA">
      <data key="d0">101737911</data>
    </edge>
    <edge source="DEU" target="BGR">
      <data key="d0">65689531</data>
    </edge>
    <edge source="DEU" target="BDI">
      <data key="d0">974902</data>
    </edge>
    <edge source="DEU" target="BLR">
      <data key="d0">9846097</data>
    </edge>
    <edge source="DEU" target="KHM">
      <data key="d0">612436</data>
    </edge>
    <edge source="DEU" target="CMR">
      <data key="d0">972170</data>
    </edge>
    <edge source="DEU" target="CAN">
      <data key="d0">94046669</data>
    </edge>
    <edge source="DEU" target="CAF">
      <data key="d0">2336430</data>
    </edge>
    <edge source="DEU" target="LKA">
      <data key="d0">3987009</data>
    </edge>
    <edge source="DEU" target="CHL">
      <data key="d0">16236525</data>
    </edge>
    <edge source="DEU" target="CHN">
      <data key="d0">1218476949</data>
    </edge>
    <edge source="DEU" target="COL">
      <data key="d0">13277309</data>
    </edge>
    <edge source="DEU" target="CRI">
      <data key="d0">2398153</data>
    </edge>
    <edge source="DEU" target="HRV">
      <data key="d0">43776452</data>
    </edge>
    <edge source="DEU" target="CZE">
      <data key="d0">1290574702</data>
    </edge>
    <edge source="DEU" target="BEN">
      <data key="d0">245055</data>
    </edge>
    <edge source="DEU" target="DNK">
      <data key="d0">364713485</data>
    </edge>
    <edge source="DEU" target="ECU">
      <data key="d0">2110855</data>
    </edge>
    <edge source="DEU" target="SLV">
      <data key="d0">1008702</data>
    </edge>
    <edge source="DEU" target="ETH">
      <data key="d0">1912807</data>
    </edge>
    <edge source="DEU" target="EST">
      <data key="d0">34398728</data>
    </edge>
    <edge source="DEU" target="FIN">
      <data key="d0">242346416</data>
    </edge>
    <edge source="DEU" target="FRA">
      <data key="d0">1333417341</data>
    </edge>
    <edge source="DEU" target="GEO">
      <data key="d0">5417306</data>
    </edge>
    <edge source="DEU" target="GMB">
      <data key="d0">272726</data>
    </edge>
    <edge source="DEU" target="PSE">
      <data key="d0">704595</data>
    </edge>
    <edge source="DEU" target="GHA">
      <data key="d0">12364238</data>
    </edge>
    <edge source="DEU" target="GRC">
      <data key="d0">212460809</data>
    </edge>
    <edge source="DEU" target="GTM">
      <data key="d0">1116257</data>
    </edge>
    <edge source="DEU" target="HND">
      <data key="d0">733644</data>
    </edge>
    <edge source="DEU" target="HKG">
      <data key="d0">199637968</data>
    </edge>
    <edge source="DEU" target="HUN">
      <data key="d0">551148033</data>
    </edge>
    <edge source="DEU" target="IDN">
      <data key="d0">52575062</data>
    </edge>
    <edge source="DEU" target="IRL">
      <data key="d0">60885849</data>
    </edge>
    <edge source="DEU" target="ISR">
      <data key="d0">59550231</data>
    </edge>
    <edge source="DEU" target="ITA">
      <data key="d0">1287618130</data>
    </edge>
    <edge source="DEU" target="CIV">
      <data key="d0">1335501</data>
    </edge>
    <edge source="DEU" target="JAM">
      <data key="d0">955161</data>
    </edge>
    <edge source="DEU" target="JPN">
      <data key="d0">303276282</data>
    </edge>
    <edge source="DEU" target="KAZ">
      <data key="d0">20416289</data>
    </edge>
    <edge source="DEU" target="JOR">
      <data key="d0">8340704</data>
    </edge>
    <edge source="DEU" target="KOR">
      <data key="d0">189440384</data>
    </edge>
    <edge source="DEU" target="KGZ">
      <data key="d0">1680257</data>
    </edge>
    <edge source="DEU" target="LBN">
      <data key="d0">5970335</data>
    </edge>
    <edge source="DEU" target="LVA">
      <data key="d0">39575099</data>
    </edge>
    <edge source="DEU" target="LTU">
      <data key="d0">40228902</data>
    </edge>
    <edge source="DEU" target="MDG">
      <data key="d0">1154307</data>
    </edge>
    <edge source="DEU" target="MWI">
      <data key="d0">111317</data>
    </edge>
    <edge source="DEU" target="MYS">
      <data key="d0">81220284</data>
    </edge>
    <edge source="DEU" target="MRT">
      <data key="d0">129562</data>
    </edge>
    <edge source="DEU" target="MUS">
      <data key="d0">7934840</data>
    </edge>
    <edge source="DEU" target="MEX">
      <data key="d0">150716715</data>
    </edge>
    <edge source="DEU" target="MDA">
      <data key="d0">3512032</data>
    </edge>
    <edge source="DEU" target="MAR">
      <data key="d0">46200327</data>
    </edge>
    <edge source="DEU" target="MOZ">
      <data key="d0">254091</data>
    </edge>
    <edge source="DEU" target="OMN">
      <data key="d0">11662873</data>
    </edge>
    <edge source="DEU" target="NAM">
      <data key="d0">2179975</data>
    </edge>
    <edge source="DEU" target="NLD">
      <data key="d0">1642264947</data>
    </edge>
    <edge source="DEU" target="NZL">
      <data key="d0">13856253</data>
    </edge>
    <edge source="DEU" target="NIC">
      <data key="d0">374999</data>
    </edge>
    <edge source="DEU" target="NER">
      <data key="d0">69594</data>
    </edge>
    <edge source="DEU" target="NOR">
      <data key="d0">188296245</data>
    </edge>
    <edge source="DEU" target="PAK">
      <data key="d0">15660014</data>
    </edge>
    <edge source="DEU" target="PAN">
      <data key="d0">1479314</data>
    </edge>
    <edge source="DEU" target="PRY">
      <data key="d0">1537160</data>
    </edge>
    <edge source="DEU" target="PER">
      <data key="d0">7648420</data>
    </edge>
    <edge source="DEU" target="PHL">
      <data key="d0">19347334</data>
    </edge>
    <edge source="DEU" target="POL">
      <data key="d0">1823222535</data>
    </edge>
    <edge source="DEU" target="PRT">
      <data key="d0">228920156</data>
    </edge>
    <edge source="DEU" target="ROU">
      <data key="d0">288426870</data>
    </edge>
    <edge source="DEU" target="RUS">
      <data key="d0">309808158</data>
    </edge>
    <edge source="DEU" target="SAU">
      <data key="d0">111020411</data>
    </edge>
    <edge source="DEU" target="SEN">
      <data key="d0">1009582</data>
    </edge>
    <edge source="DEU" target="SRB">
      <data key="d0">19136261</data>
    </edge>
    <edge source="DEU" target="IND">
      <data key="d0">129719635</data>
    </edge>
    <edge source="DEU" target="SGP">
      <data key="d0">138072678</data>
    </edge>
    <edge source="DEU" target="SVK">
      <data key="d0">552577101</data>
    </edge>
    <edge source="DEU" target="VNM">
      <data key="d0">25953193</data>
    </edge>
    <edge source="DEU" target="SVN">
      <data key="d0">49029147</data>
    </edge>
    <edge source="DEU" target="ZAF">
      <data key="d0">234384165</data>
    </edge>
    <edge source="DEU" target="ZWE">
      <data key="d0">235889</data>
    </edge>
    <edge source="DEU" target="ESP">
      <data key="d0">898310810</data>
    </edge>
    <edge source="DEU" target="SWE">
      <data key="d0">1814043590</data>
    </edge>
    <edge source="DEU" target="CHE">
      <data key="d0">1032427667</data>
    </edge>
    <edge source="DEU" target="THA">
      <data key="d0">78574792</data>
    </edge>
    <edge source="DEU" target="TGO">
      <data key="d0">382964</data>
    </edge>
    <edge source="DEU" target="ARE">
      <data key="d0">330324194</data>
    </edge>
    <edge source="DEU" target="TUN">
      <data key="d0">29203420</data>
    </edge>
    <edge source="DEU" target="TUR">
      <data key="d0">167263047</data>
    </edge>
    <edge source="DEU" target="UGA">
      <data key="d0">5101275</data>
    </edge>
    <edge source="DEU" target="UKR">
      <data key="d0">46330469</data>
    </edge>
    <edge source="DEU" target="MKD">
      <data key="d0">6149706</data>
    </edge>
    <edge source="DEU" target="EGY">
      <data key="d0">45695294</data>
    </edge>
    <edge source="DEU" target="GBR">
      <data key="d0">1488201765</data>
    </edge>
    <edge source="DEU" target="TZA">
      <data key="d0">1205177</data>
    </edge>
    <edge source="DEU" target="USA">
      <data key="d0">1911798793</data>
    </edge>
    <edge source="DEU" target="BFA">
      <data key="d0">471307</data>
    </edge>
    <edge source="DEU" target="URY">
      <data key="d0">1240574</data>
    </edge>
    <edge source="HKG" target="ALB">
      <data key="d0">4041855</data>
    </edge>
    <edge source="HKG" target="DZA">
      <data key="d0">281014971</data>
    </edge>
    <edge source="HKG" target="AZE">
      <data key="d0">12666770</data>
    </edge>
    <edge source="HKG" target="ARG">
      <data key="d0">399770728</data>
    </edge>
    <edge source="HKG" target="AUS">
      <data key="d0">1474203543</data>
    </edge>
    <edge source="HKG" target="AUT">
      <data key="d0">157129980</data>
    </edge>
    <edge source="HKG" target="ARM">
      <data key="d0">8699996</data>
    </edge>
    <edge source="HKG" target="BEL">
      <data key="d0">227902000</data>
    </edge>
    <edge source="HKG" target="BOL">
      <data key="d0">30913729</data>
    </edge>
    <edge source="HKG" target="BWA">
      <data key="d0">13630074</data>
    </edge>
    <edge source="HKG" target="BRA">
      <data key="d0">350701857</data>
    </edge>
    <edge source="HKG" target="BGR">
      <data key="d0">40075633</data>
    </edge>
    <edge source="HKG" target="BDI">
      <data key="d0">1852353</data>
    </edge>
    <edge source="HKG" target="BLR">
      <data key="d0">44687959</data>
    </edge>
    <edge source="HKG" target="KHM">
      <data key="d0">91849216</data>
    </edge>
    <edge source="HKG" target="CMR">
      <data key="d0">101077357</data>
    </edge>
    <edge source="HKG" target="CAN">
      <data key="d0">456919399</data>
    </edge>
    <edge source="HKG" target="CAF">
      <data key="d0">2000090</data>
    </edge>
    <edge source="HKG" target="LKA">
      <data key="d0">88672417</data>
    </edge>
    <edge source="HKG" target="CHL">
      <data key="d0">446516491</data>
    </edge>
    <edge source="HKG" target="CHN">
      <data key="d0">39641944965</data>
    </edge>
    <edge source="HKG" target="COL">
      <data key="d0">359578866</data>
    </edge>
    <edge source="HKG" target="CRI">
      <data key="d0">103477009</data>
    </edge>
    <edge source="HKG" target="HRV">
      <data key="d0">31295367</data>
    </edge>
    <edge source="HKG" target="CZE">
      <data key="d0">278985699</data>
    </edge>
    <edge source="HKG" target="BEN">
      <data key="d0">14668005</data>
    </edge>
    <edge source="HKG" target="DNK">
      <data key="d0">80520549</data>
    </edge>
    <edge source="HKG" target="ECU">
      <data key="d0">87418845</data>
    </edge>
    <edge source="HKG" target="SLV">
      <data key="d0">54331781</data>
    </edge>
    <edge source="HKG" target="ETH">
      <data key="d0">102045056</data>
    </edge>
    <edge source="HKG" target="EST">
      <data key="d0">19985056</data>
    </edge>
    <edge source="HKG" target="FIN">
      <data key="d0">147361318</data>
    </edge>
    <edge source="HKG" target="FRA">
      <data key="d0">1224565122</data>
    </edge>
    <edge source="HKG" target="GEO">
      <data key="d0">17804711</data>
    </edge>
    <edge source="HKG" target="GMB">
      <data key="d0">948416</data>
    </edge>
    <edge source="HKG" target="DEU">
      <data key="d0">1330813499</data>
    </edge>
    <edge source="HKG" target="GHA">
      <data key="d0">122446991</data>
    </edge>
    <edge source="HKG" target="GRC">
      <data key="d0">60904718</data>
    </edge>
    <edge source="HKG" target="GTM">
      <data key="d0">122240066</data>
    </edge>
    <edge source="HKG" target="HND">
      <data key="d0">43647596</data>
    </edge>
    <edge source="HKG" target="HUN">
      <data key="d0">1021449165</data>
    </edge>
    <edge source="HKG" target="IDN">
      <data key="d0">1016874984</data>
    </edge>
    <edge source="HKG" target="IRL">
      <data key="d0">66656381</data>
    </edge>
    <edge source="HKG" target="ISR">
      <data key="d0">164442366</data>
    </edge>
    <edge source="HKG" target="ITA">
      <data key="d0">922934497</data>
    </edge>
    <edge source="HKG" target="CIV">
      <data key="d0">26861800</data>
    </edge>
    <edge source="HKG" target="JAM">
      <data key="d0">16745026</data>
    </edge>
    <edge source="HKG" target="JPN">
      <data key="d0">2965514624</data>
    </edge>
    <edge source="HKG" target="KAZ">
      <data key="d0">46051054</data>
    </edge>
    <edge source="HKG" target="JOR">
      <data key="d0">80592043</data>
    </edge>
    <edge source="HKG" target="KOR">
      <data key="d0">1143359257</data>
    </edge>
    <edge source="HKG" target="KGZ">
      <data key="d0">4289897</data>
    </edge>
    <edge source="HKG" target="LBN">
      <data key="d0">7437865</data>
    </edge>
    <edge source="HKG" target="LVA">
      <data key="d0">21890615</data>
    </edge>
    <edge source="HKG" target="LTU">
      <data key="d0">40672799</data>
    </edge>
    <edge source="HKG" target="MDG">
      <data key="d0">13014104</data>
    </edge>
    <edge source="HKG" target="MWI">
      <data key="d0">11705150</data>
    </edge>
    <edge source="HKG" target="MYS">
      <data key="d0">856472305</data>
    </edge>
    <edge source="HKG" target="MRT">
      <data key="d0">1878375</data>
    </edge>
    <edge source="HKG" target="MUS">
      <data key="d0">16572575</data>
    </edge>
    <edge source="HKG" target="MEX">
      <data key="d0">1585285361</data>
    </edge>
    <edge source="HKG" target="MDA">
      <data key="d0">5639847</data>
    </edge>
    <edge source="HKG" target="MAR">
      <data key="d0">78792031</data>
    </edge>
    <edge source="HKG" target="MOZ">
      <data key="d0">16258323</data>
    </edge>
    <edge source="HKG" target="OMN">
      <data key="d0">64898119</data>
    </edge>
    <edge source="HKG" target="NAM">
      <data key="d0">8664036</data>
    </edge>
    <edge source="HKG" target="NLD">
      <data key="d0">3454423743</data>
    </edge>
    <edge source="HKG" target="NZL">
      <data key="d0">211169977</data>
    </edge>
    <edge source="HKG" target="NIC">
      <data key="d0">29707959</data>
    </edge>
    <edge source="HKG" target="NER">
      <data key="d0">10896927</data>
    </edge>
    <edge source="HKG" target="NOR">
      <data key="d0">29223236</data>
    </edge>
    <edge source="HKG" target="PAK">
      <data key="d0">344867928</data>
    </edge>
    <edge source="HKG" target="PAN">
      <data key="d0">84290384</data>
    </edge>
    <edge source="HKG" target="PRY">
      <data key="d0">111856004</data>
    </edge>
    <edge source="HKG" target="PER">
      <data key="d0">379323849</data>
    </edge>
    <edge source="HKG" target="PHL">
      <data key="d0">720644156</data>
    </edge>
    <edge source="HKG" target="POL">
      <data key="d0">537685066</data>
    </edge>
    <edge source="HKG" target="PRT">
      <data key="d0">134873346</data>
    </edge>
    <edge source="HKG" target="ROU">
      <data key="d0">203571281</data>
    </edge>
    <edge source="HKG" target="RUS">
      <data key="d0">1112015531</data>
    </edge>
    <edge source="HKG" target="SAU">
      <data key="d0">575594093</data>
    </edge>
    <edge source="HKG" target="SEN">
      <data key="d0">118391857</data>
    </edge>
    <edge source="HKG" target="SRB">
      <data key="d0">50509031</data>
    </edge>
    <edge source="HKG" target="IND">
      <data key="d0">5555453896</data>
    </edge>
    <edge source="HKG" target="SGP">
      <data key="d0">1347264329</data>
    </edge>
    <edge source="HKG" target="SVK">
      <data key="d0">185794830</data>
    </edge>
    <edge source="HKG" target="VNM">
      <data key="d0">1873287035</data>
    </edge>
    <edge source="HKG" target="SVN">
      <data key="d0">18102922</data>
    </edge>
    <edge source="HKG" target="ZAF">
      <data key="d0">545083558</data>
    </edge>
    <edge source="HKG" target="ZWE">
      <data key="d0">16395817</data>
    </edge>
    <edge source="HKG" target="ESP">
      <data key="d0">785131777</data>
    </edge>
    <edge source="HKG" target="SWE">
      <data key="d0">231465319</data>
    </edge>
    <edge source="HKG" target="CHE">
      <data key="d0">135556698</data>
    </edge>
    <edge source="HKG" target="THA">
      <data key="d0">1545386327</data>
    </edge>
    <edge source="HKG" target="TGO">
      <data key="d0">186775843</data>
    </edge>
    <edge source="HKG" target="ARE">
      <data key="d0">2226102126</data>
    </edge>
    <edge source="HKG" target="TUN">
      <data key="d0">113221771</data>
    </edge>
    <edge source="HKG" target="TUR">
      <data key="d0">446773540</data>
    </edge>
    <edge source="HKG" target="UGA">
      <data key="d0">53986055</data>
    </edge>
    <edge source="HKG" target="UKR">
      <data key="d0">90149122</data>
    </edge>
    <edge source="HKG" target="MKD">
      <data key="d0">13874074</data>
    </edge>
    <edge source="HKG" target="EGY">
      <data key="d0">397500127</data>
    </edge>
    <edge source="HKG" target="GBR">
      <data key="d0">917521511</data>
    </edge>
    <edge source="HKG" target="TZA">
      <data key="d0">87089251</data>
    </edge>
    <edge source="HKG" target="USA">
      <data key="d0">8327697527</data>
    </edge>
    <edge source="HKG" target="BFA">
      <data key="d0">17562178</data>
    </edge>
    <edge source="HKG" target="URY">
      <data key="d0">32771909</data>
    </edge>
    <edge source="NLD" target="ALB">
      <data key="d0">5834603</data>
    </edge>
    <edge source="NLD" target="DZA">
      <data key="d0">12379931</data>
    </edge>
    <edge source="NLD" target="AZE">
      <data key="d0">3620796</data>
    </edge>
    <edge source="NLD" target="ARG">
      <data key="d0">66722750</data>
    </edge>
    <edge source="NLD" target="AUS">
      <data key="d0">36069479</data>
    </edge>
    <edge source="NLD" target="AUT">
      <data key="d0">310077921</data>
    </edge>
    <edge source="NLD" target="ARM">
      <data key="d0">706343</data>
    </edge>
    <edge source="NLD" target="BEL">
      <data key="d0">1645238627</data>
    </edge>
    <edge source="NLD" target="BOL">
      <data key="d0">6484513</data>
    </edge>
    <edge source="NLD" target="BWA">
      <data key="d0">1608346</data>
    </edge>
    <edge source="NLD" target="BRA">
      <data key="d0">23295382</data>
    </edge>
    <edge source="NLD" target="BGR">
      <data key="d0">84583924</data>
    </edge>
    <edge source="NLD" target="BDI">
      <data key="d0">562187</data>
    </edge>
    <edge source="NLD" target="BLR">
      <data key="d0">5925682</data>
    </edge>
    <edge source="NLD" target="KHM">
      <data key="d0">123198</data>
    </edge>
    <edge source="NLD" target="CMR">
      <data key="d0">9564386</data>
    </edge>
    <edge source="NLD" target="CAN">
      <data key="d0">66396235</data>
    </edge>
    <edge source="NLD" target="CAF">
      <data key="d0">163421</data>
    </edge>
    <edge source="NLD" target="LKA">
      <data key="d0">245688</data>
    </edge>
    <edge source="NLD" target="CHL">
      <data key="d0">63606864</data>
    </edge>
    <edge source="NLD" target="CHN">
      <data key="d0">87648946</data>
    </edge>
    <edge source="NLD" target="COL">
      <data key="d0">29190018</data>
    </edge>
    <edge source="NLD" target="CRI">
      <data key="d0">1269314</data>
    </edge>
    <edge source="NLD" target="HRV">
      <data key="d0">54844038</data>
    </edge>
    <edge source="NLD" target="CZE">
      <data key="d0">416311518</data>
    </edge>
    <edge source="NLD" target="BEN">
      <data key="d0">2125235</data>
    </edge>
    <edge source="NLD" target="DNK">
      <data key="d0">379866607</data>
    </edge>
    <edge source="NLD" target="ECU">
      <data key="d0">2177570</data>
    </edge>
    <edge source="NLD" target="SLV">
      <data key="d0">47714</data>
    </edge>
    <edge source="NLD" target="ETH">
      <data key="d0">1029071</data>
    </edge>
    <edge source="NLD" target="EST">
      <data key="d0">25636399</data>
    </edge>
    <edge source="NLD" target="FIN">
      <data key="d0">236639378</data>
    </edge>
    <edge source="NLD" target="FRA">
      <data key="d0">2082567534</data>
    </edge>
    <edge source="NLD" target="GEO">
      <data key="d0">2946460</data>
    </edge>
    <edge source="NLD" target="GMB">
      <data key="d0">122961</data>
    </edge>
    <edge source="NLD" target="PSE">
      <data key="d0">69292</data>
    </edge>
    <edge source="NLD" target="DEU">
      <data key="d0">4567760250</data>
    </edge>
    <edge source="NLD" target="GHA">
      <data key="d0">5462215</data>
    </edge>
    <edge source="NLD" target="GRC">
      <data key="d0">119359862</data>
    </edge>
    <edge source="NLD" target="GTM">
      <data key="d0">988732</data>
    </edge>
    <edge source="NLD" target="HND">
      <data key="d0">427260</data>
    </edge>
    <edge source="NLD" target="HKG">
      <data key="d0">244787548</data>
    </edge>
    <edge source="NLD" target="HUN">
      <data key="d0">184443140</data>
    </edge>
    <edge source="NLD" target="IDN">
      <data key="d0">12703500</data>
    </edge>
    <edge source="NLD" target="IRL">
      <data key="d0">339918395</data>
    </edge>
    <edge source="NLD" target="ISR">
      <data key="d0">80905956</data>
    </edge>
    <edge source="NLD" target="ITA">
      <data key="d0">1140685366</data>
    </edge>
    <edge source="NLD" target="CIV">
      <data key="d0">6700045</data>
    </edge>
    <edge source="NLD" target="JAM">
      <data key="d0">874948</data>
    </edge>
    <edge source="NLD" target="JPN">
      <data key="d0">57268444</data>
    </edge>
    <edge source="NLD" target="KAZ">
      <data key="d0">9764142</data>
    </edge>
    <edge source="NLD" target="JOR">
      <data key="d0">6348609</data>
    </edge>
    <edge source="NLD" target="KOR">
      <data key="d0">68567050</data>
    </edge>
    <edge source="NLD" target="KGZ">
      <data key="d0">130947</data>
    </edge>
    <edge source="NLD" target="LBN">
      <data key="d0">11325072</data>
    </edge>
    <edge source="NLD" target="LVA">
      <data key="d0">20958659</data>
    </edge>
    <edge source="NLD" target="LTU">
      <data key="d0">41006051</data>
    </edge>
    <edge source="NLD" target="MDG">
      <data key="d0">1495226</data>
    </edge>
    <edge source="NLD" target="MWI">
      <data key="d0">490088</data>
    </edge>
    <edge source="NLD" target="MYS">
      <data key="d0">102285588</data>
    </edge>
    <edge source="NLD" target="MRT">
      <data key="d0">81589</data>
    </edge>
    <edge source="NLD" target="MUS">
      <data key="d0">2323212</data>
    </edge>
    <edge source="NLD" target="MEX">
      <data key="d0">8882946</data>
    </edge>
    <edge source="NLD" target="MDA">
      <data key="d0">2320839</data>
    </edge>
    <edge source="NLD" target="MAR">
      <data key="d0">43486689</data>
    </edge>
    <edge source="NLD" target="MOZ">
      <data key="d0">656023</data>
    </edge>
    <edge source="NLD" target="OMN">
      <data key="d0">9927743</data>
    </edge>
    <edge source="NLD" target="NAM">
      <data key="d0">2731455</data>
    </edge>
    <edge source="NLD" target="NZL">
      <data key="d0">4115070</data>
    </edge>
    <edge source="NLD" target="NIC">
      <data key="d0">779526</data>
    </edge>
    <edge source="NLD" target="NER">
      <data key="d0">34650</data>
    </edge>
    <edge source="NLD" target="NOR">
      <data key="d0">141011922</data>
    </edge>
    <edge source="NLD" target="PAK">
      <data key="d0">15543356</data>
    </edge>
    <edge source="NLD" target="PAN">
      <data key="d0">537564</data>
    </edge>
    <edge source="NLD" target="PRY">
      <data key="d0">3868295</data>
    </edge>
    <edge source="NLD" target="PER">
      <data key="d0">9558485</data>
    </edge>
    <edge source="NLD" target="PHL">
      <data key="d0">12475624</data>
    </edge>
    <edge source="NLD" target="POL">
      <data key="d0">484803307</data>
    </edge>
    <edge source="NLD" target="PRT">
      <data key="d0">123770756</data>
    </edge>
    <edge source="NLD" target="ROU">
      <data key="d0">133960974</data>
    </edge>
    <edge source="NLD" target="RUS">
      <data key="d0">254984950</data>
    </edge>
    <edge source="NLD" target="SAU">
      <data key="d0">83915465</data>
    </edge>
    <edge source="NLD" target="SEN">
      <data key="d0">1124490</data>
    </edge>
    <edge source="NLD" target="SRB">
      <data key="d0">33182962</data>
    </edge>
    <edge source="NLD" target="IND">
      <data key="d0">74032358</data>
    </edge>
    <edge source="NLD" target="SGP">
      <data key="d0">86121462</data>
    </edge>
    <edge source="NLD" target="SVK">
      <data key="d0">118286869</data>
    </edge>
    <edge source="NLD" target="VNM">
      <data key="d0">24798315</data>
    </edge>
    <edge source="NLD" target="SVN">
      <data key="d0">48325716</data>
    </edge>
    <edge source="NLD" target="ZAF">
      <data key="d0">97914891</data>
    </edge>
    <edge source="NLD" target="ZWE">
      <data key="d0">357932</data>
    </edge>
    <edge source="NLD" target="ESP">
      <data key="d0">788762436</data>
    </edge>
    <edge source="NLD" target="SWE">
      <data key="d0">630022621</data>
    </edge>
    <edge source="NLD" target="CHE">
      <data key="d0">338619397</data>
    </edge>
    <edge source="NLD" target="THA">
      <data key="d0">68719519</data>
    </edge>
    <edge source="NLD" target="TGO">
      <data key="d0">319224</data>
    </edge>
    <edge source="NLD" target="ARE">
      <data key="d0">204195398</data>
    </edge>
    <edge source="NLD" target="TUN">
      <data key="d0">12646786</data>
    </edge>
    <edge source="NLD" target="TUR">
      <data key="d0">330703809</data>
    </edge>
    <edge source="NLD" target="UGA">
      <data key="d0">2353268</data>
    </edge>
    <edge source="NLD" target="UKR">
      <data key="d0">17142190</data>
    </edge>
    <edge source="NLD" target="MKD">
      <data key="d0">5622549</data>
    </edge>
    <edge source="NLD" target="EGY">
      <data key="d0">65418835</data>
    </edge>
    <edge source="NLD" target="GBR">
      <data key="d0">3425163615</data>
    </edge>
    <edge source="NLD" target="TZA">
      <data key="d0">8188795</data>
    </edge>
    <edge source="NLD" target="USA">
      <data key="d0">728760649</data>
    </edge>
    <edge source="NLD" target="BFA">
      <data key="d0">552838</data>
    </edge>
    <edge source="NLD" target="URY">
      <data key="d0">4418917</data>
    </edge>
    <edge source="ROU" target="ALB">
      <data key="d0">303888</data>
    </edge>
    <edge source="ROU" target="DZA">
      <data key="d0">1901267</data>
    </edge>
    <edge source="ROU" target="AZE">
      <data key="d0">293283</data>
    </edge>
    <edge source="ROU" target="ARG">
      <data key="d0">785275</data>
    </edge>
    <edge source="ROU" target="AUS">
      <data key="d0">1129097</data>
    </edge>
    <edge source="ROU" target="AUT">
      <data key="d0">44277073</data>
    </edge>
    <edge source="ROU" target="BEL">
      <data key="d0">4652701</data>
    </edge>
    <edge source="ROU" target="BRA">
      <data key="d0">4533336</data>
    </edge>
    <edge source="ROU" target="BGR">
      <data key="d0">19327232</data>
    </edge>
    <edge source="ROU" target="CMR">
      <data key="d0">50085</data>
    </edge>
    <edge source="ROU" target="CAN">
      <data key="d0">125877</data>
    </edge>
    <edge source="ROU" target="CHN">
      <data key="d0">27737575</data>
    </edge>
    <edge source="ROU" target="COL">
      <data key="d0">745497</data>
    </edge>
    <edge source="ROU" target="CRI">
      <data key="d0">44200</data>
    </edge>
    <edge source="ROU" target="HRV">
      <data key="d0">1863827</data>
    </edge>
    <edge source="ROU" target="CZE">
      <data key="d0">4836396</data>
    </edge>
    <edge source="ROU" target="DNK">
      <data key="d0">1658629</data>
    </edge>
    <edge source="ROU" target="EST">
      <data key="d0">40904830</data>
    </edge>
    <edge source="ROU" target="FIN">
      <data key="d0">158074</data>
    </edge>
    <edge source="ROU" target="FRA">
      <data key="d0">169610438</data>
    </edge>
    <edge source="ROU" target="GEO">
      <data key="d0">32478</data>
    </edge>
    <edge source="ROU" target="DEU">
      <data key="d0">377286777</data>
    </edge>
    <edge source="ROU" target="GRC">
      <data key="d0">15572956</data>
    </edge>
    <edge source="ROU" target="HKG">
      <data key="d0">6299095</data>
    </edge>
    <edge source="ROU" target="HUN">
      <data key="d0">53842220</data>
    </edge>
    <edge source="ROU" target="IDN">
      <data key="d0">260588</data>
    </edge>
    <edge source="ROU" target="IRL">
      <data key="d0">512018</data>
    </edge>
    <edge source="ROU" target="ISR">
      <data key="d0">2931964</data>
    </edge>
    <edge source="ROU" target="ITA">
      <data key="d0">361435705</data>
    </edge>
    <edge source="ROU" target="JPN">
      <data key="d0">261774</data>
    </edge>
    <edge source="ROU" target="JOR">
      <data key="d0">17751</data>
    </edge>
    <edge source="ROU" target="KOR">
      <data key="d0">347760</data>
    </edge>
    <edge source="ROU" target="LVA">
      <data key="d0">4180823</data>
    </edge>
    <edge source="ROU" target="LTU">
      <data key="d0">748374</data>
    </edge>
    <edge source="ROU" target="MYS">
      <data key="d0">472672</data>
    </edge>
    <edge source="ROU" target="MEX">
      <data key="d0">2362241</data>
    </edge>
    <edge source="ROU" target="MDA">
      <data key="d0">5427754</data>
    </edge>
    <edge source="ROU" target="MAR">
      <data key="d0">4035263</data>
    </edge>
    <edge source="ROU" target="NLD">
      <data key="d0">63291160</data>
    </edge>
    <edge source="ROU" target="NER">
      <data key="d0">12972</data>
    </edge>
    <edge source="ROU" target="NOR">
      <data key="d0">790366</data>
    </edge>
    <edge source="ROU" target="PER">
      <data key="d0">24552</data>
    </edge>
    <edge source="ROU" target="PHL">
      <data key="d0">72243</data>
    </edge>
    <edge source="ROU" target="POL">
      <data key="d0">22698621</data>
    </edge>
    <edge source="ROU" target="PRT">
      <data key="d0">7261266</data>
    </edge>
    <edge source="ROU" target="RUS">
      <data key="d0">6029577</data>
    </edge>
    <edge source="ROU" target="SAU">
      <data key="d0">96400</data>
    </edge>
    <edge source="ROU" target="SEN">
      <data key="d0">21433</data>
    </edge>
    <edge source="ROU" target="SRB">
      <data key="d0">1936500</data>
    </edge>
    <edge source="ROU" target="IND">
      <data key="d0">921343</data>
    </edge>
    <edge source="ROU" target="SGP">
      <data key="d0">823477</data>
    </edge>
    <edge source="ROU" target="SVK">
      <data key="d0">64371843</data>
    </edge>
    <edge source="ROU" target="VNM">
      <data key="d0">517965</data>
    </edge>
    <edge source="ROU" target="SVN">
      <data key="d0">8652125</data>
    </edge>
    <edge source="ROU" target="ZAF">
      <data key="d0">43443</data>
    </edge>
    <edge source="ROU" target="ESP">
      <data key="d0">13569274</data>
    </edge>
    <edge source="ROU" target="SWE">
      <data key="d0">3202536</data>
    </edge>
    <edge source="ROU" target="CHE">
      <data key="d0">1625380</data>
    </edge>
    <edge source="ROU" target="THA">
      <data key="d0">1814733</data>
    </edge>
    <edge source="ROU" target="ARE">
      <data key="d0">41360516</data>
    </edge>
    <edge source="ROU" target="TUN">
      <data key="d0">9897139</data>
    </edge>
    <edge source="ROU" target="TUR">
      <data key="d0">6184557</data>
    </edge>
    <edge source="ROU" target="UGA">
      <data key="d0">11916</data>
    </edge>
    <edge source="ROU" target="UKR">
      <data key="d0">105232</data>
    </edge>
    <edge source="ROU" target="MKD">
      <data key="d0">2376030</data>
    </edge>
    <edge source="ROU" target="GBR">
      <data key="d0">82055147</data>
    </edge>
    <edge source="ROU" target="TZA">
      <data key="d0">321474</data>
    </edge>
    <edge source="ROU" target="USA">
      <data key="d0">30034310</data>
    </edge>
    <edge source="ROU" target="BFA">
      <data key="d0">12060</data>
    </edge>
    <edge source="SRB" target="ALB">
      <data key="d0">203303</data>
    </edge>
    <edge source="SRB" target="AUS">
      <data key="d0">53292</data>
    </edge>
    <edge source="SRB" target="AUT">
      <data key="d0">13100422</data>
    </edge>
    <edge source="SRB" target="BEL">
      <data key="d0">1694022</data>
    </edge>
    <edge source="SRB" target="BWA">
      <data key="d0">77502</data>
    </edge>
    <edge source="SRB" target="BGR">
      <data key="d0">50074</data>
    </edge>
    <edge source="SRB" target="CAN">
      <data key="d0">33302</data>
    </edge>
    <edge source="SRB" target="CHN">
      <data key="d0">325355</data>
    </edge>
    <edge source="SRB" target="CRI">
      <data key="d0">13074</data>
    </edge>
    <edge source="SRB" target="HRV">
      <data key="d0">3677419</data>
    </edge>
    <edge source="SRB" target="CZE">
      <data key="d0">480767</data>
    </edge>
    <edge source="SRB" target="DNK">
      <data key="d0">84933</data>
    </edge>
    <edge source="SRB" target="FIN">
      <data key="d0">50973</data>
    </edge>
    <edge source="SRB" target="FRA">
      <data key="d0">1043980</data>
    </edge>
    <edge source="SRB" target="DEU">
      <data key="d0">4581518</data>
    </edge>
    <edge source="SRB" target="GRC">
      <data key="d0">88640</data>
    </edge>
    <edge source="SRB" target="HKG">
      <data key="d0">960154</data>
    </edge>
    <edge source="SRB" target="HUN">
      <data key="d0">332829</data>
    </edge>
    <edge source="SRB" target="IDN">
      <data key="d0">40787</data>
    </edge>
    <edge source="SRB" target="IRL">
      <data key="d0">12413</data>
    </edge>
    <edge source="SRB" target="ISR">
      <data key="d0">59270</data>
    </edge>
    <edge source="SRB" target="ITA">
      <data key="d0">765539</data>
    </edge>
    <edge source="SRB" target="KAZ">
      <data key="d0">157600</data>
    </edge>
    <edge source="SRB" target="KGZ">
      <data key="d0">698559</data>
    </edge>
    <edge source="SRB" target="LTU">
      <data key="d0">243042</data>
    </edge>
    <edge source="SRB" target="NLD">
      <data key="d0">14465008</data>
    </edge>
    <edge source="SRB" target="NOR">
      <data key="d0">98486</data>
    </edge>
    <edge source="SRB" target="POL">
      <data key="d0">2964288</data>
    </edge>
    <edge source="SRB" target="ROU">
      <data key="d0">209021</data>
    </edge>
    <edge source="SRB" target="RUS">
      <data key="d0">562737</data>
    </edge>
    <edge source="SRB" target="SAU">
      <data key="d0">13578</data>
    </edge>
    <edge source="SRB" target="IND">
      <data key="d0">350028</data>
    </edge>
    <edge source="SRB" target="SGP">
      <data key="d0">32878</data>
    </edge>
    <edge source="SRB" target="SVK">
      <data key="d0">1079196</data>
    </edge>
    <edge source="SRB" target="SVN">
      <data key="d0">2333745</data>
    </edge>
    <edge source="SRB" target="ESP">
      <data key="d0">242717</data>
    </edge>
    <edge source="SRB" target="SWE">
      <data key="d0">3805775</data>
    </edge>
    <edge source="SRB" target="CHE">
      <data key="d0">122906</data>
    </edge>
    <edge source="SRB" target="THA">
      <data key="d0">62753</data>
    </edge>
    <edge source="SRB" target="ARE">
      <data key="d0">2877703</data>
    </edge>
    <edge source="SRB" target="TUR">
      <data key="d0">684930</data>
    </edge>
    <edge source="SRB" target="UKR">
      <data key="d0">72236</data>
    </edge>
    <edge source="SRB" target="MKD">
      <data key="d0">6747924</data>
    </edge>
    <edge source="SRB" target="GBR">
      <data key="d0">979904</data>
    </edge>
    <edge source="SRB" target="USA">
      <data key="d0">1381259</data>
    </edge>
    <edge source="SVK" target="ALB">
      <data key="d0">22374953</data>
    </edge>
    <edge source="SVK" target="DZA">
      <data key="d0">213713</data>
    </edge>
    <edge source="SVK" target="AZE">
      <data key="d0">72619</data>
    </edge>
    <edge source="SVK" target="ARG">
      <data key="d0">226075</data>
    </edge>
    <edge source="SVK" target="AUS">
      <data key="d0">6531128</data>
    </edge>
    <edge source="SVK" target="AUT">
      <data key="d0">710105706</data>
    </edge>
    <edge source="SVK" target="ARM">
      <data key="d0">36653</data>
    </edge>
    <edge source="SVK" target="BEL">
      <data key="d0">19151950</data>
    </edge>
    <edge source="SVK" target="BRA">
      <data key="d0">578559</data>
    </edge>
    <edge source="SVK" target="BGR">
      <data key="d0">156492746</data>
    </edge>
    <edge source="SVK" target="BLR">
      <data key="d0">201811</data>
    </edge>
    <edge source="SVK" target="CAN">
      <data key="d0">330992</data>
    </edge>
    <edge source="SVK" target="CHL">
      <data key="d0">30687</data>
    </edge>
    <edge source="SVK" target="CHN">
      <data key="d0">7744326</data>
    </edge>
    <edge source="SVK" target="HRV">
      <data key="d0">126094253</data>
    </edge>
    <edge source="SVK" target="CZE">
      <data key="d0">785839541</data>
    </edge>
    <edge source="SVK" target="DNK">
      <data key="d0">11562946</data>
    </edge>
    <edge source="SVK" target="ETH">
      <data key="d0">16882</data>
    </edge>
    <edge source="SVK" target="EST">
      <data key="d0">7814806</data>
    </edge>
    <edge source="SVK" target="FIN">
      <data key="d0">2852419</data>
    </edge>
    <edge source="SVK" target="FRA">
      <data key="d0">496928953</data>
    </edge>
    <edge source="SVK" target="GEO">
      <data key="d0">179807</data>
    </edge>
    <edge source="SVK" target="DEU">
      <data key="d0">1581648629</data>
    </edge>
    <edge source="SVK" target="GHA">
      <data key="d0">255939</data>
    </edge>
    <edge source="SVK" target="GRC">
      <data key="d0">55970237</data>
    </edge>
    <edge source="SVK" target="HKG">
      <data key="d0">6319736</data>
    </edge>
    <edge source="SVK" target="HUN">
      <data key="d0">401599773</data>
    </edge>
    <edge source="SVK" target="IDN">
      <data key="d0">164292</data>
    </edge>
    <edge source="SVK" target="IRL">
      <data key="d0">673733</data>
    </edge>
    <edge source="SVK" target="ISR">
      <data key="d0">13630207</data>
    </edge>
    <edge source="SVK" target="ITA">
      <data key="d0">567681279</data>
    </edge>
    <edge source="SVK" target="CIV">
      <data key="d0">64181</data>
    </edge>
    <edge source="SVK" target="JPN">
      <data key="d0">476079</data>
    </edge>
    <edge source="SVK" target="KAZ">
      <data key="d0">1861278</data>
    </edge>
    <edge source="SVK" target="KOR">
      <data key="d0">1370975</data>
    </edge>
    <edge source="SVK" target="LVA">
      <data key="d0">75662785</data>
    </edge>
    <edge source="SVK" target="LTU">
      <data key="d0">21509748</data>
    </edge>
    <edge source="SVK" target="MYS">
      <data key="d0">7700911</data>
    </edge>
    <edge source="SVK" target="MEX">
      <data key="d0">418726</data>
    </edge>
    <edge source="SVK" target="MDA">
      <data key="d0">830409</data>
    </edge>
    <edge source="SVK" target="MAR">
      <data key="d0">15556500</data>
    </edge>
    <edge source="SVK" target="NLD">
      <data key="d0">925799087</data>
    </edge>
    <edge source="SVK" target="NZL">
      <data key="d0">56205</data>
    </edge>
    <edge source="SVK" target="NOR">
      <data key="d0">1721726</data>
    </edge>
    <edge source="SVK" target="PAK">
      <data key="d0">84007</data>
    </edge>
    <edge source="SVK" target="PER">
      <data key="d0">14188</data>
    </edge>
    <edge source="SVK" target="POL">
      <data key="d0">1240897849</data>
    </edge>
    <edge source="SVK" target="PRT">
      <data key="d0">42265661</data>
    </edge>
    <edge source="SVK" target="ROU">
      <data key="d0">530945923</data>
    </edge>
    <edge source="SVK" target="RUS">
      <data key="d0">288011735</data>
    </edge>
    <edge source="SVK" target="SAU">
      <data key="d0">12945</data>
    </edge>
    <edge source="SVK" target="SEN">
      <data key="d0">121908</data>
    </edge>
    <edge source="SVK" target="SRB">
      <data key="d0">85377123</data>
    </edge>
    <edge source="SVK" target="IND">
      <data key="d0">226444</data>
    </edge>
    <edge source="SVK" target="SGP">
      <data key="d0">6142066</data>
    </edge>
    <edge source="SVK" target="VNM">
      <data key="d0">1196201</data>
    </edge>
    <edge source="SVK" target="SVN">
      <data key="d0">68791090</data>
    </edge>
    <edge source="SVK" target="ZAF">
      <data key="d0">409906</data>
    </edge>
    <edge source="SVK" target="ZWE">
      <data key="d0">14612</data>
    </edge>
    <edge source="SVK" target="ESP">
      <data key="d0">407879144</data>
    </edge>
    <edge source="SVK" target="SWE">
      <data key="d0">358247242</data>
    </edge>
    <edge source="SVK" target="CHE">
      <data key="d0">558195122</data>
    </edge>
    <edge source="SVK" target="THA">
      <data key="d0">2007428</data>
    </edge>
    <edge source="SVK" target="ARE">
      <data key="d0">19316136</data>
    </edge>
    <edge source="SVK" target="TUR">
      <data key="d0">120827323</data>
    </edge>
    <edge source="SVK" target="UGA">
      <data key="d0">13458</data>
    </edge>
    <edge source="SVK" target="UKR">
      <data key="d0">7035475</data>
    </edge>
    <edge source="SVK" target="MKD">
      <data key="d0">27362244</data>
    </edge>
    <edge source="SVK" target="EGY">
      <data key="d0">68761749</data>
    </edge>
    <edge source="SVK" target="GBR">
      <data key="d0">749361562</data>
    </edge>
    <edge source="SVK" target="USA">
      <data key="d0">19154888</data>
    </edge>
    <edge source="CHE" target="ALB">
      <data key="d0">348053</data>
    </edge>
    <edge source="CHE" target="DZA">
      <data key="d0">15500648</data>
    </edge>
    <edge source="CHE" target="AZE">
      <data key="d0">192079</data>
    </edge>
    <edge source="CHE" target="ARG">
      <data key="d0">1297217</data>
    </edge>
    <edge source="CHE" target="AUS">
      <data key="d0">9918342</data>
    </edge>
    <edge source="CHE" target="AUT">
      <data key="d0">28020522</data>
    </edge>
    <edge source="CHE" target="ARM">
      <data key="d0">98573</data>
    </edge>
    <edge source="CHE" target="BEL">
      <data key="d0">8868336</data>
    </edge>
    <edge source="CHE" target="BOL">
      <data key="d0">160806</data>
    </edge>
    <edge source="CHE" target="BRA">
      <data key="d0">10942434</data>
    </edge>
    <edge source="CHE" target="BGR">
      <data key="d0">659637</data>
    </edge>
    <edge source="CHE" target="BLR">
      <data key="d0">669381</data>
    </edge>
    <edge source="CHE" target="KHM">
      <data key="d0">101234</data>
    </edge>
    <edge source="CHE" target="CMR">
      <data key="d0">174137</data>
    </edge>
    <edge source="CHE" target="CAN">
      <data key="d0">4680501</data>
    </edge>
    <edge source="CHE" target="LKA">
      <data key="d0">1090980</data>
    </edge>
    <edge source="CHE" target="CHL">
      <data key="d0">4040836</data>
    </edge>
    <edge source="CHE" target="CHN">
      <data key="d0">84534805</data>
    </edge>
    <edge source="CHE" target="COL">
      <data key="d0">631728</data>
    </edge>
    <edge source="CHE" target="CRI">
      <data key="d0">145649</data>
    </edge>
    <edge source="CHE" target="HRV">
      <data key="d0">1545823</data>
    </edge>
    <edge source="CHE" target="CZE">
      <data key="d0">4283747</data>
    </edge>
    <edge source="CHE" target="DNK">
      <data key="d0">30965231</data>
    </edge>
    <edge source="CHE" target="ECU">
      <data key="d0">210588</data>
    </edge>
    <edge source="CHE" target="ETH">
      <data key="d0">3110993</data>
    </edge>
    <edge source="CHE" target="EST">
      <data key="d0">8640346</data>
    </edge>
    <edge source="CHE" target="FIN">
      <data key="d0">2465433</data>
    </edge>
    <edge source="CHE" target="FRA">
      <data key="d0">33076508</data>
    </edge>
    <edge source="CHE" target="GEO">
      <data key="d0">515402</data>
    </edge>
    <edge source="CHE" target="GMB">
      <data key="d0">50398</data>
    </edge>
    <edge source="CHE" target="DEU">
      <data key="d0">310604732</data>
    </edge>
    <edge source="CHE" target="GHA">
      <data key="d0">374350</data>
    </edge>
    <edge source="CHE" target="GRC">
      <data key="d0">951601</data>
    </edge>
    <edge source="CHE" target="GTM">
      <data key="d0">29504</data>
    </edge>
    <edge source="CHE" target="HND">
      <data key="d0">459760</data>
    </edge>
    <edge source="CHE" target="HKG">
      <data key="d0">28544198</data>
    </edge>
    <edge source="CHE" target="HUN">
      <data key="d0">3791084</data>
    </edge>
    <edge source="CHE" target="IDN">
      <data key="d0">3526740</data>
    </edge>
    <edge source="CHE" target="IRL">
      <data key="d0">3972297</data>
    </edge>
    <edge source="CHE" target="ISR">
      <data key="d0">10740312</data>
    </edge>
    <edge source="CHE" target="ITA">
      <data key="d0">27688951</data>
    </edge>
    <edge source="CHE" target="CIV">
      <data key="d0">74052</data>
    </edge>
    <edge source="CHE" target="JAM">
      <data key="d0">27682</data>
    </edge>
    <edge source="CHE" target="JPN">
      <data key="d0">7561093</data>
    </edge>
    <edge source="CHE" target="KAZ">
      <data key="d0">444384</data>
    </edge>
    <edge source="CHE" target="JOR">
      <data key="d0">990231</data>
    </edge>
    <edge source="CHE" target="KOR">
      <data key="d0">8738367</data>
    </edge>
    <edge source="CHE" target="KGZ">
      <data key="d0">1829210</data>
    </edge>
    <edge source="CHE" target="LBN">
      <data key="d0">316066</data>
    </edge>
    <edge source="CHE" target="LVA">
      <data key="d0">330847</data>
    </edge>
    <edge source="CHE" target="LTU">
      <data key="d0">795101</data>
    </edge>
    <edge source="CHE" target="MDG">
      <data key="d0">185414</data>
    </edge>
    <edge source="CHE" target="MYS">
      <data key="d0">3701607</data>
    </edge>
    <edge source="CHE" target="MRT">
      <data key="d0">45871</data>
    </edge>
    <edge source="CHE" target="MEX">
      <data key="d0">3769020</data>
    </edge>
    <edge source="CHE" target="MDA">
      <data key="d0">29427</data>
    </edge>
    <edge source="CHE" target="MAR">
      <data key="d0">1025068</data>
    </edge>
    <edge source="CHE" target="OMN">
      <data key="d0">6580012</data>
    </edge>
    <edge source="CHE" target="NAM">
      <data key="d0">13157</data>
    </edge>
    <edge source="CHE" target="NLD">
      <data key="d0">75763202</data>
    </edge>
    <edge source="CHE" target="NZL">
      <data key="d0">2311797</data>
    </edge>
    <edge source="CHE" target="NIC">
      <data key="d0">285397</data>
    </edge>
    <edge source="CHE" target="NER">
      <data key="d0">22518</data>
    </edge>
    <edge source="CHE" target="NOR">
      <data key="d0">6281359</data>
    </edge>
    <edge source="CHE" target="PAK">
      <data key="d0">14885269</data>
    </edge>
    <edge source="CHE" target="PAN">
      <data key="d0">22246</data>
    </edge>
    <edge source="CHE" target="PER">
      <data key="d0">1243291</data>
    </edge>
    <edge source="CHE" target="PHL">
      <data key="d0">1323721</data>
    </edge>
    <edge source="CHE" target="POL">
      <data key="d0">16119561</data>
    </edge>
    <edge source="CHE" target="PRT">
      <data key="d0">832161</data>
    </edge>
    <edge source="CHE" target="ROU">
      <data key="d0">1701962</data>
    </edge>
    <edge source="CHE" target="RUS">
      <data key="d0">7617932</data>
    </edge>
    <edge source="CHE" target="SAU">
      <data key="d0">23671690</data>
    </edge>
    <edge source="CHE" target="SEN">
      <data key="d0">217718</data>
    </edge>
    <edge source="CHE" target="SRB">
      <data key="d0">1029140</data>
    </edge>
    <edge source="CHE" target="IND">
      <data key="d0">40681966</data>
    </edge>
    <edge source="CHE" target="SGP">
      <data key="d0">11261776</data>
    </edge>
    <edge source="CHE" target="SVK">
      <data key="d0">7403593</data>
    </edge>
    <edge source="CHE" target="VNM">
      <data key="d0">26125024</data>
    </edge>
    <edge source="CHE" target="SVN">
      <data key="d0">852711</data>
    </edge>
    <edge source="CHE" target="ZAF">
      <data key="d0">54367709</data>
    </edge>
    <edge source="CHE" target="ZWE">
      <data key="d0">238797</data>
    </edge>
    <edge source="CHE" target="ESP">
      <data key="d0">8463964</data>
    </edge>
    <edge source="CHE" target="SWE">
      <data key="d0">10768011</data>
    </edge>
    <edge source="CHE" target="THA">
      <data key="d0">1654202</data>
    </edge>
    <edge source="CHE" target="TGO">
      <data key="d0">31071</data>
    </edge>
    <edge source="CHE" target="ARE">
      <data key="d0">33092977</data>
    </edge>
    <edge source="CHE" target="TUN">
      <data key="d0">789304</data>
    </edge>
    <edge source="CHE" target="TUR">
      <data key="d0">2786162</data>
    </edge>
    <edge source="CHE" target="UGA">
      <data key="d0">628171</data>
    </edge>
    <edge source="CHE" target="UKR">
      <data key="d0">429469</data>
    </edge>
    <edge source="CHE" target="MKD">
      <data key="d0">141539</data>
    </edge>
    <edge source="CHE" target="EGY">
      <data key="d0">9226859</data>
    </edge>
    <edge source="CHE" target="GBR">
      <data key="d0">24507248</data>
    </edge>
    <edge source="CHE" target="TZA">
      <data key="d0">162254</data>
    </edge>
    <edge source="CHE" target="USA">
      <data key="d0">76581367</data>
    </edge>
    <edge source="CHE" target="BFA">
      <data key="d0">37778</data>
    </edge>
    <edge source="CHE" target="URY">
      <data key="d0">196351</data>
    </edge>
    <edge source="MKD" target="ALB">
      <data key="d0">134269</data>
    </edge>
    <edge source="MKD" target="AUT">
      <data key="d0">105601</data>
    </edge>
    <edge source="MKD" target="BEL">
      <data key="d0">49349</data>
    </edge>
    <edge source="MKD" target="BRA">
      <data key="d0">13151</data>
    </edge>
    <edge source="MKD" target="BGR">
      <data key="d0">149337</data>
    </edge>
    <edge source="MKD" target="CHN">
      <data key="d0">118657</data>
    </edge>
    <edge source="MKD" target="HRV">
      <data key="d0">145253</data>
    </edge>
    <edge source="MKD" target="FRA">
      <data key="d0">1093305</data>
    </edge>
    <edge source="MKD" target="DEU">
      <data key="d0">48079</data>
    </edge>
    <edge source="MKD" target="HKG">
      <data key="d0">662267</data>
    </edge>
    <edge source="MKD" target="HUN">
      <data key="d0">165221</data>
    </edge>
    <edge source="MKD" target="ISR">
      <data key="d0">10997</data>
    </edge>
    <edge source="MKD" target="LTU">
      <data key="d0">25347</data>
    </edge>
    <edge source="MKD" target="NLD">
      <data key="d0">893040</data>
    </edge>
    <edge source="MKD" target="ROU">
      <data key="d0">14093</data>
    </edge>
    <edge source="MKD" target="SRB">
      <data key="d0">1250576</data>
    </edge>
    <edge source="MKD" target="SVK">
      <data key="d0">302335</data>
    </edge>
    <edge source="MKD" target="SVN">
      <data key="d0">28127</data>
    </edge>
    <edge source="MKD" target="CHE">
      <data key="d0">11936</data>
    </edge>
    <edge source="MKD" target="ARE">
      <data key="d0">80037</data>
    </edge>
    <edge source="MKD" target="GBR">
      <data key="d0">136542</data>
    </edge>
    <edge source="MKD" target="USA">
      <data key="d0">228122</data>
    </edge>
    <edge source="DZA" target="CHN">
      <data key="d0">17606</data>
    </edge>
    <edge source="DZA" target="FRA">
      <data key="d0">14045</data>
    </edge>
    <edge source="DZA" target="DEU">
      <data key="d0">66265</data>
    </edge>
    <edge source="DZA" target="GRC">
      <data key="d0">1001103</data>
    </edge>
    <edge source="DZA" target="MRT">
      <data key="d0">24081</data>
    </edge>
    <edge source="DZA" target="NLD">
      <data key="d0">36233</data>
    </edge>
    <edge source="DZA" target="RUS">
      <data key="d0">1129365</data>
    </edge>
    <edge source="DZA" target="ZAF">
      <data key="d0">13993</data>
    </edge>
    <edge source="DZA" target="ESP">
      <data key="d0">2109615</data>
    </edge>
    <edge source="DZA" target="USA">
      <data key="d0">75379</data>
    </edge>
    <edge source="CHN" target="ALB">
      <data key="d0">20224399</data>
    </edge>
    <edge source="CHN" target="DZA">
      <data key="d0">874958983</data>
    </edge>
    <edge source="CHN" target="AZE">
      <data key="d0">19295794</data>
    </edge>
    <edge source="CHN" target="ARG">
      <data key="d0">973965579</data>
    </edge>
    <edge source="CHN" target="AUS">
      <data key="d0">3277506348</data>
    </edge>
    <edge source="CHN" target="AUT">
      <data key="d0">331162279</data>
    </edge>
    <edge source="CHN" target="ARM">
      <data key="d0">14228127</data>
    </edge>
    <edge source="CHN" target="BEL">
      <data key="d0">547900453</data>
    </edge>
    <edge source="CHN" target="BOL">
      <data key="d0">60384088</data>
    </edge>
    <edge source="CHN" target="BWA">
      <data key="d0">31085943</data>
    </edge>
    <edge source="CHN" target="BRA">
      <data key="d0">2485509449</data>
    </edge>
    <edge source="CHN" target="BGR">
      <data key="d0">68776974</data>
    </edge>
    <edge source="CHN" target="BDI">
      <data key="d0">4286128</data>
    </edge>
    <edge source="CHN" target="BLR">
      <data key="d0">122809542</data>
    </edge>
    <edge source="CHN" target="KHM">
      <data key="d0">129502748</data>
    </edge>
    <edge source="CHN" target="CMR">
      <data key="d0">139884222</data>
    </edge>
    <edge source="CHN" target="CAN">
      <data key="d0">2662261589</data>
    </edge>
    <edge source="CHN" target="CAF">
      <data key="d0">1484434</data>
    </edge>
    <edge source="CHN" target="LKA">
      <data key="d0">289862790</data>
    </edge>
    <edge source="CHN" target="CHL">
      <data key="d0">1063330691</data>
    </edge>
    <edge source="CHN" target="COL">
      <data key="d0">760358853</data>
    </edge>
    <edge source="CHN" target="CRI">
      <data key="d0">161474455</data>
    </edge>
    <edge source="CHN" target="HRV">
      <data key="d0">63752065</data>
    </edge>
    <edge source="CHN" target="CZE">
      <data key="d0">2395407442</data>
    </edge>
    <edge source="CHN" target="BEN">
      <data key="d0">38415469</data>
    </edge>
    <edge source="CHN" target="DNK">
      <data key="d0">179961917</data>
    </edge>
    <edge source="CHN" target="ECU">
      <data key="d0">185924782</data>
    </edge>
    <edge source="CHN" target="SLV">
      <data key="d0">52682002</data>
    </edge>
    <edge source="CHN" target="ETH">
      <data key="d0">236564939</data>
    </edge>
    <edge source="CHN" target="EST">
      <data key="d0">179243830</data>
    </edge>
    <edge source="CHN" target="FIN">
      <data key="d0">244790953</data>
    </edge>
    <edge source="CHN" target="FRA">
      <data key="d0">1954499817</data>
    </edge>
    <edge source="CHN" target="GEO">
      <data key="d0">38597223</data>
    </edge>
    <edge source="CHN" target="GMB">
      <data key="d0">5693214</data>
    </edge>
    <edge source="CHN" target="PSE">
      <data key="d0">5810973</data>
    </edge>
    <edge source="CHN" target="DEU">
      <data key="d0">6672076685</data>
    </edge>
    <edge source="CHN" target="GHA">
      <data key="d0">201383060</data>
    </edge>
    <edge source="CHN" target="GRC">
      <data key="d0">214919387</data>
    </edge>
    <edge source="CHN" target="GTM">
      <data key="d0">128232638</data>
    </edge>
    <edge source="CHN" target="HND">
      <data key="d0">47143168</data>
    </edge>
    <edge source="CHN" target="HKG">
      <data key="d0">69849961700</data>
    </edge>
    <edge source="CHN" target="HUN">
      <data key="d0">2023284114</data>
    </edge>
    <edge source="CHN" target="IDN">
      <data key="d0">2603482353</data>
    </edge>
    <edge source="CHN" target="IRL">
      <data key="d0">151824818</data>
    </edge>
    <edge source="CHN" target="ISR">
      <data key="d0">516340750</data>
    </edge>
    <edge source="CHN" target="ITA">
      <data key="d0">2162475648</data>
    </edge>
    <edge source="CHN" target="CIV">
      <data key="d0">99259967</data>
    </edge>
    <edge source="CHN" target="JAM">
      <data key="d0">43859769</data>
    </edge>
    <edge source="CHN" target="JPN">
      <data key="d0">15773171998</data>
    </edge>
    <edge source="CHN" target="KAZ">
      <data key="d0">311292856</data>
    </edge>
    <edge source="CHN" target="JOR">
      <data key="d0">188225231</data>
    </edge>
    <edge source="CHN" target="KOR">
      <data key="d0">16869580562</data>
    </edge>
    <edge source="CHN" target="KGZ">
      <data key="d0">67204758</data>
    </edge>
    <edge source="CHN" target="LBN">
      <data key="d0">117098593</data>
    </edge>
    <edge source="CHN" target="LVA">
      <data key="d0">103351832</data>
    </edge>
    <edge source="CHN" target="LTU">
      <data key="d0">84829627</data>
    </edge>
    <edge source="CHN" target="MDG">
      <data key="d0">53175039</data>
    </edge>
    <edge source="CHN" target="MWI">
      <data key="d0">8638402</data>
    </edge>
    <edge source="CHN" target="MYS">
      <data key="d0">2496058121</data>
    </edge>
    <edge source="CHN" target="MRT">
      <data key="d0">19603092</data>
    </edge>
    <edge source="CHN" target="MUS">
      <data key="d0">49285206</data>
    </edge>
    <edge source="CHN" target="MEX">
      <data key="d0">4934544346</data>
    </edge>
    <edge source="CHN" target="MDA">
      <data key="d0">8267196</data>
    </edge>
    <edge source="CHN" target="MAR">
      <data key="d0">236219333</data>
    </edge>
    <edge source="CHN" target="MOZ">
      <data key="d0">56163184</data>
    </edge>
    <edge source="CHN" target="OMN">
      <data key="d0">59674630</data>
    </edge>
    <edge source="CHN" target="NAM">
      <data key="d0">23842044</data>
    </edge>
    <edge source="CHN" target="NLD">
      <data key="d0">14233663570</data>
    </edge>
    <edge source="CHN" target="NZL">
      <data key="d0">351818617</data>
    </edge>
    <edge source="CHN" target="NIC">
      <data key="d0">61401957</data>
    </edge>
    <edge source="CHN" target="NER">
      <data key="d0">5068006</data>
    </edge>
    <edge source="CHN" target="NOR">
      <data key="d0">94894471</data>
    </edge>
    <edge source="CHN" target="PAK">
      <data key="d0">1042552987</data>
    </edge>
    <edge source="CHN" target="PAN">
      <data key="d0">376944281</data>
    </edge>
    <edge source="CHN" target="PRY">
      <data key="d0">167722381</data>
    </edge>
    <edge source="CHN" target="PER">
      <data key="d0">691259483</data>
    </edge>
    <edge source="CHN" target="PHL">
      <data key="d0">1720532232</data>
    </edge>
    <edge source="CHN" target="POL">
      <data key="d0">1727260416</data>
    </edge>
    <edge source="CHN" target="PRT">
      <data key="d0">284271293</data>
    </edge>
    <edge source="CHN" target="ROU">
      <data key="d0">380339614</data>
    </edge>
    <edge source="CHN" target="RUS">
      <data key="d0">2960733461</data>
    </edge>
    <edge source="CHN" target="SAU">
      <data key="d0">1355082540</data>
    </edge>
    <edge source="CHN" target="SEN">
      <data key="d0">115459980</data>
    </edge>
    <edge source="CHN" target="SRB">
      <data key="d0">80329689</data>
    </edge>
    <edge source="CHN" target="IND">
      <data key="d0">8971997519</data>
    </edge>
    <edge source="CHN" target="SGP">
      <data key="d0">3109624856</data>
    </edge>
    <edge source="CHN" target="SVK">
      <data key="d0">389985594</data>
    </edge>
    <edge source="CHN" target="VNM">
      <data key="d0">5765639808</data>
    </edge>
    <edge source="CHN" target="SVN">
      <data key="d0">88048184</data>
    </edge>
    <edge source="CHN" target="ZAF">
      <data key="d0">1307351050</data>
    </edge>
    <edge source="CHN" target="ZWE">
      <data key="d0">68703488</data>
    </edge>
    <edge source="CHN" target="ESP">
      <data key="d0">1708286348</data>
    </edge>
    <edge source="CHN" target="SWE">
      <data key="d0">606138015</data>
    </edge>
    <edge source="CHN" target="CHE">
      <data key="d0">193960468</data>
    </edge>
    <edge source="CHN" target="THA">
      <data key="d0">4267706545</data>
    </edge>
    <edge source="CHN" target="TGO">
      <data key="d0">73023950</data>
    </edge>
    <edge source="CHN" target="ARE">
      <data key="d0">4102291339</data>
    </edge>
    <edge source="CHN" target="TUN">
      <data key="d0">154868395</data>
    </edge>
    <edge source="CHN" target="TUR">
      <data key="d0">1762945430</data>
    </edge>
    <edge source="CHN" target="UGA">
      <data key="d0">223534829</data>
    </edge>
    <edge source="CHN" target="UKR">
      <data key="d0">429326754</data>
    </edge>
    <edge source="CHN" target="MKD">
      <data key="d0">18011479</data>
    </edge>
    <edge source="CHN" target="EGY">
      <data key="d0">750757022</data>
    </edge>
    <edge source="CHN" target="GBR">
      <data key="d0">5631306602</data>
    </edge>
    <edge source="CHN" target="TZA">
      <data key="d0">375357779</data>
    </edge>
    <edge source="CHN" target="USA">
      <data key="d0">56478480070</data>
    </edge>
    <edge source="CHN" target="BFA">
      <data key="d0">3734072</data>
    </edge>
    <edge source="CHN" target="URY">
      <data key="d0">173110031</data>
    </edge>
    <edge source="FRA" target="ALB">
      <data key="d0">1100990</data>
    </edge>
    <edge source="FRA" target="DZA">
      <data key="d0">107081873</data>
    </edge>
    <edge source="FRA" target="AZE">
      <data key="d0">4630326</data>
    </edge>
    <edge source="FRA" target="ARG">
      <data key="d0">29641615</data>
    </edge>
    <edge source="FRA" target="AUS">
      <data key="d0">43009353</data>
    </edge>
    <edge source="FRA" target="AUT">
      <data key="d0">64988856</data>
    </edge>
    <edge source="FRA" target="ARM">
      <data key="d0">3667722</data>
    </edge>
    <edge source="FRA" target="BEL">
      <data key="d0">345684444</data>
    </edge>
    <edge source="FRA" target="BOL">
      <data key="d0">999676</data>
    </edge>
    <edge source="FRA" target="BWA">
      <data key="d0">166378</data>
    </edge>
    <edge source="FRA" target="BRA">
      <data key="d0">83613051</data>
    </edge>
    <edge source="FRA" target="BGR">
      <data key="d0">24125708</data>
    </edge>
    <edge source="FRA" target="BDI">
      <data key="d0">694622</data>
    </edge>
    <edge source="FRA" target="BLR">
      <data key="d0">1699795</data>
    </edge>
    <edge source="FRA" target="KHM">
      <data key="d0">3426694</data>
    </edge>
    <edge source="FRA" target="CMR">
      <data key="d0">15934206</data>
    </edge>
    <edge source="FRA" target="CAN">
      <data key="d0">34052145</data>
    </edge>
    <edge source="FRA" target="CAF">
      <data key="d0">753568</data>
    </edge>
    <edge source="FRA" target="LKA">
      <data key="d0">11208795</data>
    </edge>
    <edge source="FRA" target="CHL">
      <data key="d0">12363353</data>
    </edge>
    <edge source="FRA" target="CHN">
      <data key="d0">247630528</data>
    </edge>
    <edge source="FRA" target="COL">
      <data key="d0">16901254</data>
    </edge>
    <edge source="FRA" target="CRI">
      <data key="d0">1964237</data>
    </edge>
    <edge source="FRA" target="HRV">
      <data key="d0">2949154</data>
    </edge>
    <edge source="FRA" target="CZE">
      <data key="d0">72196624</data>
    </edge>
    <edge source="FRA" target="BEN">
      <data key="d0">5216675</data>
    </edge>
    <edge source="FRA" target="DNK">
      <data key="d0">51266756</data>
    </edge>
    <edge source="FRA" target="ECU">
      <data key="d0">4411510</data>
    </edge>
    <edge source="FRA" target="SLV">
      <data key="d0">2177101</data>
    </edge>
    <edge source="FRA" target="ETH">
      <data key="d0">3903554</data>
    </edge>
    <edge source="FRA" target="EST">
      <data key="d0">6490223</data>
    </edge>
    <edge source="FRA" target="FIN">
      <data key="d0">67199997</data>
    </edge>
    <edge source="FRA" target="GEO">
      <data key="d0">2446238</data>
    </edge>
    <edge source="FRA" target="GMB">
      <data key="d0">283231</data>
    </edge>
    <edge source="FRA" target="DEU">
      <data key="d0">746887488</data>
    </edge>
    <edge source="FRA" target="GHA">
      <data key="d0">3774032</data>
    </edge>
    <edge source="FRA" target="GRC">
      <data key="d0">38801807</data>
    </edge>
    <edge source="FRA" target="GTM">
      <data key="d0">2375235</data>
    </edge>
    <edge source="FRA" target="HND">
      <data key="d0">1726378</data>
    </edge>
    <edge source="FRA" target="HKG">
      <data key="d0">78199961</data>
    </edge>
    <edge source="FRA" target="HUN">
      <data key="d0">51957991</data>
    </edge>
    <edge source="FRA" target="IDN">
      <data key="d0">37673942</data>
    </edge>
    <edge source="FRA" target="IRL">
      <data key="d0">23860735</data>
    </edge>
    <edge source="FRA" target="ISR">
      <data key="d0">24847683</data>
    </edge>
    <edge source="FRA" target="ITA">
      <data key="d0">542078695</data>
    </edge>
    <edge source="FRA" target="CIV">
      <data key="d0">28384841</data>
    </edge>
    <edge source="FRA" target="JAM">
      <data key="d0">3671563</data>
    </edge>
    <edge source="FRA" target="JPN">
      <data key="d0">89192269</data>
    </edge>
    <edge source="FRA" target="KAZ">
      <data key="d0">6720712</data>
    </edge>
    <edge source="FRA" target="JOR">
      <data key="d0">7267823</data>
    </edge>
    <edge source="FRA" target="KOR">
      <data key="d0">44564873</data>
    </edge>
    <edge source="FRA" target="KGZ">
      <data key="d0">384850</data>
    </edge>
    <edge source="FRA" target="LBN">
      <data key="d0">7757987</data>
    </edge>
    <edge source="FRA" target="LVA">
      <data key="d0">6988918</data>
    </edge>
    <edge source="FRA" target="LTU">
      <data key="d0">5656718</data>
    </edge>
    <edge source="FRA" target="MDG">
      <data key="d0">4501353</data>
    </edge>
    <edge source="FRA" target="MWI">
      <data key="d0">42336</data>
    </edge>
    <edge source="FRA" target="MYS">
      <data key="d0">18307726</data>
    </edge>
    <edge source="FRA" target="MRT">
      <data key="d0">4252738</data>
    </edge>
    <edge source="FRA" target="MUS">
      <data key="d0">9531506</data>
    </edge>
    <edge source="FRA" target="MEX">
      <data key="d0">149625504</data>
    </edge>
    <edge source="FRA" target="MDA">
      <data key="d0">736740</data>
    </edge>
    <edge source="FRA" target="MAR">
      <data key="d0">81197181</data>
    </edge>
    <edge source="FRA" target="MOZ">
      <data key="d0">1264213</data>
    </edge>
    <edge source="FRA" target="OMN">
      <data key="d0">19371248</data>
    </edge>
    <edge source="FRA" target="NAM">
      <data key="d0">293450</data>
    </edge>
    <edge source="FRA" target="NLD">
      <data key="d0">263390901</data>
    </edge>
    <edge source="FRA" target="NZL">
      <data key="d0">7179593</data>
    </edge>
    <edge source="FRA" target="NIC">
      <data key="d0">248294</data>
    </edge>
    <edge source="FRA" target="NER">
      <data key="d0">4851097</data>
    </edge>
    <edge source="FRA" target="NOR">
      <data key="d0">23956680</data>
    </edge>
    <edge source="FRA" target="PAK">
      <data key="d0">9239248</data>
    </edge>
    <edge source="FRA" target="PAN">
      <data key="d0">4332183</data>
    </edge>
    <edge source="FRA" target="PRY">
      <data key="d0">744527</data>
    </edge>
    <edge source="FRA" target="PER">
      <data key="d0">9141385</data>
    </edge>
    <edge source="FRA" target="PHL">
      <data key="d0">5073861</data>
    </edge>
    <edge source="FRA" target="POL">
      <data key="d0">182271307</data>
    </edge>
    <edge source="FRA" target="PRT">
      <data key="d0">70301862</data>
    </edge>
    <edge source="FRA" target="ROU">
      <data key="d0">50329674</data>
    </edge>
    <edge source="FRA" target="RUS">
      <data key="d0">92319280</data>
    </edge>
    <edge source="FRA" target="SAU">
      <data key="d0">101671214</data>
    </edge>
    <edge source="FRA" target="SEN">
      <data key="d0">15530523</data>
    </edge>
    <edge source="FRA" target="SRB">
      <data key="d0">16069178</data>
    </edge>
    <edge source="FRA" target="IND">
      <data key="d0">319294550</data>
    </edge>
    <edge source="FRA" target="SGP">
      <data key="d0">61699109</data>
    </edge>
    <edge source="FRA" target="SVK">
      <data key="d0">35095361</data>
    </edge>
    <edge source="FRA" target="VNM">
      <data key="d0">13286637</data>
    </edge>
    <edge source="FRA" target="SVN">
      <data key="d0">23447705</data>
    </edge>
    <edge source="FRA" target="ZAF">
      <data key="d0">47938368</data>
    </edge>
    <edge source="FRA" target="ZWE">
      <data key="d0">309506</data>
    </edge>
    <edge source="FRA" target="ESP">
      <data key="d0">538021779</data>
    </edge>
    <edge source="FRA" target="SWE">
      <data key="d0">79891608</data>
    </edge>
    <edge source="FRA" target="CHE">
      <data key="d0">127835712</data>
    </edge>
    <edge source="FRA" target="THA">
      <data key="d0">16530103</data>
    </edge>
    <edge source="FRA" target="TGO">
      <data key="d0">9398977</data>
    </edge>
    <edge source="FRA" target="ARE">
      <data key="d0">229069638</data>
    </edge>
    <edge source="FRA" target="TUN">
      <data key="d0">53546931</data>
    </edge>
    <edge source="FRA" target="TUR">
      <data key="d0">89106390</data>
    </edge>
    <edge source="FRA" target="UGA">
      <data key="d0">3189290</data>
    </edge>
    <edge source="FRA" target="UKR">
      <data key="d0">21886008</data>
    </edge>
    <edge source="FRA" target="MKD">
      <data key="d0">7244987</data>
    </edge>
    <edge source="FRA" target="EGY">
      <data key="d0">134339423</data>
    </edge>
    <edge source="FRA" target="GBR">
      <data key="d0">679909339</data>
    </edge>
    <edge source="FRA" target="TZA">
      <data key="d0">1308274</data>
    </edge>
    <edge source="FRA" target="USA">
      <data key="d0">373452220</data>
    </edge>
    <edge source="FRA" target="BFA">
      <data key="d0">6864960</data>
    </edge>
    <edge source="FRA" target="URY">
      <data key="d0">3178958</data>
    </edge>
    <edge source="GRC" target="ALB">
      <data key="d0">1917827</data>
    </edge>
    <edge source="GRC" target="DZA">
      <data key="d0">163715</data>
    </edge>
    <edge source="GRC" target="ARG">
      <data key="d0">31398</data>
    </edge>
    <edge source="GRC" target="AUS">
      <data key="d0">180418</data>
    </edge>
    <edge source="GRC" target="AUT">
      <data key="d0">2678035</data>
    </edge>
    <edge source="GRC" target="ARM">
      <data key="d0">202946</data>
    </edge>
    <edge source="GRC" target="BEL">
      <data key="d0">1646560</data>
    </edge>
    <edge source="GRC" target="BRA">
      <data key="d0">25755</data>
    </edge>
    <edge source="GRC" target="BGR">
      <data key="d0">38206666</data>
    </edge>
    <edge source="GRC" target="CAN">
      <data key="d0">144836</data>
    </edge>
    <edge source="GRC" target="CHL">
      <data key="d0">351750</data>
    </edge>
    <edge source="GRC" target="CHN">
      <data key="d0">649499</data>
    </edge>
    <edge source="GRC" target="HRV">
      <data key="d0">598884</data>
    </edge>
    <edge source="GRC" target="CZE">
      <data key="d0">1100147</data>
    </edge>
    <edge source="GRC" target="DNK">
      <data key="d0">76715</data>
    </edge>
    <edge source="GRC" target="ETH">
      <data key="d0">3201980</data>
    </edge>
    <edge source="GRC" target="EST">
      <data key="d0">310122</data>
    </edge>
    <edge source="GRC" target="FIN">
      <data key="d0">1758316</data>
    </edge>
    <edge source="GRC" target="FRA">
      <data key="d0">3003455</data>
    </edge>
    <edge source="GRC" target="DEU">
      <data key="d0">15990544</data>
    </edge>
    <edge source="GRC" target="GHA">
      <data key="d0">853859</data>
    </edge>
    <edge source="GRC" target="HKG">
      <data key="d0">3807785</data>
    </edge>
    <edge source="GRC" target="HUN">
      <data key="d0">4485332</data>
    </edge>
    <edge source="GRC" target="IDN">
      <data key="d0">147773</data>
    </edge>
    <edge source="GRC" target="IRL">
      <data key="d0">2796140</data>
    </edge>
    <edge source="GRC" target="ISR">
      <data key="d0">1179858</data>
    </edge>
    <edge source="GRC" target="ITA">
      <data key="d0">17224153</data>
    </edge>
    <edge source="GRC" target="CIV">
      <data key="d0">21920</data>
    </edge>
    <edge source="GRC" target="JPN">
      <data key="d0">170681</data>
    </edge>
    <edge source="GRC" target="KAZ">
      <data key="d0">17777</data>
    </edge>
    <edge source="GRC" target="KOR">
      <data key="d0">925706</data>
    </edge>
    <edge source="GRC" target="LBN">
      <data key="d0">1763252</data>
    </edge>
    <edge source="GRC" target="LVA">
      <data key="d0">385107</data>
    </edge>
    <edge source="GRC" target="MRT">
      <data key="d0">147518</data>
    </edge>
    <edge source="GRC" target="MEX">
      <data key="d0">11879</data>
    </edge>
    <edge source="GRC" target="MDA">
      <data key="d0">126652</data>
    </edge>
    <edge source="GRC" target="MAR">
      <data key="d0">37678</data>
    </edge>
    <edge source="GRC" target="OMN">
      <data key="d0">1100352</data>
    </edge>
    <edge source="GRC" target="NAM">
      <data key="d0">11777</data>
    </edge>
    <edge source="GRC" target="NLD">
      <data key="d0">7149380</data>
    </edge>
    <edge source="GRC" target="NZL">
      <data key="d0">14732</data>
    </edge>
    <edge source="GRC" target="NOR">
      <data key="d0">676599</data>
    </edge>
    <edge source="GRC" target="PAN">
      <data key="d0">514838</data>
    </edge>
    <edge source="GRC" target="PER">
      <data key="d0">147771</data>
    </edge>
    <edge source="GRC" target="PHL">
      <data key="d0">172222</data>
    </edge>
    <edge source="GRC" target="POL">
      <data key="d0">11766518</data>
    </edge>
    <edge source="GRC" target="PRT">
      <data key="d0">815210</data>
    </edge>
    <edge source="GRC" target="ROU">
      <data key="d0">5619405</data>
    </edge>
    <edge source="GRC" target="RUS">
      <data key="d0">8196209</data>
    </edge>
    <edge source="GRC" target="SAU">
      <data key="d0">689606</data>
    </edge>
    <edge source="GRC" target="SRB">
      <data key="d0">221641</data>
    </edge>
    <edge source="GRC" target="IND">
      <data key="d0">51595</data>
    </edge>
    <edge source="GRC" target="SGP">
      <data key="d0">1956844</data>
    </edge>
    <edge source="GRC" target="SVK">
      <data key="d0">3709468</data>
    </edge>
    <edge source="GRC" target="VNM">
      <data key="d0">1172410</data>
    </edge>
    <edge source="GRC" target="SVN">
      <data key="d0">29699</data>
    </edge>
    <edge source="GRC" target="ZAF">
      <data key="d0">3895462</data>
    </edge>
    <edge source="GRC" target="ESP">
      <data key="d0">8669621</data>
    </edge>
    <edge source="GRC" target="SWE">
      <data key="d0">417464</data>
    </edge>
    <edge source="GRC" target="CHE">
      <data key="d0">1827012</data>
    </edge>
    <edge source="GRC" target="THA">
      <data key="d0">31524</data>
    </edge>
    <edge source="GRC" target="TGO">
      <data key="d0">35517</data>
    </edge>
    <edge source="GRC" target="ARE">
      <data key="d0">3024319</data>
    </edge>
    <edge source="GRC" target="TUR">
      <data key="d0">6153085</data>
    </edge>
    <edge source="GRC" target="UKR">
      <data key="d0">6573073</data>
    </edge>
    <edge source="GRC" target="MKD">
      <data key="d0">495097</data>
    </edge>
    <edge source="GRC" target="EGY">
      <data key="d0">654585</data>
    </edge>
    <edge source="GRC" target="GBR">
      <data key="d0">11568270</data>
    </edge>
    <edge source="GRC" target="USA">
      <data key="d0">3871831</data>
    </edge>
    <edge source="GRC" target="URY">
      <data key="d0">37388</data>
    </edge>
    <edge source="RUS" target="ALB">
      <data key="d0">21446</data>
    </edge>
    <edge source="RUS" target="DZA">
      <data key="d0">73576014</data>
    </edge>
    <edge source="RUS" target="AZE">
      <data key="d0">31980992</data>
    </edge>
    <edge source="RUS" target="AUS">
      <data key="d0">209908</data>
    </edge>
    <edge source="RUS" target="AUT">
      <data key="d0">95855</data>
    </edge>
    <edge source="RUS" target="ARM">
      <data key="d0">17545855</data>
    </edge>
    <edge source="RUS" target="BEL">
      <data key="d0">338454</data>
    </edge>
    <edge source="RUS" target="BRA">
      <data key="d0">452212</data>
    </edge>
    <edge source="RUS" target="BGR">
      <data key="d0">2954583</data>
    </edge>
    <edge source="RUS" target="BLR">
      <data key="d0">172375922</data>
    </edge>
    <edge source="RUS" target="CMR">
      <data key="d0">34090</data>
    </edge>
    <edge source="RUS" target="CAN">
      <data key="d0">225885</data>
    </edge>
    <edge source="RUS" target="CAF">
      <data key="d0">51704</data>
    </edge>
    <edge source="RUS" target="CHL">
      <data key="d0">27148</data>
    </edge>
    <edge source="RUS" target="CHN">
      <data key="d0">33779205</data>
    </edge>
    <edge source="RUS" target="COL">
      <data key="d0">149144</data>
    </edge>
    <edge source="RUS" target="HRV">
      <data key="d0">193335</data>
    </edge>
    <edge source="RUS" target="CZE">
      <data key="d0">3463552</data>
    </edge>
    <edge source="RUS" target="BEN">
      <data key="d0">11602</data>
    </edge>
    <edge source="RUS" target="DNK">
      <data key="d0">100657</data>
    </edge>
    <edge source="RUS" target="ETH">
      <data key="d0">37392</data>
    </edge>
    <edge source="RUS" target="EST">
      <data key="d0">269610</data>
    </edge>
    <edge source="RUS" target="FIN">
      <data key="d0">909428</data>
    </edge>
    <edge source="RUS" target="FRA">
      <data key="d0">3138347</data>
    </edge>
    <edge source="RUS" target="GEO">
      <data key="d0">32479718</data>
    </edge>
    <edge source="RUS" target="DEU">
      <data key="d0">23770362</data>
    </edge>
    <edge source="RUS" target="GHA">
      <data key="d0">80955</data>
    </edge>
    <edge source="RUS" target="GRC">
      <data key="d0">381116</data>
    </edge>
    <edge source="RUS" target="HKG">
      <data key="d0">8341548</data>
    </edge>
    <edge source="RUS" target="HUN">
      <data key="d0">1613328</data>
    </edge>
    <edge source="RUS" target="IDN">
      <data key="d0">635710</data>
    </edge>
    <edge source="RUS" target="IRL">
      <data key="d0">69511</data>
    </edge>
    <edge source="RUS" target="ISR">
      <data key="d0">2132771</data>
    </edge>
    <edge source="RUS" target="ITA">
      <data key="d0">394366</data>
    </edge>
    <edge source="RUS" target="JPN">
      <data key="d0">210529</data>
    </edge>
    <edge source="RUS" target="KAZ">
      <data key="d0">140408803</data>
    </edge>
    <edge source="RUS" target="JOR">
      <data key="d0">370058</data>
    </edge>
    <edge source="RUS" target="KOR">
      <data key="d0">5043888</data>
    </edge>
    <edge source="RUS" target="KGZ">
      <data key="d0">4270311</data>
    </edge>
    <edge source="RUS" target="LBN">
      <data key="d0">128670</data>
    </edge>
    <edge source="RUS" target="LVA">
      <data key="d0">3737787</data>
    </edge>
    <edge source="RUS" target="LTU">
      <data key="d0">1483261</data>
    </edge>
    <edge source="RUS" target="MYS">
      <data key="d0">16319974</data>
    </edge>
    <edge source="RUS" target="MEX">
      <data key="d0">615734</data>
    </edge>
    <edge source="RUS" target="MDA">
      <data key="d0">6534377</data>
    </edge>
    <edge source="RUS" target="MAR">
      <data key="d0">151047</data>
    </edge>
    <edge source="RUS" target="OMN">
      <data key="d0">1803917</data>
    </edge>
    <edge source="RUS" target="NAM">
      <data key="d0">3597940</data>
    </edge>
    <edge source="RUS" target="NLD">
      <data key="d0">14204952</data>
    </edge>
    <edge source="RUS" target="NZL">
      <data key="d0">30298</data>
    </edge>
    <edge source="RUS" target="NOR">
      <data key="d0">47600</data>
    </edge>
    <edge source="RUS" target="PAK">
      <data key="d0">214826</data>
    </edge>
    <edge source="RUS" target="PAN">
      <data key="d0">135179</data>
    </edge>
    <edge source="RUS" target="PER">
      <data key="d0">305225</data>
    </edge>
    <edge source="RUS" target="PHL">
      <data key="d0">10411</data>
    </edge>
    <edge source="RUS" target="POL">
      <data key="d0">5764645</data>
    </edge>
    <edge source="RUS" target="ROU">
      <data key="d0">140431</data>
    </edge>
    <edge source="RUS" target="SAU">
      <data key="d0">418646</data>
    </edge>
    <edge source="RUS" target="SEN">
      <data key="d0">17317</data>
    </edge>
    <edge source="RUS" target="SRB">
      <data key="d0">213354</data>
    </edge>
    <edge source="RUS" target="IND">
      <data key="d0">143713033</data>
    </edge>
    <edge source="RUS" target="SGP">
      <data key="d0">518929</data>
    </edge>
    <edge source="RUS" target="SVK">
      <data key="d0">1133166</data>
    </edge>
    <edge source="RUS" target="VNM">
      <data key="d0">36136938</data>
    </edge>
    <edge source="RUS" target="SVN">
      <data key="d0">54793</data>
    </edge>
    <edge source="RUS" target="ZAF">
      <data key="d0">140709</data>
    </edge>
    <edge source="RUS" target="ESP">
      <data key="d0">319409</data>
    </edge>
    <edge source="RUS" target="SWE">
      <data key="d0">402313</data>
    </edge>
    <edge source="RUS" target="CHE">
      <data key="d0">441998</data>
    </edge>
    <edge source="RUS" target="THA">
      <data key="d0">387654</data>
    </edge>
    <edge source="RUS" target="TGO">
      <data key="d0">19129</data>
    </edge>
    <edge source="RUS" target="ARE">
      <data key="d0">11139996</data>
    </edge>
    <edge source="RUS" target="TUN">
      <data key="d0">63479</data>
    </edge>
    <edge source="RUS" target="TUR">
      <data key="d0">160511</data>
    </edge>
    <edge source="RUS" target="UGA">
      <data key="d0">32676</data>
    </edge>
    <edge source="RUS" target="UKR">
      <data key="d0">82614404</data>
    </edge>
    <edge source="RUS" target="EGY">
      <data key="d0">135881802</data>
    </edge>
    <edge source="RUS" target="GBR">
      <data key="d0">3544108</data>
    </edge>
    <edge source="RUS" target="TZA">
      <data key="d0">45274</data>
    </edge>
    <edge source="RUS" target="USA">
      <data key="d0">8831041</data>
    </edge>
    <edge source="RUS" target="BFA">
      <data key="d0">76184</data>
    </edge>
    <edge source="RUS" target="URY">
      <data key="d0">122936</data>
    </edge>
    <edge source="ZAF" target="DZA">
      <data key="d0">778062</data>
    </edge>
    <edge source="ZAF" target="AZE">
      <data key="d0">552233</data>
    </edge>
    <edge source="ZAF" target="ARG">
      <data key="d0">441361</data>
    </edge>
    <edge source="ZAF" target="AUS">
      <data key="d0">2342468</data>
    </edge>
    <edge source="ZAF" target="AUT">
      <data key="d0">949706</data>
    </edge>
    <edge source="ZAF" target="BEL">
      <data key="d0">451047</data>
    </edge>
    <edge source="ZAF" target="BWA">
      <data key="d0">55065801</data>
    </edge>
    <edge source="ZAF" target="BRA">
      <data key="d0">828279</data>
    </edge>
    <edge source="ZAF" target="BGR">
      <data key="d0">49079</data>
    </edge>
    <edge source="ZAF" target="BDI">
      <data key="d0">20381</data>
    </edge>
    <edge source="ZAF" target="BLR">
      <data key="d0">282081</data>
    </edge>
    <edge source="ZAF" target="CMR">
      <data key="d0">1081488</data>
    </edge>
    <edge source="ZAF" target="CAN">
      <data key="d0">1073715</data>
    </edge>
    <edge source="ZAF" target="CAF">
      <data key="d0">162455</data>
    </edge>
    <edge source="ZAF" target="CHL">
      <data key="d0">1448042</data>
    </edge>
    <edge source="ZAF" target="CHN">
      <data key="d0">5180579</data>
    </edge>
    <edge source="ZAF" target="COL">
      <data key="d0">23093</data>
    </edge>
    <edge source="ZAF" target="CZE">
      <data key="d0">749828</data>
    </edge>
    <edge source="ZAF" target="BEN">
      <data key="d0">71544</data>
    </edge>
    <edge source="ZAF" target="DNK">
      <data key="d0">675244</data>
    </edge>
    <edge source="ZAF" target="ECU">
      <data key="d0">4541881</data>
    </edge>
    <edge source="ZAF" target="ETH">
      <data key="d0">705294</data>
    </edge>
    <edge source="ZAF" target="EST">
      <data key="d0">232280</data>
    </edge>
    <edge source="ZAF" target="FIN">
      <data key="d0">85328</data>
    </edge>
    <edge source="ZAF" target="FRA">
      <data key="d0">14017321</data>
    </edge>
    <edge source="ZAF" target="GMB">
      <data key="d0">33209</data>
    </edge>
    <edge source="ZAF" target="DEU">
      <data key="d0">6523702</data>
    </edge>
    <edge source="ZAF" target="GHA">
      <data key="d0">14711883</data>
    </edge>
    <edge source="ZAF" target="GRC">
      <data key="d0">290683</data>
    </edge>
    <edge source="ZAF" target="HKG">
      <data key="d0">33630370</data>
    </edge>
    <edge source="ZAF" target="HUN">
      <data key="d0">1103674</data>
    </edge>
    <edge source="ZAF" target="IDN">
      <data key="d0">136352</data>
    </edge>
    <edge source="ZAF" target="IRL">
      <data key="d0">360493</data>
    </edge>
    <edge source="ZAF" target="ISR">
      <data key="d0">2251489</data>
    </edge>
    <edge source="ZAF" target="ITA">
      <data key="d0">2208446</data>
    </edge>
    <edge source="ZAF" target="CIV">
      <data key="d0">5624126</data>
    </edge>
    <edge source="ZAF" target="JPN">
      <data key="d0">1001964</data>
    </edge>
    <edge source="ZAF" target="KOR">
      <data key="d0">6289529</data>
    </edge>
    <edge source="ZAF" target="KGZ">
      <data key="d0">29442</data>
    </edge>
    <edge source="ZAF" target="LBN">
      <data key="d0">424150</data>
    </edge>
    <edge source="ZAF" target="LTU">
      <data key="d0">591796</data>
    </edge>
    <edge source="ZAF" target="MDG">
      <data key="d0">1005998</data>
    </edge>
    <edge source="ZAF" target="MWI">
      <data key="d0">4799780</data>
    </edge>
    <edge source="ZAF" target="MYS">
      <data key="d0">543665</data>
    </edge>
    <edge source="ZAF" target="MRT">
      <data key="d0">325032</data>
    </edge>
    <edge source="ZAF" target="MUS">
      <data key="d0">14363399</data>
    </edge>
    <edge source="ZAF" target="MEX">
      <data key="d0">109211</data>
    </edge>
    <edge source="ZAF" target="MOZ">
      <data key="d0">18893235</data>
    </edge>
    <edge source="ZAF" target="OMN">
      <data key="d0">25787</data>
    </edge>
    <edge source="ZAF" target="NAM">
      <data key="d0">72580531</data>
    </edge>
    <edge source="ZAF" target="NLD">
      <data key="d0">14212044</data>
    </edge>
    <edge source="ZAF" target="NZL">
      <data key="d0">279160</data>
    </edge>
    <edge source="ZAF" target="NER">
      <data key="d0">14076</data>
    </edge>
    <edge source="ZAF" target="NOR">
      <data key="d0">55817</data>
    </edge>
    <edge source="ZAF" target="PAK">
      <data key="d0">442199</data>
    </edge>
    <edge source="ZAF" target="PAN">
      <data key="d0">86465</data>
    </edge>
    <edge source="ZAF" target="PRY">
      <data key="d0">39655</data>
    </edge>
    <edge source="ZAF" target="PER">
      <data key="d0">11600</data>
    </edge>
    <edge source="ZAF" target="PHL">
      <data key="d0">92006</data>
    </edge>
    <edge source="ZAF" target="POL">
      <data key="d0">1465215</data>
    </edge>
    <edge source="ZAF" target="PRT">
      <data key="d0">724410</data>
    </edge>
    <edge source="ZAF" target="ROU">
      <data key="d0">100243</data>
    </edge>
    <edge source="ZAF" target="RUS">
      <data key="d0">612526</data>
    </edge>
    <edge source="ZAF" target="SAU">
      <data key="d0">11498123</data>
    </edge>
    <edge source="ZAF" target="SEN">
      <data key="d0">223379</data>
    </edge>
    <edge source="ZAF" target="IND">
      <data key="d0">6278481</data>
    </edge>
    <edge source="ZAF" target="SGP">
      <data key="d0">8074918</data>
    </edge>
    <edge source="ZAF" target="SVK">
      <data key="d0">52547</data>
    </edge>
    <edge source="ZAF" target="VNM">
      <data key="d0">3982225</data>
    </edge>
    <edge source="ZAF" target="SVN">
      <data key="d0">39342</data>
    </edge>
    <edge source="ZAF" target="ZWE">
      <data key="d0">13354607</data>
    </edge>
    <edge source="ZAF" target="ESP">
      <data key="d0">256127</data>
    </edge>
    <edge source="ZAF" target="SWE">
      <data key="d0">7268612</data>
    </edge>
    <edge source="ZAF" target="CHE">
      <data key="d0">427015</data>
    </edge>
    <edge source="ZAF" target="THA">
      <data key="d0">406068</data>
    </edge>
    <edge source="ZAF" target="TGO">
      <data key="d0">49736</data>
    </edge>
    <edge source="ZAF" target="ARE">
      <data key="d0">46946063</data>
    </edge>
    <edge source="ZAF" target="TUR">
      <data key="d0">1030313</data>
    </edge>
    <edge source="ZAF" target="UGA">
      <data key="d0">2334620</data>
    </edge>
    <edge source="ZAF" target="UKR">
      <data key="d0">52284</data>
    </edge>
    <edge source="ZAF" target="EGY">
      <data key="d0">14533130</data>
    </edge>
    <edge source="ZAF" target="GBR">
      <data key="d0">10492760</data>
    </edge>
    <edge source="ZAF" target="TZA">
      <data key="d0">6126528</data>
    </edge>
    <edge source="ZAF" target="USA">
      <data key="d0">29265452</data>
    </edge>
    <edge source="ZAF" target="BFA">
      <data key="d0">280143</data>
    </edge>
    <edge source="ESP" target="ALB">
      <data key="d0">187951</data>
    </edge>
    <edge source="ESP" target="DZA">
      <data key="d0">16931856</data>
    </edge>
    <edge source="ESP" target="AZE">
      <data key="d0">259662</data>
    </edge>
    <edge source="ESP" target="ARG">
      <data key="d0">10516392</data>
    </edge>
    <edge source="ESP" target="AUS">
      <data key="d0">10232062</data>
    </edge>
    <edge source="ESP" target="AUT">
      <data key="d0">12665621</data>
    </edge>
    <edge source="ESP" target="ARM">
      <data key="d0">15813</data>
    </edge>
    <edge source="ESP" target="BEL">
      <data key="d0">14420114</data>
    </edge>
    <edge source="ESP" target="BOL">
      <data key="d0">729558</data>
    </edge>
    <edge source="ESP" target="BWA">
      <data key="d0">84110</data>
    </edge>
    <edge source="ESP" target="BRA">
      <data key="d0">28016506</data>
    </edge>
    <edge source="ESP" target="BGR">
      <data key="d0">3343328</data>
    </edge>
    <edge source="ESP" target="BLR">
      <data key="d0">41140</data>
    </edge>
    <edge source="ESP" target="KHM">
      <data key="d0">113029</data>
    </edge>
    <edge source="ESP" target="CMR">
      <data key="d0">846876</data>
    </edge>
    <edge source="ESP" target="CAN">
      <data key="d0">3363832</data>
    </edge>
    <edge source="ESP" target="CAF">
      <data key="d0">27254</data>
    </edge>
    <edge source="ESP" target="LKA">
      <data key="d0">380772</data>
    </edge>
    <edge source="ESP" target="CHL">
      <data key="d0">9333667</data>
    </edge>
    <edge source="ESP" target="CHN">
      <data key="d0">37808776</data>
    </edge>
    <edge source="ESP" target="COL">
      <data key="d0">12175310</data>
    </edge>
    <edge source="ESP" target="CRI">
      <data key="d0">484516</data>
    </edge>
    <edge source="ESP" target="HRV">
      <data key="d0">1295553</data>
    </edge>
    <edge source="ESP" target="CZE">
      <data key="d0">9238336</data>
    </edge>
    <edge source="ESP" target="BEN">
      <data key="d0">22440</data>
    </edge>
    <edge source="ESP" target="DNK">
      <data key="d0">6718481</data>
    </edge>
    <edge source="ESP" target="ECU">
      <data key="d0">38942825</data>
    </edge>
    <edge source="ESP" target="SLV">
      <data key="d0">272801</data>
    </edge>
    <edge source="ESP" target="ETH">
      <data key="d0">800789</data>
    </edge>
    <edge source="ESP" target="EST">
      <data key="d0">6781918</data>
    </edge>
    <edge source="ESP" target="FIN">
      <data key="d0">2531185</data>
    </edge>
    <edge source="ESP" target="FRA">
      <data key="d0">359345415</data>
    </edge>
    <edge source="ESP" target="GEO">
      <data key="d0">1637713</data>
    </edge>
    <edge source="ESP" target="GMB">
      <data key="d0">68543</data>
    </edge>
    <edge source="ESP" target="DEU">
      <data key="d0">122729670</data>
    </edge>
    <edge source="ESP" target="GHA">
      <data key="d0">1806616</data>
    </edge>
    <edge source="ESP" target="GRC">
      <data key="d0">8763048</data>
    </edge>
    <edge source="ESP" target="GTM">
      <data key="d0">1576929</data>
    </edge>
    <edge source="ESP" target="HND">
      <data key="d0">354434</data>
    </edge>
    <edge source="ESP" target="HKG">
      <data key="d0">38968682</data>
    </edge>
    <edge source="ESP" target="HUN">
      <data key="d0">27367121</data>
    </edge>
    <edge source="ESP" target="IDN">
      <data key="d0">5595152</data>
    </edge>
    <edge source="ESP" target="IRL">
      <data key="d0">4719688</data>
    </edge>
    <edge source="ESP" target="ISR">
      <data key="d0">11967346</data>
    </edge>
    <edge source="ESP" target="ITA">
      <data key="d0">103306693</data>
    </edge>
    <edge source="ESP" target="CIV">
      <data key="d0">1493398</data>
    </edge>
    <edge source="ESP" target="JAM">
      <data key="d0">1642096</data>
    </edge>
    <edge source="ESP" target="JPN">
      <data key="d0">6063356</data>
    </edge>
    <edge source="ESP" target="KAZ">
      <data key="d0">392311</data>
    </edge>
    <edge source="ESP" target="JOR">
      <data key="d0">3438487</data>
    </edge>
    <edge source="ESP" target="KOR">
      <data key="d0">23456494</data>
    </edge>
    <edge source="ESP" target="LBN">
      <data key="d0">752083</data>
    </edge>
    <edge source="ESP" target="LVA">
      <data key="d0">7262447</data>
    </edge>
    <edge source="ESP" target="LTU">
      <data key="d0">1417531</data>
    </edge>
    <edge source="ESP" target="MYS">
      <data key="d0">2757272</data>
    </edge>
    <edge source="ESP" target="MRT">
      <data key="d0">1610642</data>
    </edge>
    <edge source="ESP" target="MUS">
      <data key="d0">175403</data>
    </edge>
    <edge source="ESP" target="MEX">
      <data key="d0">41468087</data>
    </edge>
    <edge source="ESP" target="MDA">
      <data key="d0">64701</data>
    </edge>
    <edge source="ESP" target="MAR">
      <data key="d0">112496710</data>
    </edge>
    <edge source="ESP" target="MOZ">
      <data key="d0">705009</data>
    </edge>
    <edge source="ESP" target="OMN">
      <data key="d0">5685761</data>
    </edge>
    <edge source="ESP" target="NAM">
      <data key="d0">106006</data>
    </edge>
    <edge source="ESP" target="NLD">
      <data key="d0">53398792</data>
    </edge>
    <edge source="ESP" target="NZL">
      <data key="d0">698942</data>
    </edge>
    <edge source="ESP" target="NIC">
      <data key="d0">463024</data>
    </edge>
    <edge source="ESP" target="NOR">
      <data key="d0">7150726</data>
    </edge>
    <edge source="ESP" target="PAK">
      <data key="d0">12092688</data>
    </edge>
    <edge source="ESP" target="PAN">
      <data key="d0">6150044</data>
    </edge>
    <edge source="ESP" target="PRY">
      <data key="d0">344903</data>
    </edge>
    <edge source="ESP" target="PER">
      <data key="d0">13058439</data>
    </edge>
    <edge source="ESP" target="PHL">
      <data key="d0">1863793</data>
    </edge>
    <edge source="ESP" target="POL">
      <data key="d0">31915570</data>
    </edge>
    <edge source="ESP" target="PRT">
      <data key="d0">333171444</data>
    </edge>
    <edge source="ESP" target="ROU">
      <data key="d0">6946490</data>
    </edge>
    <edge source="ESP" target="RUS">
      <data key="d0">7065373</data>
    </edge>
    <edge source="ESP" target="SAU">
      <data key="d0">11354911</data>
    </edge>
    <edge source="ESP" target="SEN">
      <data key="d0">811746</data>
    </edge>
    <edge source="ESP" target="SRB">
      <data key="d0">333770</data>
    </edge>
    <edge source="ESP" target="IND">
      <data key="d0">23562693</data>
    </edge>
    <edge source="ESP" target="SGP">
      <data key="d0">7036956</data>
    </edge>
    <edge source="ESP" target="SVK">
      <data key="d0">11464699</data>
    </edge>
    <edge source="ESP" target="VNM">
      <data key="d0">11102682</data>
    </edge>
    <edge source="ESP" target="SVN">
      <data key="d0">1532416</data>
    </edge>
    <edge source="ESP" target="ZAF">
      <data key="d0">2037417</data>
    </edge>
    <edge source="ESP" target="SWE">
      <data key="d0">15904592</data>
    </edge>
    <edge source="ESP" target="CHE">
      <data key="d0">5895243</data>
    </edge>
    <edge source="ESP" target="THA">
      <data key="d0">2558312</data>
    </edge>
    <edge source="ESP" target="TGO">
      <data key="d0">121354</data>
    </edge>
    <edge source="ESP" target="ARE">
      <data key="d0">20645657</data>
    </edge>
    <edge source="ESP" target="TUN">
      <data key="d0">1306927</data>
    </edge>
    <edge source="ESP" target="TUR">
      <data key="d0">55744408</data>
    </edge>
    <edge source="ESP" target="UGA">
      <data key="d0">593089</data>
    </edge>
    <edge source="ESP" target="UKR">
      <data key="d0">535683</data>
    </edge>
    <edge source="ESP" target="MKD">
      <data key="d0">231775</data>
    </edge>
    <edge source="ESP" target="EGY">
      <data key="d0">3317887</data>
    </edge>
    <edge source="ESP" target="GBR">
      <data key="d0">80038740</data>
    </edge>
    <edge source="ESP" target="TZA">
      <data key="d0">112668</data>
    </edge>
    <edge source="ESP" target="USA">
      <data key="d0">51907131</data>
    </edge>
    <edge source="ESP" target="BFA">
      <data key="d0">5524448</data>
    </edge>
    <edge source="ESP" target="URY">
      <data key="d0">1770322</data>
    </edge>
    <edge source="USA" target="ALB">
      <data key="d0">1690804</data>
    </edge>
    <edge source="USA" target="DZA">
      <data key="d0">383260562</data>
    </edge>
    <edge source="USA" target="AZE">
      <data key="d0">3551374</data>
    </edge>
    <edge source="USA" target="ARG">
      <data key="d0">463052812</data>
    </edge>
    <edge source="USA" target="AUS">
      <data key="d0">954313261</data>
    </edge>
    <edge source="USA" target="AUT">
      <data key="d0">37328131</data>
    </edge>
    <edge source="USA" target="ARM">
      <data key="d0">2898561</data>
    </edge>
    <edge source="USA" target="BEL">
      <data key="d0">402884126</data>
    </edge>
    <edge source="USA" target="BOL">
      <data key="d0">51043668</data>
    </edge>
    <edge source="USA" target="BWA">
      <data key="d0">2465370</data>
    </edge>
    <edge source="USA" target="BRA">
      <data key="d0">1087495564</data>
    </edge>
    <edge source="USA" target="BGR">
      <data key="d0">12358727</data>
    </edge>
    <edge source="USA" target="BDI">
      <data key="d0">470877</data>
    </edge>
    <edge source="USA" target="BLR">
      <data key="d0">723231</data>
    </edge>
    <edge source="USA" target="KHM">
      <data key="d0">1904651</data>
    </edge>
    <edge source="USA" target="CMR">
      <data key="d0">3342148</data>
    </edge>
    <edge source="USA" target="CAN">
      <data key="d0">7543825336</data>
    </edge>
    <edge source="USA" target="CAF">
      <data key="d0">2390508</data>
    </edge>
    <edge source="USA" target="LKA">
      <data key="d0">3988477</data>
    </edge>
    <edge source="USA" target="CHL">
      <data key="d0">590654927</data>
    </edge>
    <edge source="USA" target="CHN">
      <data key="d0">2813271860</data>
    </edge>
    <edge source="USA" target="COL">
      <data key="d0">519065499</data>
    </edge>
    <edge source="USA" target="CRI">
      <data key="d0">384993960</data>
    </edge>
    <edge source="USA" target="HRV">
      <data key="d0">6707230</data>
    </edge>
    <edge source="USA" target="CZE">
      <data key="d0">132008931</data>
    </edge>
    <edge source="USA" target="BEN">
      <data key="d0">576542</data>
    </edge>
    <edge source="USA" target="DNK">
      <data key="d0">78660858</data>
    </edge>
    <edge source="USA" target="ECU">
      <data key="d0">131081771</data>
    </edge>
    <edge source="USA" target="SLV">
      <data key="d0">109609894</data>
    </edge>
    <edge source="USA" target="ETH">
      <data key="d0">10725655</data>
    </edge>
    <edge source="USA" target="EST">
      <data key="d0">21124776</data>
    </edge>
    <edge source="USA" target="FIN">
      <data key="d0">69368780</data>
    </edge>
    <edge source="USA" target="FRA">
      <data key="d0">789656976</data>
    </edge>
    <edge source="USA" target="GEO">
      <data key="d0">10329123</data>
    </edge>
    <edge source="USA" target="GMB">
      <data key="d0">45148</data>
    </edge>
    <edge source="USA" target="PSE">
      <data key="d0">17600</data>
    </edge>
    <edge source="USA" target="DEU">
      <data key="d0">1466173719</data>
    </edge>
    <edge source="USA" target="GHA">
      <data key="d0">4757615</data>
    </edge>
    <edge source="USA" target="GRC">
      <data key="d0">25331748</data>
    </edge>
    <edge source="USA" target="GTM">
      <data key="d0">165942096</data>
    </edge>
    <edge source="USA" target="HND">
      <data key="d0">111855928</data>
    </edge>
    <edge source="USA" target="HKG">
      <data key="d0">5902540128</data>
    </edge>
    <edge source="USA" target="HUN">
      <data key="d0">67675733</data>
    </edge>
    <edge source="USA" target="IDN">
      <data key="d0">50832324</data>
    </edge>
    <edge source="USA" target="IRL">
      <data key="d0">217165154</data>
    </edge>
    <edge source="USA" target="ISR">
      <data key="d0">299802369</data>
    </edge>
    <edge source="USA" target="ITA">
      <data key="d0">355905669</data>
    </edge>
    <edge source="USA" target="CIV">
      <data key="d0">4420105</data>
    </edge>
    <edge source="USA" target="JAM">
      <data key="d0">59276890</data>
    </edge>
    <edge source="USA" target="JPN">
      <data key="d0">1910205082</data>
    </edge>
    <edge source="USA" target="KAZ">
      <data key="d0">8081254</data>
    </edge>
    <edge source="USA" target="JOR">
      <data key="d0">19671698</data>
    </edge>
    <edge source="USA" target="KOR">
      <data key="d0">845143826</data>
    </edge>
    <edge source="USA" target="KGZ">
      <data key="d0">1001875</data>
    </edge>
    <edge source="USA" target="LBN">
      <data key="d0">18412830</data>
    </edge>
    <edge source="USA" target="LVA">
      <data key="d0">22043766</data>
    </edge>
    <edge source="USA" target="LTU">
      <data key="d0">12863057</data>
    </edge>
    <edge source="USA" target="MDG">
      <data key="d0">492400</data>
    </edge>
    <edge source="USA" target="MWI">
      <data key="d0">671264</data>
    </edge>
    <edge source="USA" target="MYS">
      <data key="d0">562296310</data>
    </edge>
    <edge source="USA" target="MRT">
      <data key="d0">558335</data>
    </edge>
    <edge source="USA" target="MUS">
      <data key="d0">1056699</data>
    </edge>
    <edge source="USA" target="MEX">
      <data key="d0">9646399781</data>
    </edge>
    <edge source="USA" target="MDA">
      <data key="d0">1464102</data>
    </edge>
    <edge source="USA" target="MAR">
      <data key="d0">37315153</data>
    </edge>
    <edge source="USA" target="MOZ">
      <data key="d0">1281033</data>
    </edge>
    <edge source="USA" target="OMN">
      <data key="d0">40822004</data>
    </edge>
    <edge source="USA" target="NAM">
      <data key="d0">1069341</data>
    </edge>
    <edge source="USA" target="NLD">
      <data key="d0">2073202156</data>
    </edge>
    <edge source="USA" target="NZL">
      <data key="d0">80311149</data>
    </edge>
    <edge source="USA" target="NIC">
      <data key="d0">51714267</data>
    </edge>
    <edge source="USA" target="NER">
      <data key="d0">1471594</data>
    </edge>
    <edge source="USA" target="NOR">
      <data key="d0">91769802</data>
    </edge>
    <edge source="USA" target="PAK">
      <data key="d0">19391811</data>
    </edge>
    <edge source="USA" target="PAN">
      <data key="d0">221799882</data>
    </edge>
    <edge source="USA" target="PRY">
      <data key="d0">918670156</data>
    </edge>
    <edge source="USA" target="PER">
      <data key="d0">412008646</data>
    </edge>
    <edge source="USA" target="PHL">
      <data key="d0">161110028</data>
    </edge>
    <edge source="USA" target="POL">
      <data key="d0">124363591</data>
    </edge>
    <edge source="USA" target="PRT">
      <data key="d0">16365613</data>
    </edge>
    <edge source="USA" target="ROU">
      <data key="d0">23260715</data>
    </edge>
    <edge source="USA" target="RUS">
      <data key="d0">75869799</data>
    </edge>
    <edge source="USA" target="SAU">
      <data key="d0">478590096</data>
    </edge>
    <edge source="USA" target="SEN">
      <data key="d0">1499969</data>
    </edge>
    <edge source="USA" target="SRB">
      <data key="d0">8013771</data>
    </edge>
    <edge source="USA" target="IND">
      <data key="d0">455075116</data>
    </edge>
    <edge source="USA" target="SGP">
      <data key="d0">867541551</data>
    </edge>
    <edge source="USA" target="SVK">
      <data key="d0">12728253</data>
    </edge>
    <edge source="USA" target="VNM">
      <data key="d0">378199965</data>
    </edge>
    <edge source="USA" target="SVN">
      <data key="d0">3312404</data>
    </edge>
    <edge source="USA" target="ZAF">
      <data key="d0">111153217</data>
    </edge>
    <edge source="USA" target="ZWE">
      <data key="d0">703213</data>
    </edge>
    <edge source="USA" target="ESP">
      <data key="d0">168533751</data>
    </edge>
    <edge source="USA" target="SWE">
      <data key="d0">146168795</data>
    </edge>
    <edge source="USA" target="CHE">
      <data key="d0">125792498</data>
    </edge>
    <edge source="USA" target="THA">
      <data key="d0">414817453</data>
    </edge>
    <edge source="USA" target="TGO">
      <data key="d0">516973</data>
    </edge>
    <edge source="USA" target="ARE">
      <data key="d0">1650567212</data>
    </edge>
    <edge source="USA" target="TUN">
      <data key="d0">3057829</data>
    </edge>
    <edge source="USA" target="TUR">
      <data key="d0">158882697</data>
    </edge>
    <edge source="USA" target="UGA">
      <data key="d0">8459182</data>
    </edge>
    <edge source="USA" target="UKR">
      <data key="d0">19631415</data>
    </edge>
    <edge source="USA" target="MKD">
      <data key="d0">394332</data>
    </edge>
    <edge source="USA" target="EGY">
      <data key="d0">65582529</data>
    </edge>
    <edge source="USA" target="GBR">
      <data key="d0">1289206248</data>
    </edge>
    <edge source="USA" target="TZA">
      <data key="d0">1827932</data>
    </edge>
    <edge source="USA" target="BFA">
      <data key="d0">886035</data>
    </edge>
    <edge source="USA" target="URY">
      <data key="d0">136919412</data>
    </edge>
    <edge source="AZE" target="BLR">
      <data key="d0">11086</data>
    </edge>
    <edge source="AZE" target="CAN">
      <data key="d0">18651</data>
    </edge>
    <edge source="AZE" target="CZE">
      <data key="d0">55519</data>
    </edge>
    <edge source="AZE" target="FRA">
      <data key="d0">34913</data>
    </edge>
    <edge source="AZE" target="HKG">
      <data key="d0">47981</data>
    </edge>
    <edge source="AZE" target="NLD">
      <data key="d0">1416762</data>
    </edge>
    <edge source="AZE" target="NOR">
      <data key="d0">16382</data>
    </edge>
    <edge source="AZE" target="TUR">
      <data key="d0">111513</data>
    </edge>
    <edge source="AZE" target="UKR">
      <data key="d0">27022</data>
    </edge>
    <edge source="AZE" target="GBR">
      <data key="d0">99898</data>
    </edge>
    <edge source="AZE" target="USA">
      <data key="d0">10302</data>
    </edge>
    <edge source="BLR" target="AZE">
      <data key="d0">4254800</data>
    </edge>
    <edge source="BLR" target="AUT">
      <data key="d0">449700</data>
    </edge>
    <edge source="BLR" target="ARM">
      <data key="d0">84200</data>
    </edge>
    <edge source="BLR" target="BGR">
      <data key="d0">979000</data>
    </edge>
    <edge source="BLR" target="CHN">
      <data key="d0">513400</data>
    </edge>
    <edge source="BLR" target="CZE">
      <data key="d0">979200</data>
    </edge>
    <edge source="BLR" target="EST">
      <data key="d0">56100</data>
    </edge>
    <edge source="BLR" target="FRA">
      <data key="d0">158900</data>
    </edge>
    <edge source="BLR" target="GEO">
      <data key="d0">218800</data>
    </edge>
    <edge source="BLR" target="DEU">
      <data key="d0">481600</data>
    </edge>
    <edge source="BLR" target="HKG">
      <data key="d0">546100</data>
    </edge>
    <edge source="BLR" target="KAZ">
      <data key="d0">209400</data>
    </edge>
    <edge source="BLR" target="KGZ">
      <data key="d0">84900</data>
    </edge>
    <edge source="BLR" target="LVA">
      <data key="d0">141700</data>
    </edge>
    <edge source="BLR" target="LTU">
      <data key="d0">2310300</data>
    </edge>
    <edge source="BLR" target="MDA">
      <data key="d0">141700</data>
    </edge>
    <edge source="BLR" target="NLD">
      <data key="d0">61700</data>
    </edge>
    <edge source="BLR" target="NOR">
      <data key="d0">16100</data>
    </edge>
    <edge source="BLR" target="POL">
      <data key="d0">242800</data>
    </edge>
    <edge source="BLR" target="RUS">
      <data key="d0">41251200</data>
    </edge>
    <edge source="BLR" target="SAU">
      <data key="d0">14300</data>
    </edge>
    <edge source="BLR" target="SRB">
      <data key="d0">2071900</data>
    </edge>
    <edge source="BLR" target="IND">
      <data key="d0">33300</data>
    </edge>
    <edge source="BLR" target="VNM">
      <data key="d0">123100</data>
    </edge>
    <edge source="BLR" target="SVN">
      <data key="d0">710100</data>
    </edge>
    <edge source="BLR" target="TUR">
      <data key="d0">45700</data>
    </edge>
    <edge source="BLR" target="UKR">
      <data key="d0">898800</data>
    </edge>
    <edge source="BLR" target="GBR">
      <data key="d0">428500</data>
    </edge>
    <edge source="BLR" target="USA">
      <data key="d0">24600</data>
    </edge>
    <edge source="CAN" target="ALB">
      <data key="d0">571026</data>
    </edge>
    <edge source="CAN" target="DZA">
      <data key="d0">1405622</data>
    </edge>
    <edge source="CAN" target="AZE">
      <data key="d0">306715</data>
    </edge>
    <edge source="CAN" target="ARG">
      <data key="d0">8187374</data>
    </edge>
    <edge source="CAN" target="AUS">
      <data key="d0">54779783</data>
    </edge>
    <edge source="CAN" target="AUT">
      <data key="d0">4093361</data>
    </edge>
    <edge source="CAN" target="BEL">
      <data key="d0">6730474</data>
    </edge>
    <edge source="CAN" target="BOL">
      <data key="d0">183977</data>
    </edge>
    <edge source="CAN" target="BWA">
      <data key="d0">287233</data>
    </edge>
    <edge source="CAN" target="BRA">
      <data key="d0">21491744</data>
    </edge>
    <edge source="CAN" target="BGR">
      <data key="d0">1027421</data>
    </edge>
    <edge source="CAN" target="BDI">
      <data key="d0">15312</data>
    </edge>
    <edge source="CAN" target="KHM">
      <data key="d0">18286</data>
    </edge>
    <edge source="CAN" target="CMR">
      <data key="d0">130989</data>
    </edge>
    <edge source="CAN" target="LKA">
      <data key="d0">171461</data>
    </edge>
    <edge source="CAN" target="CHL">
      <data key="d0">4597156</data>
    </edge>
    <edge source="CAN" target="CHN">
      <data key="d0">142443528</data>
    </edge>
    <edge source="CAN" target="COL">
      <data key="d0">4739280</data>
    </edge>
    <edge source="CAN" target="CRI">
      <data key="d0">580598</data>
    </edge>
    <edge source="CAN" target="HRV">
      <data key="d0">971512</data>
    </edge>
    <edge source="CAN" target="CZE">
      <data key="d0">3429210</data>
    </edge>
    <edge source="CAN" target="BEN">
      <data key="d0">72437</data>
    </edge>
    <edge source="CAN" target="DNK">
      <data key="d0">3774978</data>
    </edge>
    <edge source="CAN" target="ECU">
      <data key="d0">477773</data>
    </edge>
    <edge source="CAN" target="SLV">
      <data key="d0">931717</data>
    </edge>
    <edge source="CAN" target="ETH">
      <data key="d0">235400</data>
    </edge>
    <edge source="CAN" target="EST">
      <data key="d0">1694632</data>
    </edge>
    <edge source="CAN" target="FIN">
      <data key="d0">5240870</data>
    </edge>
    <edge source="CAN" target="FRA">
      <data key="d0">54093159</data>
    </edge>
    <edge source="CAN" target="GEO">
      <data key="d0">368696</data>
    </edge>
    <edge source="CAN" target="DEU">
      <data key="d0">125727121</data>
    </edge>
    <edge source="CAN" target="GHA">
      <data key="d0">301901</data>
    </edge>
    <edge source="CAN" target="GRC">
      <data key="d0">2890880</data>
    </edge>
    <edge source="CAN" target="GTM">
      <data key="d0">205930</data>
    </edge>
    <edge source="CAN" target="HND">
      <data key="d0">675345</data>
    </edge>
    <edge source="CAN" target="HKG">
      <data key="d0">121687103</data>
    </edge>
    <edge source="CAN" target="HUN">
      <data key="d0">2078958</data>
    </edge>
    <edge source="CAN" target="IDN">
      <data key="d0">11431134</data>
    </edge>
    <edge source="CAN" target="IRL">
      <data key="d0">1805362</data>
    </edge>
    <edge source="CAN" target="ISR">
      <data key="d0">11834410</data>
    </edge>
    <edge source="CAN" target="ITA">
      <data key="d0">21650382</data>
    </edge>
    <edge source="CAN" target="CIV">
      <data key="d0">333095</data>
    </edge>
    <edge source="CAN" target="JAM">
      <data key="d0">1299430</data>
    </edge>
    <edge source="CAN" target="JPN">
      <data key="d0">54353309</data>
    </edge>
    <edge source="CAN" target="KAZ">
      <data key="d0">960315</data>
    </edge>
    <edge source="CAN" target="JOR">
      <data key="d0">4036008</data>
    </edge>
    <edge source="CAN" target="KOR">
      <data key="d0">27760461</data>
    </edge>
    <edge source="CAN" target="KGZ">
      <data key="d0">545435</data>
    </edge>
    <edge source="CAN" target="LBN">
      <data key="d0">3858190</data>
    </edge>
    <edge source="CAN" target="LVA">
      <data key="d0">1100228</data>
    </edge>
    <edge source="CAN" target="LTU">
      <data key="d0">840700</data>
    </edge>
    <edge source="CAN" target="MDG">
      <data key="d0">331209</data>
    </edge>
    <edge source="CAN" target="MWI">
      <data key="d0">15868</data>
    </edge>
    <edge source="CAN" target="MYS">
      <data key="d0">11573119</data>
    </edge>
    <edge source="CAN" target="MRT">
      <data key="d0">70580</data>
    </edge>
    <edge source="CAN" target="MUS">
      <data key="d0">95224</data>
    </edge>
    <edge source="CAN" target="MEX">
      <data key="d0">129566640</data>
    </edge>
    <edge source="CAN" target="MDA">
      <data key="d0">29917</data>
    </edge>
    <edge source="CAN" target="MAR">
      <data key="d0">1569537</data>
    </edge>
    <edge source="CAN" target="MOZ">
      <data key="d0">1341979</data>
    </edge>
    <edge source="CAN" target="OMN">
      <data key="d0">2824154</data>
    </edge>
    <edge source="CAN" target="NAM">
      <data key="d0">376736</data>
    </edge>
    <edge source="CAN" target="NLD">
      <data key="d0">59337946</data>
    </edge>
    <edge source="CAN" target="NZL">
      <data key="d0">5484894</data>
    </edge>
    <edge source="CAN" target="NIC">
      <data key="d0">172726</data>
    </edge>
    <edge source="CAN" target="NER">
      <data key="d0">77423</data>
    </edge>
    <edge source="CAN" target="NOR">
      <data key="d0">7003766</data>
    </edge>
    <edge source="CAN" target="PAK">
      <data key="d0">1955846</data>
    </edge>
    <edge source="CAN" target="PAN">
      <data key="d0">2165603</data>
    </edge>
    <edge source="CAN" target="PRY">
      <data key="d0">353499</data>
    </edge>
    <edge source="CAN" target="PER">
      <data key="d0">4488473</data>
    </edge>
    <edge source="CAN" target="PHL">
      <data key="d0">2293188</data>
    </edge>
    <edge source="CAN" target="POL">
      <data key="d0">4026300</data>
    </edge>
    <edge source="CAN" target="PRT">
      <data key="d0">501708</data>
    </edge>
    <edge source="CAN" target="ROU">
      <data key="d0">830242</data>
    </edge>
    <edge source="CAN" target="RUS">
      <data key="d0">21082760</data>
    </edge>
    <edge source="CAN" target="SAU">
      <data key="d0">20193964</data>
    </edge>
    <edge source="CAN" target="SEN">
      <data key="d0">181436</data>
    </edge>
    <edge source="CAN" target="SRB">
      <data key="d0">600611</data>
    </edge>
    <edge source="CAN" target="IND">
      <data key="d0">29760940</data>
    </edge>
    <edge source="CAN" target="SGP">
      <data key="d0">33028450</data>
    </edge>
    <edge source="CAN" target="SVK">
      <data key="d0">6324340</data>
    </edge>
    <edge source="CAN" target="VNM">
      <data key="d0">6535893</data>
    </edge>
    <edge source="CAN" target="SVN">
      <data key="d0">798586</data>
    </edge>
    <edge source="CAN" target="ZAF">
      <data key="d0">13194924</data>
    </edge>
    <edge source="CAN" target="ZWE">
      <data key="d0">175111</data>
    </edge>
    <edge source="CAN" target="ESP">
      <data key="d0">7730140</data>
    </edge>
    <edge source="CAN" target="SWE">
      <data key="d0">56256434</data>
    </edge>
    <edge source="CAN" target="CHE">
      <data key="d0">27501645</data>
    </edge>
    <edge source="CAN" target="THA">
      <data key="d0">10690147</data>
    </edge>
    <edge source="CAN" target="TGO">
      <data key="d0">89178</data>
    </edge>
    <edge source="CAN" target="ARE">
      <data key="d0">81058237</data>
    </edge>
    <edge source="CAN" target="TUN">
      <data key="d0">177202</data>
    </edge>
    <edge source="CAN" target="TUR">
      <data key="d0">11531513</data>
    </edge>
    <edge source="CAN" target="UGA">
      <data key="d0">42823</data>
    </edge>
    <edge source="CAN" target="UKR">
      <data key="d0">1428058</data>
    </edge>
    <edge source="CAN" target="MKD">
      <data key="d0">129749</data>
    </edge>
    <edge source="CAN" target="EGY">
      <data key="d0">5641227</data>
    </edge>
    <edge source="CAN" target="GBR">
      <data key="d0">126966721</data>
    </edge>
    <edge source="CAN" target="TZA">
      <data key="d0">93448</data>
    </edge>
    <edge source="CAN" target="USA">
      <data key="d0">3121189979</data>
    </edge>
    <edge source="CAN" target="BFA">
      <data key="d0">90922</data>
    </edge>
    <edge source="CAN" target="URY">
      <data key="d0">212054</data>
    </edge>
    <edge source="CZE" target="ALB">
      <data key="d0">614253</data>
    </edge>
    <edge source="CZE" target="DZA">
      <data key="d0">1277819</data>
    </edge>
    <edge source="CZE" target="AZE">
      <data key="d0">5214085</data>
    </edge>
    <edge source="CZE" target="ARG">
      <data key="d0">7997872</data>
    </edge>
    <edge source="CZE" target="AUS">
      <data key="d0">12924284</data>
    </edge>
    <edge source="CZE" target="AUT">
      <data key="d0">273656997</data>
    </edge>
    <edge source="CZE" target="ARM">
      <data key="d0">1781715</data>
    </edge>
    <edge source="CZE" target="BEL">
      <data key="d0">79400922</data>
    </edge>
    <edge source="CZE" target="BOL">
      <data key="d0">160501</data>
    </edge>
    <edge source="CZE" target="BWA">
      <data key="d0">16599</data>
    </edge>
    <edge source="CZE" target="BRA">
      <data key="d0">11301336</data>
    </edge>
    <edge source="CZE" target="BGR">
      <data key="d0">18373665</data>
    </edge>
    <edge source="CZE" target="BDI">
      <data key="d0">11307</data>
    </edge>
    <edge source="CZE" target="BLR">
      <data key="d0">20322816</data>
    </edge>
    <edge source="CZE" target="KHM">
      <data key="d0">25076</data>
    </edge>
    <edge source="CZE" target="CMR">
      <data key="d0">96902</data>
    </edge>
    <edge source="CZE" target="CAN">
      <data key="d0">7234236</data>
    </edge>
    <edge source="CZE" target="CAF">
      <data key="d0">44192</data>
    </edge>
    <edge source="CZE" target="LKA">
      <data key="d0">1568389</data>
    </edge>
    <edge source="CZE" target="CHL">
      <data key="d0">3008038</data>
    </edge>
    <edge source="CZE" target="CHN">
      <data key="d0">82014586</data>
    </edge>
    <edge source="CZE" target="COL">
      <data key="d0">5444467</data>
    </edge>
    <edge source="CZE" target="CRI">
      <data key="d0">186470</data>
    </edge>
    <edge source="CZE" target="HRV">
      <data key="d0">19244947</data>
    </edge>
    <edge source="CZE" target="BEN">
      <data key="d0">78934</data>
    </edge>
    <edge source="CZE" target="DNK">
      <data key="d0">110344978</data>
    </edge>
    <edge source="CZE" target="ECU">
      <data key="d0">586076</data>
    </edge>
    <edge source="CZE" target="SLV">
      <data key="d0">420237</data>
    </edge>
    <edge source="CZE" target="ETH">
      <data key="d0">100184</data>
    </edge>
    <edge source="CZE" target="EST">
      <data key="d0">17317091</data>
    </edge>
    <edge source="CZE" target="FIN">
      <data key="d0">37568978</data>
    </edge>
    <edge source="CZE" target="FRA">
      <data key="d0">369583644</data>
    </edge>
    <edge source="CZE" target="GEO">
      <data key="d0">7268666</data>
    </edge>
    <edge source="CZE" target="DEU">
      <data key="d0">2817580826</data>
    </edge>
    <edge source="CZE" target="GHA">
      <data key="d0">603805</data>
    </edge>
    <edge source="CZE" target="GRC">
      <data key="d0">29480453</data>
    </edge>
    <edge source="CZE" target="GTM">
      <data key="d0">404499</data>
    </edge>
    <edge source="CZE" target="HND">
      <data key="d0">41651</data>
    </edge>
    <edge source="CZE" target="HKG">
      <data key="d0">12633780</data>
    </edge>
    <edge source="CZE" target="HUN">
      <data key="d0">208192881</data>
    </edge>
    <edge source="CZE" target="IDN">
      <data key="d0">11505362</data>
    </edge>
    <edge source="CZE" target="IRL">
      <data key="d0">34646979</data>
    </edge>
    <edge source="CZE" target="ISR">
      <data key="d0">11317575</data>
    </edge>
    <edge source="CZE" target="ITA">
      <data key="d0">287902383</data>
    </edge>
    <edge source="CZE" target="CIV">
      <data key="d0">361298</data>
    </edge>
    <edge source="CZE" target="JPN">
      <data key="d0">235535614</data>
    </edge>
    <edge source="CZE" target="KAZ">
      <data key="d0">10493610</data>
    </edge>
    <edge source="CZE" target="JOR">
      <data key="d0">1843721</data>
    </edge>
    <edge source="CZE" target="KOR">
      <data key="d0">9195917</data>
    </edge>
    <edge source="CZE" target="KGZ">
      <data key="d0">1035592</data>
    </edge>
    <edge source="CZE" target="LBN">
      <data key="d0">4946502</data>
    </edge>
    <edge source="CZE" target="LVA">
      <data key="d0">37465188</data>
    </edge>
    <edge source="CZE" target="LTU">
      <data key="d0">31808010</data>
    </edge>
    <edge source="CZE" target="MDG">
      <data key="d0">226365</data>
    </edge>
    <edge source="CZE" target="MWI">
      <data key="d0">59534</data>
    </edge>
    <edge source="CZE" target="MYS">
      <data key="d0">3199118</data>
    </edge>
    <edge source="CZE" target="MUS">
      <data key="d0">447976</data>
    </edge>
    <edge source="CZE" target="MEX">
      <data key="d0">14653967</data>
    </edge>
    <edge source="CZE" target="MDA">
      <data key="d0">1410062</data>
    </edge>
    <edge source="CZE" target="MAR">
      <data key="d0">1103090</data>
    </edge>
    <edge source="CZE" target="MOZ">
      <data key="d0">27644</data>
    </edge>
    <edge source="CZE" target="OMN">
      <data key="d0">1866399</data>
    </edge>
    <edge source="CZE" target="NAM">
      <data key="d0">102077</data>
    </edge>
    <edge source="CZE" target="NLD">
      <data key="d0">534373303</data>
    </edge>
    <edge source="CZE" target="NZL">
      <data key="d0">742016</data>
    </edge>
    <edge source="CZE" target="NIC">
      <data key="d0">13808</data>
    </edge>
    <edge source="CZE" target="NOR">
      <data key="d0">13011894</data>
    </edge>
    <edge source="CZE" target="PAK">
      <data key="d0">829689</data>
    </edge>
    <edge source="CZE" target="PAN">
      <data key="d0">272831</data>
    </edge>
    <edge source="CZE" target="PRY">
      <data key="d0">11532</data>
    </edge>
    <edge source="CZE" target="PER">
      <data key="d0">3586879</data>
    </edge>
    <edge source="CZE" target="PHL">
      <data key="d0">1431739</data>
    </edge>
    <edge source="CZE" target="POL">
      <data key="d0">380725657</data>
    </edge>
    <edge source="CZE" target="PRT">
      <data key="d0">14602076</data>
    </edge>
    <edge source="CZE" target="ROU">
      <data key="d0">46884098</data>
    </edge>
    <edge source="CZE" target="RUS">
      <data key="d0">68730827</data>
    </edge>
    <edge source="CZE" target="SAU">
      <data key="d0">7115884</data>
    </edge>
    <edge source="CZE" target="SEN">
      <data key="d0">123116</data>
    </edge>
    <edge source="CZE" target="SRB">
      <data key="d0">33368677</data>
    </edge>
    <edge source="CZE" target="IND">
      <data key="d0">16484159</data>
    </edge>
    <edge source="CZE" target="SGP">
      <data key="d0">43336995</data>
    </edge>
    <edge source="CZE" target="SVK">
      <data key="d0">595263190</data>
    </edge>
    <edge source="CZE" target="VNM">
      <data key="d0">8792978</data>
    </edge>
    <edge source="CZE" target="SVN">
      <data key="d0">9497320</data>
    </edge>
    <edge source="CZE" target="ZAF">
      <data key="d0">14113570</data>
    </edge>
    <edge source="CZE" target="ZWE">
      <data key="d0">419836</data>
    </edge>
    <edge source="CZE" target="ESP">
      <data key="d0">293984584</data>
    </edge>
    <edge source="CZE" target="SWE">
      <data key="d0">92386101</data>
    </edge>
    <edge source="CZE" target="CHE">
      <data key="d0">55256293</data>
    </edge>
    <edge source="CZE" target="THA">
      <data key="d0">1934326</data>
    </edge>
    <edge source="CZE" target="TGO">
      <data key="d0">54366</data>
    </edge>
    <edge source="CZE" target="ARE">
      <data key="d0">136259385</data>
    </edge>
    <edge source="CZE" target="TUN">
      <data key="d0">640285</data>
    </edge>
    <edge source="CZE" target="TUR">
      <data key="d0">26097432</data>
    </edge>
    <edge source="CZE" target="UGA">
      <data key="d0">20051388</data>
    </edge>
    <edge source="CZE" target="UKR">
      <data key="d0">86251104</data>
    </edge>
    <edge source="CZE" target="MKD">
      <data key="d0">1839388</data>
    </edge>
    <edge source="CZE" target="EGY">
      <data key="d0">1973259</data>
    </edge>
    <edge source="CZE" target="GBR">
      <data key="d0">532566576</data>
    </edge>
    <edge source="CZE" target="TZA">
      <data key="d0">549443</data>
    </edge>
    <edge source="CZE" target="USA">
      <data key="d0">85404322</data>
    </edge>
    <edge source="CZE" target="BFA">
      <data key="d0">55110</data>
    </edge>
    <edge source="CZE" target="URY">
      <data key="d0">338730</data>
    </edge>
    <edge source="NOR" target="ALB">
      <data key="d0">38189</data>
    </edge>
    <edge source="NOR" target="DZA">
      <data key="d0">6452195</data>
    </edge>
    <edge source="NOR" target="AZE">
      <data key="d0">369587</data>
    </edge>
    <edge source="NOR" target="ARG">
      <data key="d0">1011278</data>
    </edge>
    <edge source="NOR" target="AUS">
      <data key="d0">4329355</data>
    </edge>
    <edge source="NOR" target="AUT">
      <data key="d0">3216915</data>
    </edge>
    <edge source="NOR" target="ARM">
      <data key="d0">54457</data>
    </edge>
    <edge source="NOR" target="BEL">
      <data key="d0">18078940</data>
    </edge>
    <edge source="NOR" target="BWA">
      <data key="d0">17219</data>
    </edge>
    <edge source="NOR" target="BRA">
      <data key="d0">5251798</data>
    </edge>
    <edge source="NOR" target="BGR">
      <data key="d0">274476</data>
    </edge>
    <edge source="NOR" target="BLR">
      <data key="d0">49237</data>
    </edge>
    <edge source="NOR" target="CMR">
      <data key="d0">36267</data>
    </edge>
    <edge source="NOR" target="CAN">
      <data key="d0">9422086</data>
    </edge>
    <edge source="NOR" target="LKA">
      <data key="d0">192982</data>
    </edge>
    <edge source="NOR" target="CHL">
      <data key="d0">2487640</data>
    </edge>
    <edge source="NOR" target="CHN">
      <data key="d0">20809940</data>
    </edge>
    <edge source="NOR" target="COL">
      <data key="d0">237747</data>
    </edge>
    <edge source="NOR" target="HRV">
      <data key="d0">953380</data>
    </edge>
    <edge source="NOR" target="CZE">
      <data key="d0">3018008</data>
    </edge>
    <edge source="NOR" target="BEN">
      <data key="d0">11426</data>
    </edge>
    <edge source="NOR" target="DNK">
      <data key="d0">24451990</data>
    </edge>
    <edge source="NOR" target="ECU">
      <data key="d0">63867</data>
    </edge>
    <edge source="NOR" target="ETH">
      <data key="d0">140255</data>
    </edge>
    <edge source="NOR" target="EST">
      <data key="d0">1514703</data>
    </edge>
    <edge source="NOR" target="FIN">
      <data key="d0">9556421</data>
    </edge>
    <edge source="NOR" target="FRA">
      <data key="d0">14150460</data>
    </edge>
    <edge source="NOR" target="GEO">
      <data key="d0">259335</data>
    </edge>
    <edge source="NOR" target="GMB">
      <data key="d0">12584</data>
    </edge>
    <edge source="NOR" target="DEU">
      <data key="d0">30044913</data>
    </edge>
    <edge source="NOR" target="GHA">
      <data key="d0">284562</data>
    </edge>
    <edge source="NOR" target="GRC">
      <data key="d0">1009810</data>
    </edge>
    <edge source="NOR" target="HKG">
      <data key="d0">6041586</data>
    </edge>
    <edge source="NOR" target="HUN">
      <data key="d0">13337611</data>
    </edge>
    <edge source="NOR" target="IDN">
      <data key="d0">831021</data>
    </edge>
    <edge source="NOR" target="IRL">
      <data key="d0">2059343</data>
    </edge>
    <edge source="NOR" target="ISR">
      <data key="d0">850639</data>
    </edge>
    <edge source="NOR" target="ITA">
      <data key="d0">6759720</data>
    </edge>
    <edge source="NOR" target="CIV">
      <data key="d0">246249</data>
    </edge>
    <edge source="NOR" target="JAM">
      <data key="d0">67229</data>
    </edge>
    <edge source="NOR" target="JPN">
      <data key="d0">3095452</data>
    </edge>
    <edge source="NOR" target="KAZ">
      <data key="d0">1317201</data>
    </edge>
    <edge source="NOR" target="JOR">
      <data key="d0">102544</data>
    </edge>
    <edge source="NOR" target="KOR">
      <data key="d0">11904873</data>
    </edge>
    <edge source="NOR" target="LBN">
      <data key="d0">149961</data>
    </edge>
    <edge source="NOR" target="LVA">
      <data key="d0">634322</data>
    </edge>
    <edge source="NOR" target="LTU">
      <data key="d0">1733885</data>
    </edge>
    <edge source="NOR" target="MWI">
      <data key="d0">356010</data>
    </edge>
    <edge source="NOR" target="MYS">
      <data key="d0">3255904</data>
    </edge>
    <edge source="NOR" target="MRT">
      <data key="d0">27790</data>
    </edge>
    <edge source="NOR" target="MUS">
      <data key="d0">22699</data>
    </edge>
    <edge source="NOR" target="MEX">
      <data key="d0">4280639</data>
    </edge>
    <edge source="NOR" target="MAR">
      <data key="d0">792866</data>
    </edge>
    <edge source="NOR" target="MOZ">
      <data key="d0">87941</data>
    </edge>
    <edge source="NOR" target="OMN">
      <data key="d0">278019</data>
    </edge>
    <edge source="NOR" target="NAM">
      <data key="d0">1851277</data>
    </edge>
    <edge source="NOR" target="NLD">
      <data key="d0">31913194</data>
    </edge>
    <edge source="NOR" target="NZL">
      <data key="d0">524213</data>
    </edge>
    <edge source="NOR" target="PAK">
      <data key="d0">470395</data>
    </edge>
    <edge source="NOR" target="PAN">
      <data key="d0">238278</data>
    </edge>
    <edge source="NOR" target="PRY">
      <data key="d0">84563</data>
    </edge>
    <edge source="NOR" target="PER">
      <data key="d0">131535</data>
    </edge>
    <edge source="NOR" target="PHL">
      <data key="d0">420184</data>
    </edge>
    <edge source="NOR" target="POL">
      <data key="d0">9477546</data>
    </edge>
    <edge source="NOR" target="PRT">
      <data key="d0">1139423</data>
    </edge>
    <edge source="NOR" target="ROU">
      <data key="d0">1498860</data>
    </edge>
    <edge source="NOR" target="RUS">
      <data key="d0">3241271</data>
    </edge>
    <edge source="NOR" target="SAU">
      <data key="d0">2186760</data>
    </edge>
    <edge source="NOR" target="SRB">
      <data key="d0">134218</data>
    </edge>
    <edge source="NOR" target="IND">
      <data key="d0">7836658</data>
    </edge>
    <edge source="NOR" target="SGP">
      <data key="d0">12694017</data>
    </edge>
    <edge source="NOR" target="SVK">
      <data key="d0">965899</data>
    </edge>
    <edge source="NOR" target="VNM">
      <data key="d0">1911373</data>
    </edge>
    <edge source="NOR" target="SVN">
      <data key="d0">116666</data>
    </edge>
    <edge source="NOR" target="ZAF">
      <data key="d0">1943952</data>
    </edge>
    <edge source="NOR" target="ZWE">
      <data key="d0">21964</data>
    </edge>
    <edge source="NOR" target="ESP">
      <data key="d0">8675423</data>
    </edge>
    <edge source="NOR" target="SWE">
      <data key="d0">135157299</data>
    </edge>
    <edge source="NOR" target="CHE">
      <data key="d0">11055648</data>
    </edge>
    <edge source="NOR" target="THA">
      <data key="d0">1710575</data>
    </edge>
    <edge source="NOR" target="TGO">
      <data key="d0">15185</data>
    </edge>
    <edge source="NOR" target="ARE">
      <data key="d0">7857557</data>
    </edge>
    <edge source="NOR" target="TUN">
      <data key="d0">26581</data>
    </edge>
    <edge source="NOR" target="TUR">
      <data key="d0">9590816</data>
    </edge>
    <edge source="NOR" target="UGA">
      <data key="d0">198602</data>
    </edge>
    <edge source="NOR" target="UKR">
      <data key="d0">558662</data>
    </edge>
    <edge source="NOR" target="EGY">
      <data key="d0">5233173</data>
    </edge>
    <edge source="NOR" target="GBR">
      <data key="d0">33131904</data>
    </edge>
    <edge source="NOR" target="TZA">
      <data key="d0">364506</data>
    </edge>
    <edge source="NOR" target="USA">
      <data key="d0">49842931</data>
    </edge>
    <edge source="NOR" target="BFA">
      <data key="d0">19149</data>
    </edge>
    <edge source="NOR" target="URY">
      <data key="d0">46514</data>
    </edge>
    <edge source="TUR" target="ALB">
      <data key="d0">3600344</data>
    </edge>
    <edge source="TUR" target="DZA">
      <data key="d0">6910174</data>
    </edge>
    <edge source="TUR" target="AZE">
      <data key="d0">13832991</data>
    </edge>
    <edge source="TUR" target="ARG">
      <data key="d0">714884</data>
    </edge>
    <edge source="TUR" target="AUS">
      <data key="d0">429229</data>
    </edge>
    <edge source="TUR" target="AUT">
      <data key="d0">21073303</data>
    </edge>
    <edge source="TUR" target="BEL">
      <data key="d0">1666571</data>
    </edge>
    <edge source="TUR" target="BRA">
      <data key="d0">12042</data>
    </edge>
    <edge source="TUR" target="BGR">
      <data key="d0">20019095</data>
    </edge>
    <edge source="TUR" target="BLR">
      <data key="d0">2038842</data>
    </edge>
    <edge source="TUR" target="CMR">
      <data key="d0">26853</data>
    </edge>
    <edge source="TUR" target="CAN">
      <data key="d0">995152</data>
    </edge>
    <edge source="TUR" target="LKA">
      <data key="d0">64645</data>
    </edge>
    <edge source="TUR" target="CHL">
      <data key="d0">625355</data>
    </edge>
    <edge source="TUR" target="CHN">
      <data key="d0">8655934</data>
    </edge>
    <edge source="TUR" target="CRI">
      <data key="d0">19805</data>
    </edge>
    <edge source="TUR" target="HRV">
      <data key="d0">17287168</data>
    </edge>
    <edge source="TUR" target="CZE">
      <data key="d0">18037427</data>
    </edge>
    <edge source="TUR" target="BEN">
      <data key="d0">155854</data>
    </edge>
    <edge source="TUR" target="DNK">
      <data key="d0">4625644</data>
    </edge>
    <edge source="TUR" target="ETH">
      <data key="d0">324725</data>
    </edge>
    <edge source="TUR" target="EST">
      <data key="d0">910763</data>
    </edge>
    <edge source="TUR" target="FIN">
      <data key="d0">9933635</data>
    </edge>
    <edge source="TUR" target="FRA">
      <data key="d0">202025382</data>
    </edge>
    <edge source="TUR" target="GEO">
      <data key="d0">4405520</data>
    </edge>
    <edge source="TUR" target="GMB">
      <data key="d0">78219</data>
    </edge>
    <edge source="TUR" target="DEU">
      <data key="d0">387056613</data>
    </edge>
    <edge source="TUR" target="GHA">
      <data key="d0">751008</data>
    </edge>
    <edge source="TUR" target="GRC">
      <data key="d0">27332111</data>
    </edge>
    <edge source="TUR" target="HKG">
      <data key="d0">13261458</data>
    </edge>
    <edge source="TUR" target="HUN">
      <data key="d0">7632296</data>
    </edge>
    <edge source="TUR" target="IDN">
      <data key="d0">1367665</data>
    </edge>
    <edge source="TUR" target="IRL">
      <data key="d0">13201735</data>
    </edge>
    <edge source="TUR" target="ISR">
      <data key="d0">2261413</data>
    </edge>
    <edge source="TUR" target="ITA">
      <data key="d0">63378389</data>
    </edge>
    <edge source="TUR" target="CIV">
      <data key="d0">825429</data>
    </edge>
    <edge source="TUR" target="JPN">
      <data key="d0">11544</data>
    </edge>
    <edge source="TUR" target="KAZ">
      <data key="d0">1074667</data>
    </edge>
    <edge source="TUR" target="JOR">
      <data key="d0">1489050</data>
    </edge>
    <edge source="TUR" target="KOR">
      <data key="d0">17100209</data>
    </edge>
    <edge source="TUR" target="KGZ">
      <data key="d0">150305</data>
    </edge>
    <edge source="TUR" target="LBN">
      <data key="d0">3060855</data>
    </edge>
    <edge source="TUR" target="LVA">
      <data key="d0">471039</data>
    </edge>
    <edge source="TUR" target="LTU">
      <data key="d0">2260087</data>
    </edge>
    <edge source="TUR" target="MYS">
      <data key="d0">53171</data>
    </edge>
    <edge source="TUR" target="MRT">
      <data key="d0">84885</data>
    </edge>
    <edge source="TUR" target="MUS">
      <data key="d0">440384</data>
    </edge>
    <edge source="TUR" target="MEX">
      <data key="d0">54845</data>
    </edge>
    <edge source="TUR" target="MDA">
      <data key="d0">1201097</data>
    </edge>
    <edge source="TUR" target="MAR">
      <data key="d0">13166618</data>
    </edge>
    <edge source="TUR" target="MOZ">
      <data key="d0">72391</data>
    </edge>
    <edge source="TUR" target="OMN">
      <data key="d0">171626</data>
    </edge>
    <edge source="TUR" target="NLD">
      <data key="d0">86582853</data>
    </edge>
    <edge source="TUR" target="NOR">
      <data key="d0">1279970</data>
    </edge>
    <edge source="TUR" target="PAK">
      <data key="d0">11419519</data>
    </edge>
    <edge source="TUR" target="PAN">
      <data key="d0">17416</data>
    </edge>
    <edge source="TUR" target="PRY">
      <data key="d0">57340</data>
    </edge>
    <edge source="TUR" target="PHL">
      <data key="d0">24719</data>
    </edge>
    <edge source="TUR" target="POL">
      <data key="d0">37234938</data>
    </edge>
    <edge source="TUR" target="PRT">
      <data key="d0">1606724</data>
    </edge>
    <edge source="TUR" target="ROU">
      <data key="d0">32352641</data>
    </edge>
    <edge source="TUR" target="RUS">
      <data key="d0">875992</data>
    </edge>
    <edge source="TUR" target="SAU">
      <data key="d0">38212758</data>
    </edge>
    <edge source="TUR" target="SEN">
      <data key="d0">538835</data>
    </edge>
    <edge source="TUR" target="SRB">
      <data key="d0">12635473</data>
    </edge>
    <edge source="TUR" target="IND">
      <data key="d0">3973153</data>
    </edge>
    <edge source="TUR" target="SGP">
      <data key="d0">59436</data>
    </edge>
    <edge source="TUR" target="SVK">
      <data key="d0">13845760</data>
    </edge>
    <edge source="TUR" target="VNM">
      <data key="d0">18879748</data>
    </edge>
    <edge source="TUR" target="SVN">
      <data key="d0">2649386</data>
    </edge>
    <edge source="TUR" target="ZAF">
      <data key="d0">228507</data>
    </edge>
    <edge source="TUR" target="ESP">
      <data key="d0">64329662</data>
    </edge>
    <edge source="TUR" target="SWE">
      <data key="d0">53126883</data>
    </edge>
    <edge source="TUR" target="CHE">
      <data key="d0">8705307</data>
    </edge>
    <edge source="TUR" target="THA">
      <data key="d0">90740</data>
    </edge>
    <edge source="TUR" target="TGO">
      <data key="d0">207863</data>
    </edge>
    <edge source="TUR" target="ARE">
      <data key="d0">12075079</data>
    </edge>
    <edge source="TUR" target="TUN">
      <data key="d0">10711333</data>
    </edge>
    <edge source="TUR" target="UGA">
      <data key="d0">32295</data>
    </edge>
    <edge source="TUR" target="UKR">
      <data key="d0">1653091</data>
    </edge>
    <edge source="TUR" target="MKD">
      <data key="d0">8821540</data>
    </edge>
    <edge source="TUR" target="EGY">
      <data key="d0">4772738</data>
    </edge>
    <edge source="TUR" target="GBR">
      <data key="d0">308582127</data>
    </edge>
    <edge source="TUR" target="TZA">
      <data key="d0">24710</data>
    </edge>
    <edge source="TUR" target="USA">
      <data key="d0">17687803</data>
    </edge>
    <edge source="TUR" target="BFA">
      <data key="d0">25675</data>
    </edge>
    <edge source="TUR" target="URY">
      <data key="d0">181744</data>
    </edge>
    <edge source="UKR" target="DZA">
      <data key="d0">1272921</data>
    </edge>
    <edge source="UKR" target="AZE">
      <data key="d0">1545405</data>
    </edge>
    <edge source="UKR" target="AUS">
      <data key="d0">24309</data>
    </edge>
    <edge source="UKR" target="AUT">
      <data key="d0">1626712</data>
    </edge>
    <edge source="UKR" target="ARM">
      <data key="d0">93633</data>
    </edge>
    <edge source="UKR" target="BEL">
      <data key="d0">3026006</data>
    </edge>
    <edge source="UKR" target="BGR">
      <data key="d0">121258</data>
    </edge>
    <edge source="UKR" target="BLR">
      <data key="d0">3183400</data>
    </edge>
    <edge source="UKR" target="CAN">
      <data key="d0">22806</data>
    </edge>
    <edge source="UKR" target="CHN">
      <data key="d0">2623919</data>
    </edge>
    <edge source="UKR" target="HRV">
      <data key="d0">191337</data>
    </edge>
    <edge source="UKR" target="CZE">
      <data key="d0">974226</data>
    </edge>
    <edge source="UKR" target="DNK">
      <data key="d0">21197</data>
    </edge>
    <edge source="UKR" target="ETH">
      <data key="d0">14190960</data>
    </edge>
    <edge source="UKR" target="EST">
      <data key="d0">10956746</data>
    </edge>
    <edge source="UKR" target="FIN">
      <data key="d0">402184</data>
    </edge>
    <edge source="UKR" target="FRA">
      <data key="d0">1136759</data>
    </edge>
    <edge source="UKR" target="GEO">
      <data key="d0">731043</data>
    </edge>
    <edge source="UKR" target="DEU">
      <data key="d0">7219620</data>
    </edge>
    <edge source="UKR" target="HKG">
      <data key="d0">710129</data>
    </edge>
    <edge source="UKR" target="HUN">
      <data key="d0">157561434</data>
    </edge>
    <edge source="UKR" target="IDN">
      <data key="d0">201319</data>
    </edge>
    <edge source="UKR" target="ISR">
      <data key="d0">4198392</data>
    </edge>
    <edge source="UKR" target="ITA">
      <data key="d0">1293159</data>
    </edge>
    <edge source="UKR" target="JPN">
      <data key="d0">33267</data>
    </edge>
    <edge source="UKR" target="KAZ">
      <data key="d0">1777176</data>
    </edge>
    <edge source="UKR" target="KOR">
      <data key="d0">613805</data>
    </edge>
    <edge source="UKR" target="KGZ">
      <data key="d0">1685152</data>
    </edge>
    <edge source="UKR" target="LBN">
      <data key="d0">19403</data>
    </edge>
    <edge source="UKR" target="LVA">
      <data key="d0">44472</data>
    </edge>
    <edge source="UKR" target="LTU">
      <data key="d0">4175034</data>
    </edge>
    <edge source="UKR" target="MYS">
      <data key="d0">607770</data>
    </edge>
    <edge source="UKR" target="MDA">
      <data key="d0">12860390</data>
    </edge>
    <edge source="UKR" target="NLD">
      <data key="d0">11783764</data>
    </edge>
    <edge source="UKR" target="PAK">
      <data key="d0">959770</data>
    </edge>
    <edge source="UKR" target="POL">
      <data key="d0">1623022</data>
    </edge>
    <edge source="UKR" target="ROU">
      <data key="d0">154718</data>
    </edge>
    <edge source="UKR" target="RUS">
      <data key="d0">1536017</data>
    </edge>
    <edge source="UKR" target="IND">
      <data key="d0">2924278</data>
    </edge>
    <edge source="UKR" target="SGP">
      <data key="d0">19789</data>
    </edge>
    <edge source="UKR" target="SVK">
      <data key="d0">335311</data>
    </edge>
    <edge source="UKR" target="VNM">
      <data key="d0">847688</data>
    </edge>
    <edge source="UKR" target="ZAF">
      <data key="d0">14462</data>
    </edge>
    <edge source="UKR" target="ESP">
      <data key="d0">39026</data>
    </edge>
    <edge source="UKR" target="SWE">
      <data key="d0">810081</data>
    </edge>
    <edge source="UKR" target="CHE">
      <data key="d0">144945</data>
    </edge>
    <edge source="UKR" target="THA">
      <data key="d0">45251</data>
    </edge>
    <edge source="UKR" target="ARE">
      <data key="d0">990708</data>
    </edge>
    <edge source="UKR" target="TUR">
      <data key="d0">205870</data>
    </edge>
    <edge source="UKR" target="MKD">
      <data key="d0">25641</data>
    </edge>
    <edge source="UKR" target="EGY">
      <data key="d0">17364156</data>
    </edge>
    <edge source="UKR" target="GBR">
      <data key="d0">420313</data>
    </edge>
    <edge source="UKR" target="USA">
      <data key="d0">14713937</data>
    </edge>
    <edge source="GBR" target="ALB">
      <data key="d0">944101</data>
    </edge>
    <edge source="GBR" target="DZA">
      <data key="d0">9246436</data>
    </edge>
    <edge source="GBR" target="AZE">
      <data key="d0">8459130</data>
    </edge>
    <edge source="GBR" target="ARG">
      <data key="d0">1461327</data>
    </edge>
    <edge source="GBR" target="AUS">
      <data key="d0">78391892</data>
    </edge>
    <edge source="GBR" target="AUT">
      <data key="d0">51021549</data>
    </edge>
    <edge source="GBR" target="ARM">
      <data key="d0">407967</data>
    </edge>
    <edge source="GBR" target="BEL">
      <data key="d0">131111045</data>
    </edge>
    <edge source="GBR" target="BOL">
      <data key="d0">56716</data>
    </edge>
    <edge source="GBR" target="BWA">
      <data key="d0">6073674</data>
    </edge>
    <edge source="GBR" target="BRA">
      <data key="d0">29135706</data>
    </edge>
    <edge source="GBR" target="BGR">
      <data key="d0">23236220</data>
    </edge>
    <edge source="GBR" target="BDI">
      <data key="d0">84763</data>
    </edge>
    <edge source="GBR" target="BLR">
      <data key="d0">422086</data>
    </edge>
    <edge source="GBR" target="KHM">
      <data key="d0">203845</data>
    </edge>
    <edge source="GBR" target="CMR">
      <data key="d0">2709435</data>
    </edge>
    <edge source="GBR" target="CAN">
      <data key="d0">96943853</data>
    </edge>
    <edge source="GBR" target="CAF">
      <data key="d0">279278</data>
    </edge>
    <edge source="GBR" target="LKA">
      <data key="d0">1178150</data>
    </edge>
    <edge source="GBR" target="CHL">
      <data key="d0">5236452</data>
    </edge>
    <edge source="GBR" target="CHN">
      <data key="d0">392137867</data>
    </edge>
    <edge source="GBR" target="COL">
      <data key="d0">1922095</data>
    </edge>
    <edge source="GBR" target="CRI">
      <data key="d0">290765</data>
    </edge>
    <edge source="GBR" target="HRV">
      <data key="d0">11033874</data>
    </edge>
    <edge source="GBR" target="CZE">
      <data key="d0">80447801</data>
    </edge>
    <edge source="GBR" target="BEN">
      <data key="d0">363432</data>
    </edge>
    <edge source="GBR" target="DNK">
      <data key="d0">161332397</data>
    </edge>
    <edge source="GBR" target="ECU">
      <data key="d0">195265</data>
    </edge>
    <edge source="GBR" target="SLV">
      <data key="d0">598109</data>
    </edge>
    <edge source="GBR" target="ETH">
      <data key="d0">12079843</data>
    </edge>
    <edge source="GBR" target="EST">
      <data key="d0">11187095</data>
    </edge>
    <edge source="GBR" target="FIN">
      <data key="d0">71398452</data>
    </edge>
    <edge source="GBR" target="FRA">
      <data key="d0">726548609</data>
    </edge>
    <edge source="GBR" target="GEO">
      <data key="d0">1553279</data>
    </edge>
    <edge source="GBR" target="GMB">
      <data key="d0">345437</data>
    </edge>
    <edge source="GBR" target="DEU">
      <data key="d0">891128164</data>
    </edge>
    <edge source="GBR" target="GHA">
      <data key="d0">3829112</data>
    </edge>
    <edge source="GBR" target="GRC">
      <data key="d0">66532355</data>
    </edge>
    <edge source="GBR" target="GTM">
      <data key="d0">127565</data>
    </edge>
    <edge source="GBR" target="HND">
      <data key="d0">48429</data>
    </edge>
    <edge source="GBR" target="HKG">
      <data key="d0">343136576</data>
    </edge>
    <edge source="GBR" target="HUN">
      <data key="d0">64402832</data>
    </edge>
    <edge source="GBR" target="IDN">
      <data key="d0">8669753</data>
    </edge>
    <edge source="GBR" target="IRL">
      <data key="d0">716915040</data>
    </edge>
    <edge source="GBR" target="ISR">
      <data key="d0">35223101</data>
    </edge>
    <edge source="GBR" target="ITA">
      <data key="d0">339914795</data>
    </edge>
    <edge source="GBR" target="CIV">
      <data key="d0">3849005</data>
    </edge>
    <edge source="GBR" target="JAM">
      <data key="d0">323939</data>
    </edge>
    <edge source="GBR" target="JPN">
      <data key="d0">66395515</data>
    </edge>
    <edge source="GBR" target="KAZ">
      <data key="d0">4564633</data>
    </edge>
    <edge source="GBR" target="JOR">
      <data key="d0">7754284</data>
    </edge>
    <edge source="GBR" target="KOR">
      <data key="d0">39429118</data>
    </edge>
    <edge source="GBR" target="KGZ">
      <data key="d0">104833</data>
    </edge>
    <edge source="GBR" target="LBN">
      <data key="d0">4666090</data>
    </edge>
    <edge source="GBR" target="LVA">
      <data key="d0">19066916</data>
    </edge>
    <edge source="GBR" target="LTU">
      <data key="d0">10849147</data>
    </edge>
    <edge source="GBR" target="MDG">
      <data key="d0">1047857</data>
    </edge>
    <edge source="GBR" target="MWI">
      <data key="d0">544479</data>
    </edge>
    <edge source="GBR" target="MYS">
      <data key="d0">23883287</data>
    </edge>
    <edge source="GBR" target="MRT">
      <data key="d0">818942</data>
    </edge>
    <edge source="GBR" target="MUS">
      <data key="d0">11141558</data>
    </edge>
    <edge source="GBR" target="MEX">
      <data key="d0">10295047</data>
    </edge>
    <edge source="GBR" target="MDA">
      <data key="d0">582669</data>
    </edge>
    <edge source="GBR" target="MAR">
      <data key="d0">17226320</data>
    </edge>
    <edge source="GBR" target="MOZ">
      <data key="d0">962357</data>
    </edge>
    <edge source="GBR" target="OMN">
      <data key="d0">20289045</data>
    </edge>
    <edge source="GBR" target="NAM">
      <data key="d0">1331873</data>
    </edge>
    <edge source="GBR" target="NLD">
      <data key="d0">501929142</data>
    </edge>
    <edge source="GBR" target="NZL">
      <data key="d0">12220027</data>
    </edge>
    <edge source="GBR" target="NIC">
      <data key="d0">18124</data>
    </edge>
    <edge source="GBR" target="NER">
      <data key="d0">358892</data>
    </edge>
    <edge source="GBR" target="NOR">
      <data key="d0">95560202</data>
    </edge>
    <edge source="GBR" target="PAK">
      <data key="d0">5042048</data>
    </edge>
    <edge source="GBR" target="PAN">
      <data key="d0">512995</data>
    </edge>
    <edge source="GBR" target="PRY">
      <data key="d0">431803</data>
    </edge>
    <edge source="GBR" target="PER">
      <data key="d0">2809275</data>
    </edge>
    <edge source="GBR" target="PHL">
      <data key="d0">10488322</data>
    </edge>
    <edge source="GBR" target="POL">
      <data key="d0">161649337</data>
    </edge>
    <edge source="GBR" target="PRT">
      <data key="d0">51186480</data>
    </edge>
    <edge source="GBR" target="ROU">
      <data key="d0">28794062</data>
    </edge>
    <edge source="GBR" target="RUS">
      <data key="d0">53005077</data>
    </edge>
    <edge source="GBR" target="SAU">
      <data key="d0">171111076</data>
    </edge>
    <edge source="GBR" target="SEN">
      <data key="d0">3426816</data>
    </edge>
    <edge source="GBR" target="SRB">
      <data key="d0">3326918</data>
    </edge>
    <edge source="GBR" target="IND">
      <data key="d0">67970545</data>
    </edge>
    <edge source="GBR" target="SGP">
      <data key="d0">93335727</data>
    </edge>
    <edge source="GBR" target="SVK">
      <data key="d0">47511166</data>
    </edge>
    <edge source="GBR" target="VNM">
      <data key="d0">22935267</data>
    </edge>
    <edge source="GBR" target="SVN">
      <data key="d0">7242534</data>
    </edge>
    <edge source="GBR" target="ZAF">
      <data key="d0">68926034</data>
    </edge>
    <edge source="GBR" target="ZWE">
      <data key="d0">1480083</data>
    </edge>
    <edge source="GBR" target="ESP">
      <data key="d0">271724759</data>
    </edge>
    <edge source="GBR" target="SWE">
      <data key="d0">185310537</data>
    </edge>
    <edge source="GBR" target="CHE">
      <data key="d0">119624158</data>
    </edge>
    <edge source="GBR" target="THA">
      <data key="d0">17258730</data>
    </edge>
    <edge source="GBR" target="TGO">
      <data key="d0">460806</data>
    </edge>
    <edge source="GBR" target="ARE">
      <data key="d0">649451048</data>
    </edge>
    <edge source="GBR" target="TUN">
      <data key="d0">3671858</data>
    </edge>
    <edge source="GBR" target="TUR">
      <data key="d0">94026909</data>
    </edge>
    <edge source="GBR" target="UGA">
      <data key="d0">1866957</data>
    </edge>
    <edge source="GBR" target="UKR">
      <data key="d0">5413918</data>
    </edge>
    <edge source="GBR" target="MKD">
      <data key="d0">748491</data>
    </edge>
    <edge source="GBR" target="EGY">
      <data key="d0">28195616</data>
    </edge>
    <edge source="GBR" target="TZA">
      <data key="d0">3032150</data>
    </edge>
    <edge source="GBR" target="USA">
      <data key="d0">867445453</data>
    </edge>
    <edge source="GBR" target="BFA">
      <data key="d0">126398</data>
    </edge>
    <edge source="GBR" target="URY">
      <data key="d0">2361411</data>
    </edge>
    <edge source="ARG" target="BEL">
      <data key="d0">166017</data>
    </edge>
    <edge source="ARG" target="BOL">
      <data key="d0">176954</data>
    </edge>
    <edge source="ARG" target="BRA">
      <data key="d0">14871518</data>
    </edge>
    <edge source="ARG" target="CAN">
      <data key="d0">30801</data>
    </edge>
    <edge source="ARG" target="CHL">
      <data key="d0">1180705</data>
    </edge>
    <edge source="ARG" target="CHN">
      <data key="d0">593208</data>
    </edge>
    <edge source="ARG" target="COL">
      <data key="d0">332246</data>
    </edge>
    <edge source="ARG" target="CRI">
      <data key="d0">22395</data>
    </edge>
    <edge source="ARG" target="ECU">
      <data key="d0">69901</data>
    </edge>
    <edge source="ARG" target="SLV">
      <data key="d0">29740</data>
    </edge>
    <edge source="ARG" target="FRA">
      <data key="d0">34494</data>
    </edge>
    <edge source="ARG" target="DEU">
      <data key="d0">38163</data>
    </edge>
    <edge source="ARG" target="GTM">
      <data key="d0">62876</data>
    </edge>
    <edge source="ARG" target="HND">
      <data key="d0">38789</data>
    </edge>
    <edge source="ARG" target="HKG">
      <data key="d0">1233618</data>
    </edge>
    <edge source="ARG" target="IDN">
      <data key="d0">32073</data>
    </edge>
    <edge source="ARG" target="IRL">
      <data key="d0">92073</data>
    </edge>
    <edge source="ARG" target="ISR">
      <data key="d0">73340</data>
    </edge>
    <edge source="ARG" target="ITA">
      <data key="d0">49138</data>
    </edge>
    <edge source="ARG" target="KOR">
      <data key="d0">214944</data>
    </edge>
    <edge source="ARG" target="MEX">
      <data key="d0">717484</data>
    </edge>
    <edge source="ARG" target="NLD">
      <data key="d0">79345</data>
    </edge>
    <edge source="ARG" target="NIC">
      <data key="d0">66690</data>
    </edge>
    <edge source="ARG" target="PAN">
      <data key="d0">43162</data>
    </edge>
    <edge source="ARG" target="PRY">
      <data key="d0">1838936</data>
    </edge>
    <edge source="ARG" target="PER">
      <data key="d0">498274</data>
    </edge>
    <edge source="ARG" target="RUS">
      <data key="d0">304719</data>
    </edge>
    <edge source="ARG" target="IND">
      <data key="d0">29818</data>
    </edge>
    <edge source="ARG" target="ZAF">
      <data key="d0">6892412</data>
    </edge>
    <edge source="ARG" target="CHE">
      <data key="d0">52875</data>
    </edge>
    <edge source="ARG" target="THA">
      <data key="d0">388300</data>
    </edge>
    <edge source="ARG" target="GBR">
      <data key="d0">69482</data>
    </edge>
    <edge source="ARG" target="USA">
      <data key="d0">3176245</data>
    </edge>
    <edge source="ARG" target="URY">
      <data key="d0">1552155</data>
    </edge>
    <edge source="BOL" target="ARG">
      <data key="d0">37364</data>
    </edge>
    <edge source="BOL" target="BRA">
      <data key="d0">18862</data>
    </edge>
    <edge source="BOL" target="CHL">
      <data key="d0">27365</data>
    </edge>
    <edge source="BOL" target="CHN">
      <data key="d0">112075</data>
    </edge>
    <edge source="BOL" target="COL">
      <data key="d0">122538</data>
    </edge>
    <edge source="BOL" target="HKG">
      <data key="d0">1147599</data>
    </edge>
    <edge source="BOL" target="ISR">
      <data key="d0">64437</data>
    </edge>
    <edge source="BOL" target="MEX">
      <data key="d0">14020</data>
    </edge>
    <edge source="BOL" target="NLD">
      <data key="d0">190700</data>
    </edge>
    <edge source="BOL" target="PAN">
      <data key="d0">86133</data>
    </edge>
    <edge source="BOL" target="PRY">
      <data key="d0">24850</data>
    </edge>
    <edge source="BOL" target="PER">
      <data key="d0">141364</data>
    </edge>
    <edge source="BOL" target="ESP">
      <data key="d0">376827</data>
    </edge>
    <edge source="BOL" target="SWE">
      <data key="d0">274490</data>
    </edge>
    <edge source="BOL" target="THA">
      <data key="d0">20782</data>
    </edge>
    <edge source="BOL" target="ARE">
      <data key="d0">67600</data>
    </edge>
    <edge source="BOL" target="GBR">
      <data key="d0">18807</data>
    </edge>
    <edge source="BOL" target="USA">
      <data key="d0">832445</data>
    </edge>
    <edge source="BRA" target="DZA">
      <data key="d0">20989</data>
    </edge>
    <edge source="BRA" target="ARG">
      <data key="d0">27538212</data>
    </edge>
    <edge source="BRA" target="AUS">
      <data key="d0">826591</data>
    </edge>
    <edge source="BRA" target="AUT">
      <data key="d0">25889</data>
    </edge>
    <edge source="BRA" target="BEL">
      <data key="d0">926419</data>
    </edge>
    <edge source="BRA" target="BOL">
      <data key="d0">6016511</data>
    </edge>
    <edge source="BRA" target="BWA">
      <data key="d0">26931</data>
    </edge>
    <edge source="BRA" target="CAN">
      <data key="d0">872099</data>
    </edge>
    <edge source="BRA" target="CHL">
      <data key="d0">13290365</data>
    </edge>
    <edge source="BRA" target="CHN">
      <data key="d0">9859639</data>
    </edge>
    <edge source="BRA" target="COL">
      <data key="d0">5999419</data>
    </edge>
    <edge source="BRA" target="CRI">
      <data key="d0">242633</data>
    </edge>
    <edge source="BRA" target="CZE">
      <data key="d0">100320</data>
    </edge>
    <edge source="BRA" target="DNK">
      <data key="d0">120988</data>
    </edge>
    <edge source="BRA" target="ECU">
      <data key="d0">1169149</data>
    </edge>
    <edge source="BRA" target="SLV">
      <data key="d0">333998</data>
    </edge>
    <edge source="BRA" target="EST">
      <data key="d0">3840010</data>
    </edge>
    <edge source="BRA" target="FIN">
      <data key="d0">94203</data>
    </edge>
    <edge source="BRA" target="FRA">
      <data key="d0">6554399</data>
    </edge>
    <edge source="BRA" target="DEU">
      <data key="d0">3338804</data>
    </edge>
    <edge source="BRA" target="GHA">
      <data key="d0">126261</data>
    </edge>
    <edge source="BRA" target="GRC">
      <data key="d0">37978</data>
    </edge>
    <edge source="BRA" target="GTM">
      <data key="d0">329611</data>
    </edge>
    <edge source="BRA" target="HND">
      <data key="d0">179730</data>
    </edge>
    <edge source="BRA" target="HKG">
      <data key="d0">13065358</data>
    </edge>
    <edge source="BRA" target="HUN">
      <data key="d0">612951</data>
    </edge>
    <edge source="BRA" target="IDN">
      <data key="d0">666212</data>
    </edge>
    <edge source="BRA" target="IRL">
      <data key="d0">2212938</data>
    </edge>
    <edge source="BRA" target="ISR">
      <data key="d0">425799</data>
    </edge>
    <edge source="BRA" target="ITA">
      <data key="d0">1954019</data>
    </edge>
    <edge source="BRA" target="JPN">
      <data key="d0">117425</data>
    </edge>
    <edge source="BRA" target="KOR">
      <data key="d0">2794571</data>
    </edge>
    <edge source="BRA" target="MYS">
      <data key="d0">783371</data>
    </edge>
    <edge source="BRA" target="MEX">
      <data key="d0">59519626</data>
    </edge>
    <edge source="BRA" target="MOZ">
      <data key="d0">12170</data>
    </edge>
    <edge source="BRA" target="NLD">
      <data key="d0">5693352</data>
    </edge>
    <edge source="BRA" target="NZL">
      <data key="d0">23263</data>
    </edge>
    <edge source="BRA" target="NIC">
      <data key="d0">79534</data>
    </edge>
    <edge source="BRA" target="NOR">
      <data key="d0">227802</data>
    </edge>
    <edge source="BRA" target="PAN">
      <data key="d0">1099233</data>
    </edge>
    <edge source="BRA" target="PRY">
      <data key="d0">3403583</data>
    </edge>
    <edge source="BRA" target="PER">
      <data key="d0">7127320</data>
    </edge>
    <edge source="BRA" target="PHL">
      <data key="d0">48408</data>
    </edge>
    <edge source="BRA" target="POL">
      <data key="d0">742693</data>
    </edge>
    <edge source="BRA" target="PRT">
      <data key="d0">911126</data>
    </edge>
    <edge source="BRA" target="ROU">
      <data key="d0">10153</data>
    </edge>
    <edge source="BRA" target="RUS">
      <data key="d0">348263</data>
    </edge>
    <edge source="BRA" target="SAU">
      <data key="d0">958537</data>
    </edge>
    <edge source="BRA" target="IND">
      <data key="d0">2204194</data>
    </edge>
    <edge source="BRA" target="SGP">
      <data key="d0">1123501</data>
    </edge>
    <edge source="BRA" target="SVK">
      <data key="d0">303764</data>
    </edge>
    <edge source="BRA" target="VNM">
      <data key="d0">4483244</data>
    </edge>
    <edge source="BRA" target="SVN">
      <data key="d0">58310</data>
    </edge>
    <edge source="BRA" target="ZAF">
      <data key="d0">1191577</data>
    </edge>
    <edge source="BRA" target="ESP">
      <data key="d0">212908</data>
    </edge>
    <edge source="BRA" target="SWE">
      <data key="d0">8820934</data>
    </edge>
    <edge source="BRA" target="CHE">
      <data key="d0">346250</data>
    </edge>
    <edge source="BRA" target="THA">
      <data key="d0">502318</data>
    </edge>
    <edge source="BRA" target="ARE">
      <data key="d0">639980</data>
    </edge>
    <edge source="BRA" target="TUN">
      <data key="d0">74341</data>
    </edge>
    <edge source="BRA" target="TUR">
      <data key="d0">203333</data>
    </edge>
    <edge source="BRA" target="EGY">
      <data key="d0">57832</data>
    </edge>
    <edge source="BRA" target="GBR">
      <data key="d0">1727280</data>
    </edge>
    <edge source="BRA" target="TZA">
      <data key="d0">66905</data>
    </edge>
    <edge source="BRA" target="USA">
      <data key="d0">94871155</data>
    </edge>
    <edge source="BRA" target="BFA">
      <data key="d0">29284</data>
    </edge>
    <edge source="BRA" target="URY">
      <data key="d0">3269247</data>
    </edge>
    <edge source="CHL" target="ARG">
      <data key="d0">1350112</data>
    </edge>
    <edge source="CHL" target="AUS">
      <data key="d0">34815</data>
    </edge>
    <edge source="CHL" target="AUT">
      <data key="d0">187864</data>
    </edge>
    <edge source="CHL" target="BEL">
      <data key="d0">193111</data>
    </edge>
    <edge source="CHL" target="BOL">
      <data key="d0">63728268</data>
    </edge>
    <edge source="CHL" target="BRA">
      <data key="d0">10107144</data>
    </edge>
    <edge source="CHL" target="CAN">
      <data key="d0">424528</data>
    </edge>
    <edge source="CHL" target="CHN">
      <data key="d0">2703405</data>
    </edge>
    <edge source="CHL" target="COL">
      <data key="d0">47602497</data>
    </edge>
    <edge source="CHL" target="CRI">
      <data key="d0">64808</data>
    </edge>
    <edge source="CHL" target="CZE">
      <data key="d0">25300</data>
    </edge>
    <edge source="CHL" target="DNK">
      <data key="d0">17800</data>
    </edge>
    <edge source="CHL" target="ECU">
      <data key="d0">266707</data>
    </edge>
    <edge source="CHL" target="SLV">
      <data key="d0">266128</data>
    </edge>
    <edge source="CHL" target="FRA">
      <data key="d0">60976</data>
    </edge>
    <edge source="CHL" target="DEU">
      <data key="d0">189444</data>
    </edge>
    <edge source="CHL" target="GHA">
      <data key="d0">186424</data>
    </edge>
    <edge source="CHL" target="GTM">
      <data key="d0">751504</data>
    </edge>
    <edge source="CHL" target="HKG">
      <data key="d0">7161857</data>
    </edge>
    <edge source="CHL" target="IRL">
      <data key="d0">56014</data>
    </edge>
    <edge source="CHL" target="ISR">
      <data key="d0">116923</data>
    </edge>
    <edge source="CHL" target="ITA">
      <data key="d0">97260</data>
    </edge>
    <edge source="CHL" target="JPN">
      <data key="d0">29620</data>
    </edge>
    <edge source="CHL" target="KOR">
      <data key="d0">36146</data>
    </edge>
    <edge source="CHL" target="MEX">
      <data key="d0">1751023</data>
    </edge>
    <edge source="CHL" target="NLD">
      <data key="d0">1378550</data>
    </edge>
    <edge source="CHL" target="NZL">
      <data key="d0">33942</data>
    </edge>
    <edge source="CHL" target="NIC">
      <data key="d0">24152</data>
    </edge>
    <edge source="CHL" target="NOR">
      <data key="d0">51112</data>
    </edge>
    <edge source="CHL" target="PAN">
      <data key="d0">1215501</data>
    </edge>
    <edge source="CHL" target="PRY">
      <data key="d0">16999656</data>
    </edge>
    <edge source="CHL" target="PER">
      <data key="d0">16605118</data>
    </edge>
    <edge source="CHL" target="PHL">
      <data key="d0">21500</data>
    </edge>
    <edge source="CHL" target="SAU">
      <data key="d0">16981</data>
    </edge>
    <edge source="CHL" target="SGP">
      <data key="d0">114913</data>
    </edge>
    <edge source="CHL" target="VNM">
      <data key="d0">28689</data>
    </edge>
    <edge source="CHL" target="ZAF">
      <data key="d0">93738</data>
    </edge>
    <edge source="CHL" target="ESP">
      <data key="d0">1075897</data>
    </edge>
    <edge source="CHL" target="SWE">
      <data key="d0">326607</data>
    </edge>
    <edge source="CHL" target="ARE">
      <data key="d0">85479</data>
    </edge>
    <edge source="CHL" target="USA">
      <data key="d0">93925495</data>
    </edge>
    <edge source="CHL" target="URY">
      <data key="d0">77315</data>
    </edge>
    <edge source="COL" target="ARG">
      <data key="d0">57552</data>
    </edge>
    <edge source="COL" target="AUT">
      <data key="d0">21935</data>
    </edge>
    <edge source="COL" target="BEL">
      <data key="d0">62290</data>
    </edge>
    <edge source="COL" target="BOL">
      <data key="d0">81177</data>
    </edge>
    <edge source="COL" target="BRA">
      <data key="d0">102784</data>
    </edge>
    <edge source="COL" target="CAN">
      <data key="d0">228247</data>
    </edge>
    <edge source="COL" target="CHL">
      <data key="d0">723540</data>
    </edge>
    <edge source="COL" target="CHN">
      <data key="d0">723816</data>
    </edge>
    <edge source="COL" target="CRI">
      <data key="d0">29543</data>
    </edge>
    <edge source="COL" target="DNK">
      <data key="d0">478253</data>
    </edge>
    <edge source="COL" target="ECU">
      <data key="d0">1909703</data>
    </edge>
    <edge source="COL" target="SLV">
      <data key="d0">23996</data>
    </edge>
    <edge source="COL" target="FRA">
      <data key="d0">33770</data>
    </edge>
    <edge source="COL" target="DEU">
      <data key="d0">567248</data>
    </edge>
    <edge source="COL" target="GTM">
      <data key="d0">78924</data>
    </edge>
    <edge source="COL" target="HND">
      <data key="d0">66529</data>
    </edge>
    <edge source="COL" target="HKG">
      <data key="d0">5078332</data>
    </edge>
    <edge source="COL" target="HUN">
      <data key="d0">340673</data>
    </edge>
    <edge source="COL" target="ISR">
      <data key="d0">222469</data>
    </edge>
    <edge source="COL" target="ITA">
      <data key="d0">88843</data>
    </edge>
    <edge source="COL" target="CIV">
      <data key="d0">144152</data>
    </edge>
    <edge source="COL" target="JPN">
      <data key="d0">11444</data>
    </edge>
    <edge source="COL" target="KOR">
      <data key="d0">17081</data>
    </edge>
    <edge source="COL" target="MYS">
      <data key="d0">105181</data>
    </edge>
    <edge source="COL" target="MEX">
      <data key="d0">2592581</data>
    </edge>
    <edge source="COL" target="NLD">
      <data key="d0">2980723</data>
    </edge>
    <edge source="COL" target="PAN">
      <data key="d0">2136324</data>
    </edge>
    <edge source="COL" target="PRY">
      <data key="d0">47277</data>
    </edge>
    <edge source="COL" target="PER">
      <data key="d0">735499</data>
    </edge>
    <edge source="COL" target="RUS">
      <data key="d0">22611</data>
    </edge>
    <edge source="COL" target="IND">
      <data key="d0">14267</data>
    </edge>
    <edge source="COL" target="VNM">
      <data key="d0">475138</data>
    </edge>
    <edge source="COL" target="ZAF">
      <data key="d0">563858</data>
    </edge>
    <edge source="COL" target="ESP">
      <data key="d0">35503</data>
    </edge>
    <edge source="COL" target="SWE">
      <data key="d0">298640</data>
    </edge>
    <edge source="COL" target="THA">
      <data key="d0">13157</data>
    </edge>
    <edge source="COL" target="ARE">
      <data key="d0">41951</data>
    </edge>
    <edge source="COL" target="EGY">
      <data key="d0">20361</data>
    </edge>
    <edge source="COL" target="USA">
      <data key="d0">21163920</data>
    </edge>
    <edge source="COL" target="URY">
      <data key="d0">89164</data>
    </edge>
    <edge source="CRI" target="BRA">
      <data key="d0">17265</data>
    </edge>
    <edge source="CRI" target="CHN">
      <data key="d0">46886</data>
    </edge>
    <edge source="CRI" target="COL">
      <data key="d0">235217</data>
    </edge>
    <edge source="CRI" target="ECU">
      <data key="d0">292486</data>
    </edge>
    <edge source="CRI" target="SLV">
      <data key="d0">290892</data>
    </edge>
    <edge source="CRI" target="FRA">
      <data key="d0">12447</data>
    </edge>
    <edge source="CRI" target="GHA">
      <data key="d0">155135</data>
    </edge>
    <edge source="CRI" target="GTM">
      <data key="d0">762332</data>
    </edge>
    <edge source="CRI" target="HND">
      <data key="d0">288469</data>
    </edge>
    <edge source="CRI" target="HKG">
      <data key="d0">2154738</data>
    </edge>
    <edge source="CRI" target="IRL">
      <data key="d0">49819</data>
    </edge>
    <edge source="CRI" target="ISR">
      <data key="d0">82868</data>
    </edge>
    <edge source="CRI" target="JAM">
      <data key="d0">16490</data>
    </edge>
    <edge source="CRI" target="MEX">
      <data key="d0">213391</data>
    </edge>
    <edge source="CRI" target="NIC">
      <data key="d0">424965</data>
    </edge>
    <edge source="CRI" target="PAN">
      <data key="d0">1108724</data>
    </edge>
    <edge source="CRI" target="ESP">
      <data key="d0">14811</data>
    </edge>
    <edge source="CRI" target="SWE">
      <data key="d0">18158</data>
    </edge>
    <edge source="CRI" target="GBR">
      <data key="d0">181395</data>
    </edge>
    <edge source="CRI" target="USA">
      <data key="d0">9449968</data>
    </edge>
    <edge source="ECU" target="ARG">
      <data key="d0">2066601</data>
    </edge>
    <edge source="ECU" target="BOL">
      <data key="d0">23148</data>
    </edge>
    <edge source="ECU" target="BRA">
      <data key="d0">29280516</data>
    </edge>
    <edge source="ECU" target="CMR">
      <data key="d0">34362</data>
    </edge>
    <edge source="ECU" target="CHL">
      <data key="d0">181505</data>
    </edge>
    <edge source="ECU" target="COL">
      <data key="d0">9327858</data>
    </edge>
    <edge source="ECU" target="FRA">
      <data key="d0">113222</data>
    </edge>
    <edge source="ECU" target="DEU">
      <data key="d0">47504</data>
    </edge>
    <edge source="ECU" target="GTM">
      <data key="d0">13745</data>
    </edge>
    <edge source="ECU" target="HKG">
      <data key="d0">2634633</data>
    </edge>
    <edge source="ECU" target="JAM">
      <data key="d0">13851</data>
    </edge>
    <edge source="ECU" target="JPN">
      <data key="d0">31600</data>
    </edge>
    <edge source="ECU" target="MEX">
      <data key="d0">3076518</data>
    </edge>
    <edge source="ECU" target="NLD">
      <data key="d0">64539</data>
    </edge>
    <edge source="ECU" target="PAN">
      <data key="d0">48744</data>
    </edge>
    <edge source="ECU" target="PER">
      <data key="d0">102452</data>
    </edge>
    <edge source="ECU" target="ESP">
      <data key="d0">117865</data>
    </edge>
    <edge source="ECU" target="ARE">
      <data key="d0">37087</data>
    </edge>
    <edge source="ECU" target="GBR">
      <data key="d0">11088</data>
    </edge>
    <edge source="ECU" target="TZA">
      <data key="d0">17181</data>
    </edge>
    <edge source="ECU" target="USA">
      <data key="d0">4440363</data>
    </edge>
    <edge source="SLV" target="CRI">
      <data key="d0">69828</data>
    </edge>
    <edge source="SLV" target="FRA">
      <data key="d0">119300</data>
    </edge>
    <edge source="SLV" target="GTM">
      <data key="d0">925244</data>
    </edge>
    <edge source="SLV" target="HND">
      <data key="d0">527292</data>
    </edge>
    <edge source="SLV" target="HKG">
      <data key="d0">361908</data>
    </edge>
    <edge source="SLV" target="MEX">
      <data key="d0">201883</data>
    </edge>
    <edge source="SLV" target="NIC">
      <data key="d0">969994</data>
    </edge>
    <edge source="SLV" target="PAN">
      <data key="d0">155792</data>
    </edge>
    <edge source="SLV" target="ESP">
      <data key="d0">122313</data>
    </edge>
    <edge source="SLV" target="SWE">
      <data key="d0">36363</data>
    </edge>
    <edge source="SLV" target="USA">
      <data key="d0">1279095</data>
    </edge>
    <edge source="GTM" target="BRA">
      <data key="d0">24075</data>
    </edge>
    <edge source="GTM" target="CHN">
      <data key="d0">31035</data>
    </edge>
    <edge source="GTM" target="COL">
      <data key="d0">71122</data>
    </edge>
    <edge source="GTM" target="CRI">
      <data key="d0">2624678</data>
    </edge>
    <edge source="GTM" target="ECU">
      <data key="d0">15174</data>
    </edge>
    <edge source="GTM" target="SLV">
      <data key="d0">2709095</data>
    </edge>
    <edge source="GTM" target="HND">
      <data key="d0">1623959</data>
    </edge>
    <edge source="GTM" target="HKG">
      <data key="d0">1730564</data>
    </edge>
    <edge source="GTM" target="ITA">
      <data key="d0">38249</data>
    </edge>
    <edge source="GTM" target="MEX">
      <data key="d0">727587</data>
    </edge>
    <edge source="GTM" target="NIC">
      <data key="d0">2156210</data>
    </edge>
    <edge source="GTM" target="PAN">
      <data key="d0">281253</data>
    </edge>
    <edge source="GTM" target="PER">
      <data key="d0">88031</data>
    </edge>
    <edge source="GTM" target="ESP">
      <data key="d0">22277</data>
    </edge>
    <edge source="GTM" target="SWE">
      <data key="d0">53026</data>
    </edge>
    <edge source="GTM" target="USA">
      <data key="d0">1595933</data>
    </edge>
    <edge source="HND" target="BEL">
      <data key="d0">22527</data>
    </edge>
    <edge source="HND" target="CHN">
      <data key="d0">597273</data>
    </edge>
    <edge source="HND" target="GTM">
      <data key="d0">212693</data>
    </edge>
    <edge source="HND" target="MYS">
      <data key="d0">23915</data>
    </edge>
    <edge source="HND" target="MEX">
      <data key="d0">123976</data>
    </edge>
    <edge source="HND" target="NIC">
      <data key="d0">35335</data>
    </edge>
    <edge source="HND" target="VNM">
      <data key="d0">41986</data>
    </edge>
    <edge source="HND" target="SWE">
      <data key="d0">14297</data>
    </edge>
    <edge source="HND" target="USA">
      <data key="d0">1729990</data>
    </edge>
    <edge source="IDN" target="ALB">
      <data key="d0">2740659</data>
    </edge>
    <edge source="IDN" target="ARG">
      <data key="d0">3959721</data>
    </edge>
    <edge source="IDN" target="AUS">
      <data key="d0">71692045</data>
    </edge>
    <edge source="IDN" target="AUT">
      <data key="d0">551308</data>
    </edge>
    <edge source="IDN" target="BEL">
      <data key="d0">46238577</data>
    </edge>
    <edge source="IDN" target="BOL">
      <data key="d0">1477270</data>
    </edge>
    <edge source="IDN" target="BRA">
      <data key="d0">3368389</data>
    </edge>
    <edge source="IDN" target="BGR">
      <data key="d0">90962</data>
    </edge>
    <edge source="IDN" target="KHM">
      <data key="d0">67297</data>
    </edge>
    <edge source="IDN" target="CAN">
      <data key="d0">46573373</data>
    </edge>
    <edge source="IDN" target="LKA">
      <data key="d0">8589438</data>
    </edge>
    <edge source="IDN" target="CHL">
      <data key="d0">1551373</data>
    </edge>
    <edge source="IDN" target="CHN">
      <data key="d0">76603144</data>
    </edge>
    <edge source="IDN" target="COL">
      <data key="d0">14273732</data>
    </edge>
    <edge source="IDN" target="CRI">
      <data key="d0">1445132</data>
    </edge>
    <edge source="IDN" target="HRV">
      <data key="d0">2952266</data>
    </edge>
    <edge source="IDN" target="CZE">
      <data key="d0">1532334</data>
    </edge>
    <edge source="IDN" target="DNK">
      <data key="d0">1932301</data>
    </edge>
    <edge source="IDN" target="ECU">
      <data key="d0">1374509</data>
    </edge>
    <edge source="IDN" target="SLV">
      <data key="d0">969973</data>
    </edge>
    <edge source="IDN" target="FIN">
      <data key="d0">1813689</data>
    </edge>
    <edge source="IDN" target="FRA">
      <data key="d0">45541423</data>
    </edge>
    <edge source="IDN" target="DEU">
      <data key="d0">68884492</data>
    </edge>
    <edge source="IDN" target="GHA">
      <data key="d0">41552</data>
    </edge>
    <edge source="IDN" target="GRC">
      <data key="d0">12165868</data>
    </edge>
    <edge source="IDN" target="GTM">
      <data key="d0">855332</data>
    </edge>
    <edge source="IDN" target="HND">
      <data key="d0">281635</data>
    </edge>
    <edge source="IDN" target="HKG">
      <data key="d0">102251671</data>
    </edge>
    <edge source="IDN" target="HUN">
      <data key="d0">15773779</data>
    </edge>
    <edge source="IDN" target="ISR">
      <data key="d0">465795</data>
    </edge>
    <edge source="IDN" target="ITA">
      <data key="d0">22336854</data>
    </edge>
    <edge source="IDN" target="JAM">
      <data key="d0">96600</data>
    </edge>
    <edge source="IDN" target="JPN">
      <data key="d0">158924630</data>
    </edge>
    <edge source="IDN" target="KAZ">
      <data key="d0">169665</data>
    </edge>
    <edge source="IDN" target="JOR">
      <data key="d0">65067</data>
    </edge>
    <edge source="IDN" target="KOR">
      <data key="d0">185621317</data>
    </edge>
    <edge source="IDN" target="LBN">
      <data key="d0">140572</data>
    </edge>
    <edge source="IDN" target="MYS">
      <data key="d0">98550501</data>
    </edge>
    <edge source="IDN" target="MUS">
      <data key="d0">288877</data>
    </edge>
    <edge source="IDN" target="MEX">
      <data key="d0">45178463</data>
    </edge>
    <edge source="IDN" target="MDA">
      <data key="d0">53200</data>
    </edge>
    <edge source="IDN" target="MAR">
      <data key="d0">1199471</data>
    </edge>
    <edge source="IDN" target="OMN">
      <data key="d0">46059</data>
    </edge>
    <edge source="IDN" target="NLD">
      <data key="d0">164769566</data>
    </edge>
    <edge source="IDN" target="NZL">
      <data key="d0">12002557</data>
    </edge>
    <edge source="IDN" target="NIC">
      <data key="d0">257330</data>
    </edge>
    <edge source="IDN" target="NOR">
      <data key="d0">14867636</data>
    </edge>
    <edge source="IDN" target="PAK">
      <data key="d0">422259</data>
    </edge>
    <edge source="IDN" target="PAN">
      <data key="d0">8452572</data>
    </edge>
    <edge source="IDN" target="PRY">
      <data key="d0">526135</data>
    </edge>
    <edge source="IDN" target="PER">
      <data key="d0">1974425</data>
    </edge>
    <edge source="IDN" target="PHL">
      <data key="d0">20550491</data>
    </edge>
    <edge source="IDN" target="POL">
      <data key="d0">47159954</data>
    </edge>
    <edge source="IDN" target="PRT">
      <data key="d0">6972462</data>
    </edge>
    <edge source="IDN" target="ROU">
      <data key="d0">22427648</data>
    </edge>
    <edge source="IDN" target="RUS">
      <data key="d0">19320235</data>
    </edge>
    <edge source="IDN" target="SAU">
      <data key="d0">1810756</data>
    </edge>
    <edge source="IDN" target="SEN">
      <data key="d0">328986</data>
    </edge>
    <edge source="IDN" target="IND">
      <data key="d0">22828094</data>
    </edge>
    <edge source="IDN" target="SGP">
      <data key="d0">156489678</data>
    </edge>
    <edge source="IDN" target="SVK">
      <data key="d0">31253744</data>
    </edge>
    <edge source="IDN" target="VNM">
      <data key="d0">46783038</data>
    </edge>
    <edge source="IDN" target="SVN">
      <data key="d0">113603</data>
    </edge>
    <edge source="IDN" target="ZAF">
      <data key="d0">4442684</data>
    </edge>
    <edge source="IDN" target="ZWE">
      <data key="d0">1435306</data>
    </edge>
    <edge source="IDN" target="ESP">
      <data key="d0">7751128</data>
    </edge>
    <edge source="IDN" target="SWE">
      <data key="d0">25949575</data>
    </edge>
    <edge source="IDN" target="CHE">
      <data key="d0">49635</data>
    </edge>
    <edge source="IDN" target="THA">
      <data key="d0">69258987</data>
    </edge>
    <edge source="IDN" target="ARE">
      <data key="d0">28702406</data>
    </edge>
    <edge source="IDN" target="TUR">
      <data key="d0">9788485</data>
    </edge>
    <edge source="IDN" target="UGA">
      <data key="d0">49393</data>
    </edge>
    <edge source="IDN" target="UKR">
      <data key="d0">2965684</data>
    </edge>
    <edge source="IDN" target="EGY">
      <data key="d0">4973982</data>
    </edge>
    <edge source="IDN" target="GBR">
      <data key="d0">75126451</data>
    </edge>
    <edge source="IDN" target="USA">
      <data key="d0">679387415</data>
    </edge>
    <edge source="IDN" target="URY">
      <data key="d0">195954</data>
    </edge>
    <edge source="IRL" target="DZA">
      <data key="d0">104587</data>
    </edge>
    <edge source="IRL" target="ARG">
      <data key="d0">553105</data>
    </edge>
    <edge source="IRL" target="AUS">
      <data key="d0">4007009</data>
    </edge>
    <edge source="IRL" target="AUT">
      <data key="d0">4891447</data>
    </edge>
    <edge source="IRL" target="BEL">
      <data key="d0">62306562</data>
    </edge>
    <edge source="IRL" target="BOL">
      <data key="d0">32016</data>
    </edge>
    <edge source="IRL" target="BWA">
      <data key="d0">141693</data>
    </edge>
    <edge source="IRL" target="BRA">
      <data key="d0">558280</data>
    </edge>
    <edge source="IRL" target="BGR">
      <data key="d0">4849429</data>
    </edge>
    <edge source="IRL" target="BLR">
      <data key="d0">14821</data>
    </edge>
    <edge source="IRL" target="KHM">
      <data key="d0">14090</data>
    </edge>
    <edge source="IRL" target="CMR">
      <data key="d0">20939</data>
    </edge>
    <edge source="IRL" target="CAN">
      <data key="d0">8678857</data>
    </edge>
    <edge source="IRL" target="CAF">
      <data key="d0">19780</data>
    </edge>
    <edge source="IRL" target="LKA">
      <data key="d0">48061</data>
    </edge>
    <edge source="IRL" target="CHL">
      <data key="d0">485902</data>
    </edge>
    <edge source="IRL" target="CHN">
      <data key="d0">14238224</data>
    </edge>
    <edge source="IRL" target="COL">
      <data key="d0">13007</data>
    </edge>
    <edge source="IRL" target="CRI">
      <data key="d0">202095</data>
    </edge>
    <edge source="IRL" target="HRV">
      <data key="d0">398851</data>
    </edge>
    <edge source="IRL" target="CZE">
      <data key="d0">8703385</data>
    </edge>
    <edge source="IRL" target="BEN">
      <data key="d0">44157</data>
    </edge>
    <edge source="IRL" target="DNK">
      <data key="d0">7105719</data>
    </edge>
    <edge source="IRL" target="ECU">
      <data key="d0">147173</data>
    </edge>
    <edge source="IRL" target="SLV">
      <data key="d0">13881</data>
    </edge>
    <edge source="IRL" target="EST">
      <data key="d0">1855602</data>
    </edge>
    <edge source="IRL" target="FIN">
      <data key="d0">6194048</data>
    </edge>
    <edge source="IRL" target="FRA">
      <data key="d0">41961525</data>
    </edge>
    <edge source="IRL" target="GEO">
      <data key="d0">80589</data>
    </edge>
    <edge source="IRL" target="DEU">
      <data key="d0">248689381</data>
    </edge>
    <edge source="IRL" target="GHA">
      <data key="d0">20088</data>
    </edge>
    <edge source="IRL" target="GRC">
      <data key="d0">471886</data>
    </edge>
    <edge source="IRL" target="GTM">
      <data key="d0">60053</data>
    </edge>
    <edge source="IRL" target="HKG">
      <data key="d0">21249935</data>
    </edge>
    <edge source="IRL" target="HUN">
      <data key="d0">16736449</data>
    </edge>
    <edge source="IRL" target="IDN">
      <data key="d0">994797</data>
    </edge>
    <edge source="IRL" target="ISR">
      <data key="d0">9737660</data>
    </edge>
    <edge source="IRL" target="ITA">
      <data key="d0">25651218</data>
    </edge>
    <edge source="IRL" target="CIV">
      <data key="d0">11354</data>
    </edge>
    <edge source="IRL" target="JPN">
      <data key="d0">4963341</data>
    </edge>
    <edge source="IRL" target="KAZ">
      <data key="d0">130514</data>
    </edge>
    <edge source="IRL" target="JOR">
      <data key="d0">155292</data>
    </edge>
    <edge source="IRL" target="KOR">
      <data key="d0">2822193</data>
    </edge>
    <edge source="IRL" target="LBN">
      <data key="d0">735908</data>
    </edge>
    <edge source="IRL" target="LVA">
      <data key="d0">665933</data>
    </edge>
    <edge source="IRL" target="LTU">
      <data key="d0">135932</data>
    </edge>
    <edge source="IRL" target="MYS">
      <data key="d0">2584444</data>
    </edge>
    <edge source="IRL" target="MUS">
      <data key="d0">19974</data>
    </edge>
    <edge source="IRL" target="MEX">
      <data key="d0">261364</data>
    </edge>
    <edge source="IRL" target="MDA">
      <data key="d0">117957</data>
    </edge>
    <edge source="IRL" target="MAR">
      <data key="d0">898465</data>
    </edge>
    <edge source="IRL" target="OMN">
      <data key="d0">75028</data>
    </edge>
    <edge source="IRL" target="NAM">
      <data key="d0">17032</data>
    </edge>
    <edge source="IRL" target="NLD">
      <data key="d0">71928811</data>
    </edge>
    <edge source="IRL" target="NZL">
      <data key="d0">957805</data>
    </edge>
    <edge source="IRL" target="NOR">
      <data key="d0">639846</data>
    </edge>
    <edge source="IRL" target="PAK">
      <data key="d0">257167</data>
    </edge>
    <edge source="IRL" target="PAN">
      <data key="d0">28764</data>
    </edge>
    <edge source="IRL" target="PRY">
      <data key="d0">35782</data>
    </edge>
    <edge source="IRL" target="PER">
      <data key="d0">27810</data>
    </edge>
    <edge source="IRL" target="PHL">
      <data key="d0">224073</data>
    </edge>
    <edge source="IRL" target="POL">
      <data key="d0">23936134</data>
    </edge>
    <edge source="IRL" target="PRT">
      <data key="d0">2598261</data>
    </edge>
    <edge source="IRL" target="ROU">
      <data key="d0">1384300</data>
    </edge>
    <edge source="IRL" target="RUS">
      <data key="d0">6589990</data>
    </edge>
    <edge source="IRL" target="SAU">
      <data key="d0">1061945</data>
    </edge>
    <edge source="IRL" target="SRB">
      <data key="d0">345624</data>
    </edge>
    <edge source="IRL" target="IND">
      <data key="d0">1790829</data>
    </edge>
    <edge source="IRL" target="SGP">
      <data key="d0">5343325</data>
    </edge>
    <edge source="IRL" target="SVK">
      <data key="d0">2779347</data>
    </edge>
    <edge source="IRL" target="VNM">
      <data key="d0">158047</data>
    </edge>
    <edge source="IRL" target="SVN">
      <data key="d0">358484</data>
    </edge>
    <edge source="IRL" target="ZAF">
      <data key="d0">2535474</data>
    </edge>
    <edge source="IRL" target="ESP">
      <data key="d0">42032016</data>
    </edge>
    <edge source="IRL" target="SWE">
      <data key="d0">8970583</data>
    </edge>
    <edge source="IRL" target="CHE">
      <data key="d0">5599102</data>
    </edge>
    <edge source="IRL" target="THA">
      <data key="d0">893414</data>
    </edge>
    <edge source="IRL" target="ARE">
      <data key="d0">20616693</data>
    </edge>
    <edge source="IRL" target="TUN">
      <data key="d0">174169</data>
    </edge>
    <edge source="IRL" target="TUR">
      <data key="d0">10138829</data>
    </edge>
    <edge source="IRL" target="UKR">
      <data key="d0">2098661</data>
    </edge>
    <edge source="IRL" target="EGY">
      <data key="d0">914753</data>
    </edge>
    <edge source="IRL" target="GBR">
      <data key="d0">208036085</data>
    </edge>
    <edge source="IRL" target="USA">
      <data key="d0">80576957</data>
    </edge>
    <edge source="IRL" target="URY">
      <data key="d0">14571</data>
    </edge>
    <edge source="ISR" target="ALB">
      <data key="d0">58000</data>
    </edge>
    <edge source="ISR" target="AZE">
      <data key="d0">80633000</data>
    </edge>
    <edge source="ISR" target="ARG">
      <data key="d0">16991000</data>
    </edge>
    <edge source="ISR" target="AUS">
      <data key="d0">35109000</data>
    </edge>
    <edge source="ISR" target="AUT">
      <data key="d0">10742000</data>
    </edge>
    <edge source="ISR" target="BEL">
      <data key="d0">26992000</data>
    </edge>
    <edge source="ISR" target="BOL">
      <data key="d0">688000</data>
    </edge>
    <edge source="ISR" target="BWA">
      <data key="d0">2569000</data>
    </edge>
    <edge source="ISR" target="BRA">
      <data key="d0">21686000</data>
    </edge>
    <edge source="ISR" target="BGR">
      <data key="d0">3220000</data>
    </edge>
    <edge source="ISR" target="BLR">
      <data key="d0">175000</data>
    </edge>
    <edge source="ISR" target="CMR">
      <data key="d0">3876000</data>
    </edge>
    <edge source="ISR" target="CAN">
      <data key="d0">29703000</data>
    </edge>
    <edge source="ISR" target="CAF">
      <data key="d0">319000</data>
    </edge>
    <edge source="ISR" target="LKA">
      <data key="d0">423000</data>
    </edge>
    <edge source="ISR" target="CHL">
      <data key="d0">10538000</data>
    </edge>
    <edge source="ISR" target="CHN">
      <data key="d0">80098000</data>
    </edge>
    <edge source="ISR" target="COL">
      <data key="d0">16639000</data>
    </edge>
    <edge source="ISR" target="CRI">
      <data key="d0">2428000</data>
    </edge>
    <edge source="ISR" target="HRV">
      <data key="d0">253000</data>
    </edge>
    <edge source="ISR" target="CZE">
      <data key="d0">10308000</data>
    </edge>
    <edge source="ISR" target="BEN">
      <data key="d0">119000</data>
    </edge>
    <edge source="ISR" target="DNK">
      <data key="d0">5937000</data>
    </edge>
    <edge source="ISR" target="ECU">
      <data key="d0">571000</data>
    </edge>
    <edge source="ISR" target="SLV">
      <data key="d0">4642000</data>
    </edge>
    <edge source="ISR" target="ETH">
      <data key="d0">5542000</data>
    </edge>
    <edge source="ISR" target="EST">
      <data key="d0">1846000</data>
    </edge>
    <edge source="ISR" target="FIN">
      <data key="d0">43294000</data>
    </edge>
    <edge source="ISR" target="FRA">
      <data key="d0">53016000</data>
    </edge>
    <edge source="ISR" target="GEO">
      <data key="d0">359000</data>
    </edge>
    <edge source="ISR" target="GMB">
      <data key="d0">75000</data>
    </edge>
    <edge source="ISR" target="DEU">
      <data key="d0">58473000</data>
    </edge>
    <edge source="ISR" target="GHA">
      <data key="d0">4646000</data>
    </edge>
    <edge source="ISR" target="GRC">
      <data key="d0">2226000</data>
    </edge>
    <edge source="ISR" target="GTM">
      <data key="d0">2653000</data>
    </edge>
    <edge source="ISR" target="HND">
      <data key="d0">2163000</data>
    </edge>
    <edge source="ISR" target="HKG">
      <data key="d0">63639000</data>
    </edge>
    <edge source="ISR" target="HUN">
      <data key="d0">6035000</data>
    </edge>
    <edge source="ISR" target="IDN">
      <data key="d0">2651000</data>
    </edge>
    <edge source="ISR" target="IRL">
      <data key="d0">8693000</data>
    </edge>
    <edge source="ISR" target="ITA">
      <data key="d0">27471000</data>
    </edge>
    <edge source="ISR" target="CIV">
      <data key="d0">1005000</data>
    </edge>
    <edge source="ISR" target="JAM">
      <data key="d0">750000</data>
    </edge>
    <edge source="ISR" target="JPN">
      <data key="d0">30176000</data>
    </edge>
    <edge source="ISR" target="KAZ">
      <data key="d0">13700000</data>
    </edge>
    <edge source="ISR" target="JOR">
      <data key="d0">524000</data>
    </edge>
    <edge source="ISR" target="KOR">
      <data key="d0">41820000</data>
    </edge>
    <edge source="ISR" target="KGZ">
      <data key="d0">1238000</data>
    </edge>
    <edge source="ISR" target="LVA">
      <data key="d0">1190000</data>
    </edge>
    <edge source="ISR" target="LTU">
      <data key="d0">3810000</data>
    </edge>
    <edge source="ISR" target="MDG">
      <data key="d0">2199000</data>
    </edge>
    <edge source="ISR" target="MWI">
      <data key="d0">77000</data>
    </edge>
    <edge source="ISR" target="MYS">
      <data key="d0">57000</data>
    </edge>
    <edge source="ISR" target="MRT">
      <data key="d0">16000</data>
    </edge>
    <edge source="ISR" target="MUS">
      <data key="d0">314000</data>
    </edge>
    <edge source="ISR" target="MEX">
      <data key="d0">54606000</data>
    </edge>
    <edge source="ISR" target="MDA">
      <data key="d0">471000</data>
    </edge>
    <edge source="ISR" target="MAR">
      <data key="d0">344000</data>
    </edge>
    <edge source="ISR" target="MOZ">
      <data key="d0">584000</data>
    </edge>
    <edge source="ISR" target="NAM">
      <data key="d0">1750000</data>
    </edge>
    <edge source="ISR" target="NLD">
      <data key="d0">67210000</data>
    </edge>
    <edge source="ISR" target="NZL">
      <data key="d0">3787000</data>
    </edge>
    <edge source="ISR" target="NIC">
      <data key="d0">1030000</data>
    </edge>
    <edge source="ISR" target="NER">
      <data key="d0">225000</data>
    </edge>
    <edge source="ISR" target="NOR">
      <data key="d0">4626000</data>
    </edge>
    <edge source="ISR" target="PAN">
      <data key="d0">2284000</data>
    </edge>
    <edge source="ISR" target="PRY">
      <data key="d0">379000</data>
    </edge>
    <edge source="ISR" target="PER">
      <data key="d0">6934000</data>
    </edge>
    <edge source="ISR" target="PHL">
      <data key="d0">31182000</data>
    </edge>
    <edge source="ISR" target="POL">
      <data key="d0">6719000</data>
    </edge>
    <edge source="ISR" target="PRT">
      <data key="d0">1803000</data>
    </edge>
    <edge source="ISR" target="ROU">
      <data key="d0">7222000</data>
    </edge>
    <edge source="ISR" target="RUS">
      <data key="d0">35902000</data>
    </edge>
    <edge source="ISR" target="SEN">
      <data key="d0">1523000</data>
    </edge>
    <edge source="ISR" target="SRB">
      <data key="d0">20411000</data>
    </edge>
    <edge source="ISR" target="IND">
      <data key="d0">240310000</data>
    </edge>
    <edge source="ISR" target="SGP">
      <data key="d0">44448000</data>
    </edge>
    <edge source="ISR" target="SVK">
      <data key="d0">675000</data>
    </edge>
    <edge source="ISR" target="VNM">
      <data key="d0">10785000</data>
    </edge>
    <edge source="ISR" target="SVN">
      <data key="d0">3801000</data>
    </edge>
    <edge source="ISR" target="ZAF">
      <data key="d0">9554000</data>
    </edge>
    <edge source="ISR" target="ZWE">
      <data key="d0">228000</data>
    </edge>
    <edge source="ISR" target="ESP">
      <data key="d0">19991000</data>
    </edge>
    <edge source="ISR" target="SWE">
      <data key="d0">10620000</data>
    </edge>
    <edge source="ISR" target="CHE">
      <data key="d0">13983000</data>
    </edge>
    <edge source="ISR" target="THA">
      <data key="d0">29143000</data>
    </edge>
    <edge source="ISR" target="TGO">
      <data key="d0">621000</data>
    </edge>
    <edge source="ISR" target="TUR">
      <data key="d0">8595000</data>
    </edge>
    <edge source="ISR" target="UGA">
      <data key="d0">1170000</data>
    </edge>
    <edge source="ISR" target="UKR">
      <data key="d0">9648000</data>
    </edge>
    <edge source="ISR" target="MKD">
      <data key="d0">4377000</data>
    </edge>
    <edge source="ISR" target="EGY">
      <data key="d0">44000</data>
    </edge>
    <edge source="ISR" target="GBR">
      <data key="d0">76223000</data>
    </edge>
    <edge source="ISR" target="TZA">
      <data key="d0">3457000</data>
    </edge>
    <edge source="ISR" target="USA">
      <data key="d0">611230000</data>
    </edge>
    <edge source="ISR" target="BFA">
      <data key="d0">294000</data>
    </edge>
    <edge source="ISR" target="URY">
      <data key="d0">681000</data>
    </edge>
    <edge source="ITA" target="ALB">
      <data key="d0">3744741</data>
    </edge>
    <edge source="ITA" target="DZA">
      <data key="d0">13276846</data>
    </edge>
    <edge source="ITA" target="AZE">
      <data key="d0">743762</data>
    </edge>
    <edge source="ITA" target="ARG">
      <data key="d0">6184513</data>
    </edge>
    <edge source="ITA" target="AUS">
      <data key="d0">19288710</data>
    </edge>
    <edge source="ITA" target="AUT">
      <data key="d0">37985071</data>
    </edge>
    <edge source="ITA" target="ARM">
      <data key="d0">102087</data>
    </edge>
    <edge source="ITA" target="BEL">
      <data key="d0">35022930</data>
    </edge>
    <edge source="ITA" target="BOL">
      <data key="d0">350464</data>
    </edge>
    <edge source="ITA" target="BWA">
      <data key="d0">589662</data>
    </edge>
    <edge source="ITA" target="BRA">
      <data key="d0">60281106</data>
    </edge>
    <edge source="ITA" target="BGR">
      <data key="d0">13410164</data>
    </edge>
    <edge source="ITA" target="BDI">
      <data key="d0">80529</data>
    </edge>
    <edge source="ITA" target="BLR">
      <data key="d0">400479</data>
    </edge>
    <edge source="ITA" target="KHM">
      <data key="d0">363983</data>
    </edge>
    <edge source="ITA" target="CMR">
      <data key="d0">219602</data>
    </edge>
    <edge source="ITA" target="CAN">
      <data key="d0">8627505</data>
    </edge>
    <edge source="ITA" target="CAF">
      <data key="d0">491591</data>
    </edge>
    <edge source="ITA" target="LKA">
      <data key="d0">1790906</data>
    </edge>
    <edge source="ITA" target="CHL">
      <data key="d0">10542621</data>
    </edge>
    <edge source="ITA" target="CHN">
      <data key="d0">57237768</data>
    </edge>
    <edge source="ITA" target="COL">
      <data key="d0">3978625</data>
    </edge>
    <edge source="ITA" target="CRI">
      <data key="d0">485003</data>
    </edge>
    <edge source="ITA" target="HRV">
      <data key="d0">4874315</data>
    </edge>
    <edge source="ITA" target="CZE">
      <data key="d0">45417548</data>
    </edge>
    <edge source="ITA" target="BEN">
      <data key="d0">755671</data>
    </edge>
    <edge source="ITA" target="DNK">
      <data key="d0">8572643</data>
    </edge>
    <edge source="ITA" target="ECU">
      <data key="d0">4891711</data>
    </edge>
    <edge source="ITA" target="SLV">
      <data key="d0">480152</data>
    </edge>
    <edge source="ITA" target="ETH">
      <data key="d0">1497760</data>
    </edge>
    <edge source="ITA" target="EST">
      <data key="d0">11800713</data>
    </edge>
    <edge source="ITA" target="FIN">
      <data key="d0">7438647</data>
    </edge>
    <edge source="ITA" target="FRA">
      <data key="d0">586896198</data>
    </edge>
    <edge source="ITA" target="GEO">
      <data key="d0">3403266</data>
    </edge>
    <edge source="ITA" target="GMB">
      <data key="d0">24117</data>
    </edge>
    <edge source="ITA" target="PSE">
      <data key="d0">280384</data>
    </edge>
    <edge source="ITA" target="DEU">
      <data key="d0">350355340</data>
    </edge>
    <edge source="ITA" target="GHA">
      <data key="d0">2533860</data>
    </edge>
    <edge source="ITA" target="GRC">
      <data key="d0">32503686</data>
    </edge>
    <edge source="ITA" target="GTM">
      <data key="d0">1619620</data>
    </edge>
    <edge source="ITA" target="HND">
      <data key="d0">626275</data>
    </edge>
    <edge source="ITA" target="HKG">
      <data key="d0">50975546</data>
    </edge>
    <edge source="ITA" target="HUN">
      <data key="d0">43582024</data>
    </edge>
    <edge source="ITA" target="IDN">
      <data key="d0">6411894</data>
    </edge>
    <edge source="ITA" target="IRL">
      <data key="d0">5459268</data>
    </edge>
    <edge source="ITA" target="ISR">
      <data key="d0">27541510</data>
    </edge>
    <edge source="ITA" target="CIV">
      <data key="d0">330523</data>
    </edge>
    <edge source="ITA" target="JAM">
      <data key="d0">430897</data>
    </edge>
    <edge source="ITA" target="JPN">
      <data key="d0">17163515</data>
    </edge>
    <edge source="ITA" target="KAZ">
      <data key="d0">704354</data>
    </edge>
    <edge source="ITA" target="JOR">
      <data key="d0">1193282</data>
    </edge>
    <edge source="ITA" target="KOR">
      <data key="d0">10085072</data>
    </edge>
    <edge source="ITA" target="LBN">
      <data key="d0">3112882</data>
    </edge>
    <edge source="ITA" target="LVA">
      <data key="d0">6593118</data>
    </edge>
    <edge source="ITA" target="LTU">
      <data key="d0">1863088</data>
    </edge>
    <edge source="ITA" target="MDG">
      <data key="d0">133418</data>
    </edge>
    <edge source="ITA" target="MWI">
      <data key="d0">18225</data>
    </edge>
    <edge source="ITA" target="MYS">
      <data key="d0">17154903</data>
    </edge>
    <edge source="ITA" target="MRT">
      <data key="d0">16285</data>
    </edge>
    <edge source="ITA" target="MUS">
      <data key="d0">408382</data>
    </edge>
    <edge source="ITA" target="MEX">
      <data key="d0">12035874</data>
    </edge>
    <edge source="ITA" target="MDA">
      <data key="d0">264531</data>
    </edge>
    <edge source="ITA" target="MAR">
      <data key="d0">10233365</data>
    </edge>
    <edge source="ITA" target="MOZ">
      <data key="d0">494369</data>
    </edge>
    <edge source="ITA" target="OMN">
      <data key="d0">8230668</data>
    </edge>
    <edge source="ITA" target="NAM">
      <data key="d0">771931</data>
    </edge>
    <edge source="ITA" target="NLD">
      <data key="d0">174827397</data>
    </edge>
    <edge source="ITA" target="NZL">
      <data key="d0">3093226</data>
    </edge>
    <edge source="ITA" target="NIC">
      <data key="d0">568962</data>
    </edge>
    <edge source="ITA" target="NER">
      <data key="d0">1412724</data>
    </edge>
    <edge source="ITA" target="NOR">
      <data key="d0">11069684</data>
    </edge>
    <edge source="ITA" target="PAK">
      <data key="d0">9871806</data>
    </edge>
    <edge source="ITA" target="PAN">
      <data key="d0">819249</data>
    </edge>
    <edge source="ITA" target="PRY">
      <data key="d0">874852</data>
    </edge>
    <edge source="ITA" target="PER">
      <data key="d0">4188443</data>
    </edge>
    <edge source="ITA" target="PHL">
      <data key="d0">3180263</data>
    </edge>
    <edge source="ITA" target="POL">
      <data key="d0">52679940</data>
    </edge>
    <edge source="ITA" target="PRT">
      <data key="d0">31183409</data>
    </edge>
    <edge source="ITA" target="ROU">
      <data key="d0">31444153</data>
    </edge>
    <edge source="ITA" target="RUS">
      <data key="d0">12094431</data>
    </edge>
    <edge source="ITA" target="SAU">
      <data key="d0">16278387</data>
    </edge>
    <edge source="ITA" target="SEN">
      <data key="d0">5052729</data>
    </edge>
    <edge source="ITA" target="SRB">
      <data key="d0">2069970</data>
    </edge>
    <edge source="ITA" target="IND">
      <data key="d0">27010544</data>
    </edge>
    <edge source="ITA" target="SGP">
      <data key="d0">26568420</data>
    </edge>
    <edge source="ITA" target="SVK">
      <data key="d0">60156292</data>
    </edge>
    <edge source="ITA" target="VNM">
      <data key="d0">12621594</data>
    </edge>
    <edge source="ITA" target="SVN">
      <data key="d0">16622021</data>
    </edge>
    <edge source="ITA" target="ZAF">
      <data key="d0">26597174</data>
    </edge>
    <edge source="ITA" target="ZWE">
      <data key="d0">132332</data>
    </edge>
    <edge source="ITA" target="ESP">
      <data key="d0">535776200</data>
    </edge>
    <edge source="ITA" target="SWE">
      <data key="d0">68799661</data>
    </edge>
    <edge source="ITA" target="CHE">
      <data key="d0">198641174</data>
    </edge>
    <edge source="ITA" target="THA">
      <data key="d0">36747726</data>
    </edge>
    <edge source="ITA" target="TGO">
      <data key="d0">107580</data>
    </edge>
    <edge source="ITA" target="ARE">
      <data key="d0">123870927</data>
    </edge>
    <edge source="ITA" target="TUN">
      <data key="d0">10204353</data>
    </edge>
    <edge source="ITA" target="TUR">
      <data key="d0">33202594</data>
    </edge>
    <edge source="ITA" target="UGA">
      <data key="d0">406437</data>
    </edge>
    <edge source="ITA" target="UKR">
      <data key="d0">2875243</data>
    </edge>
    <edge source="ITA" target="MKD">
      <data key="d0">476531</data>
    </edge>
    <edge source="ITA" target="EGY">
      <data key="d0">9338720</data>
    </edge>
    <edge source="ITA" target="GBR">
      <data key="d0">225278069</data>
    </edge>
    <edge source="ITA" target="TZA">
      <data key="d0">335330</data>
    </edge>
    <edge source="ITA" target="USA">
      <data key="d0">322486210</data>
    </edge>
    <edge source="ITA" target="BFA">
      <data key="d0">132453</data>
    </edge>
    <edge source="ITA" target="URY">
      <data key="d0">1862602</data>
    </edge>
    <edge source="KOR" target="ALB">
      <data key="d0">1324121</data>
    </edge>
    <edge source="KOR" target="DZA">
      <data key="d0">16560963</data>
    </edge>
    <edge source="KOR" target="AZE">
      <data key="d0">296338</data>
    </edge>
    <edge source="KOR" target="ARG">
      <data key="d0">221861573</data>
    </edge>
    <edge source="KOR" target="AUS">
      <data key="d0">212693497</data>
    </edge>
    <edge source="KOR" target="AUT">
      <data key="d0">177117658</data>
    </edge>
    <edge source="KOR" target="ARM">
      <data key="d0">55173</data>
    </edge>
    <edge source="KOR" target="BEL">
      <data key="d0">5455989</data>
    </edge>
    <edge source="KOR" target="BOL">
      <data key="d0">2192968</data>
    </edge>
    <edge source="KOR" target="BWA">
      <data key="d0">10261</data>
    </edge>
    <edge source="KOR" target="BRA">
      <data key="d0">853385243</data>
    </edge>
    <edge source="KOR" target="BGR">
      <data key="d0">2396872</data>
    </edge>
    <edge source="KOR" target="BLR">
      <data key="d0">150468</data>
    </edge>
    <edge source="KOR" target="KHM">
      <data key="d0">16708256</data>
    </edge>
    <edge source="KOR" target="CMR">
      <data key="d0">2078447</data>
    </edge>
    <edge source="KOR" target="CAN">
      <data key="d0">224102764</data>
    </edge>
    <edge source="KOR" target="LKA">
      <data key="d0">1382738</data>
    </edge>
    <edge source="KOR" target="CHL">
      <data key="d0">24733435</data>
    </edge>
    <edge source="KOR" target="CHN">
      <data key="d0">7782530449</data>
    </edge>
    <edge source="KOR" target="COL">
      <data key="d0">16913215</data>
    </edge>
    <edge source="KOR" target="CRI">
      <data key="d0">1045195</data>
    </edge>
    <edge source="KOR" target="HRV">
      <data key="d0">626628</data>
    </edge>
    <edge source="KOR" target="CZE">
      <data key="d0">38783119</data>
    </edge>
    <edge source="KOR" target="BEN">
      <data key="d0">548881</data>
    </edge>
    <edge source="KOR" target="DNK">
      <data key="d0">6601850</data>
    </edge>
    <edge source="KOR" target="ECU">
      <data key="d0">18596192</data>
    </edge>
    <edge source="KOR" target="SLV">
      <data key="d0">46063</data>
    </edge>
    <edge source="KOR" target="ETH">
      <data key="d0">49249</data>
    </edge>
    <edge source="KOR" target="EST">
      <data key="d0">2347760</data>
    </edge>
    <edge source="KOR" target="FIN">
      <data key="d0">5041043</data>
    </edge>
    <edge source="KOR" target="FRA">
      <data key="d0">63573101</data>
    </edge>
    <edge source="KOR" target="GEO">
      <data key="d0">294955</data>
    </edge>
    <edge source="KOR" target="GMB">
      <data key="d0">156006</data>
    </edge>
    <edge source="KOR" target="DEU">
      <data key="d0">216938458</data>
    </edge>
    <edge source="KOR" target="GHA">
      <data key="d0">3565152</data>
    </edge>
    <edge source="KOR" target="GRC">
      <data key="d0">2669028</data>
    </edge>
    <edge source="KOR" target="GTM">
      <data key="d0">551111</data>
    </edge>
    <edge source="KOR" target="HND">
      <data key="d0">725509</data>
    </edge>
    <edge source="KOR" target="HKG">
      <data key="d0">5411848881</data>
    </edge>
    <edge source="KOR" target="HUN">
      <data key="d0">47309242</data>
    </edge>
    <edge source="KOR" target="IDN">
      <data key="d0">333683571</data>
    </edge>
    <edge source="KOR" target="IRL">
      <data key="d0">1610208</data>
    </edge>
    <edge source="KOR" target="ISR">
      <data key="d0">142935257</data>
    </edge>
    <edge source="KOR" target="ITA">
      <data key="d0">54677026</data>
    </edge>
    <edge source="KOR" target="CIV">
      <data key="d0">2790396</data>
    </edge>
    <edge source="KOR" target="JPN">
      <data key="d0">971963883</data>
    </edge>
    <edge source="KOR" target="KAZ">
      <data key="d0">20698773</data>
    </edge>
    <edge source="KOR" target="JOR">
      <data key="d0">7578040</data>
    </edge>
    <edge source="KOR" target="KGZ">
      <data key="d0">351263</data>
    </edge>
    <edge source="KOR" target="LBN">
      <data key="d0">7222196</data>
    </edge>
    <edge source="KOR" target="LVA">
      <data key="d0">3787575</data>
    </edge>
    <edge source="KOR" target="LTU">
      <data key="d0">1502973</data>
    </edge>
    <edge source="KOR" target="MYS">
      <data key="d0">62082472</data>
    </edge>
    <edge source="KOR" target="MRT">
      <data key="d0">59179</data>
    </edge>
    <edge source="KOR" target="MUS">
      <data key="d0">1454207</data>
    </edge>
    <edge source="KOR" target="MEX">
      <data key="d0">997801736</data>
    </edge>
    <edge source="KOR" target="MDA">
      <data key="d0">99187</data>
    </edge>
    <edge source="KOR" target="MAR">
      <data key="d0">17699619</data>
    </edge>
    <edge source="KOR" target="MOZ">
      <data key="d0">37557</data>
    </edge>
    <edge source="KOR" target="OMN">
      <data key="d0">10580965</data>
    </edge>
    <edge source="KOR" target="NLD">
      <data key="d0">221117155</data>
    </edge>
    <edge source="KOR" target="NZL">
      <data key="d0">43788056</data>
    </edge>
    <edge source="KOR" target="NIC">
      <data key="d0">104785</data>
    </edge>
    <edge source="KOR" target="NOR">
      <data key="d0">3722696</data>
    </edge>
    <edge source="KOR" target="PAK">
      <data key="d0">7088453</data>
    </edge>
    <edge source="KOR" target="PAN">
      <data key="d0">5051649</data>
    </edge>
    <edge source="KOR" target="PRY">
      <data key="d0">7328080</data>
    </edge>
    <edge source="KOR" target="PER">
      <data key="d0">31367653</data>
    </edge>
    <edge source="KOR" target="PHL">
      <data key="d0">95750749</data>
    </edge>
    <edge source="KOR" target="POL">
      <data key="d0">626771215</data>
    </edge>
    <edge source="KOR" target="PRT">
      <data key="d0">12268491</data>
    </edge>
    <edge source="KOR" target="ROU">
      <data key="d0">25451948</data>
    </edge>
    <edge source="KOR" target="RUS">
      <data key="d0">179931955</data>
    </edge>
    <edge source="KOR" target="SAU">
      <data key="d0">104754797</data>
    </edge>
    <edge source="KOR" target="SEN">
      <data key="d0">1324796</data>
    </edge>
    <edge source="KOR" target="SRB">
      <data key="d0">141396</data>
    </edge>
    <edge source="KOR" target="IND">
      <data key="d0">1315691372</data>
    </edge>
    <edge source="KOR" target="SGP">
      <data key="d0">239111454</data>
    </edge>
    <edge source="KOR" target="SVK">
      <data key="d0">231663598</data>
    </edge>
    <edge source="KOR" target="VNM">
      <data key="d0">5775579339</data>
    </edge>
    <edge source="KOR" target="SVN">
      <data key="d0">200471783</data>
    </edge>
    <edge source="KOR" target="ZAF">
      <data key="d0">52639264</data>
    </edge>
    <edge source="KOR" target="ESP">
      <data key="d0">80957126</data>
    </edge>
    <edge source="KOR" target="SWE">
      <data key="d0">34383059</data>
    </edge>
    <edge source="KOR" target="CHE">
      <data key="d0">15661821</data>
    </edge>
    <edge source="KOR" target="THA">
      <data key="d0">76591632</data>
    </edge>
    <edge source="KOR" target="TGO">
      <data key="d0">523173</data>
    </edge>
    <edge source="KOR" target="ARE">
      <data key="d0">481285148</data>
    </edge>
    <edge source="KOR" target="TUN">
      <data key="d0">269615</data>
    </edge>
    <edge source="KOR" target="TUR">
      <data key="d0">136481418</data>
    </edge>
    <edge source="KOR" target="UGA">
      <data key="d0">71319</data>
    </edge>
    <edge source="KOR" target="UKR">
      <data key="d0">2262155</data>
    </edge>
    <edge source="KOR" target="MKD">
      <data key="d0">124343</data>
    </edge>
    <edge source="KOR" target="EGY">
      <data key="d0">115661914</data>
    </edge>
    <edge source="KOR" target="GBR">
      <data key="d0">145651682</data>
    </edge>
    <edge source="KOR" target="TZA">
      <data key="d0">2539530</data>
    </edge>
    <edge source="KOR" target="USA">
      <data key="d0">8169286646</data>
    </edge>
    <edge source="KOR" target="BFA">
      <data key="d0">45078</data>
    </edge>
    <edge source="KOR" target="URY">
      <data key="d0">2755192</data>
    </edge>
    <edge source="MEX" target="DZA">
      <data key="d0">10366</data>
    </edge>
    <edge source="MEX" target="AZE">
      <data key="d0">1068243</data>
    </edge>
    <edge source="MEX" target="ARG">
      <data key="d0">30370507</data>
    </edge>
    <edge source="MEX" target="AUS">
      <data key="d0">103004693</data>
    </edge>
    <edge source="MEX" target="AUT">
      <data key="d0">1270054</data>
    </edge>
    <edge source="MEX" target="ARM">
      <data key="d0">144923</data>
    </edge>
    <edge source="MEX" target="BEL">
      <data key="d0">47839101</data>
    </edge>
    <edge source="MEX" target="BOL">
      <data key="d0">14687897</data>
    </edge>
    <edge source="MEX" target="BRA">
      <data key="d0">107859724</data>
    </edge>
    <edge source="MEX" target="BGR">
      <data key="d0">15701</data>
    </edge>
    <edge source="MEX" target="BLR">
      <data key="d0">15432</data>
    </edge>
    <edge source="MEX" target="KHM">
      <data key="d0">8601953</data>
    </edge>
    <edge source="MEX" target="CAN">
      <data key="d0">1073357962</data>
    </edge>
    <edge source="MEX" target="LKA">
      <data key="d0">401377</data>
    </edge>
    <edge source="MEX" target="CHL">
      <data key="d0">336923833</data>
    </edge>
    <edge source="MEX" target="CHN">
      <data key="d0">500375687</data>
    </edge>
    <edge source="MEX" target="COL">
      <data key="d0">409552041</data>
    </edge>
    <edge source="MEX" target="CRI">
      <data key="d0">30754233</data>
    </edge>
    <edge source="MEX" target="HRV">
      <data key="d0">44693</data>
    </edge>
    <edge source="MEX" target="CZE">
      <data key="d0">36591456</data>
    </edge>
    <edge source="MEX" target="DNK">
      <data key="d0">815556</data>
    </edge>
    <edge source="MEX" target="ECU">
      <data key="d0">12542067</data>
    </edge>
    <edge source="MEX" target="SLV">
      <data key="d0">30391009</data>
    </edge>
    <edge source="MEX" target="EST">
      <data key="d0">6924703</data>
    </edge>
    <edge source="MEX" target="FIN">
      <data key="d0">6912995</data>
    </edge>
    <edge source="MEX" target="FRA">
      <data key="d0">529509559</data>
    </edge>
    <edge source="MEX" target="PSE">
      <data key="d0">345463</data>
    </edge>
    <edge source="MEX" target="DEU">
      <data key="d0">145337144</data>
    </edge>
    <edge source="MEX" target="GHA">
      <data key="d0">27794</data>
    </edge>
    <edge source="MEX" target="GRC">
      <data key="d0">19407</data>
    </edge>
    <edge source="MEX" target="GTM">
      <data key="d0">78984088</data>
    </edge>
    <edge source="MEX" target="HND">
      <data key="d0">33987151</data>
    </edge>
    <edge source="MEX" target="HKG">
      <data key="d0">93208175</data>
    </edge>
    <edge source="MEX" target="HUN">
      <data key="d0">54042391</data>
    </edge>
    <edge source="MEX" target="IDN">
      <data key="d0">8887841</data>
    </edge>
    <edge source="MEX" target="IRL">
      <data key="d0">4173833</data>
    </edge>
    <edge source="MEX" target="ISR">
      <data key="d0">33038376</data>
    </edge>
    <edge source="MEX" target="ITA">
      <data key="d0">3166986</data>
    </edge>
    <edge source="MEX" target="JAM">
      <data key="d0">7837972</data>
    </edge>
    <edge source="MEX" target="JPN">
      <data key="d0">168206449</data>
    </edge>
    <edge source="MEX" target="JOR">
      <data key="d0">971302</data>
    </edge>
    <edge source="MEX" target="KOR">
      <data key="d0">94719615</data>
    </edge>
    <edge source="MEX" target="LBN">
      <data key="d0">228847</data>
    </edge>
    <edge source="MEX" target="LVA">
      <data key="d0">39796</data>
    </edge>
    <edge source="MEX" target="MYS">
      <data key="d0">360840660</data>
    </edge>
    <edge source="MEX" target="MUS">
      <data key="d0">350641</data>
    </edge>
    <edge source="MEX" target="MAR">
      <data key="d0">1494809</data>
    </edge>
    <edge source="MEX" target="MOZ">
      <data key="d0">22799</data>
    </edge>
    <edge source="MEX" target="OMN">
      <data key="d0">557151</data>
    </edge>
    <edge source="MEX" target="NLD">
      <data key="d0">357109235</data>
    </edge>
    <edge source="MEX" target="NZL">
      <data key="d0">16749315</data>
    </edge>
    <edge source="MEX" target="NIC">
      <data key="d0">23579475</data>
    </edge>
    <edge source="MEX" target="NOR">
      <data key="d0">2933863</data>
    </edge>
    <edge source="MEX" target="PAK">
      <data key="d0">44373</data>
    </edge>
    <edge source="MEX" target="PAN">
      <data key="d0">72857560</data>
    </edge>
    <edge source="MEX" target="PRY">
      <data key="d0">14349989</data>
    </edge>
    <edge source="MEX" target="PER">
      <data key="d0">301139369</data>
    </edge>
    <edge source="MEX" target="PHL">
      <data key="d0">13351508</data>
    </edge>
    <edge source="MEX" target="POL">
      <data key="d0">13392467</data>
    </edge>
    <edge source="MEX" target="PRT">
      <data key="d0">60959</data>
    </edge>
    <edge source="MEX" target="ROU">
      <data key="d0">280220</data>
    </edge>
    <edge source="MEX" target="RUS">
      <data key="d0">11620073</data>
    </edge>
    <edge source="MEX" target="SAU">
      <data key="d0">10595590</data>
    </edge>
    <edge source="MEX" target="SRB">
      <data key="d0">46822</data>
    </edge>
    <edge source="MEX" target="IND">
      <data key="d0">139917212</data>
    </edge>
    <edge source="MEX" target="SGP">
      <data key="d0">92548033</data>
    </edge>
    <edge source="MEX" target="SVK">
      <data key="d0">3835125</data>
    </edge>
    <edge source="MEX" target="VNM">
      <data key="d0">12629982</data>
    </edge>
    <edge source="MEX" target="SVN">
      <data key="d0">354121</data>
    </edge>
    <edge source="MEX" target="ZAF">
      <data key="d0">16294752</data>
    </edge>
    <edge source="MEX" target="ESP">
      <data key="d0">15906490</data>
    </edge>
    <edge source="MEX" target="SWE">
      <data key="d0">24555180</data>
    </edge>
    <edge source="MEX" target="CHE">
      <data key="d0">2652751</data>
    </edge>
    <edge source="MEX" target="THA">
      <data key="d0">177214672</data>
    </edge>
    <edge source="MEX" target="TGO">
      <data key="d0">404339</data>
    </edge>
    <edge source="MEX" target="ARE">
      <data key="d0">28032295</data>
    </edge>
    <edge source="MEX" target="TUN">
      <data key="d0">446680</data>
    </edge>
    <edge source="MEX" target="TUR">
      <data key="d0">36120020</data>
    </edge>
    <edge source="MEX" target="UKR">
      <data key="d0">400869</data>
    </edge>
    <edge source="MEX" target="EGY">
      <data key="d0">10335311</data>
    </edge>
    <edge source="MEX" target="GBR">
      <data key="d0">77667519</data>
    </edge>
    <edge source="MEX" target="TZA">
      <data key="d0">2132378</data>
    </edge>
    <edge source="MEX" target="USA">
      <data key="d0">29531991866</data>
    </edge>
    <edge source="MEX" target="URY">
      <data key="d0">18649570</data>
    </edge>
    <edge source="NIC" target="CRI">
      <data key="d0">157433</data>
    </edge>
    <edge source="NIC" target="SLV">
      <data key="d0">285528</data>
    </edge>
    <edge source="NIC" target="GTM">
      <data key="d0">139067</data>
    </edge>
    <edge source="NIC" target="HND">
      <data key="d0">281393</data>
    </edge>
    <edge source="NIC" target="ISR">
      <data key="d0">34972</data>
    </edge>
    <edge source="NIC" target="PAN">
      <data key="d0">19092</data>
    </edge>
    <edge source="NIC" target="ESP">
      <data key="d0">44093</data>
    </edge>
    <edge source="NIC" target="SWE">
      <data key="d0">44402</data>
    </edge>
    <edge source="NIC" target="USA">
      <data key="d0">1233947</data>
    </edge>
    <edge source="PAN" target="ARG">
      <data key="d0">6763276</data>
    </edge>
    <edge source="PAN" target="BEL">
      <data key="d0">159706</data>
    </edge>
    <edge source="PAN" target="BOL">
      <data key="d0">16319630</data>
    </edge>
    <edge source="PAN" target="BRA">
      <data key="d0">10073843</data>
    </edge>
    <edge source="PAN" target="CAN">
      <data key="d0">45573</data>
    </edge>
    <edge source="PAN" target="CHL">
      <data key="d0">41758252</data>
    </edge>
    <edge source="PAN" target="COL">
      <data key="d0">109553970</data>
    </edge>
    <edge source="PAN" target="CRI">
      <data key="d0">89197788</data>
    </edge>
    <edge source="PAN" target="ECU">
      <data key="d0">30204262</data>
    </edge>
    <edge source="PAN" target="SLV">
      <data key="d0">23048064</data>
    </edge>
    <edge source="PAN" target="FRA">
      <data key="d0">95567</data>
    </edge>
    <edge source="PAN" target="GTM">
      <data key="d0">37066945</data>
    </edge>
    <edge source="PAN" target="HND">
      <data key="d0">24631597</data>
    </edge>
    <edge source="PAN" target="HKG">
      <data key="d0">2331645</data>
    </edge>
    <edge source="PAN" target="ISR">
      <data key="d0">17062</data>
    </edge>
    <edge source="PAN" target="ITA">
      <data key="d0">10060</data>
    </edge>
    <edge source="PAN" target="JAM">
      <data key="d0">6088465</data>
    </edge>
    <edge source="PAN" target="MEX">
      <data key="d0">9440019</data>
    </edge>
    <edge source="PAN" target="MAR">
      <data key="d0">156686</data>
    </edge>
    <edge source="PAN" target="NLD">
      <data key="d0">86124</data>
    </edge>
    <edge source="PAN" target="NIC">
      <data key="d0">21551682</data>
    </edge>
    <edge source="PAN" target="PRY">
      <data key="d0">7888807</data>
    </edge>
    <edge source="PAN" target="PER">
      <data key="d0">121730795</data>
    </edge>
    <edge source="PAN" target="RUS">
      <data key="d0">60896</data>
    </edge>
    <edge source="PAN" target="IND">
      <data key="d0">41160</data>
    </edge>
    <edge source="PAN" target="SGP">
      <data key="d0">56654</data>
    </edge>
    <edge source="PAN" target="VNM">
      <data key="d0">180940</data>
    </edge>
    <edge source="PAN" target="ESP">
      <data key="d0">84803</data>
    </edge>
    <edge source="PAN" target="ARE">
      <data key="d0">367915</data>
    </edge>
    <edge source="PAN" target="TUR">
      <data key="d0">31204</data>
    </edge>
    <edge source="PAN" target="GBR">
      <data key="d0">80767</data>
    </edge>
    <edge source="PAN" target="USA">
      <data key="d0">51567446</data>
    </edge>
    <edge source="PAN" target="URY">
      <data key="d0">4970560</data>
    </edge>
    <edge source="PRY" target="ARG">
      <data key="d0">146632</data>
    </edge>
    <edge source="PRY" target="BOL">
      <data key="d0">402405</data>
    </edge>
    <edge source="PRY" target="BRA">
      <data key="d0">367258</data>
    </edge>
    <edge source="PRY" target="CHL">
      <data key="d0">179918</data>
    </edge>
    <edge source="PRY" target="CHN">
      <data key="d0">54764</data>
    </edge>
    <edge source="PRY" target="ECU">
      <data key="d0">208803</data>
    </edge>
    <edge source="PRY" target="SLV">
      <data key="d0">59000</data>
    </edge>
    <edge source="PRY" target="FRA">
      <data key="d0">35000</data>
    </edge>
    <edge source="PRY" target="DEU">
      <data key="d0">11027</data>
    </edge>
    <edge source="PRY" target="HKG">
      <data key="d0">643816</data>
    </edge>
    <edge source="PRY" target="NLD">
      <data key="d0">13570</data>
    </edge>
    <edge source="PRY" target="PAN">
      <data key="d0">25537</data>
    </edge>
    <edge source="PRY" target="USA">
      <data key="d0">2229291</data>
    </edge>
    <edge source="PRY" target="URY">
      <data key="d0">58013</data>
    </edge>
    <edge source="PER" target="ARG">
      <data key="d0">94382</data>
    </edge>
    <edge source="PER" target="BOL">
      <data key="d0">276974</data>
    </edge>
    <edge source="PER" target="BRA">
      <data key="d0">32922</data>
    </edge>
    <edge source="PER" target="CAN">
      <data key="d0">213884</data>
    </edge>
    <edge source="PER" target="CHL">
      <data key="d0">1107592</data>
    </edge>
    <edge source="PER" target="CHN">
      <data key="d0">61945</data>
    </edge>
    <edge source="PER" target="COL">
      <data key="d0">281399</data>
    </edge>
    <edge source="PER" target="CRI">
      <data key="d0">38466</data>
    </edge>
    <edge source="PER" target="ECU">
      <data key="d0">113362</data>
    </edge>
    <edge source="PER" target="SLV">
      <data key="d0">126292</data>
    </edge>
    <edge source="PER" target="FRA">
      <data key="d0">70388</data>
    </edge>
    <edge source="PER" target="DEU">
      <data key="d0">151143</data>
    </edge>
    <edge source="PER" target="HKG">
      <data key="d0">3947238</data>
    </edge>
    <edge source="PER" target="IRL">
      <data key="d0">175247</data>
    </edge>
    <edge source="PER" target="ISR">
      <data key="d0">62838</data>
    </edge>
    <edge source="PER" target="MEX">
      <data key="d0">377657</data>
    </edge>
    <edge source="PER" target="MOZ">
      <data key="d0">116340</data>
    </edge>
    <edge source="PER" target="NLD">
      <data key="d0">30134</data>
    </edge>
    <edge source="PER" target="PAN">
      <data key="d0">227623</data>
    </edge>
    <edge source="PER" target="PHL">
      <data key="d0">12098</data>
    </edge>
    <edge source="PER" target="VNM">
      <data key="d0">13092</data>
    </edge>
    <edge source="PER" target="ESP">
      <data key="d0">1735507</data>
    </edge>
    <edge source="PER" target="USA">
      <data key="d0">11135960</data>
    </edge>
    <edge source="PER" target="URY">
      <data key="d0">94404</data>
    </edge>
    <edge source="IND" target="DZA">
      <data key="d0">709305</data>
    </edge>
    <edge source="IND" target="AZE">
      <data key="d0">16363</data>
    </edge>
    <edge source="IND" target="ARG">
      <data key="d0">526762</data>
    </edge>
    <edge source="IND" target="AUS">
      <data key="d0">8597257</data>
    </edge>
    <edge source="IND" target="AUT">
      <data key="d0">237868</data>
    </edge>
    <edge source="IND" target="ARM">
      <data key="d0">17582</data>
    </edge>
    <edge source="IND" target="BEL">
      <data key="d0">29963409</data>
    </edge>
    <edge source="IND" target="BOL">
      <data key="d0">34485</data>
    </edge>
    <edge source="IND" target="BWA">
      <data key="d0">68388</data>
    </edge>
    <edge source="IND" target="BRA">
      <data key="d0">2387504</data>
    </edge>
    <edge source="IND" target="BGR">
      <data key="d0">93108</data>
    </edge>
    <edge source="IND" target="BLR">
      <data key="d0">22410</data>
    </edge>
    <edge source="IND" target="KHM">
      <data key="d0">22812</data>
    </edge>
    <edge source="IND" target="CMR">
      <data key="d0">268539</data>
    </edge>
    <edge source="IND" target="CAN">
      <data key="d0">4810289</data>
    </edge>
    <edge source="IND" target="CAF">
      <data key="d0">25225</data>
    </edge>
    <edge source="IND" target="LKA">
      <data key="d0">41397673</data>
    </edge>
    <edge source="IND" target="CHL">
      <data key="d0">73479</data>
    </edge>
    <edge source="IND" target="CHN">
      <data key="d0">98842061</data>
    </edge>
    <edge source="IND" target="COL">
      <data key="d0">2082483</data>
    </edge>
    <edge source="IND" target="CRI">
      <data key="d0">12324</data>
    </edge>
    <edge source="IND" target="HRV">
      <data key="d0">52320</data>
    </edge>
    <edge source="IND" target="CZE">
      <data key="d0">644239</data>
    </edge>
    <edge source="IND" target="DNK">
      <data key="d0">626701</data>
    </edge>
    <edge source="IND" target="ECU">
      <data key="d0">16612</data>
    </edge>
    <edge source="IND" target="ETH">
      <data key="d0">1750971</data>
    </edge>
    <edge source="IND" target="EST">
      <data key="d0">6388155</data>
    </edge>
    <edge source="IND" target="FIN">
      <data key="d0">6538790</data>
    </edge>
    <edge source="IND" target="FRA">
      <data key="d0">20559907</data>
    </edge>
    <edge source="IND" target="GEO">
      <data key="d0">12384</data>
    </edge>
    <edge source="IND" target="DEU">
      <data key="d0">12031262</data>
    </edge>
    <edge source="IND" target="GHA">
      <data key="d0">4095138</data>
    </edge>
    <edge source="IND" target="GRC">
      <data key="d0">275251</data>
    </edge>
    <edge source="IND" target="GTM">
      <data key="d0">355757</data>
    </edge>
    <edge source="IND" target="HKG">
      <data key="d0">102634738</data>
    </edge>
    <edge source="IND" target="HUN">
      <data key="d0">4717008</data>
    </edge>
    <edge source="IND" target="IDN">
      <data key="d0">20798095</data>
    </edge>
    <edge source="IND" target="IRL">
      <data key="d0">299675</data>
    </edge>
    <edge source="IND" target="ISR">
      <data key="d0">42187582</data>
    </edge>
    <edge source="IND" target="ITA">
      <data key="d0">5981114</data>
    </edge>
    <edge source="IND" target="CIV">
      <data key="d0">14925</data>
    </edge>
    <edge source="IND" target="JAM">
      <data key="d0">50695</data>
    </edge>
    <edge source="IND" target="JPN">
      <data key="d0">6251876</data>
    </edge>
    <edge source="IND" target="KAZ">
      <data key="d0">223838</data>
    </edge>
    <edge source="IND" target="JOR">
      <data key="d0">296037</data>
    </edge>
    <edge source="IND" target="KOR">
      <data key="d0">8780836</data>
    </edge>
    <edge source="IND" target="LBN">
      <data key="d0">197141</data>
    </edge>
    <edge source="IND" target="MDG">
      <data key="d0">175597</data>
    </edge>
    <edge source="IND" target="MWI">
      <data key="d0">139084</data>
    </edge>
    <edge source="IND" target="MYS">
      <data key="d0">31234616</data>
    </edge>
    <edge source="IND" target="MUS">
      <data key="d0">835085</data>
    </edge>
    <edge source="IND" target="MEX">
      <data key="d0">6483931</data>
    </edge>
    <edge source="IND" target="MAR">
      <data key="d0">2663254</data>
    </edge>
    <edge source="IND" target="MOZ">
      <data key="d0">106997</data>
    </edge>
    <edge source="IND" target="OMN">
      <data key="d0">2485808</data>
    </edge>
    <edge source="IND" target="NLD">
      <data key="d0">107767963</data>
    </edge>
    <edge source="IND" target="NZL">
      <data key="d0">353138</data>
    </edge>
    <edge source="IND" target="NIC">
      <data key="d0">261194</data>
    </edge>
    <edge source="IND" target="NOR">
      <data key="d0">1222360</data>
    </edge>
    <edge source="IND" target="PRY">
      <data key="d0">14661</data>
    </edge>
    <edge source="IND" target="PER">
      <data key="d0">450717</data>
    </edge>
    <edge source="IND" target="PHL">
      <data key="d0">1329977</data>
    </edge>
    <edge source="IND" target="POL">
      <data key="d0">4879513</data>
    </edge>
    <edge source="IND" target="PRT">
      <data key="d0">316260</data>
    </edge>
    <edge source="IND" target="ROU">
      <data key="d0">1160427</data>
    </edge>
    <edge source="IND" target="RUS">
      <data key="d0">36413952</data>
    </edge>
    <edge source="IND" target="SAU">
      <data key="d0">25255783</data>
    </edge>
    <edge source="IND" target="SEN">
      <data key="d0">162352</data>
    </edge>
    <edge source="IND" target="SRB">
      <data key="d0">25526</data>
    </edge>
    <edge source="IND" target="SGP">
      <data key="d0">48996701</data>
    </edge>
    <edge source="IND" target="SVK">
      <data key="d0">114712</data>
    </edge>
    <edge source="IND" target="VNM">
      <data key="d0">28443500</data>
    </edge>
    <edge source="IND" target="SVN">
      <data key="d0">113361</data>
    </edge>
    <edge source="IND" target="ZAF">
      <data key="d0">12912801</data>
    </edge>
    <edge source="IND" target="ZWE">
      <data key="d0">149398</data>
    </edge>
    <edge source="IND" target="ESP">
      <data key="d0">1343932</data>
    </edge>
    <edge source="IND" target="SWE">
      <data key="d0">20318572</data>
    </edge>
    <edge source="IND" target="CHE">
      <data key="d0">1730223</data>
    </edge>
    <edge source="IND" target="THA">
      <data key="d0">3771904</data>
    </edge>
    <edge source="IND" target="TGO">
      <data key="d0">89452</data>
    </edge>
    <edge source="IND" target="ARE">
      <data key="d0">244469559</data>
    </edge>
    <edge source="IND" target="TUN">
      <data key="d0">65885</data>
    </edge>
    <edge source="IND" target="TUR">
      <data key="d0">15533755</data>
    </edge>
    <edge source="IND" target="UGA">
      <data key="d0">3620523</data>
    </edge>
    <edge source="IND" target="UKR">
      <data key="d0">30355</data>
    </edge>
    <edge source="IND" target="MKD">
      <data key="d0">84650</data>
    </edge>
    <edge source="IND" target="EGY">
      <data key="d0">8568717</data>
    </edge>
    <edge source="IND" target="GBR">
      <data key="d0">10411820</data>
    </edge>
    <edge source="IND" target="TZA">
      <data key="d0">5455754</data>
    </edge>
    <edge source="IND" target="USA">
      <data key="d0">286039637</data>
    </edge>
    <edge source="IND" target="BFA">
      <data key="d0">17437</data>
    </edge>
    <edge source="IND" target="URY">
      <data key="d0">77702</data>
    </edge>
    <edge source="THA" target="DZA">
      <data key="d0">15752</data>
    </edge>
    <edge source="THA" target="ARG">
      <data key="d0">12380547</data>
    </edge>
    <edge source="THA" target="AUS">
      <data key="d0">99096553</data>
    </edge>
    <edge source="THA" target="AUT">
      <data key="d0">1201919</data>
    </edge>
    <edge source="THA" target="BEL">
      <data key="d0">56896311</data>
    </edge>
    <edge source="THA" target="BOL">
      <data key="d0">47227</data>
    </edge>
    <edge source="THA" target="BRA">
      <data key="d0">46795243</data>
    </edge>
    <edge source="THA" target="BGR">
      <data key="d0">214729</data>
    </edge>
    <edge source="THA" target="KHM">
      <data key="d0">69156200</data>
    </edge>
    <edge source="THA" target="CAN">
      <data key="d0">45472991</data>
    </edge>
    <edge source="THA" target="LKA">
      <data key="d0">528154</data>
    </edge>
    <edge source="THA" target="CHL">
      <data key="d0">3902663</data>
    </edge>
    <edge source="THA" target="CHN">
      <data key="d0">411907445</data>
    </edge>
    <edge source="THA" target="COL">
      <data key="d0">7837189</data>
    </edge>
    <edge source="THA" target="CRI">
      <data key="d0">283047</data>
    </edge>
    <edge source="THA" target="HRV">
      <data key="d0">357367</data>
    </edge>
    <edge source="THA" target="CZE">
      <data key="d0">42644695</data>
    </edge>
    <edge source="THA" target="BEN">
      <data key="d0">50459</data>
    </edge>
    <edge source="THA" target="DNK">
      <data key="d0">18148360</data>
    </edge>
    <edge source="THA" target="ECU">
      <data key="d0">754778</data>
    </edge>
    <edge source="THA" target="SLV">
      <data key="d0">152799</data>
    </edge>
    <edge source="THA" target="ETH">
      <data key="d0">119671</data>
    </edge>
    <edge source="THA" target="FIN">
      <data key="d0">235968</data>
    </edge>
    <edge source="THA" target="FRA">
      <data key="d0">35092954</data>
    </edge>
    <edge source="THA" target="GEO">
      <data key="d0">10563</data>
    </edge>
    <edge source="THA" target="GMB">
      <data key="d0">177889</data>
    </edge>
    <edge source="THA" target="DEU">
      <data key="d0">166804833</data>
    </edge>
    <edge source="THA" target="GHA">
      <data key="d0">2955281</data>
    </edge>
    <edge source="THA" target="GRC">
      <data key="d0">1489973</data>
    </edge>
    <edge source="THA" target="GTM">
      <data key="d0">258606</data>
    </edge>
    <edge source="THA" target="HND">
      <data key="d0">286148</data>
    </edge>
    <edge source="THA" target="HKG">
      <data key="d0">358388793</data>
    </edge>
    <edge source="THA" target="HUN">
      <data key="d0">22933158</data>
    </edge>
    <edge source="THA" target="IDN">
      <data key="d0">108405284</data>
    </edge>
    <edge source="THA" target="IRL">
      <data key="d0">10225569</data>
    </edge>
    <edge source="THA" target="ISR">
      <data key="d0">12063871</data>
    </edge>
    <edge source="THA" target="ITA">
      <data key="d0">20527598</data>
    </edge>
    <edge source="THA" target="CIV">
      <data key="d0">430947</data>
    </edge>
    <edge source="THA" target="JAM">
      <data key="d0">116538</data>
    </edge>
    <edge source="THA" target="JPN">
      <data key="d0">983293390</data>
    </edge>
    <edge source="THA" target="KAZ">
      <data key="d0">1764967</data>
    </edge>
    <edge source="THA" target="JOR">
      <data key="d0">874902</data>
    </edge>
    <edge source="THA" target="KOR">
      <data key="d0">126946740</data>
    </edge>
    <edge source="THA" target="LBN">
      <data key="d0">697177</data>
    </edge>
    <edge source="THA" target="MDG">
      <data key="d0">675570</data>
    </edge>
    <edge source="THA" target="MWI">
      <data key="d0">24945</data>
    </edge>
    <edge source="THA" target="MYS">
      <data key="d0">134075509</data>
    </edge>
    <edge source="THA" target="MUS">
      <data key="d0">262703</data>
    </edge>
    <edge source="THA" target="MEX">
      <data key="d0">237194213</data>
    </edge>
    <edge source="THA" target="MAR">
      <data key="d0">1406453</data>
    </edge>
    <edge source="THA" target="OMN">
      <data key="d0">686987</data>
    </edge>
    <edge source="THA" target="NLD">
      <data key="d0">473865188</data>
    </edge>
    <edge source="THA" target="NZL">
      <data key="d0">4624603</data>
    </edge>
    <edge source="THA" target="NIC">
      <data key="d0">16110</data>
    </edge>
    <edge source="THA" target="NOR">
      <data key="d0">19152702</data>
    </edge>
    <edge source="THA" target="PAK">
      <data key="d0">1555042</data>
    </edge>
    <edge source="THA" target="PAN">
      <data key="d0">30090923</data>
    </edge>
    <edge source="THA" target="PRY">
      <data key="d0">2384383</data>
    </edge>
    <edge source="THA" target="PER">
      <data key="d0">2615519</data>
    </edge>
    <edge source="THA" target="PHL">
      <data key="d0">34287028</data>
    </edge>
    <edge source="THA" target="POL">
      <data key="d0">2441801</data>
    </edge>
    <edge source="THA" target="PRT">
      <data key="d0">14332801</data>
    </edge>
    <edge source="THA" target="ROU">
      <data key="d0">1086775</data>
    </edge>
    <edge source="THA" target="RUS">
      <data key="d0">19781332</data>
    </edge>
    <edge source="THA" target="SAU">
      <data key="d0">9751128</data>
    </edge>
    <edge source="THA" target="SEN">
      <data key="d0">69011</data>
    </edge>
    <edge source="THA" target="IND">
      <data key="d0">304069290</data>
    </edge>
    <edge source="THA" target="SGP">
      <data key="d0">153621107</data>
    </edge>
    <edge source="THA" target="SVK">
      <data key="d0">8464547</data>
    </edge>
    <edge source="THA" target="VNM">
      <data key="d0">119047372</data>
    </edge>
    <edge source="THA" target="SVN">
      <data key="d0">346235</data>
    </edge>
    <edge source="THA" target="ZAF">
      <data key="d0">47344879</data>
    </edge>
    <edge source="THA" target="ESP">
      <data key="d0">8032446</data>
    </edge>
    <edge source="THA" target="SWE">
      <data key="d0">51879762</data>
    </edge>
    <edge source="THA" target="CHE">
      <data key="d0">9588537</data>
    </edge>
    <edge source="THA" target="TGO">
      <data key="d0">405284</data>
    </edge>
    <edge source="THA" target="ARE">
      <data key="d0">189552300</data>
    </edge>
    <edge source="THA" target="TUN">
      <data key="d0">644132</data>
    </edge>
    <edge source="THA" target="TUR">
      <data key="d0">9526592</data>
    </edge>
    <edge source="THA" target="UKR">
      <data key="d0">393623</data>
    </edge>
    <edge source="THA" target="EGY">
      <data key="d0">1868285</data>
    </edge>
    <edge source="THA" target="GBR">
      <data key="d0">41652587</data>
    </edge>
    <edge source="THA" target="TZA">
      <data key="d0">287942</data>
    </edge>
    <edge source="THA" target="USA">
      <data key="d0">2453196713</data>
    </edge>
    <edge source="THA" target="URY">
      <data key="d0">3131014</data>
    </edge>
    <edge source="URY" target="ARG">
      <data key="d0">1036512</data>
    </edge>
    <edge source="URY" target="CHL">
      <data key="d0">57317</data>
    </edge>
    <edge source="URY" target="CHN">
      <data key="d0">14360</data>
    </edge>
    <edge source="URY" target="CRI">
      <data key="d0">54778</data>
    </edge>
    <edge source="URY" target="GTM">
      <data key="d0">30395</data>
    </edge>
    <edge source="URY" target="HKG">
      <data key="d0">11808</data>
    </edge>
    <edge source="URY" target="ITA">
      <data key="d0">472430</data>
    </edge>
    <edge source="URY" target="MEX">
      <data key="d0">31351</data>
    </edge>
    <edge source="URY" target="NLD">
      <data key="d0">122663</data>
    </edge>
    <edge source="URY" target="PAN">
      <data key="d0">55080</data>
    </edge>
    <edge source="URY" target="PRY">
      <data key="d0">13415</data>
    </edge>
    <edge source="URY" target="PER">
      <data key="d0">10905</data>
    </edge>
    <edge source="URY" target="PRT">
      <data key="d0">21114</data>
    </edge>
    <edge source="URY" target="ESP">
      <data key="d0">80198</data>
    </edge>
    <edge source="URY" target="SWE">
      <data key="d0">32216</data>
    </edge>
    <edge source="URY" target="USA">
      <data key="d0">3694227</data>
    </edge>
    <edge source="AUS" target="AZE">
      <data key="d0">49330</data>
    </edge>
    <edge source="AUS" target="ARG">
      <data key="d0">296223</data>
    </edge>
    <edge source="AUS" target="AUT">
      <data key="d0">1312243</data>
    </edge>
    <edge source="AUS" target="ARM">
      <data key="d0">108290</data>
    </edge>
    <edge source="AUS" target="BEL">
      <data key="d0">1158207</data>
    </edge>
    <edge source="AUS" target="BOL">
      <data key="d0">23516</data>
    </edge>
    <edge source="AUS" target="BWA">
      <data key="d0">28364</data>
    </edge>
    <edge source="AUS" target="BRA">
      <data key="d0">1618830</data>
    </edge>
    <edge source="AUS" target="BGR">
      <data key="d0">325941</data>
    </edge>
    <edge source="AUS" target="BLR">
      <data key="d0">33922</data>
    </edge>
    <edge source="AUS" target="KHM">
      <data key="d0">368862</data>
    </edge>
    <edge source="AUS" target="CMR">
      <data key="d0">26768</data>
    </edge>
    <edge source="AUS" target="CAN">
      <data key="d0">12212672</data>
    </edge>
    <edge source="AUS" target="CAF">
      <data key="d0">290148</data>
    </edge>
    <edge source="AUS" target="LKA">
      <data key="d0">282699</data>
    </edge>
    <edge source="AUS" target="CHL">
      <data key="d0">3611230</data>
    </edge>
    <edge source="AUS" target="CHN">
      <data key="d0">131239593</data>
    </edge>
    <edge source="AUS" target="COL">
      <data key="d0">15816</data>
    </edge>
    <edge source="AUS" target="CRI">
      <data key="d0">25667</data>
    </edge>
    <edge source="AUS" target="HRV">
      <data key="d0">52024</data>
    </edge>
    <edge source="AUS" target="CZE">
      <data key="d0">481530</data>
    </edge>
    <edge source="AUS" target="DNK">
      <data key="d0">1547457</data>
    </edge>
    <edge source="AUS" target="ETH">
      <data key="d0">269809</data>
    </edge>
    <edge source="AUS" target="EST">
      <data key="d0">784776</data>
    </edge>
    <edge source="AUS" target="FIN">
      <data key="d0">1206353</data>
    </edge>
    <edge source="AUS" target="FRA">
      <data key="d0">8794823</data>
    </edge>
    <edge source="AUS" target="DEU">
      <data key="d0">20013143</data>
    </edge>
    <edge source="AUS" target="GHA">
      <data key="d0">266831</data>
    </edge>
    <edge source="AUS" target="GRC">
      <data key="d0">127751</data>
    </edge>
    <edge source="AUS" target="GTM">
      <data key="d0">60429</data>
    </edge>
    <edge source="AUS" target="HKG">
      <data key="d0">254039213</data>
    </edge>
    <edge source="AUS" target="HUN">
      <data key="d0">918539</data>
    </edge>
    <edge source="AUS" target="IDN">
      <data key="d0">4780454</data>
    </edge>
    <edge source="AUS" target="IRL">
      <data key="d0">1073443</data>
    </edge>
    <edge source="AUS" target="ISR">
      <data key="d0">3801102</data>
    </edge>
    <edge source="AUS" target="ITA">
      <data key="d0">3323921</data>
    </edge>
    <edge source="AUS" target="CIV">
      <data key="d0">130640</data>
    </edge>
    <edge source="AUS" target="JPN">
      <data key="d0">15299602</data>
    </edge>
    <edge source="AUS" target="KAZ">
      <data key="d0">349921</data>
    </edge>
    <edge source="AUS" target="JOR">
      <data key="d0">46217</data>
    </edge>
    <edge source="AUS" target="KOR">
      <data key="d0">10859921</data>
    </edge>
    <edge source="AUS" target="KGZ">
      <data key="d0">161563</data>
    </edge>
    <edge source="AUS" target="LBN">
      <data key="d0">413903</data>
    </edge>
    <edge source="AUS" target="LVA">
      <data key="d0">90261</data>
    </edge>
    <edge source="AUS" target="LTU">
      <data key="d0">263311</data>
    </edge>
    <edge source="AUS" target="MYS">
      <data key="d0">33066546</data>
    </edge>
    <edge source="AUS" target="MRT">
      <data key="d0">106163</data>
    </edge>
    <edge source="AUS" target="MUS">
      <data key="d0">146248</data>
    </edge>
    <edge source="AUS" target="MEX">
      <data key="d0">759171</data>
    </edge>
    <edge source="AUS" target="MAR">
      <data key="d0">36758</data>
    </edge>
    <edge source="AUS" target="OMN">
      <data key="d0">148328</data>
    </edge>
    <edge source="AUS" target="NAM">
      <data key="d0">1329641</data>
    </edge>
    <edge source="AUS" target="NLD">
      <data key="d0">15255195</data>
    </edge>
    <edge source="AUS" target="NZL">
      <data key="d0">176733474</data>
    </edge>
    <edge source="AUS" target="NOR">
      <data key="d0">1282098</data>
    </edge>
    <edge source="AUS" target="PAK">
      <data key="d0">836361</data>
    </edge>
    <edge source="AUS" target="PAN">
      <data key="d0">99039</data>
    </edge>
    <edge source="AUS" target="PER">
      <data key="d0">993942</data>
    </edge>
    <edge source="AUS" target="PHL">
      <data key="d0">2478534</data>
    </edge>
    <edge source="AUS" target="POL">
      <data key="d0">734815</data>
    </edge>
    <edge source="AUS" target="PRT">
      <data key="d0">203832</data>
    </edge>
    <edge source="AUS" target="ROU">
      <data key="d0">28581295</data>
    </edge>
    <edge source="AUS" target="RUS">
      <data key="d0">467614</data>
    </edge>
    <edge source="AUS" target="SAU">
      <data key="d0">1557244</data>
    </edge>
    <edge source="AUS" target="SEN">
      <data key="d0">442051</data>
    </edge>
    <edge source="AUS" target="IND">
      <data key="d0">7192869</data>
    </edge>
    <edge source="AUS" target="SGP">
      <data key="d0">54120485</data>
    </edge>
    <edge source="AUS" target="SVK">
      <data key="d0">82789</data>
    </edge>
    <edge source="AUS" target="VNM">
      <data key="d0">4808259</data>
    </edge>
    <edge source="AUS" target="ZAF">
      <data key="d0">7987518</data>
    </edge>
    <edge source="AUS" target="ESP">
      <data key="d0">4464296</data>
    </edge>
    <edge source="AUS" target="SWE">
      <data key="d0">4144723</data>
    </edge>
    <edge source="AUS" target="CHE">
      <data key="d0">1836432</data>
    </edge>
    <edge source="AUS" target="THA">
      <data key="d0">12285746</data>
    </edge>
    <edge source="AUS" target="ARE">
      <data key="d0">52786163</data>
    </edge>
    <edge source="AUS" target="TUN">
      <data key="d0">51317</data>
    </edge>
    <edge source="AUS" target="TUR">
      <data key="d0">2124780</data>
    </edge>
    <edge source="AUS" target="UGA">
      <data key="d0">489015</data>
    </edge>
    <edge source="AUS" target="UKR">
      <data key="d0">126936</data>
    </edge>
    <edge source="AUS" target="MKD">
      <data key="d0">255429</data>
    </edge>
    <edge source="AUS" target="EGY">
      <data key="d0">313036</data>
    </edge>
    <edge source="AUS" target="GBR">
      <data key="d0">51651136</data>
    </edge>
    <edge source="AUS" target="TZA">
      <data key="d0">706072</data>
    </edge>
    <edge source="AUS" target="USA">
      <data key="d0">216959279</data>
    </edge>
    <edge source="AUS" target="BFA">
      <data key="d0">439825</data>
    </edge>
    <edge source="AUT" target="ALB">
      <data key="d0">9997597</data>
    </edge>
    <edge source="AUT" target="DZA">
      <data key="d0">31955</data>
    </edge>
    <edge source="AUT" target="AZE">
      <data key="d0">498637</data>
    </edge>
    <edge source="AUT" target="ARG">
      <data key="d0">3830766</data>
    </edge>
    <edge source="AUT" target="AUS">
      <data key="d0">9297578</data>
    </edge>
    <edge source="AUT" target="ARM">
      <data key="d0">39881</data>
    </edge>
    <edge source="AUT" target="BEL">
      <data key="d0">15883474</data>
    </edge>
    <edge source="AUT" target="BOL">
      <data key="d0">80748</data>
    </edge>
    <edge source="AUT" target="BRA">
      <data key="d0">31683034</data>
    </edge>
    <edge source="AUT" target="BGR">
      <data key="d0">22497542</data>
    </edge>
    <edge source="AUT" target="BLR">
      <data key="d0">1534399</data>
    </edge>
    <edge source="AUT" target="KHM">
      <data key="d0">10255</data>
    </edge>
    <edge source="AUT" target="CMR">
      <data key="d0">55051</data>
    </edge>
    <edge source="AUT" target="CAN">
      <data key="d0">9097044</data>
    </edge>
    <edge source="AUT" target="LKA">
      <data key="d0">275745</data>
    </edge>
    <edge source="AUT" target="CHL">
      <data key="d0">621198</data>
    </edge>
    <edge source="AUT" target="CHN">
      <data key="d0">27760868</data>
    </edge>
    <edge source="AUT" target="COL">
      <data key="d0">764276</data>
    </edge>
    <edge source="AUT" target="CRI">
      <data key="d0">841675</data>
    </edge>
    <edge source="AUT" target="HRV">
      <data key="d0">101454141</data>
    </edge>
    <edge source="AUT" target="CZE">
      <data key="d0">50596560</data>
    </edge>
    <edge source="AUT" target="BEN">
      <data key="d0">16804</data>
    </edge>
    <edge source="AUT" target="DNK">
      <data key="d0">17529670</data>
    </edge>
    <edge source="AUT" target="ETH">
      <data key="d0">1386395</data>
    </edge>
    <edge source="AUT" target="EST">
      <data key="d0">2224689</data>
    </edge>
    <edge source="AUT" target="FIN">
      <data key="d0">14567518</data>
    </edge>
    <edge source="AUT" target="FRA">
      <data key="d0">41788598</data>
    </edge>
    <edge source="AUT" target="GEO">
      <data key="d0">842687</data>
    </edge>
    <edge source="AUT" target="GMB">
      <data key="d0">14281</data>
    </edge>
    <edge source="AUT" target="DEU">
      <data key="d0">520049534</data>
    </edge>
    <edge source="AUT" target="GHA">
      <data key="d0">72973</data>
    </edge>
    <edge source="AUT" target="GRC">
      <data key="d0">26661649</data>
    </edge>
    <edge source="AUT" target="HKG">
      <data key="d0">92049122</data>
    </edge>
    <edge source="AUT" target="HUN">
      <data key="d0">75974539</data>
    </edge>
    <edge source="AUT" target="IDN">
      <data key="d0">594527</data>
    </edge>
    <edge source="AUT" target="IRL">
      <data key="d0">2448196</data>
    </edge>
    <edge source="AUT" target="ISR">
      <data key="d0">5996310</data>
    </edge>
    <edge source="AUT" target="ITA">
      <data key="d0">50223314</data>
    </edge>
    <edge source="AUT" target="CIV">
      <data key="d0">11242</data>
    </edge>
    <edge source="AUT" target="JPN">
      <data key="d0">17303220</data>
    </edge>
    <edge source="AUT" target="KAZ">
      <data key="d0">226543</data>
    </edge>
    <edge source="AUT" target="JOR">
      <data key="d0">80320</data>
    </edge>
    <edge source="AUT" target="KOR">
      <data key="d0">5503239</data>
    </edge>
    <edge source="AUT" target="KGZ">
      <data key="d0">17207</data>
    </edge>
    <edge source="AUT" target="LBN">
      <data key="d0">115109</data>
    </edge>
    <edge source="AUT" target="LVA">
      <data key="d0">12068283</data>
    </edge>
    <edge source="AUT" target="LTU">
      <data key="d0">3023172</data>
    </edge>
    <edge source="AUT" target="MWI">
      <data key="d0">47208</data>
    </edge>
    <edge source="AUT" target="MYS">
      <data key="d0">6352699</data>
    </edge>
    <edge source="AUT" target="MEX">
      <data key="d0">4497714</data>
    </edge>
    <edge source="AUT" target="MDA">
      <data key="d0">435434</data>
    </edge>
    <edge source="AUT" target="MAR">
      <data key="d0">286386</data>
    </edge>
    <edge source="AUT" target="OMN">
      <data key="d0">124126</data>
    </edge>
    <edge source="AUT" target="NAM">
      <data key="d0">350984</data>
    </edge>
    <edge source="AUT" target="NLD">
      <data key="d0">52304987</data>
    </edge>
    <edge source="AUT" target="NZL">
      <data key="d0">1008066</data>
    </edge>
    <edge source="AUT" target="NOR">
      <data key="d0">9768023</data>
    </edge>
    <edge source="AUT" target="PAK">
      <data key="d0">64051</data>
    </edge>
    <edge source="AUT" target="PAN">
      <data key="d0">91837</data>
    </edge>
    <edge source="AUT" target="PRY">
      <data key="d0">36669</data>
    </edge>
    <edge source="AUT" target="PER">
      <data key="d0">65166</data>
    </edge>
    <edge source="AUT" target="PHL">
      <data key="d0">756331</data>
    </edge>
    <edge source="AUT" target="POL">
      <data key="d0">153200231</data>
    </edge>
    <edge source="AUT" target="PRT">
      <data key="d0">6995195</data>
    </edge>
    <edge source="AUT" target="ROU">
      <data key="d0">29203004</data>
    </edge>
    <edge source="AUT" target="RUS">
      <data key="d0">6492231</data>
    </edge>
    <edge source="AUT" target="SAU">
      <data key="d0">1699166</data>
    </edge>
    <edge source="AUT" target="SEN">
      <data key="d0">32555</data>
    </edge>
    <edge source="AUT" target="SRB">
      <data key="d0">10067848</data>
    </edge>
    <edge source="AUT" target="IND">
      <data key="d0">3629033</data>
    </edge>
    <edge source="AUT" target="SGP">
      <data key="d0">8453821</data>
    </edge>
    <edge source="AUT" target="SVK">
      <data key="d0">136364312</data>
    </edge>
    <edge source="AUT" target="VNM">
      <data key="d0">2587336</data>
    </edge>
    <edge source="AUT" target="SVN">
      <data key="d0">85601664</data>
    </edge>
    <edge source="AUT" target="ZAF">
      <data key="d0">4783906</data>
    </edge>
    <edge source="AUT" target="ESP">
      <data key="d0">29129966</data>
    </edge>
    <edge source="AUT" target="SWE">
      <data key="d0">29303021</data>
    </edge>
    <edge source="AUT" target="CHE">
      <data key="d0">124494482</data>
    </edge>
    <edge source="AUT" target="THA">
      <data key="d0">978508</data>
    </edge>
    <edge source="AUT" target="TGO">
      <data key="d0">10920</data>
    </edge>
    <edge source="AUT" target="ARE">
      <data key="d0">138428867</data>
    </edge>
    <edge source="AUT" target="TUN">
      <data key="d0">2881307</data>
    </edge>
    <edge source="AUT" target="TUR">
      <data key="d0">6430277</data>
    </edge>
    <edge source="AUT" target="UGA">
      <data key="d0">48655</data>
    </edge>
    <edge source="AUT" target="UKR">
      <data key="d0">1209746</data>
    </edge>
    <edge source="AUT" target="MKD">
      <data key="d0">3274215</data>
    </edge>
    <edge source="AUT" target="EGY">
      <data key="d0">1422289</data>
    </edge>
    <edge source="AUT" target="GBR">
      <data key="d0">56734669</data>
    </edge>
    <edge source="AUT" target="USA">
      <data key="d0">606904649</data>
    </edge>
    <edge source="AUT" target="URY">
      <data key="d0">66182</data>
    </edge>
    <edge source="ARM" target="CZE">
      <data key="d0">42285</data>
    </edge>
    <edge source="ARM" target="FRA">
      <data key="d0">251558</data>
    </edge>
    <edge source="ARM" target="GEO">
      <data key="d0">67944</data>
    </edge>
    <edge source="ARM" target="HUN">
      <data key="d0">32235</data>
    </edge>
    <edge source="ARM" target="LTU">
      <data key="d0">51796</data>
    </edge>
    <edge source="ARM" target="NLD">
      <data key="d0">334948</data>
    </edge>
    <edge source="ARM" target="RUS">
      <data key="d0">25381</data>
    </edge>
    <edge source="ARM" target="IND">
      <data key="d0">15500</data>
    </edge>
    <edge source="ARM" target="GBR">
      <data key="d0">57383</data>
    </edge>
    <edge source="ARM" target="USA">
      <data key="d0">741084</data>
    </edge>
    <edge source="BWA" target="HKG">
      <data key="d0">75437</data>
    </edge>
    <edge source="BWA" target="ISR">
      <data key="d0">381872</data>
    </edge>
    <edge source="BWA" target="MWI">
      <data key="d0">11430</data>
    </edge>
    <edge source="BWA" target="NLD">
      <data key="d0">45397</data>
    </edge>
    <edge source="BWA" target="NER">
      <data key="d0">40056</data>
    </edge>
    <edge source="BWA" target="PER">
      <data key="d0">76594</data>
    </edge>
    <edge source="BWA" target="SRB">
      <data key="d0">20202</data>
    </edge>
    <edge source="BWA" target="ZAF">
      <data key="d0">1074158</data>
    </edge>
    <edge source="BWA" target="ZWE">
      <data key="d0">101854</data>
    </edge>
    <edge source="BWA" target="TUR">
      <data key="d0">45003</data>
    </edge>
    <edge source="BWA" target="GBR">
      <data key="d0">146919</data>
    </edge>
    <edge source="BGR" target="ALB">
      <data key="d0">1180974</data>
    </edge>
    <edge source="BGR" target="AZE">
      <data key="d0">45141</data>
    </edge>
    <edge source="BGR" target="AUS">
      <data key="d0">192698</data>
    </edge>
    <edge source="BGR" target="AUT">
      <data key="d0">28680076</data>
    </edge>
    <edge source="BGR" target="ARM">
      <data key="d0">54704</data>
    </edge>
    <edge source="BGR" target="BEL">
      <data key="d0">4707811</data>
    </edge>
    <edge source="BGR" target="BWA">
      <data key="d0">1123359</data>
    </edge>
    <edge source="BGR" target="BRA">
      <data key="d0">16176</data>
    </edge>
    <edge source="BGR" target="CAN">
      <data key="d0">404927</data>
    </edge>
    <edge source="BGR" target="LKA">
      <data key="d0">13244</data>
    </edge>
    <edge source="BGR" target="CHL">
      <data key="d0">30543</data>
    </edge>
    <edge source="BGR" target="CHN">
      <data key="d0">2708580</data>
    </edge>
    <edge source="BGR" target="HRV">
      <data key="d0">459605</data>
    </edge>
    <edge source="BGR" target="CZE">
      <data key="d0">3036166</data>
    </edge>
    <edge source="BGR" target="DNK">
      <data key="d0">120259</data>
    </edge>
    <edge source="BGR" target="ETH">
      <data key="d0">325026</data>
    </edge>
    <edge source="BGR" target="EST">
      <data key="d0">291889</data>
    </edge>
    <edge source="BGR" target="FIN">
      <data key="d0">82153</data>
    </edge>
    <edge source="BGR" target="FRA">
      <data key="d0">1459791</data>
    </edge>
    <edge source="BGR" target="GEO">
      <data key="d0">435295</data>
    </edge>
    <edge source="BGR" target="DEU">
      <data key="d0">33684075</data>
    </edge>
    <edge source="BGR" target="GHA">
      <data key="d0">85836</data>
    </edge>
    <edge source="BGR" target="GRC">
      <data key="d0">15635289</data>
    </edge>
    <edge source="BGR" target="HKG">
      <data key="d0">9924826</data>
    </edge>
    <edge source="BGR" target="HUN">
      <data key="d0">8122671</data>
    </edge>
    <edge source="BGR" target="IDN">
      <data key="d0">505008</data>
    </edge>
    <edge source="BGR" target="IRL">
      <data key="d0">90440</data>
    </edge>
    <edge source="BGR" target="ISR">
      <data key="d0">1060908</data>
    </edge>
    <edge source="BGR" target="ITA">
      <data key="d0">13329218</data>
    </edge>
    <edge source="BGR" target="CIV">
      <data key="d0">11453</data>
    </edge>
    <edge source="BGR" target="JPN">
      <data key="d0">489655</data>
    </edge>
    <edge source="BGR" target="KAZ">
      <data key="d0">416193</data>
    </edge>
    <edge source="BGR" target="KOR">
      <data key="d0">551564</data>
    </edge>
    <edge source="BGR" target="LBN">
      <data key="d0">10416</data>
    </edge>
    <edge source="BGR" target="LVA">
      <data key="d0">3986165</data>
    </edge>
    <edge source="BGR" target="LTU">
      <data key="d0">1015133</data>
    </edge>
    <edge source="BGR" target="MWI">
      <data key="d0">39845</data>
    </edge>
    <edge source="BGR" target="MYS">
      <data key="d0">84488</data>
    </edge>
    <edge source="BGR" target="MEX">
      <data key="d0">110859</data>
    </edge>
    <edge source="BGR" target="MDA">
      <data key="d0">313331</data>
    </edge>
    <edge source="BGR" target="MAR">
      <data key="d0">32015</data>
    </edge>
    <edge source="BGR" target="OMN">
      <data key="d0">85835</data>
    </edge>
    <edge source="BGR" target="NLD">
      <data key="d0">10625109</data>
    </edge>
    <edge source="BGR" target="NZL">
      <data key="d0">36972</data>
    </edge>
    <edge source="BGR" target="NOR">
      <data key="d0">176960</data>
    </edge>
    <edge source="BGR" target="PAK">
      <data key="d0">566605</data>
    </edge>
    <edge source="BGR" target="PAN">
      <data key="d0">21322</data>
    </edge>
    <edge source="BGR" target="PER">
      <data key="d0">21506</data>
    </edge>
    <edge source="BGR" target="POL">
      <data key="d0">24946773</data>
    </edge>
    <edge source="BGR" target="PRT">
      <data key="d0">61587</data>
    </edge>
    <edge source="BGR" target="ROU">
      <data key="d0">15870532</data>
    </edge>
    <edge source="BGR" target="RUS">
      <data key="d0">2055545</data>
    </edge>
    <edge source="BGR" target="SAU">
      <data key="d0">573699</data>
    </edge>
    <edge source="BGR" target="SRB">
      <data key="d0">1629189</data>
    </edge>
    <edge source="BGR" target="IND">
      <data key="d0">14555172</data>
    </edge>
    <edge source="BGR" target="SGP">
      <data key="d0">1394804</data>
    </edge>
    <edge source="BGR" target="SVK">
      <data key="d0">3015201</data>
    </edge>
    <edge source="BGR" target="VNM">
      <data key="d0">152871</data>
    </edge>
    <edge source="BGR" target="SVN">
      <data key="d0">9631827</data>
    </edge>
    <edge source="BGR" target="ZAF">
      <data key="d0">201866</data>
    </edge>
    <edge source="BGR" target="ZWE">
      <data key="d0">13554</data>
    </edge>
    <edge source="BGR" target="ESP">
      <data key="d0">4197166</data>
    </edge>
    <edge source="BGR" target="SWE">
      <data key="d0">1433017</data>
    </edge>
    <edge source="BGR" target="CHE">
      <data key="d0">237814</data>
    </edge>
    <edge source="BGR" target="THA">
      <data key="d0">104574</data>
    </edge>
    <edge source="BGR" target="ARE">
      <data key="d0">16044067</data>
    </edge>
    <edge source="BGR" target="TUR">
      <data key="d0">423257</data>
    </edge>
    <edge source="BGR" target="UGA">
      <data key="d0">139562</data>
    </edge>
    <edge source="BGR" target="UKR">
      <data key="d0">275420</data>
    </edge>
    <edge source="BGR" target="MKD">
      <data key="d0">2154745</data>
    </edge>
    <edge source="BGR" target="EGY">
      <data key="d0">3225326</data>
    </edge>
    <edge source="BGR" target="GBR">
      <data key="d0">7043099</data>
    </edge>
    <edge source="BGR" target="TZA">
      <data key="d0">74584</data>
    </edge>
    <edge source="BGR" target="USA">
      <data key="d0">10515484</data>
    </edge>
    <edge source="KHM" target="CHN">
      <data key="d0">57284852</data>
    </edge>
    <edge source="KHM" target="FIN">
      <data key="d0">11217</data>
    </edge>
    <edge source="KHM" target="FRA">
      <data key="d0">34556</data>
    </edge>
    <edge source="KHM" target="HKG">
      <data key="d0">56226897</data>
    </edge>
    <edge source="KHM" target="JPN">
      <data key="d0">158728</data>
    </edge>
    <edge source="KHM" target="KOR">
      <data key="d0">3421643</data>
    </edge>
    <edge source="KHM" target="LTU">
      <data key="d0">96774</data>
    </edge>
    <edge source="KHM" target="MYS">
      <data key="d0">130153</data>
    </edge>
    <edge source="KHM" target="NLD">
      <data key="d0">2829435</data>
    </edge>
    <edge source="KHM" target="NIC">
      <data key="d0">1721750</data>
    </edge>
    <edge source="KHM" target="PHL">
      <data key="d0">11578374</data>
    </edge>
    <edge source="KHM" target="RUS">
      <data key="d0">888371</data>
    </edge>
    <edge source="KHM" target="SGP">
      <data key="d0">12876</data>
    </edge>
    <edge source="KHM" target="VNM">
      <data key="d0">5258856</data>
    </edge>
    <edge source="KHM" target="THA">
      <data key="d0">28966248</data>
    </edge>
    <edge source="KHM" target="TUR">
      <data key="d0">31141</data>
    </edge>
    <edge source="KHM" target="TZA">
      <data key="d0">27531</data>
    </edge>
    <edge source="KHM" target="USA">
      <data key="d0">167389</data>
    </edge>
    <edge source="CMR" target="AUS">
      <data key="d0">38068</data>
    </edge>
    <edge source="CMR" target="CAF">
      <data key="d0">11732</data>
    </edge>
    <edge source="CMR" target="FRA">
      <data key="d0">21678</data>
    </edge>
    <edge source="CMR" target="USA">
      <data key="d0">66553</data>
    </edge>
    <edge source="CAF" target="LBN">
      <data key="d0">10297</data>
    </edge>
    <edge source="LKA" target="AUS">
      <data key="d0">19531</data>
    </edge>
    <edge source="LKA" target="AUT">
      <data key="d0">448550</data>
    </edge>
    <edge source="LKA" target="KHM">
      <data key="d0">15161</data>
    </edge>
    <edge source="LKA" target="CAN">
      <data key="d0">12955</data>
    </edge>
    <edge source="LKA" target="CHN">
      <data key="d0">1476148</data>
    </edge>
    <edge source="LKA" target="DNK">
      <data key="d0">20455</data>
    </edge>
    <edge source="LKA" target="ETH">
      <data key="d0">103724</data>
    </edge>
    <edge source="LKA" target="FRA">
      <data key="d0">4816779</data>
    </edge>
    <edge source="LKA" target="DEU">
      <data key="d0">74365</data>
    </edge>
    <edge source="LKA" target="HKG">
      <data key="d0">1749510</data>
    </edge>
    <edge source="LKA" target="ISR">
      <data key="d0">23634</data>
    </edge>
    <edge source="LKA" target="JPN">
      <data key="d0">48529</data>
    </edge>
    <edge source="LKA" target="MYS">
      <data key="d0">276578</data>
    </edge>
    <edge source="LKA" target="NLD">
      <data key="d0">56282</data>
    </edge>
    <edge source="LKA" target="IND">
      <data key="d0">828201</data>
    </edge>
    <edge source="LKA" target="SGP">
      <data key="d0">2655091</data>
    </edge>
    <edge source="LKA" target="VNM">
      <data key="d0">48178</data>
    </edge>
    <edge source="LKA" target="CHE">
      <data key="d0">1706960</data>
    </edge>
    <edge source="LKA" target="THA">
      <data key="d0">112783</data>
    </edge>
    <edge source="LKA" target="ARE">
      <data key="d0">1459111</data>
    </edge>
    <edge source="LKA" target="UKR">
      <data key="d0">37213</data>
    </edge>
    <edge source="LKA" target="GBR">
      <data key="d0">23434</data>
    </edge>
    <edge source="LKA" target="USA">
      <data key="d0">376069</data>
    </edge>
    <edge source="HRV" target="ALB">
      <data key="d0">380345</data>
    </edge>
    <edge source="HRV" target="DZA">
      <data key="d0">15591</data>
    </edge>
    <edge source="HRV" target="AUS">
      <data key="d0">106573</data>
    </edge>
    <edge source="HRV" target="AUT">
      <data key="d0">16066319</data>
    </edge>
    <edge source="HRV" target="ARM">
      <data key="d0">17924467</data>
    </edge>
    <edge source="HRV" target="BEL">
      <data key="d0">6807638</data>
    </edge>
    <edge source="HRV" target="BOL">
      <data key="d0">39470</data>
    </edge>
    <edge source="HRV" target="BGR">
      <data key="d0">4112762</data>
    </edge>
    <edge source="HRV" target="BLR">
      <data key="d0">6308368</data>
    </edge>
    <edge source="HRV" target="CMR">
      <data key="d0">12799</data>
    </edge>
    <edge source="HRV" target="CAN">
      <data key="d0">455537</data>
    </edge>
    <edge source="HRV" target="CHN">
      <data key="d0">682974</data>
    </edge>
    <edge source="HRV" target="CZE">
      <data key="d0">7426587</data>
    </edge>
    <edge source="HRV" target="DNK">
      <data key="d0">171957</data>
    </edge>
    <edge source="HRV" target="ETH">
      <data key="d0">959564</data>
    </edge>
    <edge source="HRV" target="EST">
      <data key="d0">3786345</data>
    </edge>
    <edge source="HRV" target="FIN">
      <data key="d0">30012</data>
    </edge>
    <edge source="HRV" target="FRA">
      <data key="d0">2903791</data>
    </edge>
    <edge source="HRV" target="DEU">
      <data key="d0">14426075</data>
    </edge>
    <edge source="HRV" target="GHA">
      <data key="d0">12779</data>
    </edge>
    <edge source="HRV" target="GRC">
      <data key="d0">1929831</data>
    </edge>
    <edge source="HRV" target="HKG">
      <data key="d0">758014</data>
    </edge>
    <edge source="HRV" target="HUN">
      <data key="d0">10956465</data>
    </edge>
    <edge source="HRV" target="IDN">
      <data key="d0">50541</data>
    </edge>
    <edge source="HRV" target="IRL">
      <data key="d0">53958</data>
    </edge>
    <edge source="HRV" target="ISR">
      <data key="d0">27477</data>
    </edge>
    <edge source="HRV" target="ITA">
      <data key="d0">11644868</data>
    </edge>
    <edge source="HRV" target="CIV">
      <data key="d0">12779</data>
    </edge>
    <edge source="HRV" target="JPN">
      <data key="d0">14006</data>
    </edge>
    <edge source="HRV" target="KAZ">
      <data key="d0">11638</data>
    </edge>
    <edge source="HRV" target="KOR">
      <data key="d0">816448</data>
    </edge>
    <edge source="HRV" target="LVA">
      <data key="d0">3495522</data>
    </edge>
    <edge source="HRV" target="LTU">
      <data key="d0">1882717</data>
    </edge>
    <edge source="HRV" target="MEX">
      <data key="d0">23538</data>
    </edge>
    <edge source="HRV" target="MDA">
      <data key="d0">2613506</data>
    </edge>
    <edge source="HRV" target="MAR">
      <data key="d0">110717</data>
    </edge>
    <edge source="HRV" target="NLD">
      <data key="d0">8500027</data>
    </edge>
    <edge source="HRV" target="NZL">
      <data key="d0">16886</data>
    </edge>
    <edge source="HRV" target="NOR">
      <data key="d0">896446</data>
    </edge>
    <edge source="HRV" target="PHL">
      <data key="d0">14104</data>
    </edge>
    <edge source="HRV" target="POL">
      <data key="d0">10101741</data>
    </edge>
    <edge source="HRV" target="PRT">
      <data key="d0">31756</data>
    </edge>
    <edge source="HRV" target="ROU">
      <data key="d0">386019</data>
    </edge>
    <edge source="HRV" target="RUS">
      <data key="d0">76088</data>
    </edge>
    <edge source="HRV" target="SEN">
      <data key="d0">12799</data>
    </edge>
    <edge source="HRV" target="SRB">
      <data key="d0">7115864</data>
    </edge>
    <edge source="HRV" target="IND">
      <data key="d0">95338</data>
    </edge>
    <edge source="HRV" target="SGP">
      <data key="d0">210304</data>
    </edge>
    <edge source="HRV" target="SVK">
      <data key="d0">11110042</data>
    </edge>
    <edge source="HRV" target="SVN">
      <data key="d0">25051826</data>
    </edge>
    <edge source="HRV" target="ZAF">
      <data key="d0">33607</data>
    </edge>
    <edge source="HRV" target="ESP">
      <data key="d0">1209802</data>
    </edge>
    <edge source="HRV" target="SWE">
      <data key="d0">1029555</data>
    </edge>
    <edge source="HRV" target="CHE">
      <data key="d0">96209</data>
    </edge>
    <edge source="HRV" target="ARE">
      <data key="d0">236413</data>
    </edge>
    <edge source="HRV" target="TUR">
      <data key="d0">69555</data>
    </edge>
    <edge source="HRV" target="MKD">
      <data key="d0">1149821</data>
    </edge>
    <edge source="HRV" target="EGY">
      <data key="d0">58333</data>
    </edge>
    <edge source="HRV" target="GBR">
      <data key="d0">3332704</data>
    </edge>
    <edge source="HRV" target="USA">
      <data key="d0">6956182</data>
    </edge>
    <edge source="DNK" target="ALB">
      <data key="d0">142758</data>
    </edge>
    <edge source="DNK" target="DZA">
      <data key="d0">647327</data>
    </edge>
    <edge source="DNK" target="AZE">
      <data key="d0">149082</data>
    </edge>
    <edge source="DNK" target="ARG">
      <data key="d0">347238</data>
    </edge>
    <edge source="DNK" target="AUS">
      <data key="d0">18583076</data>
    </edge>
    <edge source="DNK" target="AUT">
      <data key="d0">15185567</data>
    </edge>
    <edge source="DNK" target="ARM">
      <data key="d0">89112</data>
    </edge>
    <edge source="DNK" target="BEL">
      <data key="d0">17229363</data>
    </edge>
    <edge source="DNK" target="BRA">
      <data key="d0">4686801</data>
    </edge>
    <edge source="DNK" target="BGR">
      <data key="d0">2760722</data>
    </edge>
    <edge source="DNK" target="BDI">
      <data key="d0">132348</data>
    </edge>
    <edge source="DNK" target="BLR">
      <data key="d0">564045</data>
    </edge>
    <edge source="DNK" target="KHM">
      <data key="d0">116648</data>
    </edge>
    <edge source="DNK" target="CMR">
      <data key="d0">428188</data>
    </edge>
    <edge source="DNK" target="CAN">
      <data key="d0">7896084</data>
    </edge>
    <edge source="DNK" target="CAF">
      <data key="d0">653498</data>
    </edge>
    <edge source="DNK" target="LKA">
      <data key="d0">192997</data>
    </edge>
    <edge source="DNK" target="CHL">
      <data key="d0">2404402</data>
    </edge>
    <edge source="DNK" target="CHN">
      <data key="d0">42457631</data>
    </edge>
    <edge source="DNK" target="COL">
      <data key="d0">1380217</data>
    </edge>
    <edge source="DNK" target="CRI">
      <data key="d0">16037</data>
    </edge>
    <edge source="DNK" target="HRV">
      <data key="d0">1577584</data>
    </edge>
    <edge source="DNK" target="CZE">
      <data key="d0">21575009</data>
    </edge>
    <edge source="DNK" target="BEN">
      <data key="d0">192777</data>
    </edge>
    <edge source="DNK" target="ECU">
      <data key="d0">193177</data>
    </edge>
    <edge source="DNK" target="ETH">
      <data key="d0">227433</data>
    </edge>
    <edge source="DNK" target="EST">
      <data key="d0">5027135</data>
    </edge>
    <edge source="DNK" target="FIN">
      <data key="d0">35002489</data>
    </edge>
    <edge source="DNK" target="FRA">
      <data key="d0">67582476</data>
    </edge>
    <edge source="DNK" target="GEO">
      <data key="d0">130064</data>
    </edge>
    <edge source="DNK" target="GMB">
      <data key="d0">118277</data>
    </edge>
    <edge source="DNK" target="DEU">
      <data key="d0">228773465</data>
    </edge>
    <edge source="DNK" target="GHA">
      <data key="d0">952606</data>
    </edge>
    <edge source="DNK" target="GRC">
      <data key="d0">6015751</data>
    </edge>
    <edge source="DNK" target="GTM">
      <data key="d0">107253</data>
    </edge>
    <edge source="DNK" target="HKG">
      <data key="d0">27463204</data>
    </edge>
    <edge source="DNK" target="HUN">
      <data key="d0">6075748</data>
    </edge>
    <edge source="DNK" target="IDN">
      <data key="d0">2659475</data>
    </edge>
    <edge source="DNK" target="IRL">
      <data key="d0">4297425</data>
    </edge>
    <edge source="DNK" target="ISR">
      <data key="d0">4391904</data>
    </edge>
    <edge source="DNK" target="ITA">
      <data key="d0">26785057</data>
    </edge>
    <edge source="DNK" target="CIV">
      <data key="d0">212847</data>
    </edge>
    <edge source="DNK" target="JPN">
      <data key="d0">21618142</data>
    </edge>
    <edge source="DNK" target="KAZ">
      <data key="d0">444268</data>
    </edge>
    <edge source="DNK" target="JOR">
      <data key="d0">465973</data>
    </edge>
    <edge source="DNK" target="KOR">
      <data key="d0">23575653</data>
    </edge>
    <edge source="DNK" target="KGZ">
      <data key="d0">201484</data>
    </edge>
    <edge source="DNK" target="LBN">
      <data key="d0">2057797</data>
    </edge>
    <edge source="DNK" target="LVA">
      <data key="d0">4179383</data>
    </edge>
    <edge source="DNK" target="LTU">
      <data key="d0">5940286</data>
    </edge>
    <edge source="DNK" target="MDG">
      <data key="d0">65863</data>
    </edge>
    <edge source="DNK" target="MWI">
      <data key="d0">81980</data>
    </edge>
    <edge source="DNK" target="MYS">
      <data key="d0">4535571</data>
    </edge>
    <edge source="DNK" target="MRT">
      <data key="d0">58752</data>
    </edge>
    <edge source="DNK" target="MUS">
      <data key="d0">33370</data>
    </edge>
    <edge source="DNK" target="MEX">
      <data key="d0">4247223</data>
    </edge>
    <edge source="DNK" target="MDA">
      <data key="d0">43848</data>
    </edge>
    <edge source="DNK" target="MAR">
      <data key="d0">921276</data>
    </edge>
    <edge source="DNK" target="MOZ">
      <data key="d0">63018</data>
    </edge>
    <edge source="DNK" target="OMN">
      <data key="d0">937800</data>
    </edge>
    <edge source="DNK" target="NLD">
      <data key="d0">100744296</data>
    </edge>
    <edge source="DNK" target="NZL">
      <data key="d0">3024197</data>
    </edge>
    <edge source="DNK" target="NER">
      <data key="d0">583352</data>
    </edge>
    <edge source="DNK" target="NOR">
      <data key="d0">141590447</data>
    </edge>
    <edge source="DNK" target="PAK">
      <data key="d0">824223</data>
    </edge>
    <edge source="DNK" target="PAN">
      <data key="d0">1361945</data>
    </edge>
    <edge source="DNK" target="PRY">
      <data key="d0">184146</data>
    </edge>
    <edge source="DNK" target="PER">
      <data key="d0">1019221</data>
    </edge>
    <edge source="DNK" target="PHL">
      <data key="d0">821500</data>
    </edge>
    <edge source="DNK" target="POL">
      <data key="d0">37173390</data>
    </edge>
    <edge source="DNK" target="PRT">
      <data key="d0">6588968</data>
    </edge>
    <edge source="DNK" target="ROU">
      <data key="d0">2616412</data>
    </edge>
    <edge source="DNK" target="RUS">
      <data key="d0">9685365</data>
    </edge>
    <edge source="DNK" target="SAU">
      <data key="d0">5825066</data>
    </edge>
    <edge source="DNK" target="SEN">
      <data key="d0">365648</data>
    </edge>
    <edge source="DNK" target="SRB">
      <data key="d0">1023794</data>
    </edge>
    <edge source="DNK" target="IND">
      <data key="d0">3461815</data>
    </edge>
    <edge source="DNK" target="SGP">
      <data key="d0">38575033</data>
    </edge>
    <edge source="DNK" target="SVK">
      <data key="d0">3902654</data>
    </edge>
    <edge source="DNK" target="VNM">
      <data key="d0">5068918</data>
    </edge>
    <edge source="DNK" target="SVN">
      <data key="d0">798553</data>
    </edge>
    <edge source="DNK" target="ZAF">
      <data key="d0">6000613</data>
    </edge>
    <edge source="DNK" target="ZWE">
      <data key="d0">71129</data>
    </edge>
    <edge source="DNK" target="ESP">
      <data key="d0">27073216</data>
    </edge>
    <edge source="DNK" target="SWE">
      <data key="d0">273354116</data>
    </edge>
    <edge source="DNK" target="CHE">
      <data key="d0">29566276</data>
    </edge>
    <edge source="DNK" target="THA">
      <data key="d0">5745154</data>
    </edge>
    <edge source="DNK" target="TGO">
      <data key="d0">186779</data>
    </edge>
    <edge source="DNK" target="ARE">
      <data key="d0">56569716</data>
    </edge>
    <edge source="DNK" target="TUN">
      <data key="d0">176669</data>
    </edge>
    <edge source="DNK" target="TUR">
      <data key="d0">7351814</data>
    </edge>
    <edge source="DNK" target="UGA">
      <data key="d0">879813</data>
    </edge>
    <edge source="DNK" target="UKR">
      <data key="d0">1193081</data>
    </edge>
    <edge source="DNK" target="MKD">
      <data key="d0">56913</data>
    </edge>
    <edge source="DNK" target="EGY">
      <data key="d0">1931447</data>
    </edge>
    <edge source="DNK" target="GBR">
      <data key="d0">109579813</data>
    </edge>
    <edge source="DNK" target="TZA">
      <data key="d0">384042</data>
    </edge>
    <edge source="DNK" target="USA">
      <data key="d0">143238917</data>
    </edge>
    <edge source="DNK" target="BFA">
      <data key="d0">132080</data>
    </edge>
    <edge source="DNK" target="URY">
      <data key="d0">502510</data>
    </edge>
    <edge source="ETH" target="BEL">
      <data key="d0">84314</data>
    </edge>
    <edge source="ETH" target="CMR">
      <data key="d0">68720</data>
    </edge>
    <edge source="ETH" target="CAN">
      <data key="d0">14581</data>
    </edge>
    <edge source="ETH" target="CHN">
      <data key="d0">512490</data>
    </edge>
    <edge source="ETH" target="BEN">
      <data key="d0">27640</data>
    </edge>
    <edge source="ETH" target="FIN">
      <data key="d0">11960</data>
    </edge>
    <edge source="ETH" target="FRA">
      <data key="d0">84061</data>
    </edge>
    <edge source="ETH" target="DEU">
      <data key="d0">376456</data>
    </edge>
    <edge source="ETH" target="HKG">
      <data key="d0">2237616</data>
    </edge>
    <edge source="ETH" target="ITA">
      <data key="d0">29056</data>
    </edge>
    <edge source="ETH" target="NLD">
      <data key="d0">64235</data>
    </edge>
    <edge source="ETH" target="SAU">
      <data key="d0">161439</data>
    </edge>
    <edge source="ETH" target="SEN">
      <data key="d0">17374</data>
    </edge>
    <edge source="ETH" target="ZAF">
      <data key="d0">14719</data>
    </edge>
    <edge source="ETH" target="ESP">
      <data key="d0">111919</data>
    </edge>
    <edge source="ETH" target="SWE">
      <data key="d0">29049</data>
    </edge>
    <edge source="ETH" target="CHE">
      <data key="d0">27362</data>
    </edge>
    <edge source="ETH" target="TGO">
      <data key="d0">5766643</data>
    </edge>
    <edge source="ETH" target="ARE">
      <data key="d0">1621132</data>
    </edge>
    <edge source="ETH" target="UGA">
      <data key="d0">10112</data>
    </edge>
    <edge source="ETH" target="GBR">
      <data key="d0">313562</data>
    </edge>
    <edge source="ETH" target="TZA">
      <data key="d0">15956</data>
    </edge>
    <edge source="ETH" target="USA">
      <data key="d0">499728</data>
    </edge>
    <edge source="EST" target="AZE">
      <data key="d0">147091</data>
    </edge>
    <edge source="EST" target="AUS">
      <data key="d0">106662</data>
    </edge>
    <edge source="EST" target="AUT">
      <data key="d0">2133363</data>
    </edge>
    <edge source="EST" target="BEL">
      <data key="d0">5688994</data>
    </edge>
    <edge source="EST" target="BRA">
      <data key="d0">152172</data>
    </edge>
    <edge source="EST" target="BGR">
      <data key="d0">2127967</data>
    </edge>
    <edge source="EST" target="BLR">
      <data key="d0">1832021</data>
    </edge>
    <edge source="EST" target="CMR">
      <data key="d0">85169</data>
    </edge>
    <edge source="EST" target="CAN">
      <data key="d0">395352</data>
    </edge>
    <edge source="EST" target="LKA">
      <data key="d0">16639</data>
    </edge>
    <edge source="EST" target="CHL">
      <data key="d0">271563</data>
    </edge>
    <edge source="EST" target="CHN">
      <data key="d0">22579305</data>
    </edge>
    <edge source="EST" target="HRV">
      <data key="d0">24396</data>
    </edge>
    <edge source="EST" target="CZE">
      <data key="d0">553565</data>
    </edge>
    <edge source="EST" target="DNK">
      <data key="d0">3582160</data>
    </edge>
    <edge source="EST" target="FIN">
      <data key="d0">31263443</data>
    </edge>
    <edge source="EST" target="FRA">
      <data key="d0">12221128</data>
    </edge>
    <edge source="EST" target="GEO">
      <data key="d0">76283</data>
    </edge>
    <edge source="EST" target="GMB">
      <data key="d0">10444</data>
    </edge>
    <edge source="EST" target="DEU">
      <data key="d0">48479683</data>
    </edge>
    <edge source="EST" target="GHA">
      <data key="d0">41440</data>
    </edge>
    <edge source="EST" target="GRC">
      <data key="d0">882226</data>
    </edge>
    <edge source="EST" target="HKG">
      <data key="d0">9817912</data>
    </edge>
    <edge source="EST" target="HUN">
      <data key="d0">10768637</data>
    </edge>
    <edge source="EST" target="IDN">
      <data key="d0">46333</data>
    </edge>
    <edge source="EST" target="IRL">
      <data key="d0">4098391</data>
    </edge>
    <edge source="EST" target="ISR">
      <data key="d0">1218253</data>
    </edge>
    <edge source="EST" target="ITA">
      <data key="d0">8813449</data>
    </edge>
    <edge source="EST" target="KAZ">
      <data key="d0">11137</data>
    </edge>
    <edge source="EST" target="JOR">
      <data key="d0">728414</data>
    </edge>
    <edge source="EST" target="KOR">
      <data key="d0">1390786</data>
    </edge>
    <edge source="EST" target="LBN">
      <data key="d0">27344</data>
    </edge>
    <edge source="EST" target="LVA">
      <data key="d0">39483543</data>
    </edge>
    <edge source="EST" target="LTU">
      <data key="d0">30154502</data>
    </edge>
    <edge source="EST" target="MYS">
      <data key="d0">262665</data>
    </edge>
    <edge source="EST" target="MEX">
      <data key="d0">177830527</data>
    </edge>
    <edge source="EST" target="MDA">
      <data key="d0">934527</data>
    </edge>
    <edge source="EST" target="MAR">
      <data key="d0">206862</data>
    </edge>
    <edge source="EST" target="NLD">
      <data key="d0">3229663</data>
    </edge>
    <edge source="EST" target="NOR">
      <data key="d0">1139716</data>
    </edge>
    <edge source="EST" target="POL">
      <data key="d0">11816829</data>
    </edge>
    <edge source="EST" target="PRT">
      <data key="d0">1005086</data>
    </edge>
    <edge source="EST" target="ROU">
      <data key="d0">65069936</data>
    </edge>
    <edge source="EST" target="RUS">
      <data key="d0">27569087</data>
    </edge>
    <edge source="EST" target="SAU">
      <data key="d0">311212</data>
    </edge>
    <edge source="EST" target="SRB">
      <data key="d0">148278</data>
    </edge>
    <edge source="EST" target="IND">
      <data key="d0">505185</data>
    </edge>
    <edge source="EST" target="SGP">
      <data key="d0">6385425</data>
    </edge>
    <edge source="EST" target="SVK">
      <data key="d0">2182062</data>
    </edge>
    <edge source="EST" target="VNM">
      <data key="d0">192151</data>
    </edge>
    <edge source="EST" target="SVN">
      <data key="d0">102741</data>
    </edge>
    <edge source="EST" target="ZAF">
      <data key="d0">588790</data>
    </edge>
    <edge source="EST" target="ESP">
      <data key="d0">12953852</data>
    </edge>
    <edge source="EST" target="SWE">
      <data key="d0">923110469</data>
    </edge>
    <edge source="EST" target="CHE">
      <data key="d0">1377163</data>
    </edge>
    <edge source="EST" target="ARE">
      <data key="d0">25188711</data>
    </edge>
    <edge source="EST" target="TUR">
      <data key="d0">4496897</data>
    </edge>
    <edge source="EST" target="UGA">
      <data key="d0">10444</data>
    </edge>
    <edge source="EST" target="UKR">
      <data key="d0">1746143</data>
    </edge>
    <edge source="EST" target="MKD">
      <data key="d0">11493</data>
    </edge>
    <edge source="EST" target="GBR">
      <data key="d0">33269968</data>
    </edge>
    <edge source="EST" target="USA">
      <data key="d0">18034365</data>
    </edge>
    <edge source="FIN" target="DZA">
      <data key="d0">18574</data>
    </edge>
    <edge source="FIN" target="AZE">
      <data key="d0">599664</data>
    </edge>
    <edge source="FIN" target="ARG">
      <data key="d0">6240717</data>
    </edge>
    <edge source="FIN" target="AUS">
      <data key="d0">2305550</data>
    </edge>
    <edge source="FIN" target="AUT">
      <data key="d0">6884826</data>
    </edge>
    <edge source="FIN" target="ARM">
      <data key="d0">124942</data>
    </edge>
    <edge source="FIN" target="BEL">
      <data key="d0">5488832</data>
    </edge>
    <edge source="FIN" target="BRA">
      <data key="d0">880860</data>
    </edge>
    <edge source="FIN" target="BGR">
      <data key="d0">853040</data>
    </edge>
    <edge source="FIN" target="BLR">
      <data key="d0">748952</data>
    </edge>
    <edge source="FIN" target="CMR">
      <data key="d0">24435</data>
    </edge>
    <edge source="FIN" target="CAN">
      <data key="d0">1945379</data>
    </edge>
    <edge source="FIN" target="LKA">
      <data key="d0">455882</data>
    </edge>
    <edge source="FIN" target="CHL">
      <data key="d0">233703</data>
    </edge>
    <edge source="FIN" target="CHN">
      <data key="d0">66002688</data>
    </edge>
    <edge source="FIN" target="COL">
      <data key="d0">28833</data>
    </edge>
    <edge source="FIN" target="CRI">
      <data key="d0">85665</data>
    </edge>
    <edge source="FIN" target="HRV">
      <data key="d0">83168</data>
    </edge>
    <edge source="FIN" target="CZE">
      <data key="d0">4727886</data>
    </edge>
    <edge source="FIN" target="DNK">
      <data key="d0">11277484</data>
    </edge>
    <edge source="FIN" target="ECU">
      <data key="d0">24021</data>
    </edge>
    <edge source="FIN" target="EST">
      <data key="d0">14135536</data>
    </edge>
    <edge source="FIN" target="FRA">
      <data key="d0">26581656</data>
    </edge>
    <edge source="FIN" target="GEO">
      <data key="d0">31090</data>
    </edge>
    <edge source="FIN" target="GMB">
      <data key="d0">17827</data>
    </edge>
    <edge source="FIN" target="DEU">
      <data key="d0">32927646</data>
    </edge>
    <edge source="FIN" target="GHA">
      <data key="d0">95000</data>
    </edge>
    <edge source="FIN" target="GRC">
      <data key="d0">432069</data>
    </edge>
    <edge source="FIN" target="HKG">
      <data key="d0">14822248</data>
    </edge>
    <edge source="FIN" target="HUN">
      <data key="d0">5450254</data>
    </edge>
    <edge source="FIN" target="IDN">
      <data key="d0">178984</data>
    </edge>
    <edge source="FIN" target="IRL">
      <data key="d0">1260516</data>
    </edge>
    <edge source="FIN" target="ISR">
      <data key="d0">3680779</data>
    </edge>
    <edge source="FIN" target="ITA">
      <data key="d0">5241438</data>
    </edge>
    <edge source="FIN" target="CIV">
      <data key="d0">35543</data>
    </edge>
    <edge source="FIN" target="JPN">
      <data key="d0">8901856</data>
    </edge>
    <edge source="FIN" target="KAZ">
      <data key="d0">4347468</data>
    </edge>
    <edge source="FIN" target="JOR">
      <data key="d0">270908</data>
    </edge>
    <edge source="FIN" target="KOR">
      <data key="d0">11325567</data>
    </edge>
    <edge source="FIN" target="KGZ">
      <data key="d0">667535</data>
    </edge>
    <edge source="FIN" target="LBN">
      <data key="d0">80135</data>
    </edge>
    <edge source="FIN" target="LVA">
      <data key="d0">6324864</data>
    </edge>
    <edge source="FIN" target="LTU">
      <data key="d0">3067417</data>
    </edge>
    <edge source="FIN" target="MYS">
      <data key="d0">2975336</data>
    </edge>
    <edge source="FIN" target="MUS">
      <data key="d0">170603</data>
    </edge>
    <edge source="FIN" target="MEX">
      <data key="d0">1258137</data>
    </edge>
    <edge source="FIN" target="MDA">
      <data key="d0">87603</data>
    </edge>
    <edge source="FIN" target="MAR">
      <data key="d0">240323</data>
    </edge>
    <edge source="FIN" target="MOZ">
      <data key="d0">10702</data>
    </edge>
    <edge source="FIN" target="OMN">
      <data key="d0">56789</data>
    </edge>
    <edge source="FIN" target="NLD">
      <data key="d0">119009782</data>
    </edge>
    <edge source="FIN" target="NZL">
      <data key="d0">235720</data>
    </edge>
    <edge source="FIN" target="NIC">
      <data key="d0">11227</data>
    </edge>
    <edge source="FIN" target="NOR">
      <data key="d0">11849314</data>
    </edge>
    <edge source="FIN" target="PAK">
      <data key="d0">732070</data>
    </edge>
    <edge source="FIN" target="PAN">
      <data key="d0">51175</data>
    </edge>
    <edge source="FIN" target="PRY">
      <data key="d0">113737</data>
    </edge>
    <edge source="FIN" target="PER">
      <data key="d0">620776</data>
    </edge>
    <edge source="FIN" target="PHL">
      <data key="d0">666381</data>
    </edge>
    <edge source="FIN" target="POL">
      <data key="d0">12097920</data>
    </edge>
    <edge source="FIN" target="PRT">
      <data key="d0">280631</data>
    </edge>
    <edge source="FIN" target="ROU">
      <data key="d0">1301143</data>
    </edge>
    <edge source="FIN" target="RUS">
      <data key="d0">76173843</data>
    </edge>
    <edge source="FIN" target="SAU">
      <data key="d0">20413044</data>
    </edge>
    <edge source="FIN" target="SEN">
      <data key="d0">13724</data>
    </edge>
    <edge source="FIN" target="SRB">
      <data key="d0">201397</data>
    </edge>
    <edge source="FIN" target="IND">
      <data key="d0">41783769</data>
    </edge>
    <edge source="FIN" target="SGP">
      <data key="d0">1601068</data>
    </edge>
    <edge source="FIN" target="SVK">
      <data key="d0">1294711</data>
    </edge>
    <edge source="FIN" target="VNM">
      <data key="d0">230591</data>
    </edge>
    <edge source="FIN" target="SVN">
      <data key="d0">3295334</data>
    </edge>
    <edge source="FIN" target="ZAF">
      <data key="d0">1304252</data>
    </edge>
    <edge source="FIN" target="ESP">
      <data key="d0">5376986</data>
    </edge>
    <edge source="FIN" target="SWE">
      <data key="d0">40814738</data>
    </edge>
    <edge source="FIN" target="CHE">
      <data key="d0">15578558</data>
    </edge>
    <edge source="FIN" target="THA">
      <data key="d0">1732979</data>
    </edge>
    <edge source="FIN" target="ARE">
      <data key="d0">12192848</data>
    </edge>
    <edge source="FIN" target="TUR">
      <data key="d0">5393650</data>
    </edge>
    <edge source="FIN" target="UGA">
      <data key="d0">152203</data>
    </edge>
    <edge source="FIN" target="UKR">
      <data key="d0">1683280</data>
    </edge>
    <edge source="FIN" target="MKD">
      <data key="d0">134596</data>
    </edge>
    <edge source="FIN" target="EGY">
      <data key="d0">1119801</data>
    </edge>
    <edge source="FIN" target="GBR">
      <data key="d0">16715897</data>
    </edge>
    <edge source="FIN" target="TZA">
      <data key="d0">19463</data>
    </edge>
    <edge source="FIN" target="USA">
      <data key="d0">33741709</data>
    </edge>
    <edge source="FIN" target="URY">
      <data key="d0">99096</data>
    </edge>
    <edge source="GHA" target="BEN">
      <data key="d0">44177</data>
    </edge>
    <edge source="GHA" target="CIV">
      <data key="d0">10444</data>
    </edge>
    <edge source="GHA" target="NLD">
      <data key="d0">6628723</data>
    </edge>
    <edge source="GHA" target="ZAF">
      <data key="d0">14120</data>
    </edge>
    <edge source="GHA" target="TGO">
      <data key="d0">212244</data>
    </edge>
    <edge source="GHA" target="USA">
      <data key="d0">13156</data>
    </edge>
    <edge source="HUN" target="ALB">
      <data key="d0">6320398</data>
    </edge>
    <edge source="HUN" target="AZE">
      <data key="d0">3062188</data>
    </edge>
    <edge source="HUN" target="ARG">
      <data key="d0">988586</data>
    </edge>
    <edge source="HUN" target="AUS">
      <data key="d0">8922799</data>
    </edge>
    <edge source="HUN" target="AUT">
      <data key="d0">125862033</data>
    </edge>
    <edge source="HUN" target="ARM">
      <data key="d0">117472</data>
    </edge>
    <edge source="HUN" target="BEL">
      <data key="d0">139390296</data>
    </edge>
    <edge source="HUN" target="BWA">
      <data key="d0">30007</data>
    </edge>
    <edge source="HUN" target="BRA">
      <data key="d0">8325091</data>
    </edge>
    <edge source="HUN" target="BGR">
      <data key="d0">148241338</data>
    </edge>
    <edge source="HUN" target="BLR">
      <data key="d0">7718856</data>
    </edge>
    <edge source="HUN" target="CAN">
      <data key="d0">1872402</data>
    </edge>
    <edge source="HUN" target="CHL">
      <data key="d0">1236714</data>
    </edge>
    <edge source="HUN" target="CHN">
      <data key="d0">34689092</data>
    </edge>
    <edge source="HUN" target="COL">
      <data key="d0">1378859</data>
    </edge>
    <edge source="HUN" target="CRI">
      <data key="d0">13472</data>
    </edge>
    <edge source="HUN" target="HRV">
      <data key="d0">99885253</data>
    </edge>
    <edge source="HUN" target="CZE">
      <data key="d0">202813392</data>
    </edge>
    <edge source="HUN" target="DNK">
      <data key="d0">32937247</data>
    </edge>
    <edge source="HUN" target="ECU">
      <data key="d0">248562</data>
    </edge>
    <edge source="HUN" target="ETH">
      <data key="d0">26421</data>
    </edge>
    <edge source="HUN" target="EST">
      <data key="d0">241198242</data>
    </edge>
    <edge source="HUN" target="FIN">
      <data key="d0">24561641</data>
    </edge>
    <edge source="HUN" target="FRA">
      <data key="d0">404462986</data>
    </edge>
    <edge source="HUN" target="GEO">
      <data key="d0">50643</data>
    </edge>
    <edge source="HUN" target="GMB">
      <data key="d0">14201</data>
    </edge>
    <edge source="HUN" target="DEU">
      <data key="d0">1344052050</data>
    </edge>
    <edge source="HUN" target="GHA">
      <data key="d0">72756</data>
    </edge>
    <edge source="HUN" target="GRC">
      <data key="d0">51588435</data>
    </edge>
    <edge source="HUN" target="GTM">
      <data key="d0">88014</data>
    </edge>
    <edge source="HUN" target="HKG">
      <data key="d0">67406858</data>
    </edge>
    <edge source="HUN" target="IDN">
      <data key="d0">615598</data>
    </edge>
    <edge source="HUN" target="IRL">
      <data key="d0">25349119</data>
    </edge>
    <edge source="HUN" target="ISR">
      <data key="d0">18630056</data>
    </edge>
    <edge source="HUN" target="ITA">
      <data key="d0">449834072</data>
    </edge>
    <edge source="HUN" target="CIV">
      <data key="d0">27367</data>
    </edge>
    <edge source="HUN" target="JPN">
      <data key="d0">20520227</data>
    </edge>
    <edge source="HUN" target="KAZ">
      <data key="d0">1651514</data>
    </edge>
    <edge source="HUN" target="JOR">
      <data key="d0">104864</data>
    </edge>
    <edge source="HUN" target="KOR">
      <data key="d0">11235768</data>
    </edge>
    <edge source="HUN" target="KGZ">
      <data key="d0">159148</data>
    </edge>
    <edge source="HUN" target="LBN">
      <data key="d0">328181</data>
    </edge>
    <edge source="HUN" target="LVA">
      <data key="d0">31512312</data>
    </edge>
    <edge source="HUN" target="LTU">
      <data key="d0">8720881</data>
    </edge>
    <edge source="HUN" target="MYS">
      <data key="d0">2920047</data>
    </edge>
    <edge source="HUN" target="MUS">
      <data key="d0">94973</data>
    </edge>
    <edge source="HUN" target="MEX">
      <data key="d0">25400885</data>
    </edge>
    <edge source="HUN" target="MDA">
      <data key="d0">1938216</data>
    </edge>
    <edge source="HUN" target="MAR">
      <data key="d0">21473554</data>
    </edge>
    <edge source="HUN" target="OMN">
      <data key="d0">33646</data>
    </edge>
    <edge source="HUN" target="NAM">
      <data key="d0">51975</data>
    </edge>
    <edge source="HUN" target="NLD">
      <data key="d0">324432706</data>
    </edge>
    <edge source="HUN" target="NZL">
      <data key="d0">282815</data>
    </edge>
    <edge source="HUN" target="NER">
      <data key="d0">17615</data>
    </edge>
    <edge source="HUN" target="NOR">
      <data key="d0">19768376</data>
    </edge>
    <edge source="HUN" target="PAK">
      <data key="d0">768334</data>
    </edge>
    <edge source="HUN" target="PAN">
      <data key="d0">83144</data>
    </edge>
    <edge source="HUN" target="PRY">
      <data key="d0">34343</data>
    </edge>
    <edge source="HUN" target="PER">
      <data key="d0">314109</data>
    </edge>
    <edge source="HUN" target="PHL">
      <data key="d0">978457</data>
    </edge>
    <edge source="HUN" target="POL">
      <data key="d0">158483071</data>
    </edge>
    <edge source="HUN" target="PRT">
      <data key="d0">59552660</data>
    </edge>
    <edge source="HUN" target="ROU">
      <data key="d0">370672532</data>
    </edge>
    <edge source="HUN" target="RUS">
      <data key="d0">92450268</data>
    </edge>
    <edge source="HUN" target="SAU">
      <data key="d0">3582441</data>
    </edge>
    <edge source="HUN" target="SRB">
      <data key="d0">48398165</data>
    </edge>
    <edge source="HUN" target="IND">
      <data key="d0">13428203</data>
    </edge>
    <edge source="HUN" target="SGP">
      <data key="d0">22569033</data>
    </edge>
    <edge source="HUN" target="SVK">
      <data key="d0">759977850</data>
    </edge>
    <edge source="HUN" target="VNM">
      <data key="d0">1073532</data>
    </edge>
    <edge source="HUN" target="SVN">
      <data key="d0">89046647</data>
    </edge>
    <edge source="HUN" target="ZAF">
      <data key="d0">7518696</data>
    </edge>
    <edge source="HUN" target="ZWE">
      <data key="d0">12213</data>
    </edge>
    <edge source="HUN" target="ESP">
      <data key="d0">318405009</data>
    </edge>
    <edge source="HUN" target="SWE">
      <data key="d0">196894845</data>
    </edge>
    <edge source="HUN" target="CHE">
      <data key="d0">37463959</data>
    </edge>
    <edge source="HUN" target="THA">
      <data key="d0">1366976</data>
    </edge>
    <edge source="HUN" target="ARE">
      <data key="d0">46717271</data>
    </edge>
    <edge source="HUN" target="TUN">
      <data key="d0">720877</data>
    </edge>
    <edge source="HUN" target="TUR">
      <data key="d0">112870855</data>
    </edge>
    <edge source="HUN" target="UKR">
      <data key="d0">32982635</data>
    </edge>
    <edge source="HUN" target="MKD">
      <data key="d0">14283260</data>
    </edge>
    <edge source="HUN" target="EGY">
      <data key="d0">17085790</data>
    </edge>
    <edge source="HUN" target="GBR">
      <data key="d0">427261189</data>
    </edge>
    <edge source="HUN" target="TZA">
      <data key="d0">57523</data>
    </edge>
    <edge source="HUN" target="USA">
      <data key="d0">62494217</data>
    </edge>
    <edge source="HUN" target="BFA">
      <data key="d0">283206</data>
    </edge>
    <edge source="CIV" target="BEL">
      <data key="d0">29068</data>
    </edge>
    <edge source="CIV" target="CAN">
      <data key="d0">49459</data>
    </edge>
    <edge source="CIV" target="CHN">
      <data key="d0">43254</data>
    </edge>
    <edge source="CIV" target="COL">
      <data key="d0">15931</data>
    </edge>
    <edge source="CIV" target="BEN">
      <data key="d0">63359</data>
    </edge>
    <edge source="CIV" target="FRA">
      <data key="d0">1207008</data>
    </edge>
    <edge source="CIV" target="GHA">
      <data key="d0">156267</data>
    </edge>
    <edge source="CIV" target="HKG">
      <data key="d0">116469</data>
    </edge>
    <edge source="CIV" target="HUN">
      <data key="d0">25053</data>
    </edge>
    <edge source="CIV" target="ISR">
      <data key="d0">42005</data>
    </edge>
    <edge source="CIV" target="MAR">
      <data key="d0">15159</data>
    </edge>
    <edge source="CIV" target="NLD">
      <data key="d0">10626</data>
    </edge>
    <edge source="CIV" target="NER">
      <data key="d0">43877</data>
    </edge>
    <edge source="CIV" target="PHL">
      <data key="d0">21378</data>
    </edge>
    <edge source="CIV" target="SEN">
      <data key="d0">23731</data>
    </edge>
    <edge source="CIV" target="ZAF">
      <data key="d0">12441</data>
    </edge>
    <edge source="CIV" target="ARE">
      <data key="d0">23775</data>
    </edge>
    <edge source="CIV" target="TUN">
      <data key="d0">16442</data>
    </edge>
    <edge source="CIV" target="GBR">
      <data key="d0">220612</data>
    </edge>
    <edge source="CIV" target="USA">
      <data key="d0">48736</data>
    </edge>
    <edge source="CIV" target="BFA">
      <data key="d0">33467</data>
    </edge>
    <edge source="JPN" target="ALB">
      <data key="d0">51565</data>
    </edge>
    <edge source="JPN" target="DZA">
      <data key="d0">3986959</data>
    </edge>
    <edge source="JPN" target="AZE">
      <data key="d0">111713</data>
    </edge>
    <edge source="JPN" target="ARG">
      <data key="d0">18031249</data>
    </edge>
    <edge source="JPN" target="AUS">
      <data key="d0">107530519</data>
    </edge>
    <edge source="JPN" target="AUT">
      <data key="d0">1843364</data>
    </edge>
    <edge source="JPN" target="ARM">
      <data key="d0">38149</data>
    </edge>
    <edge source="JPN" target="BEL">
      <data key="d0">174825771</data>
    </edge>
    <edge source="JPN" target="BOL">
      <data key="d0">441170</data>
    </edge>
    <edge source="JPN" target="BWA">
      <data key="d0">207220</data>
    </edge>
    <edge source="JPN" target="BRA">
      <data key="d0">26243741</data>
    </edge>
    <edge source="JPN" target="BGR">
      <data key="d0">1463087</data>
    </edge>
    <edge source="JPN" target="BLR">
      <data key="d0">144125</data>
    </edge>
    <edge source="JPN" target="KHM">
      <data key="d0">11374606</data>
    </edge>
    <edge source="JPN" target="CMR">
      <data key="d0">16252</data>
    </edge>
    <edge source="JPN" target="CAN">
      <data key="d0">132845142</data>
    </edge>
    <edge source="JPN" target="CAF">
      <data key="d0">59798</data>
    </edge>
    <edge source="JPN" target="LKA">
      <data key="d0">7115869</data>
    </edge>
    <edge source="JPN" target="CHL">
      <data key="d0">1508235</data>
    </edge>
    <edge source="JPN" target="CHN">
      <data key="d0">4071366943</data>
    </edge>
    <edge source="JPN" target="COL">
      <data key="d0">3399748</data>
    </edge>
    <edge source="JPN" target="CRI">
      <data key="d0">1587194</data>
    </edge>
    <edge source="JPN" target="HRV">
      <data key="d0">243988</data>
    </edge>
    <edge source="JPN" target="CZE">
      <data key="d0">8010052</data>
    </edge>
    <edge source="JPN" target="BEN">
      <data key="d0">22219</data>
    </edge>
    <edge source="JPN" target="DNK">
      <data key="d0">20300000</data>
    </edge>
    <edge source="JPN" target="ECU">
      <data key="d0">103610</data>
    </edge>
    <edge source="JPN" target="SLV">
      <data key="d0">127146</data>
    </edge>
    <edge source="JPN" target="EST">
      <data key="d0">712847</data>
    </edge>
    <edge source="JPN" target="FIN">
      <data key="d0">3073394</data>
    </edge>
    <edge source="JPN" target="FRA">
      <data key="d0">45931079</data>
    </edge>
    <edge source="JPN" target="GEO">
      <data key="d0">260314</data>
    </edge>
    <edge source="JPN" target="GMB">
      <data key="d0">52790</data>
    </edge>
    <edge source="JPN" target="DEU">
      <data key="d0">594660693</data>
    </edge>
    <edge source="JPN" target="GHA">
      <data key="d0">1313805</data>
    </edge>
    <edge source="JPN" target="GRC">
      <data key="d0">1127396</data>
    </edge>
    <edge source="JPN" target="GTM">
      <data key="d0">294402</data>
    </edge>
    <edge source="JPN" target="HND">
      <data key="d0">107293</data>
    </edge>
    <edge source="JPN" target="HKG">
      <data key="d0">1126976567</data>
    </edge>
    <edge source="JPN" target="HUN">
      <data key="d0">79601186</data>
    </edge>
    <edge source="JPN" target="IDN">
      <data key="d0">67546210</data>
    </edge>
    <edge source="JPN" target="IRL">
      <data key="d0">420599</data>
    </edge>
    <edge source="JPN" target="ISR">
      <data key="d0">5351566</data>
    </edge>
    <edge source="JPN" target="ITA">
      <data key="d0">71158896</data>
    </edge>
    <edge source="JPN" target="CIV">
      <data key="d0">74107</data>
    </edge>
    <edge source="JPN" target="KAZ">
      <data key="d0">433399</data>
    </edge>
    <edge source="JPN" target="JOR">
      <data key="d0">390139</data>
    </edge>
    <edge source="JPN" target="KOR">
      <data key="d0">555899941</data>
    </edge>
    <edge source="JPN" target="KGZ">
      <data key="d0">22551</data>
    </edge>
    <edge source="JPN" target="LBN">
      <data key="d0">497570</data>
    </edge>
    <edge source="JPN" target="LVA">
      <data key="d0">785710</data>
    </edge>
    <edge source="JPN" target="LTU">
      <data key="d0">895158</data>
    </edge>
    <edge source="JPN" target="MDG">
      <data key="d0">1716836</data>
    </edge>
    <edge source="JPN" target="MWI">
      <data key="d0">236695</data>
    </edge>
    <edge source="JPN" target="MYS">
      <data key="d0">161878289</data>
    </edge>
    <edge source="JPN" target="MRT">
      <data key="d0">15092</data>
    </edge>
    <edge source="JPN" target="MUS">
      <data key="d0">99199</data>
    </edge>
    <edge source="JPN" target="MEX">
      <data key="d0">407300774</data>
    </edge>
    <edge source="JPN" target="MDA">
      <data key="d0">131621</data>
    </edge>
    <edge source="JPN" target="MAR">
      <data key="d0">2060298</data>
    </edge>
    <edge source="JPN" target="OMN">
      <data key="d0">3277732</data>
    </edge>
    <edge source="JPN" target="NAM">
      <data key="d0">72496</data>
    </edge>
    <edge source="JPN" target="NLD">
      <data key="d0">491349961</data>
    </edge>
    <edge source="JPN" target="NZL">
      <data key="d0">5773408</data>
    </edge>
    <edge source="JPN" target="NIC">
      <data key="d0">48508</data>
    </edge>
    <edge source="JPN" target="NER">
      <data key="d0">12643</data>
    </edge>
    <edge source="JPN" target="NOR">
      <data key="d0">5006685</data>
    </edge>
    <edge source="JPN" target="PAK">
      <data key="d0">12195805</data>
    </edge>
    <edge source="JPN" target="PAN">
      <data key="d0">2344793</data>
    </edge>
    <edge source="JPN" target="PRY">
      <data key="d0">354448</data>
    </edge>
    <edge source="JPN" target="PER">
      <data key="d0">2055087</data>
    </edge>
    <edge source="JPN" target="PHL">
      <data key="d0">171243113</data>
    </edge>
    <edge source="JPN" target="POL">
      <data key="d0">7098337</data>
    </edge>
    <edge source="JPN" target="PRT">
      <data key="d0">1249210</data>
    </edge>
    <edge source="JPN" target="ROU">
      <data key="d0">3151120</data>
    </edge>
    <edge source="JPN" target="RUS">
      <data key="d0">51461779</data>
    </edge>
    <edge source="JPN" target="SAU">
      <data key="d0">16798336</data>
    </edge>
    <edge source="JPN" target="SRB">
      <data key="d0">86989</data>
    </edge>
    <edge source="JPN" target="IND">
      <data key="d0">125520165</data>
    </edge>
    <edge source="JPN" target="SGP">
      <data key="d0">365946158</data>
    </edge>
    <edge source="JPN" target="SVK">
      <data key="d0">113904702</data>
    </edge>
    <edge source="JPN" target="VNM">
      <data key="d0">287214955</data>
    </edge>
    <edge source="JPN" target="SVN">
      <data key="d0">86566</data>
    </edge>
    <edge source="JPN" target="ZAF">
      <data key="d0">8088606</data>
    </edge>
    <edge source="JPN" target="ZWE">
      <data key="d0">201713</data>
    </edge>
    <edge source="JPN" target="ESP">
      <data key="d0">20526124</data>
    </edge>
    <edge source="JPN" target="SWE">
      <data key="d0">144487088</data>
    </edge>
    <edge source="JPN" target="CHE">
      <data key="d0">8800725</data>
    </edge>
    <edge source="JPN" target="THA">
      <data key="d0">437809163</data>
    </edge>
    <edge source="JPN" target="ARE">
      <data key="d0">71584358</data>
    </edge>
    <edge source="JPN" target="TUN">
      <data key="d0">3896950</data>
    </edge>
    <edge source="JPN" target="TUR">
      <data key="d0">13567990</data>
    </edge>
    <edge source="JPN" target="UGA">
      <data key="d0">79936</data>
    </edge>
    <edge source="JPN" target="UKR">
      <data key="d0">1553843</data>
    </edge>
    <edge source="JPN" target="EGY">
      <data key="d0">10628445</data>
    </edge>
    <edge source="JPN" target="GBR">
      <data key="d0">272904855</data>
    </edge>
    <edge source="JPN" target="TZA">
      <data key="d0">25810</data>
    </edge>
    <edge source="JPN" target="USA">
      <data key="d0">2923506433</data>
    </edge>
    <edge source="JPN" target="URY">
      <data key="d0">419522</data>
    </edge>
    <edge source="KAZ" target="AZE">
      <data key="d0">47877</data>
    </edge>
    <edge source="KAZ" target="BEL">
      <data key="d0">49900</data>
    </edge>
    <edge source="KAZ" target="BLR">
      <data key="d0">95704</data>
    </edge>
    <edge source="KAZ" target="CAN">
      <data key="d0">21000</data>
    </edge>
    <edge source="KAZ" target="CHN">
      <data key="d0">2344540</data>
    </edge>
    <edge source="KAZ" target="CZE">
      <data key="d0">1737466</data>
    </edge>
    <edge source="KAZ" target="FIN">
      <data key="d0">44629</data>
    </edge>
    <edge source="KAZ" target="FRA">
      <data key="d0">655860</data>
    </edge>
    <edge source="KAZ" target="GEO">
      <data key="d0">17132</data>
    </edge>
    <edge source="KAZ" target="DEU">
      <data key="d0">671299</data>
    </edge>
    <edge source="KAZ" target="HKG">
      <data key="d0">121758</data>
    </edge>
    <edge source="KAZ" target="ISR">
      <data key="d0">120576</data>
    </edge>
    <edge source="KAZ" target="ITA">
      <data key="d0">1210169</data>
    </edge>
    <edge source="KAZ" target="KOR">
      <data key="d0">312408</data>
    </edge>
    <edge source="KAZ" target="KGZ">
      <data key="d0">5139557</data>
    </edge>
    <edge source="KAZ" target="LVA">
      <data key="d0">30230</data>
    </edge>
    <edge source="KAZ" target="LTU">
      <data key="d0">24713</data>
    </edge>
    <edge source="KAZ" target="MDA">
      <data key="d0">50839</data>
    </edge>
    <edge source="KAZ" target="NLD">
      <data key="d0">8461360</data>
    </edge>
    <edge source="KAZ" target="POL">
      <data key="d0">32750</data>
    </edge>
    <edge source="KAZ" target="RUS">
      <data key="d0">5424739</data>
    </edge>
    <edge source="KAZ" target="SAU">
      <data key="d0">44136</data>
    </edge>
    <edge source="KAZ" target="VNM">
      <data key="d0">154453</data>
    </edge>
    <edge source="KAZ" target="CHE">
      <data key="d0">36398</data>
    </edge>
    <edge source="KAZ" target="ARE">
      <data key="d0">9613321</data>
    </edge>
    <edge source="KAZ" target="TUR">
      <data key="d0">11051</data>
    </edge>
    <edge source="KAZ" target="UKR">
      <data key="d0">15108</data>
    </edge>
    <edge source="KAZ" target="GBR">
      <data key="d0">1670549</data>
    </edge>
    <edge source="KAZ" target="USA">
      <data key="d0">289625</data>
    </edge>
    <edge source="JOR" target="CHN">
      <data key="d0">12663</data>
    </edge>
    <edge source="JOR" target="CZE">
      <data key="d0">33986</data>
    </edge>
    <edge source="JOR" target="DNK">
      <data key="d0">24845</data>
    </edge>
    <edge source="JOR" target="FRA">
      <data key="d0">77849</data>
    </edge>
    <edge source="JOR" target="PSE">
      <data key="d0">34059580</data>
    </edge>
    <edge source="JOR" target="ISR">
      <data key="d0">617865</data>
    </edge>
    <edge source="JOR" target="LBN">
      <data key="d0">275004</data>
    </edge>
    <edge source="JOR" target="NLD">
      <data key="d0">401561</data>
    </edge>
    <edge source="JOR" target="SAU">
      <data key="d0">423431</data>
    </edge>
    <edge source="JOR" target="VNM">
      <data key="d0">443863</data>
    </edge>
    <edge source="JOR" target="CHE">
      <data key="d0">1130582</data>
    </edge>
    <edge source="JOR" target="ARE">
      <data key="d0">18043777</data>
    </edge>
    <edge source="JOR" target="TUR">
      <data key="d0">39937</data>
    </edge>
    <edge source="JOR" target="GBR">
      <data key="d0">63380</data>
    </edge>
    <edge source="JOR" target="USA">
      <data key="d0">226868</data>
    </edge>
    <edge source="KGZ" target="CHN">
      <data key="d0">805419</data>
    </edge>
    <edge source="KGZ" target="DEU">
      <data key="d0">31106</data>
    </edge>
    <edge source="KGZ" target="HKG">
      <data key="d0">174861</data>
    </edge>
    <edge source="KGZ" target="KOR">
      <data key="d0">24000</data>
    </edge>
    <edge source="KGZ" target="MOZ">
      <data key="d0">45000</data>
    </edge>
    <edge source="KGZ" target="NLD">
      <data key="d0">13003</data>
    </edge>
    <edge source="KGZ" target="PAK">
      <data key="d0">45123</data>
    </edge>
    <edge source="KGZ" target="RUS">
      <data key="d0">17097</data>
    </edge>
    <edge source="KGZ" target="ZAF">
      <data key="d0">13671</data>
    </edge>
    <edge source="KGZ" target="ARE">
      <data key="d0">26884</data>
    </edge>
    <edge source="KGZ" target="TUR">
      <data key="d0">150720</data>
    </edge>
    <edge source="KGZ" target="GBR">
      <data key="d0">44844</data>
    </edge>
    <edge source="LBN" target="DZA">
      <data key="d0">12472</data>
    </edge>
    <edge source="LBN" target="AUS">
      <data key="d0">11408</data>
    </edge>
    <edge source="LBN" target="BEL">
      <data key="d0">75554</data>
    </edge>
    <edge source="LBN" target="BRA">
      <data key="d0">11174</data>
    </edge>
    <edge source="LBN" target="CAN">
      <data key="d0">201812</data>
    </edge>
    <edge source="LBN" target="CAF">
      <data key="d0">13595</data>
    </edge>
    <edge source="LBN" target="CHN">
      <data key="d0">14896</data>
    </edge>
    <edge source="LBN" target="BEN">
      <data key="d0">26342</data>
    </edge>
    <edge source="LBN" target="DNK">
      <data key="d0">11971</data>
    </edge>
    <edge source="LBN" target="FRA">
      <data key="d0">220810</data>
    </edge>
    <edge source="LBN" target="DEU">
      <data key="d0">120350</data>
    </edge>
    <edge source="LBN" target="GHA">
      <data key="d0">336679</data>
    </edge>
    <edge source="LBN" target="HKG">
      <data key="d0">58573</data>
    </edge>
    <edge source="LBN" target="ITA">
      <data key="d0">22014</data>
    </edge>
    <edge source="LBN" target="CIV">
      <data key="d0">50525</data>
    </edge>
    <edge source="LBN" target="JOR">
      <data key="d0">381805</data>
    </edge>
    <edge source="LBN" target="KOR">
      <data key="d0">18766</data>
    </edge>
    <edge source="LBN" target="NLD">
      <data key="d0">1948008</data>
    </edge>
    <edge source="LBN" target="SAU">
      <data key="d0">191387</data>
    </edge>
    <edge source="LBN" target="SRB">
      <data key="d0">10319</data>
    </edge>
    <edge source="LBN" target="ARE">
      <data key="d0">1925342</data>
    </edge>
    <edge source="LBN" target="TUN">
      <data key="d0">13926</data>
    </edge>
    <edge source="LBN" target="TUR">
      <data key="d0">13262</data>
    </edge>
    <edge source="LBN" target="GBR">
      <data key="d0">95139</data>
    </edge>
    <edge source="LBN" target="USA">
      <data key="d0">26714</data>
    </edge>
    <edge source="LVA" target="ALB">
      <data key="d0">315900</data>
    </edge>
    <edge source="LVA" target="DZA">
      <data key="d0">11627</data>
    </edge>
    <edge source="LVA" target="AZE">
      <data key="d0">1032012</data>
    </edge>
    <edge source="LVA" target="ARG">
      <data key="d0">2131923</data>
    </edge>
    <edge source="LVA" target="AUS">
      <data key="d0">2511516</data>
    </edge>
    <edge source="LVA" target="AUT">
      <data key="d0">5470695</data>
    </edge>
    <edge source="LVA" target="ARM">
      <data key="d0">206561</data>
    </edge>
    <edge source="LVA" target="BEL">
      <data key="d0">469539</data>
    </edge>
    <edge source="LVA" target="BOL">
      <data key="d0">314109</data>
    </edge>
    <edge source="LVA" target="BWA">
      <data key="d0">52931</data>
    </edge>
    <edge source="LVA" target="BRA">
      <data key="d0">1370467</data>
    </edge>
    <edge source="LVA" target="BGR">
      <data key="d0">15873663</data>
    </edge>
    <edge source="LVA" target="BDI">
      <data key="d0">28713</data>
    </edge>
    <edge source="LVA" target="BLR">
      <data key="d0">867445</data>
    </edge>
    <edge source="LVA" target="CMR">
      <data key="d0">20406</data>
    </edge>
    <edge source="LVA" target="CAN">
      <data key="d0">1514963</data>
    </edge>
    <edge source="LVA" target="LKA">
      <data key="d0">107917</data>
    </edge>
    <edge source="LVA" target="CHL">
      <data key="d0">940233</data>
    </edge>
    <edge source="LVA" target="CHN">
      <data key="d0">2284722</data>
    </edge>
    <edge source="LVA" target="COL">
      <data key="d0">1305507</data>
    </edge>
    <edge source="LVA" target="CRI">
      <data key="d0">94885</data>
    </edge>
    <edge source="LVA" target="HRV">
      <data key="d0">1448031</data>
    </edge>
    <edge source="LVA" target="CZE">
      <data key="d0">25715896</data>
    </edge>
    <edge source="LVA" target="DNK">
      <data key="d0">11673131</data>
    </edge>
    <edge source="LVA" target="ECU">
      <data key="d0">2420531</data>
    </edge>
    <edge source="LVA" target="SLV">
      <data key="d0">31785</data>
    </edge>
    <edge source="LVA" target="EST">
      <data key="d0">96772491</data>
    </edge>
    <edge source="LVA" target="FIN">
      <data key="d0">3187726</data>
    </edge>
    <edge source="LVA" target="FRA">
      <data key="d0">11748503</data>
    </edge>
    <edge source="LVA" target="GEO">
      <data key="d0">816056</data>
    </edge>
    <edge source="LVA" target="DEU">
      <data key="d0">24486534</data>
    </edge>
    <edge source="LVA" target="GHA">
      <data key="d0">227061</data>
    </edge>
    <edge source="LVA" target="GRC">
      <data key="d0">2469186</data>
    </edge>
    <edge source="LVA" target="GTM">
      <data key="d0">217112</data>
    </edge>
    <edge source="LVA" target="HND">
      <data key="d0">599203</data>
    </edge>
    <edge source="LVA" target="HKG">
      <data key="d0">9285241</data>
    </edge>
    <edge source="LVA" target="HUN">
      <data key="d0">9232127</data>
    </edge>
    <edge source="LVA" target="IDN">
      <data key="d0">331256</data>
    </edge>
    <edge source="LVA" target="IRL">
      <data key="d0">307297</data>
    </edge>
    <edge source="LVA" target="ISR">
      <data key="d0">1409343</data>
    </edge>
    <edge source="LVA" target="ITA">
      <data key="d0">32240577</data>
    </edge>
    <edge source="LVA" target="CIV">
      <data key="d0">130895</data>
    </edge>
    <edge source="LVA" target="JAM">
      <data key="d0">12236</data>
    </edge>
    <edge source="LVA" target="JPN">
      <data key="d0">147238</data>
    </edge>
    <edge source="LVA" target="KAZ">
      <data key="d0">1508420</data>
    </edge>
    <edge source="LVA" target="JOR">
      <data key="d0">121275</data>
    </edge>
    <edge source="LVA" target="KOR">
      <data key="d0">157938</data>
    </edge>
    <edge source="LVA" target="KGZ">
      <data key="d0">155736</data>
    </edge>
    <edge source="LVA" target="LBN">
      <data key="d0">1575706</data>
    </edge>
    <edge source="LVA" target="LTU">
      <data key="d0">284648011</data>
    </edge>
    <edge source="LVA" target="MDG">
      <data key="d0">196485</data>
    </edge>
    <edge source="LVA" target="MYS">
      <data key="d0">553456</data>
    </edge>
    <edge source="LVA" target="MUS">
      <data key="d0">27919</data>
    </edge>
    <edge source="LVA" target="MEX">
      <data key="d0">1315297</data>
    </edge>
    <edge source="LVA" target="MDA">
      <data key="d0">1797969</data>
    </edge>
    <edge source="LVA" target="MAR">
      <data key="d0">12883</data>
    </edge>
    <edge source="LVA" target="MOZ">
      <data key="d0">91989</data>
    </edge>
    <edge source="LVA" target="NLD">
      <data key="d0">11711470</data>
    </edge>
    <edge source="LVA" target="NZL">
      <data key="d0">1419368</data>
    </edge>
    <edge source="LVA" target="NIC">
      <data key="d0">147326</data>
    </edge>
    <edge source="LVA" target="NOR">
      <data key="d0">622966</data>
    </edge>
    <edge source="LVA" target="PAK">
      <data key="d0">178094</data>
    </edge>
    <edge source="LVA" target="PAN">
      <data key="d0">196892</data>
    </edge>
    <edge source="LVA" target="PRY">
      <data key="d0">14102914</data>
    </edge>
    <edge source="LVA" target="PER">
      <data key="d0">1677255</data>
    </edge>
    <edge source="LVA" target="PHL">
      <data key="d0">229256</data>
    </edge>
    <edge source="LVA" target="POL">
      <data key="d0">64695680</data>
    </edge>
    <edge source="LVA" target="PRT">
      <data key="d0">1654153</data>
    </edge>
    <edge source="LVA" target="ROU">
      <data key="d0">1360274</data>
    </edge>
    <edge source="LVA" target="RUS">
      <data key="d0">20950203</data>
    </edge>
    <edge source="LVA" target="SAU">
      <data key="d0">86361</data>
    </edge>
    <edge source="LVA" target="SRB">
      <data key="d0">830753</data>
    </edge>
    <edge source="LVA" target="IND">
      <data key="d0">8900560</data>
    </edge>
    <edge source="LVA" target="SGP">
      <data key="d0">14535241</data>
    </edge>
    <edge source="LVA" target="SVK">
      <data key="d0">6640036</data>
    </edge>
    <edge source="LVA" target="VNM">
      <data key="d0">216164</data>
    </edge>
    <edge source="LVA" target="SVN">
      <data key="d0">518222</data>
    </edge>
    <edge source="LVA" target="ZAF">
      <data key="d0">5969196</data>
    </edge>
    <edge source="LVA" target="ZWE">
      <data key="d0">36769</data>
    </edge>
    <edge source="LVA" target="ESP">
      <data key="d0">17246049</data>
    </edge>
    <edge source="LVA" target="SWE">
      <data key="d0">7666829</data>
    </edge>
    <edge source="LVA" target="CHE">
      <data key="d0">5081683</data>
    </edge>
    <edge source="LVA" target="THA">
      <data key="d0">5003175</data>
    </edge>
    <edge source="LVA" target="TGO">
      <data key="d0">23758</data>
    </edge>
    <edge source="LVA" target="ARE">
      <data key="d0">53783232</data>
    </edge>
    <edge source="LVA" target="TUR">
      <data key="d0">5261069</data>
    </edge>
    <edge source="LVA" target="UGA">
      <data key="d0">98266</data>
    </edge>
    <edge source="LVA" target="UKR">
      <data key="d0">902274</data>
    </edge>
    <edge source="LVA" target="MKD">
      <data key="d0">736983</data>
    </edge>
    <edge source="LVA" target="GBR">
      <data key="d0">28136490</data>
    </edge>
    <edge source="LVA" target="TZA">
      <data key="d0">62903</data>
    </edge>
    <edge source="LVA" target="USA">
      <data key="d0">38098462</data>
    </edge>
    <edge source="LVA" target="BFA">
      <data key="d0">31268</data>
    </edge>
    <edge source="LVA" target="URY">
      <data key="d0">300421</data>
    </edge>
    <edge source="LTU" target="ALB">
      <data key="d0">138466</data>
    </edge>
    <edge source="LTU" target="DZA">
      <data key="d0">22712</data>
    </edge>
    <edge source="LTU" target="AZE">
      <data key="d0">241104</data>
    </edge>
    <edge source="LTU" target="ARG">
      <data key="d0">803184</data>
    </edge>
    <edge source="LTU" target="AUS">
      <data key="d0">1682426</data>
    </edge>
    <edge source="LTU" target="AUT">
      <data key="d0">2912992</data>
    </edge>
    <edge source="LTU" target="ARM">
      <data key="d0">529714</data>
    </edge>
    <edge source="LTU" target="BEL">
      <data key="d0">1088523</data>
    </edge>
    <edge source="LTU" target="BOL">
      <data key="d0">34878</data>
    </edge>
    <edge source="LTU" target="BRA">
      <data key="d0">148483</data>
    </edge>
    <edge source="LTU" target="BGR">
      <data key="d0">1785255</data>
    </edge>
    <edge source="LTU" target="BLR">
      <data key="d0">9221269</data>
    </edge>
    <edge source="LTU" target="CMR">
      <data key="d0">77251</data>
    </edge>
    <edge source="LTU" target="CAN">
      <data key="d0">184856</data>
    </edge>
    <edge source="LTU" target="LKA">
      <data key="d0">59597</data>
    </edge>
    <edge source="LTU" target="CHL">
      <data key="d0">741556</data>
    </edge>
    <edge source="LTU" target="CHN">
      <data key="d0">1064613</data>
    </edge>
    <edge source="LTU" target="COL">
      <data key="d0">467467</data>
    </edge>
    <edge source="LTU" target="CRI">
      <data key="d0">68172</data>
    </edge>
    <edge source="LTU" target="HRV">
      <data key="d0">960396</data>
    </edge>
    <edge source="LTU" target="CZE">
      <data key="d0">4582803</data>
    </edge>
    <edge source="LTU" target="BEN">
      <data key="d0">68311</data>
    </edge>
    <edge source="LTU" target="DNK">
      <data key="d0">5921662</data>
    </edge>
    <edge source="LTU" target="ETH">
      <data key="d0">20375</data>
    </edge>
    <edge source="LTU" target="EST">
      <data key="d0">41712572</data>
    </edge>
    <edge source="LTU" target="FIN">
      <data key="d0">14187054</data>
    </edge>
    <edge source="LTU" target="FRA">
      <data key="d0">10116103</data>
    </edge>
    <edge source="LTU" target="GEO">
      <data key="d0">4050308</data>
    </edge>
    <edge source="LTU" target="GMB">
      <data key="d0">10512</data>
    </edge>
    <edge source="LTU" target="DEU">
      <data key="d0">34330905</data>
    </edge>
    <edge source="LTU" target="GHA">
      <data key="d0">270286</data>
    </edge>
    <edge source="LTU" target="GRC">
      <data key="d0">1825304</data>
    </edge>
    <edge source="LTU" target="GTM">
      <data key="d0">108790</data>
    </edge>
    <edge source="LTU" target="HND">
      <data key="d0">82251</data>
    </edge>
    <edge source="LTU" target="HKG">
      <data key="d0">941413</data>
    </edge>
    <edge source="LTU" target="HUN">
      <data key="d0">6300971</data>
    </edge>
    <edge source="LTU" target="IDN">
      <data key="d0">59293</data>
    </edge>
    <edge source="LTU" target="IRL">
      <data key="d0">693317</data>
    </edge>
    <edge source="LTU" target="ISR">
      <data key="d0">311821</data>
    </edge>
    <edge source="LTU" target="ITA">
      <data key="d0">22460973</data>
    </edge>
    <edge source="LTU" target="CIV">
      <data key="d0">114372</data>
    </edge>
    <edge source="LTU" target="JPN">
      <data key="d0">92185</data>
    </edge>
    <edge source="LTU" target="KAZ">
      <data key="d0">2803047</data>
    </edge>
    <edge source="LTU" target="JOR">
      <data key="d0">137429</data>
    </edge>
    <edge source="LTU" target="KOR">
      <data key="d0">70234</data>
    </edge>
    <edge source="LTU" target="KGZ">
      <data key="d0">31770</data>
    </edge>
    <edge source="LTU" target="LBN">
      <data key="d0">73838</data>
    </edge>
    <edge source="LTU" target="LVA">
      <data key="d0">174896601</data>
    </edge>
    <edge source="LTU" target="MWI">
      <data key="d0">126184</data>
    </edge>
    <edge source="LTU" target="MYS">
      <data key="d0">291058</data>
    </edge>
    <edge source="LTU" target="MUS">
      <data key="d0">19403</data>
    </edge>
    <edge source="LTU" target="MEX">
      <data key="d0">1294783</data>
    </edge>
    <edge source="LTU" target="MDA">
      <data key="d0">1422239</data>
    </edge>
    <edge source="LTU" target="MAR">
      <data key="d0">686570</data>
    </edge>
    <edge source="LTU" target="MOZ">
      <data key="d0">66619</data>
    </edge>
    <edge source="LTU" target="OMN">
      <data key="d0">57622</data>
    </edge>
    <edge source="LTU" target="NAM">
      <data key="d0">58245</data>
    </edge>
    <edge source="LTU" target="NLD">
      <data key="d0">11362631</data>
    </edge>
    <edge source="LTU" target="NZL">
      <data key="d0">733463</data>
    </edge>
    <edge source="LTU" target="NIC">
      <data key="d0">89057</data>
    </edge>
    <edge source="LTU" target="NER">
      <data key="d0">11723</data>
    </edge>
    <edge source="LTU" target="NOR">
      <data key="d0">10909627</data>
    </edge>
    <edge source="LTU" target="PAK">
      <data key="d0">215331</data>
    </edge>
    <edge source="LTU" target="PAN">
      <data key="d0">34810</data>
    </edge>
    <edge source="LTU" target="PRY">
      <data key="d0">93352</data>
    </edge>
    <edge source="LTU" target="PER">
      <data key="d0">319754</data>
    </edge>
    <edge source="LTU" target="PHL">
      <data key="d0">364336</data>
    </edge>
    <edge source="LTU" target="POL">
      <data key="d0">56728189</data>
    </edge>
    <edge source="LTU" target="PRT">
      <data key="d0">2365982</data>
    </edge>
    <edge source="LTU" target="ROU">
      <data key="d0">2032056</data>
    </edge>
    <edge source="LTU" target="RUS">
      <data key="d0">46600754</data>
    </edge>
    <edge source="LTU" target="SAU">
      <data key="d0">1706794</data>
    </edge>
    <edge source="LTU" target="SRB">
      <data key="d0">554431</data>
    </edge>
    <edge source="LTU" target="IND">
      <data key="d0">393852</data>
    </edge>
    <edge source="LTU" target="SGP">
      <data key="d0">1384951</data>
    </edge>
    <edge source="LTU" target="SVK">
      <data key="d0">9523242</data>
    </edge>
    <edge source="LTU" target="VNM">
      <data key="d0">287599</data>
    </edge>
    <edge source="LTU" target="SVN">
      <data key="d0">753881</data>
    </edge>
    <edge source="LTU" target="ZAF">
      <data key="d0">624763</data>
    </edge>
    <edge source="LTU" target="ZWE">
      <data key="d0">97550</data>
    </edge>
    <edge source="LTU" target="ESP">
      <data key="d0">6028675</data>
    </edge>
    <edge source="LTU" target="SWE">
      <data key="d0">8416237</data>
    </edge>
    <edge source="LTU" target="CHE">
      <data key="d0">1083642</data>
    </edge>
    <edge source="LTU" target="THA">
      <data key="d0">76000</data>
    </edge>
    <edge source="LTU" target="TGO">
      <data key="d0">24158</data>
    </edge>
    <edge source="LTU" target="ARE">
      <data key="d0">6953378</data>
    </edge>
    <edge source="LTU" target="TUN">
      <data key="d0">201189</data>
    </edge>
    <edge source="LTU" target="TUR">
      <data key="d0">1314471</data>
    </edge>
    <edge source="LTU" target="UGA">
      <data key="d0">85283</data>
    </edge>
    <edge source="LTU" target="UKR">
      <data key="d0">6716902</data>
    </edge>
    <edge source="LTU" target="MKD">
      <data key="d0">189991</data>
    </edge>
    <edge source="LTU" target="EGY">
      <data key="d0">10230</data>
    </edge>
    <edge source="LTU" target="GBR">
      <data key="d0">20679445</data>
    </edge>
    <edge source="LTU" target="TZA">
      <data key="d0">189364</data>
    </edge>
    <edge source="LTU" target="USA">
      <data key="d0">7074445</data>
    </edge>
    <edge source="LTU" target="URY">
      <data key="d0">45835</data>
    </edge>
    <edge source="MYS" target="DZA">
      <data key="d0">365429</data>
    </edge>
    <edge source="MYS" target="AZE">
      <data key="d0">896362</data>
    </edge>
    <edge source="MYS" target="ARG">
      <data key="d0">15408816</data>
    </edge>
    <edge source="MYS" target="AUS">
      <data key="d0">233419891</data>
    </edge>
    <edge source="MYS" target="AUT">
      <data key="d0">37867853</data>
    </edge>
    <edge source="MYS" target="ARM">
      <data key="d0">12807</data>
    </edge>
    <edge source="MYS" target="BEL">
      <data key="d0">159927998</data>
    </edge>
    <edge source="MYS" target="BOL">
      <data key="d0">19528</data>
    </edge>
    <edge source="MYS" target="BRA">
      <data key="d0">53882813</data>
    </edge>
    <edge source="MYS" target="BGR">
      <data key="d0">287069</data>
    </edge>
    <edge source="MYS" target="BLR">
      <data key="d0">177444</data>
    </edge>
    <edge source="MYS" target="KHM">
      <data key="d0">472679</data>
    </edge>
    <edge source="MYS" target="CMR">
      <data key="d0">12085</data>
    </edge>
    <edge source="MYS" target="CAN">
      <data key="d0">50311848</data>
    </edge>
    <edge source="MYS" target="LKA">
      <data key="d0">13365498</data>
    </edge>
    <edge source="MYS" target="CHL">
      <data key="d0">8670823</data>
    </edge>
    <edge source="MYS" target="CHN">
      <data key="d0">307236366</data>
    </edge>
    <edge source="MYS" target="COL">
      <data key="d0">12443690</data>
    </edge>
    <edge source="MYS" target="CRI">
      <data key="d0">896454</data>
    </edge>
    <edge source="MYS" target="HRV">
      <data key="d0">846419</data>
    </edge>
    <edge source="MYS" target="CZE">
      <data key="d0">56825246</data>
    </edge>
    <edge source="MYS" target="DNK">
      <data key="d0">1725976</data>
    </edge>
    <edge source="MYS" target="ECU">
      <data key="d0">95819</data>
    </edge>
    <edge source="MYS" target="SLV">
      <data key="d0">1220993</data>
    </edge>
    <edge source="MYS" target="EST">
      <data key="d0">116246</data>
    </edge>
    <edge source="MYS" target="FIN">
      <data key="d0">2977175</data>
    </edge>
    <edge source="MYS" target="FRA">
      <data key="d0">31547877</data>
    </edge>
    <edge source="MYS" target="GEO">
      <data key="d0">632849</data>
    </edge>
    <edge source="MYS" target="GMB">
      <data key="d0">254191</data>
    </edge>
    <edge source="MYS" target="DEU">
      <data key="d0">467907659</data>
    </edge>
    <edge source="MYS" target="GHA">
      <data key="d0">97328</data>
    </edge>
    <edge source="MYS" target="GRC">
      <data key="d0">57776397</data>
    </edge>
    <edge source="MYS" target="GTM">
      <data key="d0">2029416</data>
    </edge>
    <edge source="MYS" target="HND">
      <data key="d0">1052000</data>
    </edge>
    <edge source="MYS" target="HKG">
      <data key="d0">288155347</data>
    </edge>
    <edge source="MYS" target="HUN">
      <data key="d0">6794341</data>
    </edge>
    <edge source="MYS" target="IDN">
      <data key="d0">153897437</data>
    </edge>
    <edge source="MYS" target="IRL">
      <data key="d0">1301016</data>
    </edge>
    <edge source="MYS" target="ITA">
      <data key="d0">13996683</data>
    </edge>
    <edge source="MYS" target="CIV">
      <data key="d0">11761</data>
    </edge>
    <edge source="MYS" target="JAM">
      <data key="d0">295334</data>
    </edge>
    <edge source="MYS" target="JPN">
      <data key="d0">783884396</data>
    </edge>
    <edge source="MYS" target="KAZ">
      <data key="d0">613368</data>
    </edge>
    <edge source="MYS" target="JOR">
      <data key="d0">458119</data>
    </edge>
    <edge source="MYS" target="KOR">
      <data key="d0">108158863</data>
    </edge>
    <edge source="MYS" target="LBN">
      <data key="d0">192284</data>
    </edge>
    <edge source="MYS" target="LVA">
      <data key="d0">1026375</data>
    </edge>
    <edge source="MYS" target="LTU">
      <data key="d0">6683559</data>
    </edge>
    <edge source="MYS" target="MDG">
      <data key="d0">200501</data>
    </edge>
    <edge source="MYS" target="MUS">
      <data key="d0">1464457</data>
    </edge>
    <edge source="MYS" target="MEX">
      <data key="d0">599990428</data>
    </edge>
    <edge source="MYS" target="MDA">
      <data key="d0">69509</data>
    </edge>
    <edge source="MYS" target="MAR">
      <data key="d0">1880231</data>
    </edge>
    <edge source="MYS" target="MOZ">
      <data key="d0">13943</data>
    </edge>
    <edge source="MYS" target="OMN">
      <data key="d0">530861</data>
    </edge>
    <edge source="MYS" target="NAM">
      <data key="d0">53201</data>
    </edge>
    <edge source="MYS" target="NLD">
      <data key="d0">239518432</data>
    </edge>
    <edge source="MYS" target="NZL">
      <data key="d0">59362835</data>
    </edge>
    <edge source="MYS" target="NIC">
      <data key="d0">40487</data>
    </edge>
    <edge source="MYS" target="NER">
      <data key="d0">16666</data>
    </edge>
    <edge source="MYS" target="NOR">
      <data key="d0">1096635</data>
    </edge>
    <edge source="MYS" target="PAK">
      <data key="d0">13417210</data>
    </edge>
    <edge source="MYS" target="PAN">
      <data key="d0">17759402</data>
    </edge>
    <edge source="MYS" target="PRY">
      <data key="d0">826000</data>
    </edge>
    <edge source="MYS" target="PER">
      <data key="d0">22799783</data>
    </edge>
    <edge source="MYS" target="PHL">
      <data key="d0">105016568</data>
    </edge>
    <edge source="MYS" target="POL">
      <data key="d0">11481985</data>
    </edge>
    <edge source="MYS" target="PRT">
      <data key="d0">8826873</data>
    </edge>
    <edge source="MYS" target="ROU">
      <data key="d0">3452786</data>
    </edge>
    <edge source="MYS" target="RUS">
      <data key="d0">80053121</data>
    </edge>
    <edge source="MYS" target="SAU">
      <data key="d0">24062238</data>
    </edge>
    <edge source="MYS" target="SEN">
      <data key="d0">126762</data>
    </edge>
    <edge source="MYS" target="SRB">
      <data key="d0">133108</data>
    </edge>
    <edge source="MYS" target="IND">
      <data key="d0">477148300</data>
    </edge>
    <edge source="MYS" target="SGP">
      <data key="d0">715000047</data>
    </edge>
    <edge source="MYS" target="SVK">
      <data key="d0">37294882</data>
    </edge>
    <edge source="MYS" target="VNM">
      <data key="d0">347103386</data>
    </edge>
    <edge source="MYS" target="SVN">
      <data key="d0">166431719</data>
    </edge>
    <edge source="MYS" target="ZAF">
      <data key="d0">20334984</data>
    </edge>
    <edge source="MYS" target="ZWE">
      <data key="d0">177368</data>
    </edge>
    <edge source="MYS" target="ESP">
      <data key="d0">16271566</data>
    </edge>
    <edge source="MYS" target="SWE">
      <data key="d0">70057992</data>
    </edge>
    <edge source="MYS" target="CHE">
      <data key="d0">4591157</data>
    </edge>
    <edge source="MYS" target="THA">
      <data key="d0">285648991</data>
    </edge>
    <edge source="MYS" target="ARE">
      <data key="d0">325671640</data>
    </edge>
    <edge source="MYS" target="TUN">
      <data key="d0">73809</data>
    </edge>
    <edge source="MYS" target="TUR">
      <data key="d0">2272373</data>
    </edge>
    <edge source="MYS" target="UGA">
      <data key="d0">125603</data>
    </edge>
    <edge source="MYS" target="UKR">
      <data key="d0">418468</data>
    </edge>
    <edge source="MYS" target="MKD">
      <data key="d0">99632</data>
    </edge>
    <edge source="MYS" target="EGY">
      <data key="d0">8373692</data>
    </edge>
    <edge source="MYS" target="GBR">
      <data key="d0">81913802</data>
    </edge>
    <edge source="MYS" target="TZA">
      <data key="d0">1044305</data>
    </edge>
    <edge source="MYS" target="USA">
      <data key="d0">2893895387</data>
    </edge>
    <edge source="MYS" target="URY">
      <data key="d0">4810083</data>
    </edge>
    <edge source="MUS" target="CAN">
      <data key="d0">16619</data>
    </edge>
    <edge source="MUS" target="CHN">
      <data key="d0">24138369</data>
    </edge>
    <edge source="MUS" target="FRA">
      <data key="d0">824983</data>
    </edge>
    <edge source="MUS" target="HKG">
      <data key="d0">147704</data>
    </edge>
    <edge source="MUS" target="KOR">
      <data key="d0">305383</data>
    </edge>
    <edge source="MUS" target="MDG">
      <data key="d0">7926397</data>
    </edge>
    <edge source="MUS" target="NLD">
      <data key="d0">85814</data>
    </edge>
    <edge source="MUS" target="PRT">
      <data key="d0">18721</data>
    </edge>
    <edge source="MUS" target="IND">
      <data key="d0">1137331</data>
    </edge>
    <edge source="MUS" target="VNM">
      <data key="d0">16099161</data>
    </edge>
    <edge source="MUS" target="ZAF">
      <data key="d0">5758649</data>
    </edge>
    <edge source="MUS" target="ZWE">
      <data key="d0">162147</data>
    </edge>
    <edge source="MUS" target="ESP">
      <data key="d0">49504</data>
    </edge>
    <edge source="MUS" target="CHE">
      <data key="d0">21005</data>
    </edge>
    <edge source="MUS" target="ARE">
      <data key="d0">46573883</data>
    </edge>
    <edge source="MUS" target="UGA">
      <data key="d0">392402</data>
    </edge>
    <edge source="MUS" target="GBR">
      <data key="d0">520890</data>
    </edge>
    <edge source="MUS" target="TZA">
      <data key="d0">64368</data>
    </edge>
    <edge source="MUS" target="USA">
      <data key="d0">72861</data>
    </edge>
    <edge source="MAR" target="DZA">
      <data key="d0">295222</data>
    </edge>
    <edge source="MAR" target="AUT">
      <data key="d0">18391</data>
    </edge>
    <edge source="MAR" target="BEL">
      <data key="d0">66231</data>
    </edge>
    <edge source="MAR" target="CMR">
      <data key="d0">390628</data>
    </edge>
    <edge source="MAR" target="CHN">
      <data key="d0">24988</data>
    </edge>
    <edge source="MAR" target="CZE">
      <data key="d0">53382</data>
    </edge>
    <edge source="MAR" target="DNK">
      <data key="d0">53060</data>
    </edge>
    <edge source="MAR" target="FRA">
      <data key="d0">4544636</data>
    </edge>
    <edge source="MAR" target="DEU">
      <data key="d0">1731872</data>
    </edge>
    <edge source="MAR" target="GRC">
      <data key="d0">42525</data>
    </edge>
    <edge source="MAR" target="HKG">
      <data key="d0">2015430</data>
    </edge>
    <edge source="MAR" target="HUN">
      <data key="d0">70019</data>
    </edge>
    <edge source="MAR" target="IRL">
      <data key="d0">16731</data>
    </edge>
    <edge source="MAR" target="ITA">
      <data key="d0">26987</data>
    </edge>
    <edge source="MAR" target="CIV">
      <data key="d0">442027</data>
    </edge>
    <edge source="MAR" target="KOR">
      <data key="d0">3005816</data>
    </edge>
    <edge source="MAR" target="MRT">
      <data key="d0">321696</data>
    </edge>
    <edge source="MAR" target="MEX">
      <data key="d0">90600</data>
    </edge>
    <edge source="MAR" target="NLD">
      <data key="d0">1450392</data>
    </edge>
    <edge source="MAR" target="NER">
      <data key="d0">13188</data>
    </edge>
    <edge source="MAR" target="PAK">
      <data key="d0">29531</data>
    </edge>
    <edge source="MAR" target="SEN">
      <data key="d0">687984</data>
    </edge>
    <edge source="MAR" target="ESP">
      <data key="d0">63477</data>
    </edge>
    <edge source="MAR" target="SWE">
      <data key="d0">959214</data>
    </edge>
    <edge source="MAR" target="ARE">
      <data key="d0">7880770</data>
    </edge>
    <edge source="MAR" target="TUN">
      <data key="d0">593577</data>
    </edge>
    <edge source="MAR" target="GBR">
      <data key="d0">14547</data>
    </edge>
    <edge source="MAR" target="USA">
      <data key="d0">1641575</data>
    </edge>
    <edge source="MAR" target="BFA">
      <data key="d0">10781</data>
    </edge>
    <edge source="OMN" target="CHN">
      <data key="d0">32721</data>
    </edge>
    <edge source="OMN" target="FRA">
      <data key="d0">24572</data>
    </edge>
    <edge source="OMN" target="PSE">
      <data key="d0">154841</data>
    </edge>
    <edge source="OMN" target="DEU">
      <data key="d0">123377</data>
    </edge>
    <edge source="OMN" target="HKG">
      <data key="d0">6474400</data>
    </edge>
    <edge source="OMN" target="ITA">
      <data key="d0">42474</data>
    </edge>
    <edge source="OMN" target="JPN">
      <data key="d0">908147</data>
    </edge>
    <edge source="OMN" target="MAR">
      <data key="d0">39823</data>
    </edge>
    <edge source="OMN" target="NLD">
      <data key="d0">826394</data>
    </edge>
    <edge source="OMN" target="SAU">
      <data key="d0">39173</data>
    </edge>
    <edge source="OMN" target="IND">
      <data key="d0">74796</data>
    </edge>
    <edge source="OMN" target="SWE">
      <data key="d0">193382</data>
    </edge>
    <edge source="OMN" target="ARE">
      <data key="d0">18905722</data>
    </edge>
    <edge source="OMN" target="EGY">
      <data key="d0">32016</data>
    </edge>
    <edge source="OMN" target="GBR">
      <data key="d0">102862</data>
    </edge>
    <edge source="OMN" target="USA">
      <data key="d0">113847</data>
    </edge>
    <edge source="NAM" target="AUS">
      <data key="d0">42346</data>
    </edge>
    <edge source="NAM" target="CHN">
      <data key="d0">12012</data>
    </edge>
    <edge source="NAM" target="DEU">
      <data key="d0">13188</data>
    </edge>
    <edge source="NAM" target="HKG">
      <data key="d0">583007</data>
    </edge>
    <edge source="NAM" target="MOZ">
      <data key="d0">33211</data>
    </edge>
    <edge source="NAM" target="NLD">
      <data key="d0">35992</data>
    </edge>
    <edge source="NAM" target="ZAF">
      <data key="d0">2760513</data>
    </edge>
    <edge source="NAM" target="GBR">
      <data key="d0">12878</data>
    </edge>
    <edge source="NAM" target="USA">
      <data key="d0">53500</data>
    </edge>
    <edge source="NZL" target="ARG">
      <data key="d0">115296</data>
    </edge>
    <edge source="NZL" target="AUS">
      <data key="d0">34605413</data>
    </edge>
    <edge source="NZL" target="AUT">
      <data key="d0">166291</data>
    </edge>
    <edge source="NZL" target="BEL">
      <data key="d0">106758</data>
    </edge>
    <edge source="NZL" target="BOL">
      <data key="d0">25842</data>
    </edge>
    <edge source="NZL" target="BWA">
      <data key="d0">18051</data>
    </edge>
    <edge source="NZL" target="BRA">
      <data key="d0">4013231</data>
    </edge>
    <edge source="NZL" target="KHM">
      <data key="d0">17108</data>
    </edge>
    <edge source="NZL" target="CMR">
      <data key="d0">21973</data>
    </edge>
    <edge source="NZL" target="CAN">
      <data key="d0">4360875</data>
    </edge>
    <edge source="NZL" target="LKA">
      <data key="d0">137891</data>
    </edge>
    <edge source="NZL" target="CHL">
      <data key="d0">309141</data>
    </edge>
    <edge source="NZL" target="CHN">
      <data key="d0">3393641</data>
    </edge>
    <edge source="NZL" target="COL">
      <data key="d0">516582</data>
    </edge>
    <edge source="NZL" target="CRI">
      <data key="d0">36965</data>
    </edge>
    <edge source="NZL" target="HRV">
      <data key="d0">215504</data>
    </edge>
    <edge source="NZL" target="CZE">
      <data key="d0">11972</data>
    </edge>
    <edge source="NZL" target="DNK">
      <data key="d0">182127</data>
    </edge>
    <edge source="NZL" target="FIN">
      <data key="d0">62888</data>
    </edge>
    <edge source="NZL" target="FRA">
      <data key="d0">1179777</data>
    </edge>
    <edge source="NZL" target="DEU">
      <data key="d0">697023</data>
    </edge>
    <edge source="NZL" target="GRC">
      <data key="d0">70101</data>
    </edge>
    <edge source="NZL" target="GTM">
      <data key="d0">17418</data>
    </edge>
    <edge source="NZL" target="HKG">
      <data key="d0">14670276</data>
    </edge>
    <edge source="NZL" target="HUN">
      <data key="d0">79028</data>
    </edge>
    <edge source="NZL" target="IDN">
      <data key="d0">416742</data>
    </edge>
    <edge source="NZL" target="IRL">
      <data key="d0">650908</data>
    </edge>
    <edge source="NZL" target="ISR">
      <data key="d0">334611</data>
    </edge>
    <edge source="NZL" target="ITA">
      <data key="d0">1238185</data>
    </edge>
    <edge source="NZL" target="JPN">
      <data key="d0">1582307</data>
    </edge>
    <edge source="NZL" target="JOR">
      <data key="d0">148126</data>
    </edge>
    <edge source="NZL" target="KOR">
      <data key="d0">2284006</data>
    </edge>
    <edge source="NZL" target="LVA">
      <data key="d0">112674</data>
    </edge>
    <edge source="NZL" target="LTU">
      <data key="d0">25558</data>
    </edge>
    <edge source="NZL" target="MYS">
      <data key="d0">1744629</data>
    </edge>
    <edge source="NZL" target="MUS">
      <data key="d0">34323</data>
    </edge>
    <edge source="NZL" target="MEX">
      <data key="d0">112644</data>
    </edge>
    <edge source="NZL" target="MOZ">
      <data key="d0">20610</data>
    </edge>
    <edge source="NZL" target="OMN">
      <data key="d0">134190</data>
    </edge>
    <edge source="NZL" target="NAM">
      <data key="d0">10006</data>
    </edge>
    <edge source="NZL" target="NLD">
      <data key="d0">2804925</data>
    </edge>
    <edge source="NZL" target="NIC">
      <data key="d0">99939</data>
    </edge>
    <edge source="NZL" target="NOR">
      <data key="d0">185133</data>
    </edge>
    <edge source="NZL" target="PAK">
      <data key="d0">45532</data>
    </edge>
    <edge source="NZL" target="PAN">
      <data key="d0">24920</data>
    </edge>
    <edge source="NZL" target="PER">
      <data key="d0">132193</data>
    </edge>
    <edge source="NZL" target="PHL">
      <data key="d0">356958</data>
    </edge>
    <edge source="NZL" target="POL">
      <data key="d0">489342</data>
    </edge>
    <edge source="NZL" target="PRT">
      <data key="d0">22706</data>
    </edge>
    <edge source="NZL" target="ROU">
      <data key="d0">15930</data>
    </edge>
    <edge source="NZL" target="RUS">
      <data key="d0">112817</data>
    </edge>
    <edge source="NZL" target="SAU">
      <data key="d0">185796</data>
    </edge>
    <edge source="NZL" target="SEN">
      <data key="d0">19006</data>
    </edge>
    <edge source="NZL" target="SRB">
      <data key="d0">18033</data>
    </edge>
    <edge source="NZL" target="IND">
      <data key="d0">530654</data>
    </edge>
    <edge source="NZL" target="SGP">
      <data key="d0">4867265</data>
    </edge>
    <edge source="NZL" target="SVK">
      <data key="d0">69042</data>
    </edge>
    <edge source="NZL" target="VNM">
      <data key="d0">2427531</data>
    </edge>
    <edge source="NZL" target="SVN">
      <data key="d0">26610</data>
    </edge>
    <edge source="NZL" target="ZAF">
      <data key="d0">3155121</data>
    </edge>
    <edge source="NZL" target="ZWE">
      <data key="d0">29455</data>
    </edge>
    <edge source="NZL" target="ESP">
      <data key="d0">1784354</data>
    </edge>
    <edge source="NZL" target="SWE">
      <data key="d0">207046</data>
    </edge>
    <edge source="NZL" target="CHE">
      <data key="d0">151648</data>
    </edge>
    <edge source="NZL" target="THA">
      <data key="d0">709747</data>
    </edge>
    <edge source="NZL" target="TGO">
      <data key="d0">29596</data>
    </edge>
    <edge source="NZL" target="ARE">
      <data key="d0">7137805</data>
    </edge>
    <edge source="NZL" target="TUR">
      <data key="d0">478896</data>
    </edge>
    <edge source="NZL" target="UGA">
      <data key="d0">116811</data>
    </edge>
    <edge source="NZL" target="GBR">
      <data key="d0">11495115</data>
    </edge>
    <edge source="NZL" target="USA">
      <data key="d0">51088074</data>
    </edge>
    <edge source="NZL" target="URY">
      <data key="d0">41586</data>
    </edge>
    <edge source="PAK" target="AUS">
      <data key="d0">26242</data>
    </edge>
    <edge source="PAK" target="CAN">
      <data key="d0">723644</data>
    </edge>
    <edge source="PAK" target="CHN">
      <data key="d0">1439580</data>
    </edge>
    <edge source="PAK" target="FRA">
      <data key="d0">258833</data>
    </edge>
    <edge source="PAK" target="GEO">
      <data key="d0">131758</data>
    </edge>
    <edge source="PAK" target="DEU">
      <data key="d0">55418</data>
    </edge>
    <edge source="PAK" target="HKG">
      <data key="d0">8705807</data>
    </edge>
    <edge source="PAK" target="HUN">
      <data key="d0">1150843</data>
    </edge>
    <edge source="PAK" target="JPN">
      <data key="d0">221679</data>
    </edge>
    <edge source="PAK" target="LVA">
      <data key="d0">37023</data>
    </edge>
    <edge source="PAK" target="LTU">
      <data key="d0">25308</data>
    </edge>
    <edge source="PAK" target="MYS">
      <data key="d0">387488</data>
    </edge>
    <edge source="PAK" target="NLD">
      <data key="d0">188714</data>
    </edge>
    <edge source="PAK" target="PHL">
      <data key="d0">95420</data>
    </edge>
    <edge source="PAK" target="SAU">
      <data key="d0">3981158</data>
    </edge>
    <edge source="PAK" target="SGP">
      <data key="d0">62608</data>
    </edge>
    <edge source="PAK" target="ZAF">
      <data key="d0">13712</data>
    </edge>
    <edge source="PAK" target="SWE">
      <data key="d0">24401</data>
    </edge>
    <edge source="PAK" target="CHE">
      <data key="d0">57961</data>
    </edge>
    <edge source="PAK" target="ARE">
      <data key="d0">30414245</data>
    </edge>
    <edge source="PAK" target="GBR">
      <data key="d0">112832</data>
    </edge>
    <edge source="PAK" target="USA">
      <data key="d0">927727</data>
    </edge>
    <edge source="PHL" target="ARG">
      <data key="d0">248623</data>
    </edge>
    <edge source="PHL" target="AUS">
      <data key="d0">11265534</data>
    </edge>
    <edge source="PHL" target="AUT">
      <data key="d0">404704</data>
    </edge>
    <edge source="PHL" target="BEL">
      <data key="d0">984804</data>
    </edge>
    <edge source="PHL" target="BOL">
      <data key="d0">107640</data>
    </edge>
    <edge source="PHL" target="BRA">
      <data key="d0">437404</data>
    </edge>
    <edge source="PHL" target="BGR">
      <data key="d0">31433</data>
    </edge>
    <edge source="PHL" target="BLR">
      <data key="d0">51397</data>
    </edge>
    <edge source="PHL" target="KHM">
      <data key="d0">10125</data>
    </edge>
    <edge source="PHL" target="CAN">
      <data key="d0">757215</data>
    </edge>
    <edge source="PHL" target="LKA">
      <data key="d0">12169</data>
    </edge>
    <edge source="PHL" target="CHL">
      <data key="d0">44780</data>
    </edge>
    <edge source="PHL" target="CHN">
      <data key="d0">102737018</data>
    </edge>
    <edge source="PHL" target="COL">
      <data key="d0">151260</data>
    </edge>
    <edge source="PHL" target="CZE">
      <data key="d0">7212534</data>
    </edge>
    <edge source="PHL" target="DNK">
      <data key="d0">239700</data>
    </edge>
    <edge source="PHL" target="ECU">
      <data key="d0">58596</data>
    </edge>
    <edge source="PHL" target="EST">
      <data key="d0">76346</data>
    </edge>
    <edge source="PHL" target="FIN">
      <data key="d0">85889</data>
    </edge>
    <edge source="PHL" target="FRA">
      <data key="d0">44425351</data>
    </edge>
    <edge source="PHL" target="GMB">
      <data key="d0">69403</data>
    </edge>
    <edge source="PHL" target="DEU">
      <data key="d0">44889400</data>
    </edge>
    <edge source="PHL" target="GHA">
      <data key="d0">14615</data>
    </edge>
    <edge source="PHL" target="GRC">
      <data key="d0">175888</data>
    </edge>
    <edge source="PHL" target="HKG">
      <data key="d0">149785747</data>
    </edge>
    <edge source="PHL" target="HUN">
      <data key="d0">2358100</data>
    </edge>
    <edge source="PHL" target="IDN">
      <data key="d0">5773911</data>
    </edge>
    <edge source="PHL" target="IRL">
      <data key="d0">289640</data>
    </edge>
    <edge source="PHL" target="ISR">
      <data key="d0">3634089</data>
    </edge>
    <edge source="PHL" target="ITA">
      <data key="d0">4820683</data>
    </edge>
    <edge source="PHL" target="JAM">
      <data key="d0">26550</data>
    </edge>
    <edge source="PHL" target="JPN">
      <data key="d0">372079651</data>
    </edge>
    <edge source="PHL" target="KOR">
      <data key="d0">79173951</data>
    </edge>
    <edge source="PHL" target="KGZ">
      <data key="d0">25183</data>
    </edge>
    <edge source="PHL" target="LBN">
      <data key="d0">138185</data>
    </edge>
    <edge source="PHL" target="LVA">
      <data key="d0">11174</data>
    </edge>
    <edge source="PHL" target="LTU">
      <data key="d0">167898</data>
    </edge>
    <edge source="PHL" target="MYS">
      <data key="d0">41142618</data>
    </edge>
    <edge source="PHL" target="MUS">
      <data key="d0">46106</data>
    </edge>
    <edge source="PHL" target="MEX">
      <data key="d0">6582203</data>
    </edge>
    <edge source="PHL" target="MAR">
      <data key="d0">481716</data>
    </edge>
    <edge source="PHL" target="MOZ">
      <data key="d0">13222</data>
    </edge>
    <edge source="PHL" target="NLD">
      <data key="d0">5010475</data>
    </edge>
    <edge source="PHL" target="NZL">
      <data key="d0">281952</data>
    </edge>
    <edge source="PHL" target="NER">
      <data key="d0">22203</data>
    </edge>
    <edge source="PHL" target="NOR">
      <data key="d0">650247</data>
    </edge>
    <edge source="PHL" target="PAK">
      <data key="d0">297917</data>
    </edge>
    <edge source="PHL" target="PAN">
      <data key="d0">29591</data>
    </edge>
    <edge source="PHL" target="PRY">
      <data key="d0">35977</data>
    </edge>
    <edge source="PHL" target="PER">
      <data key="d0">463165</data>
    </edge>
    <edge source="PHL" target="POL">
      <data key="d0">114740</data>
    </edge>
    <edge source="PHL" target="PRT">
      <data key="d0">3122300</data>
    </edge>
    <edge source="PHL" target="ROU">
      <data key="d0">281331</data>
    </edge>
    <edge source="PHL" target="RUS">
      <data key="d0">483533</data>
    </edge>
    <edge source="PHL" target="SRB">
      <data key="d0">27378</data>
    </edge>
    <edge source="PHL" target="IND">
      <data key="d0">10301029</data>
    </edge>
    <edge source="PHL" target="SGP">
      <data key="d0">18712044</data>
    </edge>
    <edge source="PHL" target="SVK">
      <data key="d0">132792</data>
    </edge>
    <edge source="PHL" target="VNM">
      <data key="d0">30462169</data>
    </edge>
    <edge source="PHL" target="ZAF">
      <data key="d0">717954</data>
    </edge>
    <edge source="PHL" target="ESP">
      <data key="d0">1895346</data>
    </edge>
    <edge source="PHL" target="SWE">
      <data key="d0">396554</data>
    </edge>
    <edge source="PHL" target="CHE">
      <data key="d0">3897648</data>
    </edge>
    <edge source="PHL" target="THA">
      <data key="d0">55897087</data>
    </edge>
    <edge source="PHL" target="ARE">
      <data key="d0">1763537</data>
    </edge>
    <edge source="PHL" target="TUR">
      <data key="d0">186000</data>
    </edge>
    <edge source="PHL" target="MKD">
      <data key="d0">59675</data>
    </edge>
    <edge source="PHL" target="EGY">
      <data key="d0">74715</data>
    </edge>
    <edge source="PHL" target="GBR">
      <data key="d0">15171851</data>
    </edge>
    <edge source="PHL" target="USA">
      <data key="d0">532598928</data>
    </edge>
    <edge source="PHL" target="URY">
      <data key="d0">85379</data>
    </edge>
    <edge source="POL" target="ALB">
      <data key="d0">658693</data>
    </edge>
    <edge source="POL" target="DZA">
      <data key="d0">430738</data>
    </edge>
    <edge source="POL" target="AZE">
      <data key="d0">315619</data>
    </edge>
    <edge source="POL" target="ARG">
      <data key="d0">297942</data>
    </edge>
    <edge source="POL" target="AUS">
      <data key="d0">3904324</data>
    </edge>
    <edge source="POL" target="AUT">
      <data key="d0">155608793</data>
    </edge>
    <edge source="POL" target="ARM">
      <data key="d0">377937</data>
    </edge>
    <edge source="POL" target="BEL">
      <data key="d0">47590888</data>
    </edge>
    <edge source="POL" target="BOL">
      <data key="d0">12166</data>
    </edge>
    <edge source="POL" target="BWA">
      <data key="d0">318681</data>
    </edge>
    <edge source="POL" target="BRA">
      <data key="d0">22742768</data>
    </edge>
    <edge source="POL" target="BGR">
      <data key="d0">17357556</data>
    </edge>
    <edge source="POL" target="BDI">
      <data key="d0">15238</data>
    </edge>
    <edge source="POL" target="BLR">
      <data key="d0">6512562</data>
    </edge>
    <edge source="POL" target="CMR">
      <data key="d0">31518</data>
    </edge>
    <edge source="POL" target="CAN">
      <data key="d0">4016138</data>
    </edge>
    <edge source="POL" target="LKA">
      <data key="d0">226860</data>
    </edge>
    <edge source="POL" target="CHL">
      <data key="d0">1646489</data>
    </edge>
    <edge source="POL" target="CHN">
      <data key="d0">51359797</data>
    </edge>
    <edge source="POL" target="COL">
      <data key="d0">366444</data>
    </edge>
    <edge source="POL" target="CRI">
      <data key="d0">17980</data>
    </edge>
    <edge source="POL" target="HRV">
      <data key="d0">9089541</data>
    </edge>
    <edge source="POL" target="CZE">
      <data key="d0">395580173</data>
    </edge>
    <edge source="POL" target="DNK">
      <data key="d0">75368024</data>
    </edge>
    <edge source="POL" target="ECU">
      <data key="d0">33222</data>
    </edge>
    <edge source="POL" target="EST">
      <data key="d0">131923054</data>
    </edge>
    <edge source="POL" target="FIN">
      <data key="d0">19096878</data>
    </edge>
    <edge source="POL" target="FRA">
      <data key="d0">429366362</data>
    </edge>
    <edge source="POL" target="GEO">
      <data key="d0">493304</data>
    </edge>
    <edge source="POL" target="GMB">
      <data key="d0">55365</data>
    </edge>
    <edge source="POL" target="DEU">
      <data key="d0">1455928596</data>
    </edge>
    <edge source="POL" target="GHA">
      <data key="d0">124133</data>
    </edge>
    <edge source="POL" target="GRC">
      <data key="d0">83892884</data>
    </edge>
    <edge source="POL" target="HKG">
      <data key="d0">33681806</data>
    </edge>
    <edge source="POL" target="HUN">
      <data key="d0">284509791</data>
    </edge>
    <edge source="POL" target="IDN">
      <data key="d0">452745</data>
    </edge>
    <edge source="POL" target="IRL">
      <data key="d0">15122107</data>
    </edge>
    <edge source="POL" target="ISR">
      <data key="d0">6455385</data>
    </edge>
    <edge source="POL" target="ITA">
      <data key="d0">385024728</data>
    </edge>
    <edge source="POL" target="CIV">
      <data key="d0">41190</data>
    </edge>
    <edge source="POL" target="JPN">
      <data key="d0">6135284</data>
    </edge>
    <edge source="POL" target="KAZ">
      <data key="d0">637982</data>
    </edge>
    <edge source="POL" target="JOR">
      <data key="d0">27950</data>
    </edge>
    <edge source="POL" target="KOR">
      <data key="d0">20176495</data>
    </edge>
    <edge source="POL" target="KGZ">
      <data key="d0">38359</data>
    </edge>
    <edge source="POL" target="LBN">
      <data key="d0">1953808</data>
    </edge>
    <edge source="POL" target="LVA">
      <data key="d0">85151767</data>
    </edge>
    <edge source="POL" target="LTU">
      <data key="d0">55857917</data>
    </edge>
    <edge source="POL" target="MYS">
      <data key="d0">9676474</data>
    </edge>
    <edge source="POL" target="MUS">
      <data key="d0">102557</data>
    </edge>
    <edge source="POL" target="MEX">
      <data key="d0">106850877</data>
    </edge>
    <edge source="POL" target="MDA">
      <data key="d0">1305388</data>
    </edge>
    <edge source="POL" target="MAR">
      <data key="d0">24188398</data>
    </edge>
    <edge source="POL" target="MOZ">
      <data key="d0">224389</data>
    </edge>
    <edge source="POL" target="OMN">
      <data key="d0">11296</data>
    </edge>
    <edge source="POL" target="NLD">
      <data key="d0">995733123</data>
    </edge>
    <edge source="POL" target="NZL">
      <data key="d0">178424</data>
    </edge>
    <edge source="POL" target="NER">
      <data key="d0">19212</data>
    </edge>
    <edge source="POL" target="NOR">
      <data key="d0">23280859</data>
    </edge>
    <edge source="POL" target="PAK">
      <data key="d0">359390</data>
    </edge>
    <edge source="POL" target="PAN">
      <data key="d0">20435</data>
    </edge>
    <edge source="POL" target="PER">
      <data key="d0">56387</data>
    </edge>
    <edge source="POL" target="PHL">
      <data key="d0">80186</data>
    </edge>
    <edge source="POL" target="PRT">
      <data key="d0">78917251</data>
    </edge>
    <edge source="POL" target="ROU">
      <data key="d0">99305556</data>
    </edge>
    <edge source="POL" target="RUS">
      <data key="d0">129681710</data>
    </edge>
    <edge source="POL" target="SAU">
      <data key="d0">1380435</data>
    </edge>
    <edge source="POL" target="SEN">
      <data key="d0">27834</data>
    </edge>
    <edge source="POL" target="SRB">
      <data key="d0">6954277</data>
    </edge>
    <edge source="POL" target="IND">
      <data key="d0">15235535</data>
    </edge>
    <edge source="POL" target="SGP">
      <data key="d0">2479103</data>
    </edge>
    <edge source="POL" target="SVK">
      <data key="d0">114092513</data>
    </edge>
    <edge source="POL" target="VNM">
      <data key="d0">3190276</data>
    </edge>
    <edge source="POL" target="SVN">
      <data key="d0">22630474</data>
    </edge>
    <edge source="POL" target="ZAF">
      <data key="d0">2498335</data>
    </edge>
    <edge source="POL" target="ZWE">
      <data key="d0">89718</data>
    </edge>
    <edge source="POL" target="ESP">
      <data key="d0">395610601</data>
    </edge>
    <edge source="POL" target="SWE">
      <data key="d0">547119810</data>
    </edge>
    <edge source="POL" target="CHE">
      <data key="d0">90415237</data>
    </edge>
    <edge source="POL" target="THA">
      <data key="d0">1547534</data>
    </edge>
    <edge source="POL" target="TGO">
      <data key="d0">12510</data>
    </edge>
    <edge source="POL" target="ARE">
      <data key="d0">83851459</data>
    </edge>
    <edge source="POL" target="TUN">
      <data key="d0">1004175</data>
    </edge>
    <edge source="POL" target="TUR">
      <data key="d0">432820923</data>
    </edge>
    <edge source="POL" target="UGA">
      <data key="d0">58526</data>
    </edge>
    <edge source="POL" target="UKR">
      <data key="d0">23236067</data>
    </edge>
    <edge source="POL" target="MKD">
      <data key="d0">1454896</data>
    </edge>
    <edge source="POL" target="EGY">
      <data key="d0">332854</data>
    </edge>
    <edge source="POL" target="GBR">
      <data key="d0">694644138</data>
    </edge>
    <edge source="POL" target="TZA">
      <data key="d0">49468</data>
    </edge>
    <edge source="POL" target="USA">
      <data key="d0">76234555</data>
    </edge>
    <edge source="POL" target="URY">
      <data key="d0">80321</data>
    </edge>
    <edge source="PRT" target="ALB">
      <data key="d0">53902</data>
    </edge>
    <edge source="PRT" target="DZA">
      <data key="d0">945883</data>
    </edge>
    <edge source="PRT" target="ARG">
      <data key="d0">173048</data>
    </edge>
    <edge source="PRT" target="AUS">
      <data key="d0">988747</data>
    </edge>
    <edge source="PRT" target="AUT">
      <data key="d0">4344516</data>
    </edge>
    <edge source="PRT" target="BEL">
      <data key="d0">39683488</data>
    </edge>
    <edge source="PRT" target="BRA">
      <data key="d0">15556564</data>
    </edge>
    <edge source="PRT" target="BGR">
      <data key="d0">9531385</data>
    </edge>
    <edge source="PRT" target="CMR">
      <data key="d0">136625</data>
    </edge>
    <edge source="PRT" target="CAN">
      <data key="d0">156202</data>
    </edge>
    <edge source="PRT" target="CHL">
      <data key="d0">1576739</data>
    </edge>
    <edge source="PRT" target="CHN">
      <data key="d0">16858254</data>
    </edge>
    <edge source="PRT" target="COL">
      <data key="d0">472727</data>
    </edge>
    <edge source="PRT" target="HRV">
      <data key="d0">76159</data>
    </edge>
    <edge source="PRT" target="CZE">
      <data key="d0">3381093</data>
    </edge>
    <edge source="PRT" target="DNK">
      <data key="d0">483799</data>
    </edge>
    <edge source="PRT" target="ECU">
      <data key="d0">11030</data>
    </edge>
    <edge source="PRT" target="EST">
      <data key="d0">120911</data>
    </edge>
    <edge source="PRT" target="FIN">
      <data key="d0">2326885</data>
    </edge>
    <edge source="PRT" target="FRA">
      <data key="d0">62294819</data>
    </edge>
    <edge source="PRT" target="DEU">
      <data key="d0">574983495</data>
    </edge>
    <edge source="PRT" target="GHA">
      <data key="d0">108035</data>
    </edge>
    <edge source="PRT" target="GRC">
      <data key="d0">2600386</data>
    </edge>
    <edge source="PRT" target="GTM">
      <data key="d0">16386</data>
    </edge>
    <edge source="PRT" target="HKG">
      <data key="d0">7198067</data>
    </edge>
    <edge source="PRT" target="HUN">
      <data key="d0">33607113</data>
    </edge>
    <edge source="PRT" target="IDN">
      <data key="d0">258220</data>
    </edge>
    <edge source="PRT" target="IRL">
      <data key="d0">188314</data>
    </edge>
    <edge source="PRT" target="ISR">
      <data key="d0">1562491</data>
    </edge>
    <edge source="PRT" target="ITA">
      <data key="d0">20723636</data>
    </edge>
    <edge source="PRT" target="CIV">
      <data key="d0">15325</data>
    </edge>
    <edge source="PRT" target="JPN">
      <data key="d0">32334467</data>
    </edge>
    <edge source="PRT" target="KAZ">
[truncated: 64,952 more chars]
