# Supplementary material for: Core-periphery structure in sectoral international trade networks: A new approach to an old theory
Source: PLoS One. 2020 Apr 2;15(4):e0229547. doi: 10.1371/journal.pone.0229547 (PMC7117750; doi:10.1371/journal.pone.0229547)
Supplement: S8 File — (ZIP) [file pone.0229547.s008.zip › S8_File/Networks 2016/77-ELEC MCH APPAR,PARTS,NES.graphml]

<?xml version='1.0' encoding='utf-8'?>
<graphml xmlns="http://graphml.graphdrawing.org/xmlns" xmlns:xsi="http://www.w3.org/2001/XMLSchema-instance" xsi:schemaLocation="http://graphml.graphdrawing.org/xmlns http://graphml.graphdrawing.org/xmlns/1.0/graphml.xsd">
  <key attr.name="weight" attr.type="long" for="edge" id="d0" />
  <graph edgedefault="directed">
    <node id="ALB" />
    <node id="CZE" />
    <node id="DEU" />
    <node id="ITA" />
    <node id="SRB" />
    <node id="TUR" />
    <node id="MKD" />
    <node id="DZA" />
    <node id="CHN" />
    <node id="FRA" />
    <node id="GRC" />
    <node id="JPN" />
    <node id="JOR" />
    <node id="MYS" />
    <node id="MRT" />
    <node id="MAR" />
    <node id="NLD" />
    <node id="SAU" />
    <node id="ESP" />
    <node id="TUN" />
    <node id="EGY" />
    <node id="GBR" />
    <node id="USA" />
    <node id="AZE" />
    <node id="ARG" />
    <node id="BGR" />
    <node id="DNK" />
    <node id="GEO" />
    <node id="HUN" />
    <node id="KAZ" />
    <node id="KGZ" />
    <node id="NOR" />
    <node id="RUS" />
    <node id="SGP" />
    <node id="ARE" />
    <node id="UKR" />
    <node id="AUS" />
    <node id="AUT" />
    <node id="BEL" />
    <node id="BOL" />
    <node id="BRA" />
    <node id="CAN" />
    <node id="LKA" />
    <node id="CHL" />
    <node id="COL" />
    <node id="CRI" />
    <node id="HRV" />
    <node id="ECU" />
    <node id="SLV" />
    <node id="FIN" />
    <node id="GTM" />
    <node id="HND" />
    <node id="HKG" />
    <node id="IDN" />
    <node id="ISR" />
    <node id="JAM" />
    <node id="MEX" />
    <node id="OMN" />
    <node id="NZL" />
    <node id="NIC" />
    <node id="PAK" />
    <node id="PAN" />
    <node id="PRY" />
    <node id="PER" />
    <node id="PHL" />
    <node id="POL" />
    <node id="PRT" />
    <node id="SEN" />
    <node id="IND" />
    <node id="VNM" />
    <node id="ZAF" />
    <node id="SWE" />
    <node id="CHE" />
    <node id="THA" />
    <node id="URY" />
    <node id="ARM" />
    <node id="BWA" />
    <node id="BDI" />
    <node id="KHM" />
    <node id="CMR" />
    <node id="BEN" />
    <node id="ETH" />
    <node id="EST" />
    <node id="GHA" />
    <node id="IRL" />
    <node id="CIV" />
    <node id="KOR" />
    <node id="LBN" />
    <node id="LVA" />
    <node id="LTU" />
    <node id="MDG" />
    <node id="MUS" />
    <node id="MOZ" />
    <node id="NAM" />
    <node id="ROU" />
    <node id="SVK" />
    <node id="SVN" />
    <node id="ZWE" />
    <node id="TGO" />
    <node id="UGA" />
    <node id="TZA" />
    <node id="BFA" />
    <node id="BLR" />
    <node id="PSE" />
    <node id="MWI" />
    <node id="MDA" />
    <node id="CAF" />
    <node id="GMB" />
    <node id="NER" />
    <edge source="ALB" target="CZE">
      <data key="d0">5134144</data>
    </edge>
    <edge source="ALB" target="DEU">
      <data key="d0">3522915</data>
    </edge>
    <edge source="ALB" target="ITA">
      <data key="d0">10712262</data>
    </edge>
    <edge source="ALB" target="SRB">
      <data key="d0">951048</data>
    </edge>
    <edge source="ALB" target="TUR">
      <data key="d0">389090</data>
    </edge>
    <edge source="ALB" target="MKD">
      <data key="d0">917149</data>
    </edge>
    <edge source="CZE" target="ALB">
      <data key="d0">5729467</data>
    </edge>
    <edge source="CZE" target="DZA">
      <data key="d0">11350350</data>
    </edge>
    <edge source="CZE" target="AZE">
      <data key="d0">2817739</data>
    </edge>
    <edge source="CZE" target="ARG">
      <data key="d0">12323125</data>
    </edge>
    <edge source="CZE" target="AUS">
      <data key="d0">17138529</data>
    </edge>
    <edge source="CZE" target="AUT">
      <data key="d0">707431024</data>
    </edge>
    <edge source="CZE" target="ARM">
      <data key="d0">1624482</data>
    </edge>
    <edge source="CZE" target="BEL">
      <data key="d0">248937388</data>
    </edge>
    <edge source="CZE" target="BOL">
      <data key="d0">323196</data>
    </edge>
    <edge source="CZE" target="BWA">
      <data key="d0">178601</data>
    </edge>
    <edge source="CZE" target="BRA">
      <data key="d0">26543013</data>
    </edge>
    <edge source="CZE" target="BGR">
      <data key="d0">80742588</data>
    </edge>
    <edge source="CZE" target="BLR">
      <data key="d0">24248209</data>
    </edge>
    <edge source="CZE" target="KHM">
      <data key="d0">10299</data>
    </edge>
    <edge source="CZE" target="CMR">
      <data key="d0">15850</data>
    </edge>
    <edge source="CZE" target="CAN">
      <data key="d0">22592759</data>
    </edge>
    <edge source="CZE" target="CAF">
      <data key="d0">33923</data>
    </edge>
    <edge source="CZE" target="LKA">
      <data key="d0">996501</data>
    </edge>
    <edge source="CZE" target="CHL">
      <data key="d0">6730545</data>
    </edge>
    <edge source="CZE" target="CHN">
      <data key="d0">321547989</data>
    </edge>
    <edge source="CZE" target="COL">
      <data key="d0">3677218</data>
    </edge>
    <edge source="CZE" target="CRI">
      <data key="d0">679675</data>
    </edge>
    <edge source="CZE" target="HRV">
      <data key="d0">30042676</data>
    </edge>
    <edge source="CZE" target="BEN">
      <data key="d0">146420</data>
    </edge>
    <edge source="CZE" target="DNK">
      <data key="d0">83219390</data>
    </edge>
    <edge source="CZE" target="ECU">
      <data key="d0">1138164</data>
    </edge>
    <edge source="CZE" target="SLV">
      <data key="d0">3350392</data>
    </edge>
    <edge source="CZE" target="ETH">
      <data key="d0">452486</data>
    </edge>
    <edge source="CZE" target="EST">
      <data key="d0">28592646</data>
    </edge>
    <edge source="CZE" target="FIN">
      <data key="d0">68129140</data>
    </edge>
    <edge source="CZE" target="FRA">
      <data key="d0">927586303</data>
    </edge>
    <edge source="CZE" target="GEO">
      <data key="d0">9035082</data>
    </edge>
    <edge source="CZE" target="PSE">
      <data key="d0">43911</data>
    </edge>
    <edge source="CZE" target="DEU">
      <data key="d0">6408872913</data>
    </edge>
    <edge source="CZE" target="GHA">
      <data key="d0">367293</data>
    </edge>
    <edge source="CZE" target="GRC">
      <data key="d0">20993906</data>
    </edge>
    <edge source="CZE" target="GTM">
      <data key="d0">302371</data>
    </edge>
    <edge source="CZE" target="HND">
      <data key="d0">3569592</data>
    </edge>
    <edge source="CZE" target="HKG">
      <data key="d0">142726822</data>
    </edge>
    <edge source="CZE" target="HUN">
      <data key="d0">568635646</data>
    </edge>
    <edge source="CZE" target="IDN">
      <data key="d0">6542048</data>
    </edge>
    <edge source="CZE" target="IRL">
      <data key="d0">64101658</data>
    </edge>
    <edge source="CZE" target="ISR">
      <data key="d0">19578519</data>
    </edge>
    <edge source="CZE" target="ITA">
      <data key="d0">416111522</data>
    </edge>
    <edge source="CZE" target="CIV">
      <data key="d0">712217</data>
    </edge>
    <edge source="CZE" target="JAM">
      <data key="d0">11806</data>
    </edge>
    <edge source="CZE" target="JPN">
      <data key="d0">43815039</data>
    </edge>
    <edge source="CZE" target="KAZ">
      <data key="d0">13128329</data>
    </edge>
    <edge source="CZE" target="JOR">
      <data key="d0">1579217</data>
    </edge>
    <edge source="CZE" target="KOR">
      <data key="d0">77508867</data>
    </edge>
    <edge source="CZE" target="KGZ">
      <data key="d0">337840</data>
    </edge>
    <edge source="CZE" target="LBN">
      <data key="d0">3705077</data>
    </edge>
    <edge source="CZE" target="LVA">
      <data key="d0">17047173</data>
    </edge>
    <edge source="CZE" target="LTU">
      <data key="d0">44839206</data>
    </edge>
    <edge source="CZE" target="MDG">
      <data key="d0">43646</data>
    </edge>
    <edge source="CZE" target="MYS">
      <data key="d0">54533847</data>
    </edge>
    <edge source="CZE" target="MUS">
      <data key="d0">350263</data>
    </edge>
    <edge source="CZE" target="MEX">
      <data key="d0">70871338</data>
    </edge>
    <edge source="CZE" target="MDA">
      <data key="d0">2739024</data>
    </edge>
    <edge source="CZE" target="MAR">
      <data key="d0">88246410</data>
    </edge>
    <edge source="CZE" target="MOZ">
      <data key="d0">32392</data>
    </edge>
    <edge source="CZE" target="OMN">
      <data key="d0">9306340</data>
    </edge>
    <edge source="CZE" target="NAM">
      <data key="d0">130254</data>
    </edge>
    <edge source="CZE" target="NLD">
      <data key="d0">580213391</data>
    </edge>
    <edge source="CZE" target="NZL">
      <data key="d0">3373092</data>
    </edge>
    <edge source="CZE" target="NIC">
      <data key="d0">330067</data>
    </edge>
    <edge source="CZE" target="NOR">
      <data key="d0">26211035</data>
    </edge>
    <edge source="CZE" target="PAK">
      <data key="d0">4528958</data>
    </edge>
    <edge source="CZE" target="PAN">
      <data key="d0">1026327</data>
    </edge>
    <edge source="CZE" target="PRY">
      <data key="d0">442403</data>
    </edge>
    <edge source="CZE" target="PER">
      <data key="d0">2951338</data>
    </edge>
    <edge source="CZE" target="PHL">
      <data key="d0">60484453</data>
    </edge>
    <edge source="CZE" target="POL">
      <data key="d0">630531458</data>
    </edge>
    <edge source="CZE" target="PRT">
      <data key="d0">51119535</data>
    </edge>
    <edge source="CZE" target="ROU">
      <data key="d0">380899452</data>
    </edge>
    <edge source="CZE" target="RUS">
      <data key="d0">302498161</data>
    </edge>
    <edge source="CZE" target="SAU">
      <data key="d0">23700579</data>
    </edge>
    <edge source="CZE" target="SEN">
      <data key="d0">550171</data>
    </edge>
    <edge source="CZE" target="SRB">
      <data key="d0">41212541</data>
    </edge>
    <edge source="CZE" target="IND">
      <data key="d0">53347054</data>
    </edge>
    <edge source="CZE" target="SGP">
      <data key="d0">38058485</data>
    </edge>
    <edge source="CZE" target="SVK">
      <data key="d0">760389529</data>
    </edge>
    <edge source="CZE" target="VNM">
      <data key="d0">9840975</data>
    </edge>
    <edge source="CZE" target="SVN">
      <data key="d0">33233448</data>
    </edge>
    <edge source="CZE" target="ZAF">
      <data key="d0">35404575</data>
    </edge>
    <edge source="CZE" target="ZWE">
      <data key="d0">17442</data>
    </edge>
    <edge source="CZE" target="ESP">
      <data key="d0">364182209</data>
    </edge>
    <edge source="CZE" target="SWE">
      <data key="d0">173210574</data>
    </edge>
    <edge source="CZE" target="CHE">
      <data key="d0">232387397</data>
    </edge>
    <edge source="CZE" target="THA">
      <data key="d0">13866584</data>
    </edge>
    <edge source="CZE" target="TGO">
      <data key="d0">87456</data>
    </edge>
    <edge source="CZE" target="ARE">
      <data key="d0">63281900</data>
    </edge>
    <edge source="CZE" target="TUN">
      <data key="d0">63228290</data>
    </edge>
    <edge source="CZE" target="TUR">
      <data key="d0">165728081</data>
    </edge>
    <edge source="CZE" target="UGA">
      <data key="d0">182054</data>
    </edge>
    <edge source="CZE" target="UKR">
      <data key="d0">152414942</data>
    </edge>
    <edge source="CZE" target="MKD">
      <data key="d0">3206353</data>
    </edge>
    <edge source="CZE" target="EGY">
      <data key="d0">32702895</data>
    </edge>
    <edge source="CZE" target="GBR">
      <data key="d0">797580599</data>
    </edge>
    <edge source="CZE" target="TZA">
      <data key="d0">940937</data>
    </edge>
    <edge source="CZE" target="USA">
      <data key="d0">493793773</data>
    </edge>
    <edge source="CZE" target="BFA">
      <data key="d0">21116</data>
    </edge>
    <edge source="CZE" target="URY">
      <data key="d0">947830</data>
    </edge>
    <edge source="DEU" target="ALB">
      <data key="d0">10066327</data>
    </edge>
    <edge source="DEU" target="DZA">
      <data key="d0">65793674</data>
    </edge>
    <edge source="DEU" target="AZE">
      <data key="d0">27621091</data>
    </edge>
    <edge source="DEU" target="ARG">
      <data key="d0">187891764</data>
    </edge>
    <edge source="DEU" target="AUS">
      <data key="d0">682748826</data>
    </edge>
    <edge source="DEU" target="AUT">
      <data key="d0">4239562508</data>
    </edge>
    <edge source="DEU" target="ARM">
      <data key="d0">6136534</data>
    </edge>
    <edge source="DEU" target="BEL">
      <data key="d0">2116988441</data>
    </edge>
    <edge source="DEU" target="BOL">
      <data key="d0">12902132</data>
    </edge>
    <edge source="DEU" target="BWA">
      <data key="d0">46918358</data>
    </edge>
    <edge source="DEU" target="BRA">
      <data key="d0">820998994</data>
    </edge>
    <edge source="DEU" target="BGR">
      <data key="d0">345838491</data>
    </edge>
    <edge source="DEU" target="BDI">
      <data key="d0">300421</data>
    </edge>
    <edge source="DEU" target="BLR">
      <data key="d0">91533770</data>
    </edge>
    <edge source="DEU" target="KHM">
      <data key="d0">19057897</data>
    </edge>
    <edge source="DEU" target="CMR">
      <data key="d0">5348432</data>
    </edge>
    <edge source="DEU" target="CAN">
      <data key="d0">552329756</data>
    </edge>
    <edge source="DEU" target="CAF">
      <data key="d0">590759</data>
    </edge>
    <edge source="DEU" target="LKA">
      <data key="d0">45740175</data>
    </edge>
    <edge source="DEU" target="CHL">
      <data key="d0">152431122</data>
    </edge>
    <edge source="DEU" target="CHN">
      <data key="d0">10896157344</data>
    </edge>
    <edge source="DEU" target="COL">
      <data key="d0">94951591</data>
    </edge>
    <edge source="DEU" target="CRI">
      <data key="d0">25117416</data>
    </edge>
    <edge source="DEU" target="HRV">
      <data key="d0">152439535</data>
    </edge>
    <edge source="DEU" target="CZE">
      <data key="d0">4281512274</data>
    </edge>
    <edge source="DEU" target="BEN">
      <data key="d0">4769325</data>
    </edge>
    <edge source="DEU" target="DNK">
      <data key="d0">1189617718</data>
    </edge>
    <edge source="DEU" target="ECU">
      <data key="d0">19490804</data>
    </edge>
    <edge source="DEU" target="SLV">
      <data key="d0">9927132</data>
    </edge>
    <edge source="DEU" target="ETH">
      <data key="d0">15520134</data>
    </edge>
    <edge source="DEU" target="EST">
      <data key="d0">239260191</data>
    </edge>
    <edge source="DEU" target="FIN">
      <data key="d0">787405985</data>
    </edge>
    <edge source="DEU" target="FRA">
      <data key="d0">6425169311</data>
    </edge>
    <edge source="DEU" target="GEO">
      <data key="d0">27761148</data>
    </edge>
    <edge source="DEU" target="GMB">
      <data key="d0">580149</data>
    </edge>
    <edge source="DEU" target="PSE">
      <data key="d0">5443770</data>
    </edge>
    <edge source="DEU" target="GHA">
      <data key="d0">16425156</data>
    </edge>
    <edge source="DEU" target="GRC">
      <data key="d0">261392304</data>
    </edge>
    <edge source="DEU" target="GTM">
      <data key="d0">15606764</data>
    </edge>
    <edge source="DEU" target="HND">
      <data key="d0">19186930</data>
    </edge>
    <edge source="DEU" target="HKG">
      <data key="d0">1047988964</data>
    </edge>
    <edge source="DEU" target="HUN">
      <data key="d0">3978762775</data>
    </edge>
    <edge source="DEU" target="IDN">
      <data key="d0">276362421</data>
    </edge>
    <edge source="DEU" target="IRL">
      <data key="d0">417499735</data>
    </edge>
    <edge source="DEU" target="ISR">
      <data key="d0">462690079</data>
    </edge>
    <edge source="DEU" target="ITA">
      <data key="d0">4519563081</data>
    </edge>
    <edge source="DEU" target="CIV">
      <data key="d0">4674989</data>
    </edge>
    <edge source="DEU" target="JAM">
      <data key="d0">1058121</data>
    </edge>
    <edge source="DEU" target="JPN">
      <data key="d0">1528908789</data>
    </edge>
    <edge source="DEU" target="KAZ">
      <data key="d0">64472704</data>
    </edge>
    <edge source="DEU" target="JOR">
      <data key="d0">40939965</data>
    </edge>
    <edge source="DEU" target="KOR">
      <data key="d0">1396332492</data>
    </edge>
    <edge source="DEU" target="KGZ">
      <data key="d0">4369718</data>
    </edge>
    <edge source="DEU" target="LBN">
      <data key="d0">59980127</data>
    </edge>
    <edge source="DEU" target="LVA">
      <data key="d0">96600423</data>
    </edge>
    <edge source="DEU" target="LTU">
      <data key="d0">182863003</data>
    </edge>
    <edge source="DEU" target="MDG">
      <data key="d0">2011726</data>
    </edge>
    <edge source="DEU" target="MWI">
      <data key="d0">1342905</data>
    </edge>
    <edge source="DEU" target="MYS">
      <data key="d0">1356433774</data>
    </edge>
    <edge source="DEU" target="MRT">
      <data key="d0">4658777</data>
    </edge>
    <edge source="DEU" target="MUS">
      <data key="d0">6578998</data>
    </edge>
    <edge source="DEU" target="MEX">
      <data key="d0">1129778469</data>
    </edge>
    <edge source="DEU" target="MDA">
      <data key="d0">12679392</data>
    </edge>
    <edge source="DEU" target="MAR">
      <data key="d0">275446410</data>
    </edge>
    <edge source="DEU" target="MOZ">
      <data key="d0">2001595</data>
    </edge>
    <edge source="DEU" target="OMN">
      <data key="d0">84243325</data>
    </edge>
    <edge source="DEU" target="NAM">
      <data key="d0">5766726</data>
    </edge>
    <edge source="DEU" target="NLD">
      <data key="d0">4979949275</data>
    </edge>
    <edge source="DEU" target="NZL">
      <data key="d0">82231730</data>
    </edge>
    <edge source="DEU" target="NIC">
      <data key="d0">22672918</data>
    </edge>
    <edge source="DEU" target="NER">
      <data key="d0">1069558</data>
    </edge>
    <edge source="DEU" target="NOR">
      <data key="d0">551257251</data>
    </edge>
    <edge source="DEU" target="PAK">
      <data key="d0">72678078</data>
    </edge>
    <edge source="DEU" target="PAN">
      <data key="d0">12521006</data>
    </edge>
    <edge source="DEU" target="PRY">
      <data key="d0">14964896</data>
    </edge>
    <edge source="DEU" target="PER">
      <data key="d0">74784963</data>
    </edge>
    <edge source="DEU" target="PHL">
      <data key="d0">462289767</data>
    </edge>
    <edge source="DEU" target="POL">
      <data key="d0">3950590538</data>
    </edge>
    <edge source="DEU" target="PRT">
      <data key="d0">892134910</data>
    </edge>
    <edge source="DEU" target="ROU">
      <data key="d0">2609537745</data>
    </edge>
    <edge source="DEU" target="RUS">
      <data key="d0">1786004002</data>
    </edge>
    <edge source="DEU" target="SAU">
      <data key="d0">770906082</data>
    </edge>
    <edge source="DEU" target="SEN">
      <data key="d0">6311621</data>
    </edge>
    <edge source="DEU" target="SRB">
      <data key="d0">305308830</data>
    </edge>
    <edge source="DEU" target="IND">
      <data key="d0">1186203733</data>
    </edge>
    <edge source="DEU" target="SGP">
      <data key="d0">1196139481</data>
    </edge>
    <edge source="DEU" target="SVK">
      <data key="d0">1452696038</data>
    </edge>
    <edge source="DEU" target="VNM">
      <data key="d0">194544950</data>
    </edge>
    <edge source="DEU" target="SVN">
      <data key="d0">497632173</data>
    </edge>
    <edge source="DEU" target="ZAF">
      <data key="d0">825751344</data>
    </edge>
    <edge source="DEU" target="ZWE">
      <data key="d0">1371384</data>
    </edge>
    <edge source="DEU" target="ESP">
      <data key="d0">3131454997</data>
    </edge>
    <edge source="DEU" target="SWE">
      <data key="d0">1909081316</data>
    </edge>
    <edge source="DEU" target="CHE">
      <data key="d0">3125482213</data>
    </edge>
    <edge source="DEU" target="THA">
      <data key="d0">631853089</data>
    </edge>
    <edge source="DEU" target="TGO">
      <data key="d0">689217</data>
    </edge>
    <edge source="DEU" target="ARE">
      <data key="d0">830708484</data>
    </edge>
    <edge source="DEU" target="TUN">
      <data key="d0">458458353</data>
    </edge>
    <edge source="DEU" target="TUR">
      <data key="d0">1755357297</data>
    </edge>
    <edge source="DEU" target="UGA">
      <data key="d0">6814678</data>
    </edge>
    <edge source="DEU" target="UKR">
      <data key="d0">274938475</data>
    </edge>
    <edge source="DEU" target="MKD">
      <data key="d0">156092719</data>
    </edge>
    <edge source="DEU" target="EGY">
      <data key="d0">424053836</data>
    </edge>
    <edge source="DEU" target="GBR">
      <data key="d0">4634609445</data>
    </edge>
    <edge source="DEU" target="TZA">
      <data key="d0">12971584</data>
    </edge>
    <edge source="DEU" target="USA">
      <data key="d0">9420537887</data>
    </edge>
    <edge source="DEU" target="BFA">
      <data key="d0">2571300</data>
    </edge>
    <edge source="DEU" target="URY">
      <data key="d0">13832804</data>
    </edge>
    <edge source="ITA" target="ALB">
      <data key="d0">64313552</data>
    </edge>
    <edge source="ITA" target="DZA">
      <data key="d0">205735997</data>
    </edge>
    <edge source="ITA" target="AZE">
      <data key="d0">14405425</data>
    </edge>
    <edge source="ITA" target="ARG">
      <data key="d0">64552710</data>
    </edge>
    <edge source="ITA" target="AUS">
      <data key="d0">206252056</data>
    </edge>
    <edge source="ITA" target="AUT">
      <data key="d0">334001914</data>
    </edge>
    <edge source="ITA" target="ARM">
      <data key="d0">2585793</data>
    </edge>
    <edge source="ITA" target="BEL">
      <data key="d0">370786290</data>
    </edge>
    <edge source="ITA" target="BOL">
      <data key="d0">13433193</data>
    </edge>
    <edge source="ITA" target="BWA">
      <data key="d0">624678</data>
    </edge>
    <edge source="ITA" target="BRA">
      <data key="d0">237149718</data>
    </edge>
    <edge source="ITA" target="BGR">
      <data key="d0">134589376</data>
    </edge>
    <edge source="ITA" target="BDI">
      <data key="d0">175846</data>
    </edge>
    <edge source="ITA" target="BLR">
      <data key="d0">10302709</data>
    </edge>
    <edge source="ITA" target="KHM">
      <data key="d0">1331861</data>
    </edge>
    <edge source="ITA" target="CMR">
      <data key="d0">3296630</data>
    </edge>
    <edge source="ITA" target="CAN">
      <data key="d0">117145061</data>
    </edge>
    <edge source="ITA" target="CAF">
      <data key="d0">1081076</data>
    </edge>
    <edge source="ITA" target="LKA">
      <data key="d0">9303184</data>
    </edge>
    <edge source="ITA" target="CHL">
      <data key="d0">99007714</data>
    </edge>
    <edge source="ITA" target="CHN">
      <data key="d0">447014351</data>
    </edge>
    <edge source="ITA" target="COL">
      <data key="d0">37635060</data>
    </edge>
    <edge source="ITA" target="CRI">
      <data key="d0">7711265</data>
    </edge>
    <edge source="ITA" target="HRV">
      <data key="d0">122124353</data>
    </edge>
    <edge source="ITA" target="CZE">
      <data key="d0">373883275</data>
    </edge>
    <edge source="ITA" target="BEN">
      <data key="d0">1137370</data>
    </edge>
    <edge source="ITA" target="DNK">
      <data key="d0">209971498</data>
    </edge>
    <edge source="ITA" target="ECU">
      <data key="d0">7825809</data>
    </edge>
    <edge source="ITA" target="SLV">
      <data key="d0">9012745</data>
    </edge>
    <edge source="ITA" target="ETH">
      <data key="d0">54724777</data>
    </edge>
    <edge source="ITA" target="EST">
      <data key="d0">26740970</data>
    </edge>
    <edge source="ITA" target="FIN">
      <data key="d0">115042962</data>
    </edge>
    <edge source="ITA" target="FRA">
      <data key="d0">2445600210</data>
    </edge>
    <edge source="ITA" target="GEO">
      <data key="d0">24956904</data>
    </edge>
    <edge source="ITA" target="GMB">
      <data key="d0">333234</data>
    </edge>
    <edge source="ITA" target="PSE">
      <data key="d0">2036194</data>
    </edge>
    <edge source="ITA" target="DEU">
      <data key="d0">3050181543</data>
    </edge>
    <edge source="ITA" target="GHA">
      <data key="d0">18411763</data>
    </edge>
    <edge source="ITA" target="GRC">
      <data key="d0">153154183</data>
    </edge>
    <edge source="ITA" target="GTM">
      <data key="d0">3143497</data>
    </edge>
    <edge source="ITA" target="HND">
      <data key="d0">1427371</data>
    </edge>
    <edge source="ITA" target="HKG">
      <data key="d0">174906577</data>
    </edge>
    <edge source="ITA" target="HUN">
      <data key="d0">317494093</data>
    </edge>
    <edge source="ITA" target="IDN">
      <data key="d0">49193351</data>
    </edge>
    <edge source="ITA" target="IRL">
      <data key="d0">72999021</data>
    </edge>
    <edge source="ITA" target="ISR">
      <data key="d0">128208525</data>
    </edge>
    <edge source="ITA" target="CIV">
      <data key="d0">6018394</data>
    </edge>
    <edge source="ITA" target="JAM">
      <data key="d0">1211389</data>
    </edge>
    <edge source="ITA" target="JPN">
      <data key="d0">118473132</data>
    </edge>
    <edge source="ITA" target="KAZ">
      <data key="d0">28950081</data>
    </edge>
    <edge source="ITA" target="JOR">
      <data key="d0">46365110</data>
    </edge>
    <edge source="ITA" target="KOR">
      <data key="d0">175879263</data>
    </edge>
    <edge source="ITA" target="KGZ">
      <data key="d0">1512626</data>
    </edge>
    <edge source="ITA" target="LBN">
      <data key="d0">44148967</data>
    </edge>
    <edge source="ITA" target="LVA">
      <data key="d0">14245213</data>
    </edge>
    <edge source="ITA" target="LTU">
      <data key="d0">38190924</data>
    </edge>
    <edge source="ITA" target="MDG">
      <data key="d0">1048895</data>
    </edge>
    <edge source="ITA" target="MWI">
      <data key="d0">123306</data>
    </edge>
    <edge source="ITA" target="MYS">
      <data key="d0">143971766</data>
    </edge>
    <edge source="ITA" target="MRT">
      <data key="d0">2619583</data>
    </edge>
    <edge source="ITA" target="MUS">
      <data key="d0">4510716</data>
    </edge>
    <edge source="ITA" target="MEX">
      <data key="d0">167320272</data>
    </edge>
    <edge source="ITA" target="MDA">
      <data key="d0">6340840</data>
    </edge>
    <edge source="ITA" target="MAR">
      <data key="d0">183958599</data>
    </edge>
    <edge source="ITA" target="MOZ">
      <data key="d0">1369482</data>
    </edge>
    <edge source="ITA" target="OMN">
      <data key="d0">26355454</data>
    </edge>
    <edge source="ITA" target="NAM">
      <data key="d0">424697</data>
    </edge>
    <edge source="ITA" target="NLD">
      <data key="d0">494464230</data>
    </edge>
    <edge source="ITA" target="NZL">
      <data key="d0">27271569</data>
    </edge>
    <edge source="ITA" target="NIC">
      <data key="d0">1126137</data>
    </edge>
    <edge source="ITA" target="NER">
      <data key="d0">525791</data>
    </edge>
    <edge source="ITA" target="NOR">
      <data key="d0">71411529</data>
    </edge>
    <edge source="ITA" target="PAK">
      <data key="d0">32156152</data>
    </edge>
    <edge source="ITA" target="PAN">
      <data key="d0">32613875</data>
    </edge>
    <edge source="ITA" target="PRY">
      <data key="d0">7212406</data>
    </edge>
    <edge source="ITA" target="PER">
      <data key="d0">41414259</data>
    </edge>
    <edge source="ITA" target="PHL">
      <data key="d0">144248784</data>
    </edge>
    <edge source="ITA" target="POL">
      <data key="d0">818270801</data>
    </edge>
    <edge source="ITA" target="PRT">
      <data key="d0">122800754</data>
    </edge>
    <edge source="ITA" target="ROU">
      <data key="d0">532241267</data>
    </edge>
    <edge source="ITA" target="RUS">
      <data key="d0">311633629</data>
    </edge>
    <edge source="ITA" target="SAU">
      <data key="d0">262286870</data>
    </edge>
    <edge source="ITA" target="SEN">
      <data key="d0">6031101</data>
    </edge>
    <edge source="ITA" target="SRB">
      <data key="d0">66983479</data>
    </edge>
    <edge source="ITA" target="IND">
      <data key="d0">127397497</data>
    </edge>
    <edge source="ITA" target="SGP">
      <data key="d0">326313298</data>
    </edge>
    <edge source="ITA" target="SVK">
      <data key="d0">323284047</data>
    </edge>
    <edge source="ITA" target="VNM">
      <data key="d0">46588178</data>
    </edge>
    <edge source="ITA" target="SVN">
      <data key="d0">173381664</data>
    </edge>
    <edge source="ITA" target="ZAF">
      <data key="d0">120264478</data>
    </edge>
    <edge source="ITA" target="ZWE">
      <data key="d0">396823</data>
    </edge>
    <edge source="ITA" target="ESP">
      <data key="d0">880118982</data>
    </edge>
    <edge source="ITA" target="SWE">
      <data key="d0">330129139</data>
    </edge>
    <edge source="ITA" target="CHE">
      <data key="d0">556727014</data>
    </edge>
    <edge source="ITA" target="THA">
      <data key="d0">83042531</data>
    </edge>
    <edge source="ITA" target="TGO">
      <data key="d0">726686</data>
    </edge>
    <edge source="ITA" target="ARE">
      <data key="d0">352445239</data>
    </edge>
    <edge source="ITA" target="TUN">
      <data key="d0">286498420</data>
    </edge>
    <edge source="ITA" target="TUR">
      <data key="d0">524675756</data>
    </edge>
    <edge source="ITA" target="UGA">
      <data key="d0">3016195</data>
    </edge>
    <edge source="ITA" target="UKR">
      <data key="d0">46686257</data>
    </edge>
    <edge source="ITA" target="MKD">
      <data key="d0">7102355</data>
    </edge>
    <edge source="ITA" target="EGY">
      <data key="d0">213998829</data>
    </edge>
    <edge source="ITA" target="GBR">
      <data key="d0">1219643869</data>
    </edge>
    <edge source="ITA" target="TZA">
      <data key="d0">3040644</data>
    </edge>
    <edge source="ITA" target="USA">
      <data key="d0">1114833679</data>
    </edge>
    <edge source="ITA" target="BFA">
      <data key="d0">4411466</data>
    </edge>
    <edge source="ITA" target="URY">
      <data key="d0">9157788</data>
    </edge>
    <edge source="SRB" target="ALB">
      <data key="d0">3285590</data>
    </edge>
    <edge source="SRB" target="DZA">
      <data key="d0">1560779</data>
    </edge>
    <edge source="SRB" target="AZE">
      <data key="d0">951217</data>
    </edge>
    <edge source="SRB" target="ARG">
      <data key="d0">10297</data>
    </edge>
    <edge source="SRB" target="AUS">
      <data key="d0">147816</data>
    </edge>
    <edge source="SRB" target="AUT">
      <data key="d0">60592232</data>
    </edge>
    <edge source="SRB" target="BEL">
      <data key="d0">3789831</data>
    </edge>
    <edge source="SRB" target="BWA">
      <data key="d0">227662</data>
    </edge>
    <edge source="SRB" target="BRA">
      <data key="d0">30516</data>
    </edge>
    <edge source="SRB" target="BGR">
      <data key="d0">5503776</data>
    </edge>
    <edge source="SRB" target="BLR">
      <data key="d0">253557</data>
    </edge>
    <edge source="SRB" target="CAN">
      <data key="d0">128068</data>
    </edge>
    <edge source="SRB" target="CHL">
      <data key="d0">43581</data>
    </edge>
    <edge source="SRB" target="CHN">
      <data key="d0">573309</data>
    </edge>
    <edge source="SRB" target="HRV">
      <data key="d0">18137584</data>
    </edge>
    <edge source="SRB" target="CZE">
      <data key="d0">126946756</data>
    </edge>
    <edge source="SRB" target="DNK">
      <data key="d0">6406194</data>
    </edge>
    <edge source="SRB" target="EST">
      <data key="d0">129847</data>
    </edge>
    <edge source="SRB" target="FIN">
      <data key="d0">5676708</data>
    </edge>
    <edge source="SRB" target="FRA">
      <data key="d0">4199103</data>
    </edge>
    <edge source="SRB" target="GEO">
      <data key="d0">229294</data>
    </edge>
    <edge source="SRB" target="DEU">
      <data key="d0">348278874</data>
    </edge>
    <edge source="SRB" target="GRC">
      <data key="d0">879258</data>
    </edge>
    <edge source="SRB" target="HKG">
      <data key="d0">176215</data>
    </edge>
    <edge source="SRB" target="HUN">
      <data key="d0">63786544</data>
    </edge>
    <edge source="SRB" target="IRL">
      <data key="d0">104789</data>
    </edge>
    <edge source="SRB" target="ISR">
      <data key="d0">776135</data>
    </edge>
    <edge source="SRB" target="ITA">
      <data key="d0">16650074</data>
    </edge>
    <edge source="SRB" target="JPN">
      <data key="d0">33342</data>
    </edge>
    <edge source="SRB" target="KAZ">
      <data key="d0">1250463</data>
    </edge>
    <edge source="SRB" target="JOR">
      <data key="d0">41914</data>
    </edge>
    <edge source="SRB" target="KOR">
      <data key="d0">229214</data>
    </edge>
    <edge source="SRB" target="KGZ">
      <data key="d0">741668</data>
    </edge>
    <edge source="SRB" target="LBN">
      <data key="d0">176256</data>
    </edge>
    <edge source="SRB" target="LVA">
      <data key="d0">199232</data>
    </edge>
    <edge source="SRB" target="LTU">
      <data key="d0">6791712</data>
    </edge>
    <edge source="SRB" target="MUS">
      <data key="d0">87796</data>
    </edge>
    <edge source="SRB" target="MDA">
      <data key="d0">125962</data>
    </edge>
    <edge source="SRB" target="MAR">
      <data key="d0">647605</data>
    </edge>
    <edge source="SRB" target="NLD">
      <data key="d0">3511359</data>
    </edge>
    <edge source="SRB" target="NZL">
      <data key="d0">302986</data>
    </edge>
    <edge source="SRB" target="NOR">
      <data key="d0">593561</data>
    </edge>
    <edge source="SRB" target="PAK">
      <data key="d0">25488</data>
    </edge>
    <edge source="SRB" target="POL">
      <data key="d0">39731152</data>
    </edge>
    <edge source="SRB" target="PRT">
      <data key="d0">414500</data>
    </edge>
    <edge source="SRB" target="ROU">
      <data key="d0">68308625</data>
    </edge>
    <edge source="SRB" target="RUS">
      <data key="d0">44820274</data>
    </edge>
    <edge source="SRB" target="SAU">
      <data key="d0">37118</data>
    </edge>
    <edge source="SRB" target="IND">
      <data key="d0">117638</data>
    </edge>
    <edge source="SRB" target="SGP">
      <data key="d0">102864</data>
    </edge>
    <edge source="SRB" target="SVK">
      <data key="d0">131406718</data>
    </edge>
    <edge source="SRB" target="VNM">
      <data key="d0">39472</data>
    </edge>
    <edge source="SRB" target="SVN">
      <data key="d0">60200990</data>
    </edge>
    <edge source="SRB" target="ZAF">
      <data key="d0">50063</data>
    </edge>
    <edge source="SRB" target="ESP">
      <data key="d0">1428687</data>
    </edge>
    <edge source="SRB" target="SWE">
      <data key="d0">13783361</data>
    </edge>
    <edge source="SRB" target="CHE">
      <data key="d0">2180997</data>
    </edge>
    <edge source="SRB" target="THA">
      <data key="d0">41647</data>
    </edge>
    <edge source="SRB" target="ARE">
      <data key="d0">862162</data>
    </edge>
    <edge source="SRB" target="TUN">
      <data key="d0">102978</data>
    </edge>
    <edge source="SRB" target="TUR">
      <data key="d0">361352</data>
    </edge>
    <edge source="SRB" target="UKR">
      <data key="d0">7371126</data>
    </edge>
    <edge source="SRB" target="MKD">
      <data key="d0">19123449</data>
    </edge>
    <edge source="SRB" target="EGY">
      <data key="d0">102202</data>
    </edge>
    <edge source="SRB" target="GBR">
      <data key="d0">79208934</data>
    </edge>
    <edge source="SRB" target="USA">
      <data key="d0">9970083</data>
    </edge>
    <edge source="TUR" target="ALB">
      <data key="d0">22053453</data>
    </edge>
    <edge source="TUR" target="DZA">
      <data key="d0">161483059</data>
    </edge>
    <edge source="TUR" target="AZE">
      <data key="d0">80649158</data>
    </edge>
    <edge source="TUR" target="ARG">
      <data key="d0">15280557</data>
    </edge>
    <edge source="TUR" target="AUS">
      <data key="d0">71733920</data>
    </edge>
    <edge source="TUR" target="AUT">
      <data key="d0">57522674</data>
    </edge>
    <edge source="TUR" target="BEL">
      <data key="d0">125758733</data>
    </edge>
    <edge source="TUR" target="BOL">
      <data key="d0">1979012</data>
    </edge>
    <edge source="TUR" target="BWA">
      <data key="d0">62123</data>
    </edge>
    <edge source="TUR" target="BRA">
      <data key="d0">10951175</data>
    </edge>
    <edge source="TUR" target="BGR">
      <data key="d0">121106796</data>
    </edge>
    <edge source="TUR" target="BDI">
      <data key="d0">103609</data>
    </edge>
    <edge source="TUR" target="BLR">
      <data key="d0">5437435</data>
    </edge>
    <edge source="TUR" target="KHM">
      <data key="d0">119822</data>
    </edge>
    <edge source="TUR" target="CMR">
      <data key="d0">5107219</data>
    </edge>
    <edge source="TUR" target="CAN">
      <data key="d0">34286372</data>
    </edge>
    <edge source="TUR" target="CAF">
      <data key="d0">57430</data>
    </edge>
    <edge source="TUR" target="LKA">
      <data key="d0">2998280</data>
    </edge>
    <edge source="TUR" target="CHL">
      <data key="d0">7678418</data>
    </edge>
    <edge source="TUR" target="CHN">
      <data key="d0">38283388</data>
    </edge>
    <edge source="TUR" target="COL">
      <data key="d0">7994318</data>
    </edge>
    <edge source="TUR" target="CRI">
      <data key="d0">466127</data>
    </edge>
    <edge source="TUR" target="HRV">
      <data key="d0">32586012</data>
    </edge>
    <edge source="TUR" target="CZE">
      <data key="d0">56953011</data>
    </edge>
    <edge source="TUR" target="BEN">
      <data key="d0">3838635</data>
    </edge>
    <edge source="TUR" target="DNK">
      <data key="d0">48086147</data>
    </edge>
    <edge source="TUR" target="ECU">
      <data key="d0">4308554</data>
    </edge>
    <edge source="TUR" target="SLV">
      <data key="d0">953069</data>
    </edge>
    <edge source="TUR" target="ETH">
      <data key="d0">19669677</data>
    </edge>
    <edge source="TUR" target="EST">
      <data key="d0">6105354</data>
    </edge>
    <edge source="TUR" target="FIN">
      <data key="d0">18533819</data>
    </edge>
    <edge source="TUR" target="FRA">
      <data key="d0">683869638</data>
    </edge>
    <edge source="TUR" target="GEO">
      <data key="d0">86374975</data>
    </edge>
    <edge source="TUR" target="GMB">
      <data key="d0">528350</data>
    </edge>
    <edge source="TUR" target="PSE">
      <data key="d0">3427003</data>
    </edge>
    <edge source="TUR" target="DEU">
      <data key="d0">737395085</data>
    </edge>
    <edge source="TUR" target="GHA">
      <data key="d0">37627926</data>
    </edge>
    <edge source="TUR" target="GRC">
      <data key="d0">93950822</data>
    </edge>
    <edge source="TUR" target="GTM">
      <data key="d0">341367</data>
    </edge>
    <edge source="TUR" target="HND">
      <data key="d0">13406</data>
    </edge>
    <edge source="TUR" target="HKG">
      <data key="d0">18736328</data>
    </edge>
    <edge source="TUR" target="HUN">
      <data key="d0">56290711</data>
    </edge>
    <edge source="TUR" target="IDN">
      <data key="d0">22618638</data>
    </edge>
    <edge source="TUR" target="IRL">
      <data key="d0">50064895</data>
    </edge>
    <edge source="TUR" target="ISR">
      <data key="d0">238851108</data>
    </edge>
    <edge source="TUR" target="ITA">
      <data key="d0">399638361</data>
    </edge>
    <edge source="TUR" target="CIV">
      <data key="d0">4482906</data>
    </edge>
    <edge source="TUR" target="JAM">
      <data key="d0">2269799</data>
    </edge>
    <edge source="TUR" target="JPN">
      <data key="d0">3933761</data>
    </edge>
    <edge source="TUR" target="KAZ">
      <data key="d0">51564646</data>
    </edge>
    <edge source="TUR" target="JOR">
      <data key="d0">55544866</data>
    </edge>
    <edge source="TUR" target="KOR">
      <data key="d0">21200494</data>
    </edge>
    <edge source="TUR" target="KGZ">
      <data key="d0">10648195</data>
    </edge>
    <edge source="TUR" target="LBN">
      <data key="d0">26106891</data>
    </edge>
    <edge source="TUR" target="LVA">
      <data key="d0">5092179</data>
    </edge>
    <edge source="TUR" target="LTU">
      <data key="d0">12380272</data>
    </edge>
    <edge source="TUR" target="MDG">
      <data key="d0">705747</data>
    </edge>
    <edge source="TUR" target="MWI">
      <data key="d0">247326</data>
    </edge>
    <edge source="TUR" target="MYS">
      <data key="d0">9341057</data>
    </edge>
    <edge source="TUR" target="MRT">
      <data key="d0">3197825</data>
    </edge>
    <edge source="TUR" target="MUS">
      <data key="d0">4447972</data>
    </edge>
    <edge source="TUR" target="MEX">
      <data key="d0">7519950</data>
    </edge>
    <edge source="TUR" target="MDA">
      <data key="d0">6156275</data>
    </edge>
    <edge source="TUR" target="MAR">
      <data key="d0">85387172</data>
    </edge>
    <edge source="TUR" target="MOZ">
      <data key="d0">3681933</data>
    </edge>
    <edge source="TUR" target="OMN">
      <data key="d0">16329029</data>
    </edge>
    <edge source="TUR" target="NAM">
      <data key="d0">43376</data>
    </edge>
    <edge source="TUR" target="NLD">
      <data key="d0">89465248</data>
    </edge>
    <edge source="TUR" target="NZL">
      <data key="d0">10305159</data>
    </edge>
    <edge source="TUR" target="NIC">
      <data key="d0">813229</data>
    </edge>
    <edge source="TUR" target="NER">
      <data key="d0">934318</data>
    </edge>
    <edge source="TUR" target="NOR">
      <data key="d0">9105964</data>
    </edge>
    <edge source="TUR" target="PAK">
      <data key="d0">18009263</data>
    </edge>
    <edge source="TUR" target="PAN">
      <data key="d0">2512660</data>
    </edge>
    <edge source="TUR" target="PRY">
      <data key="d0">1654489</data>
    </edge>
    <edge source="TUR" target="PER">
      <data key="d0">3551863</data>
    </edge>
    <edge source="TUR" target="PHL">
      <data key="d0">5116109</data>
    </edge>
    <edge source="TUR" target="POL">
      <data key="d0">170237327</data>
    </edge>
    <edge source="TUR" target="PRT">
      <data key="d0">42422642</data>
    </edge>
    <edge source="TUR" target="ROU">
      <data key="d0">130797320</data>
    </edge>
    <edge source="TUR" target="RUS">
      <data key="d0">92259554</data>
    </edge>
    <edge source="TUR" target="SAU">
      <data key="d0">354983695</data>
    </edge>
    <edge source="TUR" target="SEN">
      <data key="d0">10125930</data>
    </edge>
    <edge source="TUR" target="SRB">
      <data key="d0">62660027</data>
    </edge>
    <edge source="TUR" target="IND">
      <data key="d0">28705216</data>
    </edge>
    <edge source="TUR" target="SGP">
      <data key="d0">22088117</data>
    </edge>
    <edge source="TUR" target="SVK">
      <data key="d0">20834323</data>
    </edge>
    <edge source="TUR" target="VNM">
      <data key="d0">9358311</data>
    </edge>
    <edge source="TUR" target="SVN">
      <data key="d0">44914539</data>
    </edge>
    <edge source="TUR" target="ZAF">
      <data key="d0">35935585</data>
    </edge>
    <edge source="TUR" target="ZWE">
      <data key="d0">106136</data>
    </edge>
    <edge source="TUR" target="ESP">
      <data key="d0">288121359</data>
    </edge>
    <edge source="TUR" target="SWE">
      <data key="d0">152407406</data>
    </edge>
    <edge source="TUR" target="CHE">
      <data key="d0">41126976</data>
    </edge>
    <edge source="TUR" target="THA">
      <data key="d0">10575692</data>
    </edge>
    <edge source="TUR" target="TGO">
      <data key="d0">894582</data>
    </edge>
    <edge source="TUR" target="ARE">
      <data key="d0">198496736</data>
    </edge>
    <edge source="TUR" target="TUN">
      <data key="d0">34897360</data>
    </edge>
    <edge source="TUR" target="UGA">
      <data key="d0">2809029</data>
    </edge>
    <edge source="TUR" target="UKR">
      <data key="d0">44204661</data>
    </edge>
    <edge source="TUR" target="MKD">
      <data key="d0">32009852</data>
    </edge>
    <edge source="TUR" target="EGY">
      <data key="d0">101028110</data>
    </edge>
    <edge source="TUR" target="GBR">
      <data key="d0">1073570975</data>
    </edge>
    <edge source="TUR" target="TZA">
      <data key="d0">5338545</data>
    </edge>
    <edge source="TUR" target="USA">
      <data key="d0">157144619</data>
    </edge>
    <edge source="TUR" target="BFA">
      <data key="d0">2939051</data>
    </edge>
    <edge source="TUR" target="URY">
      <data key="d0">7881580</data>
    </edge>
    <edge source="MKD" target="ALB">
      <data key="d0">2951465</data>
    </edge>
    <edge source="MKD" target="ARG">
      <data key="d0">12935</data>
    </edge>
    <edge source="MKD" target="AUT">
      <data key="d0">2749749</data>
    </edge>
    <edge source="MKD" target="BEL">
      <data key="d0">217724</data>
    </edge>
    <edge source="MKD" target="BRA">
      <data key="d0">116793</data>
    </edge>
    <edge source="MKD" target="BGR">
      <data key="d0">9692731</data>
    </edge>
    <edge source="MKD" target="BLR">
      <data key="d0">27333</data>
    </edge>
    <edge source="MKD" target="CAN">
      <data key="d0">17946</data>
    </edge>
    <edge source="MKD" target="CHN">
      <data key="d0">252185</data>
    </edge>
    <edge source="MKD" target="HRV">
      <data key="d0">1538121</data>
    </edge>
    <edge source="MKD" target="CZE">
      <data key="d0">12955870</data>
    </edge>
    <edge source="MKD" target="DNK">
      <data key="d0">284194</data>
    </edge>
    <edge source="MKD" target="EST">
      <data key="d0">614633</data>
    </edge>
    <edge source="MKD" target="FIN">
      <data key="d0">125926</data>
    </edge>
    <edge source="MKD" target="FRA">
      <data key="d0">10179777</data>
    </edge>
    <edge source="MKD" target="GEO">
      <data key="d0">88840</data>
    </edge>
    <edge source="MKD" target="DEU">
      <data key="d0">236401909</data>
    </edge>
    <edge source="MKD" target="GRC">
      <data key="d0">3865545</data>
    </edge>
    <edge source="MKD" target="HKG">
      <data key="d0">1719426</data>
    </edge>
    <edge source="MKD" target="HUN">
      <data key="d0">9307113</data>
    </edge>
    <edge source="MKD" target="IRL">
      <data key="d0">149566</data>
    </edge>
    <edge source="MKD" target="ISR">
      <data key="d0">47362</data>
    </edge>
    <edge source="MKD" target="ITA">
      <data key="d0">1970308</data>
    </edge>
    <edge source="MKD" target="KAZ">
      <data key="d0">40298</data>
    </edge>
    <edge source="MKD" target="LVA">
      <data key="d0">118734</data>
    </edge>
    <edge source="MKD" target="LTU">
      <data key="d0">13433</data>
    </edge>
    <edge source="MKD" target="MYS">
      <data key="d0">39419</data>
    </edge>
    <edge source="MKD" target="MEX">
      <data key="d0">16762</data>
    </edge>
    <edge source="MKD" target="MAR">
      <data key="d0">14029</data>
    </edge>
    <edge source="MKD" target="NLD">
      <data key="d0">561252</data>
    </edge>
    <edge source="MKD" target="NOR">
      <data key="d0">390649</data>
    </edge>
    <edge source="MKD" target="POL">
      <data key="d0">3598736</data>
    </edge>
    <edge source="MKD" target="ROU">
      <data key="d0">55673131</data>
    </edge>
    <edge source="MKD" target="RUS">
      <data key="d0">1485402</data>
    </edge>
    <edge source="MKD" target="SRB">
      <data key="d0">10945375</data>
    </edge>
    <edge source="MKD" target="IND">
      <data key="d0">88649</data>
    </edge>
    <edge source="MKD" target="SGP">
      <data key="d0">11040</data>
    </edge>
    <edge source="MKD" target="SVK">
      <data key="d0">28326471</data>
    </edge>
    <edge source="MKD" target="SVN">
      <data key="d0">17279836</data>
    </edge>
    <edge source="MKD" target="ZAF">
      <data key="d0">36855</data>
    </edge>
    <edge source="MKD" target="ESP">
      <data key="d0">84980853</data>
    </edge>
    <edge source="MKD" target="SWE">
      <data key="d0">510475</data>
    </edge>
    <edge source="MKD" target="CHE">
      <data key="d0">1228204</data>
    </edge>
    <edge source="MKD" target="ARE">
      <data key="d0">102220</data>
    </edge>
    <edge source="MKD" target="TUR">
      <data key="d0">9730781</data>
    </edge>
    <edge source="MKD" target="UKR">
      <data key="d0">3521446</data>
    </edge>
    <edge source="MKD" target="EGY">
      <data key="d0">122515</data>
    </edge>
    <edge source="MKD" target="GBR">
      <data key="d0">4055414</data>
    </edge>
    <edge source="MKD" target="USA">
      <data key="d0">1048811</data>
    </edge>
    <edge source="DZA" target="CHN">
      <data key="d0">13295</data>
    </edge>
    <edge source="DZA" target="FRA">
      <data key="d0">13684520</data>
    </edge>
    <edge source="DZA" target="DEU">
      <data key="d0">3859092</data>
    </edge>
    <edge source="DZA" target="GRC">
      <data key="d0">225211</data>
    </edge>
    <edge source="DZA" target="ITA">
      <data key="d0">704756</data>
    </edge>
    <edge source="DZA" target="JPN">
      <data key="d0">13627</data>
    </edge>
    <edge source="DZA" target="JOR">
      <data key="d0">310879</data>
    </edge>
    <edge source="DZA" target="MYS">
      <data key="d0">735798</data>
    </edge>
    <edge source="DZA" target="MRT">
      <data key="d0">19586</data>
    </edge>
    <edge source="DZA" target="MAR">
      <data key="d0">71688</data>
    </edge>
    <edge source="DZA" target="NLD">
      <data key="d0">15271</data>
    </edge>
    <edge source="DZA" target="SAU">
      <data key="d0">1086930</data>
    </edge>
    <edge source="DZA" target="ESP">
      <data key="d0">170052</data>
    </edge>
    <edge source="DZA" target="TUN">
      <data key="d0">287135</data>
    </edge>
    <edge source="DZA" target="EGY">
      <data key="d0">16519505</data>
    </edge>
    <edge source="DZA" target="GBR">
      <data key="d0">54740</data>
    </edge>
    <edge source="DZA" target="USA">
      <data key="d0">338803</data>
    </edge>
    <edge source="CHN" target="ALB">
      <data key="d0">41138438</data>
    </edge>
    <edge source="CHN" target="DZA">
      <data key="d0">563499906</data>
    </edge>
    <edge source="CHN" target="AZE">
      <data key="d0">29493308</data>
    </edge>
    <edge source="CHN" target="ARG">
      <data key="d0">617467621</data>
    </edge>
    <edge source="CHN" target="AUS">
      <data key="d0">3093715059</data>
    </edge>
    <edge source="CHN" target="AUT">
      <data key="d0">448905221</data>
    </edge>
    <edge source="CHN" target="ARM">
      <data key="d0">15275045</data>
    </edge>
    <edge source="CHN" target="BEL">
      <data key="d0">1074734037</data>
    </edge>
    <edge source="CHN" target="BOL">
      <data key="d0">42747470</data>
    </edge>
    <edge source="CHN" target="BWA">
      <data key="d0">14905143</data>
    </edge>
    <edge source="CHN" target="BRA">
      <data key="d0">2987302935</data>
    </edge>
    <edge source="CHN" target="BGR">
      <data key="d0">110162887</data>
    </edge>
    <edge source="CHN" target="BDI">
      <data key="d0">3583744</data>
    </edge>
    <edge source="CHN" target="BLR">
      <data key="d0">98088297</data>
    </edge>
    <edge source="CHN" target="KHM">
      <data key="d0">132252794</data>
    </edge>
    <edge source="CHN" target="CMR">
      <data key="d0">120015708</data>
    </edge>
    <edge source="CHN" target="CAN">
      <data key="d0">2024209684</data>
    </edge>
    <edge source="CHN" target="CAF">
      <data key="d0">247503</data>
    </edge>
    <edge source="CHN" target="LKA">
      <data key="d0">224237295</data>
    </edge>
    <edge source="CHN" target="CHL">
      <data key="d0">993600845</data>
    </edge>
    <edge source="CHN" target="COL">
      <data key="d0">472654921</data>
    </edge>
    <edge source="CHN" target="CRI">
      <data key="d0">112678344</data>
    </edge>
    <edge source="CHN" target="HRV">
      <data key="d0">66761225</data>
    </edge>
    <edge source="CHN" target="CZE">
      <data key="d0">791925662</data>
    </edge>
    <edge source="CHN" target="BEN">
      <data key="d0">243889176</data>
    </edge>
    <edge source="CHN" target="DNK">
      <data key="d0">492541043</data>
    </edge>
    <edge source="CHN" target="ECU">
      <data key="d0">197424281</data>
    </edge>
    <edge source="CHN" target="SLV">
      <data key="d0">69633738</data>
    </edge>
    <edge source="CHN" target="ETH">
      <data key="d0">310731865</data>
    </edge>
    <edge source="CHN" target="EST">
      <data key="d0">176904456</data>
    </edge>
    <edge source="CHN" target="FIN">
      <data key="d0">438573938</data>
    </edge>
    <edge source="CHN" target="FRA">
      <data key="d0">3581728955</data>
    </edge>
    <edge source="CHN" target="GEO">
      <data key="d0">57214284</data>
    </edge>
    <edge source="CHN" target="GMB">
      <data key="d0">16187175</data>
    </edge>
    <edge source="CHN" target="PSE">
      <data key="d0">6513706</data>
    </edge>
    <edge source="CHN" target="DEU">
      <data key="d0">8472497413</data>
    </edge>
    <edge source="CHN" target="GHA">
      <data key="d0">343437465</data>
    </edge>
    <edge source="CHN" target="GRC">
      <data key="d0">282322127</data>
    </edge>
    <edge source="CHN" target="GTM">
      <data key="d0">89400959</data>
    </edge>
    <edge source="CHN" target="HND">
      <data key="d0">65052099</data>
    </edge>
    <edge source="CHN" target="HKG">
      <data key="d0">75487920166</data>
    </edge>
    <edge source="CHN" target="HUN">
      <data key="d0">815034397</data>
    </edge>
    <edge source="CHN" target="IDN">
      <data key="d0">2371827972</data>
    </edge>
    <edge source="CHN" target="IRL">
      <data key="d0">188280234</data>
    </edge>
    <edge source="CHN" target="ISR">
      <data key="d0">586478759</data>
    </edge>
    <edge source="CHN" target="ITA">
      <data key="d0">2396295322</data>
    </edge>
    <edge source="CHN" target="CIV">
      <data key="d0">103627232</data>
    </edge>
    <edge source="CHN" target="JAM">
      <data key="d0">34829860</data>
    </edge>
    <edge source="CHN" target="JPN">
      <data key="d0">16927972421</data>
    </edge>
    <edge source="CHN" target="KAZ">
      <data key="d0">443701895</data>
    </edge>
    <edge source="CHN" target="JOR">
      <data key="d0">192027696</data>
    </edge>
    <edge source="CHN" target="KOR">
      <data key="d0">16370884159</data>
    </edge>
    <edge source="CHN" target="KGZ">
      <data key="d0">80645038</data>
    </edge>
    <edge source="CHN" target="LBN">
      <data key="d0">182826137</data>
    </edge>
    <edge source="CHN" target="LVA">
      <data key="d0">87184295</data>
    </edge>
    <edge source="CHN" target="LTU">
      <data key="d0">157017046</data>
    </edge>
    <edge source="CHN" target="MDG">
      <data key="d0">61745814</data>
    </edge>
    <edge source="CHN" target="MWI">
      <data key="d0">27745110</data>
    </edge>
    <edge source="CHN" target="MYS">
      <data key="d0">5087545696</data>
    </edge>
    <edge source="CHN" target="MRT">
      <data key="d0">58457777</data>
    </edge>
    <edge source="CHN" target="MUS">
      <data key="d0">52519153</data>
    </edge>
    <edge source="CHN" target="MEX">
      <data key="d0">2804863357</data>
    </edge>
    <edge source="CHN" target="MDA">
      <data key="d0">7761856</data>
    </edge>
    <edge source="CHN" target="MAR">
      <data key="d0">280013640</data>
    </edge>
    <edge source="CHN" target="MOZ">
      <data key="d0">108052803</data>
    </edge>
    <edge source="CHN" target="OMN">
      <data key="d0">123898174</data>
    </edge>
    <edge source="CHN" target="NAM">
      <data key="d0">18151271</data>
    </edge>
    <edge source="CHN" target="NLD">
      <data key="d0">4108212894</data>
    </edge>
    <edge source="CHN" target="NZL">
      <data key="d0">331473674</data>
    </edge>
    <edge source="CHN" target="NIC">
      <data key="d0">29377427</data>
    </edge>
    <edge source="CHN" target="NER">
      <data key="d0">7526481</data>
    </edge>
    <edge source="CHN" target="NOR">
      <data key="d0">190268956</data>
    </edge>
    <edge source="CHN" target="PAK">
      <data key="d0">1712765866</data>
    </edge>
    <edge source="CHN" target="PAN">
      <data key="d0">237673008</data>
    </edge>
    <edge source="CHN" target="PRY">
      <data key="d0">97949212</data>
    </edge>
    <edge source="CHN" target="PER">
      <data key="d0">364635741</data>
    </edge>
    <edge source="CHN" target="PHL">
      <data key="d0">2315818756</data>
    </edge>
    <edge source="CHN" target="POL">
      <data key="d0">1592094879</data>
    </edge>
    <edge source="CHN" target="PRT">
      <data key="d0">269164766</data>
    </edge>
    <edge source="CHN" target="ROU">
      <data key="d0">390482548</data>
    </edge>
    <edge source="CHN" target="RUS">
      <data key="d0">2289363524</data>
    </edge>
    <edge source="CHN" target="SAU">
      <data key="d0">1018819197</data>
    </edge>
    <edge source="CHN" target="SEN">
      <data key="d0">168399902</data>
    </edge>
    <edge source="CHN" target="SRB">
      <data key="d0">31792010</data>
    </edge>
    <edge source="CHN" target="IND">
      <data key="d0">7147106526</data>
    </edge>
    <edge source="CHN" target="SGP">
      <data key="d0">7759599235</data>
    </edge>
    <edge source="CHN" target="SVK">
      <data key="d0">321178439</data>
    </edge>
    <edge source="CHN" target="VNM">
      <data key="d0">5696725621</data>
    </edge>
    <edge source="CHN" target="SVN">
      <data key="d0">334817983</data>
    </edge>
    <edge source="CHN" target="ZAF">
      <data key="d0">969153653</data>
    </edge>
    <edge source="CHN" target="ZWE">
      <data key="d0">35903785</data>
    </edge>
    <edge source="CHN" target="ESP">
      <data key="d0">1597738723</data>
    </edge>
    <edge source="CHN" target="SWE">
      <data key="d0">699532383</data>
    </edge>
    <edge source="CHN" target="CHE">
      <data key="d0">376021865</data>
    </edge>
    <edge source="CHN" target="THA">
      <data key="d0">3372886661</data>
    </edge>
    <edge source="CHN" target="TGO">
      <data key="d0">79109600</data>
    </edge>
    <edge source="CHN" target="ARE">
      <data key="d0">1969658052</data>
    </edge>
    <edge source="CHN" target="TUN">
      <data key="d0">131015076</data>
    </edge>
    <edge source="CHN" target="TUR">
      <data key="d0">1799387705</data>
    </edge>
    <edge source="CHN" target="UGA">
      <data key="d0">61839711</data>
    </edge>
    <edge source="CHN" target="UKR">
      <data key="d0">353786077</data>
    </edge>
    <edge source="CHN" target="MKD">
      <data key="d0">7842884</data>
    </edge>
    <edge source="CHN" target="EGY">
      <data key="d0">819657226</data>
    </edge>
    <edge source="CHN" target="GBR">
      <data key="d0">5214177159</data>
    </edge>
    <edge source="CHN" target="TZA">
      <data key="d0">256697867</data>
    </edge>
    <edge source="CHN" target="USA">
      <data key="d0">36236377610</data>
    </edge>
    <edge source="CHN" target="BFA">
      <data key="d0">11048280</data>
    </edge>
    <edge source="CHN" target="URY">
      <data key="d0">157178417</data>
    </edge>
    <edge source="FRA" target="ALB">
      <data key="d0">1078000</data>
    </edge>
    <edge source="FRA" target="DZA">
      <data key="d0">285797168</data>
    </edge>
    <edge source="FRA" target="AZE">
      <data key="d0">3310039</data>
    </edge>
    <edge source="FRA" target="ARG">
      <data key="d0">64349342</data>
    </edge>
    <edge source="FRA" target="AUS">
      <data key="d0">146164681</data>
    </edge>
    <edge source="FRA" target="AUT">
      <data key="d0">194273319</data>
    </edge>
    <edge source="FRA" target="ARM">
      <data key="d0">965974</data>
    </edge>
    <edge source="FRA" target="BEL">
      <data key="d0">895751104</data>
    </edge>
    <edge source="FRA" target="BOL">
      <data key="d0">1345695</data>
    </edge>
    <edge source="FRA" target="BWA">
      <data key="d0">534497</data>
    </edge>
    <edge source="FRA" target="BRA">
      <data key="d0">280487880</data>
    </edge>
    <edge source="FRA" target="BGR">
      <data key="d0">96065226</data>
    </edge>
    <edge source="FRA" target="BDI">
      <data key="d0">1191868</data>
    </edge>
    <edge source="FRA" target="BLR">
      <data key="d0">5253298</data>
    </edge>
    <edge source="FRA" target="KHM">
      <data key="d0">2262297</data>
    </edge>
    <edge source="FRA" target="CMR">
      <data key="d0">41132631</data>
    </edge>
    <edge source="FRA" target="CAN">
      <data key="d0">195567400</data>
    </edge>
    <edge source="FRA" target="CAF">
      <data key="d0">2032690</data>
    </edge>
    <edge source="FRA" target="LKA">
      <data key="d0">3201502</data>
    </edge>
    <edge source="FRA" target="CHL">
      <data key="d0">59299450</data>
    </edge>
    <edge source="FRA" target="CHN">
      <data key="d0">1066565466</data>
    </edge>
    <edge source="FRA" target="COL">
      <data key="d0">29517102</data>
    </edge>
    <edge source="FRA" target="CRI">
      <data key="d0">6964652</data>
    </edge>
    <edge source="FRA" target="HRV">
      <data key="d0">13999447</data>
    </edge>
    <edge source="FRA" target="CZE">
      <data key="d0">363345152</data>
    </edge>
    <edge source="FRA" target="BEN">
      <data key="d0">13864812</data>
    </edge>
    <edge source="FRA" target="DNK">
      <data key="d0">135237991</data>
    </edge>
    <edge source="FRA" target="ECU">
      <data key="d0">6583432</data>
    </edge>
    <edge source="FRA" target="SLV">
      <data key="d0">725419</data>
    </edge>
    <edge source="FRA" target="ETH">
      <data key="d0">7686421</data>
    </edge>
    <edge source="FRA" target="EST">
      <data key="d0">17689785</data>
    </edge>
    <edge source="FRA" target="FIN">
      <data key="d0">112837615</data>
    </edge>
    <edge source="FRA" target="GEO">
      <data key="d0">3362053</data>
    </edge>
    <edge source="FRA" target="GMB">
      <data key="d0">216273</data>
    </edge>
    <edge source="FRA" target="PSE">
      <data key="d0">713057</data>
    </edge>
    <edge source="FRA" target="DEU">
      <data key="d0">6153635930</data>
    </edge>
    <edge source="FRA" target="GHA">
      <data key="d0">17855482</data>
    </edge>
    <edge source="FRA" target="GRC">
      <data key="d0">71315706</data>
    </edge>
    <edge source="FRA" target="GTM">
      <data key="d0">2471348</data>
    </edge>
    <edge source="FRA" target="HND">
      <data key="d0">447561</data>
    </edge>
    <edge source="FRA" target="HKG">
      <data key="d0">334025692</data>
    </edge>
    <edge source="FRA" target="HUN">
      <data key="d0">683842969</data>
    </edge>
    <edge source="FRA" target="IDN">
      <data key="d0">100608004</data>
    </edge>
    <edge source="FRA" target="IRL">
      <data key="d0">126883332</data>
    </edge>
    <edge source="FRA" target="ISR">
      <data key="d0">118536098</data>
    </edge>
    <edge source="FRA" target="ITA">
      <data key="d0">1687172769</data>
    </edge>
    <edge source="FRA" target="CIV">
      <data key="d0">75489386</data>
    </edge>
    <edge source="FRA" target="JAM">
      <data key="d0">211150</data>
    </edge>
    <edge source="FRA" target="JPN">
      <data key="d0">237225282</data>
    </edge>
    <edge source="FRA" target="KAZ">
      <data key="d0">31852088</data>
    </edge>
    <edge source="FRA" target="JOR">
      <data key="d0">18443584</data>
    </edge>
    <edge source="FRA" target="KOR">
      <data key="d0">339890493</data>
    </edge>
    <edge source="FRA" target="KGZ">
      <data key="d0">281932</data>
    </edge>
    <edge source="FRA" target="LBN">
      <data key="d0">57309108</data>
    </edge>
    <edge source="FRA" target="LVA">
      <data key="d0">32143216</data>
    </edge>
    <edge source="FRA" target="LTU">
      <data key="d0">27626702</data>
    </edge>
    <edge source="FRA" target="MDG">
      <data key="d0">16444449</data>
    </edge>
    <edge source="FRA" target="MWI">
      <data key="d0">221569</data>
    </edge>
    <edge source="FRA" target="MYS">
      <data key="d0">191604715</data>
    </edge>
    <edge source="FRA" target="MRT">
      <data key="d0">11897696</data>
    </edge>
    <edge source="FRA" target="MUS">
      <data key="d0">19473301</data>
    </edge>
    <edge source="FRA" target="MEX">
      <data key="d0">344982814</data>
    </edge>
    <edge source="FRA" target="MDA">
      <data key="d0">1121586</data>
    </edge>
    <edge source="FRA" target="MAR">
      <data key="d0">560693860</data>
    </edge>
    <edge source="FRA" target="MOZ">
      <data key="d0">5597006</data>
    </edge>
    <edge source="FRA" target="OMN">
      <data key="d0">18411879</data>
    </edge>
    <edge source="FRA" target="NAM">
      <data key="d0">412516</data>
    </edge>
    <edge source="FRA" target="NLD">
      <data key="d0">1670686843</data>
    </edge>
    <edge source="FRA" target="NZL">
      <data key="d0">21489442</data>
    </edge>
    <edge source="FRA" target="NIC">
      <data key="d0">470029</data>
    </edge>
    <edge source="FRA" target="NER">
      <data key="d0">10882013</data>
    </edge>
    <edge source="FRA" target="NOR">
      <data key="d0">86461735</data>
    </edge>
    <edge source="FRA" target="PAK">
      <data key="d0">36853838</data>
    </edge>
    <edge source="FRA" target="PAN">
      <data key="d0">3427378</data>
    </edge>
    <edge source="FRA" target="PRY">
      <data key="d0">839591</data>
    </edge>
    <edge source="FRA" target="PER">
      <data key="d0">25422476</data>
    </edge>
    <edge source="FRA" target="PHL">
      <data key="d0">82432950</data>
    </edge>
    <edge source="FRA" target="POL">
      <data key="d0">613664999</data>
    </edge>
    <edge source="FRA" target="PRT">
      <data key="d0">230864136</data>
    </edge>
    <edge source="FRA" target="ROU">
      <data key="d0">463992584</data>
    </edge>
    <edge source="FRA" target="RUS">
      <data key="d0">337743979</data>
    </edge>
    <edge source="FRA" target="SAU">
      <data key="d0">273327970</data>
    </edge>
    <edge source="FRA" target="SEN">
      <data key="d0">37745673</data>
    </edge>
    <edge source="FRA" target="SRB">
      <data key="d0">14521931</data>
    </edge>
    <edge source="FRA" target="IND">
      <data key="d0">335033896</data>
    </edge>
    <edge source="FRA" target="SGP">
      <data key="d0">803803086</data>
    </edge>
    <edge source="FRA" target="SVK">
      <data key="d0">222449107</data>
    </edge>
    <edge source="FRA" target="VNM">
      <data key="d0">34117878</data>
    </edge>
    <edge source="FRA" target="SVN">
      <data key="d0">39190982</data>
    </edge>
    <edge source="FRA" target="ZAF">
      <data key="d0">102216358</data>
    </edge>
    <edge source="FRA" target="ZWE">
      <data key="d0">437863</data>
    </edge>
    <edge source="FRA" target="ESP">
      <data key="d0">1933095748</data>
    </edge>
    <edge source="FRA" target="SWE">
      <data key="d0">559747410</data>
    </edge>
    <edge source="FRA" target="CHE">
      <data key="d0">403723196</data>
    </edge>
    <edge source="FRA" target="THA">
      <data key="d0">87809484</data>
    </edge>
    <edge source="FRA" target="TGO">
      <data key="d0">9401573</data>
    </edge>
    <edge source="FRA" target="ARE">
      <data key="d0">213130830</data>
    </edge>
    <edge source="FRA" target="TUN">
      <data key="d0">693106377</data>
    </edge>
    <edge source="FRA" target="TUR">
      <data key="d0">423237341</data>
    </edge>
    <edge source="FRA" target="UGA">
      <data key="d0">814983</data>
    </edge>
    <edge source="FRA" target="UKR">
      <data key="d0">19863577</data>
    </edge>
    <edge source="FRA" target="MKD">
      <data key="d0">11784155</data>
    </edge>
    <edge source="FRA" target="EGY">
      <data key="d0">93230085</data>
    </edge>
    <edge source="FRA" target="GBR">
      <data key="d0">1432295919</data>
    </edge>
    <edge source="FRA" target="TZA">
      <data key="d0">4481093</data>
    </edge>
    <edge source="FRA" target="USA">
      <data key="d0">1734564856</data>
    </edge>
    <edge source="FRA" target="BFA">
      <data key="d0">15742435</data>
    </edge>
    <edge source="FRA" target="URY">
      <data key="d0">3617738</data>
    </edge>
    <edge source="GRC" target="ALB">
      <data key="d0">6108652</data>
    </edge>
    <edge source="GRC" target="DZA">
      <data key="d0">1524312</data>
    </edge>
    <edge source="GRC" target="AZE">
      <data key="d0">1698737</data>
    </edge>
    <edge source="GRC" target="ARG">
      <data key="d0">114768</data>
    </edge>
    <edge source="GRC" target="AUS">
      <data key="d0">1528050</data>
    </edge>
    <edge source="GRC" target="AUT">
      <data key="d0">7517124</data>
    </edge>
    <edge source="GRC" target="ARM">
      <data key="d0">35974</data>
    </edge>
    <edge source="GRC" target="BEL">
      <data key="d0">4648698</data>
    </edge>
    <edge source="GRC" target="BRA">
      <data key="d0">1624516</data>
    </edge>
    <edge source="GRC" target="BGR">
      <data key="d0">21570913</data>
    </edge>
    <edge source="GRC" target="BDI">
      <data key="d0">48901</data>
    </edge>
    <edge source="GRC" target="CMR">
      <data key="d0">39785</data>
    </edge>
    <edge source="GRC" target="CAN">
      <data key="d0">1089181</data>
    </edge>
    <edge source="GRC" target="LKA">
      <data key="d0">59836</data>
    </edge>
    <edge source="GRC" target="CHL">
      <data key="d0">4169871</data>
    </edge>
    <edge source="GRC" target="CHN">
      <data key="d0">7637378</data>
    </edge>
    <edge source="GRC" target="COL">
      <data key="d0">512344</data>
    </edge>
    <edge source="GRC" target="CRI">
      <data key="d0">61931</data>
    </edge>
    <edge source="GRC" target="HRV">
      <data key="d0">605721</data>
    </edge>
    <edge source="GRC" target="CZE">
      <data key="d0">18586457</data>
    </edge>
    <edge source="GRC" target="DNK">
      <data key="d0">2718392</data>
    </edge>
    <edge source="GRC" target="SLV">
      <data key="d0">42071</data>
    </edge>
    <edge source="GRC" target="ETH">
      <data key="d0">401567</data>
    </edge>
    <edge source="GRC" target="EST">
      <data key="d0">406531</data>
    </edge>
    <edge source="GRC" target="FIN">
      <data key="d0">3965492</data>
    </edge>
    <edge source="GRC" target="FRA">
      <data key="d0">19511943</data>
    </edge>
    <edge source="GRC" target="GEO">
      <data key="d0">147485</data>
    </edge>
    <edge source="GRC" target="PSE">
      <data key="d0">95405</data>
    </edge>
    <edge source="GRC" target="DEU">
      <data key="d0">144620783</data>
    </edge>
    <edge source="GRC" target="GHA">
      <data key="d0">2145227</data>
    </edge>
    <edge source="GRC" target="GTM">
      <data key="d0">211963</data>
    </edge>
    <edge source="GRC" target="HND">
      <data key="d0">79676</data>
    </edge>
    <edge source="GRC" target="HKG">
      <data key="d0">1542903</data>
    </edge>
    <edge source="GRC" target="HUN">
      <data key="d0">3948703</data>
    </edge>
    <edge source="GRC" target="IDN">
      <data key="d0">2891375</data>
    </edge>
    <edge source="GRC" target="IRL">
      <data key="d0">793892</data>
    </edge>
    <edge source="GRC" target="ISR">
      <data key="d0">10170164</data>
    </edge>
    <edge source="GRC" target="ITA">
      <data key="d0">42270906</data>
    </edge>
    <edge source="GRC" target="CIV">
      <data key="d0">553786</data>
    </edge>
    <edge source="GRC" target="JPN">
      <data key="d0">1351351</data>
    </edge>
    <edge source="GRC" target="JOR">
      <data key="d0">785151</data>
    </edge>
    <edge source="GRC" target="KOR">
      <data key="d0">959591</data>
    </edge>
    <edge source="GRC" target="LBN">
      <data key="d0">785842</data>
    </edge>
    <edge source="GRC" target="LVA">
      <data key="d0">83869</data>
    </edge>
    <edge source="GRC" target="LTU">
      <data key="d0">600515</data>
    </edge>
    <edge source="GRC" target="MDG">
      <data key="d0">160559</data>
    </edge>
    <edge source="GRC" target="MRT">
      <data key="d0">180704</data>
    </edge>
    <edge source="GRC" target="MUS">
      <data key="d0">199603</data>
    </edge>
    <edge source="GRC" target="MEX">
      <data key="d0">188302</data>
    </edge>
    <edge source="GRC" target="MDA">
      <data key="d0">352051</data>
    </edge>
    <edge source="GRC" target="MAR">
      <data key="d0">806443</data>
    </edge>
    <edge source="GRC" target="OMN">
      <data key="d0">158806</data>
    </edge>
    <edge source="GRC" target="NAM">
      <data key="d0">99692</data>
    </edge>
    <edge source="GRC" target="NLD">
      <data key="d0">16524558</data>
    </edge>
    <edge source="GRC" target="NZL">
      <data key="d0">786786</data>
    </edge>
    <edge source="GRC" target="NIC">
      <data key="d0">16639</data>
    </edge>
    <edge source="GRC" target="NER">
      <data key="d0">39600</data>
    </edge>
    <edge source="GRC" target="NOR">
      <data key="d0">698177</data>
    </edge>
    <edge source="GRC" target="PAK">
      <data key="d0">324170</data>
    </edge>
    <edge source="GRC" target="PAN">
      <data key="d0">1670118</data>
    </edge>
    <edge source="GRC" target="PER">
      <data key="d0">388128</data>
    </edge>
    <edge source="GRC" target="PHL">
      <data key="d0">126763</data>
    </edge>
    <edge source="GRC" target="POL">
      <data key="d0">6902894</data>
    </edge>
    <edge source="GRC" target="PRT">
      <data key="d0">3737191</data>
    </edge>
    <edge source="GRC" target="ROU">
      <data key="d0">37787869</data>
    </edge>
    <edge source="GRC" target="RUS">
      <data key="d0">1750468</data>
    </edge>
    <edge source="GRC" target="SAU">
      <data key="d0">1181935</data>
    </edge>
    <edge source="GRC" target="SEN">
      <data key="d0">24987</data>
    </edge>
    <edge source="GRC" target="SRB">
      <data key="d0">3659830</data>
    </edge>
    <edge source="GRC" target="IND">
      <data key="d0">824908</data>
    </edge>
    <edge source="GRC" target="SGP">
      <data key="d0">3822243</data>
    </edge>
    <edge source="GRC" target="SVK">
      <data key="d0">469789</data>
    </edge>
    <edge source="GRC" target="VNM">
      <data key="d0">38514</data>
    </edge>
    <edge source="GRC" target="SVN">
      <data key="d0">800288</data>
    </edge>
    <edge source="GRC" target="ZAF">
      <data key="d0">8061428</data>
    </edge>
    <edge source="GRC" target="ZWE">
      <data key="d0">56230</data>
    </edge>
    <edge source="GRC" target="ESP">
      <data key="d0">9185339</data>
    </edge>
    <edge source="GRC" target="SWE">
      <data key="d0">14047810</data>
    </edge>
    <edge source="GRC" target="CHE">
      <data key="d0">3221694</data>
    </edge>
    <edge source="GRC" target="THA">
      <data key="d0">327433</data>
    </edge>
    <edge source="GRC" target="TGO">
      <data key="d0">37704</data>
    </edge>
    <edge source="GRC" target="ARE">
      <data key="d0">4551294</data>
    </edge>
    <edge source="GRC" target="TUN">
      <data key="d0">845122</data>
    </edge>
    <edge source="GRC" target="TUR">
      <data key="d0">18464789</data>
    </edge>
    <edge source="GRC" target="UKR">
      <data key="d0">355351</data>
    </edge>
    <edge source="GRC" target="MKD">
      <data key="d0">7954741</data>
    </edge>
    <edge source="GRC" target="EGY">
      <data key="d0">2412761</data>
    </edge>
    <edge source="GRC" target="GBR">
      <data key="d0">88712030</data>
    </edge>
    <edge source="GRC" target="TZA">
      <data key="d0">677180</data>
    </edge>
    <edge source="GRC" target="USA">
      <data key="d0">51418063</data>
    </edge>
    <edge source="GRC" target="BFA">
      <data key="d0">10054</data>
    </edge>
    <edge source="GRC" target="URY">
      <data key="d0">73002</data>
    </edge>
    <edge source="JPN" target="DZA">
      <data key="d0">26458815</data>
    </edge>
    <edge source="JPN" target="AZE">
      <data key="d0">543620</data>
    </edge>
    <edge source="JPN" target="ARG">
      <data key="d0">45502984</data>
    </edge>
    <edge source="JPN" target="AUS">
      <data key="d0">293880787</data>
    </edge>
    <edge source="JPN" target="AUT">
      <data key="d0">154819961</data>
    </edge>
    <edge source="JPN" target="BEL">
      <data key="d0">179950707</data>
    </edge>
    <edge source="JPN" target="BOL">
      <data key="d0">3997687</data>
    </edge>
    <edge source="JPN" target="BWA">
      <data key="d0">139623</data>
    </edge>
    <edge source="JPN" target="BRA">
      <data key="d0">236394521</data>
    </edge>
    <edge source="JPN" target="BGR">
      <data key="d0">14717532</data>
    </edge>
    <edge source="JPN" target="BLR">
      <data key="d0">2865770</data>
    </edge>
    <edge source="JPN" target="KHM">
      <data key="d0">23206912</data>
    </edge>
    <edge source="JPN" target="CMR">
      <data key="d0">743869</data>
    </edge>
    <edge source="JPN" target="CAN">
      <data key="d0">425254739</data>
    </edge>
    <edge source="JPN" target="CAF">
      <data key="d0">53057</data>
    </edge>
    <edge source="JPN" target="LKA">
      <data key="d0">30170276</data>
    </edge>
    <edge source="JPN" target="CHL">
      <data key="d0">22433098</data>
    </edge>
    <edge source="JPN" target="CHN">
      <data key="d0">19102204507</data>
    </edge>
    <edge source="JPN" target="COL">
      <data key="d0">20569992</data>
    </edge>
    <edge source="JPN" target="CRI">
      <data key="d0">19899751</data>
    </edge>
    <edge source="JPN" target="HRV">
      <data key="d0">306511</data>
    </edge>
    <edge source="JPN" target="CZE">
      <data key="d0">248272287</data>
    </edge>
    <edge source="JPN" target="BEN">
      <data key="d0">11087</data>
    </edge>
    <edge source="JPN" target="DNK">
      <data key="d0">10026280</data>
    </edge>
    <edge source="JPN" target="ECU">
      <data key="d0">6699607</data>
    </edge>
    <edge source="JPN" target="SLV">
      <data key="d0">3284223</data>
    </edge>
    <edge source="JPN" target="ETH">
      <data key="d0">2202251</data>
    </edge>
    <edge source="JPN" target="EST">
      <data key="d0">7892556</data>
    </edge>
    <edge source="JPN" target="FIN">
      <data key="d0">29257227</data>
    </edge>
    <edge source="JPN" target="FRA">
      <data key="d0">511691564</data>
    </edge>
    <edge source="JPN" target="GEO">
      <data key="d0">1282599</data>
    </edge>
    <edge source="JPN" target="PSE">
      <data key="d0">756521</data>
    </edge>
    <edge source="JPN" target="DEU">
      <data key="d0">3507110513</data>
    </edge>
    <edge source="JPN" target="GHA">
      <data key="d0">1216881</data>
    </edge>
    <edge source="JPN" target="GRC">
      <data key="d0">5202929</data>
    </edge>
    <edge source="JPN" target="GTM">
      <data key="d0">2625741</data>
    </edge>
    <edge source="JPN" target="HND">
      <data key="d0">2040114</data>
    </edge>
    <edge source="JPN" target="HKG">
      <data key="d0">9882753998</data>
    </edge>
    <edge source="JPN" target="HUN">
      <data key="d0">122493328</data>
    </edge>
    <edge source="JPN" target="IDN">
      <data key="d0">992901322</data>
    </edge>
    <edge source="JPN" target="IRL">
      <data key="d0">18751922</data>
    </edge>
    <edge source="JPN" target="ISR">
      <data key="d0">68724601</data>
    </edge>
    <edge source="JPN" target="ITA">
      <data key="d0">234281461</data>
    </edge>
    <edge source="JPN" target="CIV">
      <data key="d0">202938</data>
    </edge>
    <edge source="JPN" target="JAM">
      <data key="d0">365931</data>
    </edge>
    <edge source="JPN" target="KAZ">
      <data key="d0">593417</data>
    </edge>
    <edge source="JPN" target="JOR">
      <data key="d0">16710178</data>
    </edge>
    <edge source="JPN" target="KOR">
      <data key="d0">5468743324</data>
    </edge>
    <edge source="JPN" target="KGZ">
      <data key="d0">123573</data>
    </edge>
    <edge source="JPN" target="LBN">
      <data key="d0">4299400</data>
    </edge>
    <edge source="JPN" target="LVA">
      <data key="d0">946797</data>
    </edge>
    <edge source="JPN" target="LTU">
      <data key="d0">2172380</data>
    </edge>
    <edge source="JPN" target="MDG">
      <data key="d0">247045</data>
    </edge>
    <edge source="JPN" target="MWI">
      <data key="d0">31096</data>
    </edge>
    <edge source="JPN" target="MYS">
      <data key="d0">2570872086</data>
    </edge>
    <edge source="JPN" target="MRT">
      <data key="d0">1721836</data>
    </edge>
    <edge source="JPN" target="MUS">
      <data key="d0">436953</data>
    </edge>
    <edge source="JPN" target="MEX">
      <data key="d0">1064862945</data>
    </edge>
    <edge source="JPN" target="MDA">
      <data key="d0">28499</data>
    </edge>
    <edge source="JPN" target="MAR">
      <data key="d0">37797427</data>
    </edge>
    <edge source="JPN" target="MOZ">
      <data key="d0">1379266</data>
    </edge>
    <edge source="JPN" target="OMN">
      <data key="d0">46182387</data>
    </edge>
    <edge source="JPN" target="NAM">
      <data key="d0">96833</data>
    </edge>
    <edge source="JPN" target="NLD">
      <data key="d0">1352474494</data>
    </edge>
    <edge source="JPN" target="NZL">
      <data key="d0">30692754</data>
    </edge>
    <edge source="JPN" target="NIC">
      <data key="d0">4681491</data>
    </edge>
    <edge source="JPN" target="NER">
      <data key="d0">42680</data>
    </edge>
    <edge source="JPN" target="NOR">
      <data key="d0">13455089</data>
    </edge>
    <edge source="JPN" target="PAK">
      <data key="d0">80245184</data>
    </edge>
    <edge source="JPN" target="PAN">
      <data key="d0">10859375</data>
    </edge>
    <edge source="JPN" target="PRY">
      <data key="d0">12035869</data>
    </edge>
    <edge source="JPN" target="PER">
      <data key="d0">13597483</data>
    </edge>
    <edge source="JPN" target="PHL">
      <data key="d0">2006190802</data>
    </edge>
    <edge source="JPN" target="POL">
      <data key="d0">76365453</data>
    </edge>
    <edge source="JPN" target="PRT">
      <data key="d0">25324052</data>
    </edge>
    <edge source="JPN" target="ROU">
      <data key="d0">62494277</data>
    </edge>
    <edge source="JPN" target="RUS">
      <data key="d0">150937008</data>
    </edge>
    <edge source="JPN" target="SAU">
      <data key="d0">189101240</data>
    </edge>
    <edge source="JPN" target="SEN">
      <data key="d0">313113</data>
    </edge>
    <edge source="JPN" target="SRB">
      <data key="d0">2045805</data>
    </edge>
    <edge source="JPN" target="IND">
      <data key="d0">764154789</data>
    </edge>
    <edge source="JPN" target="SGP">
      <data key="d0">2659076216</data>
    </edge>
    <edge source="JPN" target="SVK">
      <data key="d0">23333993</data>
    </edge>
    <edge source="JPN" target="VNM">
      <data key="d0">2652098109</data>
    </edge>
    <edge source="JPN" target="SVN">
      <data key="d0">16212700</data>
    </edge>
    <edge source="JPN" target="ZAF">
      <data key="d0">90060699</data>
    </edge>
    <edge source="JPN" target="ZWE">
      <data key="d0">353233</data>
    </edge>
    <edge source="JPN" target="ESP">
      <data key="d0">212110435</data>
    </edge>
    <edge source="JPN" target="SWE">
      <data key="d0">103998809</data>
    </edge>
    <edge source="JPN" target="CHE">
      <data key="d0">64292843</data>
    </edge>
    <edge source="JPN" target="THA">
      <data key="d0">3725454689</data>
    </edge>
    <edge source="JPN" target="TGO">
      <data key="d0">16225</data>
    </edge>
    <edge source="JPN" target="ARE">
      <data key="d0">294828883</data>
    </edge>
    <edge source="JPN" target="TUN">
      <data key="d0">2896589</data>
    </edge>
    <edge source="JPN" target="TUR">
      <data key="d0">256236003</data>
    </edge>
    <edge source="JPN" target="UGA">
      <data key="d0">4261951</data>
    </edge>
    <edge source="JPN" target="UKR">
      <data key="d0">4375809</data>
    </edge>
    <edge source="JPN" target="MKD">
      <data key="d0">823178</data>
    </edge>
    <edge source="JPN" target="EGY">
      <data key="d0">53937198</data>
    </edge>
    <edge source="JPN" target="GBR">
      <data key="d0">917542279</data>
    </edge>
    <edge source="JPN" target="TZA">
      <data key="d0">2745944</data>
    </edge>
    <edge source="JPN" target="USA">
      <data key="d0">11103075442</data>
    </edge>
    <edge source="JPN" target="BFA">
      <data key="d0">115700</data>
    </edge>
    <edge source="JPN" target="URY">
      <data key="d0">4029289</data>
    </edge>
    <edge source="JOR" target="DZA">
      <data key="d0">214475</data>
    </edge>
    <edge source="JOR" target="CHN">
      <data key="d0">539648</data>
    </edge>
    <edge source="JOR" target="FRA">
      <data key="d0">46541</data>
    </edge>
    <edge source="JOR" target="PSE">
      <data key="d0">628125</data>
    </edge>
    <edge source="JOR" target="DEU">
      <data key="d0">439016</data>
    </edge>
    <edge source="JOR" target="GHA">
      <data key="d0">221792</data>
    </edge>
    <edge source="JOR" target="ISR">
      <data key="d0">578340</data>
    </edge>
    <edge source="JOR" target="ITA">
      <data key="d0">343662</data>
    </edge>
    <edge source="JOR" target="JPN">
      <data key="d0">31076</data>
    </edge>
    <edge source="JOR" target="KOR">
      <data key="d0">501097</data>
    </edge>
    <edge source="JOR" target="LBN">
      <data key="d0">106528</data>
    </edge>
    <edge source="JOR" target="OMN">
      <data key="d0">129094</data>
    </edge>
    <edge source="JOR" target="NLD">
      <data key="d0">553944</data>
    </edge>
    <edge source="JOR" target="PAK">
      <data key="d0">31599</data>
    </edge>
    <edge source="JOR" target="SAU">
      <data key="d0">31426790</data>
    </edge>
    <edge source="JOR" target="VNM">
      <data key="d0">20168</data>
    </edge>
    <edge source="JOR" target="ESP">
      <data key="d0">231470</data>
    </edge>
    <edge source="JOR" target="THA">
      <data key="d0">60172</data>
    </edge>
    <edge source="JOR" target="ARE">
      <data key="d0">1736664</data>
    </edge>
    <edge source="JOR" target="TUR">
      <data key="d0">540914</data>
    </edge>
    <edge source="JOR" target="EGY">
      <data key="d0">201292</data>
    </edge>
    <edge source="JOR" target="USA">
      <data key="d0">257651</data>
    </edge>
    <edge source="MYS" target="ALB">
      <data key="d0">59826</data>
    </edge>
    <edge source="MYS" target="DZA">
      <data key="d0">1806455</data>
    </edge>
    <edge source="MYS" target="AZE">
      <data key="d0">315597</data>
    </edge>
    <edge source="MYS" target="ARG">
      <data key="d0">14893543</data>
    </edge>
    <edge source="MYS" target="AUS">
      <data key="d0">362393824</data>
    </edge>
    <edge source="MYS" target="AUT">
      <data key="d0">27470384</data>
    </edge>
    <edge source="MYS" target="BEL">
      <data key="d0">74384982</data>
    </edge>
    <edge source="MYS" target="BOL">
      <data key="d0">73324</data>
    </edge>
    <edge source="MYS" target="BWA">
      <data key="d0">99350</data>
    </edge>
    <edge source="MYS" target="BRA">
      <data key="d0">83596388</data>
    </edge>
    <edge source="MYS" target="BGR">
      <data key="d0">19259128</data>
    </edge>
    <edge source="MYS" target="KHM">
      <data key="d0">6090101</data>
    </edge>
    <edge source="MYS" target="CMR">
      <data key="d0">106903</data>
    </edge>
    <edge source="MYS" target="CAN">
      <data key="d0">164064555</data>
    </edge>
    <edge source="MYS" target="LKA">
      <data key="d0">14289865</data>
    </edge>
    <edge source="MYS" target="CHL">
      <data key="d0">25844405</data>
    </edge>
    <edge source="MYS" target="CHN">
      <data key="d0">8254033405</data>
    </edge>
    <edge source="MYS" target="COL">
      <data key="d0">4343755</data>
    </edge>
    <edge source="MYS" target="CRI">
      <data key="d0">14080400</data>
    </edge>
    <edge source="MYS" target="HRV">
      <data key="d0">667630</data>
    </edge>
    <edge source="MYS" target="CZE">
      <data key="d0">78079568</data>
    </edge>
    <edge source="MYS" target="BEN">
      <data key="d0">1130847</data>
    </edge>
    <edge source="MYS" target="DNK">
      <data key="d0">18395183</data>
    </edge>
    <edge source="MYS" target="ECU">
      <data key="d0">1647904</data>
    </edge>
    <edge source="MYS" target="SLV">
      <data key="d0">1097050</data>
    </edge>
    <edge source="MYS" target="ETH">
      <data key="d0">387440</data>
    </edge>
    <edge source="MYS" target="EST">
      <data key="d0">1232742</data>
    </edge>
    <edge source="MYS" target="FIN">
      <data key="d0">18453463</data>
    </edge>
    <edge source="MYS" target="FRA">
      <data key="d0">828586791</data>
    </edge>
    <edge source="MYS" target="GEO">
      <data key="d0">380424</data>
    </edge>
    <edge source="MYS" target="DEU">
      <data key="d0">2518486100</data>
    </edge>
    <edge source="MYS" target="GHA">
      <data key="d0">1757463</data>
    </edge>
    <edge source="MYS" target="GRC">
      <data key="d0">2323726</data>
    </edge>
    <edge source="MYS" target="GTM">
      <data key="d0">1359987</data>
    </edge>
    <edge source="MYS" target="HND">
      <data key="d0">7293880</data>
    </edge>
    <edge source="MYS" target="HKG">
      <data key="d0">6066681885</data>
    </edge>
    <edge source="MYS" target="HUN">
      <data key="d0">71152028</data>
    </edge>
    <edge source="MYS" target="IDN">
      <data key="d0">306538228</data>
    </edge>
    <edge source="MYS" target="IRL">
      <data key="d0">31326285</data>
    </edge>
    <edge source="MYS" target="ITA">
      <data key="d0">60771457</data>
    </edge>
    <edge source="MYS" target="CIV">
      <data key="d0">70948</data>
    </edge>
    <edge source="MYS" target="JAM">
      <data key="d0">92573</data>
    </edge>
    <edge source="MYS" target="JPN">
      <data key="d0">3104113147</data>
    </edge>
    <edge source="MYS" target="KAZ">
      <data key="d0">4186288</data>
    </edge>
    <edge source="MYS" target="JOR">
      <data key="d0">9107812</data>
    </edge>
    <edge source="MYS" target="KOR">
      <data key="d0">1163364565</data>
    </edge>
    <edge source="MYS" target="KGZ">
      <data key="d0">30640</data>
    </edge>
    <edge source="MYS" target="LBN">
      <data key="d0">978468</data>
    </edge>
    <edge source="MYS" target="LVA">
      <data key="d0">1102677</data>
    </edge>
    <edge source="MYS" target="LTU">
      <data key="d0">226328</data>
    </edge>
    <edge source="MYS" target="MDG">
      <data key="d0">249246</data>
    </edge>
    <edge source="MYS" target="MWI">
      <data key="d0">76390</data>
    </edge>
    <edge source="MYS" target="MUS">
      <data key="d0">1220788</data>
    </edge>
    <edge source="MYS" target="MEX">
      <data key="d0">633163077</data>
    </edge>
    <edge source="MYS" target="MDA">
      <data key="d0">16007</data>
    </edge>
    <edge source="MYS" target="MAR">
      <data key="d0">10138552</data>
    </edge>
    <edge source="MYS" target="MOZ">
      <data key="d0">79577</data>
    </edge>
    <edge source="MYS" target="OMN">
      <data key="d0">8888510</data>
    </edge>
    <edge source="MYS" target="NAM">
      <data key="d0">1002495</data>
    </edge>
    <edge source="MYS" target="NLD">
      <data key="d0">1213095175</data>
    </edge>
    <edge source="MYS" target="NZL">
      <data key="d0">24919542</data>
    </edge>
    <edge source="MYS" target="NIC">
      <data key="d0">276805</data>
    </edge>
    <edge source="MYS" target="NER">
      <data key="d0">43191</data>
    </edge>
    <edge source="MYS" target="NOR">
      <data key="d0">4945406</data>
    </edge>
    <edge source="MYS" target="PAK">
      <data key="d0">9712607</data>
    </edge>
    <edge source="MYS" target="PAN">
      <data key="d0">4664369</data>
    </edge>
    <edge source="MYS" target="PRY">
      <data key="d0">348795</data>
    </edge>
    <edge source="MYS" target="PER">
      <data key="d0">9408372</data>
    </edge>
    <edge source="MYS" target="PHL">
      <data key="d0">531998644</data>
    </edge>
    <edge source="MYS" target="POL">
      <data key="d0">49276292</data>
    </edge>
    <edge source="MYS" target="PRT">
      <data key="d0">10202479</data>
    </edge>
    <edge source="MYS" target="ROU">
      <data key="d0">20152960</data>
    </edge>
    <edge source="MYS" target="RUS">
      <data key="d0">55190676</data>
    </edge>
    <edge source="MYS" target="SAU">
      <data key="d0">35880374</data>
    </edge>
    <edge source="MYS" target="SEN">
      <data key="d0">5180493</data>
    </edge>
    <edge source="MYS" target="SRB">
      <data key="d0">169666</data>
    </edge>
    <edge source="MYS" target="IND">
      <data key="d0">624188529</data>
    </edge>
    <edge source="MYS" target="SGP">
      <data key="d0">9092085877</data>
    </edge>
    <edge source="MYS" target="SVK">
      <data key="d0">10764296</data>
    </edge>
    <edge source="MYS" target="VNM">
      <data key="d0">489499023</data>
    </edge>
    <edge source="MYS" target="SVN">
      <data key="d0">3540056</data>
    </edge>
    <edge source="MYS" target="ZAF">
      <data key="d0">59520046</data>
    </edge>
    <edge source="MYS" target="ZWE">
      <data key="d0">20938</data>
    </edge>
    <edge source="MYS" target="ESP">
      <data key="d0">17924866</data>
    </edge>
    <edge source="MYS" target="SWE">
      <data key="d0">23808357</data>
    </edge>
    <edge source="MYS" target="CHE">
      <data key="d0">67091712</data>
    </edge>
    <edge source="MYS" target="THA">
      <data key="d0">1659363630</data>
    </edge>
    <edge source="MYS" target="TGO">
      <data key="d0">71158</data>
    </edge>
    <edge source="MYS" target="ARE">
      <data key="d0">243946139</data>
    </edge>
    <edge source="MYS" target="TUN">
      <data key="d0">8232349</data>
    </edge>
    <edge source="MYS" target="TUR">
      <data key="d0">121767365</data>
    </edge>
    <edge source="MYS" target="UGA">
      <data key="d0">266215</data>
    </edge>
    <edge source="MYS" target="UKR">
      <data key="d0">4896428</data>
    </edge>
    <edge source="MYS" target="MKD">
      <data key="d0">113679</data>
    </edge>
    <edge source="MYS" target="EGY">
      <data key="d0">6457481</data>
    </edge>
    <edge source="MYS" target="GBR">
      <data key="d0">521063271</data>
    </edge>
    <edge source="MYS" target="TZA">
      <data key="d0">2437385</data>
    </edge>
    <edge source="MYS" target="USA">
      <data key="d0">6038304563</data>
    </edge>
    <edge source="MYS" target="URY">
      <data key="d0">1312755</data>
    </edge>
    <edge source="MAR" target="DZA">
      <data key="d0">8192139</data>
    </edge>
    <edge source="MAR" target="AUT">
      <data key="d0">42688776</data>
    </edge>
    <edge source="MAR" target="BEL">
      <data key="d0">25995222</data>
    </edge>
    <edge source="MAR" target="BRA">
      <data key="d0">122252</data>
    </edge>
    <edge source="MAR" target="BGR">
      <data key="d0">120782</data>
    </edge>
    <edge source="MAR" target="BDI">
      <data key="d0">196038</data>
    </edge>
    <edge source="MAR" target="CMR">
      <data key="d0">7667148</data>
    </edge>
    <edge source="MAR" target="CAN">
      <data key="d0">19994</data>
    </edge>
    <edge source="MAR" target="CAF">
      <data key="d0">179153</data>
    </edge>
    <edge source="MAR" target="CHN">
      <data key="d0">3886918</data>
    </edge>
    <edge source="MAR" target="CZE">
      <data key="d0">85560</data>
    </edge>
    <edge source="MAR" target="BEN">
      <data key="d0">2753460</data>
    </edge>
    <edge source="MAR" target="DNK">
      <data key="d0">265888</data>
    </edge>
    <edge source="MAR" target="FRA">
      <data key="d0">1270976951</data>
    </edge>
    <edge source="MAR" target="GMB">
      <data key="d0">343058</data>
    </edge>
    <edge source="MAR" target="DEU">
      <data key="d0">30402602</data>
    </edge>
    <edge source="MAR" target="GHA">
      <data key="d0">358683</data>
    </edge>
    <edge source="MAR" target="HKG">
      <data key="d0">85451</data>
    </edge>
    <edge source="MAR" target="HUN">
      <data key="d0">1215403</data>
    </edge>
    <edge source="MAR" target="ITA">
      <data key="d0">278799987</data>
    </edge>
    <edge source="MAR" target="CIV">
      <data key="d0">17394290</data>
    </edge>
    <edge source="MAR" target="JPN">
      <data key="d0">13038892</data>
    </edge>
    <edge source="MAR" target="JOR">
      <data key="d0">424050</data>
    </edge>
    <edge source="MAR" target="LBN">
      <data key="d0">327745</data>
    </edge>
    <edge source="MAR" target="MDG">
      <data key="d0">1306489</data>
    </edge>
    <edge source="MAR" target="MYS">
      <data key="d0">236009</data>
    </edge>
    <edge source="MAR" target="MRT">
      <data key="d0">19486925</data>
    </edge>
    <edge source="MAR" target="MUS">
      <data key="d0">81325</data>
    </edge>
    <edge source="MAR" target="MEX">
      <data key="d0">40412</data>
    </edge>
    <edge source="MAR" target="OMN">
      <data key="d0">12990</data>
    </edge>
    <edge source="MAR" target="NLD">
      <data key="d0">8060151</data>
    </edge>
    <edge source="MAR" target="NER">
      <data key="d0">3384131</data>
    </edge>
    <edge source="MAR" target="PHL">
      <data key="d0">287689</data>
    </edge>
    <edge source="MAR" target="POL">
      <data key="d0">1339598</data>
    </edge>
    <edge source="MAR" target="PRT">
      <data key="d0">15000308</data>
    </edge>
    <edge source="MAR" target="ROU">
      <data key="d0">6755776</data>
    </edge>
    <edge source="MAR" target="SAU">
      <data key="d0">1274342</data>
    </edge>
    <edge source="MAR" target="SEN">
      <data key="d0">13963128</data>
    </edge>
    <edge source="MAR" target="IND">
      <data key="d0">188812</data>
    </edge>
    <edge source="MAR" target="SGP">
      <data key="d0">242269770</data>
    </edge>
    <edge source="MAR" target="SVK">
      <data key="d0">2261370</data>
    </edge>
    <edge source="MAR" target="VNM">
      <data key="d0">36792</data>
    </edge>
    <edge source="MAR" target="SVN">
      <data key="d0">548702</data>
    </edge>
    <edge source="MAR" target="ZAF">
      <data key="d0">1718947</data>
    </edge>
    <edge source="MAR" target="ESP">
      <data key="d0">1369620300</data>
    </edge>
    <edge source="MAR" target="SWE">
      <data key="d0">5186059</data>
    </edge>
    <edge source="MAR" target="CHE">
      <data key="d0">10293126</data>
    </edge>
    <edge source="MAR" target="THA">
      <data key="d0">46274</data>
    </edge>
    <edge source="MAR" target="TGO">
      <data key="d0">1625819</data>
    </edge>
    <edge source="MAR" target="ARE">
      <data key="d0">659742</data>
    </edge>
    <edge source="MAR" target="TUN">
      <data key="d0">2122103</data>
    </edge>
    <edge source="MAR" target="TUR">
      <data key="d0">191103</data>
    </edge>
    <edge source="MAR" target="UKR">
      <data key="d0">77571</data>
    </edge>
    <edge source="MAR" target="GBR">
      <data key="d0">115751138</data>
    </edge>
    <edge source="MAR" target="USA">
      <data key="d0">100196314</data>
    </edge>
    <edge source="MAR" target="BFA">
      <data key="d0">12103159</data>
    </edge>
    <edge source="NLD" target="ALB">
      <data key="d0">1702431</data>
    </edge>
    <edge source="NLD" target="DZA">
      <data key="d0">28105590</data>
    </edge>
    <edge source="NLD" target="AZE">
      <data key="d0">4726173</data>
    </edge>
    <edge source="NLD" target="ARG">
      <data key="d0">38014230</data>
    </edge>
    <edge source="NLD" target="AUS">
      <data key="d0">73024200</data>
    </edge>
    <edge source="NLD" target="AUT">
      <data key="d0">286955307</data>
    </edge>
    <edge source="NLD" target="ARM">
      <data key="d0">2173683</data>
    </edge>
    <edge source="NLD" target="BEL">
      <data key="d0">1567839324</data>
    </edge>
    <edge source="NLD" target="BOL">
      <data key="d0">4501017</data>
    </edge>
    <edge source="NLD" target="BWA">
      <data key="d0">834706</data>
    </edge>
    <edge source="NLD" target="BRA">
      <data key="d0">76847201</data>
    </edge>
    <edge source="NLD" target="BGR">
      <data key="d0">52984086</data>
    </edge>
    <edge source="NLD" target="BDI">
      <data key="d0">100822</data>
    </edge>
    <edge source="NLD" target="BLR">
      <data key="d0">16123522</data>
    </edge>
    <edge source="NLD" target="KHM">
      <data key="d0">407817</data>
    </edge>
    <edge source="NLD" target="CMR">
      <data key="d0">3090548</data>
    </edge>
    <edge source="NLD" target="CAN">
      <data key="d0">99637630</data>
    </edge>
    <edge source="NLD" target="CAF">
      <data key="d0">52971</data>
    </edge>
    <edge source="NLD" target="LKA">
      <data key="d0">6536844</data>
    </edge>
    <edge source="NLD" target="CHL">
      <data key="d0">21063008</data>
    </edge>
    <edge source="NLD" target="CHN">
      <data key="d0">840154920</data>
    </edge>
    <edge source="NLD" target="COL">
      <data key="d0">14314440</data>
    </edge>
    <edge source="NLD" target="CRI">
      <data key="d0">1910672</data>
    </edge>
    <edge source="NLD" target="HRV">
      <data key="d0">21844261</data>
    </edge>
    <edge source="NLD" target="CZE">
      <data key="d0">523940532</data>
    </edge>
    <edge source="NLD" target="BEN">
      <data key="d0">401600</data>
    </edge>
    <edge source="NLD" target="DNK">
      <data key="d0">311000618</data>
    </edge>
    <edge source="NLD" target="ECU">
      <data key="d0">5723653</data>
    </edge>
    <edge source="NLD" target="SLV">
      <data key="d0">268275</data>
    </edge>
    <edge source="NLD" target="ETH">
      <data key="d0">4255983</data>
    </edge>
    <edge source="NLD" target="EST">
      <data key="d0">370360959</data>
    </edge>
    <edge source="NLD" target="FIN">
      <data key="d0">156312579</data>
    </edge>
    <edge source="NLD" target="FRA">
      <data key="d0">1227978579</data>
    </edge>
    <edge source="NLD" target="GEO">
      <data key="d0">12221836</data>
    </edge>
    <edge source="NLD" target="GMB">
      <data key="d0">181033</data>
    </edge>
    <edge source="NLD" target="PSE">
      <data key="d0">3246591</data>
    </edge>
    <edge source="NLD" target="DEU">
      <data key="d0">4693173142</data>
    </edge>
    <edge source="NLD" target="GHA">
      <data key="d0">8567849</data>
    </edge>
    <edge source="NLD" target="GRC">
      <data key="d0">67056377</data>
    </edge>
    <edge source="NLD" target="GTM">
      <data key="d0">361911</data>
    </edge>
    <edge source="NLD" target="HND">
      <data key="d0">1902058</data>
    </edge>
    <edge source="NLD" target="HKG">
      <data key="d0">195970050</data>
    </edge>
    <edge source="NLD" target="HUN">
      <data key="d0">414064587</data>
    </edge>
    <edge source="NLD" target="IDN">
      <data key="d0">27570099</data>
    </edge>
    <edge source="NLD" target="IRL">
      <data key="d0">146327558</data>
    </edge>
    <edge source="NLD" target="ISR">
      <data key="d0">126163478</data>
    </edge>
    <edge source="NLD" target="ITA">
      <data key="d0">1167909361</data>
    </edge>
    <edge source="NLD" target="CIV">
      <data key="d0">4610566</data>
    </edge>
    <edge source="NLD" target="JAM">
      <data key="d0">636084</data>
    </edge>
    <edge source="NLD" target="JPN">
      <data key="d0">260463837</data>
    </edge>
    <edge source="NLD" target="KAZ">
      <data key="d0">19475436</data>
    </edge>
    <edge source="NLD" target="JOR">
      <data key="d0">13400579</data>
    </edge>
    <edge source="NLD" target="KOR">
      <data key="d0">153574481</data>
    </edge>
    <edge source="NLD" target="KGZ">
      <data key="d0">1185244</data>
    </edge>
    <edge source="NLD" target="LBN">
      <data key="d0">14031453</data>
    </edge>
    <edge source="NLD" target="LVA">
      <data key="d0">28641694</data>
    </edge>
    <edge source="NLD" target="LTU">
      <data key="d0">36766010</data>
    </edge>
    <edge source="NLD" target="MDG">
      <data key="d0">871304</data>
    </edge>
    <edge source="NLD" target="MWI">
      <data key="d0">277192</data>
    </edge>
    <edge source="NLD" target="MYS">
      <data key="d0">54840461</data>
    </edge>
    <edge source="NLD" target="MRT">
      <data key="d0">422015</data>
    </edge>
    <edge source="NLD" target="MUS">
      <data key="d0">1807257</data>
    </edge>
    <edge source="NLD" target="MEX">
      <data key="d0">123265245</data>
    </edge>
    <edge source="NLD" target="MDA">
      <data key="d0">2453131</data>
    </edge>
    <edge source="NLD" target="MAR">
      <data key="d0">39588666</data>
    </edge>
    <edge source="NLD" target="MOZ">
      <data key="d0">309931</data>
    </edge>
    <edge source="NLD" target="OMN">
      <data key="d0">9159814</data>
    </edge>
    <edge source="NLD" target="NAM">
      <data key="d0">1076917</data>
    </edge>
    <edge source="NLD" target="NZL">
      <data key="d0">10376207</data>
    </edge>
    <edge source="NLD" target="NIC">
      <data key="d0">916175</data>
    </edge>
    <edge source="NLD" target="NER">
      <data key="d0">105275</data>
    </edge>
    <edge source="NLD" target="NOR">
      <data key="d0">267490070</data>
    </edge>
    <edge source="NLD" target="PAK">
      <data key="d0">6790022</data>
    </edge>
    <edge source="NLD" target="PAN">
      <data key="d0">3846116</data>
    </edge>
    <edge source="NLD" target="PRY">
      <data key="d0">1683277</data>
    </edge>
    <edge source="NLD" target="PER">
      <data key="d0">8538421</data>
    </edge>
    <edge source="NLD" target="PHL">
      <data key="d0">27396802</data>
    </edge>
    <edge source="NLD" target="POL">
      <data key="d0">737978028</data>
    </edge>
    <edge source="NLD" target="PRT">
      <data key="d0">115350731</data>
    </edge>
    <edge source="NLD" target="ROU">
      <data key="d0">229855222</data>
    </edge>
    <edge source="NLD" target="RUS">
      <data key="d0">292899196</data>
    </edge>
    <edge source="NLD" target="SAU">
      <data key="d0">128000644</data>
    </edge>
    <edge source="NLD" target="SEN">
      <data key="d0">1917463</data>
    </edge>
    <edge source="NLD" target="SRB">
      <data key="d0">17200152</data>
    </edge>
    <edge source="NLD" target="IND">
      <data key="d0">124113057</data>
    </edge>
    <edge source="NLD" target="SGP">
      <data key="d0">122386233</data>
    </edge>
    <edge source="NLD" target="SVK">
      <data key="d0">127449902</data>
    </edge>
    <edge source="NLD" target="VNM">
      <data key="d0">38362060</data>
    </edge>
    <edge source="NLD" target="SVN">
      <data key="d0">46857987</data>
    </edge>
    <edge source="NLD" target="ZAF">
      <data key="d0">96030475</data>
    </edge>
    <edge source="NLD" target="ZWE">
      <data key="d0">301997</data>
    </edge>
    <edge source="NLD" target="ESP">
      <data key="d0">582109719</data>
    </edge>
    <edge source="NLD" target="SWE">
      <data key="d0">495323533</data>
    </edge>
    <edge source="NLD" target="CHE">
      <data key="d0">346272853</data>
    </edge>
    <edge source="NLD" target="THA">
      <data key="d0">174894537</data>
    </edge>
    <edge source="NLD" target="TGO">
      <data key="d0">288168</data>
    </edge>
    <edge source="NLD" target="ARE">
      <data key="d0">145219470</data>
    </edge>
    <edge source="NLD" target="TUN">
      <data key="d0">37893294</data>
    </edge>
    <edge source="NLD" target="TUR">
      <data key="d0">218093772</data>
    </edge>
    <edge source="NLD" target="UGA">
      <data key="d0">2046492</data>
    </edge>
    <edge source="NLD" target="UKR">
      <data key="d0">28581959</data>
    </edge>
    <edge source="NLD" target="MKD">
      <data key="d0">2354672</data>
    </edge>
    <edge source="NLD" target="EGY">
      <data key="d0">59152542</data>
    </edge>
    <edge source="NLD" target="GBR">
      <data key="d0">1605069847</data>
    </edge>
    <edge source="NLD" target="TZA">
      <data key="d0">8677529</data>
    </edge>
    <edge source="NLD" target="USA">
      <data key="d0">1311896141</data>
    </edge>
    <edge source="NLD" target="BFA">
      <data key="d0">437502</data>
    </edge>
    <edge source="NLD" target="URY">
      <data key="d0">1081960</data>
    </edge>
    <edge source="SAU" target="DZA">
      <data key="d0">9360325</data>
    </edge>
    <edge source="SAU" target="AZE">
      <data key="d0">88810</data>
    </edge>
    <edge source="SAU" target="AUS">
      <data key="d0">65874</data>
    </edge>
    <edge source="SAU" target="AUT">
      <data key="d0">37871</data>
    </edge>
    <edge source="SAU" target="BEL">
      <data key="d0">2249337</data>
    </edge>
    <edge source="SAU" target="BWA">
      <data key="d0">34670</data>
    </edge>
    <edge source="SAU" target="BDI">
      <data key="d0">101878</data>
    </edge>
    <edge source="SAU" target="CAN">
      <data key="d0">184288</data>
    </edge>
    <edge source="SAU" target="LKA">
      <data key="d0">382179</data>
    </edge>
    <edge source="SAU" target="CHN">
      <data key="d0">3277994</data>
    </edge>
    <edge source="SAU" target="COL">
      <data key="d0">244562</data>
    </edge>
    <edge source="SAU" target="CZE">
      <data key="d0">144284</data>
    </edge>
    <edge source="SAU" target="BEN">
      <data key="d0">57873</data>
    </edge>
    <edge source="SAU" target="DNK">
      <data key="d0">64007</data>
    </edge>
    <edge source="SAU" target="ECU">
      <data key="d0">52539</data>
    </edge>
    <edge source="SAU" target="ETH">
      <data key="d0">104545</data>
    </edge>
    <edge source="SAU" target="FIN">
      <data key="d0">1487912</data>
    </edge>
    <edge source="SAU" target="FRA">
      <data key="d0">3405476</data>
    </edge>
    <edge source="SAU" target="GEO">
      <data key="d0">352309</data>
    </edge>
    <edge source="SAU" target="DEU">
      <data key="d0">11545654</data>
    </edge>
    <edge source="SAU" target="GHA">
      <data key="d0">61607</data>
    </edge>
    <edge source="SAU" target="GRC">
      <data key="d0">77075</data>
    </edge>
    <edge source="SAU" target="HKG">
      <data key="d0">45872</data>
    </edge>
    <edge source="SAU" target="HUN">
      <data key="d0">627008</data>
    </edge>
    <edge source="SAU" target="IDN">
      <data key="d0">30670</data>
    </edge>
    <edge source="SAU" target="ITA">
      <data key="d0">2710725</data>
    </edge>
    <edge source="SAU" target="CIV">
      <data key="d0">58673</data>
    </edge>
    <edge source="SAU" target="JPN">
      <data key="d0">535531</data>
    </edge>
    <edge source="SAU" target="JOR">
      <data key="d0">17553043</data>
    </edge>
    <edge source="SAU" target="KOR">
      <data key="d0">743289</data>
    </edge>
    <edge source="SAU" target="KGZ">
      <data key="d0">26669</data>
    </edge>
    <edge source="SAU" target="LBN">
      <data key="d0">5975385</data>
    </edge>
    <edge source="SAU" target="LVA">
      <data key="d0">53873</data>
    </edge>
    <edge source="SAU" target="LTU">
      <data key="d0">66407</data>
    </edge>
    <edge source="SAU" target="MDG">
      <data key="d0">29603</data>
    </edge>
    <edge source="SAU" target="MYS">
      <data key="d0">502993</data>
    </edge>
    <edge source="SAU" target="MRT">
      <data key="d0">106412</data>
    </edge>
    <edge source="SAU" target="MAR">
      <data key="d0">1113200</data>
    </edge>
    <edge source="SAU" target="OMN">
      <data key="d0">24396266</data>
    </edge>
    <edge source="SAU" target="NLD">
      <data key="d0">12762067</data>
    </edge>
    <edge source="SAU" target="NOR">
      <data key="d0">35737</data>
    </edge>
    <edge source="SAU" target="PAK">
      <data key="d0">4680829</data>
    </edge>
    <edge source="SAU" target="PHL">
      <data key="d0">1384699</data>
    </edge>
    <edge source="SAU" target="POL">
      <data key="d0">30136</data>
    </edge>
    <edge source="SAU" target="ROU">
      <data key="d0">57340</data>
    </edge>
    <edge source="SAU" target="SEN">
      <data key="d0">153085</data>
    </edge>
    <edge source="SAU" target="IND">
      <data key="d0">694750</data>
    </edge>
    <edge source="SAU" target="SGP">
      <data key="d0">440052</data>
    </edge>
    <edge source="SAU" target="VNM">
      <data key="d0">43738</data>
    </edge>
    <edge source="SAU" target="ZAF">
      <data key="d0">73875</data>
    </edge>
    <edge source="SAU" target="ESP">
      <data key="d0">2047979</data>
    </edge>
    <edge source="SAU" target="SWE">
      <data key="d0">2779800</data>
    </edge>
    <edge source="SAU" target="CHE">
      <data key="d0">602205</data>
    </edge>
    <edge source="SAU" target="THA">
      <data key="d0">29070</data>
    </edge>
    <edge source="SAU" target="ARE">
      <data key="d0">350292779</data>
    </edge>
    <edge source="SAU" target="TUN">
      <data key="d0">230694</data>
    </edge>
    <edge source="SAU" target="TUR">
      <data key="d0">2307477</data>
    </edge>
    <edge source="SAU" target="EGY">
      <data key="d0">18543029</data>
    </edge>
    <edge source="SAU" target="GBR">
      <data key="d0">2961422</data>
    </edge>
    <edge source="SAU" target="USA">
      <data key="d0">72689805</data>
    </edge>
    <edge source="ESP" target="ALB">
      <data key="d0">917138</data>
    </edge>
    <edge source="ESP" target="DZA">
      <data key="d0">142421858</data>
    </edge>
    <edge source="ESP" target="AZE">
      <data key="d0">2157338</data>
    </edge>
    <edge source="ESP" target="ARG">
      <data key="d0">81990174</data>
    </edge>
    <edge source="ESP" target="AUS">
      <data key="d0">41482642</data>
    </edge>
    <edge source="ESP" target="AUT">
      <data key="d0">48034815</data>
    </edge>
    <edge source="ESP" target="ARM">
      <data key="d0">233150</data>
    </edge>
    <edge source="ESP" target="BEL">
      <data key="d0">187794380</data>
    </edge>
    <edge source="ESP" target="BOL">
      <data key="d0">6251366</data>
    </edge>
    <edge source="ESP" target="BWA">
      <data key="d0">442678</data>
    </edge>
    <edge source="ESP" target="BRA">
      <data key="d0">75828201</data>
    </edge>
    <edge source="ESP" target="BGR">
      <data key="d0">11497901</data>
    </edge>
    <edge source="ESP" target="BLR">
      <data key="d0">2660558</data>
    </edge>
    <edge source="ESP" target="KHM">
      <data key="d0">101903</data>
    </edge>
    <edge source="ESP" target="CMR">
      <data key="d0">5561955</data>
    </edge>
    <edge source="ESP" target="CAN">
      <data key="d0">31924844</data>
    </edge>
    <edge source="ESP" target="CAF">
      <data key="d0">132171</data>
    </edge>
    <edge source="ESP" target="LKA">
      <data key="d0">3592703</data>
    </edge>
    <edge source="ESP" target="CHL">
      <data key="d0">161690798</data>
    </edge>
    <edge source="ESP" target="CHN">
      <data key="d0">213681876</data>
    </edge>
    <edge source="ESP" target="COL">
      <data key="d0">33965468</data>
    </edge>
    <edge source="ESP" target="CRI">
      <data key="d0">6472306</data>
    </edge>
    <edge source="ESP" target="HRV">
      <data key="d0">4562493</data>
    </edge>
    <edge source="ESP" target="CZE">
      <data key="d0">129995998</data>
    </edge>
    <edge source="ESP" target="BEN">
      <data key="d0">2716603</data>
    </edge>
    <edge source="ESP" target="DNK">
      <data key="d0">40086399</data>
    </edge>
    <edge source="ESP" target="ECU">
      <data key="d0">17508372</data>
    </edge>
    <edge source="ESP" target="SLV">
      <data key="d0">2779540</data>
    </edge>
    <edge source="ESP" target="ETH">
      <data key="d0">2425129</data>
    </edge>
    <edge source="ESP" target="EST">
      <data key="d0">5724650</data>
    </edge>
    <edge source="ESP" target="FIN">
      <data key="d0">49483262</data>
    </edge>
    <edge source="ESP" target="FRA">
      <data key="d0">1615679032</data>
    </edge>
    <edge source="ESP" target="GEO">
      <data key="d0">2162525</data>
    </edge>
    <edge source="ESP" target="GMB">
      <data key="d0">260137</data>
    </edge>
    <edge source="ESP" target="PSE">
      <data key="d0">78840</data>
    </edge>
    <edge source="ESP" target="DEU">
      <data key="d0">1985139237</data>
    </edge>
    <edge source="ESP" target="GHA">
      <data key="d0">3593474</data>
    </edge>
    <edge source="ESP" target="GRC">
      <data key="d0">27751625</data>
    </edge>
    <edge source="ESP" target="GTM">
      <data key="d0">6733421</data>
    </edge>
    <edge source="ESP" target="HND">
      <data key="d0">2524010</data>
    </edge>
    <edge source="ESP" target="HKG">
      <data key="d0">28261056</data>
    </edge>
    <edge source="ESP" target="HUN">
      <data key="d0">179344281</data>
    </edge>
    <edge source="ESP" target="IDN">
      <data key="d0">11212502</data>
    </edge>
    <edge source="ESP" target="IRL">
      <data key="d0">30626344</data>
    </edge>
    <edge source="ESP" target="ISR">
      <data key="d0">55938600</data>
    </edge>
    <edge source="ESP" target="ITA">
      <data key="d0">642916590</data>
    </edge>
    <edge source="ESP" target="CIV">
      <data key="d0">7742790</data>
    </edge>
    <edge source="ESP" target="JAM">
      <data key="d0">9357972</data>
    </edge>
    <edge source="ESP" target="JPN">
      <data key="d0">53711571</data>
    </edge>
    <edge source="ESP" target="KAZ">
      <data key="d0">3992601</data>
    </edge>
    <edge source="ESP" target="JOR">
      <data key="d0">18631513</data>
    </edge>
    <edge source="ESP" target="KOR">
      <data key="d0">39482940</data>
    </edge>
    <edge source="ESP" target="KGZ">
      <data key="d0">18587</data>
    </edge>
    <edge source="ESP" target="LBN">
      <data key="d0">15334465</data>
    </edge>
    <edge source="ESP" target="LVA">
      <data key="d0">4187302</data>
    </edge>
    <edge source="ESP" target="LTU">
      <data key="d0">25875963</data>
    </edge>
    <edge source="ESP" target="MDG">
      <data key="d0">1118384</data>
    </edge>
    <edge source="ESP" target="MWI">
      <data key="d0">917060</data>
    </edge>
    <edge source="ESP" target="MYS">
      <data key="d0">26464990</data>
    </edge>
    <edge source="ESP" target="MRT">
      <data key="d0">10909348</data>
    </edge>
    <edge source="ESP" target="MUS">
      <data key="d0">3149205</data>
    </edge>
    <edge source="ESP" target="MEX">
      <data key="d0">167171790</data>
    </edge>
    <edge source="ESP" target="MDA">
      <data key="d0">4101402</data>
    </edge>
    <edge source="ESP" target="MAR">
      <data key="d0">668181942</data>
    </edge>
    <edge source="ESP" target="MOZ">
      <data key="d0">2215540</data>
    </edge>
    <edge source="ESP" target="OMN">
      <data key="d0">8879543</data>
    </edge>
    <edge source="ESP" target="NAM">
      <data key="d0">976457</data>
    </edge>
    <edge source="ESP" target="NLD">
      <data key="d0">165634590</data>
    </edge>
    <edge source="ESP" target="NZL">
      <data key="d0">5320382</data>
    </edge>
    <edge source="ESP" target="NIC">
      <data key="d0">2103556</data>
    </edge>
    <edge source="ESP" target="NER">
      <data key="d0">255106</data>
    </edge>
    <edge source="ESP" target="NOR">
      <data key="d0">50216491</data>
    </edge>
    <edge source="ESP" target="PAK">
      <data key="d0">10778702</data>
    </edge>
    <edge source="ESP" target="PAN">
      <data key="d0">18587312</data>
    </edge>
    <edge source="ESP" target="PRY">
      <data key="d0">6893085</data>
    </edge>
    <edge source="ESP" target="PER">
      <data key="d0">65150008</data>
    </edge>
    <edge source="ESP" target="PHL">
      <data key="d0">8364424</data>
    </edge>
    <edge source="ESP" target="POL">
      <data key="d0">269321770</data>
    </edge>
    <edge source="ESP" target="PRT">
      <data key="d0">801094755</data>
    </edge>
    <edge source="ESP" target="ROU">
      <data key="d0">77969417</data>
    </edge>
    <edge source="ESP" target="RUS">
      <data key="d0">50783828</data>
    </edge>
    <edge source="ESP" target="SAU">
      <data key="d0">156918767</data>
    </edge>
    <edge source="ESP" target="SEN">
      <data key="d0">8146862</data>
    </edge>
    <edge source="ESP" target="SRB">
      <data key="d0">12043400</data>
    </edge>
    <edge source="ESP" target="IND">
      <data key="d0">43296078</data>
    </edge>
    <edge source="ESP" target="SGP">
      <data key="d0">48362961</data>
    </edge>
    <edge source="ESP" target="SVK">
      <data key="d0">77228561</data>
    </edge>
    <edge source="ESP" target="VNM">
      <data key="d0">17403748</data>
    </edge>
    <edge source="ESP" target="SVN">
      <data key="d0">21323869</data>
    </edge>
    <edge source="ESP" target="ZAF">
      <data key="d0">63732958</data>
    </edge>
    <edge source="ESP" target="ZWE">
      <data key="d0">281589</data>
    </edge>
    <edge source="ESP" target="SWE">
      <data key="d0">105237815</data>
    </edge>
    <edge source="ESP" target="CHE">
      <data key="d0">36466507</data>
    </edge>
    <edge source="ESP" target="THA">
      <data key="d0">18570396</data>
    </edge>
    <edge source="ESP" target="TGO">
      <data key="d0">1660852</data>
    </edge>
    <edge source="ESP" target="ARE">
      <data key="d0">136380354</data>
    </edge>
    <edge source="ESP" target="TUN">
      <data key="d0">46307522</data>
    </edge>
    <edge source="ESP" target="TUR">
      <data key="d0">232832660</data>
    </edge>
    <edge source="ESP" target="UGA">
      <data key="d0">1954033</data>
    </edge>
    <edge source="ESP" target="UKR">
      <data key="d0">5783256</data>
    </edge>
    <edge source="ESP" target="MKD">
      <data key="d0">1191090</data>
    </edge>
    <edge source="ESP" target="EGY">
      <data key="d0">96629786</data>
    </edge>
    <edge source="ESP" target="GBR">
      <data key="d0">911742046</data>
    </edge>
    <edge source="ESP" target="TZA">
      <data key="d0">1264118</data>
    </edge>
    <edge source="ESP" target="USA">
      <data key="d0">462602338</data>
    </edge>
    <edge source="ESP" target="BFA">
      <data key="d0">1195846</data>
    </edge>
    <edge source="ESP" target="URY">
      <data key="d0">16983484</data>
    </edge>
    <edge source="TUN" target="DZA">
      <data key="d0">36424525</data>
    </edge>
    <edge source="TUN" target="ARG">
      <data key="d0">274061</data>
    </edge>
    <edge source="TUN" target="AUS">
      <data key="d0">920337</data>
    </edge>
    <edge source="TUN" target="AUT">
      <data key="d0">64625167</data>
    </edge>
    <edge source="TUN" target="BEL">
      <data key="d0">18364864</data>
    </edge>
    <edge source="TUN" target="BRA">
      <data key="d0">692865</data>
    </edge>
    <edge source="TUN" target="BGR">
      <data key="d0">949141</data>
    </edge>
    <edge source="TUN" target="BDI">
      <data key="d0">61954</data>
    </edge>
    <edge source="TUN" target="CMR">
      <data key="d0">1108415</data>
    </edge>
    <edge source="TUN" target="CAN">
      <data key="d0">677489</data>
    </edge>
    <edge source="TUN" target="CAF">
      <data key="d0">139956</data>
    </edge>
    <edge source="TUN" target="CHL">
      <data key="d0">126198</data>
    </edge>
    <edge source="TUN" target="CHN">
      <data key="d0">3561171</data>
    </edge>
    <edge source="TUN" target="CZE">
      <data key="d0">26078239</data>
    </edge>
    <edge source="TUN" target="BEN">
      <data key="d0">381203</data>
    </edge>
    <edge source="TUN" target="DNK">
      <data key="d0">141776</data>
    </edge>
    <edge source="TUN" target="ETH">
      <data key="d0">834914</data>
    </edge>
    <edge source="TUN" target="EST">
      <data key="d0">412576</data>
    </edge>
    <edge source="TUN" target="FIN">
      <data key="d0">1592455</data>
    </edge>
    <edge source="TUN" target="FRA">
      <data key="d0">928813759</data>
    </edge>
    <edge source="TUN" target="GMB">
      <data key="d0">118545</data>
    </edge>
    <edge source="TUN" target="DEU">
      <data key="d0">753803011</data>
    </edge>
    <edge source="TUN" target="GRC">
      <data key="d0">475764</data>
    </edge>
    <edge source="TUN" target="HND">
      <data key="d0">937918</data>
    </edge>
    <edge source="TUN" target="HKG">
      <data key="d0">118340</data>
    </edge>
    <edge source="TUN" target="HUN">
      <data key="d0">41028860</data>
    </edge>
    <edge source="TUN" target="IDN">
      <data key="d0">19293</data>
    </edge>
    <edge source="TUN" target="IRL">
      <data key="d0">140988</data>
    </edge>
    <edge source="TUN" target="ITA">
      <data key="d0">385137433</data>
    </edge>
    <edge source="TUN" target="CIV">
      <data key="d0">3291000</data>
    </edge>
    <edge source="TUN" target="JPN">
      <data key="d0">24010004</data>
    </edge>
    <edge source="TUN" target="JOR">
      <data key="d0">372181</data>
    </edge>
    <edge source="TUN" target="KOR">
      <data key="d0">120567</data>
    </edge>
    <edge source="TUN" target="LBN">
      <data key="d0">98521</data>
    </edge>
    <edge source="TUN" target="LVA">
      <data key="d0">90051</data>
    </edge>
    <edge source="TUN" target="MDG">
      <data key="d0">29692</data>
    </edge>
    <edge source="TUN" target="MYS">
      <data key="d0">10033</data>
    </edge>
    <edge source="TUN" target="MRT">
      <data key="d0">272058</data>
    </edge>
    <edge source="TUN" target="MEX">
      <data key="d0">7429279</data>
    </edge>
    <edge source="TUN" target="MAR">
      <data key="d0">14466411</data>
    </edge>
    <edge source="TUN" target="NLD">
      <data key="d0">999076</data>
    </edge>
    <edge source="TUN" target="NER">
      <data key="d0">339210</data>
    </edge>
    <edge source="TUN" target="NOR">
      <data key="d0">13230</data>
    </edge>
    <edge source="TUN" target="POL">
      <data key="d0">73578719</data>
    </edge>
    <edge source="TUN" target="PRT">
      <data key="d0">1282145</data>
    </edge>
    <edge source="TUN" target="ROU">
      <data key="d0">104392933</data>
    </edge>
    <edge source="TUN" target="RUS">
      <data key="d0">15549</data>
    </edge>
    <edge source="TUN" target="SAU">
      <data key="d0">199501</data>
    </edge>
    <edge source="TUN" target="SEN">
      <data key="d0">812740</data>
    </edge>
    <edge source="TUN" target="IND">
      <data key="d0">2304422</data>
    </edge>
    <edge source="TUN" target="SGP">
      <data key="d0">92541</data>
    </edge>
    <edge source="TUN" target="SVK">
      <data key="d0">31218475</data>
    </edge>
    <edge source="TUN" target="SVN">
      <data key="d0">324471</data>
    </edge>
    <edge source="TUN" target="ZAF">
      <data key="d0">1118423</data>
    </edge>
    <edge source="TUN" target="ESP">
      <data key="d0">71000290</data>
    </edge>
    <edge source="TUN" target="SWE">
      <data key="d0">6434174</data>
    </edge>
    <edge source="TUN" target="CHE">
      <data key="d0">10602122</data>
    </edge>
    <edge source="TUN" target="THA">
      <data key="d0">53489</data>
    </edge>
    <edge source="TUN" target="TGO">
      <data key="d0">423787</data>
    </edge>
    <edge source="TUN" target="ARE">
      <data key="d0">2645677</data>
    </edge>
    <edge source="TUN" target="TUR">
      <data key="d0">5379061</data>
    </edge>
    <edge source="TUN" target="UGA">
      <data key="d0">53183</data>
    </edge>
    <edge source="TUN" target="EGY">
      <data key="d0">1804284</data>
    </edge>
    <edge source="TUN" target="GBR">
      <data key="d0">33328806</data>
    </edge>
    <edge source="TUN" target="TZA">
      <data key="d0">50570</data>
    </edge>
    <edge source="TUN" target="USA">
      <data key="d0">29022377</data>
    </edge>
    <edge source="TUN" target="BFA">
      <data key="d0">1922600</data>
    </edge>
    <edge source="EGY" target="ALB">
      <data key="d0">105304</data>
    </edge>
    <edge source="EGY" target="DZA">
      <data key="d0">25500082</data>
    </edge>
    <edge source="EGY" target="ARG">
      <data key="d0">207562</data>
    </edge>
    <edge source="EGY" target="AUT">
      <data key="d0">58271</data>
    </edge>
    <edge source="EGY" target="BEL">
      <data key="d0">384696</data>
    </edge>
    <edge source="EGY" target="BRA">
      <data key="d0">229068</data>
    </edge>
    <edge source="EGY" target="BGR">
      <data key="d0">152426</data>
    </edge>
    <edge source="EGY" target="BDI">
      <data key="d0">52025</data>
    </edge>
    <edge source="EGY" target="BLR">
      <data key="d0">70112</data>
    </edge>
    <edge source="EGY" target="CMR">
      <data key="d0">550999</data>
    </edge>
    <edge source="EGY" target="LKA">
      <data key="d0">25031</data>
    </edge>
    <edge source="EGY" target="CHL">
      <data key="d0">10305</data>
    </edge>
    <edge source="EGY" target="CHN">
      <data key="d0">336562</data>
    </edge>
    <edge source="EGY" target="HRV">
      <data key="d0">54328</data>
    </edge>
    <edge source="EGY" target="CZE">
      <data key="d0">39403443</data>
    </edge>
    <edge source="EGY" target="BEN">
      <data key="d0">159489</data>
    </edge>
    <edge source="EGY" target="DNK">
      <data key="d0">148829</data>
    </edge>
    <edge source="EGY" target="ETH">
      <data key="d0">701752</data>
    </edge>
    <edge source="EGY" target="EST">
      <data key="d0">230459</data>
    </edge>
    <edge source="EGY" target="FIN">
      <data key="d0">154264</data>
    </edge>
    <edge source="EGY" target="FRA">
      <data key="d0">77186047</data>
    </edge>
    <edge source="EGY" target="GEO">
      <data key="d0">911156</data>
    </edge>
    <edge source="EGY" target="GMB">
      <data key="d0">30679</data>
    </edge>
    <edge source="EGY" target="PSE">
      <data key="d0">377387</data>
    </edge>
    <edge source="EGY" target="DEU">
      <data key="d0">48401466</data>
    </edge>
    <edge source="EGY" target="GHA">
      <data key="d0">395063</data>
    </edge>
    <edge source="EGY" target="GRC">
      <data key="d0">105618</data>
    </edge>
    <edge source="EGY" target="HKG">
      <data key="d0">10968</data>
    </edge>
    <edge source="EGY" target="HUN">
      <data key="d0">269546</data>
    </edge>
    <edge source="EGY" target="IDN">
      <data key="d0">83655</data>
    </edge>
    <edge source="EGY" target="IRL">
      <data key="d0">3791189</data>
    </edge>
    <edge source="EGY" target="ISR">
      <data key="d0">737376</data>
    </edge>
    <edge source="EGY" target="ITA">
      <data key="d0">9769082</data>
    </edge>
    <edge source="EGY" target="CIV">
      <data key="d0">2559279</data>
    </edge>
    <edge source="EGY" target="JPN">
      <data key="d0">63023</data>
    </edge>
    <edge source="EGY" target="KAZ">
      <data key="d0">27176</data>
    </edge>
    <edge source="EGY" target="JOR">
      <data key="d0">13716945</data>
    </edge>
    <edge source="EGY" target="KOR">
      <data key="d0">164786</data>
    </edge>
    <edge source="EGY" target="LBN">
      <data key="d0">2749323</data>
    </edge>
    <edge source="EGY" target="LVA">
      <data key="d0">33422</data>
    </edge>
    <edge source="EGY" target="LTU">
      <data key="d0">204695</data>
    </edge>
    <edge source="EGY" target="MWI">
      <data key="d0">18119</data>
    </edge>
    <edge source="EGY" target="MRT">
      <data key="d0">300896</data>
    </edge>
    <edge source="EGY" target="MUS">
      <data key="d0">2128088</data>
    </edge>
    <edge source="EGY" target="MEX">
      <data key="d0">1944651</data>
    </edge>
    <edge source="EGY" target="MAR">
      <data key="d0">10865506</data>
    </edge>
    <edge source="EGY" target="MOZ">
      <data key="d0">99051</data>
    </edge>
    <edge source="EGY" target="OMN">
      <data key="d0">1176562</data>
    </edge>
    <edge source="EGY" target="NLD">
      <data key="d0">4862835</data>
    </edge>
    <edge source="EGY" target="PAK">
      <data key="d0">1078942</data>
    </edge>
    <edge source="EGY" target="PER">
      <data key="d0">87093</data>
    </edge>
    <edge source="EGY" target="PHL">
      <data key="d0">182086</data>
    </edge>
    <edge source="EGY" target="POL">
      <data key="d0">1757951</data>
    </edge>
    <edge source="EGY" target="PRT">
      <data key="d0">856633</data>
    </edge>
    <edge source="EGY" target="ROU">
      <data key="d0">3287249</data>
    </edge>
    <edge source="EGY" target="RUS">
      <data key="d0">2991322</data>
    </edge>
    <edge source="EGY" target="SAU">
      <data key="d0">146826559</data>
    </edge>
    <edge source="EGY" target="SEN">
      <data key="d0">1520740</data>
    </edge>
    <edge source="EGY" target="IND">
      <data key="d0">488122</data>
    </edge>
    <edge source="EGY" target="SGP">
      <data key="d0">17937</data>
    </edge>
    <edge source="EGY" target="VNM">
      <data key="d0">60002</data>
    </edge>
    <edge source="EGY" target="SVN">
      <data key="d0">1221890</data>
    </edge>
    <edge source="EGY" target="ZAF">
      <data key="d0">176089</data>
    </edge>
    <edge source="EGY" target="ZWE">
      <data key="d0">608015</data>
    </edge>
    <edge source="EGY" target="ESP">
      <data key="d0">20845474</data>
    </edge>
    <edge source="EGY" target="THA">
      <data key="d0">373603</data>
    </edge>
    <edge source="EGY" target="TGO">
      <data key="d0">291514</data>
    </edge>
    <edge source="EGY" target="ARE">
      <data key="d0">47917571</data>
    </edge>
    <edge source="EGY" target="TUN">
      <data key="d0">869520</data>
    </edge>
    <edge source="EGY" target="TUR">
      <data key="d0">17348288</data>
    </edge>
    <edge source="EGY" target="UGA">
      <data key="d0">935845</data>
    </edge>
    <edge source="EGY" target="UKR">
      <data key="d0">2020815</data>
    </edge>
    <edge source="EGY" target="MKD">
      <data key="d0">45983</data>
    </edge>
    <edge source="EGY" target="GBR">
      <data key="d0">239248591</data>
    </edge>
    <edge source="EGY" target="TZA">
      <data key="d0">3002469</data>
    </edge>
    <edge source="EGY" target="USA">
      <data key="d0">1750982</data>
    </edge>
    <edge source="EGY" target="BFA">
      <data key="d0">150138</data>
    </edge>
    <edge source="EGY" target="URY">
      <data key="d0">803935</data>
    </edge>
    <edge source="GBR" target="ALB">
      <data key="d0">1074787</data>
    </edge>
    <edge source="GBR" target="DZA">
      <data key="d0">12846404</data>
    </edge>
    <edge source="GBR" target="AZE">
      <data key="d0">37368085</data>
    </edge>
    <edge source="GBR" target="ARG">
      <data key="d0">11671051</data>
    </edge>
    <edge source="GBR" target="AUS">
      <data key="d0">214274717</data>
    </edge>
    <edge source="GBR" target="AUT">
      <data key="d0">111396892</data>
    </edge>
    <edge source="GBR" target="ARM">
      <data key="d0">1722775</data>
    </edge>
    <edge source="GBR" target="BEL">
      <data key="d0">297339157</data>
    </edge>
    <edge source="GBR" target="BOL">
      <data key="d0">877325</data>
    </edge>
    <edge source="GBR" target="BWA">
      <data key="d0">1156304</data>
    </edge>
    <edge source="GBR" target="BRA">
      <data key="d0">83054012</data>
    </edge>
    <edge source="GBR" target="BGR">
      <data key="d0">31927456</data>
    </edge>
    <edge source="GBR" target="BDI">
      <data key="d0">263567</data>
    </edge>
    <edge source="GBR" target="BLR">
      <data key="d0">2462039</data>
    </edge>
    <edge source="GBR" target="KHM">
      <data key="d0">1322465</data>
    </edge>
    <edge source="GBR" target="CMR">
      <data key="d0">4778266</data>
    </edge>
    <edge source="GBR" target="CAN">
      <data key="d0">193280253</data>
    </edge>
    <edge source="GBR" target="CAF">
      <data key="d0">361753</data>
    </edge>
    <edge source="GBR" target="LKA">
      <data key="d0">10321055</data>
    </edge>
    <edge source="GBR" target="CHL">
      <data key="d0">16928074</data>
    </edge>
    <edge source="GBR" target="CHN">
      <data key="d0">852017795</data>
    </edge>
    <edge source="GBR" target="COL">
      <data key="d0">12060308</data>
    </edge>
    <edge source="GBR" target="CRI">
      <data key="d0">1306605</data>
    </edge>
    <edge source="GBR" target="HRV">
      <data key="d0">8010974</data>
    </edge>
    <edge source="GBR" target="CZE">
      <data key="d0">217048783</data>
    </edge>
    <edge source="GBR" target="BEN">
      <data key="d0">3499772</data>
    </edge>
    <edge source="GBR" target="DNK">
      <data key="d0">166462341</data>
    </edge>
    <edge source="GBR" target="ECU">
      <data key="d0">1335032</data>
    </edge>
    <edge source="GBR" target="SLV">
      <data key="d0">6459385</data>
    </edge>
    <edge source="GBR" target="ETH">
      <data key="d0">7187076</data>
    </edge>
    <edge source="GBR" target="EST">
      <data key="d0">28201818</data>
    </edge>
    <edge source="GBR" target="FIN">
      <data key="d0">90305127</data>
    </edge>
    <edge source="GBR" target="FRA">
      <data key="d0">1004273835</data>
    </edge>
    <edge source="GBR" target="GEO">
      <data key="d0">9016634</data>
    </edge>
    <edge source="GBR" target="GMB">
      <data key="d0">2333007</data>
    </edge>
    <edge source="GBR" target="PSE">
      <data key="d0">21026</data>
    </edge>
    <edge source="GBR" target="DEU">
      <data key="d0">2268281083</data>
    </edge>
    <edge source="GBR" target="GHA">
      <data key="d0">20688744</data>
    </edge>
    <edge source="GBR" target="GRC">
      <data key="d0">35386796</data>
    </edge>
    <edge source="GBR" target="GTM">
      <data key="d0">925206</data>
    </edge>
    <edge source="GBR" target="HND">
      <data key="d0">307858</data>
    </edge>
    <edge source="GBR" target="HKG">
      <data key="d0">376204592</data>
    </edge>
    <edge source="GBR" target="HUN">
      <data key="d0">154365926</data>
    </edge>
    <edge source="GBR" target="IDN">
      <data key="d0">38397286</data>
    </edge>
    <edge source="GBR" target="IRL">
      <data key="d0">880190906</data>
    </edge>
    <edge source="GBR" target="ISR">
      <data key="d0">72703416</data>
    </edge>
    <edge source="GBR" target="ITA">
      <data key="d0">544442556</data>
    </edge>
    <edge source="GBR" target="CIV">
      <data key="d0">3118397</data>
    </edge>
    <edge source="GBR" target="JAM">
      <data key="d0">1932325</data>
    </edge>
    <edge source="GBR" target="JPN">
      <data key="d0">305364313</data>
    </edge>
    <edge source="GBR" target="KAZ">
      <data key="d0">17939650</data>
    </edge>
    <edge source="GBR" target="JOR">
      <data key="d0">18054206</data>
    </edge>
    <edge source="GBR" target="KOR">
      <data key="d0">198253193</data>
    </edge>
    <edge source="GBR" target="KGZ">
      <data key="d0">73954</data>
    </edge>
    <edge source="GBR" target="LBN">
      <data key="d0">12228402</data>
    </edge>
    <edge source="GBR" target="LVA">
      <data key="d0">9047066</data>
    </edge>
    <edge source="GBR" target="LTU">
      <data key="d0">24661672</data>
    </edge>
    <edge source="GBR" target="MDG">
      <data key="d0">199461</data>
    </edge>
    <edge source="GBR" target="MWI">
      <data key="d0">873500</data>
    </edge>
    <edge source="GBR" target="MYS">
      <data key="d0">244119277</data>
    </edge>
    <edge source="GBR" target="MRT">
      <data key="d0">681804</data>
    </edge>
    <edge source="GBR" target="MUS">
      <data key="d0">8778836</data>
    </edge>
    <edge source="GBR" target="MEX">
      <data key="d0">47296935</data>
    </edge>
    <edge source="GBR" target="MDA">
      <data key="d0">374396</data>
    </edge>
    <edge source="GBR" target="MAR">
      <data key="d0">17722606</data>
    </edge>
    <edge source="GBR" target="MOZ">
      <data key="d0">1011637</data>
    </edge>
    <edge source="GBR" target="OMN">
      <data key="d0">46785099</data>
    </edge>
    <edge source="GBR" target="NAM">
      <data key="d0">911249</data>
    </edge>
    <edge source="GBR" target="NLD">
      <data key="d0">729913526</data>
    </edge>
    <edge source="GBR" target="NZL">
      <data key="d0">27672763</data>
    </edge>
    <edge source="GBR" target="NIC">
      <data key="d0">129804</data>
    </edge>
    <edge source="GBR" target="NER">
      <data key="d0">144124</data>
    </edge>
    <edge source="GBR" target="NOR">
      <data key="d0">161846908</data>
    </edge>
    <edge source="GBR" target="PAK">
      <data key="d0">16221297</data>
    </edge>
    <edge source="GBR" target="PAN">
      <data key="d0">4959455</data>
    </edge>
    <edge source="GBR" target="PRY">
      <data key="d0">2307881</data>
    </edge>
    <edge source="GBR" target="PER">
      <data key="d0">6727141</data>
    </edge>
    <edge source="GBR" target="PHL">
      <data key="d0">95825094</data>
    </edge>
    <edge source="GBR" target="POL">
      <data key="d0">252363694</data>
    </edge>
    <edge source="GBR" target="PRT">
      <data key="d0">67583767</data>
    </edge>
    <edge source="GBR" target="ROU">
      <data key="d0">113255058</data>
    </edge>
    <edge source="GBR" target="RUS">
      <data key="d0">115324139</data>
    </edge>
    <edge source="GBR" target="SAU">
      <data key="d0">307519968</data>
    </edge>
    <edge source="GBR" target="SEN">
      <data key="d0">1528825</data>
    </edge>
    <edge source="GBR" target="SRB">
      <data key="d0">15862458</data>
    </edge>
    <edge source="GBR" target="IND">
      <data key="d0">298478748</data>
    </edge>
    <edge source="GBR" target="SGP">
      <data key="d0">359131027</data>
    </edge>
    <edge source="GBR" target="SVK">
      <data key="d0">61317814</data>
    </edge>
    <edge source="GBR" target="VNM">
      <data key="d0">24909041</data>
    </edge>
    <edge source="GBR" target="SVN">
      <data key="d0">22765959</data>
    </edge>
    <edge source="GBR" target="ZAF">
      <data key="d0">220868342</data>
    </edge>
    <edge source="GBR" target="ZWE">
      <data key="d0">1178357</data>
    </edge>
    <edge source="GBR" target="ESP">
      <data key="d0">439603184</data>
    </edge>
    <edge source="GBR" target="SWE">
      <data key="d0">274422280</data>
    </edge>
    <edge source="GBR" target="CHE">
      <data key="d0">169133478</data>
    </edge>
    <edge source="GBR" target="THA">
      <data key="d0">197640920</data>
    </edge>
    <edge source="GBR" target="TGO">
      <data key="d0">248706</data>
    </edge>
    <edge source="GBR" target="ARE">
      <data key="d0">353068261</data>
    </edge>
    <edge source="GBR" target="TUN">
      <data key="d0">14767762</data>
    </edge>
    <edge source="GBR" target="TUR">
      <data key="d0">161227759</data>
    </edge>
    <edge source="GBR" target="UGA">
      <data key="d0">4309393</data>
    </edge>
    <edge source="GBR" target="UKR">
      <data key="d0">10118648</data>
    </edge>
    <edge source="GBR" target="MKD">
      <data key="d0">5403447</data>
    </edge>
    <edge source="GBR" target="EGY">
      <data key="d0">66842088</data>
    </edge>
    <edge source="GBR" target="TZA">
      <data key="d0">11280976</data>
    </edge>
    <edge source="GBR" target="USA">
      <data key="d0">2199946180</data>
    </edge>
    <edge source="GBR" target="BFA">
      <data key="d0">336972</data>
    </edge>
    <edge source="GBR" target="URY">
      <data key="d0">1687947</data>
    </edge>
    <edge source="USA" target="ALB">
      <data key="d0">1889005</data>
    </edge>
    <edge source="USA" target="DZA">
      <data key="d0">69360836</data>
    </edge>
    <edge source="USA" target="AZE">
      <data key="d0">10005514</data>
    </edge>
    <edge source="USA" target="ARG">
      <data key="d0">387768102</data>
    </edge>
    <edge source="USA" target="AUS">
      <data key="d0">1034369859</data>
    </edge>
    <edge source="USA" target="AUT">
      <data key="d0">128795482</data>
    </edge>
    <edge source="USA" target="ARM">
      <data key="d0">1264103</data>
    </edge>
    <edge source="USA" target="BEL">
      <data key="d0">875589891</data>
    </edge>
    <edge source="USA" target="BOL">
      <data key="d0">34180093</data>
    </edge>
    <edge source="USA" target="BWA">
      <data key="d0">1935187</data>
    </edge>
    <edge source="USA" target="BRA">
      <data key="d0">1961440158</data>
    </edge>
    <edge source="USA" target="BGR">
      <data key="d0">44106054</data>
    </edge>
    <edge source="USA" target="BDI">
      <data key="d0">1645307</data>
    </edge>
    <edge source="USA" target="BLR">
      <data key="d0">11102994</data>
    </edge>
    <edge source="USA" target="KHM">
      <data key="d0">1712446</data>
    </edge>
    <edge source="USA" target="CMR">
      <data key="d0">8192837</data>
    </edge>
    <edge source="USA" target="CAN">
      <data key="d0">15176509188</data>
    </edge>
    <edge source="USA" target="CAF">
      <data key="d0">1249175</data>
    </edge>
    <edge source="USA" target="LKA">
      <data key="d0">21617943</data>
    </edge>
    <edge source="USA" target="CHL">
      <data key="d0">324836488</data>
    </edge>
    <edge source="USA" target="CHN">
      <data key="d0">10222502580</data>
    </edge>
    <edge source="USA" target="COL">
      <data key="d0">349451209</data>
    </edge>
    <edge source="USA" target="CRI">
      <data key="d0">549043599</data>
    </edge>
    <edge source="USA" target="HRV">
      <data key="d0">7237984</data>
    </edge>
    <edge source="USA" target="CZE">
      <data key="d0">165771218</data>
    </edge>
    <edge source="USA" target="BEN">
      <data key="d0">1534687</data>
    </edge>
    <edge source="USA" target="DNK">
      <data key="d0">168707291</data>
    </edge>
    <edge source="USA" target="ECU">
      <data key="d0">140371716</data>
    </edge>
    <edge source="USA" target="SLV">
      <data key="d0">74152315</data>
    </edge>
    <edge source="USA" target="ETH">
      <data key="d0">20737768</data>
    </edge>
    <edge source="USA" target="EST">
      <data key="d0">17899258</data>
    </edge>
    <edge source="USA" target="FIN">
      <data key="d0">213475197</data>
    </edge>
    <edge source="USA" target="FRA">
      <data key="d0">1546212894</data>
    </edge>
    <edge source="USA" target="GEO">
      <data key="d0">10393155</data>
    </edge>
    <edge source="USA" target="GMB">
      <data key="d0">177059</data>
    </edge>
    <edge source="USA" target="PSE">
      <data key="d0">69103</data>
    </edge>
    <edge source="USA" target="DEU">
      <data key="d0">3784641646</data>
    </edge>
    <edge source="USA" target="GHA">
      <data key="d0">35009862</data>
    </edge>
    <edge source="USA" target="GRC">
      <data key="d0">32513086</data>
    </edge>
    <edge source="USA" target="GTM">
      <data key="d0">105161249</data>
    </edge>
    <edge source="USA" target="HND">
      <data key="d0">255862483</data>
    </edge>
    <edge source="USA" target="HKG">
      <data key="d0">4408033349</data>
    </edge>
    <edge source="USA" target="HUN">
      <data key="d0">197873481</data>
    </edge>
    <edge source="USA" target="IDN">
      <data key="d0">159008920</data>
    </edge>
    <edge source="USA" target="IRL">
      <data key="d0">369676887</data>
    </edge>
    <edge source="USA" target="ISR">
      <data key="d0">1299270250</data>
    </edge>
    <edge source="USA" target="ITA">
      <data key="d0">664331854</data>
    </edge>
    <edge source="USA" target="CIV">
      <data key="d0">7366613</data>
    </edge>
    <edge source="USA" target="JAM">
      <data key="d0">43785059</data>
    </edge>
    <edge source="USA" target="JPN">
      <data key="d0">3809552145</data>
    </edge>
    <edge source="USA" target="KAZ">
      <data key="d0">20766373</data>
    </edge>
    <edge source="USA" target="JOR">
      <data key="d0">52308267</data>
    </edge>
    <edge source="USA" target="KOR">
      <data key="d0">4327000113</data>
    </edge>
    <edge source="USA" target="KGZ">
      <data key="d0">1323870</data>
    </edge>
    <edge source="USA" target="LBN">
      <data key="d0">12941488</data>
    </edge>
    <edge source="USA" target="LVA">
      <data key="d0">27770777</data>
    </edge>
    <edge source="USA" target="LTU">
      <data key="d0">19955327</data>
    </edge>
    <edge source="USA" target="MDG">
      <data key="d0">562936</data>
    </edge>
    <edge source="USA" target="MWI">
      <data key="d0">3118863</data>
    </edge>
    <edge source="USA" target="MYS">
      <data key="d0">5331030530</data>
    </edge>
    <edge source="USA" target="MRT">
      <data key="d0">3856355</data>
    </edge>
    <edge source="USA" target="MUS">
      <data key="d0">4608535</data>
    </edge>
    <edge source="USA" target="MEX">
      <data key="d0">28684408704</data>
    </edge>
    <edge source="USA" target="MDA">
      <data key="d0">897160</data>
    </edge>
    <edge source="USA" target="MAR">
      <data key="d0">58049865</data>
    </edge>
    <edge source="USA" target="MOZ">
      <data key="d0">5318402</data>
    </edge>
    <edge source="USA" target="OMN">
      <data key="d0">66470781</data>
    </edge>
    <edge source="USA" target="NAM">
      <data key="d0">1167359</data>
    </edge>
    <edge source="USA" target="NLD">
      <data key="d0">2410549004</data>
    </edge>
    <edge source="USA" target="NZL">
      <data key="d0">112802511</data>
    </edge>
    <edge source="USA" target="NIC">
      <data key="d0">52563038</data>
    </edge>
    <edge source="USA" target="NER">
      <data key="d0">1490740</data>
    </edge>
    <edge source="USA" target="NOR">
      <data key="d0">176005449</data>
    </edge>
    <edge source="USA" target="PAK">
      <data key="d0">35873066</data>
    </edge>
    <edge source="USA" target="PAN">
      <data key="d0">171174221</data>
    </edge>
    <edge source="USA" target="PRY">
      <data key="d0">63725496</data>
    </edge>
    <edge source="USA" target="PER">
      <data key="d0">194233741</data>
    </edge>
    <edge source="USA" target="PHL">
      <data key="d0">2368567640</data>
    </edge>
    <edge source="USA" target="POL">
      <data key="d0">275890383</data>
    </edge>
    <edge source="USA" target="PRT">
      <data key="d0">39143751</data>
    </edge>
    <edge source="USA" target="ROU">
      <data key="d0">90166211</data>
    </edge>
    <edge source="USA" target="RUS">
      <data key="d0">277571072</data>
    </edge>
    <edge source="USA" target="SAU">
      <data key="d0">719378043</data>
    </edge>
    <edge source="USA" target="SEN">
      <data key="d0">3197621</data>
    </edge>
    <edge source="USA" target="SRB">
      <data key="d0">6852133</data>
    </edge>
    <edge source="USA" target="IND">
      <data key="d0">847070416</data>
    </edge>
    <edge source="USA" target="SGP">
      <data key="d0">2781287250</data>
    </edge>
    <edge source="USA" target="SVK">
      <data key="d0">15248757</data>
    </edge>
    <edge source="USA" target="VNM">
      <data key="d0">1893983231</data>
    </edge>
    <edge source="USA" target="SVN">
      <data key="d0">13560644</data>
    </edge>
    <edge source="USA" target="ZAF">
      <data key="d0">201089535</data>
    </edge>
    <edge source="USA" target="ZWE">
      <data key="d0">1082104</data>
    </edge>
    <edge source="USA" target="ESP">
      <data key="d0">316924595</data>
    </edge>
    <edge source="USA" target="SWE">
      <data key="d0">276656438</data>
    </edge>
    <edge source="USA" target="CHE">
      <data key="d0">406666454</data>
    </edge>
    <edge source="USA" target="THA">
      <data key="d0">1902452649</data>
    </edge>
    <edge source="USA" target="TGO">
      <data key="d0">234574</data>
    </edge>
    <edge source="USA" target="ARE">
      <data key="d0">973872571</data>
    </edge>
    <edge source="USA" target="TUN">
      <data key="d0">19117767</data>
    </edge>
    <edge source="USA" target="TUR">
      <data key="d0">283894613</data>
    </edge>
    <edge source="USA" target="UGA">
      <data key="d0">2688845</data>
    </edge>
    <edge source="USA" target="UKR">
      <data key="d0">9508509</data>
    </edge>
    <edge source="USA" target="MKD">
      <data key="d0">1022743</data>
    </edge>
    <edge source="USA" target="EGY">
      <data key="d0">108643953</data>
    </edge>
    <edge source="USA" target="GBR">
      <data key="d0">2491863584</data>
    </edge>
    <edge source="USA" target="TZA">
      <data key="d0">3065117</data>
    </edge>
    <edge source="USA" target="BFA">
      <data key="d0">537835</data>
    </edge>
    <edge source="USA" target="URY">
      <data key="d0">45561715</data>
    </edge>
    <edge source="AZE" target="ARG">
      <data key="d0">16017</data>
    </edge>
    <edge source="AZE" target="BGR">
      <data key="d0">12400</data>
    </edge>
    <edge source="AZE" target="CHN">
      <data key="d0">17136</data>
    </edge>
    <edge source="AZE" target="CZE">
      <data key="d0">12282</data>
    </edge>
    <edge source="AZE" target="DNK">
      <data key="d0">10499</data>
    </edge>
    <edge source="AZE" target="GEO">
      <data key="d0">1151466</data>
    </edge>
    <edge source="AZE" target="HUN">
      <data key="d0">822977</data>
    </edge>
    <edge source="AZE" target="KAZ">
      <data key="d0">1197787</data>
    </edge>
    <edge source="AZE" target="KGZ">
      <data key="d0">38964</data>
    </edge>
    <edge source="AZE" target="NLD">
      <data key="d0">90830</data>
    </edge>
    <edge source="AZE" target="NOR">
      <data key="d0">28279</data>
    </edge>
    <edge source="AZE" target="RUS">
      <data key="d0">603243</data>
    </edge>
    <edge source="AZE" target="SAU">
      <data key="d0">13597</data>
    </edge>
    <edge source="AZE" target="SGP">
      <data key="d0">24457</data>
    </edge>
    <edge source="AZE" target="ESP">
      <data key="d0">35310</data>
    </edge>
    <edge source="AZE" target="ARE">
      <data key="d0">958044</data>
    </edge>
    <edge source="AZE" target="TUR">
      <data key="d0">205089</data>
    </edge>
    <edge source="AZE" target="UKR">
      <data key="d0">253831</data>
    </edge>
    <edge source="AZE" target="GBR">
      <data key="d0">264554</data>
    </edge>
    <edge source="AZE" target="USA">
      <data key="d0">22733</data>
    </edge>
    <edge source="ARG" target="AUS">
      <data key="d0">95485</data>
    </edge>
    <edge source="ARG" target="AUT">
      <data key="d0">696634</data>
    </edge>
    <edge source="ARG" target="BEL">
      <data key="d0">33867</data>
    </edge>
    <edge source="ARG" target="BOL">
      <data key="d0">8947079</data>
    </edge>
    <edge source="ARG" target="BRA">
      <data key="d0">24973342</data>
    </edge>
    <edge source="ARG" target="CAN">
      <data key="d0">100788</data>
    </edge>
    <edge source="ARG" target="LKA">
      <data key="d0">30228</data>
    </edge>
    <edge source="ARG" target="CHL">
      <data key="d0">18458158</data>
    </edge>
    <edge source="ARG" target="CHN">
      <data key="d0">286223</data>
    </edge>
    <edge source="ARG" target="COL">
      <data key="d0">3890338</data>
    </edge>
    <edge source="ARG" target="CRI">
      <data key="d0">125086</data>
    </edge>
    <edge source="ARG" target="HRV">
      <data key="d0">89490</data>
    </edge>
    <edge source="ARG" target="CZE">
      <data key="d0">14036</data>
    </edge>
    <edge source="ARG" target="DNK">
      <data key="d0">21522</data>
    </edge>
    <edge source="ARG" target="ECU">
      <data key="d0">1402759</data>
    </edge>
    <edge source="ARG" target="SLV">
      <data key="d0">650096</data>
    </edge>
    <edge source="ARG" target="FIN">
      <data key="d0">12639</data>
    </edge>
    <edge source="ARG" target="FRA">
      <data key="d0">1012824</data>
    </edge>
    <edge source="ARG" target="DEU">
      <data key="d0">1257775</data>
    </edge>
    <edge source="ARG" target="GTM">
      <data key="d0">3200044</data>
    </edge>
    <edge source="ARG" target="HND">
      <data key="d0">169133</data>
    </edge>
    <edge source="ARG" target="HKG">
      <data key="d0">192136</data>
    </edge>
    <edge source="ARG" target="HUN">
      <data key="d0">41286</data>
    </edge>
    <edge source="ARG" target="IDN">
      <data key="d0">119863</data>
    </edge>
    <edge source="ARG" target="ISR">
      <data key="d0">184216</data>
    </edge>
    <edge source="ARG" target="ITA">
      <data key="d0">1318935</data>
    </edge>
    <edge source="ARG" target="JAM">
      <data key="d0">15121</data>
    </edge>
    <edge source="ARG" target="JPN">
      <data key="d0">158790</data>
    </edge>
    <edge source="ARG" target="JOR">
      <data key="d0">83085</data>
    </edge>
    <edge source="ARG" target="MYS">
      <data key="d0">41982</data>
    </edge>
    <edge source="ARG" target="MEX">
      <data key="d0">3716913</data>
    </edge>
    <edge source="ARG" target="MAR">
      <data key="d0">27399</data>
    </edge>
    <edge source="ARG" target="OMN">
      <data key="d0">620689</data>
    </edge>
    <edge source="ARG" target="NLD">
      <data key="d0">474946</data>
    </edge>
    <edge source="ARG" target="NZL">
      <data key="d0">55647</data>
    </edge>
    <edge source="ARG" target="NIC">
      <data key="d0">891420</data>
    </edge>
    <edge source="ARG" target="NOR">
      <data key="d0">11689</data>
    </edge>
    <edge source="ARG" target="PAK">
      <data key="d0">77929</data>
    </edge>
    <edge source="ARG" target="PAN">
      <data key="d0">790726</data>
    </edge>
    <edge source="ARG" target="PRY">
      <data key="d0">10884508</data>
    </edge>
    <edge source="ARG" target="PER">
      <data key="d0">5628258</data>
    </edge>
    <edge source="ARG" target="PHL">
      <data key="d0">36809</data>
    </edge>
    <edge source="ARG" target="POL">
      <data key="d0">519951</data>
    </edge>
    <edge source="ARG" target="PRT">
      <data key="d0">84554</data>
    </edge>
    <edge source="ARG" target="RUS">
      <data key="d0">398186</data>
    </edge>
    <edge source="ARG" target="SAU">
      <data key="d0">395291</data>
    </edge>
    <edge source="ARG" target="SEN">
      <data key="d0">15429</data>
    </edge>
    <edge source="ARG" target="IND">
      <data key="d0">90922</data>
    </edge>
    <edge source="ARG" target="SGP">
      <data key="d0">143861</data>
    </edge>
    <edge source="ARG" target="VNM">
      <data key="d0">36770</data>
    </edge>
    <edge source="ARG" target="ZAF">
      <data key="d0">281233</data>
    </edge>
    <edge source="ARG" target="ESP">
      <data key="d0">1079117</data>
    </edge>
    <edge source="ARG" target="SWE">
      <data key="d0">21435</data>
    </edge>
    <edge source="ARG" target="CHE">
      <data key="d0">40388</data>
    </edge>
    <edge source="ARG" target="THA">
      <data key="d0">82781</data>
    </edge>
    <edge source="ARG" target="ARE">
      <data key="d0">874765</data>
    </edge>
    <edge source="ARG" target="TUN">
      <data key="d0">103862</data>
    </edge>
    <edge source="ARG" target="TUR">
      <data key="d0">144412</data>
    </edge>
    <edge source="ARG" target="UKR">
      <data key="d0">18377</data>
    </edge>
    <edge source="ARG" target="EGY">
      <data key="d0">35095</data>
    </edge>
    <edge source="ARG" target="GBR">
      <data key="d0">75356</data>
    </edge>
    <edge source="ARG" target="USA">
      <data key="d0">10282283</data>
    </edge>
    <edge source="ARG" target="URY">
      <data key="d0">26544618</data>
    </edge>
    <edge source="BGR" target="ALB">
      <data key="d0">9077048</data>
    </edge>
    <edge source="BGR" target="DZA">
      <data key="d0">2256092</data>
    </edge>
    <edge source="BGR" target="AZE">
      <data key="d0">428831</data>
    </edge>
    <edge source="BGR" target="ARG">
      <data key="d0">966377</data>
    </edge>
    <edge source="BGR" target="AUS">
      <data key="d0">1085162</data>
    </edge>
    <edge source="BGR" target="AUT">
      <data key="d0">20822956</data>
    </edge>
    <edge source="BGR" target="ARM">
      <data key="d0">927341</data>
    </edge>
    <edge source="BGR" target="BEL">
      <data key="d0">31620244</data>
    </edge>
    <edge source="BGR" target="BOL">
      <data key="d0">91920</data>
    </edge>
    <edge source="BGR" target="BRA">
      <data key="d0">1211005</data>
    </edge>
    <edge source="BGR" target="BLR">
      <data key="d0">1247947</data>
    </edge>
    <edge source="BGR" target="CMR">
      <data key="d0">377538</data>
    </edge>
    <edge source="BGR" target="CAN">
      <data key="d0">4518600</data>
    </edge>
    <edge source="BGR" target="LKA">
      <data key="d0">46502</data>
    </edge>
    <edge source="BGR" target="CHL">
      <data key="d0">1624846</data>
    </edge>
    <edge source="BGR" target="CHN">
      <data key="d0">33671815</data>
    </edge>
    <edge source="BGR" target="COL">
      <data key="d0">71346</data>
    </edge>
    <edge source="BGR" target="CRI">
      <data key="d0">85255</data>
    </edge>
    <edge source="BGR" target="HRV">
      <data key="d0">6979165</data>
    </edge>
    <edge source="BGR" target="CZE">
      <data key="d0">91824682</data>
    </edge>
    <edge source="BGR" target="DNK">
      <data key="d0">9083261</data>
    </edge>
    <edge source="BGR" target="ECU">
      <data key="d0">78844</data>
    </edge>
    <edge source="BGR" target="SLV">
      <data key="d0">55809</data>
    </edge>
    <edge source="BGR" target="ETH">
      <data key="d0">46597</data>
    </edge>
    <edge source="BGR" target="EST">
      <data key="d0">5197897</data>
    </edge>
    <edge source="BGR" target="FIN">
      <data key="d0">11848649</data>
    </edge>
    <edge source="BGR" target="FRA">
      <data key="d0">224614627</data>
    </edge>
    <edge source="BGR" target="GEO">
      <data key="d0">3743868</data>
    </edge>
    <edge source="BGR" target="GMB">
      <data key="d0">26028</data>
    </edge>
    <edge source="BGR" target="DEU">
      <data key="d0">520587537</data>
    </edge>
    <edge source="BGR" target="GHA">
      <data key="d0">1939887</data>
    </edge>
    <edge source="BGR" target="GRC">
      <data key="d0">30595474</data>
    </edge>
    <edge source="BGR" target="GTM">
      <data key="d0">634372</data>
    </edge>
    <edge source="BGR" target="HND">
      <data key="d0">52450</data>
    </edge>
    <edge source="BGR" target="HKG">
      <data key="d0">30701652</data>
    </edge>
    <edge source="BGR" target="HUN">
      <data key="d0">73498266</data>
    </edge>
    <edge source="BGR" target="IDN">
      <data key="d0">4366165</data>
    </edge>
    <edge source="BGR" target="IRL">
      <data key="d0">2784492</data>
    </edge>
    <edge source="BGR" target="ISR">
      <data key="d0">4148169</data>
    </edge>
    <edge source="BGR" target="ITA">
      <data key="d0">171130746</data>
    </edge>
    <edge source="BGR" target="CIV">
      <data key="d0">10287</data>
    </edge>
    <edge source="BGR" target="JPN">
      <data key="d0">14917164</data>
    </edge>
    <edge source="BGR" target="KAZ">
      <data key="d0">4017179</data>
    </edge>
    <edge source="BGR" target="JOR">
      <data key="d0">1276963</data>
    </edge>
    <edge source="BGR" target="KOR">
      <data key="d0">14105935</data>
    </edge>
    <edge source="BGR" target="KGZ">
      <data key="d0">26574</data>
    </edge>
    <edge source="BGR" target="LBN">
      <data key="d0">2723556</data>
    </edge>
    <edge source="BGR" target="LVA">
      <data key="d0">3793017</data>
    </edge>
    <edge source="BGR" target="LTU">
      <data key="d0">9818609</data>
    </edge>
    <edge source="BGR" target="MDG">
      <data key="d0">58948</data>
    </edge>
    <edge source="BGR" target="MYS">
      <data key="d0">12466642</data>
    </edge>
    <edge source="BGR" target="MEX">
      <data key="d0">7486389</data>
    </edge>
    <edge source="BGR" target="MDA">
      <data key="d0">4731334</data>
    </edge>
    <edge source="BGR" target="MAR">
      <data key="d0">3827670</data>
    </edge>
    <edge source="BGR" target="MOZ">
      <data key="d0">53621</data>
    </edge>
    <edge source="BGR" target="OMN">
      <data key="d0">1494575</data>
    </edge>
    <edge source="BGR" target="NAM">
      <data key="d0">120418</data>
    </edge>
    <edge source="BGR" target="NLD">
      <data key="d0">165790848</data>
    </edge>
    <edge source="BGR" target="NOR">
      <data key="d0">7111081</data>
    </edge>
    <edge source="BGR" target="PAK">
      <data key="d0">191483</data>
    </edge>
    <edge source="BGR" target="PAN">
      <data key="d0">108899</data>
    </edge>
    <edge source="BGR" target="PRY">
      <data key="d0">57433</data>
    </edge>
    <edge source="BGR" target="PER">
      <data key="d0">1086962</data>
    </edge>
    <edge source="BGR" target="PHL">
      <data key="d0">17522887</data>
    </edge>
    <edge source="BGR" target="POL">
      <data key="d0">63907212</data>
    </edge>
    <edge source="BGR" target="PRT">
      <data key="d0">15371524</data>
    </edge>
    <edge source="BGR" target="ROU">
      <data key="d0">87432899</data>
    </edge>
    <edge source="BGR" target="RUS">
      <data key="d0">62394429</data>
    </edge>
    <edge source="BGR" target="SAU">
      <data key="d0">7604854</data>
    </edge>
    <edge source="BGR" target="SRB">
      <data key="d0">17348411</data>
    </edge>
    <edge source="BGR" target="IND">
      <data key="d0">15366621</data>
    </edge>
    <edge source="BGR" target="SGP">
      <data key="d0">6192694</data>
    </edge>
    <edge source="BGR" target="SVK">
      <data key="d0">24694952</data>
    </edge>
    <edge source="BGR" target="VNM">
      <data key="d0">964258</data>
    </edge>
    <edge source="BGR" target="SVN">
      <data key="d0">32406799</data>
    </edge>
    <edge source="BGR" target="ZAF">
      <data key="d0">3484262</data>
    </edge>
    <edge source="BGR" target="ESP">
      <data key="d0">86546207</data>
    </edge>
    <edge source="BGR" target="SWE">
      <data key="d0">36931844</data>
    </edge>
    <edge source="BGR" target="CHE">
      <data key="d0">58067347</data>
    </edge>
    <edge source="BGR" target="THA">
      <data key="d0">14699105</data>
    </edge>
    <edge source="BGR" target="ARE">
      <data key="d0">13495932</data>
    </edge>
    <edge source="BGR" target="TUN">
      <data key="d0">5451558</data>
    </edge>
    <edge source="BGR" target="TUR">
      <data key="d0">231499094</data>
    </edge>
    <edge source="BGR" target="UKR">
      <data key="d0">16777963</data>
    </edge>
    <edge source="BGR" target="MKD">
      <data key="d0">11790410</data>
    </edge>
    <edge source="BGR" target="EGY">
      <data key="d0">5275354</data>
    </edge>
    <edge source="BGR" target="GBR">
      <data key="d0">36786357</data>
    </edge>
    <edge source="BGR" target="TZA">
      <data key="d0">14708</data>
    </edge>
    <edge source="BGR" target="USA">
      <data key="d0">51000145</data>
    </edge>
    <edge source="DNK" target="ALB">
      <data key="d0">205321</data>
    </edge>
    <edge source="DNK" target="DZA">
      <data key="d0">1472075</data>
    </edge>
    <edge source="DNK" target="AZE">
      <data key="d0">126320</data>
    </edge>
    <edge source="DNK" target="ARG">
      <data key="d0">3720024</data>
    </edge>
    <edge source="DNK" target="AUS">
      <data key="d0">49066343</data>
    </edge>
    <edge source="DNK" target="AUT">
      <data key="d0">25834994</data>
    </edge>
    <edge source="DNK" target="ARM">
      <data key="d0">449922</data>
    </edge>
    <edge source="DNK" target="BEL">
      <data key="d0">107859759</data>
    </edge>
    <edge source="DNK" target="BOL">
      <data key="d0">301267</data>
    </edge>
    <edge source="DNK" target="BWA">
      <data key="d0">24953</data>
    </edge>
    <edge source="DNK" target="BRA">
      <data key="d0">19595384</data>
    </edge>
    <edge source="DNK" target="BGR">
      <data key="d0">4188977</data>
    </edge>
    <edge source="DNK" target="BDI">
      <data key="d0">35000</data>
    </edge>
    <edge source="DNK" target="BLR">
      <data key="d0">1189753</data>
    </edge>
    <edge source="DNK" target="KHM">
      <data key="d0">63302</data>
    </edge>
    <edge source="DNK" target="CMR">
      <data key="d0">430816</data>
    </edge>
    <edge source="DNK" target="CAN">
      <data key="d0">13591729</data>
    </edge>
    <edge source="DNK" target="CAF">
      <data key="d0">80127</data>
    </edge>
    <edge source="DNK" target="LKA">
      <data key="d0">1173645</data>
    </edge>
    <edge source="DNK" target="CHL">
      <data key="d0">14931572</data>
    </edge>
    <edge source="DNK" target="CHN">
      <data key="d0">167156076</data>
    </edge>
    <edge source="DNK" target="COL">
      <data key="d0">2959935</data>
    </edge>
    <edge source="DNK" target="CRI">
      <data key="d0">602946</data>
    </edge>
    <edge source="DNK" target="HRV">
      <data key="d0">5946166</data>
    </edge>
    <edge source="DNK" target="CZE">
      <data key="d0">41661995</data>
    </edge>
    <edge source="DNK" target="BEN">
      <data key="d0">55547</data>
    </edge>
    <edge source="DNK" target="ECU">
      <data key="d0">2132673</data>
    </edge>
    <edge source="DNK" target="SLV">
      <data key="d0">140728</data>
    </edge>
    <edge source="DNK" target="ETH">
      <data key="d0">754572</data>
    </edge>
    <edge source="DNK" target="EST">
      <data key="d0">6915253</data>
    </edge>
    <edge source="DNK" target="FIN">
      <data key="d0">72787482</data>
    </edge>
    <edge source="DNK" target="FRA">
      <data key="d0">164162410</data>
    </edge>
    <edge source="DNK" target="GEO">
      <data key="d0">824090</data>
    </edge>
    <edge source="DNK" target="GMB">
      <data key="d0">77916</data>
    </edge>
    <edge source="DNK" target="DEU">
      <data key="d0">635670813</data>
    </edge>
    <edge source="DNK" target="GHA">
      <data key="d0">792897</data>
    </edge>
    <edge source="DNK" target="GRC">
      <data key="d0">9060144</data>
    </edge>
    <edge source="DNK" target="GTM">
      <data key="d0">205847</data>
    </edge>
    <edge source="DNK" target="HND">
      <data key="d0">410165</data>
    </edge>
    <edge source="DNK" target="HKG">
      <data key="d0">19775133</data>
    </edge>
    <edge source="DNK" target="HUN">
      <data key="d0">37624883</data>
    </edge>
    <edge source="DNK" target="IDN">
      <data key="d0">4312704</data>
    </edge>
    <edge source="DNK" target="IRL">
      <data key="d0">38114874</data>
    </edge>
    <edge source="DNK" target="ISR">
      <data key="d0">9427046</data>
    </edge>
    <edge source="DNK" target="ITA">
      <data key="d0">83401174</data>
    </edge>
    <edge source="DNK" target="CIV">
      <data key="d0">635550</data>
    </edge>
    <edge source="DNK" target="JAM">
      <data key="d0">139948</data>
    </edge>
    <edge source="DNK" target="JPN">
      <data key="d0">45676204</data>
    </edge>
    <edge source="DNK" target="KAZ">
      <data key="d0">1919351</data>
    </edge>
    <edge source="DNK" target="JOR">
      <data key="d0">1486935</data>
    </edge>
    <edge source="DNK" target="KOR">
      <data key="d0">25539457</data>
    </edge>
    <edge source="DNK" target="KGZ">
      <data key="d0">21823</data>
    </edge>
    <edge source="DNK" target="LBN">
      <data key="d0">1510949</data>
    </edge>
    <edge source="DNK" target="LVA">
      <data key="d0">12524130</data>
    </edge>
    <edge source="DNK" target="LTU">
      <data key="d0">8276166</data>
    </edge>
    <edge source="DNK" target="MDG">
      <data key="d0">82583</data>
    </edge>
    <edge source="DNK" target="MWI">
      <data key="d0">42924</data>
    </edge>
    <edge source="DNK" target="MYS">
      <data key="d0">9310039</data>
    </edge>
    <edge source="DNK" target="MRT">
      <data key="d0">129625</data>
    </edge>
    <edge source="DNK" target="MUS">
      <data key="d0">178815</data>
    </edge>
    <edge source="DNK" target="MEX">
      <data key="d0">32433156</data>
    </edge>
    <edge source="DNK" target="MDA">
      <data key="d0">201934</data>
    </edge>
    <edge source="DNK" target="MAR">
      <data key="d0">1716083</data>
    </edge>
    <edge source="DNK" target="MOZ">
      <data key="d0">346272</data>
    </edge>
    <edge source="DNK" target="OMN">
      <data key="d0">2195553</data>
    </edge>
    <edge source="DNK" target="NLD">
      <data key="d0">199495649</data>
    </edge>
    <edge source="DNK" target="NZL">
      <data key="d0">7615086</data>
    </edge>
    <edge source="DNK" target="NIC">
      <data key="d0">335009</data>
    </edge>
    <edge source="DNK" target="NER">
      <data key="d0">99503</data>
    </edge>
    <edge source="DNK" target="NOR">
      <data key="d0">222087567</data>
    </edge>
    <edge source="DNK" target="PAK">
      <data key="d0">2093039</data>
    </edge>
    <edge source="DNK" target="PAN">
      <data key="d0">583520</data>
    </edge>
    <edge source="DNK" target="PRY">
      <data key="d0">477408</data>
    </edge>
    <edge source="DNK" target="PER">
      <data key="d0">2411761</data>
    </edge>
    <edge source="DNK" target="PHL">
      <data key="d0">6489958</data>
    </edge>
    <edge source="DNK" target="POL">
      <data key="d0">145996750</data>
    </edge>
    <edge source="DNK" target="PRT">
      <data key="d0">13024968</data>
    </edge>
    <edge source="DNK" target="ROU">
      <data key="d0">10949506</data>
    </edge>
    <edge source="DNK" target="RUS">
      <data key="d0">40238609</data>
    </edge>
    <edge source="DNK" target="SAU">
      <data key="d0">11465712</data>
    </edge>
    <edge source="DNK" target="SEN">
      <data key="d0">457174</data>
    </edge>
    <edge source="DNK" target="SRB">
      <data key="d0">19425980</data>
    </edge>
    <edge source="DNK" target="IND">
      <data key="d0">27415526</data>
    </edge>
    <edge source="DNK" target="SGP">
      <data key="d0">19198741</data>
    </edge>
    <edge source="DNK" target="SVK">
      <data key="d0">10379010</data>
    </edge>
    <edge source="DNK" target="VNM">
      <data key="d0">7965162</data>
    </edge>
    <edge source="DNK" target="SVN">
      <data key="d0">4164542</data>
    </edge>
    <edge source="DNK" target="ZAF">
      <data key="d0">25734570</data>
    </edge>
    <edge source="DNK" target="ZWE">
      <data key="d0">163990</data>
    </edge>
    <edge source="DNK" target="ESP">
      <data key="d0">101252978</data>
    </edge>
    <edge source="DNK" target="SWE">
      <data key="d0">371891318</data>
    </edge>
    <edge source="DNK" target="CHE">
      <data key="d0">33994398</data>
    </edge>
    <edge source="DNK" target="THA">
      <data key="d0">19264054</data>
    </edge>
    <edge source="DNK" target="TGO">
      <data key="d0">171108</data>
    </edge>
    <edge source="DNK" target="ARE">
      <data key="d0">16815806</data>
    </edge>
    <edge source="DNK" target="TUN">
      <data key="d0">1599155</data>
    </edge>
    <edge source="DNK" target="TUR">
      <data key="d0">52302670</data>
    </edge>
    <edge source="DNK" target="UGA">
      <data key="d0">319667</data>
    </edge>
    <edge source="DNK" target="UKR">
      <data key="d0">9650939</data>
    </edge>
    <edge source="DNK" target="MKD">
      <data key="d0">543369</data>
    </edge>
    <edge source="DNK" target="EGY">
      <data key="d0">4736216</data>
    </edge>
    <edge source="DNK" target="GBR">
      <data key="d0">234254116</data>
    </edge>
    <edge source="DNK" target="TZA">
      <data key="d0">992289</data>
    </edge>
    <edge source="DNK" target="USA">
      <data key="d0">283873580</data>
    </edge>
    <edge source="DNK" target="BFA">
      <data key="d0">184917</data>
    </edge>
    <edge source="DNK" target="URY">
      <data key="d0">2487600</data>
    </edge>
    <edge source="GEO" target="AZE">
      <data key="d0">3149065</data>
    </edge>
    <edge source="GEO" target="AUT">
      <data key="d0">20925</data>
    </edge>
    <edge source="GEO" target="ARM">
      <data key="d0">1861794</data>
    </edge>
    <edge source="GEO" target="BGR">
      <data key="d0">1038785</data>
    </edge>
    <edge source="GEO" target="BLR">
      <data key="d0">43854</data>
    </edge>
    <edge source="GEO" target="CHN">
      <data key="d0">43299</data>
    </edge>
    <edge source="GEO" target="EST">
      <data key="d0">232691</data>
    </edge>
    <edge source="GEO" target="FRA">
      <data key="d0">360897</data>
    </edge>
    <edge source="GEO" target="DEU">
      <data key="d0">1217268</data>
    </edge>
    <edge source="GEO" target="HKG">
      <data key="d0">28009</data>
    </edge>
    <edge source="GEO" target="ISR">
      <data key="d0">16258</data>
    </edge>
    <edge source="GEO" target="KAZ">
      <data key="d0">107650</data>
    </edge>
    <edge source="GEO" target="KGZ">
      <data key="d0">388287</data>
    </edge>
    <edge source="GEO" target="LTU">
      <data key="d0">386961</data>
    </edge>
    <edge source="GEO" target="NLD">
      <data key="d0">138073</data>
    </edge>
    <edge source="GEO" target="POL">
      <data key="d0">34927</data>
    </edge>
    <edge source="GEO" target="RUS">
      <data key="d0">610753</data>
    </edge>
    <edge source="GEO" target="SVK">
      <data key="d0">91800</data>
    </edge>
    <edge source="GEO" target="ARE">
      <data key="d0">84401</data>
    </edge>
    <edge source="GEO" target="TUR">
      <data key="d0">464836</data>
    </edge>
    <edge source="GEO" target="UKR">
      <data key="d0">495821</data>
    </edge>
    <edge source="GEO" target="EGY">
      <data key="d0">100215</data>
    </edge>
    <edge source="GEO" target="GBR">
      <data key="d0">26739</data>
    </edge>
    <edge source="GEO" target="USA">
      <data key="d0">103378</data>
    </edge>
    <edge source="HUN" target="ALB">
      <data key="d0">5099339</data>
    </edge>
    <edge source="HUN" target="DZA">
      <data key="d0">24103124</data>
    </edge>
    <edge source="HUN" target="AZE">
      <data key="d0">494508</data>
    </edge>
    <edge source="HUN" target="ARG">
      <data key="d0">7002558</data>
    </edge>
    <edge source="HUN" target="AUS">
      <data key="d0">39632815</data>
    </edge>
    <edge source="HUN" target="AUT">
      <data key="d0">409016193</data>
    </edge>
    <edge source="HUN" target="ARM">
      <data key="d0">90486</data>
    </edge>
    <edge source="HUN" target="BEL">
      <data key="d0">216687003</data>
    </edge>
    <edge source="HUN" target="BOL">
      <data key="d0">440351</data>
    </edge>
    <edge source="HUN" target="BRA">
      <data key="d0">41595012</data>
    </edge>
    <edge source="HUN" target="BGR">
      <data key="d0">79612744</data>
    </edge>
    <edge source="HUN" target="BLR">
      <data key="d0">6314319</data>
    </edge>
    <edge source="HUN" target="CAN">
      <data key="d0">13149563</data>
    </edge>
    <edge source="HUN" target="LKA">
      <data key="d0">2586397</data>
    </edge>
    <edge source="HUN" target="CHL">
      <data key="d0">5503048</data>
    </edge>
    <edge source="HUN" target="CHN">
      <data key="d0">236630540</data>
    </edge>
    <edge source="HUN" target="COL">
      <data key="d0">1657744</data>
    </edge>
    <edge source="HUN" target="CRI">
      <data key="d0">278614</data>
    </edge>
    <edge source="HUN" target="HRV">
      <data key="d0">55121970</data>
    </edge>
    <edge source="HUN" target="CZE">
      <data key="d0">800249315</data>
    </edge>
    <edge source="HUN" target="DNK">
      <data key="d0">67635829</data>
    </edge>
    <edge source="HUN" target="ECU">
      <data key="d0">290199</data>
    </edge>
    <edge source="HUN" target="EST">
      <data key="d0">11556292</data>
    </edge>
    <edge source="HUN" target="FIN">
      <data key="d0">63872608</data>
    </edge>
    <edge source="HUN" target="FRA">
      <data key="d0">668392327</data>
    </edge>
    <edge source="HUN" target="GEO">
      <data key="d0">878952</data>
    </edge>
    <edge source="HUN" target="PSE">
      <data key="d0">14099</data>
    </edge>
    <edge source="HUN" target="DEU">
      <data key="d0">4497753753</data>
    </edge>
    <edge source="HUN" target="GHA">
      <data key="d0">92505</data>
    </edge>
    <edge source="HUN" target="GRC">
      <data key="d0">37627883</data>
    </edge>
    <edge source="HUN" target="GTM">
      <data key="d0">66767</data>
    </edge>
    <edge source="HUN" target="HND">
      <data key="d0">642044</data>
    </edge>
    <edge source="HUN" target="HKG">
      <data key="d0">64921651</data>
    </edge>
    <edge source="HUN" target="IDN">
      <data key="d0">8309657</data>
    </edge>
    <edge source="HUN" target="IRL">
      <data key="d0">9089390</data>
    </edge>
    <edge source="HUN" target="ISR">
      <data key="d0">11087011</data>
    </edge>
    <edge source="HUN" target="ITA">
      <data key="d0">425454230</data>
    </edge>
    <edge source="HUN" target="CIV">
      <data key="d0">266402</data>
    </edge>
    <edge source="HUN" target="JPN">
      <data key="d0">40724623</data>
    </edge>
    <edge source="HUN" target="KAZ">
      <data key="d0">720545</data>
    </edge>
    <edge source="HUN" target="JOR">
      <data key="d0">1742173</data>
    </edge>
    <edge source="HUN" target="KOR">
      <data key="d0">54614703</data>
    </edge>
    <edge source="HUN" target="LBN">
      <data key="d0">2186317</data>
    </edge>
    <edge source="HUN" target="LVA">
      <data key="d0">26887621</data>
    </edge>
    <edge source="HUN" target="LTU">
      <data key="d0">5573885</data>
    </edge>
    <edge source="HUN" target="MYS">
      <data key="d0">18526048</data>
    </edge>
    <edge source="HUN" target="MUS">
      <data key="d0">110233</data>
    </edge>
    <edge source="HUN" target="MEX">
      <data key="d0">62941526</data>
    </edge>
    <edge source="HUN" target="MDA">
      <data key="d0">2388010</data>
    </edge>
    <edge source="HUN" target="MAR">
      <data key="d0">48537830</data>
    </edge>
    <edge source="HUN" target="OMN">
      <data key="d0">3168896</data>
    </edge>
    <edge source="HUN" target="NLD">
      <data key="d0">236234502</data>
    </edge>
    <edge source="HUN" target="NZL">
      <data key="d0">4061964</data>
    </edge>
    <edge source="HUN" target="NER">
      <data key="d0">19367</data>
    </edge>
    <edge source="HUN" target="NOR">
      <data key="d0">12550477</data>
    </edge>
    <edge source="HUN" target="PAK">
      <data key="d0">2659643</data>
    </edge>
    <edge source="HUN" target="PAN">
      <data key="d0">139957</data>
    </edge>
    <edge source="HUN" target="PRY">
      <data key="d0">218284</data>
    </edge>
    <edge source="HUN" target="PER">
      <data key="d0">3696828</data>
    </edge>
    <edge source="HUN" target="PHL">
      <data key="d0">3001875</data>
    </edge>
    <edge source="HUN" target="POL">
      <data key="d0">464468463</data>
    </edge>
    <edge source="HUN" target="PRT">
      <data key="d0">36393418</data>
    </edge>
    <edge source="HUN" target="ROU">
      <data key="d0">457724370</data>
    </edge>
    <edge source="HUN" target="RUS">
      <data key="d0">124007818</data>
    </edge>
    <edge source="HUN" target="SAU">
      <data key="d0">18232941</data>
    </edge>
    <edge source="HUN" target="SRB">
      <data key="d0">90449933</data>
    </edge>
    <edge source="HUN" target="IND">
      <data key="d0">24912112</data>
    </edge>
    <edge source="HUN" target="SGP">
      <data key="d0">63581625</data>
    </edge>
    <edge source="HUN" target="SVK">
      <data key="d0">271497841</data>
    </edge>
    <edge source="HUN" target="VNM">
      <data key="d0">3125602</data>
    </edge>
    <edge source="HUN" target="SVN">
      <data key="d0">82121114</data>
    </edge>
    <edge source="HUN" target="ZAF">
      <data key="d0">15068991</data>
    </edge>
    <edge source="HUN" target="ZWE">
      <data key="d0">29328</data>
    </edge>
    <edge source="HUN" target="ESP">
      <data key="d0">393790958</data>
    </edge>
    <edge source="HUN" target="SWE">
      <data key="d0">236388365</data>
    </edge>
    <edge source="HUN" target="CHE">
      <data key="d0">103199854</data>
    </edge>
    <edge source="HUN" target="THA">
      <data key="d0">11386227</data>
    </edge>
    <edge source="HUN" target="ARE">
      <data key="d0">32346011</data>
    </edge>
    <edge source="HUN" target="TUN">
      <data key="d0">64019110</data>
    </edge>
    <edge source="HUN" target="TUR">
      <data key="d0">217870531</data>
    </edge>
    <edge source="HUN" target="UKR">
      <data key="d0">495462379</data>
    </edge>
    <edge source="HUN" target="MKD">
      <data key="d0">32068666</data>
    </edge>
    <edge source="HUN" target="EGY">
      <data key="d0">14958755</data>
    </edge>
    <edge source="HUN" target="GBR">
      <data key="d0">570294239</data>
    </edge>
    <edge source="HUN" target="TZA">
      <data key="d0">111244</data>
    </edge>
    <edge source="HUN" target="USA">
      <data key="d0">480287846</data>
    </edge>
    <edge source="HUN" target="URY">
      <data key="d0">256055</data>
    </edge>
    <edge source="KAZ" target="AZE">
      <data key="d0">2438531</data>
    </edge>
    <edge source="KAZ" target="AUT">
      <data key="d0">35162</data>
    </edge>
    <edge source="KAZ" target="ARM">
      <data key="d0">208743</data>
    </edge>
    <edge source="KAZ" target="BEL">
      <data key="d0">643339</data>
    </edge>
    <edge source="KAZ" target="BGR">
      <data key="d0">24877</data>
    </edge>
    <edge source="KAZ" target="BLR">
      <data key="d0">673109</data>
    </edge>
    <edge source="KAZ" target="CAN">
      <data key="d0">250990</data>
    </edge>
    <edge source="KAZ" target="CHN">
      <data key="d0">10037032</data>
    </edge>
    <edge source="KAZ" target="CZE">
      <data key="d0">16155</data>
    </edge>
    <edge source="KAZ" target="FRA">
      <data key="d0">571691</data>
    </edge>
    <edge source="KAZ" target="GEO">
      <data key="d0">41082</data>
    </edge>
    <edge source="KAZ" target="DEU">
      <data key="d0">574403</data>
    </edge>
    <edge source="KAZ" target="HKG">
      <data key="d0">212699</data>
    </edge>
    <edge source="KAZ" target="ISR">
      <data key="d0">12996</data>
    </edge>
    <edge source="KAZ" target="ITA">
      <data key="d0">691674</data>
    </edge>
    <edge source="KAZ" target="JPN">
      <data key="d0">31095</data>
    </edge>
    <edge source="KAZ" target="KOR">
      <data key="d0">71688</data>
    </edge>
    <edge source="KAZ" target="KGZ">
      <data key="d0">13257054</data>
    </edge>
    <edge source="KAZ" target="LTU">
      <data key="d0">116524</data>
    </edge>
    <edge source="KAZ" target="MRT">
      <data key="d0">11412</data>
    </edge>
    <edge source="KAZ" target="NLD">
      <data key="d0">3487042</data>
    </edge>
    <edge source="KAZ" target="NOR">
      <data key="d0">51595</data>
    </edge>
    <edge source="KAZ" target="POL">
      <data key="d0">56545</data>
    </edge>
    <edge source="KAZ" target="PRT">
      <data key="d0">123915</data>
    </edge>
    <edge source="KAZ" target="RUS">
      <data key="d0">70343564</data>
    </edge>
    <edge source="KAZ" target="SAU">
      <data key="d0">5425392</data>
    </edge>
    <edge source="KAZ" target="SGP">
      <data key="d0">11812</data>
    </edge>
    <edge source="KAZ" target="SVK">
      <data key="d0">129602</data>
    </edge>
    <edge source="KAZ" target="ESP">
      <data key="d0">57210</data>
    </edge>
    <edge source="KAZ" target="SWE">
      <data key="d0">38499</data>
    </edge>
    <edge source="KAZ" target="CHE">
      <data key="d0">24350</data>
    </edge>
    <edge source="KAZ" target="ARE">
      <data key="d0">147818</data>
    </edge>
    <edge source="KAZ" target="TUR">
      <data key="d0">570416</data>
    </edge>
    <edge source="KAZ" target="UKR">
      <data key="d0">1022568</data>
    </edge>
    <edge source="KAZ" target="EGY">
      <data key="d0">19626</data>
    </edge>
    <edge source="KAZ" target="GBR">
      <data key="d0">2113250</data>
    </edge>
    <edge source="KAZ" target="USA">
      <data key="d0">1236331</data>
    </edge>
    <edge source="KGZ" target="AZE">
      <data key="d0">264473</data>
    </edge>
    <edge source="KGZ" target="BEL">
      <data key="d0">52996</data>
    </edge>
    <edge source="KGZ" target="FRA">
      <data key="d0">77834</data>
    </edge>
    <edge source="KGZ" target="GEO">
      <data key="d0">199302</data>
    </edge>
    <edge source="KGZ" target="DEU">
      <data key="d0">72953</data>
    </edge>
    <edge source="KGZ" target="KAZ">
      <data key="d0">3358606</data>
    </edge>
    <edge source="KGZ" target="NLD">
      <data key="d0">109566</data>
    </edge>
    <edge source="KGZ" target="RUS">
      <data key="d0">8438047</data>
    </edge>
    <edge source="KGZ" target="SGP">
      <data key="d0">12237</data>
    </edge>
    <edge source="KGZ" target="ARE">
      <data key="d0">18181</data>
    </edge>
    <edge source="KGZ" target="TUR">
      <data key="d0">72832</data>
    </edge>
    <edge source="KGZ" target="UKR">
      <data key="d0">252444</data>
    </edge>
    <edge source="NOR" target="ALB">
      <data key="d0">496161</data>
    </edge>
    <edge source="NOR" target="DZA">
      <data key="d0">2468423</data>
    </edge>
    <edge source="NOR" target="AZE">
      <data key="d0">55646040</data>
    </edge>
    <edge source="NOR" target="ARG">
      <data key="d0">1480355</data>
    </edge>
    <edge source="NOR" target="AUS">
      <data key="d0">9482664</data>
    </edge>
    <edge source="NOR" target="AUT">
      <data key="d0">8026349</data>
    </edge>
    <edge source="NOR" target="BEL">
      <data key="d0">12544836</data>
    </edge>
    <edge source="NOR" target="BOL">
      <data key="d0">800299</data>
    </edge>
    <edge source="NOR" target="BRA">
      <data key="d0">27161352</data>
    </edge>
    <edge source="NOR" target="BGR">
      <data key="d0">2141038</data>
    </edge>
    <edge source="NOR" target="BDI">
      <data key="d0">23357</data>
    </edge>
    <edge source="NOR" target="BLR">
      <data key="d0">536997</data>
    </edge>
    <edge source="NOR" target="KHM">
      <data key="d0">18683</data>
    </edge>
    <edge source="NOR" target="CMR">
      <data key="d0">30444</data>
    </edge>
    <edge source="NOR" target="CAN">
      <data key="d0">17859812</data>
    </edge>
    <edge source="NOR" target="LKA">
      <data key="d0">367479</data>
    </edge>
    <edge source="NOR" target="CHL">
      <data key="d0">3322418</data>
    </edge>
    <edge source="NOR" target="CHN">
      <data key="d0">54505433</data>
    </edge>
    <edge source="NOR" target="COL">
      <data key="d0">1700845</data>
    </edge>
    <edge source="NOR" target="CRI">
      <data key="d0">412246</data>
    </edge>
    <edge source="NOR" target="HRV">
      <data key="d0">1756831</data>
    </edge>
    <edge source="NOR" target="CZE">
      <data key="d0">5928802</data>
    </edge>
    <edge source="NOR" target="BEN">
      <data key="d0">56889</data>
    </edge>
    <edge source="NOR" target="DNK">
      <data key="d0">61124235</data>
    </edge>
    <edge source="NOR" target="ECU">
      <data key="d0">305424</data>
    </edge>
    <edge source="NOR" target="SLV">
      <data key="d0">407222</data>
    </edge>
    <edge source="NOR" target="ETH">
      <data key="d0">24342</data>
    </edge>
    <edge source="NOR" target="EST">
      <data key="d0">9827944</data>
    </edge>
    <edge source="NOR" target="FIN">
      <data key="d0">49684584</data>
    </edge>
    <edge source="NOR" target="FRA">
      <data key="d0">22104928</data>
    </edge>
    <edge source="NOR" target="GEO">
      <data key="d0">113427</data>
    </edge>
    <edge source="NOR" target="DEU">
      <data key="d0">77503728</data>
    </edge>
    <edge source="NOR" target="GHA">
      <data key="d0">4652734</data>
    </edge>
    <edge source="NOR" target="GRC">
      <data key="d0">3215919</data>
    </edge>
    <edge source="NOR" target="GTM">
      <data key="d0">261147</data>
    </edge>
    <edge source="NOR" target="HND">
      <data key="d0">120172</data>
    </edge>
    <edge source="NOR" target="HKG">
      <data key="d0">8805169</data>
    </edge>
    <edge source="NOR" target="HUN">
      <data key="d0">4051141</data>
    </edge>
    <edge source="NOR" target="IDN">
      <data key="d0">32835513</data>
    </edge>
    <edge source="NOR" target="IRL">
      <data key="d0">5982028</data>
    </edge>
    <edge source="NOR" target="ISR">
      <data key="d0">5628669</data>
    </edge>
    <edge source="NOR" target="ITA">
      <data key="d0">102321593</data>
    </edge>
    <edge source="NOR" target="CIV">
      <data key="d0">133278</data>
    </edge>
    <edge source="NOR" target="JAM">
      <data key="d0">16217</data>
    </edge>
    <edge source="NOR" target="JPN">
      <data key="d0">15653112</data>
    </edge>
    <edge source="NOR" target="KAZ">
      <data key="d0">203445</data>
    </edge>
    <edge source="NOR" target="JOR">
      <data key="d0">248647</data>
    </edge>
    <edge source="NOR" target="KOR">
      <data key="d0">74301718</data>
    </edge>
    <edge source="NOR" target="LBN">
      <data key="d0">223449</data>
    </edge>
    <edge source="NOR" target="LVA">
      <data key="d0">4465414</data>
    </edge>
    <edge source="NOR" target="LTU">
      <data key="d0">5951703</data>
    </edge>
    <edge source="NOR" target="MDG">
      <data key="d0">24028</data>
    </edge>
    <edge source="NOR" target="MYS">
      <data key="d0">7646397</data>
    </edge>
    <edge source="NOR" target="MRT">
      <data key="d0">99866</data>
    </edge>
    <edge source="NOR" target="MUS">
      <data key="d0">57490</data>
    </edge>
    <edge source="NOR" target="MEX">
      <data key="d0">2147676</data>
    </edge>
    <edge source="NOR" target="MDA">
      <data key="d0">158507</data>
    </edge>
    <edge source="NOR" target="MAR">
      <data key="d0">468804</data>
    </edge>
    <edge source="NOR" target="MOZ">
      <data key="d0">176380</data>
    </edge>
    <edge source="NOR" target="OMN">
      <data key="d0">211424</data>
    </edge>
    <edge source="NOR" target="NAM">
      <data key="d0">345007</data>
    </edge>
    <edge source="NOR" target="NLD">
      <data key="d0">59157996</data>
    </edge>
    <edge source="NOR" target="NZL">
      <data key="d0">1137597</data>
    </edge>
    <edge source="NOR" target="NIC">
      <data key="d0">28314</data>
    </edge>
    <edge source="NOR" target="NER">
      <data key="d0">24035</data>
    </edge>
    <edge source="NOR" target="PAK">
      <data key="d0">166424</data>
    </edge>
    <edge source="NOR" target="PAN">
      <data key="d0">358247</data>
    </edge>
    <edge source="NOR" target="PRY">
      <data key="d0">1698311</data>
    </edge>
    <edge source="NOR" target="PER">
      <data key="d0">443401</data>
    </edge>
    <edge source="NOR" target="PHL">
      <data key="d0">819287</data>
    </edge>
    <edge source="NOR" target="POL">
      <data key="d0">36184065</data>
    </edge>
    <edge source="NOR" target="PRT">
      <data key="d0">1347611</data>
    </edge>
    <edge source="NOR" target="ROU">
      <data key="d0">7461720</data>
    </edge>
    <edge source="NOR" target="RUS">
      <data key="d0">14398336</data>
    </edge>
    <edge source="NOR" target="SAU">
      <data key="d0">57438227</data>
    </edge>
    <edge source="NOR" target="SEN">
      <data key="d0">339256</data>
    </edge>
    <edge source="NOR" target="SRB">
      <data key="d0">988269</data>
    </edge>
    <edge source="NOR" target="IND">
      <data key="d0">16406423</data>
    </edge>
    <edge source="NOR" target="SGP">
      <data key="d0">28440437</data>
    </edge>
    <edge source="NOR" target="SVK">
      <data key="d0">4052278</data>
    </edge>
    <edge source="NOR" target="VNM">
      <data key="d0">20868032</data>
    </edge>
    <edge source="NOR" target="SVN">
      <data key="d0">993900</data>
    </edge>
    <edge source="NOR" target="ZAF">
      <data key="d0">11970779</data>
    </edge>
    <edge source="NOR" target="ESP">
      <data key="d0">23835438</data>
    </edge>
    <edge source="NOR" target="SWE">
      <data key="d0">166174543</data>
    </edge>
    <edge source="NOR" target="CHE">
      <data key="d0">5704739</data>
    </edge>
    <edge source="NOR" target="THA">
      <data key="d0">5586124</data>
    </edge>
    <edge source="NOR" target="TGO">
      <data key="d0">72942</data>
    </edge>
    <edge source="NOR" target="ARE">
      <data key="d0">24632857</data>
    </edge>
    <edge source="NOR" target="TUN">
      <data key="d0">97203</data>
    </edge>
    <edge source="NOR" target="TUR">
      <data key="d0">18777744</data>
    </edge>
    <edge source="NOR" target="UGA">
      <data key="d0">857598</data>
    </edge>
    <edge source="NOR" target="UKR">
      <data key="d0">1105398</data>
    </edge>
    <edge source="NOR" target="EGY">
      <data key="d0">40343946</data>
    </edge>
    <edge source="NOR" target="GBR">
      <data key="d0">115470781</data>
    </edge>
    <edge source="NOR" target="TZA">
      <data key="d0">2181261</data>
    </edge>
    <edge source="NOR" target="USA">
      <data key="d0">87593351</data>
    </edge>
    <edge source="NOR" target="BFA">
      <data key="d0">56623</data>
    </edge>
    <edge source="NOR" target="URY">
      <data key="d0">1392061</data>
    </edge>
    <edge source="RUS" target="ALB">
      <data key="d0">82599</data>
    </edge>
    <edge source="RUS" target="DZA">
      <data key="d0">49860137</data>
    </edge>
    <edge source="RUS" target="AZE">
      <data key="d0">32910491</data>
    </edge>
    <edge source="RUS" target="ARG">
      <data key="d0">281715</data>
    </edge>
    <edge source="RUS" target="AUS">
      <data key="d0">2613399</data>
    </edge>
    <edge source="RUS" target="AUT">
      <data key="d0">1142041</data>
    </edge>
    <edge source="RUS" target="ARM">
      <data key="d0">21728401</data>
    </edge>
    <edge source="RUS" target="BEL">
      <data key="d0">1726682</data>
    </edge>
    <edge source="RUS" target="BOL">
      <data key="d0">44885</data>
    </edge>
    <edge source="RUS" target="BRA">
      <data key="d0">18250721</data>
    </edge>
    <edge source="RUS" target="BGR">
      <data key="d0">5225541</data>
    </edge>
    <edge source="RUS" target="BLR">
      <data key="d0">383656866</data>
    </edge>
    <edge source="RUS" target="CAN">
      <data key="d0">3585141</data>
    </edge>
    <edge source="RUS" target="CAF">
      <data key="d0">12488</data>
    </edge>
    <edge source="RUS" target="LKA">
      <data key="d0">215154</data>
    </edge>
    <edge source="RUS" target="CHL">
      <data key="d0">179137</data>
    </edge>
    <edge source="RUS" target="CHN">
      <data key="d0">135701027</data>
    </edge>
    <edge source="RUS" target="COL">
      <data key="d0">1343766</data>
    </edge>
    <edge source="RUS" target="HRV">
      <data key="d0">1676659</data>
    </edge>
    <edge source="RUS" target="CZE">
      <data key="d0">10879514</data>
    </edge>
    <edge source="RUS" target="DNK">
      <data key="d0">718032</data>
    </edge>
    <edge source="RUS" target="ECU">
      <data key="d0">18411616</data>
    </edge>
    <edge source="RUS" target="ETH">
      <data key="d0">300067</data>
    </edge>
    <edge source="RUS" target="EST">
      <data key="d0">13988249</data>
    </edge>
    <edge source="RUS" target="FIN">
      <data key="d0">11326226</data>
    </edge>
    <edge source="RUS" target="FRA">
      <data key="d0">17214195</data>
    </edge>
    <edge source="RUS" target="GEO">
      <data key="d0">25378471</data>
    </edge>
    <edge source="RUS" target="DEU">
      <data key="d0">153103674</data>
    </edge>
    <edge source="RUS" target="GRC">
      <data key="d0">911644</data>
    </edge>
    <edge source="RUS" target="GTM">
      <data key="d0">63000</data>
    </edge>
    <edge source="RUS" target="HND">
      <data key="d0">110000</data>
    </edge>
    <edge source="RUS" target="HKG">
      <data key="d0">25032993</data>
    </edge>
    <edge source="RUS" target="HUN">
      <data key="d0">10649532</data>
    </edge>
    <edge source="RUS" target="IDN">
      <data key="d0">1886253</data>
    </edge>
    <edge source="RUS" target="IRL">
      <data key="d0">3027483</data>
    </edge>
    <edge source="RUS" target="ISR">
      <data key="d0">2977736</data>
    </edge>
    <edge source="RUS" target="ITA">
      <data key="d0">36011782</data>
    </edge>
    <edge source="RUS" target="CIV">
      <data key="d0">3624990</data>
    </edge>
    <edge source="RUS" target="JPN">
      <data key="d0">3003945</data>
    </edge>
    <edge source="RUS" target="KAZ">
      <data key="d0">515778409</data>
    </edge>
    <edge source="RUS" target="JOR">
      <data key="d0">213723</data>
    </edge>
    <edge source="RUS" target="KOR">
      <data key="d0">11902214</data>
    </edge>
    <edge source="RUS" target="KGZ">
      <data key="d0">37350573</data>
    </edge>
    <edge source="RUS" target="LBN">
      <data key="d0">169538</data>
    </edge>
    <edge source="RUS" target="LVA">
      <data key="d0">14929372</data>
    </edge>
    <edge source="RUS" target="LTU">
      <data key="d0">16036903</data>
    </edge>
    <edge source="RUS" target="MYS">
      <data key="d0">6942852</data>
    </edge>
    <edge source="RUS" target="MEX">
      <data key="d0">1732636</data>
    </edge>
    <edge source="RUS" target="MDA">
      <data key="d0">15392352</data>
    </edge>
    <edge source="RUS" target="MAR">
      <data key="d0">711637</data>
    </edge>
    <edge source="RUS" target="OMN">
      <data key="d0">1096756</data>
    </edge>
    <edge source="RUS" target="NAM">
      <data key="d0">137440</data>
    </edge>
    <edge source="RUS" target="NLD">
      <data key="d0">4836012</data>
    </edge>
    <edge source="RUS" target="NZL">
      <data key="d0">95984</data>
    </edge>
    <edge source="RUS" target="NIC">
      <data key="d0">14806</data>
    </edge>
    <edge source="RUS" target="NOR">
      <data key="d0">6314163</data>
    </edge>
    <edge source="RUS" target="PAK">
      <data key="d0">1374722</data>
    </edge>
    <edge source="RUS" target="PAN">
      <data key="d0">165467</data>
    </edge>
    <edge source="RUS" target="PER">
      <data key="d0">3427822</data>
    </edge>
    <edge source="RUS" target="PHL">
      <data key="d0">206891</data>
    </edge>
    <edge source="RUS" target="POL">
      <data key="d0">59961418</data>
    </edge>
    <edge source="RUS" target="PRT">
      <data key="d0">94280</data>
    </edge>
    <edge source="RUS" target="ROU">
      <data key="d0">29021034</data>
    </edge>
    <edge source="RUS" target="SAU">
      <data key="d0">846340</data>
    </edge>
    <edge source="RUS" target="SRB">
      <data key="d0">7364250</data>
    </edge>
    <edge source="RUS" target="IND">
      <data key="d0">108398895</data>
    </edge>
    <edge source="RUS" target="SGP">
      <data key="d0">1120005</data>
    </edge>
    <edge source="RUS" target="SVK">
      <data key="d0">6018672</data>
    </edge>
    <edge source="RUS" target="VNM">
      <data key="d0">29782785</data>
    </edge>
    <edge source="RUS" target="SVN">
      <data key="d0">237887</data>
    </edge>
    <edge source="RUS" target="ZAF">
      <data key="d0">11481147</data>
    </edge>
    <edge source="RUS" target="ZWE">
      <data key="d0">14940</data>
    </edge>
    <edge source="RUS" target="ESP">
      <data key="d0">2677212</data>
    </edge>
    <edge source="RUS" target="SWE">
      <data key="d0">5470561</data>
    </edge>
    <edge source="RUS" target="CHE">
      <data key="d0">3625875</data>
    </edge>
    <edge source="RUS" target="THA">
      <data key="d0">536339</data>
    </edge>
    <edge source="RUS" target="ARE">
      <data key="d0">13297059</data>
    </edge>
    <edge source="RUS" target="TUN">
      <data key="d0">172091</data>
    </edge>
    <edge source="RUS" target="TUR">
      <data key="d0">9705439</data>
    </edge>
    <edge source="RUS" target="UGA">
      <data key="d0">226998</data>
    </edge>
    <edge source="RUS" target="UKR">
      <data key="d0">109919868</data>
    </edge>
    <edge source="RUS" target="MKD">
      <data key="d0">190643</data>
    </edge>
    <edge source="RUS" target="EGY">
      <data key="d0">4877339</data>
    </edge>
    <edge source="RUS" target="GBR">
      <data key="d0">13098426</data>
    </edge>
    <edge source="RUS" target="USA">
      <data key="d0">63861405</data>
    </edge>
    <edge source="RUS" target="BFA">
      <data key="d0">20282</data>
    </edge>
    <edge source="RUS" target="URY">
      <data key="d0">60042</data>
    </edge>
    <edge source="SGP" target="DZA">
      <data key="d0">2554788</data>
    </edge>
    <edge source="SGP" target="AZE">
      <data key="d0">2684703</data>
    </edge>
    <edge source="SGP" target="ARG">
      <data key="d0">17622544</data>
    </edge>
    <edge source="SGP" target="AUS">
      <data key="d0">408170339</data>
    </edge>
    <edge source="SGP" target="AUT">
      <data key="d0">42674102</data>
    </edge>
    <edge source="SGP" target="ARM">
      <data key="d0">24735</data>
    </edge>
    <edge source="SGP" target="BEL">
      <data key="d0">35177110</data>
    </edge>
    <edge source="SGP" target="BOL">
      <data key="d0">598943</data>
    </edge>
    <edge source="SGP" target="BWA">
      <data key="d0">27209</data>
    </edge>
    <edge source="SGP" target="BRA">
      <data key="d0">282215465</data>
    </edge>
    <edge source="SGP" target="BGR">
      <data key="d0">2349312</data>
    </edge>
    <edge source="SGP" target="BLR">
      <data key="d0">301750</data>
    </edge>
    <edge source="SGP" target="KHM">
      <data key="d0">32211968</data>
    </edge>
    <edge source="SGP" target="CMR">
      <data key="d0">788116</data>
    </edge>
    <edge source="SGP" target="CAN">
      <data key="d0">74124582</data>
    </edge>
    <edge source="SGP" target="LKA">
      <data key="d0">39029334</data>
    </edge>
    <edge source="SGP" target="CHL">
      <data key="d0">10097813</data>
    </edge>
    <edge source="SGP" target="CHN">
      <data key="d0">16694599838</data>
    </edge>
    <edge source="SGP" target="COL">
      <data key="d0">5953376</data>
    </edge>
    <edge source="SGP" target="CRI">
      <data key="d0">1008265</data>
    </edge>
    <edge source="SGP" target="HRV">
      <data key="d0">371366</data>
    </edge>
    <edge source="SGP" target="CZE">
      <data key="d0">32519709</data>
    </edge>
    <edge source="SGP" target="BEN">
      <data key="d0">1006881</data>
    </edge>
    <edge source="SGP" target="DNK">
      <data key="d0">5913946</data>
    </edge>
    <edge source="SGP" target="ECU">
      <data key="d0">5030861</data>
    </edge>
    <edge source="SGP" target="SLV">
      <data key="d0">223983</data>
    </edge>
    <edge source="SGP" target="ETH">
      <data key="d0">1335495</data>
    </edge>
    <edge source="SGP" target="EST">
      <data key="d0">2153401</data>
    </edge>
    <edge source="SGP" target="FIN">
      <data key="d0">62447534</data>
    </edge>
    <edge source="SGP" target="FRA">
      <data key="d0">1145911283</data>
    </edge>
    <edge source="SGP" target="GEO">
      <data key="d0">1772181</data>
    </edge>
    <edge source="SGP" target="GMB">
      <data key="d0">350595</data>
    </edge>
    <edge source="SGP" target="DEU">
      <data key="d0">2849548502</data>
    </edge>
    <edge source="SGP" target="GHA">
      <data key="d0">2459688</data>
    </edge>
    <edge source="SGP" target="GRC">
      <data key="d0">370301</data>
    </edge>
    <edge source="SGP" target="GTM">
      <data key="d0">310271</data>
    </edge>
    <edge source="SGP" target="HND">
      <data key="d0">234517</data>
    </edge>
    <edge source="SGP" target="HKG">
      <data key="d0">27233021679</data>
    </edge>
    <edge source="SGP" target="HUN">
      <data key="d0">60561928</data>
    </edge>
    <edge source="SGP" target="IDN">
      <data key="d0">2471486012</data>
    </edge>
    <edge source="SGP" target="IRL">
      <data key="d0">30294300</data>
    </edge>
    <edge source="SGP" target="ISR">
      <data key="d0">130279340</data>
    </edge>
    <edge source="SGP" target="ITA">
      <data key="d0">130300332</data>
    </edge>
    <edge source="SGP" target="CIV">
      <data key="d0">615766</data>
    </edge>
    <edge source="SGP" target="JAM">
      <data key="d0">19885</data>
    </edge>
    <edge source="SGP" target="JPN">
      <data key="d0">3854921262</data>
    </edge>
    <edge source="SGP" target="KAZ">
      <data key="d0">1754275</data>
    </edge>
    <edge source="SGP" target="JOR">
      <data key="d0">1915905</data>
    </edge>
    <edge source="SGP" target="KOR">
      <data key="d0">6502082677</data>
    </edge>
    <edge source="SGP" target="KGZ">
      <data key="d0">193030</data>
    </edge>
    <edge source="SGP" target="LBN">
      <data key="d0">3035504</data>
    </edge>
    <edge source="SGP" target="LVA">
      <data key="d0">4609910</data>
    </edge>
    <edge source="SGP" target="LTU">
      <data key="d0">789943</data>
    </edge>
    <edge source="SGP" target="MDG">
      <data key="d0">1167339</data>
    </edge>
    <edge source="SGP" target="MWI">
      <data key="d0">68753</data>
    </edge>
    <edge source="SGP" target="MYS">
      <data key="d0">9395940613</data>
    </edge>
    <edge source="SGP" target="MRT">
      <data key="d0">34126</data>
    </edge>
    <edge source="SGP" target="MUS">
      <data key="d0">1433198</data>
    </edge>
    <edge source="SGP" target="MEX">
      <data key="d0">417116456</data>
    </edge>
    <edge source="SGP" target="MDA">
      <data key="d0">89933</data>
    </edge>
    <edge source="SGP" target="MAR">
      <data key="d0">81723295</data>
    </edge>
    <edge source="SGP" target="MOZ">
      <data key="d0">316115</data>
    </edge>
    <edge source="SGP" target="OMN">
      <data key="d0">4222978</data>
    </edge>
    <edge source="SGP" target="NAM">
      <data key="d0">442653</data>
    </edge>
    <edge source="SGP" target="NLD">
      <data key="d0">1476724051</data>
    </edge>
    <edge source="SGP" target="NZL">
      <data key="d0">67553347</data>
    </edge>
    <edge source="SGP" target="NER">
      <data key="d0">103278</data>
    </edge>
    <edge source="SGP" target="NOR">
      <data key="d0">12068625</data>
    </edge>
    <edge source="SGP" target="PAK">
      <data key="d0">37003413</data>
    </edge>
    <edge source="SGP" target="PAN">
      <data key="d0">3977330</data>
    </edge>
    <edge source="SGP" target="PRY">
      <data key="d0">573132</data>
    </edge>
    <edge source="SGP" target="PER">
      <data key="d0">1781227</data>
    </edge>
    <edge source="SGP" target="PHL">
      <data key="d0">1476340490</data>
    </edge>
    <edge source="SGP" target="POL">
      <data key="d0">66535257</data>
    </edge>
    <edge source="SGP" target="PRT">
      <data key="d0">5616944</data>
    </edge>
    <edge source="SGP" target="ROU">
      <data key="d0">41734151</data>
    </edge>
    <edge source="SGP" target="RUS">
      <data key="d0">354362948</data>
    </edge>
    <edge source="SGP" target="SAU">
      <data key="d0">48901128</data>
    </edge>
    <edge source="SGP" target="SEN">
      <data key="d0">1696932</data>
    </edge>
    <edge source="SGP" target="SRB">
      <data key="d0">169912</data>
    </edge>
    <edge source="SGP" target="IND">
      <data key="d0">1458740740</data>
    </edge>
    <edge source="SGP" target="SVK">
      <data key="d0">9728964</data>
    </edge>
    <edge source="SGP" target="VNM">
      <data key="d0">2582410565</data>
    </edge>
    <edge source="SGP" target="SVN">
      <data key="d0">3916284</data>
    </edge>
    <edge source="SGP" target="ZAF">
      <data key="d0">39737296</data>
    </edge>
    <edge source="SGP" target="ZWE">
      <data key="d0">480499</data>
    </edge>
    <edge source="SGP" target="ESP">
      <data key="d0">46742410</data>
    </edge>
    <edge source="SGP" target="SWE">
      <data key="d0">21203998</data>
    </edge>
    <edge source="SGP" target="CHE">
      <data key="d0">17088097</data>
    </edge>
    <edge source="SGP" target="THA">
      <data key="d0">3448217846</data>
    </edge>
    <edge source="SGP" target="TGO">
      <data key="d0">1090247</data>
    </edge>
    <edge source="SGP" target="ARE">
      <data key="d0">178156736</data>
    </edge>
    <edge source="SGP" target="TUN">
      <data key="d0">15691467</data>
    </edge>
    <edge source="SGP" target="TUR">
      <data key="d0">45860837</data>
    </edge>
    <edge source="SGP" target="UGA">
      <data key="d0">107387</data>
    </edge>
    <edge source="SGP" target="UKR">
      <data key="d0">483658</data>
    </edge>
    <edge source="SGP" target="MKD">
      <data key="d0">594659</data>
    </edge>
    <edge source="SGP" target="EGY">
      <data key="d0">21197664</data>
    </edge>
    <edge source="SGP" target="GBR">
      <data key="d0">109605663</data>
    </edge>
    <edge source="SGP" target="TZA">
      <data key="d0">1576999</data>
    </edge>
    <edge source="SGP" target="USA">
      <data key="d0">5384203243</data>
    </edge>
    <edge source="SGP" target="BFA">
      <data key="d0">30375</data>
    </edge>
    <edge source="SGP" target="URY">
      <data key="d0">1873597</data>
    </edge>
    <edge source="ARE" target="ALB">
      <data key="d0">85719</data>
    </edge>
    <edge source="ARE" target="DZA">
      <data key="d0">12141209</data>
    </edge>
    <edge source="ARE" target="AZE">
      <data key="d0">3930080</data>
    </edge>
    <edge source="ARE" target="ARG">
      <data key="d0">192228</data>
    </edge>
    <edge source="ARE" target="AUS">
      <data key="d0">5438270</data>
    </edge>
    <edge source="ARE" target="AUT">
      <data key="d0">4628945</data>
    </edge>
    <edge source="ARE" target="ARM">
      <data key="d0">704517</data>
    </edge>
    <edge source="ARE" target="BEL">
      <data key="d0">4663736</data>
    </edge>
    <edge source="ARE" target="BOL">
      <data key="d0">18658</data>
    </edge>
    <edge source="ARE" target="BWA">
      <data key="d0">74529</data>
    </edge>
    <edge source="ARE" target="BRA">
      <data key="d0">8383819</data>
    </edge>
    <edge source="ARE" target="BGR">
      <data key="d0">224001</data>
    </edge>
    <edge source="ARE" target="BDI">
      <data key="d0">565739</data>
    </edge>
    <edge source="ARE" target="BLR">
      <data key="d0">28808</data>
    </edge>
    <edge source="ARE" target="CMR">
      <data key="d0">1898890</data>
    </edge>
    <edge source="ARE" target="CAN">
      <data key="d0">25572000</data>
    </edge>
    <edge source="ARE" target="CAF">
      <data key="d0">131664</data>
    </edge>
    <edge source="ARE" target="LKA">
      <data key="d0">9879906</data>
    </edge>
    <edge source="ARE" target="CHL">
      <data key="d0">1304972</data>
    </edge>
    <edge source="ARE" target="CHN">
      <data key="d0">43037452</data>
    </edge>
    <edge source="ARE" target="COL">
      <data key="d0">511465</data>
    </edge>
    <edge source="ARE" target="HRV">
      <data key="d0">69514</data>
    </edge>
    <edge source="ARE" target="CZE">
      <data key="d0">252252</data>
    </edge>
    <edge source="ARE" target="BEN">
      <data key="d0">549725</data>
    </edge>
    <edge source="ARE" target="DNK">
      <data key="d0">292333</data>
    </edge>
    <edge source="ARE" target="ECU">
      <data key="d0">77830</data>
    </edge>
    <edge source="ARE" target="ETH">
      <data key="d0">10337225</data>
    </edge>
    <edge source="ARE" target="FIN">
      <data key="d0">2703267</data>
    </edge>
    <edge source="ARE" target="FRA">
      <data key="d0">2880235</data>
    </edge>
    <edge source="ARE" target="GEO">
      <data key="d0">1303008</data>
    </edge>
    <edge source="ARE" target="GMB">
      <data key="d0">681245</data>
    </edge>
    <edge source="ARE" target="DEU">
      <data key="d0">57242128</data>
    </edge>
    <edge source="ARE" target="GHA">
      <data key="d0">4248527</data>
    </edge>
    <edge source="ARE" target="GRC">
      <data key="d0">241412</data>
    </edge>
    <edge source="ARE" target="HKG">
      <data key="d0">45279793</data>
    </edge>
    <edge source="ARE" target="HUN">
      <data key="d0">372266</data>
    </edge>
    <edge source="ARE" target="IDN">
      <data key="d0">4865612</data>
    </edge>
    <edge source="ARE" target="IRL">
      <data key="d0">8289749</data>
    </edge>
    <edge source="ARE" target="ITA">
      <data key="d0">8518977</data>
    </edge>
    <edge source="ARE" target="CIV">
      <data key="d0">1702784</data>
    </edge>
    <edge source="ARE" target="JPN">
      <data key="d0">5968465</data>
    </edge>
    <edge source="ARE" target="KAZ">
      <data key="d0">6633829</data>
    </edge>
    <edge source="ARE" target="JOR">
      <data key="d0">13300608</data>
    </edge>
    <edge source="ARE" target="KOR">
      <data key="d0">40593929</data>
    </edge>
    <edge source="ARE" target="KGZ">
      <data key="d0">1815101</data>
    </edge>
    <edge source="ARE" target="LBN">
      <data key="d0">8051730</data>
    </edge>
    <edge source="ARE" target="LVA">
      <data key="d0">79305</data>
    </edge>
    <edge source="ARE" target="LTU">
      <data key="d0">123812</data>
    </edge>
    <edge source="ARE" target="MDG">
      <data key="d0">776287</data>
    </edge>
    <edge source="ARE" target="MWI">
      <data key="d0">739749</data>
    </edge>
    <edge source="ARE" target="MYS">
      <data key="d0">4147995</data>
    </edge>
    <edge source="ARE" target="MRT">
      <data key="d0">712694</data>
    </edge>
    <edge source="ARE" target="MUS">
      <data key="d0">1731606</data>
    </edge>
    <edge source="ARE" target="MEX">
      <data key="d0">94110</data>
    </edge>
    <edge source="ARE" target="MAR">
      <data key="d0">1097058</data>
    </edge>
    <edge source="ARE" target="MOZ">
      <data key="d0">1345787</data>
    </edge>
    <edge source="ARE" target="OMN">
      <data key="d0">126953437</data>
    </edge>
    <edge source="ARE" target="NAM">
      <data key="d0">37432</data>
    </edge>
    <edge source="ARE" target="NLD">
      <data key="d0">15556064</data>
    </edge>
    <edge source="ARE" target="NZL">
      <data key="d0">1214578</data>
    </edge>
    <edge source="ARE" target="NER">
      <data key="d0">287441</data>
    </edge>
    <edge source="ARE" target="NOR">
      <data key="d0">857035</data>
    </edge>
    <edge source="ARE" target="PAK">
      <data key="d0">20881892</data>
    </edge>
    <edge source="ARE" target="PAN">
      <data key="d0">27313</data>
    </edge>
    <edge source="ARE" target="PER">
      <data key="d0">187104</data>
    </edge>
    <edge source="ARE" target="PHL">
      <data key="d0">7732935</data>
    </edge>
    <edge source="ARE" target="POL">
      <data key="d0">1160852</data>
    </edge>
    <edge source="ARE" target="PRT">
      <data key="d0">261714</data>
    </edge>
    <edge source="ARE" target="ROU">
      <data key="d0">403985</data>
    </edge>
    <edge source="ARE" target="RUS">
      <data key="d0">5337459</data>
    </edge>
    <edge source="ARE" target="SAU">
      <data key="d0">86367805</data>
    </edge>
    <edge source="ARE" target="SEN">
      <data key="d0">8047555</data>
    </edge>
    <edge source="ARE" target="SRB">
      <data key="d0">208485</data>
    </edge>
    <edge source="ARE" target="IND">
      <data key="d0">36543222</data>
    </edge>
    <edge source="ARE" target="SGP">
      <data key="d0">4528724</data>
    </edge>
    <edge source="ARE" target="VNM">
      <data key="d0">838576</data>
    </edge>
    <edge source="ARE" target="SVN">
      <data key="d0">20922</data>
    </edge>
    <edge source="ARE" target="ZAF">
      <data key="d0">6149466</data>
    </edge>
    <edge source="ARE" target="ZWE">
      <data key="d0">446305</data>
    </edge>
    <edge source="ARE" target="ESP">
      <data key="d0">11186631</data>
    </edge>
    <edge source="ARE" target="SWE">
      <data key="d0">746145</data>
    </edge>
    <edge source="ARE" target="CHE">
      <data key="d0">1353603</data>
    </edge>
    <edge source="ARE" target="THA">
      <data key="d0">8643308</data>
    </edge>
    <edge source="ARE" target="TGO">
      <data key="d0">156666</data>
    </edge>
    <edge source="ARE" target="TUN">
      <data key="d0">913892</data>
    </edge>
    <edge source="ARE" target="TUR">
      <data key="d0">38583364</data>
    </edge>
    <edge source="ARE" target="UGA">
      <data key="d0">3528766</data>
    </edge>
    <edge source="ARE" target="UKR">
      <data key="d0">85657</data>
    </edge>
    <edge source="ARE" target="MKD">
      <data key="d0">31600</data>
    </edge>
    <edge source="ARE" target="EGY">
      <data key="d0">13285847</data>
    </edge>
    <edge source="ARE" target="GBR">
      <data key="d0">21065641</data>
    </edge>
    <edge source="ARE" target="TZA">
      <data key="d0">14921710</data>
    </edge>
    <edge source="ARE" target="USA">
      <data key="d0">20225511</data>
    </edge>
    <edge source="ARE" target="BFA">
      <data key="d0">458602</data>
    </edge>
    <edge source="UKR" target="ALB">
      <data key="d0">81254</data>
    </edge>
    <edge source="UKR" target="DZA">
      <data key="d0">3068051</data>
    </edge>
    <edge source="UKR" target="AZE">
      <data key="d0">13083219</data>
    </edge>
    <edge source="UKR" target="ARG">
      <data key="d0">12660</data>
    </edge>
    <edge source="UKR" target="AUS">
      <data key="d0">75680</data>
    </edge>
    <edge source="UKR" target="AUT">
      <data key="d0">1563634</data>
    </edge>
    <edge source="UKR" target="ARM">
      <data key="d0">1889338</data>
    </edge>
    <edge source="UKR" target="BEL">
      <data key="d0">457251</data>
    </edge>
    <edge source="UKR" target="BRA">
      <data key="d0">660843</data>
    </edge>
    <edge source="UKR" target="BGR">
      <data key="d0">1954355</data>
    </edge>
    <edge source="UKR" target="BLR">
      <data key="d0">19549624</data>
    </edge>
    <edge source="UKR" target="CAN">
      <data key="d0">148277</data>
    </edge>
    <edge source="UKR" target="LKA">
      <data key="d0">64237</data>
    </edge>
    <edge source="UKR" target="CHL">
      <data key="d0">696811</data>
    </edge>
    <edge source="UKR" target="CHN">
      <data key="d0">18636707</data>
    </edge>
    <edge source="UKR" target="HRV">
      <data key="d0">1993234</data>
    </edge>
    <edge source="UKR" target="CZE">
      <data key="d0">136401996</data>
    </edge>
    <edge source="UKR" target="DNK">
      <data key="d0">288506</data>
    </edge>
    <edge source="UKR" target="ETH">
      <data key="d0">552626</data>
    </edge>
    <edge source="UKR" target="EST">
      <data key="d0">10652159</data>
    </edge>
    <edge source="UKR" target="FIN">
      <data key="d0">682975</data>
    </edge>
    <edge source="UKR" target="FRA">
      <data key="d0">2549072</data>
    </edge>
    <edge source="UKR" target="GEO">
      <data key="d0">10791711</data>
    </edge>
    <edge source="UKR" target="DEU">
      <data key="d0">321902668</data>
    </edge>
    <edge source="UKR" target="GHA">
      <data key="d0">122815</data>
    </edge>
    <edge source="UKR" target="GRC">
      <data key="d0">2549851</data>
    </edge>
    <edge source="UKR" target="GTM">
      <data key="d0">16184</data>
    </edge>
    <edge source="UKR" target="HKG">
      <data key="d0">2166180</data>
    </edge>
    <edge source="UKR" target="HUN">
      <data key="d0">390156696</data>
    </edge>
    <edge source="UKR" target="IDN">
      <data key="d0">385772</data>
    </edge>
    <edge source="UKR" target="IRL">
      <data key="d0">107289</data>
    </edge>
    <edge source="UKR" target="ISR">
      <data key="d0">1411644</data>
    </edge>
    <edge source="UKR" target="ITA">
      <data key="d0">11670467</data>
    </edge>
    <edge source="UKR" target="CIV">
      <data key="d0">68720</data>
    </edge>
    <edge source="UKR" target="JPN">
      <data key="d0">89743</data>
    </edge>
    <edge source="UKR" target="KAZ">
      <data key="d0">9675309</data>
    </edge>
    <edge source="UKR" target="JOR">
      <data key="d0">55185</data>
    </edge>
    <edge source="UKR" target="KOR">
      <data key="d0">884532</data>
    </edge>
    <edge source="UKR" target="KGZ">
      <data key="d0">1282420</data>
    </edge>
    <edge source="UKR" target="LBN">
      <data key="d0">31855</data>
    </edge>
    <edge source="UKR" target="LVA">
      <data key="d0">1996798</data>
    </edge>
    <edge source="UKR" target="LTU">
      <data key="d0">7296357</data>
    </edge>
    <edge source="UKR" target="MYS">
      <data key="d0">1042638</data>
    </edge>
    <edge source="UKR" target="MEX">
      <data key="d0">87300</data>
    </edge>
    <edge source="UKR" target="MDA">
      <data key="d0">23165020</data>
    </edge>
    <edge source="UKR" target="OMN">
      <data key="d0">320345</data>
    </edge>
    <edge source="UKR" target="NLD">
      <data key="d0">27855931</data>
    </edge>
    <edge source="UKR" target="NZL">
      <data key="d0">32337</data>
    </edge>
    <edge source="UKR" target="NOR">
      <data key="d0">550982</data>
    </edge>
    <edge source="UKR" target="PAK">
      <data key="d0">4139684</data>
    </edge>
    <edge source="UKR" target="PAN">
      <data key="d0">90294</data>
    </edge>
    <edge source="UKR" target="PHL">
      <data key="d0">52703</data>
    </edge>
    <edge source="UKR" target="POL">
      <data key="d0">281765489</data>
    </edge>
    <edge source="UKR" target="PRT">
      <data key="d0">28065107</data>
    </edge>
    <edge source="UKR" target="ROU">
      <data key="d0">82730444</data>
    </edge>
    <edge source="UKR" target="RUS">
      <data key="d0">120681854</data>
    </edge>
    <edge source="UKR" target="SAU">
      <data key="d0">861902</data>
    </edge>
    <edge source="UKR" target="SRB">
      <data key="d0">1029841</data>
    </edge>
    <edge source="UKR" target="IND">
      <data key="d0">9523038</data>
    </edge>
    <edge source="UKR" target="SGP">
      <data key="d0">231868</data>
    </edge>
    <edge source="UKR" target="SVK">
      <data key="d0">73216221</data>
    </edge>
    <edge source="UKR" target="VNM">
      <data key="d0">1372557</data>
    </edge>
    <edge source="UKR" target="SVN">
      <data key="d0">315625</data>
    </edge>
    <edge source="UKR" target="ZAF">
      <data key="d0">92534</data>
    </edge>
    <edge source="UKR" target="ESP">
      <data key="d0">21395540</data>
    </edge>
    <edge source="UKR" target="SWE">
      <data key="d0">1481938</data>
    </edge>
    <edge source="UKR" target="CHE">
      <data key="d0">4351471</data>
    </edge>
    <edge source="UKR" target="THA">
      <data key="d0">2958905</data>
    </edge>
    <edge source="UKR" target="ARE">
      <data key="d0">2293368</data>
    </edge>
    <edge source="UKR" target="TUN">
      <data key="d0">593429</data>
    </edge>
    <edge source="UKR" target="TUR">
      <data key="d0">1656713</data>
    </edge>
    <edge source="UKR" target="UGA">
      <data key="d0">335090</data>
    </edge>
    <edge source="UKR" target="MKD">
      <data key="d0">280441</data>
    </edge>
    <edge source="UKR" target="EGY">
      <data key="d0">1485798</data>
    </edge>
    <edge source="UKR" target="GBR">
      <data key="d0">14612927</data>
    </edge>
    <edge source="UKR" target="USA">
      <data key="d0">3585067</data>
    </edge>
    <edge source="AUS" target="DZA">
      <data key="d0">383707</data>
    </edge>
    <edge source="AUS" target="AZE">
      <data key="d0">72094</data>
    </edge>
    <edge source="AUS" target="ARG">
      <data key="d0">1196095</data>
    </edge>
    <edge source="AUS" target="AUT">
      <data key="d0">4637347</data>
    </edge>
    <edge source="AUS" target="ARM">
      <data key="d0">50163</data>
    </edge>
    <edge source="AUS" target="BEL">
      <data key="d0">5095027</data>
    </edge>
    <edge source="AUS" target="BOL">
      <data key="d0">772292</data>
    </edge>
    <edge source="AUS" target="BWA">
      <data key="d0">68266</data>
    </edge>
    <edge source="AUS" target="BRA">
      <data key="d0">16882464</data>
    </edge>
    <edge source="AUS" target="BGR">
      <data key="d0">31153</data>
    </edge>
    <edge source="AUS" target="BDI">
      <data key="d0">69006</data>
    </edge>
    <edge source="AUS" target="KHM">
      <data key="d0">268948</data>
    </edge>
    <edge source="AUS" target="CMR">
      <data key="d0">50609</data>
    </edge>
    <edge source="AUS" target="CAN">
      <data key="d0">10090518</data>
    </edge>
    <edge source="AUS" target="LKA">
      <data key="d0">4867308</data>
    </edge>
    <edge source="AUS" target="CHL">
      <data key="d0">5428070</data>
    </edge>
    <edge source="AUS" target="CHN">
      <data key="d0">100112920</data>
    </edge>
    <edge source="AUS" target="COL">
      <data key="d0">2759628</data>
    </edge>
    <edge source="AUS" target="CRI">
      <data key="d0">1401978</data>
    </edge>
    <edge source="AUS" target="HRV">
      <data key="d0">122662</data>
    </edge>
    <edge source="AUS" target="CZE">
      <data key="d0">2236363</data>
    </edge>
    <edge source="AUS" target="BEN">
      <data key="d0">14017</data>
    </edge>
    <edge source="AUS" target="DNK">
      <data key="d0">2066934</data>
    </edge>
    <edge source="AUS" target="ECU">
      <data key="d0">1726730</data>
    </edge>
    <edge source="AUS" target="SLV">
      <data key="d0">772795</data>
    </edge>
    <edge source="AUS" target="ETH">
      <data key="d0">194679</data>
    </edge>
    <edge source="AUS" target="EST">
      <data key="d0">176989</data>
    </edge>
    <edge source="AUS" target="FIN">
      <data key="d0">660176</data>
    </edge>
    <edge source="AUS" target="FRA">
      <data key="d0">18565972</data>
    </edge>
    <edge source="AUS" target="GEO">
      <data key="d0">261579</data>
    </edge>
    <edge source="AUS" target="DEU">
      <data key="d0">28330015</data>
    </edge>
    <edge source="AUS" target="GHA">
      <data key="d0">2732385</data>
    </edge>
    <edge source="AUS" target="GRC">
      <data key="d0">802379</data>
    </edge>
    <edge source="AUS" target="GTM">
      <data key="d0">169381</data>
    </edge>
    <edge source="AUS" target="HND">
      <data key="d0">53885</data>
    </edge>
    <edge source="AUS" target="HKG">
      <data key="d0">42963093</data>
    </edge>
    <edge source="AUS" target="HUN">
      <data key="d0">5037157</data>
    </edge>
    <edge source="AUS" target="IDN">
      <data key="d0">30781803</data>
    </edge>
    <edge source="AUS" target="IRL">
      <data key="d0">837087</data>
    </edge>
    <edge source="AUS" target="ISR">
      <data key="d0">2048664</data>
    </edge>
    <edge source="AUS" target="ITA">
      <data key="d0">6085661</data>
    </edge>
    <edge source="AUS" target="CIV">
      <data key="d0">691308</data>
    </edge>
    <edge source="AUS" target="JAM">
      <data key="d0">491576</data>
    </edge>
    <edge source="AUS" target="JPN">
      <data key="d0">17129656</data>
    </edge>
    <edge source="AUS" target="KAZ">
      <data key="d0">920124</data>
    </edge>
    <edge source="AUS" target="JOR">
      <data key="d0">1071389</data>
    </edge>
    <edge source="AUS" target="KOR">
      <data key="d0">11758114</data>
    </edge>
    <edge source="AUS" target="KGZ">
      <data key="d0">22394</data>
    </edge>
    <edge source="AUS" target="LBN">
      <data key="d0">196425</data>
    </edge>
    <edge source="AUS" target="LVA">
      <data key="d0">18374</data>
    </edge>
    <edge source="AUS" target="LTU">
      <data key="d0">1102029</data>
    </edge>
    <edge source="AUS" target="MDG">
      <data key="d0">43227</data>
    </edge>
    <edge source="AUS" target="MYS">
      <data key="d0">43441350</data>
    </edge>
    <edge source="AUS" target="MRT">
      <data key="d0">327333</data>
    </edge>
    <edge source="AUS" target="MUS">
      <data key="d0">241243</data>
    </edge>
    <edge source="AUS" target="MEX">
      <data key="d0">8972576</data>
    </edge>
    <edge source="AUS" target="MAR">
      <data key="d0">498783</data>
    </edge>
    <edge source="AUS" target="MOZ">
      <data key="d0">204787</data>
    </edge>
    <edge source="AUS" target="OMN">
      <data key="d0">1398615</data>
    </edge>
    <edge source="AUS" target="NAM">
      <data key="d0">64438</data>
    </edge>
    <edge source="AUS" target="NLD">
      <data key="d0">19126673</data>
    </edge>
    <edge source="AUS" target="NZL">
      <data key="d0">267451831</data>
    </edge>
    <edge source="AUS" target="NIC">
      <data key="d0">541897</data>
    </edge>
    <edge source="AUS" target="NOR">
      <data key="d0">4756129</data>
    </edge>
    <edge source="AUS" target="PAK">
      <data key="d0">1759836</data>
    </edge>
    <edge source="AUS" target="PAN">
      <data key="d0">2486729</data>
    </edge>
    <edge source="AUS" target="PRY">
      <data key="d0">117039</data>
    </edge>
    <edge source="AUS" target="PER">
      <data key="d0">2508972</data>
    </edge>
    <edge source="AUS" target="PHL">
      <data key="d0">9172471</data>
    </edge>
    <edge source="AUS" target="POL">
      <data key="d0">1527249</data>
    </edge>
    <edge source="AUS" target="PRT">
      <data key="d0">3875348</data>
    </edge>
    <edge source="AUS" target="ROU">
      <data key="d0">1309052</data>
    </edge>
    <edge source="AUS" target="RUS">
      <data key="d0">969910</data>
    </edge>
    <edge source="AUS" target="SAU">
      <data key="d0">6422864</data>
    </edge>
    <edge source="AUS" target="SEN">
      <data key="d0">1173855</data>
    </edge>
    <edge source="AUS" target="IND">
      <data key="d0">19166494</data>
    </edge>
    <edge source="AUS" target="SGP">
      <data key="d0">70700119</data>
    </edge>
    <edge source="AUS" target="SVK">
      <data key="d0">373097</data>
    </edge>
    <edge source="AUS" target="VNM">
      <data key="d0">15756235</data>
    </edge>
    <edge source="AUS" target="SVN">
      <data key="d0">953071</data>
    </edge>
    <edge source="AUS" target="ZAF">
      <data key="d0">19217000</data>
    </edge>
    <edge source="AUS" target="ZWE">
      <data key="d0">503068</data>
    </edge>
    <edge source="AUS" target="ESP">
      <data key="d0">17633513</data>
    </edge>
    <edge source="AUS" target="SWE">
      <data key="d0">4938134</data>
    </edge>
    <edge source="AUS" target="CHE">
      <data key="d0">2789883</data>
    </edge>
    <edge source="AUS" target="THA">
      <data key="d0">13017774</data>
    </edge>
    <edge source="AUS" target="TGO">
      <data key="d0">491170</data>
    </edge>
    <edge source="AUS" target="ARE">
      <data key="d0">18911617</data>
    </edge>
    <edge source="AUS" target="TUN">
      <data key="d0">139140</data>
    </edge>
    <edge source="AUS" target="TUR">
      <data key="d0">8185891</data>
    </edge>
    <edge source="AUS" target="UGA">
      <data key="d0">292184</data>
    </edge>
    <edge source="AUS" target="UKR">
      <data key="d0">560882</data>
    </edge>
    <edge source="AUS" target="MKD">
      <data key="d0">17986</data>
    </edge>
    <edge source="AUS" target="EGY">
      <data key="d0">1436734</data>
    </edge>
    <edge source="AUS" target="GBR">
      <data key="d0">62620296</data>
    </edge>
    <edge source="AUS" target="TZA">
      <data key="d0">1615806</data>
    </edge>
    <edge source="AUS" target="USA">
      <data key="d0">176803377</data>
    </edge>
    <edge source="AUS" target="BFA">
      <data key="d0">1846573</data>
    </edge>
    <edge source="AUS" target="URY">
      <data key="d0">1179386</data>
    </edge>
    <edge source="AUT" target="ALB">
      <data key="d0">2330550</data>
    </edge>
    <edge source="AUT" target="DZA">
      <data key="d0">5851662</data>
    </edge>
    <edge source="AUT" target="AZE">
      <data key="d0">3624599</data>
    </edge>
    <edge source="AUT" target="ARG">
      <data key="d0">4531263</data>
    </edge>
    <edge source="AUT" target="AUS">
      <data key="d0">81644050</data>
    </edge>
    <edge source="AUT" target="ARM">
      <data key="d0">2039812</data>
    </edge>
    <edge source="AUT" target="BEL">
      <data key="d0">117163968</data>
    </edge>
    <edge source="AUT" target="BOL">
      <data key="d0">1390248</data>
    </edge>
    <edge source="AUT" target="BWA">
      <data key="d0">46341</data>
    </edge>
    <edge source="AUT" target="BRA">
      <data key="d0">25091426</data>
    </edge>
    <edge source="AUT" target="BGR">
      <data key="d0">38589899</data>
    </edge>
    <edge source="AUT" target="BLR">
      <data key="d0">7949753</data>
    </edge>
    <edge source="AUT" target="KHM">
      <data key="d0">85594</data>
    </edge>
    <edge source="AUT" target="CMR">
      <data key="d0">83884</data>
    </edge>
    <edge source="AUT" target="CAN">
      <data key="d0">68283582</data>
    </edge>
    <edge source="AUT" target="LKA">
      <data key="d0">4232004</data>
    </edge>
    <edge source="AUT" target="CHL">
      <data key="d0">16399404</data>
    </edge>
    <edge source="AUT" target="CHN">
      <data key="d0">423070555</data>
    </edge>
    <edge source="AUT" target="COL">
      <data key="d0">3745802</data>
    </edge>
    <edge source="AUT" target="CRI">
      <data key="d0">1672430</data>
    </edge>
    <edge source="AUT" target="HRV">
      <data key="d0">59214193</data>
    </edge>
    <edge source="AUT" target="CZE">
      <data key="d0">454210360</data>
    </edge>
    <edge source="AUT" target="BEN">
      <data key="d0">99596</data>
    </edge>
    <edge source="AUT" target="DNK">
      <data key="d0">89079830</data>
    </edge>
    <edge source="AUT" target="ECU">
      <data key="d0">911940</data>
    </edge>
    <edge source="AUT" target="SLV">
      <data key="d0">158545</data>
    </edge>
    <edge source="AUT" target="ETH">
      <data key="d0">69301</data>
    </edge>
    <edge source="AUT" target="EST">
      <data key="d0">14966731</data>
    </edge>
    <edge source="AUT" target="FIN">
      <data key="d0">47994174</data>
    </edge>
    <edge source="AUT" target="FRA">
      <data key="d0">355889664</data>
    </edge>
    <edge source="AUT" target="GEO">
      <data key="d0">5004396</data>
    </edge>
    <edge source="AUT" target="PSE">
      <data key="d0">14983</data>
    </edge>
    <edge source="AUT" target="DEU">
      <data key="d0">3392310367</data>
    </edge>
    <edge source="AUT" target="GHA">
      <data key="d0">3187851</data>
    </edge>
    <edge source="AUT" target="GRC">
      <data key="d0">35552234</data>
    </edge>
    <edge source="AUT" target="GTM">
      <data key="d0">524383</data>
    </edge>
    <edge source="AUT" target="HND">
      <data key="d0">4130170</data>
    </edge>
    <edge source="AUT" target="HKG">
      <data key="d0">77878752</data>
    </edge>
    <edge source="AUT" target="HUN">
      <data key="d0">482004053</data>
    </edge>
    <edge source="AUT" target="IDN">
      <data key="d0">72158858</data>
    </edge>
    <edge source="AUT" target="IRL">
      <data key="d0">24206684</data>
    </edge>
    <edge source="AUT" target="ISR">
      <data key="d0">24641306</data>
    </edge>
    <edge source="AUT" target="ITA">
      <data key="d0">359217533</data>
    </edge>
    <edge source="AUT" target="CIV">
      <data key="d0">359991</data>
    </edge>
    <edge source="AUT" target="JAM">
      <data key="d0">97273</data>
    </edge>
    <edge source="AUT" target="JPN">
      <data key="d0">45937122</data>
    </edge>
    <edge source="AUT" target="KAZ">
      <data key="d0">8401787</data>
    </edge>
    <edge source="AUT" target="JOR">
      <data key="d0">1632284</data>
    </edge>
    <edge source="AUT" target="KOR">
      <data key="d0">57501755</data>
    </edge>
    <edge source="AUT" target="KGZ">
      <data key="d0">130447</data>
    </edge>
    <edge source="AUT" target="LBN">
      <data key="d0">3982797</data>
    </edge>
    <edge source="AUT" target="LVA">
      <data key="d0">3348591</data>
    </edge>
    <edge source="AUT" target="LTU">
      <data key="d0">11069937</data>
    </edge>
    <edge source="AUT" target="MDG">
      <data key="d0">77260</data>
    </edge>
    <edge source="AUT" target="MWI">
      <data key="d0">56668</data>
    </edge>
    <edge source="AUT" target="MYS">
      <data key="d0">361631985</data>
    </edge>
    <edge source="AUT" target="MRT">
      <data key="d0">67763</data>
    </edge>
    <edge source="AUT" target="MUS">
      <data key="d0">86882</data>
    </edge>
    <edge source="AUT" target="MEX">
      <data key="d0">59047201</data>
    </edge>
    <edge source="AUT" target="MDA">
      <data key="d0">1533154</data>
    </edge>
    <edge source="AUT" target="MAR">
      <data key="d0">17411349</data>
    </edge>
    <edge source="AUT" target="MOZ">
      <data key="d0">1198411</data>
    </edge>
    <edge source="AUT" target="OMN">
      <data key="d0">1717597</data>
    </edge>
    <edge source="AUT" target="NAM">
      <data key="d0">174669</data>
    </edge>
    <edge source="AUT" target="NLD">
      <data key="d0">128948771</data>
    </edge>
    <edge source="AUT" target="NZL">
      <data key="d0">7949170</data>
    </edge>
    <edge source="AUT" target="NIC">
      <data key="d0">2982412</data>
    </edge>
    <edge source="AUT" target="NOR">
      <data key="d0">39831884</data>
    </edge>
    <edge source="AUT" target="PAK">
      <data key="d0">7663038</data>
    </edge>
    <edge source="AUT" target="PAN">
      <data key="d0">309355</data>
    </edge>
    <edge source="AUT" target="PRY">
      <data key="d0">1185399</data>
    </edge>
    <edge source="AUT" target="PER">
      <data key="d0">9632152</data>
    </edge>
    <edge source="AUT" target="PHL">
      <data key="d0">39805949</data>
    </edge>
    <edge source="AUT" target="POL">
      <data key="d0">257935064</data>
    </edge>
    <edge source="AUT" target="PRT">
      <data key="d0">27658817</data>
    </edge>
    <edge source="AUT" target="ROU">
      <data key="d0">289057078</data>
    </edge>
    <edge source="AUT" target="RUS">
      <data key="d0">67651511</data>
    </edge>
    <edge source="AUT" target="SAU">
      <data key="d0">47070322</data>
    </edge>
    <edge source="AUT" target="SEN">
      <data key="d0">6961901</data>
    </edge>
    <edge source="AUT" target="SRB">
      <data key="d0">58363993</data>
    </edge>
    <edge source="AUT" target="IND">
      <data key="d0">75491697</data>
    </edge>
    <edge source="AUT" target="SGP">
      <data key="d0">102925290</data>
    </edge>
    <edge source="AUT" target="SVK">
      <data key="d0">328396594</data>
    </edge>
    <edge source="AUT" target="VNM">
      <data key="d0">9746132</data>
    </edge>
    <edge source="AUT" target="SVN">
      <data key="d0">114976627</data>
    </edge>
    <edge source="AUT" target="ZAF">
      <data key="d0">45355819</data>
    </edge>
    <edge source="AUT" target="ZWE">
      <data key="d0">150297</data>
    </edge>
    <edge source="AUT" target="ESP">
      <data key="d0">203377425</data>
    </edge>
    <edge source="AUT" target="SWE">
      <data key="d0">250052154</data>
    </edge>
    <edge source="AUT" target="CHE">
      <data key="d0">432607563</data>
    </edge>
    <edge source="AUT" target="THA">
      <data key="d0">21323495</data>
    </edge>
    <edge source="AUT" target="ARE">
      <data key="d0">62126099</data>
    </edge>
    <edge source="AUT" target="TUN">
      <data key="d0">14386090</data>
    </edge>
    <edge source="AUT" target="TUR">
      <data key="d0">120156442</data>
    </edge>
    <edge source="AUT" target="UGA">
      <data key="d0">329436</data>
    </edge>
    <edge source="AUT" target="UKR">
      <data key="d0">12595946</data>
    </edge>
    <edge source="AUT" target="MKD">
      <data key="d0">5060720</data>
    </edge>
    <edge source="AUT" target="EGY">
      <data key="d0">47779873</data>
    </edge>
    <edge source="AUT" target="GBR">
      <data key="d0">274705808</data>
    </edge>
    <edge source="AUT" target="TZA">
      <data key="d0">203039</data>
    </edge>
    <edge source="AUT" target="USA">
      <data key="d0">653755438</data>
    </edge>
    <edge source="AUT" target="BFA">
      <data key="d0">52040</data>
    </edge>
    <edge source="AUT" target="URY">
      <data key="d0">1971223</data>
    </edge>
    <edge source="BEL" target="ALB">
      <data key="d0">5727647</data>
    </edge>
    <edge source="BEL" target="DZA">
      <data key="d0">27238490</data>
    </edge>
    <edge source="BEL" target="AZE">
      <data key="d0">450730</data>
    </edge>
    <edge source="BEL" target="ARG">
      <data key="d0">9576949</data>
    </edge>
    <edge source="BEL" target="AUS">
      <data key="d0">38262436</data>
    </edge>
    <edge source="BEL" target="AUT">
      <data key="d0">83424568</data>
    </edge>
    <edge source="BEL" target="ARM">
      <data key="d0">779564</data>
    </edge>
    <edge source="BEL" target="BOL">
      <data key="d0">261662</data>
    </edge>
    <edge source="BEL" target="BWA">
      <data key="d0">155418</data>
    </edge>
    <edge source="BEL" target="BRA">
      <data key="d0">63612781</data>
    </edge>
    <edge source="BEL" target="BGR">
      <data key="d0">37775850</data>
    </edge>
    <edge source="BEL" target="BDI">
      <data key="d0">910852</data>
    </edge>
    <edge source="BEL" target="BLR">
      <data key="d0">2497345</data>
    </edge>
    <edge source="BEL" target="KHM">
      <data key="d0">71334</data>
    </edge>
    <edge source="BEL" target="CMR">
      <data key="d0">6076161</data>
    </edge>
    <edge source="BEL" target="CAN">
      <data key="d0">32310142</data>
    </edge>
    <edge source="BEL" target="CAF">
      <data key="d0">529570</data>
    </edge>
    <edge source="BEL" target="LKA">
      <data key="d0">1638555</data>
    </edge>
    <edge source="BEL" target="CHL">
      <data key="d0">7545899</data>
    </edge>
    <edge source="BEL" target="CHN">
      <data key="d0">322719707</data>
    </edge>
    <edge source="BEL" target="COL">
      <data key="d0">6143549</data>
    </edge>
    <edge source="BEL" target="CRI">
      <data key="d0">877511</data>
    </edge>
    <edge source="BEL" target="HRV">
      <data key="d0">11243729</data>
    </edge>
    <edge source="BEL" target="CZE">
      <data key="d0">106031800</data>
    </edge>
    <edge source="BEL" target="BEN">
      <data key="d0">791319</data>
    </edge>
    <edge source="BEL" target="DNK">
      <data key="d0">119471509</data>
    </edge>
    <edge source="BEL" target="ECU">
      <data key="d0">727350</data>
    </edge>
    <edge source="BEL" target="SLV">
      <data key="d0">104692</data>
    </edge>
    <edge source="BEL" target="ETH">
      <data key="d0">2378685</data>
    </edge>
    <edge source="BEL" target="EST">
      <data key="d0">11769839</data>
    </edge>
    <edge source="BEL" target="FIN">
      <data key="d0">65455504</data>
    </edge>
    <edge source="BEL" target="FRA">
      <data key="d0">1602799253</data>
    </edge>
    <edge source="BEL" target="GEO">
      <data key="d0">1114789</data>
    </edge>
    <edge source="BEL" target="GMB">
      <data key="d0">369806</data>
    </edge>
    <edge source="BEL" target="PSE">
      <data key="d0">51900</data>
    </edge>
    <edge source="BEL" target="DEU">
      <data key="d0">1743156112</data>
    </edge>
    <edge source="BEL" target="GHA">
      <data key="d0">4203170</data>
    </edge>
    <edge source="BEL" target="GRC">
      <data key="d0">38473281</data>
    </edge>
    <edge source="BEL" target="GTM">
      <data key="d0">185674</data>
    </edge>
    <edge source="BEL" target="HND">
      <data key="d0">160558</data>
    </edge>
    <edge source="BEL" target="HKG">
      <data key="d0">68122344</data>
    </edge>
    <edge source="BEL" target="HUN">
      <data key="d0">131817103</data>
    </edge>
    <edge source="BEL" target="IDN">
      <data key="d0">12544133</data>
    </edge>
    <edge source="BEL" target="IRL">
      <data key="d0">50859281</data>
    </edge>
    <edge source="BEL" target="ISR">
      <data key="d0">30946453</data>
    </edge>
    <edge source="BEL" target="ITA">
      <data key="d0">366661539</data>
    </edge>
    <edge source="BEL" target="CIV">
      <data key="d0">6189789</data>
    </edge>
    <edge source="BEL" target="JAM">
      <data key="d0">113243</data>
    </edge>
    <edge source="BEL" target="JPN">
      <data key="d0">99419882</data>
    </edge>
    <edge source="BEL" target="KAZ">
      <data key="d0">3631989</data>
    </edge>
    <edge source="BEL" target="JOR">
      <data key="d0">3353069</data>
    </edge>
    <edge source="BEL" target="KOR">
      <data key="d0">56402772</data>
    </edge>
    <edge source="BEL" target="KGZ">
      <data key="d0">92437</data>
    </edge>
    <edge source="BEL" target="LBN">
      <data key="d0">6401098</data>
    </edge>
    <edge source="BEL" target="LVA">
      <data key="d0">7394636</data>
    </edge>
    <edge source="BEL" target="LTU">
      <data key="d0">11781174</data>
    </edge>
    <edge source="BEL" target="MDG">
      <data key="d0">2806855</data>
    </edge>
    <edge source="BEL" target="MWI">
      <data key="d0">279348</data>
    </edge>
    <edge source="BEL" target="MYS">
      <data key="d0">68995846</data>
    </edge>
    <edge source="BEL" target="MRT">
      <data key="d0">1635383</data>
    </edge>
    <edge source="BEL" target="MUS">
      <data key="d0">3354338</data>
    </edge>
    <edge source="BEL" target="MEX">
      <data key="d0">67561607</data>
    </edge>
    <edge source="BEL" target="MDA">
      <data key="d0">829909</data>
    </edge>
    <edge source="BEL" target="MAR">
      <data key="d0">60168740</data>
    </edge>
    <edge source="BEL" target="MOZ">
      <data key="d0">551297</data>
    </edge>
    <edge source="BEL" target="OMN">
      <data key="d0">4029746</data>
    </edge>
    <edge source="BEL" target="NAM">
      <data key="d0">523247</data>
    </edge>
    <edge source="BEL" target="NLD">
      <data key="d0">825210115</data>
    </edge>
    <edge source="BEL" target="NZL">
      <data key="d0">2853740</data>
    </edge>
    <edge source="BEL" target="NIC">
      <data key="d0">450052</data>
    </edge>
    <edge source="BEL" target="NER">
      <data key="d0">549695</data>
    </edge>
    <edge source="BEL" target="NOR">
      <data key="d0">67017041</data>
    </edge>
    <edge source="BEL" target="PAK">
      <data key="d0">7412398</data>
    </edge>
    <edge source="BEL" target="PAN">
      <data key="d0">1048123</data>
    </edge>
    <edge source="BEL" target="PRY">
      <data key="d0">5069572</data>
    </edge>
    <edge source="BEL" target="PER">
      <data key="d0">5185946</data>
    </edge>
    <edge source="BEL" target="PHL">
      <data key="d0">110024681</data>
    </edge>
    <edge source="BEL" target="POL">
      <data key="d0">280166435</data>
    </edge>
    <edge source="BEL" target="PRT">
      <data key="d0">58182591</data>
    </edge>
    <edge source="BEL" target="ROU">
      <data key="d0">116141789</data>
    </edge>
    <edge source="BEL" target="RUS">
      <data key="d0">96235755</data>
    </edge>
    <edge source="BEL" target="SAU">
      <data key="d0">68222916</data>
    </edge>
    <edge source="BEL" target="SEN">
      <data key="d0">4153475</data>
    </edge>
    <edge source="BEL" target="SRB">
      <data key="d0">11357236</data>
    </edge>
    <edge source="BEL" target="IND">
      <data key="d0">55754441</data>
    </edge>
    <edge source="BEL" target="SGP">
      <data key="d0">36017159</data>
    </edge>
    <edge source="BEL" target="SVK">
      <data key="d0">86148965</data>
    </edge>
    <edge source="BEL" target="VNM">
      <data key="d0">10511236</data>
    </edge>
    <edge source="BEL" target="SVN">
      <data key="d0">14319636</data>
    </edge>
    <edge source="BEL" target="ZAF">
      <data key="d0">38517312</data>
    </edge>
    <edge source="BEL" target="ZWE">
      <data key="d0">759120</data>
    </edge>
    <edge source="BEL" target="ESP">
      <data key="d0">306190210</data>
    </edge>
    <edge source="BEL" target="SWE">
      <data key="d0">190044295</data>
    </edge>
    <edge source="BEL" target="CHE">
      <data key="d0">92483829</data>
    </edge>
    <edge source="BEL" target="THA">
      <data key="d0">44751399</data>
    </edge>
    <edge source="BEL" target="TGO">
      <data key="d0">989368</data>
    </edge>
    <edge source="BEL" target="ARE">
      <data key="d0">53799031</data>
    </edge>
    <edge source="BEL" target="TUN">
      <data key="d0">20263913</data>
    </edge>
    <edge source="BEL" target="TUR">
      <data key="d0">101741163</data>
    </edge>
    <edge source="BEL" target="UGA">
      <data key="d0">671483</data>
    </edge>
    <edge source="BEL" target="UKR">
      <data key="d0">10021908</data>
    </edge>
    <edge source="BEL" target="MKD">
      <data key="d0">8378054</data>
    </edge>
    <edge source="BEL" target="EGY">
      <data key="d0">25772107</data>
    </edge>
    <edge source="BEL" target="GBR">
      <data key="d0">600697293</data>
    </edge>
    <edge source="BEL" target="TZA">
      <data key="d0">1614004</data>
    </edge>
    <edge source="BEL" target="USA">
      <data key="d0">442080634</data>
    </edge>
    <edge source="BEL" target="BFA">
      <data key="d0">1961183</data>
    </edge>
    <edge source="BEL" target="URY">
      <data key="d0">4296749</data>
    </edge>
    <edge source="BOL" target="ARG">
      <data key="d0">1957921</data>
    </edge>
    <edge source="BOL" target="BRA">
      <data key="d0">50154</data>
    </edge>
    <edge source="BOL" target="CHL">
      <data key="d0">594293</data>
    </edge>
    <edge source="BOL" target="CHN">
      <data key="d0">60962</data>
    </edge>
    <edge source="BOL" target="COL">
      <data key="d0">47832</data>
    </edge>
    <edge source="BOL" target="DEU">
      <data key="d0">82649</data>
    </edge>
    <edge source="BOL" target="HND">
      <data key="d0">14283</data>
    </edge>
    <edge source="BOL" target="KOR">
      <data key="d0">20577</data>
    </edge>
    <edge source="BOL" target="NLD">
      <data key="d0">79268</data>
    </edge>
    <edge source="BOL" target="NOR">
      <data key="d0">19782</data>
    </edge>
    <edge source="BOL" target="PAN">
      <data key="d0">20401</data>
    </edge>
    <edge source="BOL" target="PRY">
      <data key="d0">2432341</data>
    </edge>
    <edge source="BOL" target="PER">
      <data key="d0">85295</data>
    </edge>
    <edge source="BOL" target="ESP">
      <data key="d0">26856</data>
    </edge>
    <edge source="BOL" target="SWE">
      <data key="d0">34789</data>
    </edge>
    <edge source="BOL" target="CHE">
      <data key="d0">10264</data>
    </edge>
    <edge source="BOL" target="GBR">
      <data key="d0">31843</data>
    </edge>
    <edge source="BOL" target="TZA">
      <data key="d0">121542</data>
    </edge>
    <edge source="BOL" target="USA">
      <data key="d0">450481</data>
    </edge>
    <edge source="BRA" target="DZA">
      <data key="d0">2115814</data>
    </edge>
    <edge source="BRA" target="ARG">
      <data key="d0">462754126</data>
    </edge>
    <edge source="BRA" target="AUS">
      <data key="d0">9734512</data>
    </edge>
    <edge source="BRA" target="AUT">
      <data key="d0">1411195</data>
    </edge>
    <edge source="BRA" target="BEL">
      <data key="d0">5311817</data>
    </edge>
    <edge source="BRA" target="BOL">
      <data key="d0">112119907</data>
    </edge>
    <edge source="BRA" target="BGR">
      <data key="d0">118578</data>
    </edge>
    <edge source="BRA" target="BLR">
      <data key="d0">58743</data>
    </edge>
    <edge source="BRA" target="KHM">
      <data key="d0">724244</data>
    </edge>
    <edge source="BRA" target="CMR">
      <data key="d0">45740</data>
    </edge>
    <edge source="BRA" target="CAN">
      <data key="d0">19955232</data>
    </edge>
    <edge source="BRA" target="LKA">
      <data key="d0">146158</data>
    </edge>
    <edge source="BRA" target="CHL">
      <data key="d0">103786481</data>
    </edge>
    <edge source="BRA" target="CHN">
      <data key="d0">115251601</data>
    </edge>
    <edge source="BRA" target="COL">
      <data key="d0">87008206</data>
    </edge>
    <edge source="BRA" target="CRI">
      <data key="d0">7802355</data>
    </edge>
    <edge source="BRA" target="HRV">
      <data key="d0">12203</data>
    </edge>
    <edge source="BRA" target="CZE">
      <data key="d0">1244940</data>
    </edge>
    <edge source="BRA" target="DNK">
      <data key="d0">2111558</data>
    </edge>
    <edge source="BRA" target="ECU">
      <data key="d0">29920242</data>
    </edge>
    <edge source="BRA" target="SLV">
      <data key="d0">4715284</data>
    </edge>
    <edge source="BRA" target="ETH">
      <data key="d0">231580</data>
    </edge>
    <edge source="BRA" target="EST">
      <data key="d0">702487</data>
    </edge>
    <edge source="BRA" target="FIN">
      <data key="d0">1432022</data>
    </edge>
    <edge source="BRA" target="FRA">
      <data key="d0">32631220</data>
    </edge>
    <edge source="BRA" target="DEU">
      <data key="d0">80074602</data>
    </edge>
    <edge source="BRA" target="GHA">
      <data key="d0">2748658</data>
    </edge>
    <edge source="BRA" target="GRC">
      <data key="d0">105520</data>
    </edge>
    <edge source="BRA" target="GTM">
      <data key="d0">8506911</data>
    </edge>
    <edge source="BRA" target="HND">
      <data key="d0">3238767</data>
    </edge>
    <edge source="BRA" target="HKG">
      <data key="d0">29705189</data>
    </edge>
    <edge source="BRA" target="HUN">
      <data key="d0">1934797</data>
    </edge>
    <edge source="BRA" target="IDN">
      <data key="d0">1931275</data>
    </edge>
    <edge source="BRA" target="IRL">
      <data key="d0">1279932</data>
    </edge>
    <edge source="BRA" target="ISR">
      <data key="d0">2786456</data>
    </edge>
    <edge source="BRA" target="ITA">
      <data key="d0">23250352</data>
    </edge>
    <edge source="BRA" target="CIV">
      <data key="d0">263436</data>
    </edge>
    <edge source="BRA" target="JAM">
      <data key="d0">1017115</data>
    </edge>
    <edge source="BRA" target="JPN">
      <data key="d0">3553331</data>
    </edge>
    <edge source="BRA" target="KAZ">
      <data key="d0">28671</data>
    </edge>
    <edge source="BRA" target="JOR">
      <data key="d0">272407</data>
    </edge>
    <edge source="BRA" target="KOR">
      <data key="d0">9534155</data>
    </edge>
    <edge source="BRA" target="LBN">
      <data key="d0">283862</data>
    </edge>
    <edge source="BRA" target="LTU">
      <data key="d0">55597</data>
    </edge>
    <edge source="BRA" target="MYS">
      <data key="d0">1963462</data>
    </edge>
    <edge source="BRA" target="MRT">
      <data key="d0">971007</data>
    </edge>
    <edge source="BRA" target="MUS">
      <data key="d0">13141</data>
    </edge>
    <edge source="BRA" target="MEX">
      <data key="d0">159817291</data>
    </edge>
    <edge source="BRA" target="MAR">
      <data key="d0">197607</data>
    </edge>
    <edge source="BRA" target="MOZ">
      <data key="d0">118694</data>
    </edge>
    <edge source="BRA" target="OMN">
      <data key="d0">375354</data>
    </edge>
    <edge source="BRA" target="NAM">
      <data key="d0">10394</data>
    </edge>
    <edge source="BRA" target="NLD">
      <data key="d0">11574043</data>
    </edge>
    <edge source="BRA" target="NZL">
      <data key="d0">836383</data>
    </edge>
    <edge source="BRA" target="NIC">
      <data key="d0">1735180</data>
    </edge>
    <edge source="BRA" target="NOR">
      <data key="d0">321001</data>
    </edge>
    <edge source="BRA" target="PAK">
      <data key="d0">11276392</data>
    </edge>
    <edge source="BRA" target="PAN">
      <data key="d0">13771261</data>
    </edge>
    <edge source="BRA" target="PRY">
      <data key="d0">114019222</data>
    </edge>
    <edge source="BRA" target="PER">
      <data key="d0">68928869</data>
    </edge>
    <edge source="BRA" target="PHL">
      <data key="d0">2304592</data>
    </edge>
    <edge source="BRA" target="POL">
      <data key="d0">1339073</data>
    </edge>
    <edge source="BRA" target="PRT">
      <data key="d0">7041175</data>
    </edge>
    <edge source="BRA" target="ROU">
      <data key="d0">4354657</data>
    </edge>
    <edge source="BRA" target="RUS">
      <data key="d0">1772684</data>
    </edge>
    <edge source="BRA" target="SAU">
      <data key="d0">2616647</data>
    </edge>
    <edge source="BRA" target="SEN">
      <data key="d0">16365</data>
    </edge>
    <edge source="BRA" target="SRB">
      <data key="d0">40192</data>
    </edge>
    <edge source="BRA" target="IND">
      <data key="d0">8211175</data>
    </edge>
    <edge source="BRA" target="SGP">
      <data key="d0">15219234</data>
    </edge>
    <edge source="BRA" target="SVK">
      <data key="d0">751385</data>
    </edge>
    <edge source="BRA" target="VNM">
      <data key="d0">2744546</data>
    </edge>
    <edge source="BRA" target="SVN">
      <data key="d0">34352</data>
    </edge>
    <edge source="BRA" target="ZAF">
      <data key="d0">22309206</data>
    </edge>
    <edge source="BRA" target="ZWE">
      <data key="d0">147109</data>
    </edge>
    <edge source="BRA" target="ESP">
      <data key="d0">9175047</data>
    </edge>
    <edge source="BRA" target="SWE">
      <data key="d0">1298950</data>
    </edge>
    <edge source="BRA" target="CHE">
      <data key="d0">552198</data>
    </edge>
    <edge source="BRA" target="THA">
      <data key="d0">7019293</data>
    </edge>
    <edge source="BRA" target="ARE">
      <data key="d0">5626543</data>
    </edge>
    <edge source="BRA" target="TUN">
      <data key="d0">668099</data>
    </edge>
    <edge source="BRA" target="TUR">
      <data key="d0">3062554</data>
    </edge>
    <edge source="BRA" target="UGA">
      <data key="d0">22143</data>
    </edge>
    <edge source="BRA" target="UKR">
      <data key="d0">26533</data>
    </edge>
    <edge source="BRA" target="EGY">
      <data key="d0">2736833</data>
    </edge>
    <edge source="BRA" target="GBR">
      <data key="d0">5138719</data>
    </edge>
    <edge source="BRA" target="TZA">
      <data key="d0">146776</data>
    </edge>
    <edge source="BRA" target="USA">
      <data key="d0">237650352</data>
    </edge>
    <edge source="BRA" target="BFA">
      <data key="d0">77998</data>
    </edge>
    <edge source="BRA" target="URY">
      <data key="d0">47811162</data>
    </edge>
    <edge source="CAN" target="ALB">
      <data key="d0">133668</data>
    </edge>
    <edge source="CAN" target="DZA">
      <data key="d0">1426874</data>
    </edge>
    <edge source="CAN" target="AZE">
      <data key="d0">602798</data>
    </edge>
    <edge source="CAN" target="ARG">
      <data key="d0">7645419</data>
    </edge>
    <edge source="CAN" target="AUS">
      <data key="d0">43274325</data>
    </edge>
    <edge source="CAN" target="AUT">
      <data key="d0">6282603</data>
    </edge>
    <edge source="CAN" target="ARM">
      <data key="d0">39220</data>
    </edge>
    <edge source="CAN" target="BEL">
      <data key="d0">12825972</data>
    </edge>
    <edge source="CAN" target="BOL">
      <data key="d0">961245</data>
    </edge>
    <edge source="CAN" target="BWA">
      <data key="d0">149767</data>
    </edge>
    <edge source="CAN" target="BRA">
      <data key="d0">29100755</data>
    </edge>
    <edge source="CAN" target="BGR">
      <data key="d0">3206565</data>
    </edge>
    <edge source="CAN" target="BLR">
      <data key="d0">359932</data>
    </edge>
    <edge source="CAN" target="KHM">
      <data key="d0">21993</data>
    </edge>
    <edge source="CAN" target="CMR">
      <data key="d0">136260</data>
    </edge>
    <edge source="CAN" target="LKA">
      <data key="d0">2352997</data>
    </edge>
    <edge source="CAN" target="CHL">
      <data key="d0">19943720</data>
    </edge>
    <edge source="CAN" target="CHN">
      <data key="d0">160964559</data>
    </edge>
    <edge source="CAN" target="COL">
      <data key="d0">7069814</data>
    </edge>
    <edge source="CAN" target="CRI">
      <data key="d0">14019146</data>
    </edge>
    <edge source="CAN" target="HRV">
      <data key="d0">753435</data>
    </edge>
    <edge source="CAN" target="CZE">
      <data key="d0">8191360</data>
    </edge>
    <edge source="CAN" target="BEN">
      <data key="d0">139926</data>
    </edge>
    <edge source="CAN" target="DNK">
      <data key="d0">5071818</data>
    </edge>
    <edge source="CAN" target="ECU">
      <data key="d0">1383813</data>
    </edge>
    <edge source="CAN" target="SLV">
      <data key="d0">1943862</data>
    </edge>
    <edge source="CAN" target="ETH">
      <data key="d0">760779</data>
    </edge>
    <edge source="CAN" target="EST">
      <data key="d0">1276217</data>
    </edge>
    <edge source="CAN" target="FIN">
      <data key="d0">10884769</data>
    </edge>
    <edge source="CAN" target="FRA">
      <data key="d0">115823452</data>
    </edge>
    <edge source="CAN" target="GEO">
      <data key="d0">178327</data>
    </edge>
    <edge source="CAN" target="GMB">
      <data key="d0">27304</data>
    </edge>
    <edge source="CAN" target="DEU">
      <data key="d0">124181849</data>
    </edge>
    <edge source="CAN" target="GHA">
      <data key="d0">1424482</data>
    </edge>
    <edge source="CAN" target="GRC">
      <data key="d0">2258978</data>
    </edge>
    <edge source="CAN" target="GTM">
      <data key="d0">938730</data>
    </edge>
    <edge source="CAN" target="HND">
      <data key="d0">1200715</data>
    </edge>
    <edge source="CAN" target="HKG">
      <data key="d0">110991948</data>
    </edge>
    <edge source="CAN" target="HUN">
      <data key="d0">10214082</data>
    </edge>
    <edge source="CAN" target="IDN">
      <data key="d0">12511106</data>
    </edge>
    <edge source="CAN" target="IRL">
      <data key="d0">7124564</data>
    </edge>
    <edge source="CAN" target="ISR">
      <data key="d0">15717347</data>
    </edge>
    <edge source="CAN" target="ITA">
      <data key="d0">41159283</data>
    </edge>
    <edge source="CAN" target="CIV">
      <data key="d0">356289</data>
    </edge>
    <edge source="CAN" target="JAM">
      <data key="d0">4963304</data>
    </edge>
    <edge source="CAN" target="JPN">
      <data key="d0">63078987</data>
    </edge>
    <edge source="CAN" target="KAZ">
      <data key="d0">1868733</data>
    </edge>
    <edge source="CAN" target="JOR">
      <data key="d0">1740846</data>
    </edge>
    <edge source="CAN" target="KOR">
      <data key="d0">53858241</data>
    </edge>
    <edge source="CAN" target="KGZ">
      <data key="d0">60264</data>
    </edge>
    <edge source="CAN" target="LBN">
      <data key="d0">791795</data>
    </edge>
    <edge source="CAN" target="LVA">
      <data key="d0">556137</data>
    </edge>
    <edge source="CAN" target="LTU">
      <data key="d0">2994827</data>
    </edge>
    <edge source="CAN" target="MDG">
      <data key="d0">258979</data>
    </edge>
    <edge source="CAN" target="MWI">
      <data key="d0">24564</data>
    </edge>
    <edge source="CAN" target="MYS">
      <data key="d0">27247097</data>
    </edge>
    <edge source="CAN" target="MRT">
      <data key="d0">200686</data>
    </edge>
    <edge source="CAN" target="MUS">
      <data key="d0">52239</data>
    </edge>
    <edge source="CAN" target="MEX">
      <data key="d0">121526681</data>
    </edge>
    <edge source="CAN" target="MDA">
      <data key="d0">216556</data>
    </edge>
    <edge source="CAN" target="MAR">
      <data key="d0">737836</data>
    </edge>
    <edge source="CAN" target="MOZ">
      <data key="d0">382994</data>
    </edge>
    <edge source="CAN" target="OMN">
      <data key="d0">9774805</data>
    </edge>
    <edge source="CAN" target="NAM">
      <data key="d0">332063</data>
    </edge>
    <edge source="CAN" target="NLD">
      <data key="d0">47208371</data>
    </edge>
    <edge source="CAN" target="NZL">
      <data key="d0">8932329</data>
    </edge>
    <edge source="CAN" target="NIC">
      <data key="d0">411829</data>
    </edge>
    <edge source="CAN" target="NER">
      <data key="d0">17018</data>
    </edge>
    <edge source="CAN" target="NOR">
      <data key="d0">5806511</data>
    </edge>
    <edge source="CAN" target="PAK">
      <data key="d0">1709166</data>
    </edge>
    <edge source="CAN" target="PAN">
      <data key="d0">2278272</data>
    </edge>
    <edge source="CAN" target="PRY">
      <data key="d0">254005</data>
    </edge>
    <edge source="CAN" target="PER">
      <data key="d0">8474852</data>
    </edge>
    <edge source="CAN" target="PHL">
      <data key="d0">12618748</data>
    </edge>
    <edge source="CAN" target="POL">
      <data key="d0">17798444</data>
    </edge>
    <edge source="CAN" target="PRT">
      <data key="d0">2075277</data>
    </edge>
    <edge source="CAN" target="ROU">
      <data key="d0">3670123</data>
    </edge>
    <edge source="CAN" target="RUS">
      <data key="d0">23330862</data>
    </edge>
    <edge source="CAN" target="SAU">
      <data key="d0">36613167</data>
    </edge>
    <edge source="CAN" target="SEN">
      <data key="d0">384770</data>
    </edge>
    <edge source="CAN" target="SRB">
      <data key="d0">1012609</data>
    </edge>
    <edge source="CAN" target="IND">
      <data key="d0">31827825</data>
    </edge>
    <edge source="CAN" target="SGP">
      <data key="d0">62122755</data>
    </edge>
    <edge source="CAN" target="SVK">
      <data key="d0">954282</data>
    </edge>
    <edge source="CAN" target="VNM">
      <data key="d0">5918986</data>
    </edge>
    <edge source="CAN" target="SVN">
      <data key="d0">828126</data>
    </edge>
    <edge source="CAN" target="ZAF">
      <data key="d0">20221789</data>
    </edge>
    <edge source="CAN" target="ZWE">
      <data key="d0">102419</data>
    </edge>
    <edge source="CAN" target="ESP">
      <data key="d0">15980655</data>
    </edge>
    <edge source="CAN" target="SWE">
      <data key="d0">12627781</data>
    </edge>
    <edge source="CAN" target="CHE">
      <data key="d0">7500579</data>
    </edge>
    <edge source="CAN" target="THA">
      <data key="d0">33481938</data>
    </edge>
    <edge source="CAN" target="TGO">
      <data key="d0">77413</data>
    </edge>
    <edge source="CAN" target="ARE">
      <data key="d0">21021951</data>
    </edge>
    <edge source="CAN" target="TUN">
      <data key="d0">593794</data>
    </edge>
    <edge source="CAN" target="TUR">
      <data key="d0">19106138</data>
    </edge>
    <edge source="CAN" target="UGA">
      <data key="d0">48264</data>
    </edge>
    <edge source="CAN" target="UKR">
      <data key="d0">2060099</data>
    </edge>
    <edge source="CAN" target="MKD">
      <data key="d0">163095</data>
    </edge>
    <edge source="CAN" target="EGY">
      <data key="d0">3858533</data>
    </edge>
    <edge source="CAN" target="GBR">
      <data key="d0">123196249</data>
    </edge>
    <edge source="CAN" target="TZA">
      <data key="d0">1669367</data>
    </edge>
    <edge source="CAN" target="USA">
      <data key="d0">5727154803</data>
    </edge>
    <edge source="CAN" target="BFA">
      <data key="d0">962412</data>
    </edge>
    <edge source="CAN" target="URY">
      <data key="d0">4504035</data>
    </edge>
    <edge source="LKA" target="AUS">
      <data key="d0">1929950</data>
    </edge>
    <edge source="LKA" target="AUT">
      <data key="d0">2767677</data>
    </edge>
    <edge source="LKA" target="BEL">
      <data key="d0">393619</data>
    </edge>
    <edge source="LKA" target="BWA">
      <data key="d0">258029</data>
    </edge>
    <edge source="LKA" target="BRA">
      <data key="d0">237451</data>
    </edge>
    <edge source="LKA" target="CAN">
      <data key="d0">2772573</data>
    </edge>
    <edge source="LKA" target="CAF">
      <data key="d0">17856</data>
    </edge>
    <edge source="LKA" target="CHN">
      <data key="d0">11390812</data>
    </edge>
    <edge source="LKA" target="CZE">
      <data key="d0">525648</data>
    </edge>
    <edge source="LKA" target="DNK">
      <data key="d0">703407</data>
    </edge>
    <edge source="LKA" target="ETH">
      <data key="d0">679066</data>
    </edge>
    <edge source="LKA" target="FIN">
      <data key="d0">41811</data>
    </edge>
    <edge source="LKA" target="FRA">
      <data key="d0">490776</data>
    </edge>
    <edge source="LKA" target="DEU">
      <data key="d0">13265980</data>
    </edge>
    <edge source="LKA" target="HKG">
      <data key="d0">11250452</data>
    </edge>
    <edge source="LKA" target="HUN">
      <data key="d0">2879315</data>
    </edge>
    <edge source="LKA" target="IDN">
      <data key="d0">1005332</data>
    </edge>
    <edge source="LKA" target="IRL">
      <data key="d0">904390</data>
    </edge>
    <edge source="LKA" target="ISR">
      <data key="d0">395375</data>
    </edge>
    <edge source="LKA" target="ITA">
      <data key="d0">158659</data>
    </edge>
    <edge source="LKA" target="JPN">
      <data key="d0">9400430</data>
    </edge>
    <edge source="LKA" target="KAZ">
      <data key="d0">317373</data>
    </edge>
    <edge source="LKA" target="JOR">
      <data key="d0">1881105</data>
    </edge>
    <edge source="LKA" target="KOR">
      <data key="d0">49472</data>
    </edge>
    <edge source="LKA" target="MYS">
      <data key="d0">1168703</data>
    </edge>
    <edge source="LKA" target="MUS">
      <data key="d0">581264</data>
    </edge>
    <edge source="LKA" target="MEX">
      <data key="d0">5077017</data>
    </edge>
    <edge source="LKA" target="MOZ">
      <data key="d0">175407</data>
    </edge>
    <edge source="LKA" target="OMN">
      <data key="d0">495590</data>
    </edge>
    <edge source="LKA" target="NLD">
      <data key="d0">189034</data>
    </edge>
    <edge source="LKA" target="NZL">
      <data key="d0">30058</data>
    </edge>
    <edge source="LKA" target="NOR">
      <data key="d0">2184301</data>
    </edge>
    <edge source="LKA" target="PAK">
      <data key="d0">1052904</data>
    </edge>
    <edge source="LKA" target="PHL">
      <data key="d0">253557</data>
    </edge>
    <edge source="LKA" target="POL">
      <data key="d0">86361</data>
    </edge>
    <edge source="LKA" target="PRT">
      <data key="d0">147705</data>
    </edge>
    <edge source="LKA" target="ROU">
      <data key="d0">4952480</data>
    </edge>
    <edge source="LKA" target="RUS">
      <data key="d0">1801369</data>
    </edge>
    <edge source="LKA" target="IND">
      <data key="d0">30488508</data>
    </edge>
    <edge source="LKA" target="SGP">
      <data key="d0">5206542</data>
    </edge>
    <edge source="LKA" target="SVK">
      <data key="d0">33603</data>
    </edge>
    <edge source="LKA" target="VNM">
      <data key="d0">388813</data>
    </edge>
    <edge source="LKA" target="SVN">
      <data key="d0">25591</data>
    </edge>
    <edge source="LKA" target="ZAF">
      <data key="d0">190343</data>
    </edge>
    <edge source="LKA" target="ESP">
      <data key="d0">3095099</data>
    </edge>
    <edge source="LKA" target="SWE">
      <data key="d0">4556061</data>
    </edge>
    <edge source="LKA" target="CHE">
      <data key="d0">48267350</data>
    </edge>
    <edge source="LKA" target="THA">
      <data key="d0">2912894</data>
    </edge>
    <edge source="LKA" target="ARE">
      <data key="d0">1211234</data>
    </edge>
    <edge source="LKA" target="UGA">
      <data key="d0">205744</data>
    </edge>
    <edge source="LKA" target="EGY">
      <data key="d0">100348</data>
    </edge>
    <edge source="LKA" target="GBR">
      <data key="d0">4735036</data>
    </edge>
    <edge source="LKA" target="USA">
      <data key="d0">13368279</data>
    </edge>
    <edge source="CHL" target="ARG">
      <data key="d0">4373480</data>
    </edge>
    <edge source="CHL" target="AUS">
      <data key="d0">65336</data>
    </edge>
    <edge source="CHL" target="AUT">
      <data key="d0">61525</data>
    </edge>
    <edge source="CHL" target="BEL">
      <data key="d0">703416</data>
    </edge>
    <edge source="CHL" target="BOL">
      <data key="d0">43280286</data>
    </edge>
    <edge source="CHL" target="BRA">
      <data key="d0">4012713</data>
    </edge>
    <edge source="CHL" target="CAN">
      <data key="d0">470611</data>
    </edge>
    <edge source="CHL" target="CHN">
      <data key="d0">2743574</data>
    </edge>
    <edge source="CHL" target="COL">
      <data key="d0">10703724</data>
    </edge>
    <edge source="CHL" target="CRI">
      <data key="d0">1037395</data>
    </edge>
    <edge source="CHL" target="DNK">
      <data key="d0">810496</data>
    </edge>
    <edge source="CHL" target="ECU">
      <data key="d0">23008342</data>
    </edge>
    <edge source="CHL" target="SLV">
      <data key="d0">327405</data>
    </edge>
    <edge source="CHL" target="FIN">
      <data key="d0">285387</data>
    </edge>
    <edge source="CHL" target="FRA">
      <data key="d0">935488</data>
    </edge>
    <edge source="CHL" target="DEU">
      <data key="d0">4656147</data>
    </edge>
    <edge source="CHL" target="GTM">
      <data key="d0">526469</data>
    </edge>
    <edge source="CHL" target="HND">
      <data key="d0">104306</data>
    </edge>
    <edge source="CHL" target="HKG">
      <data key="d0">765911</data>
    </edge>
    <edge source="CHL" target="IDN">
      <data key="d0">107720</data>
    </edge>
    <edge source="CHL" target="ISR">
      <data key="d0">300019</data>
    </edge>
    <edge source="CHL" target="ITA">
      <data key="d0">289331</data>
    </edge>
    <edge source="CHL" target="JAM">
      <data key="d0">90512</data>
    </edge>
    <edge source="CHL" target="JPN">
      <data key="d0">613143</data>
    </edge>
    <edge source="CHL" target="KOR">
      <data key="d0">299810</data>
    </edge>
    <edge source="CHL" target="MEX">
      <data key="d0">5732779</data>
    </edge>
    <edge source="CHL" target="MOZ">
      <data key="d0">18546</data>
    </edge>
    <edge source="CHL" target="NLD">
      <data key="d0">3638108</data>
    </edge>
    <edge source="CHL" target="NIC">
      <data key="d0">91892</data>
    </edge>
    <edge source="CHL" target="PAK">
      <data key="d0">45664</data>
    </edge>
    <edge source="CHL" target="PAN">
      <data key="d0">6879799</data>
    </edge>
    <edge source="CHL" target="PRY">
      <data key="d0">7532581</data>
    </edge>
    <edge source="CHL" target="PER">
      <data key="d0">36839276</data>
    </edge>
    <edge source="CHL" target="PHL">
      <data key="d0">12392</data>
    </edge>
    <edge source="CHL" target="PRT">
      <data key="d0">58645</data>
    </edge>
    <edge source="CHL" target="IND">
      <data key="d0">102220</data>
    </edge>
    <edge source="CHL" target="ZAF">
      <data key="d0">35567</data>
    </edge>
    <edge source="CHL" target="ESP">
      <data key="d0">2168634</data>
    </edge>
    <edge source="CHL" target="SWE">
      <data key="d0">63870</data>
    </edge>
    <edge source="CHL" target="CHE">
      <data key="d0">64651</data>
    </edge>
    <edge source="CHL" target="ARE">
      <data key="d0">150591</data>
    </edge>
    <edge source="CHL" target="TUR">
      <data key="d0">12729852</data>
    </edge>
    <edge source="CHL" target="GBR">
      <data key="d0">666032</data>
    </edge>
    <edge source="CHL" target="USA">
      <data key="d0">11211741</data>
    </edge>
    <edge source="CHL" target="URY">
      <data key="d0">2609501</data>
    </edge>
    <edge source="COL" target="DZA">
      <data key="d0">12800</data>
    </edge>
    <edge source="COL" target="ARG">
      <data key="d0">4365556</data>
    </edge>
    <edge source="COL" target="AUS">
      <data key="d0">11630</data>
    </edge>
    <edge source="COL" target="AUT">
      <data key="d0">21909</data>
    </edge>
    <edge source="COL" target="BEL">
      <data key="d0">418960</data>
    </edge>
    <edge source="COL" target="BOL">
      <data key="d0">15606537</data>
    </edge>
    <edge source="COL" target="BRA">
      <data key="d0">15092277</data>
    </edge>
    <edge source="COL" target="CAN">
      <data key="d0">1052965</data>
    </edge>
    <edge source="COL" target="CHL">
      <data key="d0">32401710</data>
    </edge>
    <edge source="COL" target="CHN">
      <data key="d0">506410</data>
    </edge>
    <edge source="COL" target="CRI">
      <data key="d0">15017292</data>
    </edge>
    <edge source="COL" target="CZE">
      <data key="d0">43205</data>
    </edge>
    <edge source="COL" target="ECU">
      <data key="d0">67055031</data>
    </edge>
    <edge source="COL" target="SLV">
      <data key="d0">11288258</data>
    </edge>
    <edge source="COL" target="FIN">
      <data key="d0">26583</data>
    </edge>
    <edge source="COL" target="FRA">
      <data key="d0">331160</data>
    </edge>
    <edge source="COL" target="DEU">
      <data key="d0">468073</data>
    </edge>
    <edge source="COL" target="GTM">
      <data key="d0">17164623</data>
    </edge>
    <edge source="COL" target="HND">
      <data key="d0">7948802</data>
    </edge>
    <edge source="COL" target="HKG">
      <data key="d0">803658</data>
    </edge>
    <edge source="COL" target="HUN">
      <data key="d0">14554</data>
    </edge>
    <edge source="COL" target="IDN">
      <data key="d0">107052</data>
    </edge>
    <edge source="COL" target="ISR">
      <data key="d0">35075</data>
    </edge>
    <edge source="COL" target="ITA">
      <data key="d0">149184</data>
    </edge>
    <edge source="COL" target="CIV">
      <data key="d0">564197</data>
    </edge>
    <edge source="COL" target="JAM">
      <data key="d0">6619452</data>
    </edge>
    <edge source="COL" target="JPN">
      <data key="d0">184255</data>
    </edge>
    <edge source="COL" target="JOR">
      <data key="d0">20349</data>
    </edge>
    <edge source="COL" target="MYS">
      <data key="d0">12427</data>
    </edge>
    <edge source="COL" target="MEX">
      <data key="d0">21072684</data>
    </edge>
    <edge source="COL" target="MDA">
      <data key="d0">20806</data>
    </edge>
    <edge source="COL" target="OMN">
      <data key="d0">140382</data>
    </edge>
    <edge source="COL" target="NLD">
      <data key="d0">889558</data>
    </edge>
    <edge source="COL" target="NIC">
      <data key="d0">1954658</data>
    </edge>
    <edge source="COL" target="NOR">
      <data key="d0">10600</data>
    </edge>
    <edge source="COL" target="PAN">
      <data key="d0">15947903</data>
    </edge>
    <edge source="COL" target="PRY">
      <data key="d0">4157051</data>
    </edge>
    <edge source="COL" target="PER">
      <data key="d0">68481934</data>
    </edge>
    <edge source="COL" target="PHL">
      <data key="d0">34854</data>
    </edge>
    <edge source="COL" target="RUS">
      <data key="d0">469391</data>
    </edge>
    <edge source="COL" target="SAU">
      <data key="d0">351617</data>
    </edge>
    <edge source="COL" target="IND">
      <data key="d0">696440</data>
    </edge>
    <edge source="COL" target="VNM">
      <data key="d0">27161</data>
    </edge>
    <edge source="COL" target="ESP">
      <data key="d0">1526691</data>
    </edge>
    <edge source="COL" target="SWE">
      <data key="d0">177621</data>
    </edge>
    <edge source="COL" target="CHE">
      <data key="d0">20968</data>
    </edge>
    <edge source="COL" target="THA">
      <data key="d0">77854</data>
    </edge>
    <edge source="COL" target="ARE">
      <data key="d0">190276</data>
    </edge>
    <edge source="COL" target="EGY">
      <data key="d0">50232</data>
    </edge>
    <edge source="COL" target="GBR">
      <data key="d0">465370</data>
    </edge>
    <edge source="COL" target="USA">
      <data key="d0">58226025</data>
    </edge>
    <edge source="COL" target="URY">
      <data key="d0">680353</data>
    </edge>
    <edge source="CRI" target="ARG">
      <data key="d0">173690</data>
    </edge>
    <edge source="CRI" target="AUS">
      <data key="d0">746979</data>
    </edge>
    <edge source="CRI" target="AUT">
      <data key="d0">58736</data>
    </edge>
    <edge source="CRI" target="BEL">
      <data key="d0">38257482</data>
    </edge>
    <edge source="CRI" target="BOL">
      <data key="d0">345908</data>
    </edge>
    <edge source="CRI" target="BRA">
      <data key="d0">793174</data>
    </edge>
    <edge source="CRI" target="CMR">
      <data key="d0">14616</data>
    </edge>
    <edge source="CRI" target="CAN">
      <data key="d0">1956206</data>
    </edge>
    <edge source="CRI" target="CHL">
      <data key="d0">217844</data>
    </edge>
    <edge source="CRI" target="CHN">
      <data key="d0">5998136</data>
    </edge>
    <edge source="CRI" target="COL">
      <data key="d0">1949023</data>
    </edge>
    <edge source="CRI" target="ECU">
      <data key="d0">6291299</data>
    </edge>
    <edge source="CRI" target="SLV">
      <data key="d0">18556829</data>
    </edge>
    <edge source="CRI" target="FIN">
      <data key="d0">450438</data>
    </edge>
    <edge source="CRI" target="FRA">
      <data key="d0">22731</data>
    </edge>
    <edge source="CRI" target="DEU">
      <data key="d0">4199804</data>
    </edge>
    <edge source="CRI" target="GTM">
      <data key="d0">37416925</data>
    </edge>
    <edge source="CRI" target="HND">
      <data key="d0">27049189</data>
    </edge>
    <edge source="CRI" target="HKG">
      <data key="d0">7134594</data>
    </edge>
    <edge source="CRI" target="HUN">
      <data key="d0">73517</data>
    </edge>
    <edge source="CRI" target="IRL">
      <data key="d0">238494</data>
    </edge>
    <edge source="CRI" target="ISR">
      <data key="d0">29405</data>
    </edge>
    <edge source="CRI" target="ITA">
      <data key="d0">37061</data>
    </edge>
    <edge source="CRI" target="JAM">
      <data key="d0">999488</data>
    </edge>
    <edge source="CRI" target="JPN">
      <data key="d0">9413861</data>
    </edge>
    <edge source="CRI" target="KOR">
      <data key="d0">1425274</data>
    </edge>
    <edge source="CRI" target="MYS">
      <data key="d0">381554</data>
    </edge>
    <edge source="CRI" target="MEX">
      <data key="d0">42234238</data>
    </edge>
    <edge source="CRI" target="NLD">
      <data key="d0">11420694</data>
    </edge>
    <edge source="CRI" target="NIC">
      <data key="d0">22836875</data>
    </edge>
    <edge source="CRI" target="PAN">
      <data key="d0">31620656</data>
    </edge>
    <edge source="CRI" target="PER">
      <data key="d0">110225</data>
    </edge>
    <edge source="CRI" target="PHL">
      <data key="d0">20899</data>
    </edge>
    <edge source="CRI" target="POL">
      <data key="d0">390712</data>
    </edge>
    <edge source="CRI" target="PRT">
      <data key="d0">52698</data>
    </edge>
    <edge source="CRI" target="ROU">
      <data key="d0">216139</data>
    </edge>
    <edge source="CRI" target="IND">
      <data key="d0">224619</data>
    </edge>
    <edge source="CRI" target="SGP">
      <data key="d0">1007093</data>
    </edge>
    <edge source="CRI" target="ESP">
      <data key="d0">170081</data>
    </edge>
    <edge source="CRI" target="CHE">
      <data key="d0">1631433</data>
    </edge>
    <edge source="CRI" target="THA">
      <data key="d0">32108</data>
    </edge>
    <edge source="CRI" target="ARE">
      <data key="d0">529883</data>
    </edge>
    <edge source="CRI" target="GBR">
      <data key="d0">626171</data>
    </edge>
    <edge source="CRI" target="TZA">
      <data key="d0">53490</data>
    </edge>
    <edge source="CRI" target="USA">
      <data key="d0">234566122</data>
    </edge>
    <edge source="CRI" target="URY">
      <data key="d0">68992</data>
    </edge>
    <edge source="HRV" target="ALB">
      <data key="d0">4129043</data>
    </edge>
    <edge source="HRV" target="DZA">
      <data key="d0">5541545</data>
    </edge>
    <edge source="HRV" target="AZE">
      <data key="d0">628187</data>
    </edge>
    <edge source="HRV" target="ARG">
      <data key="d0">563581</data>
    </edge>
    <edge source="HRV" target="AUS">
      <data key="d0">3159536</data>
    </edge>
    <edge source="HRV" target="AUT">
      <data key="d0">142473932</data>
    </edge>
    <edge source="HRV" target="ARM">
      <data key="d0">52984</data>
    </edge>
    <edge source="HRV" target="BEL">
      <data key="d0">6211346</data>
    </edge>
    <edge source="HRV" target="BRA">
      <data key="d0">317619</data>
    </edge>
    <edge source="HRV" target="BGR">
      <data key="d0">1989579</data>
    </edge>
    <edge source="HRV" target="BLR">
      <data key="d0">3800551</data>
    </edge>
    <edge source="HRV" target="CAN">
      <data key="d0">5099349</data>
    </edge>
    <edge source="HRV" target="CHL">
      <data key="d0">196992</data>
    </edge>
    <edge source="HRV" target="CHN">
      <data key="d0">2036309</data>
    </edge>
    <edge source="HRV" target="COL">
      <data key="d0">22769</data>
    </edge>
    <edge source="HRV" target="CZE">
      <data key="d0">10519141</data>
    </edge>
    <edge source="HRV" target="DNK">
      <data key="d0">2796872</data>
    </edge>
    <edge source="HRV" target="SLV">
      <data key="d0">15300</data>
    </edge>
    <edge source="HRV" target="EST">
      <data key="d0">3168141</data>
    </edge>
    <edge source="HRV" target="FIN">
      <data key="d0">10151643</data>
    </edge>
    <edge source="HRV" target="FRA">
      <data key="d0">21333077</data>
    </edge>
    <edge source="HRV" target="GEO">
      <data key="d0">53420</data>
    </edge>
    <edge source="HRV" target="DEU">
      <data key="d0">131563626</data>
    </edge>
    <edge source="HRV" target="GRC">
      <data key="d0">1045073</data>
    </edge>
    <edge source="HRV" target="HKG">
      <data key="d0">681223</data>
    </edge>
    <edge source="HRV" target="HUN">
      <data key="d0">11860922</data>
    </edge>
    <edge source="HRV" target="IDN">
      <data key="d0">56896</data>
    </edge>
    <edge source="HRV" target="IRL">
      <data key="d0">1963177</data>
    </edge>
    <edge source="HRV" target="ISR">
      <data key="d0">935242</data>
    </edge>
    <edge source="HRV" target="ITA">
      <data key="d0">70918938</data>
    </edge>
    <edge source="HRV" target="CIV">
      <data key="d0">25796</data>
    </edge>
    <edge source="HRV" target="JPN">
      <data key="d0">120805</data>
    </edge>
    <edge source="HRV" target="KAZ">
      <data key="d0">1414437</data>
    </edge>
    <edge source="HRV" target="JOR">
      <data key="d0">25439</data>
    </edge>
    <edge source="HRV" target="KOR">
      <data key="d0">494259</data>
    </edge>
    <edge source="HRV" target="LBN">
      <data key="d0">106844</data>
    </edge>
    <edge source="HRV" target="LVA">
      <data key="d0">2803087</data>
    </edge>
    <edge source="HRV" target="LTU">
      <data key="d0">1352223</data>
    </edge>
    <edge source="HRV" target="MYS">
      <data key="d0">11423897</data>
    </edge>
    <edge source="HRV" target="MEX">
      <data key="d0">63337</data>
    </edge>
    <edge source="HRV" target="MDA">
      <data key="d0">111110</data>
    </edge>
    <edge source="HRV" target="MAR">
      <data key="d0">2341577</data>
    </edge>
    <edge source="HRV" target="OMN">
      <data key="d0">211942</data>
    </edge>
    <edge source="HRV" target="NLD">
      <data key="d0">25689473</data>
    </edge>
    <edge source="HRV" target="NZL">
      <data key="d0">924344</data>
    </edge>
    <edge source="HRV" target="NOR">
      <data key="d0">19456537</data>
    </edge>
    <edge source="HRV" target="PAK">
      <data key="d0">4532613</data>
    </edge>
    <edge source="HRV" target="PAN">
      <data key="d0">271912</data>
    </edge>
    <edge source="HRV" target="PER">
      <data key="d0">3356156</data>
    </edge>
    <edge source="HRV" target="PHL">
      <data key="d0">1073338</data>
    </edge>
    <edge source="HRV" target="POL">
      <data key="d0">9529035</data>
    </edge>
    <edge source="HRV" target="PRT">
      <data key="d0">830667</data>
    </edge>
    <edge source="HRV" target="ROU">
      <data key="d0">2772240</data>
    </edge>
    <edge source="HRV" target="RUS">
      <data key="d0">8692319</data>
    </edge>
    <edge source="HRV" target="SAU">
      <data key="d0">18130017</data>
    </edge>
    <edge source="HRV" target="SRB">
      <data key="d0">26929075</data>
    </edge>
    <edge source="HRV" target="IND">
      <data key="d0">472899</data>
    </edge>
    <edge source="HRV" target="SGP">
      <data key="d0">218861</data>
    </edge>
    <edge source="HRV" target="SVK">
      <data key="d0">7074501</data>
    </edge>
    <edge source="HRV" target="VNM">
      <data key="d0">318418</data>
    </edge>
    <edge source="HRV" target="SVN">
      <data key="d0">51295745</data>
    </edge>
    <edge source="HRV" target="ZAF">
      <data key="d0">477959</data>
    </edge>
    <edge source="HRV" target="ESP">
      <data key="d0">5932749</data>
    </edge>
    <edge source="HRV" target="SWE">
      <data key="d0">25494194</data>
    </edge>
    <edge source="HRV" target="CHE">
      <data key="d0">5250131</data>
    </edge>
    <edge source="HRV" target="THA">
      <data key="d0">179516</data>
    </edge>
    <edge source="HRV" target="ARE">
      <data key="d0">26859739</data>
    </edge>
    <edge source="HRV" target="TUN">
      <data key="d0">96601</data>
    </edge>
    <edge source="HRV" target="TUR">
      <data key="d0">10318316</data>
    </edge>
    <edge source="HRV" target="UKR">
      <data key="d0">166981</data>
    </edge>
    <edge source="HRV" target="MKD">
      <data key="d0">8069950</data>
    </edge>
    <edge source="HRV" target="EGY">
      <data key="d0">36158978</data>
    </edge>
    <edge source="HRV" target="GBR">
      <data key="d0">15156454</data>
    </edge>
    <edge source="HRV" target="TZA">
      <data key="d0">720779</data>
    </edge>
    <edge source="HRV" target="USA">
      <data key="d0">9453991</data>
    </edge>
    <edge source="HRV" target="BFA">
      <data key="d0">56238</data>
    </edge>
    <edge source="HRV" target="URY">
      <data key="d0">15411</data>
    </edge>
    <edge source="ECU" target="ALB">
      <data key="d0">161096</data>
    </edge>
    <edge source="ECU" target="AZE">
      <data key="d0">46920</data>
    </edge>
    <edge source="ECU" target="ARG">
      <data key="d0">93183</data>
    </edge>
    <edge source="ECU" target="AUS">
      <data key="d0">31195</data>
    </edge>
    <edge source="ECU" target="BEL">
      <data key="d0">18550</data>
    </edge>
    <edge source="ECU" target="BOL">
      <data key="d0">41800</data>
    </edge>
    <edge source="ECU" target="BRA">
      <data key="d0">1144170</data>
    </edge>
    <edge source="ECU" target="CAN">
      <data key="d0">194036</data>
    </edge>
    <edge source="ECU" target="CHL">
      <data key="d0">5740326</data>
    </edge>
    <edge source="ECU" target="CHN">
      <data key="d0">50812</data>
    </edge>
    <edge source="ECU" target="COL">
      <data key="d0">6133508</data>
    </edge>
    <edge source="ECU" target="CRI">
      <data key="d0">517453</data>
    </edge>
    <edge source="ECU" target="SLV">
      <data key="d0">332397</data>
    </edge>
    <edge source="ECU" target="FRA">
      <data key="d0">35866</data>
    </edge>
    <edge source="ECU" target="DEU">
      <data key="d0">941661</data>
    </edge>
    <edge source="ECU" target="GTM">
      <data key="d0">337659</data>
    </edge>
    <edge source="ECU" target="HND">
      <data key="d0">220967</data>
    </edge>
    <edge source="ECU" target="HKG">
      <data key="d0">65292</data>
    </edge>
    <edge source="ECU" target="HUN">
      <data key="d0">11862</data>
    </edge>
    <edge source="ECU" target="IDN">
      <data key="d0">438400</data>
    </edge>
    <edge source="ECU" target="ITA">
      <data key="d0">58689</data>
    </edge>
    <edge source="ECU" target="JAM">
      <data key="d0">16966</data>
    </edge>
    <edge source="ECU" target="MEX">
      <data key="d0">210160</data>
    </edge>
    <edge source="ECU" target="OMN">
      <data key="d0">23867</data>
    </edge>
    <edge source="ECU" target="NLD">
      <data key="d0">40507</data>
    </edge>
    <edge source="ECU" target="NIC">
      <data key="d0">1953421</data>
    </edge>
    <edge source="ECU" target="PAN">
      <data key="d0">718386</data>
    </edge>
    <edge source="ECU" target="PRY">
      <data key="d0">44625</data>
    </edge>
    <edge source="ECU" target="PER">
      <data key="d0">3970606</data>
    </edge>
    <edge source="ECU" target="SAU">
      <data key="d0">26573</data>
    </edge>
    <edge source="ECU" target="ESP">
      <data key="d0">394831</data>
    </edge>
    <edge source="ECU" target="SWE">
      <data key="d0">29734</data>
    </edge>
    <edge source="ECU" target="THA">
      <data key="d0">92853</data>
    </edge>
    <edge source="ECU" target="ARE">
      <data key="d0">106856</data>
    </edge>
    <edge source="ECU" target="TUR">
      <data key="d0">49212</data>
    </edge>
    <edge source="ECU" target="USA">
      <data key="d0">16757653</data>
    </edge>
    <edge source="ECU" target="URY">
      <data key="d0">30690</data>
    </edge>
    <edge source="SLV" target="BEL">
      <data key="d0">21312</data>
    </edge>
    <edge source="SLV" target="BRA">
      <data key="d0">10005</data>
    </edge>
    <edge source="SLV" target="CAN">
      <data key="d0">90238</data>
    </edge>
    <edge source="SLV" target="CHN">
      <data key="d0">104183</data>
    </edge>
    <edge source="SLV" target="COL">
      <data key="d0">133597</data>
    </edge>
    <edge source="SLV" target="CRI">
      <data key="d0">3243175</data>
    </edge>
    <edge source="SLV" target="CZE">
      <data key="d0">12943</data>
    </edge>
    <edge source="SLV" target="ECU">
      <data key="d0">19783</data>
    </edge>
    <edge source="SLV" target="DEU">
      <data key="d0">845645</data>
    </edge>
    <edge source="SLV" target="GTM">
      <data key="d0">5958783</data>
    </edge>
    <edge source="SLV" target="HND">
      <data key="d0">5927196</data>
    </edge>
    <edge source="SLV" target="HKG">
      <data key="d0">12796</data>
    </edge>
    <edge source="SLV" target="IRL">
      <data key="d0">42295</data>
    </edge>
    <edge source="SLV" target="ITA">
      <data key="d0">42559</data>
    </edge>
    <edge source="SLV" target="JAM">
      <data key="d0">222525</data>
    </edge>
    <edge source="SLV" target="MYS">
      <data key="d0">22000</data>
    </edge>
    <edge source="SLV" target="MEX">
      <data key="d0">165191</data>
    </edge>
    <edge source="SLV" target="NIC">
      <data key="d0">2799417</data>
    </edge>
    <edge source="SLV" target="PAN">
      <data key="d0">4012930</data>
    </edge>
    <edge source="SLV" target="PRY">
      <data key="d0">16508</data>
    </edge>
    <edge source="SLV" target="PER">
      <data key="d0">2297326</data>
    </edge>
    <edge source="SLV" target="ESP">
      <data key="d0">36233</data>
    </edge>
    <edge source="SLV" target="GBR">
      <data key="d0">33445</data>
    </edge>
    <edge source="SLV" target="USA">
      <data key="d0">211863065</data>
    </edge>
    <edge source="FIN" target="ALB">
      <data key="d0">17209</data>
    </edge>
    <edge source="FIN" target="DZA">
      <data key="d0">1856503</data>
    </edge>
    <edge source="FIN" target="AZE">
      <data key="d0">2044028</data>
    </edge>
    <edge source="FIN" target="ARG">
      <data key="d0">6097461</data>
    </edge>
    <edge source="FIN" target="AUS">
      <data key="d0">32782664</data>
    </edge>
    <edge source="FIN" target="AUT">
      <data key="d0">28702937</data>
    </edge>
    <edge source="FIN" target="ARM">
      <data key="d0">308198</data>
    </edge>
    <edge source="FIN" target="BEL">
      <data key="d0">54938320</data>
    </edge>
    <edge source="FIN" target="BOL">
      <data key="d0">738698</data>
    </edge>
    <edge source="FIN" target="BWA">
      <data key="d0">25395</data>
    </edge>
    <edge source="FIN" target="BRA">
      <data key="d0">25167686</data>
    </edge>
    <edge source="FIN" target="BGR">
      <data key="d0">5727496</data>
    </edge>
    <edge source="FIN" target="BLR">
      <data key="d0">1832878</data>
    </edge>
    <edge source="FIN" target="KHM">
      <data key="d0">1242600</data>
    </edge>
    <edge source="FIN" target="CMR">
      <data key="d0">2644866</data>
    </edge>
    <edge source="FIN" target="CAN">
      <data key="d0">32591492</data>
    </edge>
    <edge source="FIN" target="CAF">
      <data key="d0">10347</data>
    </edge>
    <edge source="FIN" target="LKA">
      <data key="d0">270298</data>
    </edge>
    <edge source="FIN" target="CHL">
      <data key="d0">31026800</data>
    </edge>
    <edge source="FIN" target="CHN">
      <data key="d0">329209046</data>
    </edge>
    <edge source="FIN" target="COL">
      <data key="d0">2847114</data>
    </edge>
    <edge source="FIN" target="CRI">
      <data key="d0">1798165</data>
    </edge>
    <edge source="FIN" target="HRV">
      <data key="d0">6596441</data>
    </edge>
    <edge source="FIN" target="CZE">
      <data key="d0">39903137</data>
    </edge>
    <edge source="FIN" target="DNK">
      <data key="d0">63065635</data>
    </edge>
    <edge source="FIN" target="ECU">
      <data key="d0">1619803</data>
    </edge>
    <edge source="FIN" target="SLV">
      <data key="d0">197085</data>
    </edge>
    <edge source="FIN" target="ETH">
      <data key="d0">596052</data>
    </edge>
    <edge source="FIN" target="EST">
      <data key="d0">133286713</data>
    </edge>
    <edge source="FIN" target="FRA">
      <data key="d0">92685561</data>
    </edge>
    <edge source="FIN" target="GEO">
      <data key="d0">214571</data>
    </edge>
    <edge source="FIN" target="GMB">
      <data key="d0">48086</data>
    </edge>
    <edge source="FIN" target="DEU">
      <data key="d0">338568092</data>
    </edge>
    <edge source="FIN" target="GHA">
      <data key="d0">994748</data>
    </edge>
    <edge source="FIN" target="GRC">
      <data key="d0">7483889</data>
    </edge>
    <edge source="FIN" target="GTM">
      <data key="d0">743981</data>
    </edge>
    <edge source="FIN" target="HND">
      <data key="d0">566678</data>
    </edge>
    <edge source="FIN" target="HKG">
      <data key="d0">23189423</data>
    </edge>
    <edge source="FIN" target="HUN">
      <data key="d0">50578656</data>
    </edge>
    <edge source="FIN" target="IDN">
      <data key="d0">12172135</data>
    </edge>
    <edge source="FIN" target="IRL">
      <data key="d0">9267220</data>
    </edge>
    <edge source="FIN" target="ISR">
      <data key="d0">9327851</data>
    </edge>
    <edge source="FIN" target="ITA">
      <data key="d0">110122649</data>
    </edge>
    <edge source="FIN" target="CIV">
      <data key="d0">302562</data>
    </edge>
    <edge source="FIN" target="JAM">
      <data key="d0">44780</data>
    </edge>
    <edge source="FIN" target="JPN">
      <data key="d0">28401235</data>
    </edge>
    <edge source="FIN" target="KAZ">
      <data key="d0">5502065</data>
    </edge>
    <edge source="FIN" target="JOR">
      <data key="d0">1467049</data>
    </edge>
    <edge source="FIN" target="KOR">
      <data key="d0">45711412</data>
    </edge>
    <edge source="FIN" target="KGZ">
      <data key="d0">128263</data>
    </edge>
    <edge source="FIN" target="LBN">
      <data key="d0">5966031</data>
    </edge>
    <edge source="FIN" target="LVA">
      <data key="d0">15228506</data>
    </edge>
    <edge source="FIN" target="LTU">
      <data key="d0">21276367</data>
    </edge>
    <edge source="FIN" target="MYS">
      <data key="d0">13406684</data>
    </edge>
    <edge source="FIN" target="MRT">
      <data key="d0">220790</data>
    </edge>
    <edge source="FIN" target="MUS">
      <data key="d0">941981</data>
    </edge>
    <edge source="FIN" target="MEX">
      <data key="d0">15175758</data>
    </edge>
    <edge source="FIN" target="MDA">
      <data key="d0">2960010</data>
    </edge>
    <edge source="FIN" target="MAR">
      <data key="d0">2951081</data>
    </edge>
    <edge source="FIN" target="MOZ">
      <data key="d0">111154</data>
    </edge>
    <edge source="FIN" target="OMN">
      <data key="d0">6694327</data>
    </edge>
    <edge source="FIN" target="NAM">
      <data key="d0">779288</data>
    </edge>
    <edge source="FIN" target="NLD">
      <data key="d0">94252135</data>
    </edge>
    <edge source="FIN" target="NZL">
      <data key="d0">4634966</data>
    </edge>
    <edge source="FIN" target="NIC">
      <data key="d0">54303</data>
    </edge>
    <edge source="FIN" target="NOR">
      <data key="d0">101143893</data>
    </edge>
    <edge source="FIN" target="PAK">
      <data key="d0">5192075</data>
    </edge>
    <edge source="FIN" target="PAN">
      <data key="d0">1423994</data>
    </edge>
    <edge source="FIN" target="PRY">
      <data key="d0">107974</data>
    </edge>
    <edge source="FIN" target="PER">
      <data key="d0">7113476</data>
    </edge>
    <edge source="FIN" target="PHL">
      <data key="d0">1971678</data>
    </edge>
    <edge source="FIN" target="POL">
      <data key="d0">106216710</data>
    </edge>
    <edge source="FIN" target="PRT">
      <data key="d0">6195307</data>
    </edge>
    <edge source="FIN" target="ROU">
      <data key="d0">14925395</data>
    </edge>
    <edge source="FIN" target="RUS">
      <data key="d0">218377855</data>
    </edge>
    <edge source="FIN" target="SAU">
      <data key="d0">44847094</data>
    </edge>
    <edge source="FIN" target="SEN">
      <data key="d0">332564</data>
    </edge>
    <edge source="FIN" target="SRB">
      <data key="d0">2222962</data>
    </edge>
    <edge source="FIN" target="IND">
      <data key="d0">106441814</data>
    </edge>
    <edge source="FIN" target="SGP">
      <data key="d0">39992209</data>
    </edge>
    <edge source="FIN" target="SVK">
      <data key="d0">4845976</data>
    </edge>
    <edge source="FIN" target="VNM">
      <data key="d0">4696423</data>
    </edge>
    <edge source="FIN" target="SVN">
      <data key="d0">3335731</data>
    </edge>
    <edge source="FIN" target="ZAF">
      <data key="d0">17670413</data>
    </edge>
    <edge source="FIN" target="ZWE">
      <data key="d0">225949</data>
    </edge>
    <edge source="FIN" target="ESP">
      <data key="d0">56764934</data>
    </edge>
    <edge source="FIN" target="SWE">
      <data key="d0">223254650</data>
    </edge>
    <edge source="FIN" target="CHE">
      <data key="d0">60201567</data>
    </edge>
    <edge source="FIN" target="THA">
      <data key="d0">11780018</data>
    </edge>
    <edge source="FIN" target="TGO">
      <data key="d0">61512</data>
    </edge>
    <edge source="FIN" target="ARE">
      <data key="d0">34443691</data>
    </edge>
    <edge source="FIN" target="TUN">
      <data key="d0">739049</data>
    </edge>
    <edge source="FIN" target="TUR">
      <data key="d0">47811659</data>
    </edge>
    <edge source="FIN" target="UGA">
      <data key="d0">85161</data>
    </edge>
    <edge source="FIN" target="UKR">
      <data key="d0">4697329</data>
    </edge>
    <edge source="FIN" target="MKD">
      <data key="d0">106892</data>
    </edge>
    <edge source="FIN" target="EGY">
      <data key="d0">8715747</data>
    </edge>
    <edge source="FIN" target="GBR">
      <data key="d0">96101276</data>
    </edge>
    <edge source="FIN" target="TZA">
      <data key="d0">818024</data>
    </edge>
    <edge source="FIN" target="USA">
      <data key="d0">416422586</data>
    </edge>
    <edge source="FIN" target="BFA">
      <data key="d0">52416</data>
    </edge>
    <edge source="FIN" target="URY">
      <data key="d0">1513616</data>
    </edge>
    <edge source="GTM" target="BRA">
      <data key="d0">68981</data>
    </edge>
    <edge source="GTM" target="CHL">
      <data key="d0">106751</data>
    </edge>
    <edge source="GTM" target="CHN">
      <data key="d0">11715</data>
    </edge>
    <edge source="GTM" target="COL">
      <data key="d0">2774962</data>
    </edge>
    <edge source="GTM" target="CRI">
      <data key="d0">1781580</data>
    </edge>
    <edge source="GTM" target="SLV">
      <data key="d0">5093808</data>
    </edge>
    <edge source="GTM" target="DEU">
      <data key="d0">253684</data>
    </edge>
    <edge source="GTM" target="HND">
      <data key="d0">7260991</data>
    </edge>
    <edge source="GTM" target="HKG">
      <data key="d0">402445</data>
    </edge>
    <edge source="GTM" target="JAM">
      <data key="d0">663004</data>
    </edge>
    <edge source="GTM" target="KOR">
      <data key="d0">5219058</data>
    </edge>
    <edge source="GTM" target="MEX">
      <data key="d0">2611755</data>
    </edge>
    <edge source="GTM" target="NIC">
      <data key="d0">6469472</data>
    </edge>
    <edge source="GTM" target="PAN">
      <data key="d0">3483266</data>
    </edge>
    <edge source="GTM" target="PER">
      <data key="d0">316865</data>
    </edge>
    <edge source="GTM" target="RUS">
      <data key="d0">29340</data>
    </edge>
    <edge source="GTM" target="ESP">
      <data key="d0">140625</data>
    </edge>
    <edge source="GTM" target="SWE">
      <data key="d0">100030</data>
    </edge>
    <edge source="GTM" target="USA">
      <data key="d0">2484293</data>
    </edge>
    <edge source="HND" target="ARG">
      <data key="d0">10219794</data>
    </edge>
    <edge source="HND" target="AUT">
      <data key="d0">10767</data>
    </edge>
    <edge source="HND" target="BRA">
      <data key="d0">1627979</data>
    </edge>
    <edge source="HND" target="CAN">
      <data key="d0">264187</data>
    </edge>
    <edge source="HND" target="CHN">
      <data key="d0">3418584</data>
    </edge>
    <edge source="HND" target="COL">
      <data key="d0">32626</data>
    </edge>
    <edge source="HND" target="CRI">
      <data key="d0">3359611</data>
    </edge>
    <edge source="HND" target="CZE">
      <data key="d0">16371</data>
    </edge>
    <edge source="HND" target="SLV">
      <data key="d0">3233620</data>
    </edge>
    <edge source="HND" target="EST">
      <data key="d0">25338</data>
    </edge>
    <edge source="HND" target="FRA">
      <data key="d0">67143</data>
    </edge>
    <edge source="HND" target="DEU">
      <data key="d0">797228</data>
    </edge>
    <edge source="HND" target="GTM">
      <data key="d0">5148489</data>
    </edge>
    <edge source="HND" target="HKG">
      <data key="d0">15720</data>
    </edge>
    <edge source="HND" target="HUN">
      <data key="d0">400778</data>
    </edge>
    <edge source="HND" target="ITA">
      <data key="d0">286332</data>
    </edge>
    <edge source="HND" target="JAM">
      <data key="d0">59738</data>
    </edge>
    <edge source="HND" target="JPN">
      <data key="d0">145059</data>
    </edge>
    <edge source="HND" target="KOR">
      <data key="d0">760569</data>
    </edge>
    <edge source="HND" target="MYS">
      <data key="d0">15285</data>
    </edge>
    <edge source="HND" target="MEX">
      <data key="d0">1376673</data>
    </edge>
    <edge source="HND" target="MAR">
      <data key="d0">31998</data>
    </edge>
    <edge source="HND" target="NIC">
      <data key="d0">9232295</data>
    </edge>
    <edge source="HND" target="PAN">
      <data key="d0">4410493</data>
    </edge>
    <edge source="HND" target="PER">
      <data key="d0">25833</data>
    </edge>
    <edge source="HND" target="PHL">
      <data key="d0">77977</data>
    </edge>
    <edge source="HND" target="POL">
      <data key="d0">565434</data>
    </edge>
    <edge source="HND" target="RUS">
      <data key="d0">55305</data>
    </edge>
    <edge source="HND" target="IND">
      <data key="d0">215953</data>
    </edge>
    <edge source="HND" target="SVK">
      <data key="d0">1323772</data>
    </edge>
    <edge source="HND" target="ESP">
      <data key="d0">3145082</data>
    </edge>
    <edge source="HND" target="SWE">
      <data key="d0">10803</data>
    </edge>
    <edge source="HND" target="CHE">
      <data key="d0">30739</data>
    </edge>
    <edge source="HND" target="THA">
      <data key="d0">10584</data>
    </edge>
    <edge source="HND" target="TUN">
      <data key="d0">61115</data>
    </edge>
    <edge source="HND" target="TUR">
      <data key="d0">10812</data>
    </edge>
    <edge source="HND" target="GBR">
      <data key="d0">20018</data>
    </edge>
    <edge source="HND" target="USA">
      <data key="d0">533176814</data>
    </edge>
    <edge source="HKG" target="ALB">
      <data key="d0">186522</data>
    </edge>
    <edge source="HKG" target="DZA">
      <data key="d0">4002745</data>
    </edge>
    <edge source="HKG" target="AZE">
      <data key="d0">1626072</data>
    </edge>
    <edge source="HKG" target="ARG">
      <data key="d0">57051719</data>
    </edge>
    <edge source="HKG" target="AUS">
      <data key="d0">287425097</data>
    </edge>
    <edge source="HKG" target="AUT">
      <data key="d0">160707071</data>
    </edge>
    <edge source="HKG" target="ARM">
      <data key="d0">854280</data>
    </edge>
    <edge source="HKG" target="BEL">
      <data key="d0">135309037</data>
    </edge>
    <edge source="HKG" target="BOL">
      <data key="d0">1974275</data>
    </edge>
    <edge source="HKG" target="BWA">
      <data key="d0">347514</data>
    </edge>
    <edge source="HKG" target="BRA">
      <data key="d0">387594806</data>
    </edge>
    <edge source="HKG" target="BGR">
      <data key="d0">23708528</data>
    </edge>
    <edge source="HKG" target="BDI">
      <data key="d0">109725</data>
    </edge>
    <edge source="HKG" target="BLR">
      <data key="d0">5716933</data>
    </edge>
    <edge source="HKG" target="KHM">
      <data key="d0">24821140</data>
    </edge>
    <edge source="HKG" target="CMR">
      <data key="d0">1758448</data>
    </edge>
    <edge source="HKG" target="CAN">
      <data key="d0">323932674</data>
    </edge>
    <edge source="HKG" target="CAF">
      <data key="d0">489350</data>
    </edge>
    <edge source="HKG" target="LKA">
      <data key="d0">12761585</data>
    </edge>
    <edge source="HKG" target="CHL">
      <data key="d0">15658432</data>
    </edge>
    <edge source="HKG" target="CHN">
      <data key="d0">124386100627</data>
    </edge>
    <edge source="HKG" target="COL">
      <data key="d0">26865217</data>
    </edge>
    <edge source="HKG" target="CRI">
      <data key="d0">10430523</data>
    </edge>
    <edge source="HKG" target="HRV">
      <data key="d0">880418</data>
    </edge>
    <edge source="HKG" target="CZE">
      <data key="d0">152597456</data>
    </edge>
    <edge source="HKG" target="BEN">
      <data key="d0">1041652</data>
    </edge>
    <edge source="HKG" target="DNK">
      <data key="d0">82896625</data>
    </edge>
    <edge source="HKG" target="ECU">
      <data key="d0">24520332</data>
    </edge>
    <edge source="HKG" target="SLV">
      <data key="d0">1002586</data>
    </edge>
    <edge source="HKG" target="ETH">
      <data key="d0">12341146</data>
    </edge>
    <edge source="HKG" target="EST">
      <data key="d0">40233281</data>
    </edge>
    <edge source="HKG" target="FIN">
      <data key="d0">50885387</data>
    </edge>
    <edge source="HKG" target="FRA">
      <data key="d0">804121035</data>
    </edge>
    <edge source="HKG" target="GEO">
      <data key="d0">3036220</data>
    </edge>
    <edge source="HKG" target="DEU">
      <data key="d0">2372438393</data>
    </edge>
    <edge source="HKG" target="GHA">
      <data key="d0">1853596</data>
    </edge>
    <edge source="HKG" target="GRC">
      <data key="d0">13825843</data>
    </edge>
    <edge source="HKG" target="GTM">
      <data key="d0">2764076</data>
    </edge>
    <edge source="HKG" target="HND">
      <data key="d0">1128902</data>
    </edge>
    <edge source="HKG" target="HUN">
      <data key="d0">406858748</data>
    </edge>
    <edge source="HKG" target="IDN">
      <data key="d0">233353424</data>
    </edge>
    <edge source="HKG" target="IRL">
      <data key="d0">56674306</data>
    </edge>
    <edge source="HKG" target="ISR">
      <data key="d0">147473233</data>
    </edge>
    <edge source="HKG" target="ITA">
      <data key="d0">330447789</data>
    </edge>
    <edge source="HKG" target="CIV">
      <data key="d0">1017015</data>
    </edge>
    <edge source="HKG" target="JAM">
      <data key="d0">459765</data>
    </edge>
    <edge source="HKG" target="JPN">
      <data key="d0">3006743048</data>
    </edge>
    <edge source="HKG" target="KAZ">
      <data key="d0">4498511</data>
    </edge>
    <edge source="HKG" target="JOR">
      <data key="d0">2331060</data>
    </edge>
    <edge source="HKG" target="KOR">
      <data key="d0">2857045012</data>
    </edge>
    <edge source="HKG" target="KGZ">
      <data key="d0">377135</data>
    </edge>
    <edge source="HKG" target="LBN">
      <data key="d0">4058509</data>
    </edge>
    <edge source="HKG" target="LVA">
      <data key="d0">28809939</data>
    </edge>
    <edge source="HKG" target="LTU">
      <data key="d0">26659933</data>
    </edge>
    <edge source="HKG" target="MDG">
      <data key="d0">1710671</data>
    </edge>
    <edge source="HKG" target="MWI">
      <data key="d0">325192</data>
    </edge>
    <edge source="HKG" target="MYS">
      <data key="d0">1254667779</data>
    </edge>
    <edge source="HKG" target="MRT">
      <data key="d0">253394</data>
    </edge>
    <edge source="HKG" target="MUS">
      <data key="d0">1762296</data>
    </edge>
    <edge source="HKG" target="MEX">
      <data key="d0">831115759</data>
    </edge>
    <edge source="HKG" target="MDA">
      <data key="d0">1381940</data>
    </edge>
    <edge source="HKG" target="MAR">
      <data key="d0">7141823</data>
    </edge>
    <edge source="HKG" target="MOZ">
      <data key="d0">938298</data>
    </edge>
    <edge source="HKG" target="OMN">
      <data key="d0">2366216</data>
    </edge>
    <edge source="HKG" target="NAM">
      <data key="d0">620680</data>
    </edge>
    <edge source="HKG" target="NLD">
      <data key="d0">738738132</data>
    </edge>
    <edge source="HKG" target="NZL">
      <data key="d0">39003648</data>
    </edge>
    <edge source="HKG" target="NIC">
      <data key="d0">2159614</data>
    </edge>
    <edge source="HKG" target="NER">
      <data key="d0">386329</data>
    </edge>
    <edge source="HKG" target="NOR">
      <data key="d0">25115914</data>
    </edge>
    <edge source="HKG" target="PAK">
      <data key="d0">24493836</data>
    </edge>
    <edge source="HKG" target="PAN">
      <data key="d0">9588540</data>
    </edge>
    <edge source="HKG" target="PRY">
      <data key="d0">3480939</data>
    </edge>
    <edge source="HKG" target="PER">
      <data key="d0">14466733</data>
    </edge>
    <edge source="HKG" target="PHL">
      <data key="d0">707750811</data>
    </edge>
    <edge source="HKG" target="POL">
      <data key="d0">376122732</data>
    </edge>
    <edge source="HKG" target="PRT">
      <data key="d0">74832330</data>
    </edge>
    <edge source="HKG" target="ROU">
      <data key="d0">149204511</data>
    </edge>
    <edge source="HKG" target="RUS">
      <data key="d0">223061552</data>
    </edge>
    <edge source="HKG" target="SAU">
      <data key="d0">19111609</data>
    </edge>
    <edge source="HKG" target="SEN">
      <data key="d0">1067049</data>
    </edge>
    <edge source="HKG" target="SRB">
      <data key="d0">2009506</data>
    </edge>
    <edge source="HKG" target="IND">
      <data key="d0">927359760</data>
    </edge>
    <edge source="HKG" target="SGP">
      <data key="d0">2324272675</data>
    </edge>
    <edge source="HKG" target="SVK">
      <data key="d0">60375280</data>
    </edge>
    <edge source="HKG" target="VNM">
      <data key="d0">1294626163</data>
    </edge>
    <edge source="HKG" target="SVN">
      <data key="d0">20995010</data>
    </edge>
    <edge source="HKG" target="ZAF">
      <data key="d0">46418536</data>
    </edge>
    <edge source="HKG" target="ZWE">
      <data key="d0">2061727</data>
    </edge>
    <edge source="HKG" target="ESP">
      <data key="d0">156844742</data>
    </edge>
    <edge source="HKG" target="SWE">
      <data key="d0">192165207</data>
    </edge>
    <edge source="HKG" target="CHE">
      <data key="d0">126212330</data>
    </edge>
    <edge source="HKG" target="THA">
      <data key="d0">1307546084</data>
    </edge>
    <edge source="HKG" target="TGO">
      <data key="d0">81140</data>
    </edge>
    <edge source="HKG" target="ARE">
      <data key="d0">94941805</data>
    </edge>
    <edge source="HKG" target="TUN">
      <data key="d0">40401400</data>
    </edge>
    <edge source="HKG" target="TUR">
      <data key="d0">133346820</data>
    </edge>
    <edge source="HKG" target="UGA">
      <data key="d0">1019523</data>
    </edge>
    <edge source="HKG" target="UKR">
      <data key="d0">18835108</data>
    </edge>
    <edge source="HKG" target="MKD">
      <data key="d0">1704318</data>
    </edge>
    <edge source="HKG" target="EGY">
      <data key="d0">24874052</data>
    </edge>
    <edge source="HKG" target="GBR">
      <data key="d0">717459484</data>
    </edge>
    <edge source="HKG" target="TZA">
      <data key="d0">3086363</data>
    </edge>
    <edge source="HKG" target="USA">
      <data key="d0">6799645830</data>
    </edge>
    <edge source="HKG" target="BFA">
      <data key="d0">386488</data>
    </edge>
    <edge source="HKG" target="URY">
      <data key="d0">1798060</data>
    </edge>
    <edge source="IDN" target="ALB">
      <data key="d0">70007</data>
    </edge>
    <edge source="IDN" target="DZA">
      <data key="d0">3575845</data>
    </edge>
    <edge source="IDN" target="AZE">
      <data key="d0">14000</data>
    </edge>
    <edge source="IDN" target="ARG">
      <data key="d0">6755898</data>
    </edge>
    <edge source="IDN" target="AUS">
      <data key="d0">66717839</data>
    </edge>
    <edge source="IDN" target="AUT">
      <data key="d0">4074233</data>
    </edge>
    <edge source="IDN" target="BEL">
      <data key="d0">12515387</data>
    </edge>
    <edge source="IDN" target="BOL">
      <data key="d0">576738</data>
    </edge>
    <edge source="IDN" target="BRA">
      <data key="d0">24884539</data>
    </edge>
    <edge source="IDN" target="BGR">
      <data key="d0">1818444</data>
    </edge>
    <edge source="IDN" target="BDI">
      <data key="d0">196160</data>
    </edge>
    <edge source="IDN" target="KHM">
      <data key="d0">2102866</data>
    </edge>
    <edge source="IDN" target="CMR">
      <data key="d0">436038</data>
    </edge>
    <edge source="IDN" target="CAN">
      <data key="d0">25847684</data>
    </edge>
    <edge source="IDN" target="LKA">
      <data key="d0">3631292</data>
    </edge>
    <edge source="IDN" target="CHL">
      <data key="d0">13253999</data>
    </edge>
    <edge source="IDN" target="CHN">
      <data key="d0">221080990</data>
    </edge>
    <edge source="IDN" target="COL">
      <data key="d0">4716313</data>
    </edge>
    <edge source="IDN" target="CRI">
      <data key="d0">3128224</data>
    </edge>
    <edge source="IDN" target="HRV">
      <data key="d0">12853</data>
    </edge>
    <edge source="IDN" target="CZE">
      <data key="d0">43995421</data>
    </edge>
    <edge source="IDN" target="BEN">
      <data key="d0">901687</data>
    </edge>
    <edge source="IDN" target="DNK">
      <data key="d0">500304</data>
    </edge>
    <edge source="IDN" target="ECU">
      <data key="d0">1444562</data>
    </edge>
    <edge source="IDN" target="SLV">
      <data key="d0">1003751</data>
    </edge>
    <edge source="IDN" target="ETH">
      <data key="d0">7846485</data>
    </edge>
    <edge source="IDN" target="FIN">
      <data key="d0">970536</data>
    </edge>
    <edge source="IDN" target="FRA">
      <data key="d0">232694851</data>
    </edge>
    <edge source="IDN" target="GEO">
      <data key="d0">260103</data>
    </edge>
    <edge source="IDN" target="GMB">
      <data key="d0">42509</data>
    </edge>
    <edge source="IDN" target="DEU">
      <data key="d0">99699569</data>
    </edge>
    <edge source="IDN" target="GHA">
      <data key="d0">921580</data>
    </edge>
    <edge source="IDN" target="GRC">
      <data key="d0">6840176</data>
    </edge>
    <edge source="IDN" target="GTM">
      <data key="d0">1365179</data>
    </edge>
    <edge source="IDN" target="HND">
      <data key="d0">1147843</data>
    </edge>
    <edge source="IDN" target="HKG">
      <data key="d0">283037245</data>
    </edge>
    <edge source="IDN" target="HUN">
      <data key="d0">20178953</data>
    </edge>
    <edge source="IDN" target="IRL">
      <data key="d0">2304626</data>
    </edge>
    <edge source="IDN" target="ISR">
      <data key="d0">2243314</data>
    </edge>
    <edge source="IDN" target="ITA">
      <data key="d0">26634005</data>
    </edge>
    <edge source="IDN" target="CIV">
      <data key="d0">203134</data>
    </edge>
    <edge source="IDN" target="JAM">
      <data key="d0">95315</data>
    </edge>
    <edge source="IDN" target="JPN">
      <data key="d0">970923939</data>
    </edge>
    <edge source="IDN" target="KAZ">
      <data key="d0">256967</data>
    </edge>
    <edge source="IDN" target="JOR">
      <data key="d0">646596</data>
    </edge>
    <edge source="IDN" target="KOR">
      <data key="d0">127698083</data>
    </edge>
    <edge source="IDN" target="LBN">
      <data key="d0">935929</data>
    </edge>
    <edge source="IDN" target="LTU">
      <data key="d0">125934</data>
    </edge>
    <edge source="IDN" target="MDG">
      <data key="d0">29406</data>
    </edge>
    <edge source="IDN" target="MYS">
      <data key="d0">246157889</data>
    </edge>
    <edge source="IDN" target="MRT">
      <data key="d0">131219</data>
    </edge>
    <edge source="IDN" target="MUS">
      <data key="d0">346631</data>
    </edge>
    <edge source="IDN" target="MEX">
      <data key="d0">16208847</data>
    </edge>
    <edge source="IDN" target="MAR">
      <data key="d0">3213711</data>
    </edge>
    <edge source="IDN" target="MOZ">
      <data key="d0">495363</data>
    </edge>
    <edge source="IDN" target="OMN">
      <data key="d0">1724300</data>
    </edge>
    <edge source="IDN" target="NLD">
      <data key="d0">112458920</data>
    </edge>
    <edge source="IDN" target="NZL">
      <data key="d0">5341158</data>
    </edge>
    <edge source="IDN" target="NIC">
      <data key="d0">438383</data>
    </edge>
    <edge source="IDN" target="NOR">
      <data key="d0">362302</data>
    </edge>
    <edge source="IDN" target="PAK">
      <data key="d0">2995219</data>
    </edge>
    <edge source="IDN" target="PAN">
      <data key="d0">1023513</data>
    </edge>
    <edge source="IDN" target="PRY">
      <data key="d0">1226661</data>
    </edge>
    <edge source="IDN" target="PER">
      <data key="d0">9543020</data>
    </edge>
    <edge source="IDN" target="PHL">
      <data key="d0">130524723</data>
    </edge>
    <edge source="IDN" target="POL">
      <data key="d0">32333235</data>
    </edge>
    <edge source="IDN" target="PRT">
      <data key="d0">403059</data>
    </edge>
    <edge source="IDN" target="ROU">
      <data key="d0">40629</data>
    </edge>
    <edge source="IDN" target="RUS">
      <data key="d0">16331879</data>
    </edge>
    <edge source="IDN" target="SAU">
      <data key="d0">27913287</data>
    </edge>
    <edge source="IDN" target="SEN">
      <data key="d0">2059988</data>
    </edge>
    <edge source="IDN" target="IND">
      <data key="d0">55796216</data>
    </edge>
    <edge source="IDN" target="SGP">
      <data key="d0">1368184470</data>
    </edge>
    <edge source="IDN" target="SVK">
      <data key="d0">15263301</data>
    </edge>
    <edge source="IDN" target="VNM">
      <data key="d0">92087505</data>
    </edge>
    <edge source="IDN" target="SVN">
      <data key="d0">171288</data>
    </edge>
    <edge source="IDN" target="ZAF">
      <data key="d0">6346311</data>
    </edge>
    <edge source="IDN" target="ESP">
      <data key="d0">36871162</data>
    </edge>
    <edge source="IDN" target="SWE">
      <data key="d0">1979656</data>
    </edge>
    <edge source="IDN" target="CHE">
      <data key="d0">2623246</data>
    </edge>
    <edge source="IDN" target="THA">
      <data key="d0">195299228</data>
    </edge>
    <edge source="IDN" target="TGO">
      <data key="d0">406839</data>
    </edge>
    <edge source="IDN" target="ARE">
      <data key="d0">57513087</data>
    </edge>
    <edge source="IDN" target="TUN">
      <data key="d0">1016277</data>
    </edge>
    <edge source="IDN" target="TUR">
      <data key="d0">36250876</data>
    </edge>
    <edge source="IDN" target="UGA">
      <data key="d0">41679</data>
    </edge>
    <edge source="IDN" target="UKR">
      <data key="d0">1391934</data>
    </edge>
    <edge source="IDN" target="MKD">
      <data key="d0">35845</data>
    </edge>
    <edge source="IDN" target="EGY">
      <data key="d0">9354555</data>
    </edge>
    <edge source="IDN" target="GBR">
      <data key="d0">69363402</data>
    </edge>
    <edge source="IDN" target="TZA">
      <data key="d0">3676402</data>
    </edge>
    <edge source="IDN" target="USA">
      <data key="d0">489287764</data>
    </edge>
    <edge source="IDN" target="BFA">
      <data key="d0">1995811</data>
    </edge>
    <edge source="IDN" target="URY">
      <data key="d0">523193</data>
    </edge>
    <edge source="ISR" target="ALB">
      <data key="d0">117000</data>
    </edge>
    <edge source="ISR" target="AZE">
      <data key="d0">25945000</data>
    </edge>
    <edge source="ISR" target="ARG">
      <data key="d0">8859000</data>
    </edge>
    <edge source="ISR" target="AUS">
      <data key="d0">15981000</data>
    </edge>
    <edge source="ISR" target="AUT">
      <data key="d0">6499000</data>
    </edge>
    <edge source="ISR" target="ARM">
      <data key="d0">33000</data>
    </edge>
    <edge source="ISR" target="BEL">
      <data key="d0">75424000</data>
    </edge>
    <edge source="ISR" target="BOL">
      <data key="d0">408000</data>
    </edge>
    <edge source="ISR" target="BWA">
      <data key="d0">308000</data>
    </edge>
    <edge source="ISR" target="BRA">
      <data key="d0">22695000</data>
    </edge>
    <edge source="ISR" target="BGR">
      <data key="d0">1165000</data>
    </edge>
    <edge source="ISR" target="BLR">
      <data key="d0">1218000</data>
    </edge>
    <edge source="ISR" target="KHM">
      <data key="d0">44000</data>
    </edge>
    <edge source="ISR" target="CMR">
      <data key="d0">526000</data>
    </edge>
    <edge source="ISR" target="CAN">
      <data key="d0">73110000</data>
    </edge>
    <edge source="ISR" target="LKA">
      <data key="d0">344000</data>
    </edge>
    <edge source="ISR" target="CHL">
      <data key="d0">19117000</data>
    </edge>
    <edge source="ISR" target="CHN">
      <data key="d0">1822649000</data>
    </edge>
    <edge source="ISR" target="COL">
      <data key="d0">5564000</data>
    </edge>
    <edge source="ISR" target="CRI">
      <data key="d0">3150000</data>
    </edge>
    <edge source="ISR" target="HRV">
      <data key="d0">662000</data>
    </edge>
    <edge source="ISR" target="CZE">
      <data key="d0">14289000</data>
    </edge>
    <edge source="ISR" target="DNK">
      <data key="d0">11946000</data>
    </edge>
    <edge source="ISR" target="ECU">
      <data key="d0">1488000</data>
    </edge>
    <edge source="ISR" target="SLV">
      <data key="d0">446000</data>
    </edge>
    <edge source="ISR" target="ETH">
      <data key="d0">367000</data>
    </edge>
    <edge source="ISR" target="EST">
      <data key="d0">364000</data>
    </edge>
    <edge source="ISR" target="FIN">
      <data key="d0">4958000</data>
    </edge>
    <edge source="ISR" target="FRA">
      <data key="d0">66842000</data>
    </edge>
    <edge source="ISR" target="GEO">
      <data key="d0">492000</data>
    </edge>
    <edge source="ISR" target="DEU">
      <data key="d0">208237000</data>
    </edge>
    <edge source="ISR" target="GHA">
      <data key="d0">4245000</data>
    </edge>
    <edge source="ISR" target="GRC">
      <data key="d0">1480000</data>
    </edge>
    <edge source="ISR" target="GTM">
      <data key="d0">425000</data>
    </edge>
    <edge source="ISR" target="HND">
      <data key="d0">26423000</data>
    </edge>
    <edge source="ISR" target="HKG">
      <data key="d0">203807000</data>
    </edge>
    <edge source="ISR" target="HUN">
      <data key="d0">19036000</data>
    </edge>
    <edge source="ISR" target="IDN">
      <data key="d0">84634000</data>
    </edge>
    <edge source="ISR" target="IRL">
      <data key="d0">7966000</data>
    </edge>
    <edge source="ISR" target="ITA">
      <data key="d0">33398000</data>
    </edge>
    <edge source="ISR" target="CIV">
      <data key="d0">496000</data>
    </edge>
    <edge source="ISR" target="JAM">
      <data key="d0">120000</data>
    </edge>
    <edge source="ISR" target="JPN">
      <data key="d0">91300000</data>
    </edge>
    <edge source="ISR" target="KAZ">
      <data key="d0">1215000</data>
    </edge>
    <edge source="ISR" target="JOR">
      <data key="d0">121000</data>
    </edge>
    <edge source="ISR" target="KOR">
      <data key="d0">74093000</data>
    </edge>
    <edge source="ISR" target="LVA">
      <data key="d0">392000</data>
    </edge>
    <edge source="ISR" target="LTU">
      <data key="d0">1552000</data>
    </edge>
    <edge source="ISR" target="MWI">
      <data key="d0">46000</data>
    </edge>
    <edge source="ISR" target="MYS">
      <data key="d0">574303000</data>
    </edge>
    <edge source="ISR" target="MUS">
      <data key="d0">55000</data>
    </edge>
    <edge source="ISR" target="MEX">
      <data key="d0">16727000</data>
    </edge>
    <edge source="ISR" target="MDA">
      <data key="d0">397000</data>
    </edge>
    <edge source="ISR" target="MOZ">
      <data key="d0">10000</data>
    </edge>
    <edge source="ISR" target="NAM">
      <data key="d0">56000</data>
    </edge>
    <edge source="ISR" target="NLD">
      <data key="d0">97058000</data>
    </edge>
    <edge source="ISR" target="NZL">
      <data key="d0">3447000</data>
    </edge>
    <edge source="ISR" target="NIC">
      <data key="d0">134000</data>
    </edge>
    <edge source="ISR" target="NOR">
      <data key="d0">5728000</data>
    </edge>
    <edge source="ISR" target="PAN">
      <data key="d0">462000</data>
    </edge>
    <edge source="ISR" target="PRY">
      <data key="d0">499000</data>
    </edge>
    <edge source="ISR" target="PER">
      <data key="d0">5740000</data>
    </edge>
    <edge source="ISR" target="PHL">
      <data key="d0">15480000</data>
    </edge>
    <edge source="ISR" target="POL">
      <data key="d0">10560000</data>
    </edge>
    <edge source="ISR" target="PRT">
      <data key="d0">1567000</data>
    </edge>
    <edge source="ISR" target="ROU">
      <data key="d0">7857000</data>
    </edge>
    <edge source="ISR" target="RUS">
      <data key="d0">17218000</data>
    </edge>
    <edge source="ISR" target="SRB">
      <data key="d0">3710000</data>
    </edge>
    <edge source="ISR" target="IND">
      <data key="d0">90833000</data>
    </edge>
    <edge source="ISR" target="SGP">
      <data key="d0">88302000</data>
    </edge>
    <edge source="ISR" target="SVK">
      <data key="d0">1140000</data>
    </edge>
    <edge source="ISR" target="VNM">
      <data key="d0">1103918000</data>
    </edge>
    <edge source="ISR" target="SVN">
      <data key="d0">3764000</data>
    </edge>
    <edge source="ISR" target="ZAF">
      <data key="d0">6646000</data>
    </edge>
    <edge source="ISR" target="ZWE">
      <data key="d0">401000</data>
    </edge>
    <edge source="ISR" target="ESP">
      <data key="d0">120166000</data>
    </edge>
    <edge source="ISR" target="SWE">
      <data key="d0">37668000</data>
    </edge>
    <edge source="ISR" target="CHE">
      <data key="d0">20855000</data>
    </edge>
    <edge source="ISR" target="THA">
      <data key="d0">26015000</data>
    </edge>
    <edge source="ISR" target="TGO">
      <data key="d0">33000</data>
    </edge>
    <edge source="ISR" target="TUR">
      <data key="d0">30769000</data>
    </edge>
    <edge source="ISR" target="UGA">
      <data key="d0">237000</data>
    </edge>
    <edge source="ISR" target="UKR">
      <data key="d0">927000</data>
    </edge>
    <edge source="ISR" target="MKD">
      <data key="d0">134000</data>
    </edge>
    <edge source="ISR" target="EGY">
      <data key="d0">17000</data>
    </edge>
    <edge source="ISR" target="GBR">
      <data key="d0">106607000</data>
    </edge>
    <edge source="ISR" target="TZA">
      <data key="d0">323000</data>
    </edge>
    <edge source="ISR" target="USA">
      <data key="d0">1609800000</data>
    </edge>
    <edge source="ISR" target="BFA">
      <data key="d0">23000</data>
    </edge>
    <edge source="ISR" target="URY">
      <data key="d0">732000</data>
    </edge>
    <edge source="JAM" target="CAN">
      <data key="d0">52569</data>
    </edge>
    <edge source="JAM" target="CRI">
      <data key="d0">634687</data>
    </edge>
    <edge source="JAM" target="KOR">
      <data key="d0">695622</data>
    </edge>
    <edge source="JAM" target="NLD">
      <data key="d0">11341</data>
    </edge>
    <edge source="JAM" target="PAN">
      <data key="d0">56766</data>
    </edge>
    <edge source="JAM" target="PRT">
      <data key="d0">19375</data>
    </edge>
    <edge source="JAM" target="ESP">
      <data key="d0">201106</data>
    </edge>
    <edge source="JAM" target="GBR">
      <data key="d0">11916</data>
    </edge>
    <edge source="JAM" target="USA">
      <data key="d0">2832481</data>
    </edge>
    <edge source="MEX" target="ALB">
      <data key="d0">87800</data>
    </edge>
    <edge source="MEX" target="AZE">
      <data key="d0">99462</data>
    </edge>
    <edge source="MEX" target="ARG">
      <data key="d0">38403364</data>
    </edge>
    <edge source="MEX" target="AUS">
      <data key="d0">29348581</data>
    </edge>
    <edge source="MEX" target="AUT">
      <data key="d0">30917796</data>
    </edge>
    <edge source="MEX" target="BEL">
      <data key="d0">22155594</data>
    </edge>
    <edge source="MEX" target="BOL">
      <data key="d0">6890734</data>
    </edge>
    <edge source="MEX" target="BRA">
      <data key="d0">164673491</data>
    </edge>
    <edge source="MEX" target="BGR">
      <data key="d0">261613</data>
    </edge>
    <edge source="MEX" target="BLR">
      <data key="d0">22684</data>
    </edge>
    <edge source="MEX" target="KHM">
      <data key="d0">996616</data>
    </edge>
    <edge source="MEX" target="CAN">
      <data key="d0">625039028</data>
    </edge>
    <edge source="MEX" target="LKA">
      <data key="d0">57379</data>
    </edge>
    <edge source="MEX" target="CHL">
      <data key="d0">111132810</data>
    </edge>
    <edge source="MEX" target="CHN">
      <data key="d0">206207938</data>
    </edge>
    <edge source="MEX" target="COL">
      <data key="d0">138175690</data>
    </edge>
    <edge source="MEX" target="CRI">
      <data key="d0">104482663</data>
    </edge>
    <edge source="MEX" target="CZE">
      <data key="d0">12944718</data>
    </edge>
    <edge source="MEX" target="DNK">
      <data key="d0">2138522</data>
    </edge>
    <edge source="MEX" target="ECU">
      <data key="d0">19523998</data>
    </edge>
    <edge source="MEX" target="SLV">
      <data key="d0">52619810</data>
    </edge>
    <edge source="MEX" target="ETH">
      <data key="d0">58481</data>
    </edge>
    <edge source="MEX" target="EST">
      <data key="d0">1994831</data>
    </edge>
    <edge source="MEX" target="FIN">
      <data key="d0">2398226</data>
    </edge>
    <edge source="MEX" target="FRA">
      <data key="d0">111609818</data>
    </edge>
    <edge source="MEX" target="DEU">
      <data key="d0">306826637</data>
    </edge>
    <edge source="MEX" target="GHA">
      <data key="d0">2726484</data>
    </edge>
    <edge source="MEX" target="GRC">
      <data key="d0">1373212</data>
    </edge>
    <edge source="MEX" target="GTM">
      <data key="d0">118947301</data>
    </edge>
    <edge source="MEX" target="HND">
      <data key="d0">93518548</data>
    </edge>
    <edge source="MEX" target="HKG">
      <data key="d0">70435157</data>
    </edge>
    <edge source="MEX" target="HUN">
      <data key="d0">7875554</data>
    </edge>
    <edge source="MEX" target="IDN">
      <data key="d0">1444060</data>
    </edge>
    <edge source="MEX" target="IRL">
      <data key="d0">1398564</data>
    </edge>
    <edge source="MEX" target="ISR">
      <data key="d0">13335519</data>
    </edge>
    <edge source="MEX" target="ITA">
      <data key="d0">13272695</data>
    </edge>
    <edge source="MEX" target="CIV">
      <data key="d0">344531</data>
    </edge>
    <edge source="MEX" target="JAM">
      <data key="d0">14737459</data>
    </edge>
    <edge source="MEX" target="JPN">
      <data key="d0">90808962</data>
    </edge>
    <edge source="MEX" target="KAZ">
      <data key="d0">28128</data>
    </edge>
    <edge source="MEX" target="JOR">
      <data key="d0">129228</data>
    </edge>
    <edge source="MEX" target="KOR">
      <data key="d0">57781445</data>
    </edge>
    <edge source="MEX" target="LBN">
      <data key="d0">170067</data>
    </edge>
    <edge source="MEX" target="LTU">
      <data key="d0">86840</data>
    </edge>
    <edge source="MEX" target="MYS">
      <data key="d0">15712262</data>
    </edge>
    <edge source="MEX" target="MAR">
      <data key="d0">324857</data>
    </edge>
    <edge source="MEX" target="OMN">
      <data key="d0">309200</data>
    </edge>
    <edge source="MEX" target="NLD">
      <data key="d0">104576426</data>
    </edge>
    <edge source="MEX" target="NZL">
      <data key="d0">731762</data>
    </edge>
    <edge source="MEX" target="NIC">
      <data key="d0">300397682</data>
    </edge>
    <edge source="MEX" target="NOR">
      <data key="d0">453498</data>
    </edge>
    <edge source="MEX" target="PAK">
      <data key="d0">134560</data>
    </edge>
    <edge source="MEX" target="PAN">
      <data key="d0">52704705</data>
    </edge>
    <edge source="MEX" target="PRY">
      <data key="d0">7314423</data>
    </edge>
    <edge source="MEX" target="PER">
      <data key="d0">78672755</data>
    </edge>
    <edge source="MEX" target="PHL">
      <data key="d0">7512666</data>
    </edge>
    <edge source="MEX" target="POL">
      <data key="d0">8930924</data>
    </edge>
    <edge source="MEX" target="PRT">
      <data key="d0">2214588</data>
    </edge>
    <edge source="MEX" target="ROU">
      <data key="d0">11898657</data>
    </edge>
    <edge source="MEX" target="RUS">
      <data key="d0">3766784</data>
    </edge>
    <edge source="MEX" target="SAU">
      <data key="d0">11332902</data>
    </edge>
    <edge source="MEX" target="SRB">
      <data key="d0">83006</data>
    </edge>
    <edge source="MEX" target="IND">
      <data key="d0">10089159</data>
    </edge>
    <edge source="MEX" target="SGP">
      <data key="d0">103140695</data>
    </edge>
    <edge source="MEX" target="SVK">
      <data key="d0">4786857</data>
    </edge>
    <edge source="MEX" target="VNM">
      <data key="d0">3516036</data>
    </edge>
    <edge source="MEX" target="SVN">
      <data key="d0">903282</data>
    </edge>
    <edge source="MEX" target="ZAF">
      <data key="d0">11801509</data>
    </edge>
    <edge source="MEX" target="ZWE">
      <data key="d0">501158</data>
    </edge>
    <edge source="MEX" target="ESP">
      <data key="d0">54441167</data>
    </edge>
    <edge source="MEX" target="SWE">
      <data key="d0">9954822</data>
    </edge>
    <edge source="MEX" target="CHE">
      <data key="d0">4020387</data>
    </edge>
    <edge source="MEX" target="THA">
      <data key="d0">63661935</data>
    </edge>
    <edge source="MEX" target="TGO">
      <data key="d0">10738</data>
    </edge>
    <edge source="MEX" target="ARE">
      <data key="d0">15027752</data>
    </edge>
    <edge source="MEX" target="TUN">
      <data key="d0">115146</data>
    </edge>
    <edge source="MEX" target="TUR">
      <data key="d0">4605417</data>
    </edge>
    <edge source="MEX" target="UGA">
      <data key="d0">18891</data>
    </edge>
    <edge source="MEX" target="UKR">
      <data key="d0">11507</data>
    </edge>
    <edge source="MEX" target="EGY">
      <data key="d0">1436217</data>
    </edge>
    <edge source="MEX" target="GBR">
      <data key="d0">53984464</data>
    </edge>
    <edge source="MEX" target="TZA">
      <data key="d0">122085</data>
    </edge>
    <edge source="MEX" target="USA">
      <data key="d0">38211818168</data>
    </edge>
    <edge source="MEX" target="URY">
      <data key="d0">11201408</data>
    </edge>
    <edge source="OMN" target="AUS">
      <data key="d0">84474</data>
    </edge>
    <edge source="OMN" target="BEL">
      <data key="d0">64737</data>
    </edge>
    <edge source="OMN" target="BOL">
      <data key="d0">45993</data>
    </edge>
    <edge source="OMN" target="CAN">
      <data key="d0">143122</data>
    </edge>
    <edge source="OMN" target="CHN">
      <data key="d0">1796318</data>
    </edge>
    <edge source="OMN" target="DNK">
      <data key="d0">24661</data>
    </edge>
    <edge source="OMN" target="FRA">
      <data key="d0">627661</data>
    </edge>
    <edge source="OMN" target="DEU">
      <data key="d0">414617</data>
    </edge>
    <edge source="OMN" target="HKG">
      <data key="d0">12270603</data>
    </edge>
    <edge source="OMN" target="IDN">
      <data key="d0">75631</data>
    </edge>
    <edge source="OMN" target="ITA">
      <data key="d0">391969</data>
    </edge>
    <edge source="OMN" target="JAM">
      <data key="d0">82653</data>
    </edge>
    <edge source="OMN" target="JPN">
      <data key="d0">264096</data>
    </edge>
    <edge source="OMN" target="JOR">
      <data key="d0">5211878</data>
    </edge>
    <edge source="OMN" target="KOR">
      <data key="d0">418032</data>
    </edge>
    <edge source="OMN" target="LTU">
      <data key="d0">24164</data>
    </edge>
    <edge source="OMN" target="MYS">
      <data key="d0">488077</data>
    </edge>
    <edge source="OMN" target="MUS">
      <data key="d0">142173</data>
    </edge>
    <edge source="OMN" target="NLD">
      <data key="d0">78770</data>
    </edge>
    <edge source="OMN" target="NZL">
      <data key="d0">64515</data>
    </edge>
    <edge source="OMN" target="PAK">
      <data key="d0">195562</data>
    </edge>
    <edge source="OMN" target="PAN">
      <data key="d0">358437</data>
    </edge>
    <edge source="OMN" target="RUS">
      <data key="d0">10624</data>
    </edge>
    <edge source="OMN" target="SAU">
      <data key="d0">47521727</data>
    </edge>
    <edge source="OMN" target="IND">
      <data key="d0">482646</data>
    </edge>
    <edge source="OMN" target="SGP">
      <data key="d0">2951037</data>
    </edge>
    <edge source="OMN" target="ZAF">
      <data key="d0">50635</data>
    </edge>
    <edge source="OMN" target="CHE">
      <data key="d0">410305</data>
    </edge>
    <edge source="OMN" target="THA">
      <data key="d0">98159</data>
    </edge>
    <edge source="OMN" target="ARE">
      <data key="d0">123276867</data>
    </edge>
    <edge source="OMN" target="TUR">
      <data key="d0">154560</data>
    </edge>
    <edge source="OMN" target="EGY">
      <data key="d0">316788</data>
    </edge>
    <edge source="OMN" target="GBR">
      <data key="d0">934873</data>
    </edge>
    <edge source="OMN" target="TZA">
      <data key="d0">140500</data>
    </edge>
    <edge source="OMN" target="USA">
      <data key="d0">878836</data>
    </edge>
    <edge source="NZL" target="ARG">
      <data key="d0">1410254</data>
    </edge>
    <edge source="NZL" target="AUS">
      <data key="d0">162879344</data>
    </edge>
    <edge source="NZL" target="AUT">
      <data key="d0">7453898</data>
    </edge>
    <edge source="NZL" target="BEL">
      <data key="d0">588805</data>
    </edge>
    <edge source="NZL" target="BOL">
      <data key="d0">14322</data>
    </edge>
    <edge source="NZL" target="BRA">
      <data key="d0">2080767</data>
    </edge>
    <edge source="NZL" target="BGR">
      <data key="d0">32690</data>
    </edge>
    <edge source="NZL" target="KHM">
      <data key="d0">32121</data>
    </edge>
    <edge source="NZL" target="CAN">
      <data key="d0">8141554</data>
    </edge>
    <edge source="NZL" target="LKA">
      <data key="d0">284126</data>
    </edge>
    <edge source="NZL" target="CHL">
      <data key="d0">1763320</data>
    </edge>
    <edge source="NZL" target="CHN">
      <data key="d0">19392955</data>
    </edge>
    <edge source="NZL" target="COL">
      <data key="d0">388470</data>
    </edge>
    <edge source="NZL" target="CRI">
      <data key="d0">84631</data>
    </edge>
    <edge source="NZL" target="CZE">
      <data key="d0">170847</data>
    </edge>
    <edge source="NZL" target="DNK">
      <data key="d0">8007407</data>
    </edge>
    <edge source="NZL" target="ECU">
      <data key="d0">173515</data>
    </edge>
    <edge source="NZL" target="ETH">
      <data key="d0">18697</data>
    </edge>
    <edge source="NZL" target="FIN">
      <data key="d0">297088</data>
    </edge>
    <edge source="NZL" target="FRA">
      <data key="d0">3275098</data>
    </edge>
    <edge source="NZL" target="DEU">
      <data key="d0">10391139</data>
    </edge>
    <edge source="NZL" target="GHA">
      <data key="d0">30551</data>
    </edge>
    <edge source="NZL" target="GRC">
      <data key="d0">77615</data>
    </edge>
    <edge source="NZL" target="GTM">
      <data key="d0">10785</data>
    </edge>
    <edge source="NZL" target="HKG">
      <data key="d0">14032153</data>
    </edge>
    <edge source="NZL" target="HUN">
      <data key="d0">1187666</data>
    </edge>
    <edge source="NZL" target="IDN">
      <data key="d0">1863532</data>
    </edge>
    <edge source="NZL" target="IRL">
      <data key="d0">741521</data>
    </edge>
    <edge source="NZL" target="ISR">
      <data key="d0">475029</data>
    </edge>
    <edge source="NZL" target="ITA">
      <data key="d0">5688719</data>
    </edge>
    <edge source="NZL" target="CIV">
      <data key="d0">54233</data>
    </edge>
    <edge source="NZL" target="JPN">
      <data key="d0">13962494</data>
    </edge>
    <edge source="NZL" target="JOR">
      <data key="d0">29685</data>
    </edge>
    <edge source="NZL" target="KOR">
      <data key="d0">30121366</data>
    </edge>
    <edge source="NZL" target="LBN">
      <data key="d0">49175</data>
    </edge>
    <edge source="NZL" target="LVA">
      <data key="d0">54403</data>
    </edge>
    <edge source="NZL" target="MYS">
      <data key="d0">7315603</data>
    </edge>
    <edge source="NZL" target="MEX">
      <data key="d0">5681147</data>
    </edge>
    <edge source="NZL" target="OMN">
      <data key="d0">234219</data>
    </edge>
    <edge source="NZL" target="NLD">
      <data key="d0">10456312</data>
    </edge>
    <edge source="NZL" target="NIC">
      <data key="d0">15821</data>
    </edge>
    <edge source="NZL" target="NER">
      <data key="d0">34613</data>
    </edge>
    <edge source="NZL" target="NOR">
      <data key="d0">388749</data>
    </edge>
    <edge source="NZL" target="PAK">
      <data key="d0">68722</data>
    </edge>
    <edge source="NZL" target="PAN">
      <data key="d0">169670</data>
    </edge>
    <edge source="NZL" target="PRY">
      <data key="d0">30281</data>
    </edge>
    <edge source="NZL" target="PER">
      <data key="d0">122177</data>
    </edge>
    <edge source="NZL" target="PHL">
      <data key="d0">2388405</data>
    </edge>
    <edge source="NZL" target="POL">
      <data key="d0">770977</data>
    </edge>
    <edge source="NZL" target="PRT">
      <data key="d0">36723</data>
    </edge>
    <edge source="NZL" target="ROU">
      <data key="d0">266250</data>
    </edge>
    <edge source="NZL" target="RUS">
      <data key="d0">204541</data>
    </edge>
    <edge source="NZL" target="SAU">
      <data key="d0">591978</data>
    </edge>
    <edge source="NZL" target="SEN">
      <data key="d0">98743</data>
    </edge>
    <edge source="NZL" target="IND">
      <data key="d0">5714045</data>
    </edge>
    <edge source="NZL" target="SGP">
      <data key="d0">15038299</data>
    </edge>
    <edge source="NZL" target="SVK">
      <data key="d0">22175</data>
    </edge>
    <edge source="NZL" target="VNM">
      <data key="d0">931700</data>
    </edge>
    <edge source="NZL" target="SVN">
      <data key="d0">24023</data>
    </edge>
    <edge source="NZL" target="ZAF">
      <data key="d0">4021500</data>
    </edge>
    <edge source="NZL" target="ESP">
      <data key="d0">679561</data>
    </edge>
    <edge source="NZL" target="SWE">
      <data key="d0">555127</data>
    </edge>
    <edge source="NZL" target="CHE">
      <data key="d0">363302</data>
    </edge>
    <edge source="NZL" target="THA">
      <data key="d0">4041926</data>
    </edge>
    <edge source="NZL" target="ARE">
      <data key="d0">2457945</data>
    </edge>
    <edge source="NZL" target="TUN">
      <data key="d0">20941</data>
    </edge>
    <edge source="NZL" target="TUR">
      <data key="d0">2329091</data>
    </edge>
    <edge source="NZL" target="UKR">
      <data key="d0">38447</data>
    </edge>
    <edge source="NZL" target="EGY">
      <data key="d0">61267</data>
    </edge>
    <edge source="NZL" target="GBR">
      <data key="d0">9530384</data>
    </edge>
    <edge source="NZL" target="TZA">
      <data key="d0">161155</data>
    </edge>
    <edge source="NZL" target="USA">
      <data key="d0">100146906</data>
    </edge>
    <edge source="NZL" target="URY">
      <data key="d0">250598</data>
    </edge>
    <edge source="NIC" target="ARG">
      <data key="d0">121119</data>
    </edge>
    <edge source="NIC" target="CAN">
      <data key="d0">48454</data>
    </edge>
    <edge source="NIC" target="CHN">
      <data key="d0">97022</data>
    </edge>
    <edge source="NIC" target="CRI">
      <data key="d0">631391</data>
    </edge>
    <edge source="NIC" target="SLV">
      <data key="d0">650935</data>
    </edge>
    <edge source="NIC" target="GTM">
      <data key="d0">14438</data>
    </edge>
    <edge source="NIC" target="HND">
      <data key="d0">128456</data>
    </edge>
    <edge source="NIC" target="JAM">
      <data key="d0">21163</data>
    </edge>
    <edge source="NIC" target="KOR">
      <data key="d0">471705</data>
    </edge>
    <edge source="NIC" target="MEX">
      <data key="d0">522534643</data>
    </edge>
    <edge source="NIC" target="PAN">
      <data key="d0">156236</data>
    </edge>
    <edge source="NIC" target="PER">
      <data key="d0">95336</data>
    </edge>
    <edge source="NIC" target="IND">
      <data key="d0">48120</data>
    </edge>
    <edge source="NIC" target="ESP">
      <data key="d0">53704</data>
    </edge>
    <edge source="NIC" target="USA">
      <data key="d0">134596358</data>
    </edge>
    <edge source="PAK" target="AUS">
      <data key="d0">106924</data>
    </edge>
    <edge source="PAK" target="BEL">
      <data key="d0">100942</data>
    </edge>
    <edge source="PAK" target="CHN">
      <data key="d0">482882</data>
    </edge>
    <edge source="PAK" target="ETH">
      <data key="d0">13406</data>
    </edge>
    <edge source="PAK" target="FRA">
      <data key="d0">149378</data>
    </edge>
    <edge source="PAK" target="DEU">
      <data key="d0">318932</data>
    </edge>
    <edge source="PAK" target="GHA">
      <data key="d0">289223</data>
    </edge>
    <edge source="PAK" target="ITA">
      <data key="d0">121228</data>
    </edge>
    <edge source="PAK" target="CIV">
      <data key="d0">17476</data>
    </edge>
    <edge source="PAK" target="JPN">
      <data key="d0">200364</data>
    </edge>
    <edge source="PAK" target="JOR">
      <data key="d0">1152945</data>
    </edge>
    <edge source="PAK" target="KOR">
      <data key="d0">14630</data>
    </edge>
    <edge source="PAK" target="LTU">
      <data key="d0">48626</data>
    </edge>
    <edge source="PAK" target="MDG">
      <data key="d0">10811</data>
    </edge>
    <edge source="PAK" target="MOZ">
      <data key="d0">94868</data>
    </edge>
    <edge source="PAK" target="OMN">
      <data key="d0">365419</data>
    </edge>
    <edge source="PAK" target="NLD">
      <data key="d0">69002</data>
    </edge>
    <edge source="PAK" target="SAU">
      <data key="d0">912070</data>
    </edge>
    <edge source="PAK" target="SEN">
      <data key="d0">232754</data>
    </edge>
    <edge source="PAK" target="IND">
      <data key="d0">500871</data>
    </edge>
    <edge source="PAK" target="SGP">
      <data key="d0">269642</data>
    </edge>
    <edge source="PAK" target="ESP">
      <data key="d0">39164</data>
    </edge>
    <edge source="PAK" target="CHE">
      <data key="d0">357246</data>
    </edge>
    <edge source="PAK" target="THA">
      <data key="d0">93921</data>
    </edge>
    <edge source="PAK" target="ARE">
      <data key="d0">2185721</data>
    </edge>
    <edge source="PAK" target="TUR">
      <data key="d0">116842</data>
    </edge>
    <edge source="PAK" target="UGA">
      <data key="d0">17384</data>
    </edge>
    <edge source="PAK" target="UKR">
      <data key="d0">36180</data>
    </edge>
    <edge source="PAK" target="EGY">
      <data key="d0">80126</data>
    </edge>
    <edge source="PAK" target="GBR">
      <data key="d0">1179218</data>
    </edge>
    <edge source="PAK" target="TZA">
      <data key="d0">108170</data>
    </edge>
    <edge source="PAK" target="USA">
      <data key="d0">1087342</data>
    </edge>
    <edge source="PAN" target="ARG">
      <data key="d0">2340662</data>
    </edge>
    <edge source="PAN" target="BOL">
      <data key="d0">2315962</data>
    </edge>
    <edge source="PAN" target="BRA">
      <data key="d0">902171</data>
    </edge>
    <edge source="PAN" target="CHL">
      <data key="d0">9311248</data>
    </edge>
    <edge source="PAN" target="COL">
      <data key="d0">41438221</data>
    </edge>
    <edge source="PAN" target="CRI">
      <data key="d0">18297189</data>
    </edge>
    <edge source="PAN" target="ECU">
      <data key="d0">6735542</data>
    </edge>
    <edge source="PAN" target="SLV">
      <data key="d0">7657492</data>
    </edge>
    <edge source="PAN" target="FRA">
      <data key="d0">81582</data>
    </edge>
    <edge source="PAN" target="DEU">
      <data key="d0">60826</data>
    </edge>
    <edge source="PAN" target="GTM">
      <data key="d0">12949695</data>
    </edge>
    <edge source="PAN" target="HND">
      <data key="d0">9392074</data>
    </edge>
    <edge source="PAN" target="JAM">
      <data key="d0">3805628</data>
    </edge>
    <edge source="PAN" target="JPN">
      <data key="d0">39600</data>
    </edge>
    <edge source="PAN" target="MEX">
      <data key="d0">5043954</data>
    </edge>
    <edge source="PAN" target="OMN">
      <data key="d0">13430</data>
    </edge>
    <edge source="PAN" target="NLD">
      <data key="d0">29904</data>
    </edge>
    <edge source="PAN" target="NIC">
      <data key="d0">11221737</data>
    </edge>
    <edge source="PAN" target="PRY">
      <data key="d0">1701275</data>
    </edge>
    <edge source="PAN" target="PER">
      <data key="d0">10056786</data>
    </edge>
    <edge source="PAN" target="RUS">
      <data key="d0">22846</data>
    </edge>
    <edge source="PAN" target="SGP">
      <data key="d0">371384</data>
    </edge>
    <edge source="PAN" target="ESP">
      <data key="d0">178936</data>
    </edge>
    <edge source="PAN" target="ARE">
      <data key="d0">1803468</data>
    </edge>
    <edge source="PAN" target="TUR">
      <data key="d0">42054</data>
    </edge>
    <edge source="PAN" target="GBR">
      <data key="d0">34544</data>
    </edge>
    <edge source="PAN" target="USA">
      <data key="d0">7391954</data>
    </edge>
    <edge source="PAN" target="URY">
      <data key="d0">2265775</data>
    </edge>
    <edge source="PRY" target="ARG">
      <data key="d0">22009792</data>
    </edge>
    <edge source="PRY" target="BEL">
      <data key="d0">516266</data>
    </edge>
    <edge source="PRY" target="BOL">
      <data key="d0">1031452</data>
    </edge>
    <edge source="PRY" target="BRA">
      <data key="d0">125446203</data>
    </edge>
    <edge source="PRY" target="CAN">
      <data key="d0">10312</data>
    </edge>
    <edge source="PRY" target="CHL">
      <data key="d0">83545</data>
    </edge>
    <edge source="PRY" target="CHN">
      <data key="d0">11185</data>
    </edge>
    <edge source="PRY" target="DEU">
      <data key="d0">282380</data>
    </edge>
    <edge source="PRY" target="GTM">
      <data key="d0">48078</data>
    </edge>
    <edge source="PRY" target="HND">
      <data key="d0">15310</data>
    </edge>
    <edge source="PRY" target="HKG">
      <data key="d0">25697</data>
    </edge>
    <edge source="PRY" target="JPN">
      <data key="d0">29229</data>
    </edge>
    <edge source="PRY" target="KOR">
      <data key="d0">14842</data>
    </edge>
    <edge source="PRY" target="MEX">
      <data key="d0">11103</data>
    </edge>
    <edge source="PRY" target="PAN">
      <data key="d0">182013</data>
    </edge>
    <edge source="PRY" target="PER">
      <data key="d0">31666</data>
    </edge>
    <edge source="PRY" target="GBR">
      <data key="d0">41271</data>
    </edge>
    <edge source="PRY" target="USA">
      <data key="d0">2966516</data>
    </edge>
    <edge source="PRY" target="URY">
      <data key="d0">1298630</data>
    </edge>
    <edge source="PER" target="ARG">
      <data key="d0">784913</data>
    </edge>
    <edge source="PER" target="AUS">
      <data key="d0">71124</data>
    </edge>
    <edge source="PER" target="BEL">
      <data key="d0">24716</data>
    </edge>
    <edge source="PER" target="BOL">
      <data key="d0">7350258</data>
    </edge>
    <edge source="PER" target="BRA">
      <data key="d0">420305</data>
    </edge>
    <edge source="PER" target="CAN">
      <data key="d0">331825</data>
    </edge>
    <edge source="PER" target="CHL">
      <data key="d0">9824720</data>
    </edge>
    <edge source="PER" target="CHN">
      <data key="d0">37937</data>
    </edge>
    <edge source="PER" target="COL">
      <data key="d0">3685016</data>
    </edge>
    <edge source="PER" target="CRI">
      <data key="d0">1377103</data>
    </edge>
    <edge source="PER" target="DNK">
      <data key="d0">120165</data>
    </edge>
    <edge source="PER" target="ECU">
      <data key="d0">4443500</data>
    </edge>
    <edge source="PER" target="SLV">
      <data key="d0">404530</data>
    </edge>
    <edge source="PER" target="FIN">
      <data key="d0">39853</data>
    </edge>
    <edge source="PER" target="FRA">
      <data key="d0">51370</data>
    </edge>
    <edge source="PER" target="DEU">
      <data key="d0">1285601</data>
    </edge>
    <edge source="PER" target="GTM">
      <data key="d0">414103</data>
    </edge>
    <edge source="PER" target="HND">
      <data key="d0">97730</data>
    </edge>
    <edge source="PER" target="HKG">
      <data key="d0">436608</data>
    </edge>
    <edge source="PER" target="IDN">
      <data key="d0">44303</data>
    </edge>
    <edge source="PER" target="IRL">
      <data key="d0">83257</data>
    </edge>
    <edge source="PER" target="ITA">
      <data key="d0">342062</data>
    </edge>
    <edge source="PER" target="JAM">
      <data key="d0">101150</data>
    </edge>
    <edge source="PER" target="JPN">
      <data key="d0">100085</data>
    </edge>
    <edge source="PER" target="MYS">
      <data key="d0">10035</data>
    </edge>
    <edge source="PER" target="MEX">
      <data key="d0">528060</data>
    </edge>
    <edge source="PER" target="MOZ">
      <data key="d0">98477</data>
    </edge>
    <edge source="PER" target="OMN">
      <data key="d0">14402</data>
    </edge>
    <edge source="PER" target="NLD">
      <data key="d0">158002</data>
    </edge>
    <edge source="PER" target="NIC">
      <data key="d0">192020</data>
    </edge>
    <edge source="PER" target="PAN">
      <data key="d0">3039643</data>
    </edge>
    <edge source="PER" target="PRY">
      <data key="d0">30807</data>
    </edge>
    <edge source="PER" target="POL">
      <data key="d0">15330</data>
    </edge>
    <edge source="PER" target="IND">
      <data key="d0">17413</data>
    </edge>
    <edge source="PER" target="ZAF">
      <data key="d0">118747</data>
    </edge>
    <edge source="PER" target="ESP">
      <data key="d0">292049</data>
    </edge>
    <edge source="PER" target="SWE">
      <data key="d0">11767</data>
    </edge>
    <edge source="PER" target="CHE">
      <data key="d0">575034</data>
    </edge>
    <edge source="PER" target="GBR">
      <data key="d0">36256</data>
    </edge>
    <edge source="PER" target="USA">
      <data key="d0">6435077</data>
    </edge>
    <edge source="PER" target="URY">
      <data key="d0">108188</data>
    </edge>
    <edge source="PHL" target="DZA">
      <data key="d0">39998</data>
    </edge>
    <edge source="PHL" target="ARG">
      <data key="d0">11863675</data>
    </edge>
    <edge source="PHL" target="AUS">
      <data key="d0">117659474</data>
    </edge>
    <edge source="PHL" target="AUT">
      <data key="d0">57561296</data>
    </edge>
    <edge source="PHL" target="BEL">
      <data key="d0">39400943</data>
    </edge>
    <edge source="PHL" target="BOL">
      <data key="d0">304893</data>
    </edge>
    <edge source="PHL" target="BRA">
      <data key="d0">16738940</data>
    </edge>
    <edge source="PHL" target="BGR">
      <data key="d0">29688851</data>
    </edge>
    <edge source="PHL" target="BDI">
      <data key="d0">49607</data>
    </edge>
    <edge source="PHL" target="KHM">
      <data key="d0">5350492</data>
    </edge>
    <edge source="PHL" target="CMR">
      <data key="d0">146025</data>
    </edge>
    <edge source="PHL" target="CAN">
      <data key="d0">325331008</data>
    </edge>
    <edge source="PHL" target="LKA">
      <data key="d0">322266</data>
    </edge>
    <edge source="PHL" target="CHL">
      <data key="d0">326478</data>
    </edge>
    <edge source="PHL" target="CHN">
      <data key="d0">1787501188</data>
    </edge>
    <edge source="PHL" target="COL">
      <data key="d0">171708</data>
    </edge>
    <edge source="PHL" target="CRI">
      <data key="d0">3938855</data>
    </edge>
    <edge source="PHL" target="HRV">
      <data key="d0">10119</data>
    </edge>
    <edge source="PHL" target="CZE">
      <data key="d0">40655340</data>
    </edge>
    <edge source="PHL" target="DNK">
      <data key="d0">3951876</data>
    </edge>
    <edge source="PHL" target="ECU">
      <data key="d0">27456</data>
    </edge>
    <edge source="PHL" target="ETH">
      <data key="d0">528111</data>
    </edge>
    <edge source="PHL" target="EST">
      <data key="d0">399564</data>
    </edge>
    <edge source="PHL" target="FIN">
      <data key="d0">4942151</data>
    </edge>
    <edge source="PHL" target="FRA">
      <data key="d0">320873381</data>
    </edge>
    <edge source="PHL" target="DEU">
      <data key="d0">1201301667</data>
    </edge>
    <edge source="PHL" target="HKG">
      <data key="d0">4971960402</data>
    </edge>
    <edge source="PHL" target="HUN">
      <data key="d0">30448514</data>
    </edge>
    <edge source="PHL" target="IDN">
      <data key="d0">102266496</data>
    </edge>
    <edge source="PHL" target="IRL">
      <data key="d0">25846722</data>
    </edge>
    <edge source="PHL" target="ISR">
      <data key="d0">15498909</data>
    </edge>
    <edge source="PHL" target="ITA">
      <data key="d0">15079629</data>
    </edge>
    <edge source="PHL" target="CIV">
      <data key="d0">13229</data>
    </edge>
    <edge source="PHL" target="JPN">
      <data key="d0">3243142198</data>
    </edge>
    <edge source="PHL" target="KAZ">
      <data key="d0">58372</data>
    </edge>
    <edge source="PHL" target="JOR">
      <data key="d0">304921</data>
    </edge>
    <edge source="PHL" target="KOR">
      <data key="d0">816121969</data>
    </edge>
    <edge source="PHL" target="LBN">
      <data key="d0">824429</data>
    </edge>
    <edge source="PHL" target="LVA">
      <data key="d0">309147</data>
    </edge>
    <edge source="PHL" target="LTU">
      <data key="d0">255565</data>
    </edge>
    <edge source="PHL" target="MYS">
      <data key="d0">611689497</data>
    </edge>
    <edge source="PHL" target="MUS">
      <data key="d0">438813</data>
    </edge>
    <edge source="PHL" target="MEX">
      <data key="d0">292715170</data>
    </edge>
    <edge source="PHL" target="MDA">
      <data key="d0">17298</data>
    </edge>
    <edge source="PHL" target="MAR">
      <data key="d0">5587827</data>
    </edge>
    <edge source="PHL" target="OMN">
      <data key="d0">1062088</data>
    </edge>
    <edge source="PHL" target="NLD">
      <data key="d0">801064940</data>
    </edge>
    <edge source="PHL" target="NZL">
      <data key="d0">5638533</data>
    </edge>
    <edge source="PHL" target="NOR">
      <data key="d0">704256</data>
    </edge>
    <edge source="PHL" target="PAK">
      <data key="d0">287500</data>
    </edge>
    <edge source="PHL" target="PAN">
      <data key="d0">409719</data>
    </edge>
    <edge source="PHL" target="PER">
      <data key="d0">24757</data>
    </edge>
    <edge source="PHL" target="POL">
      <data key="d0">18617177</data>
    </edge>
    <edge source="PHL" target="PRT">
      <data key="d0">2989617</data>
    </edge>
    <edge source="PHL" target="ROU">
      <data key="d0">18877922</data>
    </edge>
    <edge source="PHL" target="RUS">
      <data key="d0">18597513</data>
    </edge>
    <edge source="PHL" target="SAU">
      <data key="d0">2144747</data>
    </edge>
    <edge source="PHL" target="SRB">
      <data key="d0">657632</data>
    </edge>
    <edge source="PHL" target="IND">
      <data key="d0">34857722</data>
    </edge>
    <edge source="PHL" target="SGP">
      <data key="d0">3153796151</data>
    </edge>
    <edge source="PHL" target="SVK">
      <data key="d0">3235304</data>
    </edge>
    <edge source="PHL" target="VNM">
      <data key="d0">334750426</data>
    </edge>
    <edge source="PHL" target="SVN">
      <data key="d0">254529</data>
    </edge>
    <edge source="PHL" target="ZAF">
      <data key="d0">16056477</data>
    </edge>
    <edge source="PHL" target="ESP">
      <data key="d0">6487404</data>
    </edge>
    <edge source="PHL" target="SWE">
      <data key="d0">1410531</data>
    </edge>
    <edge source="PHL" target="CHE">
      <data key="d0">40034076</data>
    </edge>
    <edge source="PHL" target="THA">
      <data key="d0">674770153</data>
    </edge>
    <edge source="PHL" target="TGO">
      <data key="d0">144504</data>
    </edge>
    <edge source="PHL" target="ARE">
      <data key="d0">37743263</data>
    </edge>
    <edge source="PHL" target="TUN">
      <data key="d0">4165457</data>
    </edge>
    <edge source="PHL" target="TUR">
      <data key="d0">3927614</data>
    </edge>
    <edge source="PHL" target="UKR">
      <data key="d0">422219</data>
    </edge>
    <edge source="PHL" target="EGY">
      <data key="d0">765599</data>
    </edge>
    <edge source="PHL" target="GBR">
      <data key="d0">74865324</data>
    </edge>
    <edge source="PHL" target="USA">
      <data key="d0">2864332914</data>
    </edge>
    <edge source="POL" target="ALB">
      <data key="d0">5620743</data>
    </edge>
    <edge source="POL" target="DZA">
      <data key="d0">25219057</data>
    </edge>
    <edge source="POL" target="AZE">
      <data key="d0">5440054</data>
    </edge>
    <edge source="POL" target="ARG">
      <data key="d0">10167718</data>
    </edge>
    <edge source="POL" target="AUS">
      <data key="d0">50068790</data>
    </edge>
    <edge source="POL" target="AUT">
      <data key="d0">160921853</data>
    </edge>
    <edge source="POL" target="ARM">
      <data key="d0">1246140</data>
    </edge>
    <edge source="POL" target="BEL">
      <data key="d0">317103818</data>
    </edge>
    <edge source="POL" target="BOL">
      <data key="d0">958963</data>
    </edge>
    <edge source="POL" target="BWA">
      <data key="d0">26035</data>
    </edge>
    <edge source="POL" target="BRA">
      <data key="d0">34408187</data>
    </edge>
    <edge source="POL" target="BGR">
      <data key="d0">53997016</data>
    </edge>
    <edge source="POL" target="BLR">
      <data key="d0">79428911</data>
    </edge>
    <edge source="POL" target="KHM">
      <data key="d0">104685</data>
    </edge>
    <edge source="POL" target="CMR">
      <data key="d0">1117586</data>
    </edge>
    <edge source="POL" target="CAN">
      <data key="d0">21868270</data>
    </edge>
    <edge source="POL" target="LKA">
      <data key="d0">1315125</data>
    </edge>
    <edge source="POL" target="CHL">
      <data key="d0">6279766</data>
    </edge>
    <edge source="POL" target="CHN">
      <data key="d0">231650007</data>
    </edge>
    <edge source="POL" target="COL">
      <data key="d0">6175293</data>
    </edge>
    <edge source="POL" target="CRI">
      <data key="d0">552412</data>
    </edge>
    <edge source="POL" target="HRV">
      <data key="d0">40600946</data>
    </edge>
    <edge source="POL" target="CZE">
      <data key="d0">568836162</data>
    </edge>
    <edge source="POL" target="BEN">
      <data key="d0">2484190</data>
    </edge>
    <edge source="POL" target="DNK">
      <data key="d0">482846546</data>
    </edge>
    <edge source="POL" target="ECU">
      <data key="d0">373928</data>
    </edge>
    <edge source="POL" target="SLV">
      <data key="d0">78112</data>
    </edge>
    <edge source="POL" target="ETH">
      <data key="d0">1479847</data>
    </edge>
    <edge source="POL" target="EST">
      <data key="d0">86482981</data>
    </edge>
    <edge source="POL" target="FIN">
      <data key="d0">157746547</data>
    </edge>
    <edge source="POL" target="FRA">
      <data key="d0">1250251524</data>
    </edge>
    <edge source="POL" target="GEO">
      <data key="d0">5152463</data>
    </edge>
    <edge source="POL" target="GMB">
      <data key="d0">79277</data>
    </edge>
    <edge source="POL" target="PSE">
      <data key="d0">12110</data>
    </edge>
    <edge source="POL" target="DEU">
      <data key="d0">4337615178</data>
    </edge>
    <edge source="POL" target="GHA">
      <data key="d0">1956442</data>
    </edge>
    <edge source="POL" target="GRC">
      <data key="d0">66478816</data>
    </edge>
    <edge source="POL" target="GTM">
      <data key="d0">120647</data>
    </edge>
    <edge source="POL" target="HND">
      <data key="d0">25173</data>
    </edge>
    <edge source="POL" target="HKG">
      <data key="d0">27891160</data>
    </edge>
    <edge source="POL" target="HUN">
      <data key="d0">428695225</data>
    </edge>
    <edge source="POL" target="IDN">
      <data key="d0">6212212</data>
    </edge>
    <edge source="POL" target="IRL">
      <data key="d0">30331033</data>
    </edge>
    <edge source="POL" target="ISR">
      <data key="d0">44080914</data>
    </edge>
    <edge source="POL" target="ITA">
      <data key="d0">858159710</data>
    </edge>
    <edge source="POL" target="CIV">
      <data key="d0">637854</data>
    </edge>
    <edge source="POL" target="JAM">
      <data key="d0">26574</data>
    </edge>
    <edge source="POL" target="JPN">
      <data key="d0">14227038</data>
    </edge>
    <edge source="POL" target="KAZ">
      <data key="d0">22729446</data>
    </edge>
    <edge source="POL" target="JOR">
      <data key="d0">10249534</data>
    </edge>
    <edge source="POL" target="KOR">
      <data key="d0">39353928</data>
    </edge>
    <edge source="POL" target="KGZ">
      <data key="d0">422466</data>
    </edge>
    <edge source="POL" target="LBN">
      <data key="d0">2712132</data>
    </edge>
    <edge source="POL" target="LVA">
      <data key="d0">112435446</data>
    </edge>
    <edge source="POL" target="LTU">
      <data key="d0">155415657</data>
    </edge>
    <edge source="POL" target="MDG">
      <data key="d0">87922</data>
    </edge>
    <edge source="POL" target="MYS">
      <data key="d0">12326134</data>
    </edge>
    <edge source="POL" target="MRT">
      <data key="d0">65070</data>
    </edge>
    <edge source="POL" target="MUS">
      <data key="d0">3098153</data>
    </edge>
    <edge source="POL" target="MEX">
      <data key="d0">20094646</data>
    </edge>
    <edge source="POL" target="MDA">
      <data key="d0">11014502</data>
    </edge>
    <edge source="POL" target="MAR">
      <data key="d0">38108387</data>
    </edge>
    <edge source="POL" target="MOZ">
      <data key="d0">2252364</data>
    </edge>
    <edge source="POL" target="OMN">
      <data key="d0">13038878</data>
    </edge>
    <edge source="POL" target="NAM">
      <data key="d0">131387</data>
    </edge>
    <edge source="POL" target="NLD">
      <data key="d0">552877270</data>
    </edge>
    <edge source="POL" target="NZL">
      <data key="d0">9779862</data>
    </edge>
    <edge source="POL" target="NIC">
      <data key="d0">42414</data>
    </edge>
    <edge source="POL" target="NER">
      <data key="d0">63400</data>
    </edge>
    <edge source="POL" target="NOR">
      <data key="d0">77916586</data>
    </edge>
    <edge source="POL" target="PAK">
      <data key="d0">3248312</data>
    </edge>
    <edge source="POL" target="PAN">
      <data key="d0">347114</data>
    </edge>
    <edge source="POL" target="PRY">
      <data key="d0">1617634</data>
    </edge>
    <edge source="POL" target="PER">
      <data key="d0">17316189</data>
    </edge>
    <edge source="POL" target="PHL">
      <data key="d0">2249403</data>
    </edge>
    <edge source="POL" target="PRT">
      <data key="d0">77841420</data>
    </edge>
    <edge source="POL" target="ROU">
      <data key="d0">324999585</data>
    </edge>
    <edge source="POL" target="RUS">
      <data key="d0">384719409</data>
    </edge>
    <edge source="POL" target="SAU">
      <data key="d0">45238923</data>
    </edge>
    <edge source="POL" target="SEN">
      <data key="d0">364963</data>
    </edge>
    <edge source="POL" target="SRB">
      <data key="d0">53803768</data>
    </edge>
    <edge source="POL" target="IND">
      <data key="d0">48962177</data>
    </edge>
    <edge source="POL" target="SGP">
      <data key="d0">22146973</data>
    </edge>
    <edge source="POL" target="SVK">
      <data key="d0">296609048</data>
    </edge>
    <edge source="POL" target="VNM">
      <data key="d0">7647260</data>
    </edge>
    <edge source="POL" target="SVN">
      <data key="d0">52504452</data>
    </edge>
    <edge source="POL" target="ZAF">
      <data key="d0">34466335</data>
    </edge>
    <edge source="POL" target="ZWE">
      <data key="d0">77420</data>
    </edge>
    <edge source="POL" target="ESP">
      <data key="d0">457814976</data>
    </edge>
    <edge source="POL" target="SWE">
      <data key="d0">575521045</data>
    </edge>
    <edge source="POL" target="CHE">
      <data key="d0">210274939</data>
    </edge>
    <edge source="POL" target="THA">
      <data key="d0">10943891</data>
    </edge>
    <edge source="POL" target="TGO">
      <data key="d0">65151</data>
    </edge>
    <edge source="POL" target="ARE">
      <data key="d0">73773837</data>
    </edge>
    <edge source="POL" target="TUN">
      <data key="d0">36967510</data>
    </edge>
    <edge source="POL" target="TUR">
      <data key="d0">194117455</data>
    </edge>
    <edge source="POL" target="UGA">
      <data key="d0">581652</data>
    </edge>
    <edge source="POL" target="UKR">
      <data key="d0">293986278</data>
    </edge>
    <edge source="POL" target="MKD">
      <data key="d0">4851629</data>
    </edge>
    <edge source="POL" target="EGY">
      <data key="d0">40096562</data>
    </edge>
    <edge source="POL" target="GBR">
      <data key="d0">1183694706</data>
    </edge>
    <edge source="POL" target="TZA">
      <data key="d0">914500</data>
    </edge>
    <edge source="POL" target="USA">
      <data key="d0">406972340</data>
    </edge>
    <edge source="POL" target="BFA">
      <data key="d0">157171</data>
    </edge>
    <edge source="POL" target="URY">
      <data key="d0">2159452</data>
    </edge>
    <edge source="PRT" target="ALB">
      <data key="d0">95096</data>
    </edge>
    <edge source="PRT" target="DZA">
      <data key="d0">25642173</data>
    </edge>
    <edge source="PRT" target="ARG">
      <data key="d0">7382180</data>
    </edge>
    <edge source="PRT" target="AUS">
      <data key="d0">6079282</data>
    </edge>
    <edge source="PRT" target="AUT">
      <data key="d0">51863750</data>
    </edge>
    <edge source="PRT" target="BEL">
      <data key="d0">83936424</data>
    </edge>
    <edge source="PRT" target="BOL">
      <data key="d0">790391</data>
    </edge>
    <edge source="PRT" target="BWA">
      <data key="d0">10730</data>
    </edge>
    <edge source="PRT" target="BRA">
      <data key="d0">7279737</data>
    </edge>
    <edge source="PRT" target="BGR">
      <data key="d0">5597652</data>
    </edge>
    <edge source="PRT" target="BDI">
      <data key="d0">62252</data>
    </edge>
    <edge source="PRT" target="CMR">
      <data key="d0">793223</data>
    </edge>
    <edge source="PRT" target="CAN">
      <data key="d0">13059538</data>
    </edge>
    <edge source="PRT" target="CAF">
      <data key="d0">157868</data>
    </edge>
    <edge source="PRT" target="LKA">
      <data key="d0">445826</data>
    </edge>
    <edge source="PRT" target="CHL">
      <data key="d0">13149814</data>
    </edge>
    <edge source="PRT" target="CHN">
      <data key="d0">45562311</data>
    </edge>
    <edge source="PRT" target="COL">
      <data key="d0">11906542</data>
    </edge>
    <edge source="PRT" target="CRI">
      <data key="d0">113807</data>
    </edge>
    <edge source="PRT" target="HRV">
      <data key="d0">1174336</data>
    </edge>
    <edge source="PRT" target="CZE">
      <data key="d0">15305329</data>
    </edge>
    <edge source="PRT" target="BEN">
      <data key="d0">316236</data>
    </edge>
    <edge source="PRT" target="DNK">
      <data key="d0">4242268</data>
    </edge>
    <edge source="PRT" target="ECU">
      <data key="d0">187872</data>
    </edge>
    <edge source="PRT" target="ETH">
      <data key="d0">423644</data>
    </edge>
    <edge source="PRT" target="EST">
      <data key="d0">1078913</data>
    </edge>
    <edge source="PRT" target="FIN">
      <data key="d0">12703826</data>
    </edge>
    <edge source="PRT" target="FRA">
      <data key="d0">234244598</data>
    </edge>
    <edge source="PRT" target="GEO">
      <data key="d0">399139</data>
    </edge>
    <edge source="PRT" target="DEU">
      <data key="d0">602536508</data>
    </edge>
    <edge source="PRT" target="GHA">
      <data key="d0">1887302</data>
    </edge>
    <edge source="PRT" target="GRC">
      <data key="d0">5477063</data>
    </edge>
    <edge source="PRT" target="HND">
      <data key="d0">124233</data>
    </edge>
    <edge source="PRT" target="HKG">
      <data key="d0">18988699</data>
    </edge>
    <edge source="PRT" target="HUN">
      <data key="d0">36464591</data>
    </edge>
    <edge source="PRT" target="IDN">
      <data key="d0">71460</data>
    </edge>
    <edge source="PRT" target="IRL">
      <data key="d0">43277264</data>
    </edge>
    <edge source="PRT" target="ISR">
      <data key="d0">2439550</data>
    </edge>
    <edge source="PRT" target="ITA">
      <data key="d0">86300067</data>
    </edge>
    <edge source="PRT" target="CIV">
      <data key="d0">2173199</data>
    </edge>
    <edge source="PRT" target="JAM">
      <data key="d0">174018</data>
    </edge>
    <edge source="PRT" target="JPN">
      <data key="d0">4219762</data>
    </edge>
    <edge source="PRT" target="KAZ">
      <data key="d0">142137</data>
    </edge>
    <edge source="PRT" target="JOR">
      <data key="d0">516588</data>
    </edge>
    <edge source="PRT" target="KOR">
      <data key="d0">7736149</data>
    </edge>
    <edge source="PRT" target="LBN">
      <data key="d0">1722376</data>
    </edge>
    <edge source="PRT" target="LVA">
      <data key="d0">1047734</data>
    </edge>
    <edge source="PRT" target="LTU">
      <data key="d0">2502896</data>
    </edge>
    <edge source="PRT" target="MDG">
      <data key="d0">24713</data>
    </edge>
    <edge source="PRT" target="MWI">
      <data key="d0">182982</data>
    </edge>
    <edge source="PRT" target="MYS">
      <data key="d0">1590678</data>
    </edge>
    <edge source="PRT" target="MRT">
      <data key="d0">743936</data>
    </edge>
    <edge source="PRT" target="MUS">
      <data key="d0">170871</data>
    </edge>
    <edge source="PRT" target="MEX">
      <data key="d0">14589031</data>
    </edge>
    <edge source="PRT" target="MDA">
      <data key="d0">30364</data>
    </edge>
    <edge source="PRT" target="MAR">
      <data key="d0">49478313</data>
    </edge>
    <edge source="PRT" target="MOZ">
      <data key="d0">35677145</data>
    </edge>
    <edge source="PRT" target="OMN">
      <data key="d0">991268</data>
    </edge>
    <edge source="PRT" target="NAM">
      <data key="d0">85387</data>
    </edge>
    <edge source="PRT" target="NLD">
      <data key="d0">39465874</data>
    </edge>
    <edge source="PRT" target="NZL">
      <data key="d0">312467</data>
    </edge>
    <edge source="PRT" target="NOR">
      <data key="d0">8029979</data>
    </edge>
    <edge source="PRT" target="PAK">
      <data key="d0">430792</data>
    </edge>
    <edge source="PRT" target="PAN">
      <data key="d0">6800989</data>
    </edge>
    <edge source="PRT" target="PRY">
      <data key="d0">716963</data>
    </edge>
    <edge source="PRT" target="PER">
      <data key="d0">3450153</data>
    </edge>
    <edge source="PRT" target="PHL">
      <data key="d0">1303364</data>
    </edge>
    <edge source="PRT" target="POL">
      <data key="d0">52233762</data>
    </edge>
    <edge source="PRT" target="ROU">
      <data key="d0">68888484</data>
    </edge>
    <edge source="PRT" target="RUS">
      <data key="d0">1555777</data>
    </edge>
    <edge source="PRT" target="SAU">
      <data key="d0">6834167</data>
    </edge>
    <edge source="PRT" target="SEN">
      <data key="d0">1411871</data>
    </edge>
    <edge source="PRT" target="SRB">
      <data key="d0">1438606</data>
    </edge>
    <edge source="PRT" target="IND">
      <data key="d0">6139366</data>
    </edge>
    <edge source="PRT" target="SGP">
      <data key="d0">20277433</data>
    </edge>
    <edge source="PRT" target="SVK">
      <data key="d0">14099389</data>
    </edge>
    <edge source="PRT" target="VNM">
      <data key="d0">531410</data>
    </edge>
    <edge source="PRT" target="SVN">
      <data key="d0">1150038</data>
    </edge>
    <edge source="PRT" target="ZAF">
      <data key="d0">3889959</data>
    </edge>
    <edge source="PRT" target="ZWE">
      <data key="d0">1049827</data>
    </edge>
    <edge source="PRT" target="ESP">
      <data key="d0">407823694</data>
    </edge>
    <edge source="PRT" target="SWE">
      <data key="d0">20001164</data>
    </edge>
    <edge source="PRT" target="CHE">
      <data key="d0">30291705</data>
    </edge>
    <edge source="PRT" target="THA">
      <data key="d0">3298300</data>
    </edge>
    <edge source="PRT" target="TGO">
      <data key="d0">501119</data>
    </edge>
    <edge source="PRT" target="ARE">
      <data key="d0">9546038</data>
    </edge>
    <edge source="PRT" target="TUN">
      <data key="d0">3433305</data>
    </edge>
    <edge source="PRT" target="TUR">
      <data key="d0">48965757</data>
    </edge>
    <edge source="PRT" target="UGA">
      <data key="d0">348231</data>
    </edge>
    <edge source="PRT" target="UKR">
      <data key="d0">1906290</data>
    </edge>
    <edge source="PRT" target="MKD">
      <data key="d0">21502</data>
    </edge>
    <edge source="PRT" target="EGY">
      <data key="d0">2472794</data>
    </edge>
    <edge source="PRT" target="GBR">
      <data key="d0">318449103</data>
    </edge>
    <edge source="PRT" target="TZA">
      <data key="d0">71828</data>
    </edge>
    <edge source="PRT" target="USA">
      <data key="d0">94266372</data>
    </edge>
    <edge source="PRT" target="BFA">
      <data key="d0">99082</data>
    </edge>
    <edge source="PRT" target="URY">
      <data key="d0">2172500</data>
    </edge>
    <edge source="SEN" target="BEL">
      <data key="d0">991294</data>
    </edge>
    <edge source="SEN" target="CMR">
      <data key="d0">275706</data>
    </edge>
    <edge source="SEN" target="CAF">
      <data key="d0">44704</data>
    </edge>
    <edge source="SEN" target="CHN">
      <data key="d0">150692</data>
    </edge>
    <edge source="SEN" target="BEN">
      <data key="d0">4233820</data>
    </edge>
    <edge source="SEN" target="FRA">
      <data key="d0">130440</data>
    </edge>
    <edge source="SEN" target="GMB">
      <data key="d0">457496</data>
    </edge>
    <edge source="SEN" target="DEU">
      <data key="d0">834722</data>
    </edge>
    <edge source="SEN" target="CIV">
      <data key="d0">868945</data>
    </edge>
    <edge source="SEN" target="MRT">
      <data key="d0">1106103</data>
    </edge>
    <edge source="SEN" target="NER">
      <data key="d0">1098413</data>
    </edge>
    <edge source="SEN" target="ESP">
      <data key="d0">428544</data>
    </edge>
    <edge source="SEN" target="TGO">
      <data key="d0">3968163</data>
    </edge>
    <edge source="SEN" target="ARE">
      <data key="d0">490409</data>
    </edge>
    <edge source="SEN" target="EGY">
      <data key="d0">17180</data>
    </edge>
    <edge source="SEN" target="GBR">
      <data key="d0">46653</data>
    </edge>
    <edge source="SEN" target="USA">
      <data key="d0">57357</data>
    </edge>
    <edge source="SEN" target="BFA">
      <data key="d0">829215</data>
    </edge>
    <edge source="IND" target="ALB">
      <data key="d0">726796</data>
    </edge>
    <edge source="IND" target="DZA">
      <data key="d0">91214090</data>
    </edge>
    <edge source="IND" target="AZE">
      <data key="d0">1315025</data>
    </edge>
    <edge source="IND" target="ARG">
      <data key="d0">10143930</data>
    </edge>
    <edge source="IND" target="AUS">
      <data key="d0">67573609</data>
    </edge>
    <edge source="IND" target="AUT">
      <data key="d0">56967549</data>
    </edge>
    <edge source="IND" target="ARM">
      <data key="d0">413874</data>
    </edge>
    <edge source="IND" target="BEL">
      <data key="d0">37327217</data>
    </edge>
    <edge source="IND" target="BOL">
      <data key="d0">965927</data>
    </edge>
    <edge source="IND" target="BWA">
      <data key="d0">1005495</data>
    </edge>
    <edge source="IND" target="BRA">
      <data key="d0">37076966</data>
    </edge>
    <edge source="IND" target="BGR">
      <data key="d0">3869983</data>
    </edge>
    <edge source="IND" target="BDI">
      <data key="d0">254437</data>
    </edge>
    <edge source="IND" target="BLR">
      <data key="d0">116512</data>
    </edge>
    <edge source="IND" target="KHM">
      <data key="d0">1966770</data>
    </edge>
    <edge source="IND" target="CMR">
      <data key="d0">3049914</data>
    </edge>
    <edge source="IND" target="CAN">
      <data key="d0">28375664</data>
    </edge>
    <edge source="IND" target="CAF">
      <data key="d0">110306</data>
    </edge>
    <edge source="IND" target="LKA">
      <data key="d0">91122545</data>
    </edge>
    <edge source="IND" target="CHL">
      <data key="d0">10119140</data>
    </edge>
    <edge source="IND" target="CHN">
      <data key="d0">312790188</data>
    </edge>
    <edge source="IND" target="COL">
      <data key="d0">15180173</data>
    </edge>
    <edge source="IND" target="CRI">
      <data key="d0">2825082</data>
    </edge>
    <edge source="IND" target="HRV">
      <data key="d0">3759648</data>
    </edge>
    <edge source="IND" target="CZE">
      <data key="d0">26794585</data>
    </edge>
    <edge source="IND" target="BEN">
      <data key="d0">15848052</data>
    </edge>
    <edge source="IND" target="DNK">
      <data key="d0">10976887</data>
    </edge>
    <edge source="IND" target="ECU">
      <data key="d0">2969697</data>
    </edge>
    <edge source="IND" target="SLV">
      <data key="d0">1010943</data>
    </edge>
    <edge source="IND" target="ETH">
      <data key="d0">26186827</data>
    </edge>
    <edge source="IND" target="EST">
      <data key="d0">3082842</data>
    </edge>
    <edge source="IND" target="FIN">
      <data key="d0">18008995</data>
    </edge>
    <edge source="IND" target="FRA">
      <data key="d0">220484996</data>
    </edge>
    <edge source="IND" target="GEO">
      <data key="d0">3951269</data>
    </edge>
    <edge source="IND" target="GMB">
      <data key="d0">368970</data>
    </edge>
    <edge source="IND" target="DEU">
      <data key="d0">361587158</data>
    </edge>
    <edge source="IND" target="GHA">
      <data key="d0">24957505</data>
    </edge>
    <edge source="IND" target="GRC">
      <data key="d0">1699273</data>
    </edge>
    <edge source="IND" target="GTM">
      <data key="d0">3204989</data>
    </edge>
    <edge source="IND" target="HND">
      <data key="d0">1329439</data>
    </edge>
    <edge source="IND" target="HKG">
      <data key="d0">86223095</data>
    </edge>
    <edge source="IND" target="HUN">
      <data key="d0">50111502</data>
    </edge>
    <edge source="IND" target="IDN">
      <data key="d0">69349117</data>
    </edge>
    <edge source="IND" target="IRL">
      <data key="d0">15153280</data>
    </edge>
    <edge source="IND" target="ISR">
[truncated: 145,254 more chars]
