# Supplementary material for: Core-periphery structure in sectoral international trade networks: A new approach to an old theory
Source: PLoS One. 2020 Apr 2;15(4):e0229547. doi: 10.1371/journal.pone.0229547 (PMC7117750; doi:10.1371/journal.pone.0229547)
Supplement: S8 File — (ZIP) [file pone.0229547.s008.zip › S8_File/Networks 2016/78-ROAD VEHICLES.graphml]

<?xml version='1.0' encoding='utf-8'?>
<graphml xmlns="http://graphml.graphdrawing.org/xmlns" xmlns:xsi="http://www.w3.org/2001/XMLSchema-instance" xsi:schemaLocation="http://graphml.graphdrawing.org/xmlns http://graphml.graphdrawing.org/xmlns/1.0/graphml.xsd">
  <key attr.name="weight" attr.type="long" for="edge" id="d0" />
  <graph edgedefault="directed">
    <node id="ALB" />
    <node id="DEU" />
    <node id="GRC" />
    <node id="ITA" />
    <node id="SRB" />
    <node id="SVN" />
    <node id="TUR" />
    <node id="EGY" />
    <node id="USA" />
    <node id="DZA" />
    <node id="CAN" />
    <node id="CHE" />
    <node id="TUN" />
    <node id="AZE" />
    <node id="BEL" />
    <node id="BRA" />
    <node id="GEO" />
    <node id="HUN" />
    <node id="KAZ" />
    <node id="KOR" />
    <node id="KGZ" />
    <node id="NLD" />
    <node id="ROU" />
    <node id="RUS" />
    <node id="ARE" />
    <node id="UKR" />
    <node id="GBR" />
    <node id="ARG" />
    <node id="AUS" />
    <node id="AUT" />
    <node id="BOL" />
    <node id="BGR" />
    <node id="CHL" />
    <node id="CHN" />
    <node id="COL" />
    <node id="CRI" />
    <node id="HRV" />
    <node id="CZE" />
    <node id="DNK" />
    <node id="ECU" />
    <node id="SLV" />
    <node id="FRA" />
    <node id="PSE" />
    <node id="GTM" />
    <node id="HND" />
    <node id="ISR" />
    <node id="JAM" />
    <node id="JPN" />
    <node id="LBN" />
    <node id="MEX" />
    <node id="MAR" />
    <node id="NZL" />
    <node id="NIC" />
    <node id="PAN" />
    <node id="PRY" />
    <node id="PER" />
    <node id="POL" />
    <node id="PRT" />
    <node id="SEN" />
    <node id="IND" />
    <node id="ZAF" />
    <node id="ZWE" />
    <node id="ESP" />
    <node id="SWE" />
    <node id="THA" />
    <node id="TZA" />
    <node id="URY" />
    <node id="BWA" />
    <node id="KHM" />
    <node id="CMR" />
    <node id="LKA" />
    <node id="BEN" />
    <node id="EST" />
    <node id="FIN" />
    <node id="GHA" />
    <node id="HKG" />
    <node id="IDN" />
    <node id="IRL" />
    <node id="CIV" />
    <node id="JOR" />
    <node id="LVA" />
    <node id="LTU" />
    <node id="MDG" />
    <node id="MYS" />
    <node id="MRT" />
    <node id="MUS" />
    <node id="MOZ" />
    <node id="OMN" />
    <node id="NAM" />
    <node id="NOR" />
    <node id="PAK" />
    <node id="PHL" />
    <node id="SAU" />
    <node id="SGP" />
    <node id="SVK" />
    <node id="VNM" />
    <node id="UGA" />
    <node id="MKD" />
    <node id="BFA" />
    <node id="ARM" />
    <node id="BLR" />
    <node id="CAF" />
    <node id="ETH" />
    <node id="GMB" />
    <node id="MDA" />
    <node id="TGO" />
    <node id="BDI" />
    <node id="MWI" />
    <node id="NER" />
    <edge source="ALB" target="DEU">
      <data key="d0">63827</data>
    </edge>
    <edge source="ALB" target="GRC">
      <data key="d0">195103</data>
    </edge>
    <edge source="ALB" target="ITA">
      <data key="d0">12284758</data>
    </edge>
    <edge source="ALB" target="SRB">
      <data key="d0">368321</data>
    </edge>
    <edge source="ALB" target="SVN">
      <data key="d0">50916</data>
    </edge>
    <edge source="ALB" target="TUR">
      <data key="d0">24996</data>
    </edge>
    <edge source="ALB" target="EGY">
      <data key="d0">88242</data>
    </edge>
    <edge source="ALB" target="USA">
      <data key="d0">57302</data>
    </edge>
    <edge source="DEU" target="ALB">
      <data key="d0">66462698</data>
    </edge>
    <edge source="DEU" target="DZA">
      <data key="d0">696802037</data>
    </edge>
    <edge source="DEU" target="AZE">
      <data key="d0">55633414</data>
    </edge>
    <edge source="DEU" target="ARG">
      <data key="d0">552264776</data>
    </edge>
    <edge source="DEU" target="AUS">
      <data key="d0">3230336186</data>
    </edge>
    <edge source="DEU" target="AUT">
      <data key="d0">7612401007</data>
    </edge>
    <edge source="DEU" target="ARM">
      <data key="d0">25737035</data>
    </edge>
    <edge source="DEU" target="BEL">
      <data key="d0">7922072039</data>
    </edge>
    <edge source="DEU" target="BOL">
      <data key="d0">13762736</data>
    </edge>
    <edge source="DEU" target="BWA">
      <data key="d0">1993688</data>
    </edge>
    <edge source="DEU" target="BRA">
      <data key="d0">929070494</data>
    </edge>
    <edge source="DEU" target="BGR">
      <data key="d0">483767097</data>
    </edge>
    <edge source="DEU" target="BDI">
      <data key="d0">926700</data>
    </edge>
    <edge source="DEU" target="BLR">
      <data key="d0">130235145</data>
    </edge>
    <edge source="DEU" target="KHM">
      <data key="d0">22141948</data>
    </edge>
    <edge source="DEU" target="CMR">
      <data key="d0">39733413</data>
    </edge>
    <edge source="DEU" target="CAN">
      <data key="d0">3287784524</data>
    </edge>
    <edge source="DEU" target="CAF">
      <data key="d0">1199008</data>
    </edge>
    <edge source="DEU" target="LKA">
      <data key="d0">16891907</data>
    </edge>
    <edge source="DEU" target="CHL">
      <data key="d0">464104883</data>
    </edge>
    <edge source="DEU" target="CHN">
      <data key="d0">22084610290</data>
    </edge>
    <edge source="DEU" target="COL">
      <data key="d0">168948302</data>
    </edge>
    <edge source="DEU" target="CRI">
      <data key="d0">39091403</data>
    </edge>
    <edge source="DEU" target="HRV">
      <data key="d0">518847302</data>
    </edge>
    <edge source="DEU" target="CZE">
      <data key="d0">5372025827</data>
    </edge>
    <edge source="DEU" target="BEN">
      <data key="d0">11242830</data>
    </edge>
    <edge source="DEU" target="DNK">
      <data key="d0">2218965434</data>
    </edge>
    <edge source="DEU" target="ECU">
      <data key="d0">15704904</data>
    </edge>
    <edge source="DEU" target="SLV">
      <data key="d0">6272544</data>
    </edge>
    <edge source="DEU" target="ETH">
      <data key="d0">42880014</data>
    </edge>
    <edge source="DEU" target="EST">
      <data key="d0">227013723</data>
    </edge>
    <edge source="DEU" target="FIN">
      <data key="d0">1647846468</data>
    </edge>
    <edge source="DEU" target="FRA">
      <data key="d0">16450254623</data>
    </edge>
    <edge source="DEU" target="GEO">
      <data key="d0">58016288</data>
    </edge>
    <edge source="DEU" target="GMB">
      <data key="d0">2918453</data>
    </edge>
    <edge source="DEU" target="PSE">
      <data key="d0">36196059</data>
    </edge>
    <edge source="DEU" target="GHA">
      <data key="d0">44034248</data>
    </edge>
    <edge source="DEU" target="GRC">
      <data key="d0">500933553</data>
    </edge>
    <edge source="DEU" target="GTM">
      <data key="d0">39434320</data>
    </edge>
    <edge source="DEU" target="HND">
      <data key="d0">2748450</data>
    </edge>
    <edge source="DEU" target="HKG">
      <data key="d0">591160706</data>
    </edge>
    <edge source="DEU" target="HUN">
      <data key="d0">3723542707</data>
    </edge>
    <edge source="DEU" target="IDN">
      <data key="d0">102775585</data>
    </edge>
    <edge source="DEU" target="IRL">
      <data key="d0">786589463</data>
    </edge>
    <edge source="DEU" target="ISR">
      <data key="d0">842592724</data>
    </edge>
    <edge source="DEU" target="ITA">
      <data key="d0">12351193804</data>
    </edge>
    <edge source="DEU" target="CIV">
      <data key="d0">22717134</data>
    </edge>
    <edge source="DEU" target="JAM">
      <data key="d0">16470116</data>
    </edge>
    <edge source="DEU" target="JPN">
      <data key="d0">5819933562</data>
    </edge>
    <edge source="DEU" target="KAZ">
      <data key="d0">55805753</data>
    </edge>
    <edge source="DEU" target="JOR">
      <data key="d0">195971056</data>
    </edge>
    <edge source="DEU" target="KOR">
      <data key="d0">5639278338</data>
    </edge>
    <edge source="DEU" target="KGZ">
      <data key="d0">5473997</data>
    </edge>
    <edge source="DEU" target="LBN">
      <data key="d0">178727379</data>
    </edge>
    <edge source="DEU" target="LVA">
      <data key="d0">408576018</data>
    </edge>
    <edge source="DEU" target="LTU">
      <data key="d0">688061289</data>
    </edge>
    <edge source="DEU" target="MDG">
      <data key="d0">1851370</data>
    </edge>
    <edge source="DEU" target="MWI">
      <data key="d0">250602</data>
    </edge>
    <edge source="DEU" target="MYS">
      <data key="d0">593447064</data>
    </edge>
    <edge source="DEU" target="MRT">
      <data key="d0">6556777</data>
    </edge>
    <edge source="DEU" target="MUS">
      <data key="d0">34796627</data>
    </edge>
    <edge source="DEU" target="MEX">
      <data key="d0">2057505285</data>
    </edge>
    <edge source="DEU" target="MDA">
      <data key="d0">69700443</data>
    </edge>
    <edge source="DEU" target="MAR">
      <data key="d0">666152052</data>
    </edge>
    <edge source="DEU" target="MOZ">
      <data key="d0">1407183</data>
    </edge>
    <edge source="DEU" target="OMN">
      <data key="d0">177407546</data>
    </edge>
    <edge source="DEU" target="NAM">
      <data key="d0">1675990</data>
    </edge>
    <edge source="DEU" target="NLD">
      <data key="d0">7124057869</data>
    </edge>
    <edge source="DEU" target="NZL">
      <data key="d0">354335491</data>
    </edge>
    <edge source="DEU" target="NIC">
      <data key="d0">1744386</data>
    </edge>
    <edge source="DEU" target="NER">
      <data key="d0">9849841</data>
    </edge>
    <edge source="DEU" target="NOR">
      <data key="d0">2497054805</data>
    </edge>
    <edge source="DEU" target="PAK">
      <data key="d0">73773925</data>
    </edge>
    <edge source="DEU" target="PAN">
      <data key="d0">36781934</data>
    </edge>
    <edge source="DEU" target="PRY">
      <data key="d0">35117449</data>
    </edge>
    <edge source="DEU" target="PER">
      <data key="d0">176054034</data>
    </edge>
    <edge source="DEU" target="PHL">
      <data key="d0">95683264</data>
    </edge>
    <edge source="DEU" target="POL">
      <data key="d0">6627244556</data>
    </edge>
    <edge source="DEU" target="PRT">
      <data key="d0">2041549786</data>
    </edge>
    <edge source="DEU" target="ROU">
      <data key="d0">2402018982</data>
    </edge>
    <edge source="DEU" target="RUS">
      <data key="d0">3261042884</data>
    </edge>
    <edge source="DEU" target="SAU">
      <data key="d0">808974516</data>
    </edge>
    <edge source="DEU" target="SEN">
      <data key="d0">15963298</data>
    </edge>
    <edge source="DEU" target="SRB">
      <data key="d0">309118516</data>
    </edge>
    <edge source="DEU" target="IND">
      <data key="d0">578062631</data>
    </edge>
    <edge source="DEU" target="SGP">
      <data key="d0">756545274</data>
    </edge>
    <edge source="DEU" target="SVK">
      <data key="d0">2688998747</data>
    </edge>
    <edge source="DEU" target="VNM">
      <data key="d0">236160435</data>
    </edge>
    <edge source="DEU" target="SVN">
      <data key="d0">791400224</data>
    </edge>
    <edge source="DEU" target="ZAF">
      <data key="d0">2766595294</data>
    </edge>
    <edge source="DEU" target="ZWE">
      <data key="d0">1899460</data>
    </edge>
    <edge source="DEU" target="ESP">
      <data key="d0">9710842296</data>
    </edge>
    <edge source="DEU" target="SWE">
      <data key="d0">5648499775</data>
    </edge>
    <edge source="DEU" target="CHE">
      <data key="d0">5643990001</data>
    </edge>
    <edge source="DEU" target="THA">
      <data key="d0">589552069</data>
    </edge>
    <edge source="DEU" target="TGO">
      <data key="d0">9249570</data>
    </edge>
    <edge source="DEU" target="ARE">
      <data key="d0">1483394568</data>
    </edge>
    <edge source="DEU" target="TUN">
      <data key="d0">259636750</data>
    </edge>
    <edge source="DEU" target="TUR">
      <data key="d0">5919448661</data>
    </edge>
    <edge source="DEU" target="UGA">
      <data key="d0">5982493</data>
    </edge>
    <edge source="DEU" target="UKR">
      <data key="d0">505387596</data>
    </edge>
    <edge source="DEU" target="MKD">
      <data key="d0">79300315</data>
    </edge>
    <edge source="DEU" target="EGY">
      <data key="d0">562881750</data>
    </edge>
    <edge source="DEU" target="GBR">
      <data key="d0">29602899134</data>
    </edge>
    <edge source="DEU" target="TZA">
      <data key="d0">8215129</data>
    </edge>
    <edge source="DEU" target="USA">
      <data key="d0">30157253133</data>
    </edge>
    <edge source="DEU" target="BFA">
      <data key="d0">11298115</data>
    </edge>
    <edge source="DEU" target="URY">
      <data key="d0">21096120</data>
    </edge>
    <edge source="GRC" target="ALB">
      <data key="d0">2526982</data>
    </edge>
    <edge source="GRC" target="DZA">
      <data key="d0">116327</data>
    </edge>
    <edge source="GRC" target="AZE">
      <data key="d0">59148</data>
    </edge>
    <edge source="GRC" target="AUS">
      <data key="d0">30793</data>
    </edge>
    <edge source="GRC" target="AUT">
      <data key="d0">1110216</data>
    </edge>
    <edge source="GRC" target="ARM">
      <data key="d0">37244</data>
    </edge>
    <edge source="GRC" target="BEL">
      <data key="d0">16919062</data>
    </edge>
    <edge source="GRC" target="BOL">
      <data key="d0">57237</data>
    </edge>
    <edge source="GRC" target="BRA">
      <data key="d0">15021</data>
    </edge>
    <edge source="GRC" target="BGR">
      <data key="d0">28758052</data>
    </edge>
    <edge source="GRC" target="BLR">
      <data key="d0">45073</data>
    </edge>
    <edge source="GRC" target="KHM">
      <data key="d0">64183</data>
    </edge>
    <edge source="GRC" target="CMR">
      <data key="d0">89603</data>
    </edge>
    <edge source="GRC" target="CAN">
      <data key="d0">23061</data>
    </edge>
    <edge source="GRC" target="CHL">
      <data key="d0">147125</data>
    </edge>
    <edge source="GRC" target="CHN">
      <data key="d0">33316</data>
    </edge>
    <edge source="GRC" target="COL">
      <data key="d0">19055</data>
    </edge>
    <edge source="GRC" target="HRV">
      <data key="d0">453806</data>
    </edge>
    <edge source="GRC" target="CZE">
      <data key="d0">445640</data>
    </edge>
    <edge source="GRC" target="DNK">
      <data key="d0">25877</data>
    </edge>
    <edge source="GRC" target="EST">
      <data key="d0">65784</data>
    </edge>
    <edge source="GRC" target="FIN">
      <data key="d0">46515</data>
    </edge>
    <edge source="GRC" target="FRA">
      <data key="d0">2319945</data>
    </edge>
    <edge source="GRC" target="GEO">
      <data key="d0">284965</data>
    </edge>
    <edge source="GRC" target="GMB">
      <data key="d0">17706</data>
    </edge>
    <edge source="GRC" target="DEU">
      <data key="d0">24659760</data>
    </edge>
    <edge source="GRC" target="GHA">
      <data key="d0">430551</data>
    </edge>
    <edge source="GRC" target="HKG">
      <data key="d0">11409</data>
    </edge>
    <edge source="GRC" target="HUN">
      <data key="d0">295059</data>
    </edge>
    <edge source="GRC" target="IDN">
      <data key="d0">18444</data>
    </edge>
    <edge source="GRC" target="IRL">
      <data key="d0">73797</data>
    </edge>
    <edge source="GRC" target="ISR">
      <data key="d0">767953</data>
    </edge>
    <edge source="GRC" target="ITA">
      <data key="d0">5340712</data>
    </edge>
    <edge source="GRC" target="JPN">
      <data key="d0">29465</data>
    </edge>
    <edge source="GRC" target="KAZ">
      <data key="d0">168832</data>
    </edge>
    <edge source="GRC" target="JOR">
      <data key="d0">696002</data>
    </edge>
    <edge source="GRC" target="KOR">
      <data key="d0">725873</data>
    </edge>
    <edge source="GRC" target="LBN">
      <data key="d0">467594</data>
    </edge>
    <edge source="GRC" target="LVA">
      <data key="d0">213050</data>
    </edge>
    <edge source="GRC" target="LTU">
      <data key="d0">806321</data>
    </edge>
    <edge source="GRC" target="MDG">
      <data key="d0">49128</data>
    </edge>
    <edge source="GRC" target="MYS">
      <data key="d0">146691</data>
    </edge>
    <edge source="GRC" target="MEX">
      <data key="d0">10722</data>
    </edge>
    <edge source="GRC" target="MDA">
      <data key="d0">372845</data>
    </edge>
    <edge source="GRC" target="MAR">
      <data key="d0">21754</data>
    </edge>
    <edge source="GRC" target="OMN">
      <data key="d0">113437</data>
    </edge>
    <edge source="GRC" target="NAM">
      <data key="d0">160668</data>
    </edge>
    <edge source="GRC" target="NLD">
      <data key="d0">12469982</data>
    </edge>
    <edge source="GRC" target="NZL">
      <data key="d0">31978</data>
    </edge>
    <edge source="GRC" target="NOR">
      <data key="d0">2154594</data>
    </edge>
    <edge source="GRC" target="PAK">
      <data key="d0">46976</data>
    </edge>
    <edge source="GRC" target="PHL">
      <data key="d0">36596</data>
    </edge>
    <edge source="GRC" target="POL">
      <data key="d0">2976386</data>
    </edge>
    <edge source="GRC" target="PRT">
      <data key="d0">370855</data>
    </edge>
    <edge source="GRC" target="ROU">
      <data key="d0">2776942</data>
    </edge>
    <edge source="GRC" target="RUS">
      <data key="d0">546025</data>
    </edge>
    <edge source="GRC" target="SAU">
      <data key="d0">540154</data>
    </edge>
    <edge source="GRC" target="SEN">
      <data key="d0">274108</data>
    </edge>
    <edge source="GRC" target="SRB">
      <data key="d0">2152941</data>
    </edge>
    <edge source="GRC" target="SGP">
      <data key="d0">30759</data>
    </edge>
    <edge source="GRC" target="SVK">
      <data key="d0">902543</data>
    </edge>
    <edge source="GRC" target="SVN">
      <data key="d0">159582</data>
    </edge>
    <edge source="GRC" target="ESP">
      <data key="d0">1837939</data>
    </edge>
    <edge source="GRC" target="SWE">
      <data key="d0">374286</data>
    </edge>
    <edge source="GRC" target="CHE">
      <data key="d0">2242524</data>
    </edge>
    <edge source="GRC" target="TGO">
      <data key="d0">67965</data>
    </edge>
    <edge source="GRC" target="ARE">
      <data key="d0">924146</data>
    </edge>
    <edge source="GRC" target="TUN">
      <data key="d0">17484</data>
    </edge>
    <edge source="GRC" target="TUR">
      <data key="d0">2577221</data>
    </edge>
    <edge source="GRC" target="UGA">
      <data key="d0">25678</data>
    </edge>
    <edge source="GRC" target="UKR">
      <data key="d0">56312</data>
    </edge>
    <edge source="GRC" target="MKD">
      <data key="d0">2952258</data>
    </edge>
    <edge source="GRC" target="EGY">
      <data key="d0">2029649</data>
    </edge>
    <edge source="GRC" target="GBR">
      <data key="d0">2423740</data>
    </edge>
    <edge source="GRC" target="TZA">
      <data key="d0">93967</data>
    </edge>
    <edge source="GRC" target="USA">
      <data key="d0">364671</data>
    </edge>
    <edge source="GRC" target="URY">
      <data key="d0">15382</data>
    </edge>
    <edge source="ITA" target="ALB">
      <data key="d0">52202961</data>
    </edge>
    <edge source="ITA" target="DZA">
      <data key="d0">176301523</data>
    </edge>
    <edge source="ITA" target="AZE">
      <data key="d0">5093859</data>
    </edge>
    <edge source="ITA" target="ARG">
      <data key="d0">62426644</data>
    </edge>
    <edge source="ITA" target="AUS">
      <data key="d0">329511643</data>
    </edge>
    <edge source="ITA" target="AUT">
      <data key="d0">876634912</data>
    </edge>
    <edge source="ITA" target="ARM">
      <data key="d0">284267</data>
    </edge>
    <edge source="ITA" target="BEL">
      <data key="d0">1021349134</data>
    </edge>
    <edge source="ITA" target="BOL">
      <data key="d0">4104825</data>
    </edge>
    <edge source="ITA" target="BWA">
      <data key="d0">57453</data>
    </edge>
    <edge source="ITA" target="BRA">
      <data key="d0">350821678</data>
    </edge>
    <edge source="ITA" target="BGR">
      <data key="d0">133228325</data>
    </edge>
    <edge source="ITA" target="BDI">
      <data key="d0">60737</data>
    </edge>
    <edge source="ITA" target="BLR">
      <data key="d0">10665329</data>
    </edge>
    <edge source="ITA" target="KHM">
      <data key="d0">578039</data>
    </edge>
    <edge source="ITA" target="CMR">
      <data key="d0">5258747</data>
    </edge>
    <edge source="ITA" target="CAN">
      <data key="d0">249378036</data>
    </edge>
    <edge source="ITA" target="CAF">
      <data key="d0">2585800</data>
    </edge>
    <edge source="ITA" target="LKA">
      <data key="d0">426558</data>
    </edge>
    <edge source="ITA" target="CHL">
      <data key="d0">62086874</data>
    </edge>
    <edge source="ITA" target="CHN">
      <data key="d0">1086517128</data>
    </edge>
    <edge source="ITA" target="COL">
      <data key="d0">16846822</data>
    </edge>
    <edge source="ITA" target="CRI">
      <data key="d0">10619325</data>
    </edge>
    <edge source="ITA" target="HRV">
      <data key="d0">86061618</data>
    </edge>
    <edge source="ITA" target="CZE">
      <data key="d0">583724258</data>
    </edge>
    <edge source="ITA" target="BEN">
      <data key="d0">902197</data>
    </edge>
    <edge source="ITA" target="DNK">
      <data key="d0">183021290</data>
    </edge>
    <edge source="ITA" target="ECU">
      <data key="d0">6924487</data>
    </edge>
    <edge source="ITA" target="SLV">
      <data key="d0">295463</data>
    </edge>
    <edge source="ITA" target="ETH">
      <data key="d0">26635398</data>
    </edge>
    <edge source="ITA" target="EST">
      <data key="d0">28289272</data>
    </edge>
    <edge source="ITA" target="FIN">
      <data key="d0">112027833</data>
    </edge>
    <edge source="ITA" target="FRA">
      <data key="d0">4752607941</data>
    </edge>
    <edge source="ITA" target="GEO">
      <data key="d0">2798973</data>
    </edge>
    <edge source="ITA" target="GMB">
      <data key="d0">218485</data>
    </edge>
    <edge source="ITA" target="PSE">
      <data key="d0">2863068</data>
    </edge>
    <edge source="ITA" target="DEU">
      <data key="d0">6513406892</data>
    </edge>
    <edge source="ITA" target="GHA">
      <data key="d0">9575751</data>
    </edge>
    <edge source="ITA" target="GRC">
      <data key="d0">176954381</data>
    </edge>
    <edge source="ITA" target="GTM">
      <data key="d0">5772890</data>
    </edge>
    <edge source="ITA" target="HND">
      <data key="d0">209066</data>
    </edge>
    <edge source="ITA" target="HKG">
      <data key="d0">115104332</data>
    </edge>
    <edge source="ITA" target="HUN">
      <data key="d0">546126768</data>
    </edge>
    <edge source="ITA" target="IDN">
      <data key="d0">25751263</data>
    </edge>
    <edge source="ITA" target="IRL">
      <data key="d0">42273686</data>
    </edge>
    <edge source="ITA" target="ISR">
      <data key="d0">163477026</data>
    </edge>
    <edge source="ITA" target="CIV">
      <data key="d0">5001317</data>
    </edge>
    <edge source="ITA" target="JPN">
      <data key="d0">697775998</data>
    </edge>
    <edge source="ITA" target="KAZ">
      <data key="d0">9505984</data>
    </edge>
    <edge source="ITA" target="JOR">
      <data key="d0">18938441</data>
    </edge>
    <edge source="ITA" target="KOR">
      <data key="d0">270302149</data>
    </edge>
    <edge source="ITA" target="KGZ">
      <data key="d0">47825</data>
    </edge>
    <edge source="ITA" target="LBN">
      <data key="d0">38610147</data>
    </edge>
    <edge source="ITA" target="LVA">
      <data key="d0">15717762</data>
    </edge>
    <edge source="ITA" target="LTU">
      <data key="d0">51034161</data>
    </edge>
    <edge source="ITA" target="MDG">
      <data key="d0">843693</data>
    </edge>
    <edge source="ITA" target="MWI">
      <data key="d0">90881</data>
    </edge>
    <edge source="ITA" target="MYS">
      <data key="d0">23843951</data>
    </edge>
    <edge source="ITA" target="MRT">
      <data key="d0">922409</data>
    </edge>
    <edge source="ITA" target="MUS">
      <data key="d0">1750746</data>
    </edge>
    <edge source="ITA" target="MEX">
      <data key="d0">305528698</data>
    </edge>
    <edge source="ITA" target="MDA">
      <data key="d0">8887199</data>
    </edge>
    <edge source="ITA" target="MAR">
      <data key="d0">91232346</data>
    </edge>
    <edge source="ITA" target="MOZ">
      <data key="d0">2429853</data>
    </edge>
    <edge source="ITA" target="OMN">
      <data key="d0">33814840</data>
    </edge>
    <edge source="ITA" target="NAM">
      <data key="d0">906062</data>
    </edge>
    <edge source="ITA" target="NLD">
      <data key="d0">543939585</data>
    </edge>
    <edge source="ITA" target="NZL">
      <data key="d0">46707682</data>
    </edge>
    <edge source="ITA" target="NIC">
      <data key="d0">280974</data>
    </edge>
    <edge source="ITA" target="NER">
      <data key="d0">1364362</data>
    </edge>
    <edge source="ITA" target="NOR">
      <data key="d0">81583736</data>
    </edge>
    <edge source="ITA" target="PAK">
      <data key="d0">3248960</data>
    </edge>
    <edge source="ITA" target="PAN">
      <data key="d0">4761061</data>
    </edge>
    <edge source="ITA" target="PRY">
      <data key="d0">3598050</data>
    </edge>
    <edge source="ITA" target="PER">
      <data key="d0">15861820</data>
    </edge>
    <edge source="ITA" target="PHL">
      <data key="d0">16039155</data>
    </edge>
    <edge source="ITA" target="POL">
      <data key="d0">1338682567</data>
    </edge>
    <edge source="ITA" target="PRT">
      <data key="d0">276570050</data>
    </edge>
    <edge source="ITA" target="ROU">
      <data key="d0">376072989</data>
    </edge>
    <edge source="ITA" target="RUS">
      <data key="d0">217300408</data>
    </edge>
    <edge source="ITA" target="SAU">
      <data key="d0">135715722</data>
    </edge>
    <edge source="ITA" target="SEN">
      <data key="d0">13529597</data>
    </edge>
    <edge source="ITA" target="SRB">
      <data key="d0">246979752</data>
    </edge>
    <edge source="ITA" target="IND">
      <data key="d0">146862532</data>
    </edge>
    <edge source="ITA" target="SGP">
      <data key="d0">78425073</data>
    </edge>
    <edge source="ITA" target="SVK">
      <data key="d0">291016883</data>
    </edge>
    <edge source="ITA" target="VNM">
      <data key="d0">19703368</data>
    </edge>
    <edge source="ITA" target="SVN">
      <data key="d0">413762024</data>
    </edge>
    <edge source="ITA" target="ZAF">
      <data key="d0">139612404</data>
    </edge>
    <edge source="ITA" target="ZWE">
      <data key="d0">1267745</data>
    </edge>
    <edge source="ITA" target="ESP">
      <data key="d0">2441175183</data>
    </edge>
    <edge source="ITA" target="SWE">
      <data key="d0">432171337</data>
    </edge>
    <edge source="ITA" target="CHE">
      <data key="d0">860500472</data>
    </edge>
    <edge source="ITA" target="THA">
      <data key="d0">52352614</data>
    </edge>
    <edge source="ITA" target="TGO">
      <data key="d0">2801519</data>
    </edge>
    <edge source="ITA" target="ARE">
      <data key="d0">235875585</data>
    </edge>
    <edge source="ITA" target="TUN">
      <data key="d0">133901176</data>
    </edge>
    <edge source="ITA" target="TUR">
      <data key="d0">1079278755</data>
    </edge>
    <edge source="ITA" target="UGA">
      <data key="d0">2165795</data>
    </edge>
    <edge source="ITA" target="UKR">
      <data key="d0">28943045</data>
    </edge>
    <edge source="ITA" target="MKD">
      <data key="d0">17469762</data>
    </edge>
    <edge source="ITA" target="EGY">
      <data key="d0">123993051</data>
    </edge>
    <edge source="ITA" target="GBR">
      <data key="d0">2910341796</data>
    </edge>
    <edge source="ITA" target="TZA">
      <data key="d0">3185963</data>
    </edge>
    <edge source="ITA" target="USA">
      <data key="d0">4806369190</data>
    </edge>
    <edge source="ITA" target="BFA">
      <data key="d0">3672169</data>
    </edge>
    <edge source="ITA" target="URY">
      <data key="d0">7446228</data>
    </edge>
    <edge source="SRB" target="ALB">
      <data key="d0">1140691</data>
    </edge>
    <edge source="SRB" target="DZA">
      <data key="d0">332578</data>
    </edge>
    <edge source="SRB" target="AZE">
      <data key="d0">54768</data>
    </edge>
    <edge source="SRB" target="AUS">
      <data key="d0">10129</data>
    </edge>
    <edge source="SRB" target="AUT">
      <data key="d0">16981925</data>
    </edge>
    <edge source="SRB" target="BEL">
      <data key="d0">27854902</data>
    </edge>
    <edge source="SRB" target="BGR">
      <data key="d0">844071</data>
    </edge>
    <edge source="SRB" target="BLR">
      <data key="d0">51980</data>
    </edge>
    <edge source="SRB" target="CHL">
      <data key="d0">1119368</data>
    </edge>
    <edge source="SRB" target="CHN">
      <data key="d0">91385</data>
    </edge>
    <edge source="SRB" target="HRV">
      <data key="d0">11923086</data>
    </edge>
    <edge source="SRB" target="CZE">
      <data key="d0">2373985</data>
    </edge>
    <edge source="SRB" target="DNK">
      <data key="d0">1331228</data>
    </edge>
    <edge source="SRB" target="EST">
      <data key="d0">1421772</data>
    </edge>
    <edge source="SRB" target="FIN">
      <data key="d0">645099</data>
    </edge>
    <edge source="SRB" target="FRA">
      <data key="d0">45969542</data>
    </edge>
    <edge source="SRB" target="PSE">
      <data key="d0">15736</data>
    </edge>
    <edge source="SRB" target="DEU">
      <data key="d0">121717574</data>
    </edge>
    <edge source="SRB" target="GRC">
      <data key="d0">1104982</data>
    </edge>
    <edge source="SRB" target="HUN">
      <data key="d0">19094232</data>
    </edge>
    <edge source="SRB" target="IDN">
      <data key="d0">21228</data>
    </edge>
    <edge source="SRB" target="ISR">
      <data key="d0">204644</data>
    </edge>
    <edge source="SRB" target="ITA">
      <data key="d0">985176266</data>
    </edge>
    <edge source="SRB" target="JOR">
      <data key="d0">906830</data>
    </edge>
    <edge source="SRB" target="LBN">
      <data key="d0">23548</data>
    </edge>
    <edge source="SRB" target="LVA">
      <data key="d0">18123</data>
    </edge>
    <edge source="SRB" target="LTU">
      <data key="d0">354024</data>
    </edge>
    <edge source="SRB" target="MEX">
      <data key="d0">392487</data>
    </edge>
    <edge source="SRB" target="MDA">
      <data key="d0">25008</data>
    </edge>
    <edge source="SRB" target="MAR">
      <data key="d0">335179</data>
    </edge>
    <edge source="SRB" target="NLD">
      <data key="d0">3566336</data>
    </edge>
    <edge source="SRB" target="NOR">
      <data key="d0">3768451</data>
    </edge>
    <edge source="SRB" target="POL">
      <data key="d0">32519779</data>
    </edge>
    <edge source="SRB" target="PRT">
      <data key="d0">251938</data>
    </edge>
    <edge source="SRB" target="ROU">
      <data key="d0">22442001</data>
    </edge>
    <edge source="SRB" target="RUS">
      <data key="d0">1163309</data>
    </edge>
    <edge source="SRB" target="IND">
      <data key="d0">25325</data>
    </edge>
    <edge source="SRB" target="SVK">
      <data key="d0">15514470</data>
    </edge>
    <edge source="SRB" target="SVN">
      <data key="d0">40074161</data>
    </edge>
    <edge source="SRB" target="ZAF">
      <data key="d0">27554</data>
    </edge>
    <edge source="SRB" target="ESP">
      <data key="d0">10835517</data>
    </edge>
    <edge source="SRB" target="SWE">
      <data key="d0">1479956</data>
    </edge>
    <edge source="SRB" target="CHE">
      <data key="d0">6770523</data>
    </edge>
    <edge source="SRB" target="THA">
      <data key="d0">16775</data>
    </edge>
    <edge source="SRB" target="ARE">
      <data key="d0">128803</data>
    </edge>
    <edge source="SRB" target="TUR">
      <data key="d0">2111974</data>
    </edge>
    <edge source="SRB" target="UKR">
      <data key="d0">2042721</data>
    </edge>
    <edge source="SRB" target="MKD">
      <data key="d0">9000434</data>
    </edge>
    <edge source="SRB" target="EGY">
      <data key="d0">707388</data>
    </edge>
    <edge source="SRB" target="GBR">
      <data key="d0">1424045</data>
    </edge>
    <edge source="SRB" target="USA">
      <data key="d0">25326868</data>
    </edge>
    <edge source="SRB" target="URY">
      <data key="d0">133940</data>
    </edge>
    <edge source="SVN" target="ALB">
      <data key="d0">2411973</data>
    </edge>
    <edge source="SVN" target="DZA">
      <data key="d0">305848</data>
    </edge>
    <edge source="SVN" target="ARG">
      <data key="d0">5140518</data>
    </edge>
    <edge source="SVN" target="AUS">
      <data key="d0">6582491</data>
    </edge>
    <edge source="SVN" target="AUT">
      <data key="d0">230823072</data>
    </edge>
    <edge source="SVN" target="BEL">
      <data key="d0">114208942</data>
    </edge>
    <edge source="SVN" target="BRA">
      <data key="d0">508285</data>
    </edge>
    <edge source="SVN" target="BGR">
      <data key="d0">26380959</data>
    </edge>
    <edge source="SVN" target="CMR">
      <data key="d0">69514</data>
    </edge>
    <edge source="SVN" target="CAN">
      <data key="d0">461617</data>
    </edge>
    <edge source="SVN" target="CHL">
      <data key="d0">93760</data>
    </edge>
    <edge source="SVN" target="CHN">
      <data key="d0">115146251</data>
    </edge>
    <edge source="SVN" target="COL">
      <data key="d0">53854</data>
    </edge>
    <edge source="SVN" target="CRI">
      <data key="d0">24504</data>
    </edge>
    <edge source="SVN" target="HRV">
      <data key="d0">227196567</data>
    </edge>
    <edge source="SVN" target="CZE">
      <data key="d0">50387361</data>
    </edge>
    <edge source="SVN" target="DNK">
      <data key="d0">22743382</data>
    </edge>
    <edge source="SVN" target="ECU">
      <data key="d0">15303</data>
    </edge>
    <edge source="SVN" target="EST">
      <data key="d0">11167803</data>
    </edge>
    <edge source="SVN" target="FIN">
      <data key="d0">1000759</data>
    </edge>
    <edge source="SVN" target="FRA">
      <data key="d0">595928576</data>
    </edge>
    <edge source="SVN" target="GMB">
      <data key="d0">80866</data>
    </edge>
    <edge source="SVN" target="DEU">
      <data key="d0">1240658186</data>
    </edge>
    <edge source="SVN" target="GHA">
      <data key="d0">105293</data>
    </edge>
    <edge source="SVN" target="GRC">
      <data key="d0">4704946</data>
    </edge>
    <edge source="SVN" target="HKG">
      <data key="d0">1985874</data>
    </edge>
    <edge source="SVN" target="HUN">
      <data key="d0">124260784</data>
    </edge>
    <edge source="SVN" target="IDN">
      <data key="d0">197484</data>
    </edge>
    <edge source="SVN" target="IRL">
      <data key="d0">4162318</data>
    </edge>
    <edge source="SVN" target="ISR">
      <data key="d0">6300312</data>
    </edge>
    <edge source="SVN" target="ITA">
      <data key="d0">248581643</data>
    </edge>
    <edge source="SVN" target="CIV">
      <data key="d0">135166</data>
    </edge>
    <edge source="SVN" target="JPN">
      <data key="d0">84560230</data>
    </edge>
    <edge source="SVN" target="KAZ">
      <data key="d0">22383</data>
    </edge>
    <edge source="SVN" target="JOR">
      <data key="d0">1489957</data>
    </edge>
    <edge source="SVN" target="KOR">
      <data key="d0">2855253</data>
    </edge>
    <edge source="SVN" target="LBN">
      <data key="d0">866924</data>
    </edge>
    <edge source="SVN" target="LVA">
      <data key="d0">1081407</data>
    </edge>
    <edge source="SVN" target="LTU">
      <data key="d0">313302</data>
    </edge>
    <edge source="SVN" target="MYS">
      <data key="d0">1165100</data>
    </edge>
    <edge source="SVN" target="MUS">
      <data key="d0">16356</data>
    </edge>
    <edge source="SVN" target="MEX">
      <data key="d0">8887360</data>
    </edge>
    <edge source="SVN" target="MDA">
      <data key="d0">267546</data>
    </edge>
    <edge source="SVN" target="MAR">
      <data key="d0">722035</data>
    </edge>
    <edge source="SVN" target="OMN">
      <data key="d0">120784</data>
    </edge>
    <edge source="SVN" target="NLD">
      <data key="d0">117835599</data>
    </edge>
    <edge source="SVN" target="NZL">
      <data key="d0">22163</data>
    </edge>
    <edge source="SVN" target="NOR">
      <data key="d0">2498567</data>
    </edge>
    <edge source="SVN" target="PER">
      <data key="d0">45767</data>
    </edge>
    <edge source="SVN" target="PHL">
      <data key="d0">53108</data>
    </edge>
    <edge source="SVN" target="POL">
      <data key="d0">101928722</data>
    </edge>
    <edge source="SVN" target="PRT">
      <data key="d0">19658576</data>
    </edge>
    <edge source="SVN" target="ROU">
      <data key="d0">19647722</data>
    </edge>
    <edge source="SVN" target="RUS">
      <data key="d0">4943490</data>
    </edge>
    <edge source="SVN" target="SAU">
      <data key="d0">3419367</data>
    </edge>
    <edge source="SVN" target="SRB">
      <data key="d0">176130422</data>
    </edge>
    <edge source="SVN" target="IND">
      <data key="d0">375544</data>
    </edge>
    <edge source="SVN" target="SGP">
      <data key="d0">901663</data>
    </edge>
    <edge source="SVN" target="SVK">
      <data key="d0">50403243</data>
    </edge>
    <edge source="SVN" target="VNM">
      <data key="d0">135364</data>
    </edge>
    <edge source="SVN" target="ZAF">
      <data key="d0">4258711</data>
    </edge>
    <edge source="SVN" target="ESP">
      <data key="d0">78765725</data>
    </edge>
    <edge source="SVN" target="SWE">
      <data key="d0">87884619</data>
    </edge>
    <edge source="SVN" target="CHE">
      <data key="d0">43797985</data>
    </edge>
    <edge source="SVN" target="THA">
      <data key="d0">635184</data>
    </edge>
    <edge source="SVN" target="TGO">
      <data key="d0">15818</data>
    </edge>
    <edge source="SVN" target="ARE">
      <data key="d0">2977079</data>
    </edge>
    <edge source="SVN" target="TUN">
      <data key="d0">54824</data>
    </edge>
    <edge source="SVN" target="TUR">
      <data key="d0">21732643</data>
    </edge>
    <edge source="SVN" target="UKR">
      <data key="d0">1993941</data>
    </edge>
    <edge source="SVN" target="MKD">
      <data key="d0">15646502</data>
    </edge>
    <edge source="SVN" target="EGY">
      <data key="d0">1117608</data>
    </edge>
    <edge source="SVN" target="GBR">
      <data key="d0">59005375</data>
    </edge>
    <edge source="SVN" target="USA">
      <data key="d0">16941927</data>
    </edge>
    <edge source="SVN" target="BFA">
      <data key="d0">80348</data>
    </edge>
    <edge source="SVN" target="URY">
      <data key="d0">22465</data>
    </edge>
    <edge source="TUR" target="ALB">
      <data key="d0">4847454</data>
    </edge>
    <edge source="TUR" target="DZA">
      <data key="d0">109347933</data>
    </edge>
    <edge source="TUR" target="AZE">
      <data key="d0">28470476</data>
    </edge>
    <edge source="TUR" target="ARG">
      <data key="d0">29753710</data>
    </edge>
    <edge source="TUR" target="AUS">
      <data key="d0">60247534</data>
    </edge>
    <edge source="TUR" target="AUT">
      <data key="d0">248976172</data>
    </edge>
    <edge source="TUR" target="BEL">
      <data key="d0">816920465</data>
    </edge>
    <edge source="TUR" target="BOL">
      <data key="d0">663585</data>
    </edge>
    <edge source="TUR" target="BWA">
      <data key="d0">45808</data>
    </edge>
    <edge source="TUR" target="BRA">
      <data key="d0">50386735</data>
    </edge>
    <edge source="TUR" target="BGR">
      <data key="d0">156581339</data>
    </edge>
    <edge source="TUR" target="BDI">
      <data key="d0">51000</data>
    </edge>
    <edge source="TUR" target="BLR">
      <data key="d0">12563665</data>
    </edge>
    <edge source="TUR" target="KHM">
      <data key="d0">1383587</data>
    </edge>
    <edge source="TUR" target="CMR">
      <data key="d0">5729976</data>
    </edge>
    <edge source="TUR" target="CAN">
      <data key="d0">27891830</data>
    </edge>
    <edge source="TUR" target="CAF">
      <data key="d0">16914</data>
    </edge>
    <edge source="TUR" target="LKA">
      <data key="d0">746249</data>
    </edge>
    <edge source="TUR" target="CHL">
      <data key="d0">37467805</data>
    </edge>
    <edge source="TUR" target="CHN">
      <data key="d0">11051305</data>
    </edge>
    <edge source="TUR" target="COL">
      <data key="d0">7997089</data>
    </edge>
    <edge source="TUR" target="CRI">
      <data key="d0">67173</data>
    </edge>
    <edge source="TUR" target="HRV">
      <data key="d0">63001068</data>
    </edge>
    <edge source="TUR" target="CZE">
      <data key="d0">157228722</data>
    </edge>
    <edge source="TUR" target="BEN">
      <data key="d0">120499</data>
    </edge>
    <edge source="TUR" target="DNK">
      <data key="d0">223981785</data>
    </edge>
    <edge source="TUR" target="ECU">
      <data key="d0">704911</data>
    </edge>
    <edge source="TUR" target="ETH">
      <data key="d0">3183146</data>
    </edge>
    <edge source="TUR" target="EST">
      <data key="d0">5115207</data>
    </edge>
    <edge source="TUR" target="FIN">
      <data key="d0">62676080</data>
    </edge>
    <edge source="TUR" target="FRA">
      <data key="d0">2213307946</data>
    </edge>
    <edge source="TUR" target="GEO">
      <data key="d0">32362654</data>
    </edge>
    <edge source="TUR" target="GMB">
      <data key="d0">24878</data>
    </edge>
    <edge source="TUR" target="PSE">
      <data key="d0">190172</data>
    </edge>
    <edge source="TUR" target="DEU">
      <data key="d0">2604261098</data>
    </edge>
    <edge source="TUR" target="GHA">
      <data key="d0">8812696</data>
    </edge>
    <edge source="TUR" target="GRC">
      <data key="d0">93880154</data>
    </edge>
    <edge source="TUR" target="GTM">
      <data key="d0">33369</data>
    </edge>
    <edge source="TUR" target="HKG">
      <data key="d0">4835888</data>
    </edge>
    <edge source="TUR" target="HUN">
      <data key="d0">234947359</data>
    </edge>
    <edge source="TUR" target="IDN">
      <data key="d0">5947204</data>
    </edge>
    <edge source="TUR" target="IRL">
      <data key="d0">193735341</data>
    </edge>
    <edge source="TUR" target="ISR">
      <data key="d0">427904412</data>
    </edge>
    <edge source="TUR" target="ITA">
      <data key="d0">2505510903</data>
    </edge>
    <edge source="TUR" target="CIV">
      <data key="d0">2564586</data>
    </edge>
    <edge source="TUR" target="JAM">
      <data key="d0">439480</data>
    </edge>
    <edge source="TUR" target="JPN">
      <data key="d0">37781827</data>
    </edge>
    <edge source="TUR" target="KAZ">
      <data key="d0">23252907</data>
    </edge>
    <edge source="TUR" target="JOR">
      <data key="d0">23725928</data>
    </edge>
    <edge source="TUR" target="KOR">
      <data key="d0">14258531</data>
    </edge>
    <edge source="TUR" target="KGZ">
      <data key="d0">6483780</data>
    </edge>
    <edge source="TUR" target="LBN">
      <data key="d0">21381457</data>
    </edge>
    <edge source="TUR" target="LVA">
      <data key="d0">13849634</data>
    </edge>
    <edge source="TUR" target="LTU">
      <data key="d0">18915691</data>
    </edge>
    <edge source="TUR" target="MDG">
      <data key="d0">1025382</data>
    </edge>
    <edge source="TUR" target="MWI">
      <data key="d0">94000</data>
    </edge>
    <edge source="TUR" target="MYS">
      <data key="d0">10236490</data>
    </edge>
    <edge source="TUR" target="MRT">
      <data key="d0">214837</data>
    </edge>
    <edge source="TUR" target="MUS">
      <data key="d0">769652</data>
    </edge>
    <edge source="TUR" target="MEX">
      <data key="d0">126243370</data>
    </edge>
    <edge source="TUR" target="MDA">
      <data key="d0">5075478</data>
    </edge>
    <edge source="TUR" target="MAR">
      <data key="d0">246511468</data>
    </edge>
    <edge source="TUR" target="MOZ">
      <data key="d0">569818</data>
    </edge>
    <edge source="TUR" target="OMN">
      <data key="d0">4622598</data>
    </edge>
    <edge source="TUR" target="NAM">
      <data key="d0">23255</data>
    </edge>
    <edge source="TUR" target="NLD">
      <data key="d0">664702644</data>
    </edge>
    <edge source="TUR" target="NZL">
      <data key="d0">14493719</data>
    </edge>
    <edge source="TUR" target="NER">
      <data key="d0">548143</data>
    </edge>
    <edge source="TUR" target="NOR">
      <data key="d0">94981228</data>
    </edge>
    <edge source="TUR" target="PAK">
      <data key="d0">8087301</data>
    </edge>
    <edge source="TUR" target="PAN">
      <data key="d0">1545715</data>
    </edge>
    <edge source="TUR" target="PRY">
      <data key="d0">1274508</data>
    </edge>
    <edge source="TUR" target="PER">
      <data key="d0">6678825</data>
    </edge>
    <edge source="TUR" target="PHL">
      <data key="d0">3086653</data>
    </edge>
    <edge source="TUR" target="POL">
      <data key="d0">548127267</data>
    </edge>
    <edge source="TUR" target="PRT">
      <data key="d0">198861236</data>
    </edge>
    <edge source="TUR" target="ROU">
      <data key="d0">296439981</data>
    </edge>
    <edge source="TUR" target="RUS">
      <data key="d0">170383600</data>
    </edge>
    <edge source="TUR" target="SAU">
      <data key="d0">133625736</data>
    </edge>
    <edge source="TUR" target="SEN">
      <data key="d0">3791963</data>
    </edge>
    <edge source="TUR" target="SRB">
      <data key="d0">63745215</data>
    </edge>
    <edge source="TUR" target="IND">
      <data key="d0">12511711</data>
    </edge>
    <edge source="TUR" target="SGP">
      <data key="d0">5162456</data>
    </edge>
    <edge source="TUR" target="SVK">
      <data key="d0">48638988</data>
    </edge>
    <edge source="TUR" target="VNM">
      <data key="d0">12616496</data>
    </edge>
    <edge source="TUR" target="SVN">
      <data key="d0">696721442</data>
    </edge>
    <edge source="TUR" target="ZAF">
      <data key="d0">53915500</data>
    </edge>
    <edge source="TUR" target="ZWE">
      <data key="d0">176092</data>
    </edge>
    <edge source="TUR" target="ESP">
      <data key="d0">1163439838</data>
    </edge>
    <edge source="TUR" target="SWE">
      <data key="d0">325224185</data>
    </edge>
    <edge source="TUR" target="CHE">
      <data key="d0">123533765</data>
    </edge>
    <edge source="TUR" target="THA">
      <data key="d0">3425784</data>
    </edge>
    <edge source="TUR" target="ARE">
      <data key="d0">76013578</data>
    </edge>
    <edge source="TUR" target="TUN">
      <data key="d0">59847225</data>
    </edge>
    <edge source="TUR" target="UGA">
      <data key="d0">481123</data>
    </edge>
    <edge source="TUR" target="UKR">
      <data key="d0">71363965</data>
    </edge>
    <edge source="TUR" target="MKD">
      <data key="d0">12389567</data>
    </edge>
    <edge source="TUR" target="EGY">
      <data key="d0">141104834</data>
    </edge>
    <edge source="TUR" target="GBR">
      <data key="d0">2042303916</data>
    </edge>
    <edge source="TUR" target="TZA">
      <data key="d0">8731687</data>
    </edge>
    <edge source="TUR" target="USA">
      <data key="d0">521612583</data>
    </edge>
    <edge source="TUR" target="BFA">
      <data key="d0">1807878</data>
    </edge>
    <edge source="TUR" target="URY">
      <data key="d0">3525148</data>
    </edge>
    <edge source="EGY" target="DZA">
      <data key="d0">594669</data>
    </edge>
    <edge source="EGY" target="AUS">
      <data key="d0">1074486</data>
    </edge>
    <edge source="EGY" target="CMR">
      <data key="d0">10189213</data>
    </edge>
    <edge source="EGY" target="CHN">
      <data key="d0">305194</data>
    </edge>
    <edge source="EGY" target="CZE">
      <data key="d0">303355</data>
    </edge>
    <edge source="EGY" target="DNK">
      <data key="d0">13494</data>
    </edge>
    <edge source="EGY" target="ETH">
      <data key="d0">147298</data>
    </edge>
    <edge source="EGY" target="FIN">
      <data key="d0">34027</data>
    </edge>
    <edge source="EGY" target="FRA">
      <data key="d0">17903195</data>
    </edge>
    <edge source="EGY" target="PSE">
      <data key="d0">468783</data>
    </edge>
    <edge source="EGY" target="DEU">
      <data key="d0">4644246</data>
    </edge>
    <edge source="EGY" target="GHA">
      <data key="d0">3926034</data>
    </edge>
    <edge source="EGY" target="GRC">
      <data key="d0">149578</data>
    </edge>
    <edge source="EGY" target="ITA">
      <data key="d0">505034</data>
    </edge>
    <edge source="EGY" target="CIV">
      <data key="d0">2158808</data>
    </edge>
    <edge source="EGY" target="JPN">
      <data key="d0">36540</data>
    </edge>
    <edge source="EGY" target="JOR">
      <data key="d0">337210</data>
    </edge>
    <edge source="EGY" target="KOR">
      <data key="d0">130145</data>
    </edge>
    <edge source="EGY" target="LBN">
      <data key="d0">34526</data>
    </edge>
    <edge source="EGY" target="MOZ">
      <data key="d0">53942</data>
    </edge>
    <edge source="EGY" target="OMN">
      <data key="d0">234284</data>
    </edge>
    <edge source="EGY" target="NZL">
      <data key="d0">3047579</data>
    </edge>
    <edge source="EGY" target="NER">
      <data key="d0">2071391</data>
    </edge>
    <edge source="EGY" target="PHL">
      <data key="d0">2375028</data>
    </edge>
    <edge source="EGY" target="POL">
      <data key="d0">32376</data>
    </edge>
    <edge source="EGY" target="PRT">
      <data key="d0">2964719</data>
    </edge>
    <edge source="EGY" target="SAU">
      <data key="d0">5040799</data>
    </edge>
    <edge source="EGY" target="SEN">
      <data key="d0">1028975</data>
    </edge>
    <edge source="EGY" target="SRB">
      <data key="d0">14907</data>
    </edge>
    <edge source="EGY" target="ZAF">
      <data key="d0">323427</data>
    </edge>
    <edge source="EGY" target="SWE">
      <data key="d0">392113</data>
    </edge>
    <edge source="EGY" target="ARE">
      <data key="d0">3403047</data>
    </edge>
    <edge source="EGY" target="TUN">
      <data key="d0">113812</data>
    </edge>
    <edge source="EGY" target="GBR">
      <data key="d0">42724022</data>
    </edge>
    <edge source="EGY" target="USA">
      <data key="d0">2333410</data>
    </edge>
    <edge source="USA" target="ALB">
      <data key="d0">12420713</data>
    </edge>
    <edge source="USA" target="DZA">
      <data key="d0">95191107</data>
    </edge>
    <edge source="USA" target="AZE">
      <data key="d0">8653322</data>
    </edge>
    <edge source="USA" target="ARG">
      <data key="d0">258282735</data>
    </edge>
    <edge source="USA" target="AUS">
      <data key="d0">2413471442</data>
    </edge>
    <edge source="USA" target="AUT">
      <data key="d0">120523876</data>
    </edge>
    <edge source="USA" target="ARM">
      <data key="d0">2229794</data>
    </edge>
    <edge source="USA" target="BEL">
      <data key="d0">1224483106</data>
    </edge>
    <edge source="USA" target="BOL">
      <data key="d0">35094893</data>
    </edge>
    <edge source="USA" target="BWA">
      <data key="d0">571098</data>
    </edge>
    <edge source="USA" target="BRA">
      <data key="d0">850947871</data>
    </edge>
    <edge source="USA" target="BGR">
      <data key="d0">14289587</data>
    </edge>
    <edge source="USA" target="BDI">
      <data key="d0">113227</data>
    </edge>
    <edge source="USA" target="BLR">
      <data key="d0">1739732</data>
    </edge>
    <edge source="USA" target="KHM">
      <data key="d0">232283066</data>
    </edge>
    <edge source="USA" target="CMR">
      <data key="d0">15706658</data>
    </edge>
    <edge source="USA" target="CAN">
      <data key="d0">47466635175</data>
    </edge>
    <edge source="USA" target="CAF">
      <data key="d0">122028</data>
    </edge>
    <edge source="USA" target="LKA">
      <data key="d0">3900162</data>
    </edge>
    <edge source="USA" target="CHL">
      <data key="d0">686169639</data>
    </edge>
    <edge source="USA" target="CHN">
      <data key="d0">10998104886</data>
    </edge>
    <edge source="USA" target="COL">
      <data key="d0">303606829</data>
    </edge>
    <edge source="USA" target="CRI">
      <data key="d0">186399666</data>
    </edge>
    <edge source="USA" target="HRV">
      <data key="d0">4058284</data>
    </edge>
    <edge source="USA" target="CZE">
      <data key="d0">46030850</data>
    </edge>
    <edge source="USA" target="BEN">
      <data key="d0">151528768</data>
    </edge>
    <edge source="USA" target="DNK">
      <data key="d0">34933953</data>
    </edge>
    <edge source="USA" target="ECU">
      <data key="d0">102069127</data>
    </edge>
    <edge source="USA" target="SLV">
      <data key="d0">91421047</data>
    </edge>
    <edge source="USA" target="ETH">
      <data key="d0">5964016</data>
    </edge>
    <edge source="USA" target="EST">
      <data key="d0">25858855</data>
    </edge>
    <edge source="USA" target="FIN">
      <data key="d0">53871792</data>
    </edge>
    <edge source="USA" target="FRA">
      <data key="d0">490747786</data>
    </edge>
    <edge source="USA" target="GEO">
      <data key="d0">107749418</data>
    </edge>
    <edge source="USA" target="GMB">
      <data key="d0">5376835</data>
    </edge>
    <edge source="USA" target="PSE">
      <data key="d0">379403</data>
    </edge>
    <edge source="USA" target="DEU">
      <data key="d0">7526873301</data>
    </edge>
    <edge source="USA" target="GHA">
      <data key="d0">176087764</data>
    </edge>
    <edge source="USA" target="GRC">
      <data key="d0">12669824</data>
    </edge>
    <edge source="USA" target="GTM">
      <data key="d0">255444232</data>
    </edge>
    <edge source="USA" target="HND">
      <data key="d0">113297422</data>
    </edge>
    <edge source="USA" target="HKG">
      <data key="d0">438670581</data>
    </edge>
    <edge source="USA" target="HUN">
      <data key="d0">123204518</data>
    </edge>
    <edge source="USA" target="IDN">
      <data key="d0">43588176</data>
    </edge>
    <edge source="USA" target="IRL">
      <data key="d0">19084751</data>
    </edge>
    <edge source="USA" target="ISR">
      <data key="d0">358922910</data>
    </edge>
    <edge source="USA" target="ITA">
      <data key="d0">769241351</data>
    </edge>
    <edge source="USA" target="CIV">
      <data key="d0">14648119</data>
    </edge>
    <edge source="USA" target="JAM">
      <data key="d0">37627609</data>
    </edge>
    <edge source="USA" target="JPN">
      <data key="d0">1274878553</data>
    </edge>
    <edge source="USA" target="KAZ">
      <data key="d0">16577263</data>
    </edge>
    <edge source="USA" target="JOR">
      <data key="d0">347402869</data>
    </edge>
    <edge source="USA" target="KOR">
      <data key="d0">2151671824</data>
    </edge>
    <edge source="USA" target="KGZ">
      <data key="d0">2052279</data>
    </edge>
    <edge source="USA" target="LBN">
      <data key="d0">280904955</data>
    </edge>
    <edge source="USA" target="LVA">
      <data key="d0">6387426</data>
    </edge>
    <edge source="USA" target="LTU">
      <data key="d0">148961256</data>
    </edge>
    <edge source="USA" target="MDG">
      <data key="d0">1035178</data>
    </edge>
    <edge source="USA" target="MWI">
      <data key="d0">599995</data>
    </edge>
    <edge source="USA" target="MYS">
      <data key="d0">36151671</data>
    </edge>
    <edge source="USA" target="MRT">
      <data key="d0">3111447</data>
    </edge>
    <edge source="USA" target="MUS">
      <data key="d0">333723</data>
    </edge>
    <edge source="USA" target="MEX">
      <data key="d0">21195639082</data>
    </edge>
    <edge source="USA" target="MDA">
      <data key="d0">275360</data>
    </edge>
    <edge source="USA" target="MAR">
      <data key="d0">38961777</data>
    </edge>
    <edge source="USA" target="MOZ">
      <data key="d0">4194453</data>
    </edge>
    <edge source="USA" target="OMN">
      <data key="d0">433844095</data>
    </edge>
    <edge source="USA" target="NAM">
      <data key="d0">4624491</data>
    </edge>
    <edge source="USA" target="NLD">
      <data key="d0">1041008518</data>
    </edge>
    <edge source="USA" target="NZL">
      <data key="d0">277776230</data>
    </edge>
    <edge source="USA" target="NIC">
      <data key="d0">55902417</data>
    </edge>
    <edge source="USA" target="NER">
      <data key="d0">11516438</data>
    </edge>
    <edge source="USA" target="NOR">
      <data key="d0">369005938</data>
    </edge>
    <edge source="USA" target="PAK">
      <data key="d0">20581571</data>
    </edge>
    <edge source="USA" target="PAN">
      <data key="d0">224864880</data>
    </edge>
    <edge source="USA" target="PRY">
      <data key="d0">37100099</data>
    </edge>
    <edge source="USA" target="PER">
      <data key="d0">336816983</data>
    </edge>
    <edge source="USA" target="PHL">
      <data key="d0">100587848</data>
    </edge>
    <edge source="USA" target="POL">
      <data key="d0">311410612</data>
    </edge>
    <edge source="USA" target="PRT">
      <data key="d0">24216310</data>
    </edge>
    <edge source="USA" target="ROU">
      <data key="d0">43828103</data>
    </edge>
    <edge source="USA" target="RUS">
      <data key="d0">548213675</data>
    </edge>
    <edge source="USA" target="SAU">
      <data key="d0">3300061033</data>
    </edge>
    <edge source="USA" target="SEN">
      <data key="d0">33690909</data>
    </edge>
    <edge source="USA" target="SRB">
      <data key="d0">3723505</data>
    </edge>
    <edge source="USA" target="IND">
      <data key="d0">222159379</data>
    </edge>
    <edge source="USA" target="SGP">
      <data key="d0">219158607</data>
    </edge>
    <edge source="USA" target="SVK">
      <data key="d0">11738028</data>
    </edge>
    <edge source="USA" target="VNM">
      <data key="d0">238624706</data>
    </edge>
    <edge source="USA" target="SVN">
      <data key="d0">8108108</data>
    </edge>
    <edge source="USA" target="ZAF">
      <data key="d0">387225389</data>
    </edge>
    <edge source="USA" target="ZWE">
      <data key="d0">2131124</data>
    </edge>
    <edge source="USA" target="ESP">
      <data key="d0">359473120</data>
    </edge>
    <edge source="USA" target="SWE">
      <data key="d0">230880956</data>
    </edge>
    <edge source="USA" target="CHE">
      <data key="d0">346366116</data>
    </edge>
    <edge source="USA" target="THA">
      <data key="d0">521876894</data>
    </edge>
    <edge source="USA" target="TGO">
      <data key="d0">22577708</data>
    </edge>
    <edge source="USA" target="ARE">
      <data key="d0">2485290662</data>
    </edge>
    <edge source="USA" target="TUN">
      <data key="d0">10000862</data>
    </edge>
    <edge source="USA" target="TUR">
      <data key="d0">148641753</data>
    </edge>
    <edge source="USA" target="UGA">
      <data key="d0">991460</data>
    </edge>
    <edge source="USA" target="UKR">
      <data key="d0">84624530</data>
    </edge>
    <edge source="USA" target="MKD">
      <data key="d0">1622056</data>
    </edge>
    <edge source="USA" target="EGY">
      <data key="d0">129786807</data>
    </edge>
    <edge source="USA" target="GBR">
      <data key="d0">3058175841</data>
    </edge>
    <edge source="USA" target="TZA">
      <data key="d0">1529511</data>
    </edge>
    <edge source="USA" target="BFA">
      <data key="d0">2722075</data>
    </edge>
    <edge source="USA" target="URY">
      <data key="d0">20549138</data>
    </edge>
    <edge source="DZA" target="CAN">
      <data key="d0">14449</data>
    </edge>
    <edge source="DZA" target="DEU">
      <data key="d0">47311</data>
    </edge>
    <edge source="DZA" target="CHE">
      <data key="d0">18741</data>
    </edge>
    <edge source="DZA" target="TUN">
      <data key="d0">233464</data>
    </edge>
    <edge source="CAN" target="ALB">
      <data key="d0">2013498</data>
    </edge>
    <edge source="CAN" target="DZA">
      <data key="d0">9486013</data>
    </edge>
    <edge source="CAN" target="AZE">
      <data key="d0">814065</data>
    </edge>
    <edge source="CAN" target="ARG">
      <data key="d0">4545988</data>
    </edge>
    <edge source="CAN" target="AUS">
      <data key="d0">56429689</data>
    </edge>
    <edge source="CAN" target="AUT">
      <data key="d0">5382251</data>
    </edge>
    <edge source="CAN" target="ARM">
      <data key="d0">225407</data>
    </edge>
    <edge source="CAN" target="BEL">
      <data key="d0">44289813</data>
    </edge>
    <edge source="CAN" target="BOL">
      <data key="d0">471435</data>
    </edge>
    <edge source="CAN" target="BWA">
      <data key="d0">80722</data>
    </edge>
    <edge source="CAN" target="BRA">
      <data key="d0">8060977</data>
    </edge>
    <edge source="CAN" target="BGR">
      <data key="d0">1317866</data>
    </edge>
    <edge source="CAN" target="BDI">
      <data key="d0">162292</data>
    </edge>
    <edge source="CAN" target="KHM">
      <data key="d0">3733167</data>
    </edge>
    <edge source="CAN" target="CMR">
      <data key="d0">2815497</data>
    </edge>
    <edge source="CAN" target="LKA">
      <data key="d0">3390543</data>
    </edge>
    <edge source="CAN" target="CHL">
      <data key="d0">8310699</data>
    </edge>
    <edge source="CAN" target="CHN">
      <data key="d0">1108124617</data>
    </edge>
    <edge source="CAN" target="COL">
      <data key="d0">3680909</data>
    </edge>
    <edge source="CAN" target="CRI">
      <data key="d0">2818092</data>
    </edge>
    <edge source="CAN" target="HRV">
      <data key="d0">619185</data>
    </edge>
    <edge source="CAN" target="CZE">
      <data key="d0">2794782</data>
    </edge>
    <edge source="CAN" target="BEN">
      <data key="d0">10427702</data>
    </edge>
    <edge source="CAN" target="DNK">
      <data key="d0">619155</data>
    </edge>
    <edge source="CAN" target="ECU">
      <data key="d0">3423031</data>
    </edge>
    <edge source="CAN" target="SLV">
      <data key="d0">1018629</data>
    </edge>
    <edge source="CAN" target="ETH">
      <data key="d0">193239</data>
    </edge>
    <edge source="CAN" target="EST">
      <data key="d0">821035</data>
    </edge>
    <edge source="CAN" target="FIN">
      <data key="d0">74493093</data>
    </edge>
    <edge source="CAN" target="FRA">
      <data key="d0">37647466</data>
    </edge>
    <edge source="CAN" target="GEO">
      <data key="d0">1427530</data>
    </edge>
    <edge source="CAN" target="GMB">
      <data key="d0">310805</data>
    </edge>
    <edge source="CAN" target="DEU">
      <data key="d0">84044946</data>
    </edge>
    <edge source="CAN" target="GHA">
      <data key="d0">29249559</data>
    </edge>
    <edge source="CAN" target="GRC">
      <data key="d0">645253</data>
    </edge>
    <edge source="CAN" target="GTM">
      <data key="d0">3729339</data>
    </edge>
    <edge source="CAN" target="HND">
      <data key="d0">747877</data>
    </edge>
    <edge source="CAN" target="HKG">
      <data key="d0">9674916</data>
    </edge>
    <edge source="CAN" target="HUN">
      <data key="d0">2857950</data>
    </edge>
    <edge source="CAN" target="IDN">
      <data key="d0">1508790</data>
    </edge>
    <edge source="CAN" target="IRL">
      <data key="d0">366633</data>
    </edge>
    <edge source="CAN" target="ISR">
      <data key="d0">15712203</data>
    </edge>
    <edge source="CAN" target="ITA">
      <data key="d0">8963428</data>
    </edge>
    <edge source="CAN" target="CIV">
      <data key="d0">12834097</data>
    </edge>
    <edge source="CAN" target="JAM">
      <data key="d0">2612894</data>
    </edge>
    <edge source="CAN" target="JPN">
      <data key="d0">38553331</data>
    </edge>
    <edge source="CAN" target="KAZ">
      <data key="d0">17357187</data>
    </edge>
    <edge source="CAN" target="JOR">
      <data key="d0">21729688</data>
    </edge>
    <edge source="CAN" target="KOR">
      <data key="d0">22164338</data>
    </edge>
    <edge source="CAN" target="KGZ">
      <data key="d0">144977</data>
    </edge>
    <edge source="CAN" target="LBN">
      <data key="d0">58080808</data>
    </edge>
    <edge source="CAN" target="LVA">
      <data key="d0">271787</data>
    </edge>
    <edge source="CAN" target="LTU">
      <data key="d0">5729592</data>
    </edge>
    <edge source="CAN" target="MDG">
      <data key="d0">74270</data>
    </edge>
    <edge source="CAN" target="MYS">
      <data key="d0">786124</data>
    </edge>
    <edge source="CAN" target="MRT">
      <data key="d0">1637252</data>
    </edge>
    <edge source="CAN" target="MEX">
      <data key="d0">1214251468</data>
    </edge>
    <edge source="CAN" target="MDA">
      <data key="d0">146077</data>
    </edge>
    <edge source="CAN" target="MAR">
      <data key="d0">4615447</data>
    </edge>
    <edge source="CAN" target="MOZ">
      <data key="d0">156633</data>
    </edge>
    <edge source="CAN" target="OMN">
      <data key="d0">9253511</data>
    </edge>
    <edge source="CAN" target="NAM">
      <data key="d0">264893</data>
    </edge>
    <edge source="CAN" target="NLD">
      <data key="d0">26170193</data>
    </edge>
    <edge source="CAN" target="NZL">
      <data key="d0">7666295</data>
    </edge>
    <edge source="CAN" target="NIC">
      <data key="d0">217694</data>
    </edge>
    <edge source="CAN" target="NER">
      <data key="d0">513730</data>
    </edge>
    <edge source="CAN" target="NOR">
      <data key="d0">7228301</data>
    </edge>
    <edge source="CAN" target="PAK">
      <data key="d0">1372206</data>
    </edge>
    <edge source="CAN" target="PAN">
      <data key="d0">5215650</data>
    </edge>
    <edge source="CAN" target="PRY">
      <data key="d0">206308</data>
    </edge>
    <edge source="CAN" target="PER">
      <data key="d0">4273085</data>
    </edge>
    <edge source="CAN" target="PHL">
      <data key="d0">7817937</data>
    </edge>
    <edge source="CAN" target="POL">
      <data key="d0">11701127</data>
    </edge>
    <edge source="CAN" target="PRT">
      <data key="d0">1420194</data>
    </edge>
    <edge source="CAN" target="ROU">
      <data key="d0">591651</data>
    </edge>
    <edge source="CAN" target="RUS">
      <data key="d0">28406879</data>
    </edge>
    <edge source="CAN" target="SAU">
      <data key="d0">83680511</data>
    </edge>
    <edge source="CAN" target="SEN">
      <data key="d0">11517943</data>
    </edge>
    <edge source="CAN" target="SRB">
      <data key="d0">190450</data>
    </edge>
    <edge source="CAN" target="IND">
      <data key="d0">5706295</data>
    </edge>
    <edge source="CAN" target="SGP">
      <data key="d0">6083415</data>
    </edge>
    <edge source="CAN" target="SVK">
      <data key="d0">1658819</data>
    </edge>
    <edge source="CAN" target="VNM">
      <data key="d0">12455600</data>
    </edge>
    <edge source="CAN" target="SVN">
      <data key="d0">462368</data>
    </edge>
    <edge source="CAN" target="ZAF">
      <data key="d0">8777300</data>
    </edge>
    <edge source="CAN" target="ZWE">
      <data key="d0">204926</data>
    </edge>
    <edge source="CAN" target="ESP">
      <data key="d0">11162177</data>
    </edge>
    <edge source="CAN" target="SWE">
      <data key="d0">12751476</data>
    </edge>
    <edge source="CAN" target="CHE">
      <data key="d0">6818068</data>
    </edge>
    <edge source="CAN" target="THA">
      <data key="d0">8960721</data>
    </edge>
    <edge source="CAN" target="TGO">
      <data key="d0">1700289</data>
    </edge>
    <edge source="CAN" target="ARE">
      <data key="d0">204653653</data>
    </edge>
    <edge source="CAN" target="TUN">
      <data key="d0">3131669</data>
    </edge>
    <edge source="CAN" target="TUR">
      <data key="d0">9107040</data>
    </edge>
    <edge source="CAN" target="UGA">
      <data key="d0">128299</data>
    </edge>
    <edge source="CAN" target="UKR">
      <data key="d0">888643</data>
    </edge>
    <edge source="CAN" target="MKD">
      <data key="d0">71312</data>
    </edge>
    <edge source="CAN" target="EGY">
      <data key="d0">1112431</data>
    </edge>
    <edge source="CAN" target="GBR">
      <data key="d0">65642427</data>
    </edge>
    <edge source="CAN" target="TZA">
      <data key="d0">620156</data>
    </edge>
    <edge source="CAN" target="USA">
      <data key="d0">59718747966</data>
    </edge>
    <edge source="CAN" target="BFA">
      <data key="d0">5381651</data>
    </edge>
    <edge source="CAN" target="URY">
      <data key="d0">401185</data>
    </edge>
    <edge source="CHE" target="ALB">
      <data key="d0">1711294</data>
    </edge>
    <edge source="CHE" target="DZA">
      <data key="d0">51479</data>
    </edge>
    <edge source="CHE" target="AZE">
      <data key="d0">313420</data>
    </edge>
    <edge source="CHE" target="ARG">
      <data key="d0">357000</data>
    </edge>
    <edge source="CHE" target="AUS">
      <data key="d0">4759802</data>
    </edge>
    <edge source="CHE" target="AUT">
      <data key="d0">114230142</data>
    </edge>
    <edge source="CHE" target="ARM">
      <data key="d0">41952</data>
    </edge>
    <edge source="CHE" target="BEL">
      <data key="d0">37483489</data>
    </edge>
    <edge source="CHE" target="BOL">
      <data key="d0">44418</data>
    </edge>
    <edge source="CHE" target="BWA">
      <data key="d0">64892</data>
    </edge>
    <edge source="CHE" target="BRA">
      <data key="d0">2411926</data>
    </edge>
    <edge source="CHE" target="BGR">
      <data key="d0">16305214</data>
    </edge>
    <edge source="CHE" target="BDI">
      <data key="d0">20728</data>
    </edge>
    <edge source="CHE" target="BLR">
      <data key="d0">74906</data>
    </edge>
    <edge source="CHE" target="KHM">
      <data key="d0">85009</data>
    </edge>
    <edge source="CHE" target="CMR">
      <data key="d0">2190158</data>
    </edge>
    <edge source="CHE" target="CAN">
      <data key="d0">53337004</data>
    </edge>
    <edge source="CHE" target="CAF">
      <data key="d0">22001</data>
    </edge>
    <edge source="CHE" target="CHL">
      <data key="d0">230820</data>
    </edge>
    <edge source="CHE" target="CHN">
      <data key="d0">76952030</data>
    </edge>
    <edge source="CHE" target="COL">
      <data key="d0">58841</data>
    </edge>
    <edge source="CHE" target="CRI">
      <data key="d0">39145</data>
    </edge>
    <edge source="CHE" target="HRV">
      <data key="d0">1364532</data>
    </edge>
    <edge source="CHE" target="CZE">
      <data key="d0">28980122</data>
    </edge>
    <edge source="CHE" target="BEN">
      <data key="d0">4087817</data>
    </edge>
    <edge source="CHE" target="DNK">
      <data key="d0">4213540</data>
    </edge>
    <edge source="CHE" target="ECU">
      <data key="d0">131558</data>
    </edge>
    <edge source="CHE" target="ETH">
      <data key="d0">388595</data>
    </edge>
    <edge source="CHE" target="EST">
      <data key="d0">736545</data>
    </edge>
    <edge source="CHE" target="FIN">
      <data key="d0">6168644</data>
    </edge>
    <edge source="CHE" target="FRA">
      <data key="d0">246680615</data>
    </edge>
    <edge source="CHE" target="GEO">
      <data key="d0">485494</data>
    </edge>
    <edge source="CHE" target="GMB">
      <data key="d0">1375762</data>
    </edge>
    <edge source="CHE" target="PSE">
      <data key="d0">11638</data>
    </edge>
    <edge source="CHE" target="DEU">
      <data key="d0">898262118</data>
    </edge>
    <edge source="CHE" target="GHA">
      <data key="d0">1761486</data>
    </edge>
    <edge source="CHE" target="GRC">
      <data key="d0">930825</data>
    </edge>
    <edge source="CHE" target="HKG">
      <data key="d0">1324014</data>
    </edge>
    <edge source="CHE" target="HUN">
      <data key="d0">30266379</data>
    </edge>
    <edge source="CHE" target="IDN">
      <data key="d0">10077</data>
    </edge>
    <edge source="CHE" target="IRL">
      <data key="d0">990781</data>
    </edge>
    <edge source="CHE" target="ISR">
      <data key="d0">2103406</data>
    </edge>
    <edge source="CHE" target="ITA">
      <data key="d0">69928854</data>
    </edge>
    <edge source="CHE" target="CIV">
      <data key="d0">3405537</data>
    </edge>
    <edge source="CHE" target="JPN">
      <data key="d0">12047930</data>
    </edge>
    <edge source="CHE" target="KAZ">
      <data key="d0">133487</data>
    </edge>
    <edge source="CHE" target="JOR">
      <data key="d0">6830804</data>
    </edge>
    <edge source="CHE" target="KOR">
      <data key="d0">1541220</data>
    </edge>
    <edge source="CHE" target="LBN">
      <data key="d0">5396204</data>
    </edge>
    <edge source="CHE" target="LVA">
      <data key="d0">2068473</data>
    </edge>
    <edge source="CHE" target="LTU">
      <data key="d0">2756901</data>
    </edge>
    <edge source="CHE" target="MDG">
      <data key="d0">245039</data>
    </edge>
    <edge source="CHE" target="MYS">
      <data key="d0">424546</data>
    </edge>
    <edge source="CHE" target="MRT">
      <data key="d0">65524</data>
    </edge>
    <edge source="CHE" target="MEX">
      <data key="d0">53713644</data>
    </edge>
    <edge source="CHE" target="MDA">
      <data key="d0">1752112</data>
    </edge>
    <edge source="CHE" target="MAR">
      <data key="d0">132692</data>
    </edge>
    <edge source="CHE" target="OMN">
      <data key="d0">510479</data>
    </edge>
    <edge source="CHE" target="NLD">
      <data key="d0">74014824</data>
    </edge>
    <edge source="CHE" target="NZL">
      <data key="d0">1668861</data>
    </edge>
    <edge source="CHE" target="NER">
      <data key="d0">5556027</data>
    </edge>
    <edge source="CHE" target="NOR">
      <data key="d0">7694414</data>
    </edge>
    <edge source="CHE" target="PAK">
      <data key="d0">1674635</data>
    </edge>
    <edge source="CHE" target="PAN">
      <data key="d0">61153</data>
    </edge>
    <edge source="CHE" target="PRY">
      <data key="d0">374346</data>
    </edge>
    <edge source="CHE" target="PER">
      <data key="d0">121743</data>
    </edge>
    <edge source="CHE" target="PHL">
      <data key="d0">91895</data>
    </edge>
    <edge source="CHE" target="POL">
      <data key="d0">118443854</data>
    </edge>
    <edge source="CHE" target="PRT">
      <data key="d0">6251132</data>
    </edge>
    <edge source="CHE" target="ROU">
      <data key="d0">5869723</data>
    </edge>
    <edge source="CHE" target="RUS">
      <data key="d0">2907614</data>
    </edge>
    <edge source="CHE" target="SAU">
      <data key="d0">2587721</data>
    </edge>
    <edge source="CHE" target="SEN">
      <data key="d0">1984198</data>
    </edge>
    <edge source="CHE" target="SRB">
      <data key="d0">20480362</data>
    </edge>
    <edge source="CHE" target="IND">
      <data key="d0">3259021</data>
    </edge>
    <edge source="CHE" target="SGP">
      <data key="d0">214972</data>
    </edge>
    <edge source="CHE" target="SVK">
      <data key="d0">15192165</data>
    </edge>
    <edge source="CHE" target="VNM">
      <data key="d0">28431</data>
    </edge>
    <edge source="CHE" target="SVN">
      <data key="d0">3467483</data>
    </edge>
    <edge source="CHE" target="ZAF">
      <data key="d0">4996061</data>
    </edge>
    <edge source="CHE" target="ZWE">
      <data key="d0">27454</data>
    </edge>
    <edge source="CHE" target="ESP">
      <data key="d0">34104697</data>
    </edge>
    <edge source="CHE" target="SWE">
      <data key="d0">24259457</data>
    </edge>
    <edge source="CHE" target="THA">
      <data key="d0">608581</data>
    </edge>
    <edge source="CHE" target="TGO">
      <data key="d0">11107673</data>
    </edge>
    <edge source="CHE" target="ARE">
      <data key="d0">14689445</data>
    </edge>
    <edge source="CHE" target="TUN">
      <data key="d0">259239</data>
    </edge>
    <edge source="CHE" target="TUR">
      <data key="d0">5052948</data>
    </edge>
    <edge source="CHE" target="UGA">
      <data key="d0">28200</data>
    </edge>
    <edge source="CHE" target="UKR">
      <data key="d0">3072785</data>
    </edge>
    <edge source="CHE" target="MKD">
      <data key="d0">5232560</data>
    </edge>
    <edge source="CHE" target="EGY">
      <data key="d0">1277232</data>
    </edge>
    <edge source="CHE" target="GBR">
      <data key="d0">82406314</data>
    </edge>
    <edge source="CHE" target="TZA">
      <data key="d0">309795</data>
    </edge>
    <edge source="CHE" target="USA">
      <data key="d0">87371290</data>
    </edge>
    <edge source="CHE" target="BFA">
      <data key="d0">258343</data>
    </edge>
    <edge source="CHE" target="URY">
      <data key="d0">127699</data>
    </edge>
    <edge source="TUN" target="DZA">
      <data key="d0">73584979</data>
    </edge>
    <edge source="TUN" target="ARG">
      <data key="d0">20505</data>
    </edge>
    <edge source="TUN" target="BEL">
      <data key="d0">825092</data>
    </edge>
    <edge source="TUN" target="BRA">
      <data key="d0">25623</data>
    </edge>
    <edge source="TUN" target="BGR">
      <data key="d0">53640</data>
    </edge>
    <edge source="TUN" target="CMR">
      <data key="d0">51281</data>
    </edge>
    <edge source="TUN" target="CAN">
      <data key="d0">36536</data>
    </edge>
    <edge source="TUN" target="CHN">
      <data key="d0">774679</data>
    </edge>
    <edge source="TUN" target="COL">
      <data key="d0">27792</data>
    </edge>
    <edge source="TUN" target="BEN">
      <data key="d0">13042</data>
    </edge>
    <edge source="TUN" target="ETH">
      <data key="d0">788805</data>
    </edge>
    <edge source="TUN" target="FIN">
      <data key="d0">53543</data>
    </edge>
    <edge source="TUN" target="FRA">
      <data key="d0">260945902</data>
    </edge>
    <edge source="TUN" target="DEU">
      <data key="d0">42215326</data>
    </edge>
    <edge source="TUN" target="GRC">
      <data key="d0">623157</data>
    </edge>
    <edge source="TUN" target="HUN">
      <data key="d0">72974</data>
    </edge>
    <edge source="TUN" target="IRL">
      <data key="d0">314989</data>
    </edge>
    <edge source="TUN" target="ITA">
      <data key="d0">43604300</data>
    </edge>
    <edge source="TUN" target="CIV">
      <data key="d0">668674</data>
    </edge>
    <edge source="TUN" target="JOR">
      <data key="d0">38440</data>
    </edge>
    <edge source="TUN" target="KOR">
      <data key="d0">77911</data>
    </edge>
    <edge source="TUN" target="MRT">
      <data key="d0">43576</data>
    </edge>
    <edge source="TUN" target="MEX">
      <data key="d0">28132</data>
    </edge>
    <edge source="TUN" target="MAR">
      <data key="d0">4879773</data>
    </edge>
    <edge source="TUN" target="OMN">
      <data key="d0">113059</data>
    </edge>
    <edge source="TUN" target="NLD">
      <data key="d0">128405</data>
    </edge>
    <edge source="TUN" target="NER">
      <data key="d0">28557</data>
    </edge>
    <edge source="TUN" target="PRY">
      <data key="d0">87677</data>
    </edge>
    <edge source="TUN" target="POL">
      <data key="d0">4248888</data>
    </edge>
    <edge source="TUN" target="PRT">
      <data key="d0">18006343</data>
    </edge>
    <edge source="TUN" target="ROU">
      <data key="d0">1093727</data>
    </edge>
    <edge source="TUN" target="RUS">
      <data key="d0">23531</data>
    </edge>
    <edge source="TUN" target="SEN">
      <data key="d0">118848</data>
    </edge>
    <edge source="TUN" target="IND">
      <data key="d0">20669</data>
    </edge>
    <edge source="TUN" target="SGP">
      <data key="d0">16377</data>
    </edge>
    <edge source="TUN" target="ZAF">
      <data key="d0">16073</data>
    </edge>
    <edge source="TUN" target="ESP">
      <data key="d0">6469489</data>
    </edge>
    <edge source="TUN" target="SWE">
      <data key="d0">199438</data>
    </edge>
    <edge source="TUN" target="CHE">
      <data key="d0">37786</data>
    </edge>
    <edge source="TUN" target="ARE">
      <data key="d0">768959</data>
    </edge>
    <edge source="TUN" target="TUR">
      <data key="d0">772733</data>
    </edge>
    <edge source="TUN" target="EGY">
      <data key="d0">235444</data>
    </edge>
    <edge source="TUN" target="GBR">
      <data key="d0">32661851</data>
    </edge>
    <edge source="TUN" target="TZA">
      <data key="d0">53931</data>
    </edge>
    <edge source="TUN" target="USA">
      <data key="d0">506501</data>
    </edge>
    <edge source="AZE" target="BEL">
      <data key="d0">13945</data>
    </edge>
    <edge source="AZE" target="BRA">
      <data key="d0">10200</data>
    </edge>
    <edge source="AZE" target="GEO">
      <data key="d0">8377328</data>
    </edge>
    <edge source="AZE" target="DEU">
      <data key="d0">1196914</data>
    </edge>
    <edge source="AZE" target="HUN">
      <data key="d0">43652</data>
    </edge>
    <edge source="AZE" target="ITA">
      <data key="d0">295783</data>
    </edge>
    <edge source="AZE" target="KAZ">
      <data key="d0">1829135</data>
    </edge>
    <edge source="AZE" target="KOR">
      <data key="d0">49571</data>
    </edge>
    <edge source="AZE" target="KGZ">
      <data key="d0">143600</data>
    </edge>
    <edge source="AZE" target="NLD">
      <data key="d0">90120</data>
    </edge>
    <edge source="AZE" target="ROU">
      <data key="d0">51000</data>
    </edge>
    <edge source="AZE" target="RUS">
      <data key="d0">24594</data>
    </edge>
    <edge source="AZE" target="CHE">
      <data key="d0">316681</data>
    </edge>
    <edge source="AZE" target="ARE">
      <data key="d0">655512</data>
    </edge>
    <edge source="AZE" target="TUR">
      <data key="d0">80470</data>
    </edge>
    <edge source="AZE" target="UKR">
      <data key="d0">29960</data>
    </edge>
    <edge source="AZE" target="GBR">
      <data key="d0">197767</data>
    </edge>
    <edge source="AZE" target="USA">
      <data key="d0">25462</data>
    </edge>
    <edge source="BEL" target="ALB">
      <data key="d0">2961583</data>
    </edge>
    <edge source="BEL" target="DZA">
      <data key="d0">57603889</data>
    </edge>
    <edge source="BEL" target="AZE">
      <data key="d0">400193</data>
    </edge>
    <edge source="BEL" target="ARG">
      <data key="d0">39442548</data>
    </edge>
    <edge source="BEL" target="AUS">
      <data key="d0">162984221</data>
    </edge>
    <edge source="BEL" target="AUT">
      <data key="d0">734454181</data>
    </edge>
    <edge source="BEL" target="ARM">
      <data key="d0">642897</data>
    </edge>
    <edge source="BEL" target="BOL">
      <data key="d0">3830409</data>
    </edge>
    <edge source="BEL" target="BRA">
      <data key="d0">270688974</data>
    </edge>
    <edge source="BEL" target="BGR">
      <data key="d0">157442386</data>
    </edge>
    <edge source="BEL" target="BDI">
      <data key="d0">926542</data>
    </edge>
    <edge source="BEL" target="BLR">
      <data key="d0">28473007</data>
    </edge>
    <edge source="BEL" target="KHM">
      <data key="d0">6506412</data>
    </edge>
    <edge source="BEL" target="CMR">
      <data key="d0">86353088</data>
    </edge>
    <edge source="BEL" target="CAN">
      <data key="d0">48768008</data>
    </edge>
    <edge source="BEL" target="CAF">
      <data key="d0">2878193</data>
    </edge>
    <edge source="BEL" target="LKA">
      <data key="d0">279182</data>
    </edge>
    <edge source="BEL" target="CHL">
      <data key="d0">40689821</data>
    </edge>
    <edge source="BEL" target="CHN">
      <data key="d0">580930019</data>
    </edge>
    <edge source="BEL" target="COL">
      <data key="d0">15478574</data>
    </edge>
    <edge source="BEL" target="CRI">
      <data key="d0">6548342</data>
    </edge>
    <edge source="BEL" target="HRV">
      <data key="d0">68336389</data>
    </edge>
    <edge source="BEL" target="CZE">
      <data key="d0">362578634</data>
    </edge>
    <edge source="BEL" target="BEN">
      <data key="d0">30762828</data>
    </edge>
    <edge source="BEL" target="DNK">
      <data key="d0">511106565</data>
    </edge>
    <edge source="BEL" target="ECU">
      <data key="d0">1619406</data>
    </edge>
    <edge source="BEL" target="SLV">
      <data key="d0">111420</data>
    </edge>
    <edge source="BEL" target="ETH">
      <data key="d0">19274467</data>
    </edge>
    <edge source="BEL" target="EST">
      <data key="d0">67014419</data>
    </edge>
    <edge source="BEL" target="FIN">
      <data key="d0">320224789</data>
    </edge>
    <edge source="BEL" target="FRA">
      <data key="d0">5515156738</data>
    </edge>
    <edge source="BEL" target="GEO">
      <data key="d0">6757853</data>
    </edge>
    <edge source="BEL" target="GMB">
      <data key="d0">5088274</data>
    </edge>
    <edge source="BEL" target="PSE">
      <data key="d0">862269</data>
    </edge>
    <edge source="BEL" target="DEU">
      <data key="d0">7215639328</data>
    </edge>
    <edge source="BEL" target="GHA">
      <data key="d0">40305570</data>
    </edge>
    <edge source="BEL" target="GRC">
      <data key="d0">137342781</data>
    </edge>
    <edge source="BEL" target="GTM">
      <data key="d0">1320342</data>
    </edge>
    <edge source="BEL" target="HND">
      <data key="d0">606336</data>
    </edge>
    <edge source="BEL" target="HKG">
      <data key="d0">8831698</data>
    </edge>
    <edge source="BEL" target="HUN">
      <data key="d0">295981434</data>
    </edge>
    <edge source="BEL" target="IDN">
      <data key="d0">18615241</data>
    </edge>
    <edge source="BEL" target="IRL">
      <data key="d0">177040990</data>
    </edge>
    <edge source="BEL" target="ISR">
      <data key="d0">336004859</data>
    </edge>
    <edge source="BEL" target="ITA">
      <data key="d0">1413268135</data>
    </edge>
    <edge source="BEL" target="CIV">
      <data key="d0">103099177</data>
    </edge>
    <edge source="BEL" target="JAM">
      <data key="d0">2541660</data>
    </edge>
    <edge source="BEL" target="JPN">
      <data key="d0">470277594</data>
    </edge>
    <edge source="BEL" target="KAZ">
      <data key="d0">3423609</data>
    </edge>
    <edge source="BEL" target="JOR">
      <data key="d0">14609754</data>
    </edge>
    <edge source="BEL" target="KOR">
      <data key="d0">81224225</data>
    </edge>
    <edge source="BEL" target="KGZ">
      <data key="d0">248652</data>
    </edge>
    <edge source="BEL" target="LBN">
      <data key="d0">16940830</data>
    </edge>
    <edge source="BEL" target="LVA">
      <data key="d0">76267460</data>
    </edge>
    <edge source="BEL" target="LTU">
      <data key="d0">105502808</data>
    </edge>
    <edge source="BEL" target="MDG">
      <data key="d0">20091491</data>
    </edge>
    <edge source="BEL" target="MWI">
      <data key="d0">336264</data>
    </edge>
    <edge source="BEL" target="MYS">
      <data key="d0">14959469</data>
    </edge>
    <edge source="BEL" target="MRT">
      <data key="d0">23144400</data>
    </edge>
    <edge source="BEL" target="MUS">
      <data key="d0">2038750</data>
    </edge>
    <edge source="BEL" target="MEX">
      <data key="d0">35527826</data>
    </edge>
    <edge source="BEL" target="MDA">
      <data key="d0">8152147</data>
    </edge>
    <edge source="BEL" target="MAR">
      <data key="d0">99666056</data>
    </edge>
    <edge source="BEL" target="MOZ">
      <data key="d0">1681940</data>
    </edge>
    <edge source="BEL" target="OMN">
      <data key="d0">5403710</data>
    </edge>
    <edge source="BEL" target="NAM">
      <data key="d0">484005</data>
    </edge>
    <edge source="BEL" target="NLD">
      <data key="d0">4146671027</data>
    </edge>
    <edge source="BEL" target="NZL">
      <data key="d0">20512488</data>
    </edge>
    <edge source="BEL" target="NIC">
      <data key="d0">67344</data>
    </edge>
    <edge source="BEL" target="NER">
      <data key="d0">7568605</data>
    </edge>
    <edge source="BEL" target="NOR">
      <data key="d0">313267404</data>
    </edge>
    <edge source="BEL" target="PAK">
      <data key="d0">1174870</data>
    </edge>
    <edge source="BEL" target="PAN">
      <data key="d0">4688658</data>
    </edge>
    <edge source="BEL" target="PRY">
      <data key="d0">3069306</data>
    </edge>
    <edge source="BEL" target="PER">
      <data key="d0">13537340</data>
    </edge>
    <edge source="BEL" target="PHL">
      <data key="d0">2762551</data>
    </edge>
    <edge source="BEL" target="POL">
      <data key="d0">1362005985</data>
    </edge>
    <edge source="BEL" target="PRT">
      <data key="d0">281323377</data>
    </edge>
    <edge source="BEL" target="ROU">
      <data key="d0">321597909</data>
    </edge>
    <edge source="BEL" target="RUS">
      <data key="d0">179576668</data>
    </edge>
    <edge source="BEL" target="SAU">
      <data key="d0">43360383</data>
    </edge>
    <edge source="BEL" target="SEN">
      <data key="d0">102082492</data>
    </edge>
    <edge source="BEL" target="SRB">
      <data key="d0">31780124</data>
    </edge>
    <edge source="BEL" target="IND">
      <data key="d0">32499214</data>
    </edge>
    <edge source="BEL" target="SGP">
      <data key="d0">46778055</data>
    </edge>
    <edge source="BEL" target="SVK">
      <data key="d0">225384821</data>
    </edge>
    <edge source="BEL" target="VNM">
      <data key="d0">1690274</data>
    </edge>
    <edge source="BEL" target="SVN">
      <data key="d0">111564638</data>
    </edge>
    <edge source="BEL" target="ZAF">
      <data key="d0">118802892</data>
    </edge>
    <edge source="BEL" target="ZWE">
      <data key="d0">503512</data>
    </edge>
    <edge source="BEL" target="ESP">
      <data key="d0">1110300937</data>
    </edge>
    <edge source="BEL" target="SWE">
      <data key="d0">2308231033</data>
    </edge>
    <edge source="BEL" target="CHE">
      <data key="d0">529971703</data>
    </edge>
    <edge source="BEL" target="THA">
      <data key="d0">4527019</data>
    </edge>
    <edge source="BEL" target="TGO">
      <data key="d0">40652247</data>
    </edge>
    <edge source="BEL" target="ARE">
      <data key="d0">60516564</data>
    </edge>
    <edge source="BEL" target="TUN">
      <data key="d0">17610169</data>
    </edge>
    <edge source="BEL" target="TUR">
      <data key="d0">320511260</data>
    </edge>
    <edge source="BEL" target="UGA">
      <data key="d0">2309766</data>
    </edge>
    <edge source="BEL" target="UKR">
      <data key="d0">46169752</data>
    </edge>
    <edge source="BEL" target="MKD">
      <data key="d0">32541826</data>
    </edge>
    <edge source="BEL" target="EGY">
      <data key="d0">38111987</data>
    </edge>
    <edge source="BEL" target="GBR">
      <data key="d0">10222564828</data>
    </edge>
    <edge source="BEL" target="TZA">
      <data key="d0">4675485</data>
    </edge>
    <edge source="BEL" target="USA">
      <data key="d0">1142060836</data>
    </edge>
    <edge source="BEL" target="BFA">
      <data key="d0">15627372</data>
    </edge>
    <edge source="BEL" target="URY">
      <data key="d0">4474885</data>
    </edge>
    <edge source="BRA" target="DZA">
      <data key="d0">16115943</data>
    </edge>
    <edge source="BRA" target="ARG">
      <data key="d0">6101351138</data>
    </edge>
    <edge source="BRA" target="AUS">
      <data key="d0">22904300</data>
    </edge>
    <edge source="BRA" target="AUT">
      <data key="d0">1517361</data>
    </edge>
    <edge source="BRA" target="BEL">
      <data key="d0">6031763</data>
    </edge>
    <edge source="BRA" target="BOL">
      <data key="d0">92699682</data>
    </edge>
    <edge source="BRA" target="BGR">
      <data key="d0">148245</data>
    </edge>
    <edge source="BRA" target="BLR">
      <data key="d0">28959</data>
    </edge>
    <edge source="BRA" target="KHM">
      <data key="d0">22098</data>
    </edge>
    <edge source="BRA" target="CMR">
      <data key="d0">2531048</data>
    </edge>
    <edge source="BRA" target="CAN">
      <data key="d0">4882315</data>
    </edge>
    <edge source="BRA" target="CAF">
      <data key="d0">21657</data>
    </edge>
    <edge source="BRA" target="CHL">
      <data key="d0">636147008</data>
    </edge>
    <edge source="BRA" target="CHN">
      <data key="d0">17025742</data>
    </edge>
    <edge source="BRA" target="COL">
      <data key="d0">295736283</data>
    </edge>
    <edge source="BRA" target="CRI">
      <data key="d0">48719328</data>
    </edge>
    <edge source="BRA" target="CZE">
      <data key="d0">2052800</data>
    </edge>
    <edge source="BRA" target="BEN">
      <data key="d0">65219</data>
    </edge>
    <edge source="BRA" target="DNK">
      <data key="d0">654339</data>
    </edge>
    <edge source="BRA" target="ECU">
      <data key="d0">31802272</data>
    </edge>
    <edge source="BRA" target="SLV">
      <data key="d0">17548813</data>
    </edge>
    <edge source="BRA" target="ETH">
      <data key="d0">539045</data>
    </edge>
    <edge source="BRA" target="EST">
      <data key="d0">33607</data>
    </edge>
    <edge source="BRA" target="FIN">
      <data key="d0">186718</data>
    </edge>
    <edge source="BRA" target="FRA">
      <data key="d0">31368958</data>
    </edge>
    <edge source="BRA" target="DEU">
      <data key="d0">86162568</data>
    </edge>
    <edge source="BRA" target="GHA">
      <data key="d0">26458658</data>
    </edge>
    <edge source="BRA" target="GRC">
      <data key="d0">66011</data>
    </edge>
    <edge source="BRA" target="GTM">
      <data key="d0">11749400</data>
    </edge>
    <edge source="BRA" target="HND">
      <data key="d0">9312120</data>
    </edge>
    <edge source="BRA" target="HKG">
      <data key="d0">32841</data>
    </edge>
    <edge source="BRA" target="HUN">
      <data key="d0">1311233</data>
    </edge>
    <edge source="BRA" target="IDN">
      <data key="d0">80684299</data>
    </edge>
    <edge source="BRA" target="IRL">
      <data key="d0">73060</data>
    </edge>
    <edge source="BRA" target="ISR">
      <data key="d0">645259</data>
    </edge>
    <edge source="BRA" target="ITA">
      <data key="d0">9698348</data>
    </edge>
    <edge source="BRA" target="CIV">
      <data key="d0">2568023</data>
    </edge>
    <edge source="BRA" target="JAM">
      <data key="d0">291517</data>
    </edge>
    <edge source="BRA" target="JPN">
      <data key="d0">11930205</data>
    </edge>
    <edge source="BRA" target="JOR">
      <data key="d0">634738</data>
    </edge>
    <edge source="BRA" target="KOR">
      <data key="d0">3840133</data>
    </edge>
    <edge source="BRA" target="LBN">
      <data key="d0">325690</data>
    </edge>
    <edge source="BRA" target="LVA">
      <data key="d0">598118</data>
    </edge>
    <edge source="BRA" target="LTU">
      <data key="d0">47395</data>
    </edge>
    <edge source="BRA" target="MDG">
      <data key="d0">282068</data>
    </edge>
    <edge source="BRA" target="MYS">
      <data key="d0">2397920</data>
    </edge>
    <edge source="BRA" target="MEX">
      <data key="d0">820560961</data>
    </edge>
    <edge source="BRA" target="MAR">
      <data key="d0">56518</data>
    </edge>
    <edge source="BRA" target="MOZ">
      <data key="d0">605575</data>
    </edge>
    <edge source="BRA" target="OMN">
      <data key="d0">5637178</data>
    </edge>
    <edge source="BRA" target="NAM">
      <data key="d0">33111</data>
    </edge>
    <edge source="BRA" target="NLD">
      <data key="d0">23602604</data>
    </edge>
    <edge source="BRA" target="NZL">
      <data key="d0">2403820</data>
    </edge>
    <edge source="BRA" target="NIC">
      <data key="d0">2690734</data>
    </edge>
    <edge source="BRA" target="NOR">
      <data key="d0">134736</data>
    </edge>
    <edge source="BRA" target="PAK">
      <data key="d0">27104</data>
    </edge>
    <edge source="BRA" target="PAN">
      <data key="d0">14610938</data>
    </edge>
    <edge source="BRA" target="PRY">
      <data key="d0">134418739</data>
    </edge>
    <edge source="BRA" target="PER">
      <data key="d0">391480842</data>
    </edge>
    <edge source="BRA" target="PHL">
      <data key="d0">6087685</data>
    </edge>
    <edge source="BRA" target="POL">
      <data key="d0">19644783</data>
    </edge>
    <edge source="BRA" target="PRT">
      <data key="d0">535083</data>
    </edge>
    <edge source="BRA" target="ROU">
      <data key="d0">4455933</data>
    </edge>
    <edge source="BRA" target="RUS">
      <data key="d0">23075818</data>
    </edge>
    <edge source="BRA" target="SAU">
      <data key="d0">106563362</data>
    </edge>
    <edge source="BRA" target="SEN">
      <data key="d0">235401</data>
    </edge>
    <edge source="BRA" target="SRB">
      <data key="d0">371544</data>
    </edge>
    <edge source="BRA" target="IND">
      <data key="d0">17606204</data>
    </edge>
    <edge source="BRA" target="SGP">
      <data key="d0">4435892</data>
    </edge>
    <edge source="BRA" target="SVK">
      <data key="d0">1347939</data>
    </edge>
    <edge source="BRA" target="VNM">
      <data key="d0">527076</data>
    </edge>
    <edge source="BRA" target="SVN">
      <data key="d0">500489</data>
    </edge>
    <edge source="BRA" target="ZAF">
      <data key="d0">282432895</data>
    </edge>
    <edge source="BRA" target="ESP">
      <data key="d0">5073459</data>
    </edge>
    <edge source="BRA" target="SWE">
      <data key="d0">34767719</data>
    </edge>
    <edge source="BRA" target="CHE">
      <data key="d0">578463</data>
    </edge>
    <edge source="BRA" target="THA">
      <data key="d0">50586739</data>
    </edge>
    <edge source="BRA" target="ARE">
      <data key="d0">16401073</data>
    </edge>
    <edge source="BRA" target="TUN">
      <data key="d0">639815</data>
    </edge>
    <edge source="BRA" target="TUR">
      <data key="d0">3719241</data>
    </edge>
    <edge source="BRA" target="UGA">
      <data key="d0">61497</data>
    </edge>
    <edge source="BRA" target="UKR">
      <data key="d0">31682</data>
    </edge>
    <edge source="BRA" target="EGY">
      <data key="d0">27153065</data>
    </edge>
    <edge source="BRA" target="GBR">
      <data key="d0">11737781</data>
    </edge>
    <edge source="BRA" target="TZA">
      <data key="d0">119072</data>
    </edge>
    <edge source="BRA" target="USA">
      <data key="d0">594148267</data>
    </edge>
    <edge source="BRA" target="BFA">
      <data key="d0">48380</data>
    </edge>
    <edge source="BRA" target="URY">
      <data key="d0">236083575</data>
    </edge>
    <edge source="GEO" target="AZE">
      <data key="d0">51449151</data>
    </edge>
    <edge source="GEO" target="AUT">
      <data key="d0">91758</data>
    </edge>
    <edge source="GEO" target="ARM">
      <data key="d0">36872280</data>
    </edge>
    <edge source="GEO" target="BEL">
      <data key="d0">3761240</data>
    </edge>
    <edge source="GEO" target="BGR">
      <data key="d0">34323</data>
    </edge>
    <edge source="GEO" target="BLR">
      <data key="d0">34012</data>
    </edge>
    <edge source="GEO" target="CHN">
      <data key="d0">2191768</data>
    </edge>
    <edge source="GEO" target="CZE">
      <data key="d0">91957</data>
    </edge>
    <edge source="GEO" target="DNK">
      <data key="d0">14255</data>
    </edge>
    <edge source="GEO" target="EST">
      <data key="d0">20120</data>
    </edge>
    <edge source="GEO" target="FIN">
      <data key="d0">219622</data>
    </edge>
    <edge source="GEO" target="FRA">
      <data key="d0">54716</data>
    </edge>
    <edge source="GEO" target="DEU">
      <data key="d0">872581</data>
    </edge>
    <edge source="GEO" target="HUN">
      <data key="d0">17583</data>
    </edge>
    <edge source="GEO" target="ITA">
      <data key="d0">12570</data>
    </edge>
    <edge source="GEO" target="KAZ">
      <data key="d0">453615</data>
    </edge>
    <edge source="GEO" target="KGZ">
      <data key="d0">338458</data>
    </edge>
    <edge source="GEO" target="LTU">
      <data key="d0">22622</data>
    </edge>
    <edge source="GEO" target="NLD">
      <data key="d0">66493</data>
    </edge>
    <edge source="GEO" target="PAN">
      <data key="d0">3137721</data>
    </edge>
    <edge source="GEO" target="POL">
      <data key="d0">29601</data>
    </edge>
    <edge source="GEO" target="ROU">
      <data key="d0">56260</data>
    </edge>
    <edge source="GEO" target="RUS">
      <data key="d0">7552779</data>
    </edge>
    <edge source="GEO" target="IND">
      <data key="d0">229068</data>
    </edge>
    <edge source="GEO" target="ZAF">
      <data key="d0">97250</data>
    </edge>
    <edge source="GEO" target="ESP">
      <data key="d0">65504</data>
    </edge>
    <edge source="GEO" target="SWE">
      <data key="d0">35815</data>
    </edge>
    <edge source="GEO" target="CHE">
      <data key="d0">27835458</data>
    </edge>
    <edge source="GEO" target="ARE">
      <data key="d0">21396373</data>
    </edge>
    <edge source="GEO" target="TUR">
      <data key="d0">1699231</data>
    </edge>
    <edge source="GEO" target="UKR">
      <data key="d0">7640728</data>
    </edge>
    <edge source="GEO" target="USA">
      <data key="d0">360812</data>
    </edge>
    <edge source="HUN" target="ALB">
      <data key="d0">7487176</data>
    </edge>
    <edge source="HUN" target="DZA">
      <data key="d0">2169595</data>
    </edge>
    <edge source="HUN" target="AZE">
      <data key="d0">753532</data>
    </edge>
    <edge source="HUN" target="ARG">
      <data key="d0">4418238</data>
    </edge>
    <edge source="HUN" target="AUS">
      <data key="d0">292063342</data>
    </edge>
    <edge source="HUN" target="AUT">
      <data key="d0">631004980</data>
    </edge>
    <edge source="HUN" target="ARM">
      <data key="d0">546142</data>
    </edge>
    <edge source="HUN" target="BEL">
      <data key="d0">477181846</data>
    </edge>
    <edge source="HUN" target="BOL">
      <data key="d0">13694615</data>
    </edge>
    <edge source="HUN" target="BRA">
      <data key="d0">21961391</data>
    </edge>
    <edge source="HUN" target="BGR">
      <data key="d0">123821547</data>
    </edge>
    <edge source="HUN" target="BDI">
      <data key="d0">52482</data>
    </edge>
    <edge source="HUN" target="BLR">
      <data key="d0">1795934</data>
    </edge>
    <edge source="HUN" target="KHM">
      <data key="d0">90964</data>
    </edge>
    <edge source="HUN" target="CAN">
      <data key="d0">95040366</data>
    </edge>
    <edge source="HUN" target="LKA">
      <data key="d0">464872</data>
    </edge>
    <edge source="HUN" target="CHL">
      <data key="d0">43804714</data>
    </edge>
    <edge source="HUN" target="CHN">
      <data key="d0">732695711</data>
    </edge>
    <edge source="HUN" target="COL">
      <data key="d0">28644458</data>
    </edge>
    <edge source="HUN" target="CRI">
      <data key="d0">27991108</data>
    </edge>
    <edge source="HUN" target="HRV">
      <data key="d0">123159631</data>
    </edge>
    <edge source="HUN" target="CZE">
      <data key="d0">526583584</data>
    </edge>
    <edge source="HUN" target="BEN">
      <data key="d0">101417</data>
    </edge>
    <edge source="HUN" target="DNK">
      <data key="d0">84367565</data>
    </edge>
    <edge source="HUN" target="ECU">
      <data key="d0">161536</data>
    </edge>
    <edge source="HUN" target="SLV">
      <data key="d0">383022</data>
    </edge>
    <edge source="HUN" target="EST">
      <data key="d0">22064192</data>
    </edge>
    <edge source="HUN" target="FIN">
      <data key="d0">45319373</data>
    </edge>
    <edge source="HUN" target="FRA">
      <data key="d0">934784056</data>
    </edge>
    <edge source="HUN" target="GEO">
      <data key="d0">1338162</data>
    </edge>
    <edge source="HUN" target="PSE">
      <data key="d0">221647</data>
    </edge>
    <edge source="HUN" target="DEU">
      <data key="d0">6643155559</data>
    </edge>
    <edge source="HUN" target="GHA">
      <data key="d0">806752</data>
    </edge>
    <edge source="HUN" target="GRC">
      <data key="d0">41327409</data>
    </edge>
    <edge source="HUN" target="GTM">
      <data key="d0">2501646</data>
    </edge>
    <edge source="HUN" target="HND">
      <data key="d0">423881</data>
    </edge>
    <edge source="HUN" target="HKG">
      <data key="d0">8592604</data>
    </edge>
    <edge source="HUN" target="IDN">
      <data key="d0">217537</data>
    </edge>
    <edge source="HUN" target="IRL">
      <data key="d0">17818531</data>
    </edge>
    <edge source="HUN" target="ISR">
      <data key="d0">149743572</data>
    </edge>
    <edge source="HUN" target="ITA">
      <data key="d0">709595875</data>
    </edge>
    <edge source="HUN" target="CIV">
      <data key="d0">528958</data>
    </edge>
    <edge source="HUN" target="JAM">
      <data key="d0">4304366</data>
    </edge>
    <edge source="HUN" target="JPN">
      <data key="d0">285412686</data>
    </edge>
    <edge source="HUN" target="KAZ">
      <data key="d0">816687</data>
    </edge>
    <edge source="HUN" target="JOR">
      <data key="d0">6072377</data>
    </edge>
    <edge source="HUN" target="KOR">
      <data key="d0">135506131</data>
    </edge>
    <edge source="HUN" target="LBN">
      <data key="d0">18319594</data>
    </edge>
    <edge source="HUN" target="LVA">
      <data key="d0">22915605</data>
    </edge>
    <edge source="HUN" target="LTU">
      <data key="d0">20078766</data>
    </edge>
    <edge source="HUN" target="MWI">
      <data key="d0">20035</data>
    </edge>
    <edge source="HUN" target="MYS">
      <data key="d0">7281204</data>
    </edge>
    <edge source="HUN" target="MUS">
      <data key="d0">2412025</data>
    </edge>
    <edge source="HUN" target="MEX">
      <data key="d0">145682106</data>
    </edge>
    <edge source="HUN" target="MDA">
      <data key="d0">5156441</data>
    </edge>
    <edge source="HUN" target="MAR">
      <data key="d0">9168817</data>
    </edge>
    <edge source="HUN" target="MOZ">
      <data key="d0">24137</data>
    </edge>
    <edge source="HUN" target="OMN">
      <data key="d0">4799366</data>
    </edge>
    <edge source="HUN" target="NLD">
      <data key="d0">533426150</data>
    </edge>
    <edge source="HUN" target="NZL">
      <data key="d0">35500349</data>
    </edge>
    <edge source="HUN" target="NIC">
      <data key="d0">1949836</data>
    </edge>
    <edge source="HUN" target="NOR">
      <data key="d0">66502590</data>
    </edge>
    <edge source="HUN" target="PAK">
      <data key="d0">6704531</data>
    </edge>
    <edge source="HUN" target="PAN">
      <data key="d0">18440074</data>
    </edge>
    <edge source="HUN" target="PRY">
      <data key="d0">2508797</data>
    </edge>
    <edge source="HUN" target="PER">
      <data key="d0">15525032</data>
    </edge>
    <edge source="HUN" target="PHL">
      <data key="d0">2607516</data>
    </edge>
    <edge source="HUN" target="POL">
      <data key="d0">317015200</data>
    </edge>
    <edge source="HUN" target="PRT">
      <data key="d0">81403379</data>
    </edge>
    <edge source="HUN" target="ROU">
      <data key="d0">294725400</data>
    </edge>
    <edge source="HUN" target="RUS">
      <data key="d0">122165453</data>
    </edge>
    <edge source="HUN" target="SAU">
      <data key="d0">5649095</data>
    </edge>
    <edge source="HUN" target="SRB">
      <data key="d0">175123130</data>
    </edge>
    <edge source="HUN" target="IND">
      <data key="d0">6042670</data>
    </edge>
    <edge source="HUN" target="SGP">
      <data key="d0">25596629</data>
    </edge>
    <edge source="HUN" target="SVK">
      <data key="d0">573833230</data>
    </edge>
    <edge source="HUN" target="VNM">
      <data key="d0">16340469</data>
    </edge>
    <edge source="HUN" target="SVN">
      <data key="d0">118462461</data>
    </edge>
    <edge source="HUN" target="ZAF">
      <data key="d0">55988293</data>
    </edge>
    <edge source="HUN" target="ESP">
      <data key="d0">518581785</data>
    </edge>
    <edge source="HUN" target="SWE">
      <data key="d0">213328467</data>
    </edge>
    <edge source="HUN" target="CHE">
      <data key="d0">201830187</data>
    </edge>
    <edge source="HUN" target="THA">
      <data key="d0">7014267</data>
    </edge>
    <edge source="HUN" target="TGO">
      <data key="d0">15962</data>
    </edge>
    <edge source="HUN" target="ARE">
      <data key="d0">14193766</data>
    </edge>
    <edge source="HUN" target="TUN">
      <data key="d0">874213</data>
    </edge>
    <edge source="HUN" target="TUR">
      <data key="d0">747412057</data>
    </edge>
    <edge source="HUN" target="UKR">
      <data key="d0">112112044</data>
    </edge>
    <edge source="HUN" target="MKD">
      <data key="d0">39147283</data>
    </edge>
    <edge source="HUN" target="EGY">
      <data key="d0">7518633</data>
    </edge>
    <edge source="HUN" target="GBR">
      <data key="d0">570267732</data>
    </edge>
    <edge source="HUN" target="TZA">
      <data key="d0">216274</data>
    </edge>
    <edge source="HUN" target="USA">
      <data key="d0">676685527</data>
    </edge>
    <edge source="HUN" target="URY">
      <data key="d0">3512397</data>
    </edge>
    <edge source="KAZ" target="AZE">
      <data key="d0">32502</data>
    </edge>
    <edge source="KAZ" target="AUT">
      <data key="d0">472438</data>
    </edge>
    <edge source="KAZ" target="BEL">
      <data key="d0">50195</data>
    </edge>
    <edge source="KAZ" target="BGR">
      <data key="d0">28286</data>
    </edge>
    <edge source="KAZ" target="BLR">
      <data key="d0">4694862</data>
    </edge>
    <edge source="KAZ" target="CMR">
      <data key="d0">20000</data>
    </edge>
    <edge source="KAZ" target="CAN">
      <data key="d0">57652</data>
    </edge>
    <edge source="KAZ" target="CAF">
      <data key="d0">23479</data>
    </edge>
    <edge source="KAZ" target="CHN">
      <data key="d0">7845156</data>
    </edge>
    <edge source="KAZ" target="CZE">
      <data key="d0">15959</data>
    </edge>
    <edge source="KAZ" target="DNK">
      <data key="d0">10640</data>
    </edge>
    <edge source="KAZ" target="EST">
      <data key="d0">16987</data>
    </edge>
    <edge source="KAZ" target="FRA">
      <data key="d0">75284</data>
    </edge>
    <edge source="KAZ" target="GEO">
      <data key="d0">96094</data>
    </edge>
    <edge source="KAZ" target="DEU">
      <data key="d0">4503887</data>
    </edge>
    <edge source="KAZ" target="GHA">
      <data key="d0">344700</data>
    </edge>
    <edge source="KAZ" target="ITA">
      <data key="d0">3001691</data>
    </edge>
    <edge source="KAZ" target="KGZ">
      <data key="d0">3392154</data>
    </edge>
    <edge source="KAZ" target="LVA">
      <data key="d0">22598</data>
    </edge>
    <edge source="KAZ" target="LTU">
      <data key="d0">248495</data>
    </edge>
    <edge source="KAZ" target="MDA">
      <data key="d0">49214</data>
    </edge>
    <edge source="KAZ" target="NLD">
      <data key="d0">440362</data>
    </edge>
    <edge source="KAZ" target="NOR">
      <data key="d0">21432</data>
    </edge>
    <edge source="KAZ" target="POL">
      <data key="d0">27170</data>
    </edge>
    <edge source="KAZ" target="RUS">
      <data key="d0">10558604</data>
    </edge>
    <edge source="KAZ" target="SAU">
      <data key="d0">72670</data>
    </edge>
    <edge source="KAZ" target="IND">
      <data key="d0">428924</data>
    </edge>
    <edge source="KAZ" target="SVN">
      <data key="d0">69512</data>
    </edge>
    <edge source="KAZ" target="ESP">
      <data key="d0">33578</data>
    </edge>
    <edge source="KAZ" target="CHE">
      <data key="d0">110410</data>
    </edge>
    <edge source="KAZ" target="THA">
      <data key="d0">123705</data>
    </edge>
    <edge source="KAZ" target="ARE">
      <data key="d0">3308379</data>
    </edge>
    <edge source="KAZ" target="TUR">
      <data key="d0">2021136</data>
    </edge>
    <edge source="KAZ" target="UKR">
      <data key="d0">1878056</data>
    </edge>
    <edge source="KAZ" target="GBR">
      <data key="d0">382167</data>
    </edge>
    <edge source="KAZ" target="USA">
      <data key="d0">458443</data>
    </edge>
    <edge source="KOR" target="ALB">
      <data key="d0">2938648</data>
    </edge>
    <edge source="KOR" target="DZA">
      <data key="d0">255197714</data>
    </edge>
    <edge source="KOR" target="AZE">
      <data key="d0">53464166</data>
    </edge>
    <edge source="KOR" target="ARG">
      <data key="d0">182960026</data>
    </edge>
    <edge source="KOR" target="AUS">
      <data key="d0">2162512039</data>
    </edge>
    <edge source="KOR" target="AUT">
      <data key="d0">76665092</data>
    </edge>
    <edge source="KOR" target="ARM">
      <data key="d0">92797</data>
    </edge>
    <edge source="KOR" target="BEL">
      <data key="d0">300341406</data>
    </edge>
    <edge source="KOR" target="BOL">
      <data key="d0">25147546</data>
    </edge>
    <edge source="KOR" target="BWA">
      <data key="d0">1224062</data>
    </edge>
    <edge source="KOR" target="BRA">
      <data key="d0">686682374</data>
    </edge>
    <edge source="KOR" target="BGR">
      <data key="d0">18680555</data>
    </edge>
    <edge source="KOR" target="BDI">
      <data key="d0">13050</data>
    </edge>
    <edge source="KOR" target="BLR">
      <data key="d0">2497018</data>
    </edge>
    <edge source="KOR" target="KHM">
      <data key="d0">83906539</data>
    </edge>
    <edge source="KOR" target="CMR">
      <data key="d0">1772106</data>
    </edge>
    <edge source="KOR" target="CAN">
      <data key="d0">2099014977</data>
    </edge>
    <edge source="KOR" target="LKA">
      <data key="d0">14254173</data>
    </edge>
    <edge source="KOR" target="CHL">
      <data key="d0">856072477</data>
    </edge>
    <edge source="KOR" target="CHN">
      <data key="d0">4847406265</data>
    </edge>
    <edge source="KOR" target="COL">
      <data key="d0">311837088</data>
    </edge>
    <edge source="KOR" target="CRI">
      <data key="d0">162462752</data>
    </edge>
    <edge source="KOR" target="HRV">
      <data key="d0">4330723</data>
    </edge>
    <edge source="KOR" target="CZE">
      <data key="d0">980901048</data>
    </edge>
    <edge source="KOR" target="BEN">
      <data key="d0">3472780</data>
    </edge>
    <edge source="KOR" target="DNK">
      <data key="d0">88117027</data>
    </edge>
    <edge source="KOR" target="ECU">
      <data key="d0">176044739</data>
    </edge>
    <edge source="KOR" target="SLV">
      <data key="d0">26985842</data>
    </edge>
    <edge source="KOR" target="ETH">
      <data key="d0">7014246</data>
    </edge>
    <edge source="KOR" target="EST">
      <data key="d0">12861826</data>
    </edge>
    <edge source="KOR" target="FIN">
      <data key="d0">78618257</data>
    </edge>
    <edge source="KOR" target="FRA">
      <data key="d0">546997745</data>
    </edge>
    <edge source="KOR" target="GEO">
      <data key="d0">56041195</data>
    </edge>
    <edge source="KOR" target="GMB">
      <data key="d0">603980</data>
    </edge>
    <edge source="KOR" target="PSE">
      <data key="d0">89288073</data>
    </edge>
    <edge source="KOR" target="DEU">
      <data key="d0">1521284645</data>
    </edge>
    <edge source="KOR" target="GHA">
      <data key="d0">60400745</data>
    </edge>
    <edge source="KOR" target="GRC">
      <data key="d0">10184470</data>
    </edge>
    <edge source="KOR" target="GTM">
      <data key="d0">75675061</data>
    </edge>
    <edge source="KOR" target="HND">
      <data key="d0">33135227</data>
    </edge>
    <edge source="KOR" target="HKG">
      <data key="d0">38987953</data>
    </edge>
    <edge source="KOR" target="HUN">
      <data key="d0">155171990</data>
    </edge>
    <edge source="KOR" target="IDN">
      <data key="d0">153625050</data>
    </edge>
    <edge source="KOR" target="IRL">
      <data key="d0">102057853</data>
    </edge>
    <edge source="KOR" target="ISR">
      <data key="d0">610575182</data>
    </edge>
    <edge source="KOR" target="ITA">
      <data key="d0">678726204</data>
    </edge>
    <edge source="KOR" target="CIV">
      <data key="d0">15372890</data>
    </edge>
    <edge source="KOR" target="JAM">
      <data key="d0">4676174</data>
    </edge>
    <edge source="KOR" target="JPN">
      <data key="d0">842688908</data>
    </edge>
    <edge source="KOR" target="KAZ">
      <data key="d0">36157139</data>
    </edge>
    <edge source="KOR" target="JOR">
      <data key="d0">460486441</data>
    </edge>
    <edge source="KOR" target="KGZ">
      <data key="d0">10136386</data>
    </edge>
    <edge source="KOR" target="LBN">
      <data key="d0">90971122</data>
    </edge>
    <edge source="KOR" target="LVA">
      <data key="d0">8924879</data>
    </edge>
    <edge source="KOR" target="LTU">
      <data key="d0">2962619</data>
    </edge>
    <edge source="KOR" target="MDG">
      <data key="d0">11717156</data>
    </edge>
    <edge source="KOR" target="MWI">
      <data key="d0">806118</data>
    </edge>
    <edge source="KOR" target="MYS">
      <data key="d0">152716909</data>
    </edge>
    <edge source="KOR" target="MRT">
      <data key="d0">396936</data>
    </edge>
    <edge source="KOR" target="MUS">
      <data key="d0">9136743</data>
    </edge>
    <edge source="KOR" target="MEX">
      <data key="d0">2051886484</data>
    </edge>
    <edge source="KOR" target="MDA">
      <data key="d0">4539520</data>
    </edge>
    <edge source="KOR" target="MAR">
      <data key="d0">84043603</data>
    </edge>
    <edge source="KOR" target="MOZ">
      <data key="d0">7418663</data>
    </edge>
    <edge source="KOR" target="OMN">
      <data key="d0">293580068</data>
    </edge>
    <edge source="KOR" target="NLD">
      <data key="d0">259170081</data>
    </edge>
    <edge source="KOR" target="NZL">
      <data key="d0">350629929</data>
    </edge>
    <edge source="KOR" target="NIC">
      <data key="d0">27383975</data>
    </edge>
    <edge source="KOR" target="NOR">
      <data key="d0">91333084</data>
    </edge>
    <edge source="KOR" target="PAK">
      <data key="d0">35685063</data>
    </edge>
    <edge source="KOR" target="PAN">
      <data key="d0">212026708</data>
    </edge>
    <edge source="KOR" target="PRY">
      <data key="d0">69911271</data>
    </edge>
    <edge source="KOR" target="PER">
      <data key="d0">526346959</data>
    </edge>
    <edge source="KOR" target="PHL">
      <data key="d0">458541943</data>
    </edge>
    <edge source="KOR" target="POL">
      <data key="d0">386761622</data>
    </edge>
    <edge source="KOR" target="PRT">
      <data key="d0">41371229</data>
    </edge>
    <edge source="KOR" target="ROU">
      <data key="d0">58428369</data>
    </edge>
    <edge source="KOR" target="RUS">
      <data key="d0">1647519129</data>
    </edge>
    <edge source="KOR" target="SAU">
      <data key="d0">2316194329</data>
    </edge>
    <edge source="KOR" target="SEN">
      <data key="d0">13188060</data>
    </edge>
    <edge source="KOR" target="SRB">
      <data key="d0">13274698</data>
    </edge>
    <edge source="KOR" target="IND">
      <data key="d0">751313452</data>
    </edge>
    <edge source="KOR" target="SGP">
      <data key="d0">161588239</data>
    </edge>
    <edge source="KOR" target="SVK">
      <data key="d0">767628570</data>
    </edge>
    <edge source="KOR" target="VNM">
      <data key="d0">1320293836</data>
    </edge>
    <edge source="KOR" target="SVN">
      <data key="d0">375521061</data>
    </edge>
    <edge source="KOR" target="ZAF">
      <data key="d0">351536640</data>
    </edge>
    <edge source="KOR" target="ZWE">
      <data key="d0">1436696</data>
    </edge>
    <edge source="KOR" target="ESP">
      <data key="d0">817987883</data>
    </edge>
    <edge source="KOR" target="SWE">
      <data key="d0">284737545</data>
    </edge>
    <edge source="KOR" target="CHE">
      <data key="d0">144271829</data>
    </edge>
    <edge source="KOR" target="THA">
      <data key="d0">172632450</data>
    </edge>
    <edge source="KOR" target="TGO">
      <data key="d0">713759</data>
    </edge>
    <edge source="KOR" target="ARE">
      <data key="d0">813059623</data>
    </edge>
    <edge source="KOR" target="TUN">
      <data key="d0">56872942</data>
    </edge>
    <edge source="KOR" target="TUR">
      <data key="d0">760479724</data>
    </edge>
    <edge source="KOR" target="UGA">
      <data key="d0">1230685</data>
    </edge>
    <edge source="KOR" target="UKR">
      <data key="d0">66937344</data>
    </edge>
    <edge source="KOR" target="MKD">
      <data key="d0">11149664</data>
    </edge>
    <edge source="KOR" target="EGY">
      <data key="d0">492446540</data>
    </edge>
    <edge source="KOR" target="GBR">
      <data key="d0">1588646551</data>
    </edge>
    <edge source="KOR" target="TZA">
      <data key="d0">1187560</data>
    </edge>
    <edge source="KOR" target="USA">
      <data key="d0">21733743303</data>
    </edge>
    <edge source="KOR" target="BFA">
      <data key="d0">1870323</data>
    </edge>
    <edge source="KOR" target="URY">
      <data key="d0">24354155</data>
    </edge>
    <edge source="KGZ" target="AZE">
      <data key="d0">64288</data>
    </edge>
    <edge source="KGZ" target="BEL">
      <data key="d0">4044105</data>
    </edge>
    <edge source="KGZ" target="BLR">
      <data key="d0">298112</data>
    </edge>
    <edge source="KGZ" target="CHN">
      <data key="d0">2150088</data>
    </edge>
    <edge source="KGZ" target="FIN">
      <data key="d0">62849</data>
    </edge>
    <edge source="KGZ" target="FRA">
      <data key="d0">56059</data>
    </edge>
    <edge source="KGZ" target="GEO">
      <data key="d0">42566</data>
    </edge>
    <edge source="KGZ" target="DEU">
      <data key="d0">143225</data>
    </edge>
    <edge source="KGZ" target="HUN">
      <data key="d0">21395</data>
    </edge>
    <edge source="KGZ" target="KAZ">
      <data key="d0">959510</data>
    </edge>
    <edge source="KGZ" target="LTU">
      <data key="d0">21432</data>
    </edge>
    <edge source="KGZ" target="POL">
      <data key="d0">562617</data>
    </edge>
    <edge source="KGZ" target="RUS">
      <data key="d0">582029</data>
    </edge>
    <edge source="KGZ" target="ARE">
      <data key="d0">82884</data>
    </edge>
    <edge source="KGZ" target="TUR">
      <data key="d0">118064</data>
    </edge>
    <edge source="KGZ" target="UKR">
      <data key="d0">417128</data>
    </edge>
    <edge source="KGZ" target="USA">
      <data key="d0">13575</data>
    </edge>
    <edge source="NLD" target="ALB">
      <data key="d0">5739434</data>
    </edge>
    <edge source="NLD" target="DZA">
      <data key="d0">85316051</data>
    </edge>
    <edge source="NLD" target="AZE">
      <data key="d0">3464968</data>
    </edge>
    <edge source="NLD" target="ARG">
      <data key="d0">5092329</data>
    </edge>
    <edge source="NLD" target="AUS">
      <data key="d0">137767915</data>
    </edge>
    <edge source="NLD" target="AUT">
      <data key="d0">372085927</data>
    </edge>
    <edge source="NLD" target="ARM">
      <data key="d0">313991</data>
    </edge>
    <edge source="NLD" target="BEL">
      <data key="d0">1810210857</data>
    </edge>
    <edge source="NLD" target="BOL">
      <data key="d0">34528895</data>
    </edge>
    <edge source="NLD" target="BWA">
      <data key="d0">54386</data>
    </edge>
    <edge source="NLD" target="BRA">
      <data key="d0">23310727</data>
    </edge>
    <edge source="NLD" target="BGR">
      <data key="d0">124043615</data>
    </edge>
    <edge source="NLD" target="BDI">
      <data key="d0">1364832</data>
    </edge>
    <edge source="NLD" target="BLR">
      <data key="d0">25742375</data>
    </edge>
    <edge source="NLD" target="KHM">
      <data key="d0">2323338</data>
    </edge>
    <edge source="NLD" target="CMR">
      <data key="d0">5500353</data>
    </edge>
    <edge source="NLD" target="CAN">
      <data key="d0">56040371</data>
    </edge>
    <edge source="NLD" target="CAF">
      <data key="d0">2750163</data>
    </edge>
    <edge source="NLD" target="LKA">
      <data key="d0">1299289</data>
    </edge>
    <edge source="NLD" target="CHL">
      <data key="d0">28247551</data>
    </edge>
    <edge source="NLD" target="CHN">
      <data key="d0">379597849</data>
    </edge>
    <edge source="NLD" target="COL">
      <data key="d0">11019397</data>
    </edge>
    <edge source="NLD" target="CRI">
      <data key="d0">5390806</data>
    </edge>
    <edge source="NLD" target="HRV">
      <data key="d0">33628273</data>
    </edge>
    <edge source="NLD" target="CZE">
      <data key="d0">378011723</data>
    </edge>
    <edge source="NLD" target="BEN">
      <data key="d0">4716378</data>
    </edge>
    <edge source="NLD" target="DNK">
      <data key="d0">282991213</data>
    </edge>
    <edge source="NLD" target="ECU">
      <data key="d0">1573877</data>
    </edge>
    <edge source="NLD" target="SLV">
      <data key="d0">291103</data>
    </edge>
    <edge source="NLD" target="ETH">
      <data key="d0">7899424</data>
    </edge>
    <edge source="NLD" target="EST">
      <data key="d0">33846297</data>
    </edge>
    <edge source="NLD" target="FIN">
      <data key="d0">145687740</data>
    </edge>
    <edge source="NLD" target="FRA">
      <data key="d0">1495042643</data>
    </edge>
    <edge source="NLD" target="GEO">
      <data key="d0">11722361</data>
    </edge>
    <edge source="NLD" target="GMB">
      <data key="d0">1621307</data>
    </edge>
    <edge source="NLD" target="PSE">
      <data key="d0">1121411</data>
    </edge>
    <edge source="NLD" target="DEU">
      <data key="d0">3986328662</data>
    </edge>
    <edge source="NLD" target="GHA">
      <data key="d0">64971741</data>
    </edge>
    <edge source="NLD" target="GRC">
      <data key="d0">32913326</data>
    </edge>
    <edge source="NLD" target="GTM">
      <data key="d0">580836</data>
    </edge>
    <edge source="NLD" target="HND">
      <data key="d0">187903</data>
    </edge>
    <edge source="NLD" target="HKG">
      <data key="d0">59084027</data>
    </edge>
    <edge source="NLD" target="HUN">
      <data key="d0">311238456</data>
    </edge>
    <edge source="NLD" target="IDN">
      <data key="d0">52182129</data>
    </edge>
    <edge source="NLD" target="IRL">
      <data key="d0">73654899</data>
    </edge>
    <edge source="NLD" target="ISR">
      <data key="d0">185942191</data>
    </edge>
    <edge source="NLD" target="ITA">
      <data key="d0">607581747</data>
    </edge>
    <edge source="NLD" target="CIV">
      <data key="d0">13165566</data>
    </edge>
    <edge source="NLD" target="JAM">
      <data key="d0">719783</data>
    </edge>
    <edge source="NLD" target="JPN">
      <data key="d0">157792963</data>
    </edge>
    <edge source="NLD" target="KAZ">
      <data key="d0">8650656</data>
    </edge>
    <edge source="NLD" target="JOR">
      <data key="d0">40114286</data>
    </edge>
    <edge source="NLD" target="KOR">
      <data key="d0">268152176</data>
    </edge>
    <edge source="NLD" target="KGZ">
      <data key="d0">1130398</data>
    </edge>
    <edge source="NLD" target="LBN">
      <data key="d0">10564587</data>
    </edge>
    <edge source="NLD" target="LVA">
      <data key="d0">37104516</data>
    </edge>
    <edge source="NLD" target="LTU">
      <data key="d0">92363176</data>
    </edge>
    <edge source="NLD" target="MDG">
      <data key="d0">2154633</data>
    </edge>
    <edge source="NLD" target="MWI">
      <data key="d0">169799</data>
    </edge>
    <edge source="NLD" target="MYS">
      <data key="d0">28715739</data>
    </edge>
    <edge source="NLD" target="MRT">
      <data key="d0">4072579</data>
    </edge>
    <edge source="NLD" target="MUS">
      <data key="d0">575154</data>
    </edge>
    <edge source="NLD" target="MEX">
      <data key="d0">101990617</data>
    </edge>
    <edge source="NLD" target="MDA">
      <data key="d0">8244195</data>
    </edge>
    <edge source="NLD" target="MAR">
      <data key="d0">132157804</data>
    </edge>
    <edge source="NLD" target="MOZ">
      <data key="d0">2270906</data>
    </edge>
    <edge source="NLD" target="OMN">
      <data key="d0">11123549</data>
    </edge>
    <edge source="NLD" target="NAM">
      <data key="d0">96498</data>
    </edge>
    <edge source="NLD" target="NZL">
      <data key="d0">24392546</data>
    </edge>
    <edge source="NLD" target="NIC">
      <data key="d0">607431</data>
    </edge>
    <edge source="NLD" target="NER">
      <data key="d0">1229077</data>
    </edge>
    <edge source="NLD" target="NOR">
      <data key="d0">138392903</data>
    </edge>
    <edge source="NLD" target="PAK">
      <data key="d0">886217</data>
    </edge>
    <edge source="NLD" target="PAN">
      <data key="d0">6561917</data>
    </edge>
    <edge source="NLD" target="PRY">
      <data key="d0">13830466</data>
    </edge>
    <edge source="NLD" target="PER">
      <data key="d0">13871647</data>
    </edge>
    <edge source="NLD" target="PHL">
      <data key="d0">6369493</data>
    </edge>
    <edge source="NLD" target="POL">
      <data key="d0">816512875</data>
    </edge>
    <edge source="NLD" target="PRT">
      <data key="d0">104868970</data>
    </edge>
    <edge source="NLD" target="ROU">
      <data key="d0">247584557</data>
    </edge>
    <edge source="NLD" target="RUS">
      <data key="d0">278141495</data>
    </edge>
    <edge source="NLD" target="SAU">
      <data key="d0">104216979</data>
    </edge>
    <edge source="NLD" target="SEN">
      <data key="d0">9241939</data>
    </edge>
    <edge source="NLD" target="SRB">
      <data key="d0">31294352</data>
    </edge>
    <edge source="NLD" target="IND">
      <data key="d0">36974592</data>
    </edge>
    <edge source="NLD" target="SGP">
      <data key="d0">32906053</data>
    </edge>
    <edge source="NLD" target="SVK">
      <data key="d0">170799687</data>
    </edge>
    <edge source="NLD" target="VNM">
      <data key="d0">95898872</data>
    </edge>
    <edge source="NLD" target="SVN">
      <data key="d0">101386290</data>
    </edge>
    <edge source="NLD" target="ZAF">
      <data key="d0">67184625</data>
    </edge>
    <edge source="NLD" target="ZWE">
      <data key="d0">239153</data>
    </edge>
    <edge source="NLD" target="ESP">
      <data key="d0">594955424</data>
    </edge>
    <edge source="NLD" target="SWE">
      <data key="d0">471867495</data>
    </edge>
    <edge source="NLD" target="CHE">
      <data key="d0">251600778</data>
    </edge>
    <edge source="NLD" target="THA">
      <data key="d0">44734401</data>
    </edge>
    <edge source="NLD" target="TGO">
      <data key="d0">5664328</data>
    </edge>
    <edge source="NLD" target="ARE">
      <data key="d0">110157286</data>
    </edge>
    <edge source="NLD" target="TUN">
      <data key="d0">4363966</data>
    </edge>
    <edge source="NLD" target="TUR">
      <data key="d0">144374922</data>
    </edge>
    <edge source="NLD" target="UGA">
      <data key="d0">3907443</data>
    </edge>
    <edge source="NLD" target="UKR">
      <data key="d0">85944932</data>
    </edge>
    <edge source="NLD" target="MKD">
      <data key="d0">10442782</data>
    </edge>
    <edge source="NLD" target="EGY">
      <data key="d0">42665197</data>
    </edge>
    <edge source="NLD" target="GBR">
      <data key="d0">2556653173</data>
    </edge>
    <edge source="NLD" target="TZA">
      <data key="d0">6220012</data>
    </edge>
    <edge source="NLD" target="USA">
      <data key="d0">480427786</data>
    </edge>
    <edge source="NLD" target="BFA">
      <data key="d0">11431528</data>
    </edge>
    <edge source="NLD" target="URY">
      <data key="d0">3573719</data>
    </edge>
    <edge source="ROU" target="ALB">
      <data key="d0">159063</data>
    </edge>
    <edge source="ROU" target="DZA">
      <data key="d0">211980042</data>
    </edge>
    <edge source="ROU" target="AZE">
      <data key="d0">86130</data>
    </edge>
    <edge source="ROU" target="ARG">
      <data key="d0">5789102</data>
    </edge>
    <edge source="ROU" target="AUS">
      <data key="d0">545250</data>
    </edge>
    <edge source="ROU" target="AUT">
      <data key="d0">98008032</data>
    </edge>
    <edge source="ROU" target="ARM">
      <data key="d0">149073</data>
    </edge>
    <edge source="ROU" target="BEL">
      <data key="d0">182878977</data>
    </edge>
    <edge source="ROU" target="BRA">
      <data key="d0">97963577</data>
    </edge>
    <edge source="ROU" target="BGR">
      <data key="d0">81368373</data>
    </edge>
    <edge source="ROU" target="BLR">
      <data key="d0">53690</data>
    </edge>
    <edge source="ROU" target="CMR">
      <data key="d0">862595</data>
    </edge>
    <edge source="ROU" target="CAN">
      <data key="d0">1817920</data>
    </edge>
    <edge source="ROU" target="CHL">
      <data key="d0">21427040</data>
    </edge>
    <edge source="ROU" target="CHN">
      <data key="d0">43602187</data>
    </edge>
    <edge source="ROU" target="COL">
      <data key="d0">76262681</data>
    </edge>
    <edge source="ROU" target="CRI">
      <data key="d0">762888</data>
    </edge>
    <edge source="ROU" target="HRV">
      <data key="d0">21957744</data>
    </edge>
    <edge source="ROU" target="CZE">
      <data key="d0">270049027</data>
    </edge>
    <edge source="ROU" target="BEN">
      <data key="d0">289678</data>
    </edge>
    <edge source="ROU" target="DNK">
      <data key="d0">37325114</data>
    </edge>
    <edge source="ROU" target="ECU">
      <data key="d0">121815</data>
    </edge>
    <edge source="ROU" target="ETH">
      <data key="d0">20350</data>
    </edge>
    <edge source="ROU" target="EST">
      <data key="d0">2758600</data>
    </edge>
    <edge source="ROU" target="FIN">
      <data key="d0">17222132</data>
    </edge>
    <edge source="ROU" target="FRA">
      <data key="d0">960279197</data>
    </edge>
    <edge source="ROU" target="GEO">
      <data key="d0">1025073</data>
    </edge>
    <edge source="ROU" target="GMB">
      <data key="d0">23063</data>
    </edge>
    <edge source="ROU" target="PSE">
      <data key="d0">1631368</data>
    </edge>
    <edge source="ROU" target="DEU">
      <data key="d0">2703521257</data>
    </edge>
    <edge source="ROU" target="GHA">
      <data key="d0">1015713</data>
    </edge>
    <edge source="ROU" target="GRC">
      <data key="d0">8531908</data>
    </edge>
    <edge source="ROU" target="GTM">
      <data key="d0">706750</data>
    </edge>
    <edge source="ROU" target="HKG">
      <data key="d0">392524</data>
    </edge>
    <edge source="ROU" target="HUN">
      <data key="d0">429286709</data>
    </edge>
    <edge source="ROU" target="IDN">
      <data key="d0">11076</data>
    </edge>
    <edge source="ROU" target="IRL">
      <data key="d0">25183632</data>
    </edge>
    <edge source="ROU" target="ISR">
      <data key="d0">28397802</data>
    </edge>
    <edge source="ROU" target="ITA">
      <data key="d0">694888686</data>
    </edge>
    <edge source="ROU" target="CIV">
      <data key="d0">5296564</data>
    </edge>
    <edge source="ROU" target="JAM">
      <data key="d0">30397</data>
    </edge>
    <edge source="ROU" target="JPN">
      <data key="d0">4139633</data>
    </edge>
    <edge source="ROU" target="KAZ">
      <data key="d0">88141</data>
    </edge>
    <edge source="ROU" target="JOR">
      <data key="d0">4903228</data>
    </edge>
    <edge source="ROU" target="KOR">
      <data key="d0">44252901</data>
    </edge>
    <edge source="ROU" target="LBN">
      <data key="d0">13358391</data>
    </edge>
    <edge source="ROU" target="LVA">
      <data key="d0">1288551</data>
    </edge>
    <edge source="ROU" target="LTU">
      <data key="d0">637350</data>
    </edge>
    <edge source="ROU" target="MDG">
      <data key="d0">3204973</data>
    </edge>
    <edge source="ROU" target="MYS">
      <data key="d0">553290</data>
    </edge>
    <edge source="ROU" target="MUS">
      <data key="d0">1001554</data>
    </edge>
    <edge source="ROU" target="MEX">
      <data key="d0">4857487</data>
    </edge>
    <edge source="ROU" target="MDA">
      <data key="d0">18161029</data>
    </edge>
    <edge source="ROU" target="MAR">
      <data key="d0">293787166</data>
    </edge>
    <edge source="ROU" target="MOZ">
      <data key="d0">80906</data>
    </edge>
    <edge source="ROU" target="OMN">
      <data key="d0">4938339</data>
    </edge>
    <edge source="ROU" target="NAM">
      <data key="d0">84607</data>
    </edge>
    <edge source="ROU" target="NLD">
      <data key="d0">102683880</data>
    </edge>
    <edge source="ROU" target="NER">
      <data key="d0">15125</data>
    </edge>
    <edge source="ROU" target="NOR">
      <data key="d0">4454105</data>
    </edge>
    <edge source="ROU" target="PAN">
      <data key="d0">355272</data>
    </edge>
    <edge source="ROU" target="PER">
      <data key="d0">14109</data>
    </edge>
    <edge source="ROU" target="PHL">
      <data key="d0">26050</data>
    </edge>
    <edge source="ROU" target="POL">
      <data key="d0">430178079</data>
    </edge>
    <edge source="ROU" target="PRT">
      <data key="d0">41099986</data>
    </edge>
    <edge source="ROU" target="RUS">
      <data key="d0">375494556</data>
    </edge>
    <edge source="ROU" target="SAU">
      <data key="d0">41042404</data>
    </edge>
    <edge source="ROU" target="SEN">
      <data key="d0">2283730</data>
    </edge>
    <edge source="ROU" target="SRB">
      <data key="d0">30952478</data>
    </edge>
    <edge source="ROU" target="IND">
      <data key="d0">26215235</data>
    </edge>
    <edge source="ROU" target="SGP">
      <data key="d0">1555332</data>
    </edge>
    <edge source="ROU" target="SVK">
      <data key="d0">171850625</data>
    </edge>
    <edge source="ROU" target="SVN">
      <data key="d0">64827516</data>
    </edge>
    <edge source="ROU" target="ZAF">
      <data key="d0">66515928</data>
    </edge>
    <edge source="ROU" target="ESP">
      <data key="d0">468568657</data>
    </edge>
    <edge source="ROU" target="SWE">
      <data key="d0">113281962</data>
    </edge>
    <edge source="ROU" target="CHE">
      <data key="d0">51409674</data>
    </edge>
    <edge source="ROU" target="THA">
      <data key="d0">325185</data>
    </edge>
    <edge source="ROU" target="TGO">
      <data key="d0">2109098</data>
    </edge>
    <edge source="ROU" target="ARE">
      <data key="d0">19275922</data>
    </edge>
    <edge source="ROU" target="TUN">
      <data key="d0">9704270</data>
    </edge>
    <edge source="ROU" target="TUR">
      <data key="d0">356384690</data>
    </edge>
    <edge source="ROU" target="UKR">
      <data key="d0">41998847</data>
    </edge>
    <edge source="ROU" target="MKD">
      <data key="d0">6267586</data>
    </edge>
    <edge source="ROU" target="EGY">
      <data key="d0">18252017</data>
    </edge>
    <edge source="ROU" target="GBR">
      <data key="d0">445901111</data>
    </edge>
    <edge source="ROU" target="USA">
      <data key="d0">39695773</data>
    </edge>
    <edge source="ROU" target="BFA">
      <data key="d0">618010</data>
    </edge>
    <edge source="ROU" target="URY">
      <data key="d0">43368</data>
    </edge>
    <edge source="RUS" target="ALB">
      <data key="d0">87009</data>
    </edge>
    <edge source="RUS" target="DZA">
      <data key="d0">86715318</data>
    </edge>
    <edge source="RUS" target="AZE">
      <data key="d0">37016570</data>
    </edge>
    <edge source="RUS" target="ARG">
      <data key="d0">669569</data>
    </edge>
    <edge source="RUS" target="AUS">
      <data key="d0">779763</data>
    </edge>
    <edge source="RUS" target="AUT">
      <data key="d0">3132895</data>
    </edge>
    <edge source="RUS" target="ARM">
      <data key="d0">46623758</data>
    </edge>
    <edge source="RUS" target="BEL">
      <data key="d0">11845453</data>
    </edge>
    <edge source="RUS" target="BOL">
      <data key="d0">1045852</data>
    </edge>
    <edge source="RUS" target="BWA">
      <data key="d0">22700</data>
    </edge>
    <edge source="RUS" target="BRA">
      <data key="d0">2958375</data>
    </edge>
    <edge source="RUS" target="BGR">
      <data key="d0">12177766</data>
    </edge>
    <edge source="RUS" target="BLR">
      <data key="d0">402604645</data>
    </edge>
    <edge source="RUS" target="KHM">
      <data key="d0">5843200</data>
    </edge>
    <edge source="RUS" target="CMR">
      <data key="d0">96705</data>
    </edge>
    <edge source="RUS" target="CAN">
      <data key="d0">655458</data>
    </edge>
    <edge source="RUS" target="CHL">
      <data key="d0">36217</data>
    </edge>
    <edge source="RUS" target="CHN">
      <data key="d0">216102720</data>
    </edge>
    <edge source="RUS" target="COL">
      <data key="d0">405122</data>
    </edge>
    <edge source="RUS" target="HRV">
      <data key="d0">514732</data>
    </edge>
    <edge source="RUS" target="CZE">
      <data key="d0">11824622</data>
    </edge>
    <edge source="RUS" target="BEN">
      <data key="d0">462839</data>
    </edge>
    <edge source="RUS" target="DNK">
      <data key="d0">483917</data>
    </edge>
    <edge source="RUS" target="ECU">
      <data key="d0">53890</data>
    </edge>
    <edge source="RUS" target="ETH">
      <data key="d0">8241310</data>
    </edge>
    <edge source="RUS" target="EST">
      <data key="d0">6534518</data>
    </edge>
    <edge source="RUS" target="FIN">
      <data key="d0">23724011</data>
    </edge>
    <edge source="RUS" target="FRA">
      <data key="d0">6980171</data>
    </edge>
    <edge source="RUS" target="GEO">
      <data key="d0">19152615</data>
    </edge>
    <edge source="RUS" target="DEU">
      <data key="d0">163217006</data>
    </edge>
    <edge source="RUS" target="GHA">
      <data key="d0">28500</data>
    </edge>
    <edge source="RUS" target="GRC">
      <data key="d0">79081</data>
    </edge>
    <edge source="RUS" target="HKG">
      <data key="d0">36492053</data>
    </edge>
    <edge source="RUS" target="HUN">
      <data key="d0">9217507</data>
    </edge>
    <edge source="RUS" target="IDN">
      <data key="d0">37092</data>
    </edge>
    <edge source="RUS" target="ISR">
      <data key="d0">187640</data>
    </edge>
    <edge source="RUS" target="ITA">
      <data key="d0">7134427</data>
    </edge>
    <edge source="RUS" target="CIV">
      <data key="d0">34005</data>
    </edge>
    <edge source="RUS" target="JPN">
      <data key="d0">1375151</data>
    </edge>
    <edge source="RUS" target="KAZ">
      <data key="d0">404724366</data>
    </edge>
    <edge source="RUS" target="JOR">
      <data key="d0">2153473</data>
    </edge>
    <edge source="RUS" target="KOR">
      <data key="d0">1295403</data>
    </edge>
    <edge source="RUS" target="KGZ">
      <data key="d0">9928792</data>
    </edge>
    <edge source="RUS" target="LBN">
      <data key="d0">24348447</data>
    </edge>
    <edge source="RUS" target="LVA">
      <data key="d0">21576019</data>
    </edge>
    <edge source="RUS" target="LTU">
      <data key="d0">23727642</data>
    </edge>
    <edge source="RUS" target="MDG">
      <data key="d0">764838</data>
    </edge>
    <edge source="RUS" target="MYS">
      <data key="d0">16387</data>
    </edge>
    <edge source="RUS" target="MEX">
      <data key="d0">3022975</data>
    </edge>
    <edge source="RUS" target="MDA">
      <data key="d0">9326337</data>
    </edge>
    <edge source="RUS" target="MAR">
      <data key="d0">16902</data>
    </edge>
    <edge source="RUS" target="NLD">
      <data key="d0">24998886</data>
    </edge>
    <edge source="RUS" target="NZL">
      <data key="d0">14129</data>
    </edge>
    <edge source="RUS" target="NIC">
      <data key="d0">3055135</data>
    </edge>
    <edge source="RUS" target="NER">
      <data key="d0">86918</data>
    </edge>
    <edge source="RUS" target="NOR">
      <data key="d0">55787</data>
    </edge>
    <edge source="RUS" target="PAK">
      <data key="d0">1100675</data>
    </edge>
    <edge source="RUS" target="PAN">
      <data key="d0">447059</data>
    </edge>
    <edge source="RUS" target="PRY">
      <data key="d0">1101649</data>
    </edge>
    <edge source="RUS" target="PER">
      <data key="d0">474466</data>
    </edge>
    <edge source="RUS" target="PHL">
      <data key="d0">96622</data>
    </edge>
    <edge source="RUS" target="POL">
      <data key="d0">7442344</data>
    </edge>
    <edge source="RUS" target="PRT">
      <data key="d0">18000</data>
    </edge>
    <edge source="RUS" target="ROU">
      <data key="d0">7830455</data>
    </edge>
    <edge source="RUS" target="SAU">
      <data key="d0">32291</data>
    </edge>
    <edge source="RUS" target="SEN">
      <data key="d0">19613</data>
    </edge>
    <edge source="RUS" target="SRB">
      <data key="d0">3936409</data>
    </edge>
    <edge source="RUS" target="IND">
      <data key="d0">2378261</data>
    </edge>
    <edge source="RUS" target="SGP">
      <data key="d0">1340224</data>
    </edge>
    <edge source="RUS" target="SVK">
      <data key="d0">3638316</data>
    </edge>
    <edge source="RUS" target="VNM">
      <data key="d0">77506133</data>
    </edge>
    <edge source="RUS" target="SVN">
      <data key="d0">80763</data>
    </edge>
    <edge source="RUS" target="ZAF">
      <data key="d0">206115</data>
    </edge>
    <edge source="RUS" target="ESP">
      <data key="d0">529947</data>
    </edge>
    <edge source="RUS" target="SWE">
      <data key="d0">2081449</data>
    </edge>
    <edge source="RUS" target="CHE">
      <data key="d0">1836438</data>
    </edge>
    <edge source="RUS" target="THA">
      <data key="d0">1087188</data>
    </edge>
    <edge source="RUS" target="ARE">
      <data key="d0">22055366</data>
    </edge>
    <edge source="RUS" target="TUN">
      <data key="d0">1475309</data>
    </edge>
    <edge source="RUS" target="TUR">
      <data key="d0">6592460</data>
    </edge>
    <edge source="RUS" target="UGA">
      <data key="d0">883820</data>
    </edge>
    <edge source="RUS" target="UKR">
      <data key="d0">119501448</data>
    </edge>
    <edge source="RUS" target="EGY">
      <data key="d0">290822898</data>
    </edge>
    <edge source="RUS" target="GBR">
      <data key="d0">5326832</data>
    </edge>
    <edge source="RUS" target="TZA">
      <data key="d0">97535</data>
    </edge>
    <edge source="RUS" target="USA">
      <data key="d0">45769317</data>
    </edge>
    <edge source="RUS" target="URY">
      <data key="d0">1166114</data>
    </edge>
    <edge source="ARE" target="ALB">
      <data key="d0">589033</data>
    </edge>
    <edge source="ARE" target="DZA">
      <data key="d0">60775491</data>
    </edge>
    <edge source="ARE" target="AZE">
      <data key="d0">8980421</data>
    </edge>
    <edge source="ARE" target="ARG">
      <data key="d0">90275</data>
    </edge>
    <edge source="ARE" target="AUS">
      <data key="d0">13918856</data>
    </edge>
    <edge source="ARE" target="AUT">
      <data key="d0">1476045</data>
    </edge>
    <edge source="ARE" target="ARM">
      <data key="d0">2220358</data>
    </edge>
    <edge source="ARE" target="BEL">
      <data key="d0">33333139</data>
    </edge>
    <edge source="ARE" target="BOL">
      <data key="d0">1067664</data>
    </edge>
    <edge source="ARE" target="BWA">
      <data key="d0">4932006</data>
    </edge>
    <edge source="ARE" target="BRA">
      <data key="d0">211530</data>
    </edge>
    <edge source="ARE" target="BGR">
      <data key="d0">1654437</data>
    </edge>
    <edge source="ARE" target="BDI">
      <data key="d0">2219598</data>
    </edge>
    <edge source="ARE" target="BLR">
      <data key="d0">51837</data>
    </edge>
    <edge source="ARE" target="KHM">
      <data key="d0">39976890</data>
    </edge>
    <edge source="ARE" target="CMR">
      <data key="d0">12627529</data>
    </edge>
    <edge source="ARE" target="CAN">
      <data key="d0">6690369</data>
    </edge>
    <edge source="ARE" target="CAF">
      <data key="d0">351898</data>
    </edge>
    <edge source="ARE" target="LKA">
      <data key="d0">3441016</data>
    </edge>
    <edge source="ARE" target="CHL">
      <data key="d0">57487852</data>
    </edge>
    <edge source="ARE" target="CHN">
      <data key="d0">1343897711</data>
    </edge>
    <edge source="ARE" target="COL">
      <data key="d0">4107925</data>
    </edge>
    <edge source="ARE" target="HRV">
      <data key="d0">435911</data>
    </edge>
    <edge source="ARE" target="CZE">
      <data key="d0">1189695</data>
    </edge>
    <edge source="ARE" target="BEN">
      <data key="d0">42072832</data>
    </edge>
    <edge source="ARE" target="DNK">
      <data key="d0">1937485</data>
    </edge>
    <edge source="ARE" target="ECU">
      <data key="d0">542577</data>
    </edge>
    <edge source="ARE" target="SLV">
      <data key="d0">252170</data>
    </edge>
    <edge source="ARE" target="ETH">
      <data key="d0">103869304</data>
    </edge>
    <edge source="ARE" target="EST">
      <data key="d0">5262866</data>
    </edge>
    <edge source="ARE" target="FIN">
      <data key="d0">3720512</data>
    </edge>
    <edge source="ARE" target="FRA">
      <data key="d0">17136889</data>
    </edge>
    <edge source="ARE" target="GEO">
      <data key="d0">5660756</data>
    </edge>
    <edge source="ARE" target="GMB">
      <data key="d0">2830975</data>
    </edge>
    <edge source="ARE" target="PSE">
      <data key="d0">92580</data>
    </edge>
    <edge source="ARE" target="DEU">
      <data key="d0">64913591</data>
    </edge>
    <edge source="ARE" target="GHA">
      <data key="d0">75197022</data>
    </edge>
    <edge source="ARE" target="GRC">
      <data key="d0">1286444</data>
    </edge>
    <edge source="ARE" target="GTM">
      <data key="d0">589641</data>
    </edge>
    <edge source="ARE" target="HND">
      <data key="d0">293924</data>
    </edge>
    <edge source="ARE" target="HKG">
      <data key="d0">109970554</data>
    </edge>
    <edge source="ARE" target="HUN">
      <data key="d0">54369</data>
    </edge>
    <edge source="ARE" target="IDN">
      <data key="d0">2854873</data>
    </edge>
    <edge source="ARE" target="IRL">
      <data key="d0">617631</data>
    </edge>
    <edge source="ARE" target="ITA">
      <data key="d0">25251829</data>
    </edge>
    <edge source="ARE" target="CIV">
      <data key="d0">17730485</data>
    </edge>
    <edge source="ARE" target="JAM">
      <data key="d0">510362</data>
    </edge>
    <edge source="ARE" target="JPN">
      <data key="d0">107611885</data>
    </edge>
    <edge source="ARE" target="KAZ">
      <data key="d0">4604527</data>
    </edge>
    <edge source="ARE" target="JOR">
      <data key="d0">20333470</data>
    </edge>
    <edge source="ARE" target="KOR">
      <data key="d0">45546254</data>
    </edge>
    <edge source="ARE" target="KGZ">
      <data key="d0">1615097</data>
    </edge>
    <edge source="ARE" target="LBN">
      <data key="d0">109367640</data>
    </edge>
    <edge source="ARE" target="LVA">
      <data key="d0">776187</data>
    </edge>
    <edge source="ARE" target="LTU">
      <data key="d0">1575308</data>
    </edge>
    <edge source="ARE" target="MDG">
      <data key="d0">7612295</data>
    </edge>
    <edge source="ARE" target="MWI">
      <data key="d0">457608</data>
    </edge>
    <edge source="ARE" target="MYS">
      <data key="d0">4755564</data>
    </edge>
    <edge source="ARE" target="MRT">
      <data key="d0">21507813</data>
    </edge>
    <edge source="ARE" target="MUS">
      <data key="d0">1416794</data>
    </edge>
    <edge source="ARE" target="MEX">
      <data key="d0">2107673</data>
    </edge>
    <edge source="ARE" target="MDA">
      <data key="d0">203351</data>
    </edge>
    <edge source="ARE" target="MAR">
      <data key="d0">13661026</data>
    </edge>
    <edge source="ARE" target="MOZ">
      <data key="d0">3334042</data>
    </edge>
    <edge source="ARE" target="OMN">
      <data key="d0">421427295</data>
    </edge>
    <edge source="ARE" target="NAM">
      <data key="d0">1393398</data>
    </edge>
    <edge source="ARE" target="NLD">
      <data key="d0">20623943</data>
    </edge>
    <edge source="ARE" target="NZL">
      <data key="d0">1913528</data>
    </edge>
    <edge source="ARE" target="NIC">
      <data key="d0">85875</data>
    </edge>
    <edge source="ARE" target="NER">
      <data key="d0">32765387</data>
    </edge>
    <edge source="ARE" target="NOR">
      <data key="d0">397381</data>
    </edge>
    <edge source="ARE" target="PAK">
      <data key="d0">15930675</data>
    </edge>
    <edge source="ARE" target="PAN">
      <data key="d0">3655506</data>
    </edge>
    <edge source="ARE" target="PRY">
      <data key="d0">1327399</data>
    </edge>
    <edge source="ARE" target="PER">
      <data key="d0">244599</data>
    </edge>
    <edge source="ARE" target="PHL">
      <data key="d0">15193158</data>
    </edge>
    <edge source="ARE" target="POL">
      <data key="d0">5682284</data>
    </edge>
    <edge source="ARE" target="PRT">
      <data key="d0">4245055</data>
    </edge>
    <edge source="ARE" target="ROU">
      <data key="d0">2165867</data>
    </edge>
    <edge source="ARE" target="RUS">
      <data key="d0">45833921</data>
    </edge>
    <edge source="ARE" target="SAU">
      <data key="d0">400584617</data>
    </edge>
    <edge source="ARE" target="SEN">
      <data key="d0">20756601</data>
    </edge>
    <edge source="ARE" target="SRB">
      <data key="d0">316308</data>
    </edge>
    <edge source="ARE" target="IND">
      <data key="d0">9453300</data>
    </edge>
    <edge source="ARE" target="SGP">
      <data key="d0">18824742</data>
    </edge>
    <edge source="ARE" target="SVK">
      <data key="d0">579731</data>
    </edge>
    <edge source="ARE" target="VNM">
      <data key="d0">43498930</data>
    </edge>
    <edge source="ARE" target="SVN">
      <data key="d0">1302926</data>
    </edge>
    <edge source="ARE" target="ZAF">
      <data key="d0">11184014</data>
    </edge>
    <edge source="ARE" target="ZWE">
      <data key="d0">2319382</data>
    </edge>
    <edge source="ARE" target="ESP">
      <data key="d0">38054981</data>
    </edge>
    <edge source="ARE" target="SWE">
      <data key="d0">4875201</data>
    </edge>
    <edge source="ARE" target="CHE">
      <data key="d0">4581601</data>
    </edge>
    <edge source="ARE" target="THA">
      <data key="d0">62278250</data>
    </edge>
    <edge source="ARE" target="TGO">
      <data key="d0">4242523</data>
    </edge>
    <edge source="ARE" target="TUN">
      <data key="d0">27245407</data>
    </edge>
    <edge source="ARE" target="TUR">
      <data key="d0">25805456</data>
    </edge>
    <edge source="ARE" target="UGA">
      <data key="d0">2906461</data>
    </edge>
    <edge source="ARE" target="UKR">
      <data key="d0">6477995</data>
    </edge>
    <edge source="ARE" target="MKD">
      <data key="d0">10617</data>
    </edge>
    <edge source="ARE" target="EGY">
      <data key="d0">31917588</data>
    </edge>
    <edge source="ARE" target="GBR">
      <data key="d0">62888547</data>
    </edge>
    <edge source="ARE" target="TZA">
      <data key="d0">46825887</data>
    </edge>
    <edge source="ARE" target="USA">
      <data key="d0">70746126</data>
    </edge>
    <edge source="ARE" target="BFA">
      <data key="d0">3345939</data>
    </edge>
    <edge source="ARE" target="URY">
      <data key="d0">1234142</data>
    </edge>
    <edge source="UKR" target="DZA">
      <data key="d0">88518</data>
    </edge>
    <edge source="UKR" target="AZE">
      <data key="d0">420583</data>
    </edge>
    <edge source="UKR" target="AUT">
      <data key="d0">2887033</data>
    </edge>
    <edge source="UKR" target="ARM">
      <data key="d0">98181</data>
    </edge>
    <edge source="UKR" target="BEL">
      <data key="d0">204891</data>
    </edge>
    <edge source="UKR" target="BGR">
      <data key="d0">622503</data>
    </edge>
    <edge source="UKR" target="BDI">
      <data key="d0">38161</data>
    </edge>
    <edge source="UKR" target="BLR">
      <data key="d0">8142249</data>
    </edge>
    <edge source="UKR" target="KHM">
      <data key="d0">59687</data>
    </edge>
    <edge source="UKR" target="CAN">
      <data key="d0">258401</data>
    </edge>
    <edge source="UKR" target="CHN">
      <data key="d0">64323</data>
    </edge>
    <edge source="UKR" target="HRV">
      <data key="d0">45756</data>
    </edge>
    <edge source="UKR" target="CZE">
      <data key="d0">1726485</data>
    </edge>
    <edge source="UKR" target="DNK">
      <data key="d0">1675865</data>
    </edge>
    <edge source="UKR" target="ETH">
      <data key="d0">4569092</data>
    </edge>
    <edge source="UKR" target="FIN">
      <data key="d0">311402</data>
    </edge>
    <edge source="UKR" target="FRA">
      <data key="d0">1423053</data>
    </edge>
    <edge source="UKR" target="GEO">
      <data key="d0">1190442</data>
    </edge>
    <edge source="UKR" target="DEU">
      <data key="d0">12266962</data>
    </edge>
    <edge source="UKR" target="HUN">
      <data key="d0">2615549</data>
    </edge>
    <edge source="UKR" target="ITA">
      <data key="d0">3456974</data>
    </edge>
    <edge source="UKR" target="KAZ">
      <data key="d0">1124177</data>
    </edge>
    <edge source="UKR" target="JOR">
      <data key="d0">227356</data>
    </edge>
    <edge source="UKR" target="KOR">
      <data key="d0">145143</data>
    </edge>
    <edge source="UKR" target="KGZ">
      <data key="d0">63221</data>
    </edge>
    <edge source="UKR" target="LBN">
      <data key="d0">144025</data>
    </edge>
    <edge source="UKR" target="LVA">
      <data key="d0">172266</data>
    </edge>
    <edge source="UKR" target="LTU">
      <data key="d0">1300650</data>
    </edge>
    <edge source="UKR" target="MEX">
      <data key="d0">308042</data>
    </edge>
    <edge source="UKR" target="MDA">
      <data key="d0">1635974</data>
    </edge>
    <edge source="UKR" target="NLD">
      <data key="d0">1139797</data>
    </edge>
    <edge source="UKR" target="NOR">
      <data key="d0">87848</data>
    </edge>
    <edge source="UKR" target="PAK">
      <data key="d0">90277</data>
    </edge>
    <edge source="UKR" target="POL">
      <data key="d0">6073997</data>
    </edge>
    <edge source="UKR" target="ROU">
      <data key="d0">1365258</data>
    </edge>
    <edge source="UKR" target="RUS">
      <data key="d0">35800341</data>
    </edge>
    <edge source="UKR" target="SAU">
      <data key="d0">95753</data>
    </edge>
    <edge source="UKR" target="SRB">
      <data key="d0">113469</data>
    </edge>
    <edge source="UKR" target="IND">
      <data key="d0">16718</data>
    </edge>
    <edge source="UKR" target="SVK">
      <data key="d0">47405</data>
    </edge>
    <edge source="UKR" target="VNM">
      <data key="d0">197291</data>
    </edge>
    <edge source="UKR" target="ESP">
      <data key="d0">268966</data>
    </edge>
    <edge source="UKR" target="SWE">
      <data key="d0">577855</data>
    </edge>
    <edge source="UKR" target="CHE">
      <data key="d0">135587</data>
    </edge>
    <edge source="UKR" target="THA">
      <data key="d0">910101</data>
    </edge>
    <edge source="UKR" target="ARE">
      <data key="d0">299406</data>
    </edge>
    <edge source="UKR" target="TUN">
      <data key="d0">63997</data>
    </edge>
    <edge source="UKR" target="TUR">
      <data key="d0">279577</data>
    </edge>
    <edge source="UKR" target="EGY">
      <data key="d0">21010252</data>
    </edge>
    <edge source="UKR" target="GBR">
      <data key="d0">2510450</data>
    </edge>
    <edge source="UKR" target="USA">
      <data key="d0">909800</data>
    </edge>
    <edge source="GBR" target="ALB">
      <data key="d0">3564234</data>
    </edge>
    <edge source="GBR" target="DZA">
      <data key="d0">12798076</data>
    </edge>
    <edge source="GBR" target="AZE">
      <data key="d0">7619865</data>
    </edge>
    <edge source="GBR" target="ARG">
      <data key="d0">19401074</data>
    </edge>
    <edge source="GBR" target="AUS">
      <data key="d0">1160072072</data>
    </edge>
    <edge source="GBR" target="AUT">
      <data key="d0">407277150</data>
    </edge>
    <edge source="GBR" target="ARM">
      <data key="d0">152846</data>
    </edge>
    <edge source="GBR" target="BEL">
      <data key="d0">3584106577</data>
    </edge>
    <edge source="GBR" target="BOL">
      <data key="d0">6312535</data>
    </edge>
    <edge source="GBR" target="BWA">
      <data key="d0">2160435</data>
    </edge>
    <edge source="GBR" target="BRA">
      <data key="d0">178781014</data>
    </edge>
    <edge source="GBR" target="BGR">
      <data key="d0">43920202</data>
    </edge>
    <edge source="GBR" target="BDI">
      <data key="d0">1422239</data>
    </edge>
    <edge source="GBR" target="BLR">
      <data key="d0">1155070</data>
    </edge>
    <edge source="GBR" target="KHM">
      <data key="d0">3011963</data>
    </edge>
    <edge source="GBR" target="CMR">
      <data key="d0">5833634</data>
    </edge>
    <edge source="GBR" target="CAN">
      <data key="d0">790534471</data>
    </edge>
    <edge source="GBR" target="CAF">
      <data key="d0">66328</data>
    </edge>
    <edge source="GBR" target="LKA">
      <data key="d0">51747792</data>
    </edge>
    <edge source="GBR" target="CHL">
      <data key="d0">84396115</data>
    </edge>
    <edge source="GBR" target="CHN">
      <data key="d0">5002565238</data>
    </edge>
    <edge source="GBR" target="COL">
      <data key="d0">41175085</data>
    </edge>
    <edge source="GBR" target="CRI">
      <data key="d0">44520864</data>
    </edge>
    <edge source="GBR" target="HRV">
      <data key="d0">15330066</data>
    </edge>
    <edge source="GBR" target="CZE">
      <data key="d0">211572893</data>
    </edge>
    <edge source="GBR" target="BEN">
      <data key="d0">1129939</data>
    </edge>
    <edge source="GBR" target="DNK">
      <data key="d0">384501081</data>
    </edge>
    <edge source="GBR" target="ECU">
      <data key="d0">4269801</data>
    </edge>
    <edge source="GBR" target="SLV">
      <data key="d0">875142</data>
    </edge>
    <edge source="GBR" target="ETH">
      <data key="d0">1641225</data>
    </edge>
    <edge source="GBR" target="EST">
      <data key="d0">25590257</data>
    </edge>
    <edge source="GBR" target="FIN">
      <data key="d0">321561712</data>
    </edge>
    <edge source="GBR" target="FRA">
      <data key="d0">1931854264</data>
    </edge>
    <edge source="GBR" target="GEO">
      <data key="d0">19102959</data>
    </edge>
    <edge source="GBR" target="GMB">
      <data key="d0">5657187</data>
    </edge>
    <edge source="GBR" target="PSE">
      <data key="d0">7537628</data>
    </edge>
    <edge source="GBR" target="DEU">
      <data key="d0">4804054989</data>
    </edge>
    <edge source="GBR" target="GHA">
      <data key="d0">29014452</data>
    </edge>
    <edge source="GBR" target="GRC">
      <data key="d0">131176915</data>
    </edge>
    <edge source="GBR" target="GTM">
      <data key="d0">7240236</data>
    </edge>
    <edge source="GBR" target="HND">
      <data key="d0">1800553</data>
    </edge>
    <edge source="GBR" target="HKG">
      <data key="d0">215616021</data>
    </edge>
    <edge source="GBR" target="HUN">
      <data key="d0">186209559</data>
    </edge>
    <edge source="GBR" target="IDN">
      <data key="d0">18405578</data>
    </edge>
    <edge source="GBR" target="IRL">
      <data key="d0">1311650455</data>
    </edge>
    <edge source="GBR" target="ISR">
      <data key="d0">270154487</data>
    </edge>
    <edge source="GBR" target="ITA">
      <data key="d0">2529119635</data>
    </edge>
    <edge source="GBR" target="CIV">
      <data key="d0">11452641</data>
    </edge>
    <edge source="GBR" target="JAM">
      <data key="d0">9163094</data>
    </edge>
    <edge source="GBR" target="JPN">
      <data key="d0">1138559195</data>
    </edge>
    <edge source="GBR" target="KAZ">
      <data key="d0">4168971</data>
    </edge>
    <edge source="GBR" target="JOR">
      <data key="d0">39791247</data>
    </edge>
    <edge source="GBR" target="KOR">
      <data key="d0">884401456</data>
    </edge>
    <edge source="GBR" target="KGZ">
      <data key="d0">420873</data>
    </edge>
    <edge source="GBR" target="LBN">
      <data key="d0">50636034</data>
    </edge>
    <edge source="GBR" target="LVA">
      <data key="d0">17486409</data>
    </edge>
    <edge source="GBR" target="LTU">
      <data key="d0">14264832</data>
    </edge>
    <edge source="GBR" target="MDG">
      <data key="d0">8672212</data>
    </edge>
    <edge source="GBR" target="MWI">
      <data key="d0">4162432</data>
    </edge>
    <edge source="GBR" target="MYS">
      <data key="d0">216208393</data>
    </edge>
    <edge source="GBR" target="MRT">
      <data key="d0">320941</data>
    </edge>
    <edge source="GBR" target="MUS">
      <data key="d0">9807650</data>
    </edge>
    <edge source="GBR" target="MEX">
      <data key="d0">149464327</data>
    </edge>
    <edge source="GBR" target="MDA">
      <data key="d0">14058347</data>
    </edge>
    <edge source="GBR" target="MAR">
      <data key="d0">190983915</data>
    </edge>
    <edge source="GBR" target="MOZ">
      <data key="d0">2754290</data>
    </edge>
    <edge source="GBR" target="OMN">
      <data key="d0">44155823</data>
    </edge>
    <edge source="GBR" target="NAM">
      <data key="d0">19568127</data>
    </edge>
    <edge source="GBR" target="NLD">
      <data key="d0">2282956625</data>
    </edge>
    <edge source="GBR" target="NZL">
      <data key="d0">334004278</data>
    </edge>
    <edge source="GBR" target="NIC">
      <data key="d0">749869</data>
    </edge>
    <edge source="GBR" target="NER">
      <data key="d0">202247</data>
    </edge>
    <edge source="GBR" target="NOR">
      <data key="d0">452677908</data>
    </edge>
    <edge source="GBR" target="PAK">
      <data key="d0">20884215</data>
    </edge>
    <edge source="GBR" target="PAN">
      <data key="d0">19876160</data>
    </edge>
    <edge source="GBR" target="PRY">
      <data key="d0">2123790</data>
    </edge>
    <edge source="GBR" target="PER">
      <data key="d0">26813423</data>
    </edge>
    <edge source="GBR" target="PHL">
      <data key="d0">20194223</data>
    </edge>
    <edge source="GBR" target="POL">
      <data key="d0">704578970</data>
    </edge>
    <edge source="GBR" target="PRT">
      <data key="d0">331207504</data>
    </edge>
    <edge source="GBR" target="ROU">
      <data key="d0">195100340</data>
    </edge>
    <edge source="GBR" target="RUS">
      <data key="d0">801241828</data>
    </edge>
    <edge source="GBR" target="SAU">
      <data key="d0">327016341</data>
    </edge>
    <edge source="GBR" target="SEN">
      <data key="d0">7247295</data>
    </edge>
    <edge source="GBR" target="SRB">
      <data key="d0">8510517</data>
    </edge>
    <edge source="GBR" target="IND">
      <data key="d0">117544233</data>
    </edge>
    <edge source="GBR" target="SGP">
      <data key="d0">255969617</data>
    </edge>
    <edge source="GBR" target="SVK">
      <data key="d0">94201696</data>
    </edge>
    <edge source="GBR" target="VNM">
      <data key="d0">23756607</data>
    </edge>
    <edge source="GBR" target="SVN">
      <data key="d0">19097752</data>
    </edge>
    <edge source="GBR" target="ZAF">
      <data key="d0">297253915</data>
    </edge>
    <edge source="GBR" target="ZWE">
      <data key="d0">9721801</data>
    </edge>
    <edge source="GBR" target="ESP">
      <data key="d0">2320630662</data>
    </edge>
    <edge source="GBR" target="SWE">
      <data key="d0">1141889322</data>
    </edge>
    <edge source="GBR" target="CHE">
      <data key="d0">578215797</data>
    </edge>
    <edge source="GBR" target="THA">
      <data key="d0">127237724</data>
    </edge>
    <edge source="GBR" target="TGO">
      <data key="d0">1238525</data>
    </edge>
    <edge source="GBR" target="ARE">
      <data key="d0">846284635</data>
    </edge>
    <edge source="GBR" target="TUN">
      <data key="d0">14173162</data>
    </edge>
    <edge source="GBR" target="TUR">
      <data key="d0">907874314</data>
    </edge>
    <edge source="GBR" target="UGA">
      <data key="d0">7352453</data>
    </edge>
    <edge source="GBR" target="UKR">
      <data key="d0">60292533</data>
    </edge>
    <edge source="GBR" target="MKD">
      <data key="d0">6264236</data>
    </edge>
    <edge source="GBR" target="EGY">
      <data key="d0">82686441</data>
    </edge>
    <edge source="GBR" target="TZA">
      <data key="d0">33771560</data>
    </edge>
    <edge source="GBR" target="USA">
      <data key="d0">9476012735</data>
    </edge>
    <edge source="GBR" target="BFA">
      <data key="d0">571316</data>
    </edge>
    <edge source="GBR" target="URY">
      <data key="d0">1786315</data>
    </edge>
    <edge source="ARG" target="DZA">
      <data key="d0">2208890</data>
    </edge>
    <edge source="ARG" target="AUS">
      <data key="d0">127293760</data>
    </edge>
    <edge source="ARG" target="AUT">
      <data key="d0">57286</data>
    </edge>
    <edge source="ARG" target="BEL">
      <data key="d0">5466078</data>
    </edge>
    <edge source="ARG" target="BOL">
      <data key="d0">4259916</data>
    </edge>
    <edge source="ARG" target="BRA">
      <data key="d0">3355587236</data>
    </edge>
    <edge source="ARG" target="BGR">
      <data key="d0">86113</data>
    </edge>
    <edge source="ARG" target="CAN">
      <data key="d0">100427</data>
    </edge>
    <edge source="ARG" target="CHL">
      <data key="d0">182192815</data>
    </edge>
    <edge source="ARG" target="CHN">
      <data key="d0">4258436</data>
    </edge>
    <edge source="ARG" target="COL">
      <data key="d0">107850954</data>
    </edge>
    <edge source="ARG" target="CRI">
      <data key="d0">1600012</data>
    </edge>
    <edge source="ARG" target="HRV">
      <data key="d0">50177</data>
    </edge>
    <edge source="ARG" target="CZE">
      <data key="d0">55453473</data>
    </edge>
    <edge source="ARG" target="DNK">
      <data key="d0">29785</data>
    </edge>
    <edge source="ARG" target="ECU">
      <data key="d0">16657116</data>
    </edge>
    <edge source="ARG" target="SLV">
      <data key="d0">2730549</data>
    </edge>
    <edge source="ARG" target="FRA">
      <data key="d0">2194443</data>
    </edge>
    <edge source="ARG" target="PSE">
      <data key="d0">117882</data>
    </edge>
    <edge source="ARG" target="DEU">
      <data key="d0">142193117</data>
    </edge>
    <edge source="ARG" target="GRC">
      <data key="d0">115891</data>
    </edge>
    <edge source="ARG" target="GTM">
      <data key="d0">7932767</data>
    </edge>
    <edge source="ARG" target="HND">
      <data key="d0">8882388</data>
    </edge>
    <edge source="ARG" target="ISR">
      <data key="d0">232167</data>
    </edge>
    <edge source="ARG" target="ITA">
      <data key="d0">4033265</data>
    </edge>
    <edge source="ARG" target="JAM">
      <data key="d0">326435</data>
    </edge>
    <edge source="ARG" target="JPN">
      <data key="d0">533708</data>
    </edge>
    <edge source="ARG" target="KOR">
      <data key="d0">61246</data>
    </edge>
    <edge source="ARG" target="LBN">
      <data key="d0">28348</data>
    </edge>
    <edge source="ARG" target="MEX">
      <data key="d0">302897498</data>
    </edge>
    <edge source="ARG" target="MAR">
      <data key="d0">2595011</data>
    </edge>
    <edge source="ARG" target="NLD">
      <data key="d0">163871</data>
    </edge>
    <edge source="ARG" target="NZL">
      <data key="d0">4542240</data>
    </edge>
    <edge source="ARG" target="NIC">
      <data key="d0">11690647</data>
    </edge>
    <edge source="ARG" target="PAN">
      <data key="d0">9640102</data>
    </edge>
    <edge source="ARG" target="PRY">
      <data key="d0">78434308</data>
    </edge>
    <edge source="ARG" target="PER">
      <data key="d0">101996523</data>
    </edge>
    <edge source="ARG" target="POL">
      <data key="d0">336576</data>
    </edge>
    <edge source="ARG" target="PRT">
      <data key="d0">114339</data>
    </edge>
    <edge source="ARG" target="ROU">
      <data key="d0">74612</data>
    </edge>
    <edge source="ARG" target="RUS">
      <data key="d0">614065</data>
    </edge>
    <edge source="ARG" target="SEN">
      <data key="d0">295902</data>
    </edge>
    <edge source="ARG" target="SRB">
      <data key="d0">24785</data>
    </edge>
    <edge source="ARG" target="IND">
      <data key="d0">271571</data>
    </edge>
    <edge source="ARG" target="ZAF">
      <data key="d0">80992418</data>
    </edge>
    <edge source="ARG" target="ZWE">
      <data key="d0">51800</data>
    </edge>
    <edge source="ARG" target="ESP">
      <data key="d0">29822899</data>
    </edge>
    <edge source="ARG" target="SWE">
      <data key="d0">24655684</data>
    </edge>
    <edge source="ARG" target="CHE">
      <data key="d0">49232</data>
    </edge>
    <edge source="ARG" target="THA">
      <data key="d0">182770</data>
    </edge>
    <edge source="ARG" target="ARE">
      <data key="d0">11200</data>
    </edge>
    <edge source="ARG" target="TUN">
      <data key="d0">6790436</data>
    </edge>
    <edge source="ARG" target="TUR">
      <data key="d0">42446900</data>
    </edge>
    <edge source="ARG" target="UKR">
      <data key="d0">100753</data>
    </edge>
    <edge source="ARG" target="GBR">
      <data key="d0">293267</data>
    </edge>
    <edge source="ARG" target="TZA">
      <data key="d0">133014</data>
    </edge>
    <edge source="ARG" target="USA">
      <data key="d0">204000613</data>
    </edge>
    <edge source="ARG" target="URY">
      <data key="d0">57557698</data>
    </edge>
    <edge source="AUS" target="DZA">
      <data key="d0">101949</data>
    </edge>
    <edge source="AUS" target="AZE">
      <data key="d0">18520</data>
    </edge>
    <edge source="AUS" target="ARG">
      <data key="d0">2048435</data>
    </edge>
    <edge source="AUS" target="AUT">
      <data key="d0">399369</data>
    </edge>
    <edge source="AUS" target="BEL">
      <data key="d0">7236129</data>
    </edge>
    <edge source="AUS" target="BOL">
      <data key="d0">26611</data>
    </edge>
    <edge source="AUS" target="BWA">
      <data key="d0">60187</data>
    </edge>
    <edge source="AUS" target="BRA">
      <data key="d0">5741315</data>
    </edge>
    <edge source="AUS" target="BGR">
      <data key="d0">198379</data>
    </edge>
    <edge source="AUS" target="KHM">
      <data key="d0">145972</data>
    </edge>
    <edge source="AUS" target="CMR">
      <data key="d0">28346</data>
    </edge>
    <edge source="AUS" target="CAN">
      <data key="d0">7097687</data>
    </edge>
    <edge source="AUS" target="LKA">
      <data key="d0">3536299</data>
    </edge>
    <edge source="AUS" target="CHL">
      <data key="d0">2789635</data>
    </edge>
    <edge source="AUS" target="CHN">
      <data key="d0">17245706</data>
    </edge>
    <edge source="AUS" target="COL">
      <data key="d0">1141793</data>
    </edge>
    <edge source="AUS" target="CRI">
      <data key="d0">17551</data>
    </edge>
    <edge source="AUS" target="CZE">
      <data key="d0">5103199</data>
    </edge>
    <edge source="AUS" target="BEN">
      <data key="d0">23774</data>
    </edge>
    <edge source="AUS" target="DNK">
      <data key="d0">393725</data>
    </edge>
    <edge source="AUS" target="ECU">
      <data key="d0">166009</data>
    </edge>
    <edge source="AUS" target="EST">
      <data key="d0">239675</data>
    </edge>
    <edge source="AUS" target="FIN">
      <data key="d0">721266</data>
    </edge>
    <edge source="AUS" target="FRA">
      <data key="d0">4162633</data>
    </edge>
    <edge source="AUS" target="GEO">
      <data key="d0">46626</data>
    </edge>
    <edge source="AUS" target="DEU">
      <data key="d0">17148797</data>
    </edge>
    <edge source="AUS" target="GHA">
      <data key="d0">8173424</data>
    </edge>
    <edge source="AUS" target="GRC">
      <data key="d0">22379</data>
    </edge>
    <edge source="AUS" target="GTM">
      <data key="d0">106097</data>
    </edge>
    <edge source="AUS" target="HKG">
      <data key="d0">11929815</data>
    </edge>
    <edge source="AUS" target="HUN">
      <data key="d0">1899828</data>
    </edge>
    <edge source="AUS" target="IDN">
      <data key="d0">29086450</data>
    </edge>
    <edge source="AUS" target="IRL">
      <data key="d0">984409</data>
    </edge>
    <edge source="AUS" target="ISR">
      <data key="d0">1940937</data>
    </edge>
    <edge source="AUS" target="ITA">
      <data key="d0">7409491</data>
    </edge>
    <edge source="AUS" target="CIV">
      <data key="d0">105575</data>
    </edge>
    <edge source="AUS" target="JAM">
      <data key="d0">72840</data>
    </edge>
    <edge source="AUS" target="JPN">
      <data key="d0">25201342</data>
    </edge>
    <edge source="AUS" target="KAZ">
      <data key="d0">164325</data>
    </edge>
    <edge source="AUS" target="JOR">
      <data key="d0">1240827</data>
    </edge>
    <edge source="AUS" target="KOR">
      <data key="d0">15594168</data>
    </edge>
    <edge source="AUS" target="LBN">
      <data key="d0">2703604</data>
    </edge>
    <edge source="AUS" target="LVA">
      <data key="d0">461269</data>
    </edge>
    <edge source="AUS" target="LTU">
      <data key="d0">111772</data>
    </edge>
    <edge source="AUS" target="MDG">
      <data key="d0">136505</data>
    </edge>
    <edge source="AUS" target="MYS">
      <data key="d0">20042349</data>
    </edge>
    <edge source="AUS" target="MRT">
      <data key="d0">463712</data>
    </edge>
    <edge source="AUS" target="MUS">
      <data key="d0">36151</data>
    </edge>
    <edge source="AUS" target="MEX">
      <data key="d0">814093</data>
    </edge>
    <edge source="AUS" target="MAR">
      <data key="d0">93245</data>
    </edge>
    <edge source="AUS" target="MOZ">
      <data key="d0">331040</data>
    </edge>
    <edge source="AUS" target="OMN">
      <data key="d0">69238991</data>
    </edge>
    <edge source="AUS" target="NAM">
      <data key="d0">283842</data>
    </edge>
    <edge source="AUS" target="NLD">
      <data key="d0">7657387</data>
    </edge>
    <edge source="AUS" target="NZL">
      <data key="d0">413547330</data>
    </edge>
    <edge source="AUS" target="NOR">
      <data key="d0">449968</data>
    </edge>
    <edge source="AUS" target="PAK">
      <data key="d0">7789789</data>
    </edge>
    <edge source="AUS" target="PAN">
      <data key="d0">326002</data>
    </edge>
    <edge source="AUS" target="PRY">
      <data key="d0">56832</data>
    </edge>
    <edge source="AUS" target="PER">
      <data key="d0">1763943</data>
    </edge>
    <edge source="AUS" target="PHL">
      <data key="d0">3639212</data>
    </edge>
    <edge source="AUS" target="POL">
      <data key="d0">1957431</data>
    </edge>
    <edge source="AUS" target="PRT">
      <data key="d0">21943</data>
    </edge>
    <edge source="AUS" target="ROU">
      <data key="d0">22042</data>
    </edge>
    <edge source="AUS" target="RUS">
      <data key="d0">401118</data>
    </edge>
    <edge source="AUS" target="SAU">
      <data key="d0">618421316</data>
    </edge>
    <edge source="AUS" target="SEN">
      <data key="d0">36617</data>
    </edge>
    <edge source="AUS" target="IND">
      <data key="d0">7115847</data>
    </edge>
    <edge source="AUS" target="SGP">
      <data key="d0">14093835</data>
    </edge>
    <edge source="AUS" target="SVK">
      <data key="d0">48539</data>
    </edge>
    <edge source="AUS" target="VNM">
      <data key="d0">2125016</data>
    </edge>
    <edge source="AUS" target="SVN">
      <data key="d0">70654</data>
    </edge>
    <edge source="AUS" target="ZAF">
      <data key="d0">11950696</data>
    </edge>
    <edge source="AUS" target="ZWE">
      <data key="d0">187387</data>
    </edge>
    <edge source="AUS" target="ESP">
      <data key="d0">2235635</data>
    </edge>
    <edge source="AUS" target="SWE">
      <data key="d0">3076558</data>
    </edge>
    <edge source="AUS" target="CHE">
      <data key="d0">521361</data>
    </edge>
    <edge source="AUS" target="THA">
      <data key="d0">32149975</data>
    </edge>
    <edge source="AUS" target="ARE">
      <data key="d0">230141087</data>
    </edge>
    <edge source="AUS" target="TUR">
      <data key="d0">473073</data>
    </edge>
    <edge source="AUS" target="UGA">
      <data key="d0">117642</data>
    </edge>
    <edge source="AUS" target="UKR">
      <data key="d0">183906</data>
    </edge>
    <edge source="AUS" target="MKD">
      <data key="d0">38964</data>
    </edge>
    <edge source="AUS" target="EGY">
      <data key="d0">4575018</data>
    </edge>
    <edge source="AUS" target="GBR">
      <data key="d0">39482993</data>
    </edge>
    <edge source="AUS" target="TZA">
      <data key="d0">1549254</data>
    </edge>
    <edge source="AUS" target="USA">
      <data key="d0">235655876</data>
    </edge>
    <edge source="AUS" target="BFA">
      <data key="d0">84506</data>
    </edge>
    <edge source="AUS" target="URY">
      <data key="d0">66203</data>
    </edge>
    <edge source="AUT" target="ALB">
      <data key="d0">1507096</data>
    </edge>
    <edge source="AUT" target="DZA">
      <data key="d0">88302650</data>
    </edge>
    <edge source="AUT" target="AZE">
      <data key="d0">641662</data>
    </edge>
    <edge source="AUT" target="ARG">
      <data key="d0">14636220</data>
    </edge>
    <edge source="AUT" target="AUS">
      <data key="d0">288245379</data>
    </edge>
    <edge source="AUT" target="ARM">
      <data key="d0">1038178</data>
    </edge>
    <edge source="AUT" target="BEL">
      <data key="d0">143963402</data>
    </edge>
    <edge source="AUT" target="BOL">
      <data key="d0">704829</data>
    </edge>
    <edge source="AUT" target="BRA">
      <data key="d0">20435014</data>
    </edge>
    <edge source="AUT" target="BGR">
      <data key="d0">120090431</data>
    </edge>
    <edge source="AUT" target="BLR">
      <data key="d0">4371355</data>
    </edge>
    <edge source="AUT" target="KHM">
      <data key="d0">447149</data>
    </edge>
    <edge source="AUT" target="CMR">
      <data key="d0">238212</data>
    </edge>
    <edge source="AUT" target="CAN">
      <data key="d0">85167277</data>
    </edge>
    <edge source="AUT" target="CAF">
      <data key="d0">35387</data>
    </edge>
    <edge source="AUT" target="LKA">
      <data key="d0">190392</data>
    </edge>
    <edge source="AUT" target="CHL">
      <data key="d0">12123609</data>
    </edge>
    <edge source="AUT" target="CHN">
      <data key="d0">347626984</data>
    </edge>
    <edge source="AUT" target="COL">
      <data key="d0">9640531</data>
    </edge>
    <edge source="AUT" target="CRI">
      <data key="d0">2755914</data>
    </edge>
    <edge source="AUT" target="HRV">
      <data key="d0">52836248</data>
    </edge>
    <edge source="AUT" target="CZE">
      <data key="d0">722146266</data>
    </edge>
    <edge source="AUT" target="BEN">
      <data key="d0">31932</data>
    </edge>
    <edge source="AUT" target="DNK">
      <data key="d0">19438848</data>
    </edge>
    <edge source="AUT" target="ECU">
      <data key="d0">561304</data>
    </edge>
    <edge source="AUT" target="SLV">
      <data key="d0">277489</data>
    </edge>
    <edge source="AUT" target="ETH">
      <data key="d0">140725</data>
    </edge>
    <edge source="AUT" target="EST">
      <data key="d0">7147817</data>
    </edge>
    <edge source="AUT" target="FIN">
      <data key="d0">36522551</data>
    </edge>
    <edge source="AUT" target="FRA">
      <data key="d0">408703118</data>
    </edge>
    <edge source="AUT" target="GEO">
      <data key="d0">1050895</data>
    </edge>
    <edge source="AUT" target="GMB">
      <data key="d0">116859</data>
    </edge>
    <edge source="AUT" target="PSE">
      <data key="d0">282314</data>
    </edge>
    <edge source="AUT" target="DEU">
      <data key="d0">4626816850</data>
    </edge>
    <edge source="AUT" target="GHA">
      <data key="d0">1105047</data>
    </edge>
    <edge source="AUT" target="GRC">
      <data key="d0">9371713</data>
    </edge>
    <edge source="AUT" target="GTM">
      <data key="d0">2278751</data>
    </edge>
    <edge source="AUT" target="HND">
      <data key="d0">171164</data>
    </edge>
    <edge source="AUT" target="HKG">
      <data key="d0">12750141</data>
    </edge>
    <edge source="AUT" target="HUN">
      <data key="d0">553021145</data>
    </edge>
    <edge source="AUT" target="IDN">
      <data key="d0">461373</data>
    </edge>
    <edge source="AUT" target="IRL">
      <data key="d0">10369163</data>
    </edge>
    <edge source="AUT" target="ISR">
      <data key="d0">25654310</data>
    </edge>
    <edge source="AUT" target="ITA">
      <data key="d0">537384165</data>
    </edge>
    <edge source="AUT" target="CIV">
      <data key="d0">346266</data>
    </edge>
    <edge source="AUT" target="JAM">
      <data key="d0">159259</data>
    </edge>
    <edge source="AUT" target="JPN">
      <data key="d0">270668845</data>
    </edge>
    <edge source="AUT" target="KAZ">
      <data key="d0">1136657</data>
    </edge>
    <edge source="AUT" target="JOR">
      <data key="d0">5688403</data>
    </edge>
    <edge source="AUT" target="KOR">
      <data key="d0">132648266</data>
    </edge>
    <edge source="AUT" target="KGZ">
      <data key="d0">92977</data>
    </edge>
    <edge source="AUT" target="LBN">
      <data key="d0">3057297</data>
    </edge>
    <edge source="AUT" target="LVA">
      <data key="d0">8346697</data>
    </edge>
    <edge source="AUT" target="LTU">
      <data key="d0">12120027</data>
    </edge>
    <edge source="AUT" target="MDG">
      <data key="d0">210644</data>
    </edge>
    <edge source="AUT" target="MYS">
      <data key="d0">6634076</data>
    </edge>
    <edge source="AUT" target="MRT">
      <data key="d0">22525</data>
    </edge>
    <edge source="AUT" target="MUS">
      <data key="d0">868766</data>
    </edge>
    <edge source="AUT" target="MEX">
      <data key="d0">81546564</data>
    </edge>
    <edge source="AUT" target="MDA">
      <data key="d0">9529608</data>
    </edge>
    <edge source="AUT" target="MAR">
      <data key="d0">2655985</data>
    </edge>
    <edge source="AUT" target="MOZ">
      <data key="d0">36183</data>
    </edge>
    <edge source="AUT" target="OMN">
      <data key="d0">10940194</data>
    </edge>
    <edge source="AUT" target="NAM">
      <data key="d0">62549</data>
    </edge>
    <edge source="AUT" target="NLD">
      <data key="d0">146840160</data>
    </edge>
    <edge source="AUT" target="NZL">
      <data key="d0">15622670</data>
    </edge>
    <edge source="AUT" target="NIC">
      <data key="d0">115642</data>
    </edge>
    <edge source="AUT" target="NOR">
      <data key="d0">35666010</data>
    </edge>
    <edge source="AUT" target="PAK">
      <data key="d0">138494</data>
    </edge>
    <edge source="AUT" target="PAN">
      <data key="d0">1338008</data>
    </edge>
    <edge source="AUT" target="PRY">
      <data key="d0">587440</data>
    </edge>
    <edge source="AUT" target="PER">
      <data key="d0">15026912</data>
    </edge>
    <edge source="AUT" target="PHL">
      <data key="d0">5047408</data>
    </edge>
    <edge source="AUT" target="POL">
      <data key="d0">368006677</data>
    </edge>
    <edge source="AUT" target="PRT">
      <data key="d0">33100544</data>
    </edge>
    <edge source="AUT" target="ROU">
      <data key="d0">271570926</data>
    </edge>
    <edge source="AUT" target="RUS">
      <data key="d0">107075500</data>
    </edge>
    <edge source="AUT" target="SAU">
      <data key="d0">120850913</data>
    </edge>
    <edge source="AUT" target="SEN">
      <data key="d0">137852</data>
    </edge>
    <edge source="AUT" target="SRB">
      <data key="d0">38181268</data>
    </edge>
    <edge source="AUT" target="IND">
      <data key="d0">26903228</data>
    </edge>
    <edge source="AUT" target="SGP">
      <data key="d0">15171168</data>
    </edge>
    <edge source="AUT" target="SVK">
      <data key="d0">518689636</data>
    </edge>
    <edge source="AUT" target="VNM">
      <data key="d0">13506205</data>
    </edge>
    <edge source="AUT" target="SVN">
      <data key="d0">198925770</data>
    </edge>
    <edge source="AUT" target="ZAF">
      <data key="d0">43880973</data>
    </edge>
    <edge source="AUT" target="ZWE">
      <data key="d0">24705</data>
    </edge>
    <edge source="AUT" target="ESP">
      <data key="d0">405912702</data>
    </edge>
    <edge source="AUT" target="SWE">
      <data key="d0">142495360</data>
    </edge>
    <edge source="AUT" target="CHE">
      <data key="d0">396382569</data>
    </edge>
    <edge source="AUT" target="THA">
      <data key="d0">12637389</data>
    </edge>
    <edge source="AUT" target="TGO">
      <data key="d0">212796</data>
    </edge>
    <edge source="AUT" target="ARE">
      <data key="d0">126513502</data>
    </edge>
    <edge source="AUT" target="TUN">
      <data key="d0">6019962</data>
    </edge>
    <edge source="AUT" target="TUR">
      <data key="d0">65997161</data>
    </edge>
    <edge source="AUT" target="UGA">
      <data key="d0">182215</data>
    </edge>
    <edge source="AUT" target="UKR">
      <data key="d0">12141864</data>
    </edge>
    <edge source="AUT" target="MKD">
      <data key="d0">2932592</data>
    </edge>
    <edge source="AUT" target="EGY">
      <data key="d0">3723960</data>
    </edge>
    <edge source="AUT" target="GBR">
      <data key="d0">671857054</data>
    </edge>
    <edge source="AUT" target="TZA">
      <data key="d0">249243</data>
    </edge>
    <edge source="AUT" target="USA">
      <data key="d0">769139661</data>
    </edge>
    <edge source="AUT" target="BFA">
      <data key="d0">84302</data>
    </edge>
    <edge source="AUT" target="URY">
      <data key="d0">508430</data>
    </edge>
    <edge source="BOL" target="ARG">
      <data key="d0">1071920</data>
    </edge>
    <edge source="BOL" target="BRA">
      <data key="d0">1625563</data>
    </edge>
    <edge source="BOL" target="CHL">
      <data key="d0">842294</data>
    </edge>
    <edge source="BOL" target="CHN">
      <data key="d0">38560</data>
    </edge>
    <edge source="BOL" target="COL">
      <data key="d0">151710</data>
    </edge>
    <edge source="BOL" target="ECU">
      <data key="d0">55840</data>
    </edge>
    <edge source="BOL" target="DEU">
      <data key="d0">25421</data>
    </edge>
    <edge source="BOL" target="PRY">
      <data key="d0">11980</data>
    </edge>
    <edge source="BOL" target="PER">
      <data key="d0">51973</data>
    </edge>
    <edge source="BOL" target="ESP">
      <data key="d0">263490</data>
    </edge>
    <edge source="BOL" target="ARE">
      <data key="d0">25620</data>
    </edge>
    <edge source="BOL" target="USA">
      <data key="d0">334640</data>
    </edge>
    <edge source="BGR" target="ALB">
      <data key="d0">1272905</data>
    </edge>
    <edge source="BGR" target="DZA">
      <data key="d0">801745</data>
    </edge>
    <edge source="BGR" target="AZE">
      <data key="d0">426685</data>
    </edge>
    <edge source="BGR" target="AUS">
      <data key="d0">148654</data>
    </edge>
    <edge source="BGR" target="AUT">
      <data key="d0">24404405</data>
    </edge>
    <edge source="BGR" target="ARM">
      <data key="d0">734721</data>
    </edge>
    <edge source="BGR" target="BEL">
      <data key="d0">34814110</data>
    </edge>
    <edge source="BGR" target="BRA">
      <data key="d0">84170</data>
    </edge>
    <edge source="BGR" target="BLR">
      <data key="d0">157456</data>
    </edge>
    <edge source="BGR" target="CMR">
      <data key="d0">171462</data>
    </edge>
    <edge source="BGR" target="CAN">
      <data key="d0">74619</data>
    </edge>
    <edge source="BGR" target="CHL">
      <data key="d0">87205</data>
    </edge>
    <edge source="BGR" target="CHN">
      <data key="d0">1578841</data>
    </edge>
    <edge source="BGR" target="COL">
      <data key="d0">22523</data>
    </edge>
    <edge source="BGR" target="CRI">
      <data key="d0">19903</data>
    </edge>
    <edge source="BGR" target="HRV">
      <data key="d0">923329</data>
    </edge>
    <edge source="BGR" target="CZE">
      <data key="d0">9770141</data>
    </edge>
    <edge source="BGR" target="DNK">
      <data key="d0">3780770</data>
    </edge>
    <edge source="BGR" target="ECU">
      <data key="d0">12395</data>
    </edge>
    <edge source="BGR" target="SLV">
      <data key="d0">34668</data>
    </edge>
    <edge source="BGR" target="ETH">
      <data key="d0">223702</data>
    </edge>
    <edge source="BGR" target="EST">
      <data key="d0">1606299</data>
    </edge>
    <edge source="BGR" target="FIN">
      <data key="d0">2365794</data>
    </edge>
    <edge source="BGR" target="FRA">
      <data key="d0">31769776</data>
    </edge>
    <edge source="BGR" target="GEO">
      <data key="d0">11782352</data>
    </edge>
    <edge source="BGR" target="DEU">
      <data key="d0">241731790</data>
    </edge>
    <edge source="BGR" target="GHA">
      <data key="d0">50265</data>
    </edge>
    <edge source="BGR" target="GRC">
      <data key="d0">28535695</data>
    </edge>
    <edge source="BGR" target="HND">
      <data key="d0">16004</data>
    </edge>
    <edge source="BGR" target="HKG">
      <data key="d0">113451</data>
    </edge>
    <edge source="BGR" target="HUN">
      <data key="d0">1273870</data>
    </edge>
    <edge source="BGR" target="IDN">
      <data key="d0">208233</data>
    </edge>
    <edge source="BGR" target="IRL">
      <data key="d0">357558</data>
    </edge>
    <edge source="BGR" target="ISR">
      <data key="d0">3727525</data>
    </edge>
    <edge source="BGR" target="ITA">
      <data key="d0">31803151</data>
    </edge>
    <edge source="BGR" target="JPN">
      <data key="d0">69245</data>
    </edge>
    <edge source="BGR" target="KAZ">
      <data key="d0">92039</data>
    </edge>
    <edge source="BGR" target="JOR">
      <data key="d0">6148513</data>
    </edge>
    <edge source="BGR" target="KOR">
      <data key="d0">274681</data>
    </edge>
    <edge source="BGR" target="LBN">
      <data key="d0">296791</data>
    </edge>
    <edge source="BGR" target="LVA">
      <data key="d0">855387</data>
    </edge>
    <edge source="BGR" target="LTU">
      <data key="d0">2077408</data>
    </edge>
    <edge source="BGR" target="MYS">
      <data key="d0">14249</data>
    </edge>
    <edge source="BGR" target="MEX">
      <data key="d0">145895</data>
    </edge>
    <edge source="BGR" target="MDA">
      <data key="d0">323921</data>
    </edge>
    <edge source="BGR" target="MAR">
      <data key="d0">13457</data>
    </edge>
    <edge source="BGR" target="MOZ">
      <data key="d0">44453</data>
    </edge>
    <edge source="BGR" target="NLD">
      <data key="d0">19428127</data>
    </edge>
    <edge source="BGR" target="NOR">
      <data key="d0">83572</data>
    </edge>
    <edge source="BGR" target="PAN">
      <data key="d0">15405</data>
    </edge>
    <edge source="BGR" target="PRY">
      <data key="d0">20096</data>
    </edge>
    <edge source="BGR" target="PER">
      <data key="d0">36598</data>
    </edge>
    <edge source="BGR" target="PHL">
      <data key="d0">12784</data>
    </edge>
    <edge source="BGR" target="POL">
      <data key="d0">8359947</data>
    </edge>
    <edge source="BGR" target="PRT">
      <data key="d0">226516</data>
    </edge>
    <edge source="BGR" target="ROU">
      <data key="d0">47468140</data>
    </edge>
    <edge source="BGR" target="RUS">
      <data key="d0">3552591</data>
    </edge>
    <edge source="BGR" target="SAU">
      <data key="d0">183943</data>
    </edge>
    <edge source="BGR" target="SEN">
      <data key="d0">15918</data>
    </edge>
    <edge source="BGR" target="SRB">
      <data key="d0">8649839</data>
    </edge>
    <edge source="BGR" target="IND">
      <data key="d0">134673</data>
    </edge>
    <edge source="BGR" target="SGP">
      <data key="d0">616772</data>
    </edge>
    <edge source="BGR" target="SVK">
      <data key="d0">1895734</data>
    </edge>
    <edge source="BGR" target="SVN">
      <data key="d0">762536</data>
    </edge>
    <edge source="BGR" target="ESP">
      <data key="d0">7407252</data>
    </edge>
    <edge source="BGR" target="SWE">
      <data key="d0">1653694</data>
    </edge>
    <edge source="BGR" target="CHE">
      <data key="d0">7186518</data>
    </edge>
    <edge source="BGR" target="THA">
      <data key="d0">108226</data>
    </edge>
    <edge source="BGR" target="ARE">
      <data key="d0">2270917</data>
    </edge>
    <edge source="BGR" target="TUN">
      <data key="d0">52394</data>
    </edge>
    <edge source="BGR" target="TUR">
      <data key="d0">42145670</data>
    </edge>
    <edge source="BGR" target="UKR">
      <data key="d0">1085189</data>
    </edge>
    <edge source="BGR" target="MKD">
      <data key="d0">22421878</data>
    </edge>
    <edge source="BGR" target="EGY">
      <data key="d0">2371018</data>
    </edge>
    <edge source="BGR" target="GBR">
      <data key="d0">4901573</data>
    </edge>
    <edge source="BGR" target="USA">
      <data key="d0">1617796</data>
    </edge>
    <edge source="CHL" target="ARG">
      <data key="d0">29477185</data>
    </edge>
    <edge source="CHL" target="AUS">
      <data key="d0">1756284</data>
    </edge>
    <edge source="CHL" target="AUT">
      <data key="d0">51519</data>
    </edge>
    <edge source="CHL" target="BEL">
      <data key="d0">4850030</data>
    </edge>
    <edge source="CHL" target="BOL">
      <data key="d0">372271845</data>
    </edge>
    <edge source="CHL" target="BRA">
      <data key="d0">69127930</data>
    </edge>
    <edge source="CHL" target="CAN">
      <data key="d0">2456942</data>
    </edge>
    <edge source="CHL" target="CHN">
      <data key="d0">91505</data>
    </edge>
    <edge source="CHL" target="COL">
      <data key="d0">19086247</data>
    </edge>
    <edge source="CHL" target="CRI">
      <data key="d0">335169</data>
    </edge>
    <edge source="CHL" target="HRV">
      <data key="d0">15084</data>
    </edge>
    <edge source="CHL" target="DNK">
      <data key="d0">138574283</data>
    </edge>
    <edge source="CHL" target="ECU">
      <data key="d0">10899447</data>
    </edge>
    <edge source="CHL" target="SLV">
      <data key="d0">145000</data>
    </edge>
    <edge source="CHL" target="FRA">
      <data key="d0">701136</data>
    </edge>
    <edge source="CHL" target="DEU">
      <data key="d0">496510</data>
    </edge>
    <edge source="CHL" target="GTM">
      <data key="d0">39476</data>
    </edge>
    <edge source="CHL" target="HND">
      <data key="d0">621729</data>
    </edge>
    <edge source="CHL" target="ITA">
      <data key="d0">31237</data>
    </edge>
    <edge source="CHL" target="JPN">
      <data key="d0">55546</data>
    </edge>
    <edge source="CHL" target="KOR">
      <data key="d0">200365</data>
    </edge>
    <edge source="CHL" target="MYS">
      <data key="d0">209781</data>
    </edge>
    <edge source="CHL" target="MEX">
      <data key="d0">12668181</data>
    </edge>
    <edge source="CHL" target="MOZ">
      <data key="d0">549833</data>
    </edge>
    <edge source="CHL" target="NLD">
      <data key="d0">367216</data>
    </edge>
    <edge source="CHL" target="NZL">
      <data key="d0">8889929</data>
    </edge>
    <edge source="CHL" target="PAN">
      <data key="d0">2507810</data>
    </edge>
    <edge source="CHL" target="PRY">
      <data key="d0">89692127</data>
    </edge>
    <edge source="CHL" target="PER">
      <data key="d0">31225058</data>
    </edge>
    <edge source="CHL" target="POL">
      <data key="d0">251600</data>
    </edge>
    <edge source="CHL" target="PRT">
      <data key="d0">211693</data>
    </edge>
    <edge source="CHL" target="RUS">
      <data key="d0">921500</data>
    </edge>
    <edge source="CHL" target="SAU">
      <data key="d0">999638</data>
    </edge>
    <edge source="CHL" target="IND">
      <data key="d0">1139678</data>
    </edge>
    <edge source="CHL" target="ZAF">
      <data key="d0">1648619</data>
    </edge>
    <edge source="CHL" target="ESP">
      <data key="d0">975431</data>
    </edge>
    <edge source="CHL" target="SWE">
      <data key="d0">57395</data>
    </edge>
    <edge source="CHL" target="ARE">
      <data key="d0">330011</data>
    </edge>
    <edge source="CHL" target="TUR">
      <data key="d0">14839</data>
    </edge>
    <edge source="CHL" target="EGY">
      <data key="d0">98344</data>
    </edge>
    <edge source="CHL" target="GBR">
      <data key="d0">1703516</data>
    </edge>
    <edge source="CHL" target="USA">
      <data key="d0">20883187</data>
    </edge>
    <edge source="CHL" target="URY">
      <data key="d0">479624</data>
    </edge>
    <edge source="CHN" target="ALB">
      <data key="d0">9133784</data>
    </edge>
    <edge source="CHN" target="DZA">
      <data key="d0">408681684</data>
    </edge>
    <edge source="CHN" target="AZE">
      <data key="d0">16716641</data>
    </edge>
    <edge source="CHN" target="ARG">
      <data key="d0">419748288</data>
    </edge>
    <edge source="CHN" target="AUS">
      <data key="d0">927010439</data>
    </edge>
    <edge source="CHN" target="AUT">
      <data key="d0">52993491</data>
    </edge>
    <edge source="CHN" target="ARM">
      <data key="d0">3590005</data>
    </edge>
    <edge source="CHN" target="BEL">
      <data key="d0">377540656</data>
    </edge>
    <edge source="CHN" target="BOL">
      <data key="d0">166881690</data>
    </edge>
    <edge source="CHN" target="BWA">
      <data key="d0">4989660</data>
    </edge>
    <edge source="CHN" target="BRA">
      <data key="d0">645740150</data>
    </edge>
    <edge source="CHN" target="BGR">
      <data key="d0">62978693</data>
    </edge>
    <edge source="CHN" target="BDI">
      <data key="d0">581046</data>
    </edge>
    <edge source="CHN" target="BLR">
      <data key="d0">58117825</data>
    </edge>
    <edge source="CHN" target="KHM">
      <data key="d0">104738795</data>
    </edge>
    <edge source="CHN" target="CMR">
      <data key="d0">126026972</data>
    </edge>
    <edge source="CHN" target="CAN">
      <data key="d0">1075236386</data>
    </edge>
    <edge source="CHN" target="CAF">
      <data key="d0">616225</data>
    </edge>
    <edge source="CHN" target="LKA">
      <data key="d0">140955132</data>
    </edge>
    <edge source="CHN" target="CHL">
      <data key="d0">560402088</data>
    </edge>
    <edge source="CHN" target="COL">
      <data key="d0">466616573</data>
    </edge>
    <edge source="CHN" target="CRI">
      <data key="d0">222127338</data>
    </edge>
    <edge source="CHN" target="HRV">
      <data key="d0">15051732</data>
    </edge>
    <edge source="CHN" target="CZE">
      <data key="d0">202601687</data>
    </edge>
    <edge source="CHN" target="BEN">
      <data key="d0">71282626</data>
    </edge>
    <edge source="CHN" target="DNK">
      <data key="d0">544618094</data>
    </edge>
    <edge source="CHN" target="ECU">
      <data key="d0">184032677</data>
    </edge>
    <edge source="CHN" target="SLV">
      <data key="d0">41719933</data>
    </edge>
    <edge source="CHN" target="ETH">
      <data key="d0">162763657</data>
    </edge>
    <edge source="CHN" target="EST">
      <data key="d0">30502673</data>
    </edge>
    <edge source="CHN" target="FIN">
      <data key="d0">63986690</data>
    </edge>
    <edge source="CHN" target="FRA">
      <data key="d0">592257156</data>
    </edge>
    <edge source="CHN" target="GEO">
      <data key="d0">15580980</data>
    </edge>
    <edge source="CHN" target="GMB">
      <data key="d0">5490517</data>
    </edge>
    <edge source="CHN" target="PSE">
      <data key="d0">367816</data>
    </edge>
    <edge source="CHN" target="DEU">
      <data key="d0">1976062518</data>
    </edge>
    <edge source="CHN" target="GHA">
      <data key="d0">319957304</data>
    </edge>
    <edge source="CHN" target="GRC">
      <data key="d0">54032178</data>
    </edge>
    <edge source="CHN" target="GTM">
      <data key="d0">127774084</data>
    </edge>
    <edge source="CHN" target="HND">
      <data key="d0">64853227</data>
    </edge>
    <edge source="CHN" target="HKG">
      <data key="d0">1762387692</data>
    </edge>
    <edge source="CHN" target="HUN">
      <data key="d0">141982590</data>
    </edge>
    <edge source="CHN" target="IDN">
      <data key="d0">880537670</data>
    </edge>
    <edge source="CHN" target="IRL">
      <data key="d0">58824264</data>
    </edge>
    <edge source="CHN" target="ISR">
      <data key="d0">237155977</data>
    </edge>
    <edge source="CHN" target="ITA">
      <data key="d0">710236749</data>
    </edge>
    <edge source="CHN" target="CIV">
      <data key="d0">94967837</data>
    </edge>
    <edge source="CHN" target="JAM">
      <data key="d0">18144784</data>
    </edge>
    <edge source="CHN" target="JPN">
      <data key="d0">4053590831</data>
    </edge>
    <edge source="CHN" target="KAZ">
      <data key="d0">372842404</data>
    </edge>
    <edge source="CHN" target="JOR">
      <data key="d0">45562316</data>
    </edge>
    <edge source="CHN" target="KOR">
      <data key="d0">1553496289</data>
    </edge>
    <edge source="CHN" target="KGZ">
      <data key="d0">56901893</data>
    </edge>
    <edge source="CHN" target="LBN">
      <data key="d0">85204934</data>
    </edge>
    <edge source="CHN" target="LVA">
      <data key="d0">30022903</data>
    </edge>
    <edge source="CHN" target="LTU">
      <data key="d0">70837012</data>
    </edge>
    <edge source="CHN" target="MDG">
      <data key="d0">46017568</data>
    </edge>
    <edge source="CHN" target="MWI">
      <data key="d0">7098415</data>
    </edge>
    <edge source="CHN" target="MYS">
      <data key="d0">915829746</data>
    </edge>
    <edge source="CHN" target="MRT">
      <data key="d0">18768399</data>
    </edge>
    <edge source="CHN" target="MUS">
      <data key="d0">28212326</data>
    </edge>
    <edge source="CHN" target="MEX">
      <data key="d0">1888562168</data>
    </edge>
    <edge source="CHN" target="MDA">
      <data key="d0">1471577</data>
    </edge>
    <edge source="CHN" target="MAR">
      <data key="d0">117251016</data>
    </edge>
    <edge source="CHN" target="MOZ">
      <data key="d0">61939907</data>
    </edge>
    <edge source="CHN" target="OMN">
      <data key="d0">75768132</data>
    </edge>
    <edge source="CHN" target="NAM">
      <data key="d0">11875682</data>
    </edge>
    <edge source="CHN" target="NLD">
      <data key="d0">940096411</data>
    </edge>
    <edge source="CHN" target="NZL">
      <data key="d0">174480586</data>
    </edge>
    <edge source="CHN" target="NIC">
      <data key="d0">47272575</data>
    </edge>
    <edge source="CHN" target="NER">
      <data key="d0">8600486</data>
    </edge>
    <edge source="CHN" target="NOR">
      <data key="d0">72312252</data>
    </edge>
    <edge source="CHN" target="PAK">
      <data key="d0">464582758</data>
    </edge>
    <edge source="CHN" target="PAN">
      <data key="d0">106676281</data>
    </edge>
    <edge source="CHN" target="PRY">
      <data key="d0">117507528</data>
    </edge>
    <edge source="CHN" target="PER">
      <data key="d0">492157992</data>
    </edge>
    <edge source="CHN" target="PHL">
      <data key="d0">1322181599</data>
    </edge>
    <edge source="CHN" target="POL">
      <data key="d0">465351278</data>
    </edge>
    <edge source="CHN" target="PRT">
      <data key="d0">89114889</data>
    </edge>
    <edge source="CHN" target="ROU">
      <data key="d0">145231870</data>
    </edge>
    <edge source="CHN" target="RUS">
      <data key="d0">1243343093</data>
    </edge>
    <edge source="CHN" target="SAU">
      <data key="d0">690596522</data>
    </edge>
    <edge source="CHN" target="SEN">
      <data key="d0">161183630</data>
    </edge>
    <edge source="CHN" target="SRB">
      <data key="d0">12645387</data>
    </edge>
    <edge source="CHN" target="IND">
      <data key="d0">1168311965</data>
    </edge>
    <edge source="CHN" target="SGP">
      <data key="d0">387658280</data>
    </edge>
    <edge source="CHN" target="SVK">
      <data key="d0">104369077</data>
    </edge>
    <edge source="CHN" target="VNM">
      <data key="d0">1656266901</data>
    </edge>
    <edge source="CHN" target="SVN">
      <data key="d0">70583989</data>
    </edge>
    <edge source="CHN" target="ZAF">
      <data key="d0">447047369</data>
    </edge>
    <edge source="CHN" target="ZWE">
      <data key="d0">25529566</data>
    </edge>
    <edge source="CHN" target="ESP">
      <data key="d0">527190011</data>
    </edge>
    <edge source="CHN" target="SWE">
      <data key="d0">224974505</data>
    </edge>
    <edge source="CHN" target="CHE">
      <data key="d0">79344107</data>
    </edge>
    <edge source="CHN" target="THA">
      <data key="d0">1287446828</data>
    </edge>
    <edge source="CHN" target="TGO">
      <data key="d0">283948319</data>
    </edge>
    <edge source="CHN" target="ARE">
      <data key="d0">712846540</data>
    </edge>
    <edge source="CHN" target="TUN">
      <data key="d0">61970192</data>
    </edge>
    <edge source="CHN" target="TUR">
      <data key="d0">488261350</data>
    </edge>
    <edge source="CHN" target="UGA">
      <data key="d0">37917394</data>
    </edge>
    <edge source="CHN" target="UKR">
      <data key="d0">94400040</data>
    </edge>
    <edge source="CHN" target="MKD">
      <data key="d0">2627758</data>
    </edge>
    <edge source="CHN" target="EGY">
      <data key="d0">615954806</data>
    </edge>
    <edge source="CHN" target="GBR">
      <data key="d0">1170629613</data>
    </edge>
    <edge source="CHN" target="TZA">
      <data key="d0">273682997</data>
    </edge>
    <edge source="CHN" target="USA">
      <data key="d0">14718397327</data>
    </edge>
    <edge source="CHN" target="BFA">
      <data key="d0">40142219</data>
    </edge>
    <edge source="CHN" target="URY">
      <data key="d0">81010909</data>
    </edge>
    <edge source="COL" target="DZA">
      <data key="d0">61876</data>
    </edge>
    <edge source="COL" target="ARG">
      <data key="d0">587462</data>
    </edge>
    <edge source="COL" target="AUS">
      <data key="d0">74761</data>
    </edge>
    <edge source="COL" target="AUT">
      <data key="d0">12312</data>
    </edge>
    <edge source="COL" target="BEL">
      <data key="d0">876491</data>
    </edge>
    <edge source="COL" target="BOL">
      <data key="d0">251320</data>
    </edge>
    <edge source="COL" target="BRA">
      <data key="d0">623068</data>
    </edge>
    <edge source="COL" target="CAN">
      <data key="d0">166001</data>
    </edge>
    <edge source="COL" target="CHL">
      <data key="d0">36192490</data>
    </edge>
    <edge source="COL" target="CHN">
      <data key="d0">103319</data>
    </edge>
    <edge source="COL" target="CRI">
      <data key="d0">2979516</data>
    </edge>
    <edge source="COL" target="ECU">
      <data key="d0">158333987</data>
    </edge>
    <edge source="COL" target="SLV">
      <data key="d0">167496</data>
    </edge>
    <edge source="COL" target="FIN">
      <data key="d0">14451</data>
    </edge>
    <edge source="COL" target="FRA">
      <data key="d0">230131</data>
    </edge>
    <edge source="COL" target="DEU">
      <data key="d0">405416</data>
    </edge>
    <edge source="COL" target="GTM">
      <data key="d0">3068698</data>
    </edge>
    <edge source="COL" target="HND">
      <data key="d0">569548</data>
    </edge>
    <edge source="COL" target="HKG">
      <data key="d0">17939</data>
    </edge>
    <edge source="COL" target="ITA">
      <data key="d0">69254</data>
    </edge>
    <edge source="COL" target="CIV">
      <data key="d0">15823</data>
    </edge>
    <edge source="COL" target="JPN">
      <data key="d0">15944</data>
    </edge>
    <edge source="COL" target="KOR">
      <data key="d0">58621</data>
    </edge>
    <edge source="COL" target="MEX">
      <data key="d0">243327965</data>
    </edge>
    <edge source="COL" target="NLD">
      <data key="d0">139229</data>
    </edge>
    <edge source="COL" target="NIC">
      <data key="d0">93746</data>
    </edge>
    <edge source="COL" target="PAN">
      <data key="d0">19972627</data>
    </edge>
    <edge source="COL" target="PRY">
      <data key="d0">44485</data>
    </edge>
    <edge source="COL" target="PER">
      <data key="d0">36033818</data>
    </edge>
    <edge source="COL" target="ROU">
      <data key="d0">14367</data>
    </edge>
    <edge source="COL" target="SGP">
      <data key="d0">98900</data>
    </edge>
    <edge source="COL" target="ESP">
      <data key="d0">88835</data>
    </edge>
    <edge source="COL" target="SWE">
      <data key="d0">20465</data>
    </edge>
    <edge source="COL" target="ARE">
      <data key="d0">921785</data>
    </edge>
    <edge source="COL" target="EGY">
      <data key="d0">184892</data>
    </edge>
    <edge source="COL" target="GBR">
      <data key="d0">109567</data>
    </edge>
    <edge source="COL" target="USA">
      <data key="d0">18899039</data>
    </edge>
    <edge source="COL" target="URY">
      <data key="d0">70643</data>
    </edge>
    <edge source="CRI" target="AUT">
      <data key="d0">34487</data>
    </edge>
    <edge source="CRI" target="BEL">
      <data key="d0">50794</data>
    </edge>
    <edge source="CRI" target="BOL">
      <data key="d0">255474</data>
    </edge>
    <edge source="CRI" target="CAN">
      <data key="d0">23175</data>
    </edge>
    <edge source="CRI" target="CHN">
      <data key="d0">371709</data>
    </edge>
    <edge source="CRI" target="COL">
      <data key="d0">57845</data>
    </edge>
    <edge source="CRI" target="DNK">
      <data key="d0">16040</data>
    </edge>
    <edge source="CRI" target="ECU">
      <data key="d0">24207</data>
    </edge>
    <edge source="CRI" target="SLV">
      <data key="d0">369014</data>
    </edge>
    <edge source="CRI" target="GHA">
      <data key="d0">13673</data>
    </edge>
    <edge source="CRI" target="GTM">
      <data key="d0">500935</data>
    </edge>
    <edge source="CRI" target="HND">
      <data key="d0">868525</data>
    </edge>
    <edge source="CRI" target="HKG">
      <data key="d0">352500</data>
    </edge>
    <edge source="CRI" target="JAM">
      <data key="d0">20000</data>
    </edge>
    <edge source="CRI" target="JPN">
      <data key="d0">10000</data>
    </edge>
    <edge source="CRI" target="JOR">
      <data key="d0">14500</data>
    </edge>
    <edge source="CRI" target="KOR">
      <data key="d0">90110</data>
    </edge>
    <edge source="CRI" target="MEX">
      <data key="d0">68403</data>
    </edge>
    <edge source="CRI" target="NLD">
      <data key="d0">56884</data>
    </edge>
    <edge source="CRI" target="NIC">
      <data key="d0">2357324</data>
    </edge>
    <edge source="CRI" target="NOR">
      <data key="d0">10440</data>
    </edge>
    <edge source="CRI" target="PAN">
      <data key="d0">1249466</data>
    </edge>
    <edge source="CRI" target="RUS">
      <data key="d0">10000</data>
    </edge>
    <edge source="CRI" target="SGP">
      <data key="d0">20000</data>
    </edge>
    <edge source="CRI" target="ESP">
      <data key="d0">61311</data>
    </edge>
    <edge source="CRI" target="USA">
      <data key="d0">1620726</data>
    </edge>
    <edge source="HRV" target="ALB">
      <data key="d0">524805</data>
    </edge>
    <edge source="HRV" target="DZA">
      <data key="d0">247093</data>
    </edge>
    <edge source="HRV" target="ARG">
      <data key="d0">59589</data>
    </edge>
    <edge source="HRV" target="AUS">
      <data key="d0">40519</data>
    </edge>
    <edge source="HRV" target="AUT">
      <data key="d0">14613715</data>
    </edge>
    <edge source="HRV" target="ARM">
      <data key="d0">15549</data>
    </edge>
    <edge source="HRV" target="BEL">
      <data key="d0">23510692</data>
    </edge>
    <edge source="HRV" target="BGR">
      <data key="d0">5213200</data>
    </edge>
    <edge source="HRV" target="CAN">
      <data key="d0">53007</data>
    </edge>
    <edge source="HRV" target="CHN">
      <data key="d0">7913176</data>
    </edge>
    <edge source="HRV" target="CZE">
      <data key="d0">6347447</data>
    </edge>
    <edge source="HRV" target="DNK">
      <data key="d0">1434255</data>
    </edge>
    <edge source="HRV" target="EST">
      <data key="d0">2573359</data>
    </edge>
    <edge source="HRV" target="FIN">
      <data key="d0">219340</data>
    </edge>
    <edge source="HRV" target="FRA">
      <data key="d0">37822737</data>
    </edge>
    <edge source="HRV" target="DEU">
      <data key="d0">134840703</data>
    </edge>
    <edge source="HRV" target="GRC">
      <data key="d0">72005</data>
    </edge>
    <edge source="HRV" target="HKG">
      <data key="d0">23336267</data>
    </edge>
    <edge source="HRV" target="HUN">
      <data key="d0">3864519</data>
    </edge>
    <edge source="HRV" target="ISR">
      <data key="d0">687835</data>
    </edge>
    <edge source="HRV" target="ITA">
      <data key="d0">26263922</data>
    </edge>
    <edge source="HRV" target="KAZ">
      <data key="d0">21611</data>
    </edge>
    <edge source="HRV" target="JOR">
      <data key="d0">346894</data>
    </edge>
    <edge source="HRV" target="KOR">
      <data key="d0">302684</data>
    </edge>
    <edge source="HRV" target="LVA">
      <data key="d0">1610136</data>
    </edge>
    <edge source="HRV" target="LTU">
      <data key="d0">451516</data>
    </edge>
    <edge source="HRV" target="MYS">
      <data key="d0">13391</data>
    </edge>
    <edge source="HRV" target="MEX">
      <data key="d0">75155</data>
    </edge>
    <edge source="HRV" target="MDA">
      <data key="d0">62620</data>
    </edge>
    <edge source="HRV" target="NLD">
      <data key="d0">3233722</data>
    </edge>
    <edge source="HRV" target="NZL">
      <data key="d0">40270</data>
    </edge>
    <edge source="HRV" target="NOR">
      <data key="d0">185418</data>
    </edge>
    <edge source="HRV" target="PER">
      <data key="d0">30580</data>
    </edge>
    <edge source="HRV" target="POL">
      <data key="d0">6074747</data>
    </edge>
    <edge source="HRV" target="PRT">
      <data key="d0">19767</data>
    </edge>
    <edge source="HRV" target="ROU">
      <data key="d0">3160043</data>
    </edge>
    <edge source="HRV" target="RUS">
      <data key="d0">926158</data>
    </edge>
    <edge source="HRV" target="SAU">
      <data key="d0">809768</data>
    </edge>
    <edge source="HRV" target="SRB">
      <data key="d0">12710515</data>
    </edge>
    <edge source="HRV" target="SVK">
      <data key="d0">5047046</data>
    </edge>
    <edge source="HRV" target="VNM">
      <data key="d0">45189</data>
    </edge>
    <edge source="HRV" target="SVN">
      <data key="d0">113335056</data>
    </edge>
    <edge source="HRV" target="ZAF">
      <data key="d0">121083</data>
    </edge>
    <edge source="HRV" target="ESP">
      <data key="d0">4001115</data>
    </edge>
    <edge source="HRV" target="SWE">
      <data key="d0">458679</data>
    </edge>
    <edge source="HRV" target="CHE">
      <data key="d0">1680192</data>
    </edge>
    <edge source="HRV" target="ARE">
      <data key="d0">373462</data>
    </edge>
    <edge source="HRV" target="TUR">
      <data key="d0">15490598</data>
    </edge>
    <edge source="HRV" target="UGA">
      <data key="d0">15315</data>
    </edge>
    <edge source="HRV" target="UKR">
      <data key="d0">55562</data>
    </edge>
    <edge source="HRV" target="MKD">
      <data key="d0">4322795</data>
    </edge>
    <edge source="HRV" target="EGY">
      <data key="d0">59377</data>
    </edge>
    <edge source="HRV" target="GBR">
      <data key="d0">5102158</data>
    </edge>
    <edge source="HRV" target="USA">
      <data key="d0">170138</data>
    </edge>
    <edge source="CZE" target="ALB">
      <data key="d0">19569765</data>
    </edge>
    <edge source="CZE" target="DZA">
      <data key="d0">48369831</data>
    </edge>
    <edge source="CZE" target="AZE">
      <data key="d0">8233023</data>
    </edge>
    <edge source="CZE" target="ARG">
      <data key="d0">6929024</data>
    </edge>
    <edge source="CZE" target="AUS">
      <data key="d0">193182813</data>
    </edge>
    <edge source="CZE" target="AUT">
      <data key="d0">924405608</data>
    </edge>
    <edge source="CZE" target="ARM">
      <data key="d0">366600</data>
    </edge>
    <edge source="CZE" target="BEL">
      <data key="d0">1058362538</data>
    </edge>
    <edge source="CZE" target="BOL">
      <data key="d0">23642</data>
    </edge>
    <edge source="CZE" target="BRA">
      <data key="d0">42450825</data>
    </edge>
    <edge source="CZE" target="BGR">
      <data key="d0">123223671</data>
    </edge>
    <edge source="CZE" target="BLR">
      <data key="d0">3577954</data>
    </edge>
    <edge source="CZE" target="KHM">
      <data key="d0">791099</data>
    </edge>
    <edge source="CZE" target="CMR">
      <data key="d0">53660</data>
    </edge>
    <edge source="CZE" target="CAN">
      <data key="d0">5710965</data>
    </edge>
    <edge source="CZE" target="CAF">
      <data key="d0">78103</data>
    </edge>
    <edge source="CZE" target="LKA">
      <data key="d0">22842</data>
    </edge>
    <edge source="CZE" target="CHL">
      <data key="d0">7501411</data>
    </edge>
    <edge source="CZE" target="CHN">
      <data key="d0">221650263</data>
    </edge>
    <edge source="CZE" target="COL">
      <data key="d0">1259733</data>
    </edge>
    <edge source="CZE" target="CRI">
      <data key="d0">30292</data>
    </edge>
    <edge source="CZE" target="HRV">
      <data key="d0">93751152</data>
    </edge>
    <edge source="CZE" target="DNK">
      <data key="d0">317298099</data>
    </edge>
    <edge source="CZE" target="ECU">
      <data key="d0">666675</data>
    </edge>
    <edge source="CZE" target="SLV">
      <data key="d0">42109</data>
    </edge>
    <edge source="CZE" target="ETH">
      <data key="d0">76004</data>
    </edge>
    <edge source="CZE" target="EST">
      <data key="d0">67222220</data>
    </edge>
    <edge source="CZE" target="FIN">
      <data key="d0">240627912</data>
    </edge>
    <edge source="CZE" target="FRA">
      <data key="d0">2222880387</data>
    </edge>
    <edge source="CZE" target="GEO">
      <data key="d0">8006017</data>
    </edge>
    <edge source="CZE" target="GMB">
      <data key="d0">15159</data>
    </edge>
    <edge source="CZE" target="PSE">
      <data key="d0">15226874</data>
    </edge>
    <edge source="CZE" target="DEU">
      <data key="d0">11283415587</data>
    </edge>
    <edge source="CZE" target="GHA">
      <data key="d0">951318</data>
    </edge>
    <edge source="CZE" target="GRC">
      <data key="d0">58272203</data>
    </edge>
    <edge source="CZE" target="HKG">
      <data key="d0">460826</data>
    </edge>
    <edge source="CZE" target="HUN">
      <data key="d0">893161008</data>
    </edge>
    <edge source="CZE" target="IDN">
      <data key="d0">4122850</data>
    </edge>
    <edge source="CZE" target="IRL">
      <data key="d0">278498519</data>
    </edge>
    <edge source="CZE" target="ISR">
      <data key="d0">561735932</data>
    </edge>
    <edge source="CZE" target="ITA">
      <data key="d0">1453977847</data>
    </edge>
    <edge source="CZE" target="CIV">
      <data key="d0">334423</data>
    </edge>
    <edge source="CZE" target="JPN">
      <data key="d0">37650821</data>
    </edge>
    <edge source="CZE" target="KAZ">
      <data key="d0">6078691</data>
    </edge>
    <edge source="CZE" target="JOR">
      <data key="d0">27961285</data>
    </edge>
    <edge source="CZE" target="KOR">
      <data key="d0">13044268</data>
    </edge>
    <edge source="CZE" target="KGZ">
      <data key="d0">70382</data>
    </edge>
    <edge source="CZE" target="LBN">
      <data key="d0">5016220</data>
    </edge>
    <edge source="CZE" target="LVA">
      <data key="d0">48965888</data>
    </edge>
    <edge source="CZE" target="LTU">
      <data key="d0">54594186</data>
    </edge>
    <edge source="CZE" target="MYS">
      <data key="d0">1758237</data>
    </edge>
    <edge source="CZE" target="MRT">
      <data key="d0">88578</data>
    </edge>
    <edge source="CZE" target="MUS">
      <data key="d0">89531</data>
    </edge>
    <edge source="CZE" target="MEX">
      <data key="d0">277330715</data>
    </edge>
    <edge source="CZE" target="MDA">
      <data key="d0">15443315</data>
    </edge>
    <edge source="CZE" target="MAR">
      <data key="d0">72051882</data>
    </edge>
    <edge source="CZE" target="OMN">
      <data key="d0">36709263</data>
    </edge>
    <edge source="CZE" target="NAM">
      <data key="d0">16918</data>
    </edge>
    <edge source="CZE" target="NLD">
      <data key="d0">652660266</data>
    </edge>
    <edge source="CZE" target="NZL">
      <data key="d0">41723945</data>
    </edge>
    <edge source="CZE" target="NOR">
      <data key="d0">205024485</data>
    </edge>
    <edge source="CZE" target="PAK">
      <data key="d0">100416</data>
    </edge>
    <edge source="CZE" target="PAN">
      <data key="d0">20497</data>
    </edge>
    <edge source="CZE" target="PRY">
      <data key="d0">1430666</data>
    </edge>
    <edge source="CZE" target="PER">
      <data key="d0">153270</data>
    </edge>
    <edge source="CZE" target="PHL">
      <data key="d0">205140</data>
    </edge>
    <edge source="CZE" target="POL">
      <data key="d0">1526626560</data>
    </edge>
    <edge source="CZE" target="PRT">
      <data key="d0">179030676</data>
    </edge>
    <edge source="CZE" target="ROU">
      <data key="d0">380513345</data>
    </edge>
    <edge source="CZE" target="RUS">
      <data key="d0">453407216</data>
    </edge>
    <edge source="CZE" target="SAU">
      <data key="d0">97854659</data>
    </edge>
    <edge source="CZE" target="SEN">
      <data key="d0">51555</data>
    </edge>
    <edge source="CZE" target="SRB">
      <data key="d0">114443173</data>
    </edge>
    <edge source="CZE" target="IND">
      <data key="d0">131253096</data>
    </edge>
    <edge source="CZE" target="SGP">
      <data key="d0">10263209</data>
    </edge>
    <edge source="CZE" target="SVK">
      <data key="d0">2162931906</data>
    </edge>
    <edge source="CZE" target="VNM">
      <data key="d0">132328</data>
    </edge>
    <edge source="CZE" target="SVN">
      <data key="d0">206520587</data>
    </edge>
    <edge source="CZE" target="ZAF">
      <data key="d0">75250401</data>
    </edge>
    <edge source="CZE" target="ESP">
      <data key="d0">1612291169</data>
    </edge>
    <edge source="CZE" target="SWE">
      <data key="d0">616075460</data>
    </edge>
    <edge source="CZE" target="CHE">
      <data key="d0">550778630</data>
    </edge>
    <edge source="CZE" target="THA">
      <data key="d0">3292706</data>
    </edge>
    <edge source="CZE" target="ARE">
      <data key="d0">49148206</data>
    </edge>
    <edge source="CZE" target="TUN">
      <data key="d0">4599034</data>
    </edge>
    <edge source="CZE" target="TUR">
      <data key="d0">796313203</data>
    </edge>
    <edge source="CZE" target="UGA">
      <data key="d0">113449</data>
    </edge>
    <edge source="CZE" target="UKR">
      <data key="d0">99777454</data>
    </edge>
    <edge source="CZE" target="MKD">
      <data key="d0">57112609</data>
    </edge>
    <edge source="CZE" target="EGY">
      <data key="d0">163327275</data>
    </edge>
    <edge source="CZE" target="GBR">
      <data key="d0">2757264123</data>
    </edge>
    <edge source="CZE" target="TZA">
      <data key="d0">45425</data>
    </edge>
    <edge source="CZE" target="USA">
      <data key="d0">149747151</data>
    </edge>
    <edge source="CZE" target="BFA">
      <data key="d0">195453</data>
    </edge>
    <edge source="CZE" target="URY">
      <data key="d0">39368</data>
    </edge>
    <edge source="DNK" target="ALB">
      <data key="d0">190490</data>
    </edge>
    <edge source="DNK" target="DZA">
      <data key="d0">1019888</data>
    </edge>
    <edge source="DNK" target="AZE">
      <data key="d0">127049</data>
    </edge>
    <edge source="DNK" target="ARG">
      <data key="d0">205397</data>
    </edge>
    <edge source="DNK" target="AUS">
      <data key="d0">4013926</data>
    </edge>
    <edge source="DNK" target="AUT">
      <data key="d0">46226039</data>
    </edge>
    <edge source="DNK" target="ARM">
      <data key="d0">10247</data>
    </edge>
    <edge source="DNK" target="BEL">
      <data key="d0">78782984</data>
    </edge>
    <edge source="DNK" target="BOL">
      <data key="d0">914468</data>
    </edge>
    <edge source="DNK" target="BRA">
      <data key="d0">386352</data>
    </edge>
    <edge source="DNK" target="BGR">
      <data key="d0">4522754</data>
    </edge>
    <edge source="DNK" target="BLR">
      <data key="d0">2354235</data>
    </edge>
    <edge source="DNK" target="KHM">
      <data key="d0">305410</data>
    </edge>
    <edge source="DNK" target="CMR">
      <data key="d0">689947</data>
    </edge>
    <edge source="DNK" target="CAN">
      <data key="d0">12098442</data>
    </edge>
    <edge source="DNK" target="CAF">
      <data key="d0">508851</data>
    </edge>
    <edge source="DNK" target="LKA">
      <data key="d0">35077</data>
    </edge>
    <edge source="DNK" target="CHL">
      <data key="d0">463694</data>
    </edge>
    <edge source="DNK" target="CHN">
      <data key="d0">11188948</data>
    </edge>
    <edge source="DNK" target="COL">
      <data key="d0">248142</data>
    </edge>
    <edge source="DNK" target="CRI">
      <data key="d0">59832</data>
    </edge>
    <edge source="DNK" target="HRV">
      <data key="d0">2018086</data>
    </edge>
    <edge source="DNK" target="CZE">
      <data key="d0">28954103</data>
    </edge>
    <edge source="DNK" target="BEN">
      <data key="d0">57180</data>
    </edge>
    <edge source="DNK" target="ECU">
      <data key="d0">46532</data>
    </edge>
    <edge source="DNK" target="ETH">
      <data key="d0">26512</data>
    </edge>
    <edge source="DNK" target="EST">
      <data key="d0">21564454</data>
    </edge>
    <edge source="DNK" target="FIN">
      <data key="d0">62999257</data>
    </edge>
    <edge source="DNK" target="FRA">
      <data key="d0">72415635</data>
    </edge>
    <edge source="DNK" target="GEO">
      <data key="d0">502918</data>
    </edge>
    <edge source="DNK" target="GMB">
      <data key="d0">226287</data>
    </edge>
    <edge source="DNK" target="DEU">
      <data key="d0">791113912</data>
    </edge>
    <edge source="DNK" target="GHA">
      <data key="d0">1323758</data>
    </edge>
    <edge source="DNK" target="GRC">
      <data key="d0">3771311</data>
    </edge>
    <edge source="DNK" target="GTM">
      <data key="d0">12484</data>
    </edge>
    <edge source="DNK" target="HKG">
      <data key="d0">2762636</data>
    </edge>
    <edge source="DNK" target="HUN">
      <data key="d0">24705067</data>
    </edge>
    <edge source="DNK" target="IDN">
      <data key="d0">201817</data>
    </edge>
    <edge source="DNK" target="IRL">
      <data key="d0">2469450</data>
    </edge>
    <edge source="DNK" target="ISR">
      <data key="d0">895365</data>
    </edge>
    <edge source="DNK" target="ITA">
      <data key="d0">67456700</data>
    </edge>
    <edge source="DNK" target="CIV">
      <data key="d0">84378</data>
    </edge>
    <edge source="DNK" target="JPN">
      <data key="d0">9505065</data>
    </edge>
    <edge source="DNK" target="KAZ">
      <data key="d0">687643</data>
    </edge>
    <edge source="DNK" target="JOR">
      <data key="d0">1452322</data>
    </edge>
    <edge source="DNK" target="KOR">
      <data key="d0">2126746</data>
    </edge>
    <edge source="DNK" target="KGZ">
      <data key="d0">55578</data>
    </edge>
    <edge source="DNK" target="LBN">
      <data key="d0">789599</data>
    </edge>
    <edge source="DNK" target="LVA">
      <data key="d0">15244491</data>
    </edge>
    <edge source="DNK" target="LTU">
      <data key="d0">45603542</data>
    </edge>
    <edge source="DNK" target="MWI">
      <data key="d0">40667</data>
    </edge>
    <edge source="DNK" target="MYS">
      <data key="d0">644599</data>
    </edge>
    <edge source="DNK" target="MRT">
      <data key="d0">224059</data>
    </edge>
    <edge source="DNK" target="MUS">
      <data key="d0">169771</data>
    </edge>
    <edge source="DNK" target="MEX">
      <data key="d0">562624</data>
    </edge>
    <edge source="DNK" target="MDA">
      <data key="d0">688702</data>
    </edge>
    <edge source="DNK" target="MAR">
      <data key="d0">858234</data>
    </edge>
    <edge source="DNK" target="MOZ">
      <data key="d0">72939</data>
    </edge>
    <edge source="DNK" target="OMN">
      <data key="d0">260286</data>
    </edge>
    <edge source="DNK" target="NLD">
      <data key="d0">101302728</data>
    </edge>
    <edge source="DNK" target="NZL">
      <data key="d0">1227628</data>
    </edge>
    <edge source="DNK" target="NOR">
      <data key="d0">192587240</data>
    </edge>
    <edge source="DNK" target="PAN">
      <data key="d0">113935</data>
    </edge>
    <edge source="DNK" target="PRY">
      <data key="d0">235247</data>
    </edge>
    <edge source="DNK" target="PER">
      <data key="d0">48387</data>
    </edge>
    <edge source="DNK" target="PHL">
      <data key="d0">165324</data>
    </edge>
    <edge source="DNK" target="POL">
      <data key="d0">103325447</data>
    </edge>
    <edge source="DNK" target="PRT">
      <data key="d0">3485128</data>
    </edge>
    <edge source="DNK" target="ROU">
      <data key="d0">20014396</data>
    </edge>
    <edge source="DNK" target="RUS">
      <data key="d0">34678597</data>
    </edge>
    <edge source="DNK" target="SAU">
      <data key="d0">1298694</data>
    </edge>
    <edge source="DNK" target="SEN">
      <data key="d0">48371</data>
    </edge>
    <edge source="DNK" target="SRB">
      <data key="d0">1946763</data>
    </edge>
    <edge source="DNK" target="IND">
      <data key="d0">638189</data>
    </edge>
    <edge source="DNK" target="SGP">
      <data key="d0">842515</data>
    </edge>
    <edge source="DNK" target="SVK">
      <data key="d0">24162880</data>
    </edge>
    <edge source="DNK" target="VNM">
      <data key="d0">323172</data>
    </edge>
    <edge source="DNK" target="SVN">
      <data key="d0">1998609</data>
    </edge>
    <edge source="DNK" target="ZAF">
      <data key="d0">3137344</data>
    </edge>
    <edge source="DNK" target="ESP">
      <data key="d0">45741161</data>
    </edge>
    <edge source="DNK" target="SWE">
      <data key="d0">202753203</data>
    </edge>
    <edge source="DNK" target="CHE">
      <data key="d0">28306574</data>
    </edge>
    <edge source="DNK" target="THA">
      <data key="d0">450054</data>
    </edge>
    <edge source="DNK" target="TGO">
      <data key="d0">23840</data>
    </edge>
    <edge source="DNK" target="ARE">
      <data key="d0">5165158</data>
    </edge>
    <edge source="DNK" target="TUN">
      <data key="d0">193144</data>
    </edge>
    <edge source="DNK" target="TUR">
      <data key="d0">8344792</data>
    </edge>
    <edge source="DNK" target="UGA">
      <data key="d0">39772</data>
    </edge>
    <edge source="DNK" target="UKR">
      <data key="d0">16831988</data>
    </edge>
    <edge source="DNK" target="MKD">
      <data key="d0">522222</data>
    </edge>
    <edge source="DNK" target="EGY">
      <data key="d0">3943075</data>
    </edge>
    <edge source="DNK" target="GBR">
      <data key="d0">111367788</data>
    </edge>
    <edge source="DNK" target="TZA">
      <data key="d0">181212</data>
    </edge>
    <edge source="DNK" target="USA">
      <data key="d0">48342630</data>
    </edge>
    <edge source="DNK" target="URY">
      <data key="d0">13968</data>
    </edge>
    <edge source="ECU" target="ARG">
      <data key="d0">419813</data>
    </edge>
    <edge source="ECU" target="BOL">
      <data key="d0">250283</data>
    </edge>
    <edge source="ECU" target="CHL">
      <data key="d0">3308010</data>
    </edge>
    <edge source="ECU" target="CHN">
      <data key="d0">45669</data>
    </edge>
    <edge source="ECU" target="COL">
      <data key="d0">16683896</data>
    </edge>
    <edge source="ECU" target="CRI">
      <data key="d0">17147</data>
    </edge>
    <edge source="ECU" target="DEU">
      <data key="d0">49919</data>
    </edge>
    <edge source="ECU" target="JPN">
      <data key="d0">12021</data>
    </edge>
    <edge source="ECU" target="PER">
      <data key="d0">163294</data>
    </edge>
    <edge source="ECU" target="ESP">
      <data key="d0">60605</data>
    </edge>
    <edge source="ECU" target="ARE">
      <data key="d0">1124412</data>
    </edge>
    <edge source="ECU" target="GBR">
      <data key="d0">10455</data>
    </edge>
    <edge source="ECU" target="USA">
      <data key="d0">1728761</data>
    </edge>
    <edge source="SLV" target="ARG">
      <data key="d0">90200</data>
    </edge>
    <edge source="SLV" target="CAN">
      <data key="d0">42740</data>
    </edge>
    <edge source="SLV" target="CHN">
      <data key="d0">36720</data>
    </edge>
    <edge source="SLV" target="COL">
      <data key="d0">47551</data>
    </edge>
    <edge source="SLV" target="CRI">
      <data key="d0">181913</data>
    </edge>
    <edge source="SLV" target="ECU">
      <data key="d0">16900</data>
    </edge>
    <edge source="SLV" target="DEU">
      <data key="d0">119800</data>
    </edge>
    <edge source="SLV" target="GTM">
      <data key="d0">930005</data>
    </edge>
    <edge source="SLV" target="HND">
      <data key="d0">7495758</data>
    </edge>
    <edge source="SLV" target="HUN">
      <data key="d0">25000</data>
    </edge>
    <edge source="SLV" target="ITA">
      <data key="d0">13040</data>
    </edge>
    <edge source="SLV" target="MEX">
      <data key="d0">15470</data>
    </edge>
    <edge source="SLV" target="NLD">
      <data key="d0">34273</data>
    </edge>
    <edge source="SLV" target="NIC">
      <data key="d0">2449698</data>
    </edge>
    <edge source="SLV" target="PAN">
      <data key="d0">403948</data>
    </edge>
    <edge source="SLV" target="PER">
      <data key="d0">37300</data>
    </edge>
    <edge source="SLV" target="PHL">
      <data key="d0">20000</data>
    </edge>
    <edge source="SLV" target="TUN">
      <data key="d0">15316</data>
    </edge>
    <edge source="SLV" target="USA">
      <data key="d0">1773417</data>
    </edge>
    <edge source="FRA" target="ALB">
      <data key="d0">2942824</data>
    </edge>
    <edge source="FRA" target="DZA">
      <data key="d0">589013083</data>
    </edge>
    <edge source="FRA" target="AZE">
      <data key="d0">857727</data>
    </edge>
    <edge source="FRA" target="ARG">
      <data key="d0">181028272</data>
    </edge>
    <edge source="FRA" target="AUS">
      <data key="d0">190844656</data>
    </edge>
    <edge source="FRA" target="AUT">
      <data key="d0">754865039</data>
    </edge>
    <edge source="FRA" target="ARM">
      <data key="d0">463847</data>
    </edge>
    <edge source="FRA" target="BEL">
      <data key="d0">5063042058</data>
    </edge>
    <edge source="FRA" target="BOL">
      <data key="d0">174768</data>
    </edge>
    <edge source="FRA" target="BWA">
      <data key="d0">87287</data>
    </edge>
    <edge source="FRA" target="BRA">
      <data key="d0">241308974</data>
    </edge>
    <edge source="FRA" target="BGR">
      <data key="d0">102202660</data>
    </edge>
    <edge source="FRA" target="BDI">
      <data key="d0">3750451</data>
    </edge>
    <edge source="FRA" target="BLR">
      <data key="d0">8570798</data>
    </edge>
    <edge source="FRA" target="KHM">
      <data key="d0">809097</data>
    </edge>
    <edge source="FRA" target="CMR">
      <data key="d0">28416754</data>
    </edge>
    <edge source="FRA" target="CAN">
      <data key="d0">120466956</data>
    </edge>
    <edge source="FRA" target="CAF">
      <data key="d0">999890</data>
    </edge>
    <edge source="FRA" target="LKA">
      <data key="d0">819680</data>
    </edge>
    <edge source="FRA" target="CHL">
      <data key="d0">117107879</data>
    </edge>
    <edge source="FRA" target="CHN">
      <data key="d0">551880601</data>
    </edge>
    <edge source="FRA" target="COL">
      <data key="d0">66141933</data>
    </edge>
    <edge source="FRA" target="CRI">
      <data key="d0">2561004</data>
    </edge>
    <edge source="FRA" target="HRV">
      <data key="d0">60405159</data>
    </edge>
    <edge source="FRA" target="CZE">
      <data key="d0">637874976</data>
    </edge>
    <edge source="FRA" target="BEN">
      <data key="d0">11875523</data>
    </edge>
    <edge source="FRA" target="DNK">
      <data key="d0">458395252</data>
    </edge>
    <edge source="FRA" target="ECU">
      <data key="d0">2247985</data>
    </edge>
    <edge source="FRA" target="SLV">
      <data key="d0">64632</data>
    </edge>
    <edge source="FRA" target="ETH">
      <data key="d0">3941886</data>
    </edge>
    <edge source="FRA" target="EST">
      <data key="d0">61519429</data>
    </edge>
    <edge source="FRA" target="FIN">
      <data key="d0">136462156</data>
    </edge>
    <edge source="FRA" target="GEO">
      <data key="d0">1253027</data>
    </edge>
    <edge source="FRA" target="GMB">
      <data key="d0">595421</data>
    </edge>
    <edge source="FRA" target="PSE">
      <data key="d0">5600438</data>
    </edge>
    <edge source="FRA" target="DEU">
      <data key="d0">8879462274</data>
    </edge>
    <edge source="FRA" target="GHA">
      <data key="d0">2551529</data>
    </edge>
    <edge source="FRA" target="GRC">
      <data key="d0">83691069</data>
    </edge>
    <edge source="FRA" target="GTM">
      <data key="d0">388520</data>
    </edge>
    <edge source="FRA" target="HND">
      <data key="d0">97270</data>
    </edge>
    <edge source="FRA" target="HKG">
      <data key="d0">15289282</data>
    </edge>
    <edge source="FRA" target="HUN">
      <data key="d0">272039839</data>
    </edge>
    <edge source="FRA" target="IDN">
      <data key="d0">7391635</data>
    </edge>
    <edge source="FRA" target="IRL">
      <data key="d0">231947916</data>
    </edge>
    <edge source="FRA" target="ISR">
      <data key="d0">147941942</data>
    </edge>
    <edge source="FRA" target="ITA">
      <data key="d0">4402615536</data>
    </edge>
    <edge source="FRA" target="CIV">
      <data key="d0">28290977</data>
    </edge>
    <edge source="FRA" target="JAM">
      <data key="d0">86983</data>
    </edge>
    <edge source="FRA" target="JPN">
      <data key="d0">279933960</data>
    </edge>
    <edge source="FRA" target="KAZ">
      <data key="d0">2743390</data>
    </edge>
    <edge source="FRA" target="JOR">
      <data key="d0">17611855</data>
    </edge>
    <edge source="FRA" target="KOR">
      <data key="d0">329862490</data>
    </edge>
    <edge source="FRA" target="KGZ">
      <data key="d0">48973</data>
    </edge>
    <edge source="FRA" target="LBN">
      <data key="d0">16157869</data>
    </edge>
    <edge source="FRA" target="LVA">
      <data key="d0">15565098</data>
    </edge>
    <edge source="FRA" target="LTU">
      <data key="d0">60172003</data>
    </edge>
    <edge source="FRA" target="MDG">
      <data key="d0">11448552</data>
    </edge>
    <edge source="FRA" target="MYS">
      <data key="d0">20267461</data>
    </edge>
    <edge source="FRA" target="MRT">
      <data key="d0">6366736</data>
    </edge>
    <edge source="FRA" target="MUS">
      <data key="d0">5752374</data>
    </edge>
    <edge source="FRA" target="MEX">
      <data key="d0">122140375</data>
    </edge>
    <edge source="FRA" target="MDA">
      <data key="d0">8744538</data>
    </edge>
    <edge source="FRA" target="MAR">
      <data key="d0">307399828</data>
    </edge>
    <edge source="FRA" target="MOZ">
      <data key="d0">737904</data>
    </edge>
    <edge source="FRA" target="OMN">
      <data key="d0">9396019</data>
    </edge>
    <edge source="FRA" target="NAM">
      <data key="d0">43633</data>
    </edge>
    <edge source="FRA" target="NLD">
      <data key="d0">828244251</data>
    </edge>
    <edge source="FRA" target="NZL">
      <data key="d0">20389451</data>
    </edge>
    <edge source="FRA" target="NIC">
      <data key="d0">77183</data>
    </edge>
    <edge source="FRA" target="NER">
      <data key="d0">2993032</data>
    </edge>
    <edge source="FRA" target="NOR">
      <data key="d0">272345719</data>
    </edge>
    <edge source="FRA" target="PAK">
      <data key="d0">6407971</data>
    </edge>
    <edge source="FRA" target="PAN">
      <data key="d0">3585575</data>
    </edge>
    <edge source="FRA" target="PRY">
      <data key="d0">1816401</data>
    </edge>
    <edge source="FRA" target="PER">
      <data key="d0">8950661</data>
    </edge>
    <edge source="FRA" target="PHL">
      <data key="d0">5041513</data>
    </edge>
    <edge source="FRA" target="POL">
      <data key="d0">1362860841</data>
    </edge>
    <edge source="FRA" target="PRT">
      <data key="d0">1019694143</data>
    </edge>
    <edge source="FRA" target="ROU">
      <data key="d0">580841209</data>
    </edge>
    <edge source="FRA" target="RUS">
      <data key="d0">252993406</data>
    </edge>
    <edge source="FRA" target="SAU">
      <data key="d0">37139885</data>
    </edge>
    <edge source="FRA" target="SEN">
      <data key="d0">37134680</data>
    </edge>
    <edge source="FRA" target="SRB">
      <data key="d0">42253372</data>
    </edge>
    <edge source="FRA" target="IND">
      <data key="d0">63848116</data>
    </edge>
    <edge source="FRA" target="SGP">
      <data key="d0">39787141</data>
    </edge>
    <edge source="FRA" target="SVK">
      <data key="d0">718176254</data>
    </edge>
    <edge source="FRA" target="VNM">
      <data key="d0">2316524</data>
    </edge>
    <edge source="FRA" target="SVN">
      <data key="d0">294836418</data>
    </edge>
    <edge source="FRA" target="ZAF">
      <data key="d0">86837237</data>
    </edge>
    <edge source="FRA" target="ZWE">
      <data key="d0">408166</data>
    </edge>
    <edge source="FRA" target="ESP">
      <data key="d0">5667391498</data>
    </edge>
    <edge source="FRA" target="SWE">
      <data key="d0">688083622</data>
    </edge>
    <edge source="FRA" target="CHE">
      <data key="d0">757829897</data>
    </edge>
    <edge source="FRA" target="THA">
      <data key="d0">50907858</data>
    </edge>
    <edge source="FRA" target="TGO">
      <data key="d0">17102831</data>
    </edge>
    <edge source="FRA" target="ARE">
      <data key="d0">93845501</data>
    </edge>
    <edge source="FRA" target="TUN">
      <data key="d0">237407026</data>
    </edge>
    <edge source="FRA" target="TUR">
      <data key="d0">1004729334</data>
    </edge>
    <edge source="FRA" target="UGA">
      <data key="d0">278465</data>
    </edge>
    <edge source="FRA" target="UKR">
      <data key="d0">44071854</data>
    </edge>
    <edge source="FRA" target="MKD">
      <data key="d0">21275826</data>
    </edge>
    <edge source="FRA" target="EGY">
      <data key="d0">46020011</data>
    </edge>
    <edge source="FRA" target="GBR">
      <data key="d0">3876463565</data>
    </edge>
    <edge source="FRA" target="TZA">
      <data key="d0">821377</data>
    </edge>
    <edge source="FRA" target="USA">
      <data key="d0">613773743</data>
    </edge>
    <edge source="FRA" target="BFA">
      <data key="d0">9858621</data>
    </edge>
    <edge source="FRA" target="URY">
      <data key="d0">5096556</data>
    </edge>
    <edge source="PSE" target="ISR">
      <data key="d0">12166239</data>
    </edge>
    <edge source="PSE" target="JOR">
      <data key="d0">319661</data>
    </edge>
    <edge source="GTM" target="ALB">
      <data key="d0">12219</data>
    </edge>
    <edge source="GTM" target="BEL">
      <data key="d0">70563</data>
    </edge>
    <edge source="GTM" target="BRA">
      <data key="d0">10413</data>
    </edge>
    <edge source="GTM" target="BGR">
      <data key="d0">121636</data>
    </edge>
    <edge source="GTM" target="CAN">
      <data key="d0">632218</data>
    </edge>
    <edge source="GTM" target="CHN">
      <data key="d0">57155</data>
    </edge>
    <edge source="GTM" target="COL">
      <data key="d0">46296</data>
    </edge>
    <edge source="GTM" target="CRI">
      <data key="d0">3592924</data>
    </edge>
    <edge source="GTM" target="ECU">
      <data key="d0">111240</data>
    </edge>
    <edge source="GTM" target="SLV">
      <data key="d0">15607602</data>
    </edge>
    <edge source="GTM" target="DEU">
      <data key="d0">167656</data>
    </edge>
    <edge source="GTM" target="HND">
      <data key="d0">22967522</data>
    </edge>
    <edge source="GTM" target="ITA">
      <data key="d0">60198</data>
    </edge>
    <edge source="GTM" target="JPN">
      <data key="d0">122275</data>
    </edge>
    <edge source="GTM" target="MEX">
      <data key="d0">2262458</data>
    </edge>
    <edge source="GTM" target="NIC">
      <data key="d0">12316486</data>
    </edge>
    <edge source="GTM" target="PAN">
      <data key="d0">1394644</data>
    </edge>
    <edge source="GTM" target="PRY">
      <data key="d0">40160</data>
    </edge>
    <edge source="GTM" target="PER">
      <data key="d0">53083</data>
    </edge>
    <edge source="GTM" target="PHL">
      <data key="d0">12200</data>
    </edge>
    <edge source="GTM" target="SEN">
      <data key="d0">12000</data>
    </edge>
    <edge source="GTM" target="VNM">
      <data key="d0">39150</data>
    </edge>
    <edge source="GTM" target="ESP">
      <data key="d0">18276</data>
    </edge>
    <edge source="GTM" target="SWE">
      <data key="d0">12600</data>
    </edge>
    <edge source="GTM" target="THA">
      <data key="d0">20008</data>
    </edge>
    <edge source="GTM" target="GBR">
      <data key="d0">21076</data>
    </edge>
    <edge source="GTM" target="USA">
      <data key="d0">1758966</data>
    </edge>
    <edge source="HND" target="BEL">
      <data key="d0">23611</data>
    </edge>
    <edge source="HND" target="BRA">
      <data key="d0">53212</data>
    </edge>
    <edge source="HND" target="CAN">
      <data key="d0">39652</data>
    </edge>
    <edge source="HND" target="CHN">
      <data key="d0">196091</data>
    </edge>
    <edge source="HND" target="ECU">
      <data key="d0">12000</data>
    </edge>
    <edge source="HND" target="DEU">
      <data key="d0">10336</data>
    </edge>
    <edge source="HND" target="JPN">
      <data key="d0">71831</data>
    </edge>
    <edge source="HND" target="KOR">
      <data key="d0">34878</data>
    </edge>
    <edge source="HND" target="MEX">
      <data key="d0">35072</data>
    </edge>
    <edge source="HND" target="NIC">
      <data key="d0">14958</data>
    </edge>
    <edge source="HND" target="IND">
      <data key="d0">29297</data>
    </edge>
    <edge source="HND" target="ESP">
      <data key="d0">32135</data>
    </edge>
    <edge source="HND" target="THA">
      <data key="d0">21932</data>
    </edge>
    <edge source="HND" target="GBR">
      <data key="d0">152319</data>
    </edge>
    <edge source="HND" target="USA">
      <data key="d0">3405809</data>
    </edge>
    <edge source="ISR" target="AZE">
      <data key="d0">5018000</data>
    </edge>
    <edge source="ISR" target="AUS">
      <data key="d0">935000</data>
    </edge>
    <edge source="ISR" target="AUT">
      <data key="d0">36000</data>
    </edge>
    <edge source="ISR" target="BEL">
      <data key="d0">1280000</data>
    </edge>
    <edge source="ISR" target="BRA">
      <data key="d0">432000</data>
    </edge>
    <edge source="ISR" target="BGR">
      <data key="d0">233000</data>
    </edge>
    <edge source="ISR" target="CMR">
      <data key="d0">156000</data>
    </edge>
    <edge source="ISR" target="CAN">
      <data key="d0">140000</data>
    </edge>
    <edge source="ISR" target="CHL">
      <data key="d0">598000</data>
    </edge>
    <edge source="ISR" target="CHN">
      <data key="d0">1488000</data>
    </edge>
    <edge source="ISR" target="HRV">
      <data key="d0">22000</data>
    </edge>
    <edge source="ISR" target="CZE">
      <data key="d0">3030000</data>
    </edge>
    <edge source="ISR" target="BEN">
      <data key="d0">442000</data>
    </edge>
    <edge source="ISR" target="DNK">
      <data key="d0">69000</data>
    </edge>
    <edge source="ISR" target="FIN">
      <data key="d0">158000</data>
    </edge>
    <edge source="ISR" target="FRA">
      <data key="d0">3209000</data>
    </edge>
    <edge source="ISR" target="GEO">
      <data key="d0">40000</data>
    </edge>
    <edge source="ISR" target="DEU">
      <data key="d0">17175000</data>
    </edge>
    <edge source="ISR" target="GHA">
      <data key="d0">2745000</data>
    </edge>
    <edge source="ISR" target="GRC">
      <data key="d0">77000</data>
    </edge>
    <edge source="ISR" target="HKG">
      <data key="d0">109000</data>
    </edge>
    <edge source="ISR" target="HUN">
      <data key="d0">1986000</data>
    </edge>
    <edge source="ISR" target="IRL">
      <data key="d0">22000</data>
    </edge>
    <edge source="ISR" target="ITA">
      <data key="d0">1302000</data>
    </edge>
    <edge source="ISR" target="JPN">
      <data key="d0">119000</data>
    </edge>
    <edge source="ISR" target="KAZ">
      <data key="d0">10000</data>
    </edge>
    <edge source="ISR" target="JOR">
      <data key="d0">11710000</data>
    </edge>
    <edge source="ISR" target="KOR">
      <data key="d0">280000</data>
    </edge>
    <edge source="ISR" target="LTU">
      <data key="d0">55000</data>
    </edge>
    <edge source="ISR" target="MEX">
      <data key="d0">5938000</data>
    </edge>
    <edge source="ISR" target="NLD">
      <data key="d0">2310000</data>
    </edge>
    <edge source="ISR" target="NZL">
      <data key="d0">39000</data>
    </edge>
    <edge source="ISR" target="NOR">
      <data key="d0">250000</data>
    </edge>
    <edge source="ISR" target="PHL">
      <data key="d0">10000</data>
    </edge>
    <edge source="ISR" target="POL">
      <data key="d0">333000</data>
    </edge>
    <edge source="ISR" target="PRT">
      <data key="d0">23000</data>
    </edge>
    <edge source="ISR" target="ROU">
      <data key="d0">284000</data>
    </edge>
    <edge source="ISR" target="RUS">
      <data key="d0">2975000</data>
    </edge>
    <edge source="ISR" target="IND">
      <data key="d0">307000</data>
    </edge>
    <edge source="ISR" target="SGP">
      <data key="d0">342000</data>
    </edge>
    <edge source="ISR" target="SVK">
      <data key="d0">328000</data>
    </edge>
    <edge source="ISR" target="VNM">
      <data key="d0">621000</data>
    </edge>
    <edge source="ISR" target="SVN">
      <data key="d0">2319000</data>
    </edge>
    <edge source="ISR" target="ZAF">
      <data key="d0">142000</data>
    </edge>
    <edge source="ISR" target="ESP">
      <data key="d0">606000</data>
    </edge>
    <edge source="ISR" target="SWE">
      <data key="d0">715000</data>
    </edge>
    <edge source="ISR" target="CHE">
      <data key="d0">523000</data>
    </edge>
    <edge source="ISR" target="THA">
      <data key="d0">60000</data>
    </edge>
    <edge source="ISR" target="TGO">
      <data key="d0">21000</data>
    </edge>
    <edge source="ISR" target="TUR">
      <data key="d0">1005000</data>
    </edge>
    <edge source="ISR" target="UGA">
      <data key="d0">81000</data>
    </edge>
    <edge source="ISR" target="UKR">
      <data key="d0">72000</data>
    </edge>
    <edge source="ISR" target="MKD">
      <data key="d0">1875000</data>
    </edge>
    <edge source="ISR" target="EGY">
      <data key="d0">76000</data>
    </edge>
    <edge source="ISR" target="GBR">
      <data key="d0">13130000</data>
    </edge>
    <edge source="ISR" target="USA">
      <data key="d0">30515000</data>
    </edge>
    <edge source="JAM" target="CAN">
      <data key="d0">158970</data>
    </edge>
    <edge source="JAM" target="MEX">
      <data key="d0">39825</data>
    </edge>
    <edge source="JAM" target="PAK">
      <data key="d0">23829</data>
    </edge>
    <edge source="JAM" target="PAN">
      <data key="d0">563308</data>
    </edge>
    <edge source="JAM" target="ZAF">
      <data key="d0">12808</data>
    </edge>
    <edge source="JAM" target="ESP">
      <data key="d0">10258</data>
    </edge>
    <edge source="JAM" target="GBR">
      <data key="d0">17497</data>
    </edge>
    <edge source="JAM" target="USA">
      <data key="d0">671498</data>
    </edge>
    <edge source="JPN" target="ALB">
      <data key="d0">3660274</data>
    </edge>
    <edge source="JPN" target="DZA">
      <data key="d0">36739754</data>
    </edge>
    <edge source="JPN" target="AZE">
      <data key="d0">4959263</data>
    </edge>
    <edge source="JPN" target="ARG">
      <data key="d0">169168164</data>
    </edge>
    <edge source="JPN" target="AUS">
      <data key="d0">6719113700</data>
    </edge>
    <edge source="JPN" target="AUT">
      <data key="d0">339110161</data>
    </edge>
    <edge source="JPN" target="ARM">
      <data key="d0">14871224</data>
    </edge>
    <edge source="JPN" target="BEL">
      <data key="d0">1831967730</data>
    </edge>
    <edge source="JPN" target="BOL">
      <data key="d0">137319110</data>
    </edge>
    <edge source="JPN" target="BWA">
      <data key="d0">18066580</data>
    </edge>
    <edge source="JPN" target="BRA">
      <data key="d0">614994856</data>
    </edge>
    <edge source="JPN" target="BGR">
      <data key="d0">7550262</data>
    </edge>
    <edge source="JPN" target="BDI">
      <data key="d0">3667963</data>
    </edge>
    <edge source="JPN" target="BLR">
      <data key="d0">163435</data>
    </edge>
    <edge source="JPN" target="KHM">
      <data key="d0">59751454</data>
    </edge>
    <edge source="JPN" target="CMR">
      <data key="d0">4947992</data>
    </edge>
    <edge source="JPN" target="CAN">
      <data key="d0">4379258723</data>
    </edge>
    <edge source="JPN" target="CAF">
      <data key="d0">2261855</data>
    </edge>
    <edge source="JPN" target="LKA">
      <data key="d0">426770662</data>
    </edge>
    <edge source="JPN" target="CHL">
      <data key="d0">845331595</data>
    </edge>
    <edge source="JPN" target="CHN">
      <data key="d0">11209791383</data>
    </edge>
    <edge source="JPN" target="COL">
      <data key="d0">509996570</data>
    </edge>
    <edge source="JPN" target="CRI">
      <data key="d0">204229352</data>
    </edge>
    <edge source="JPN" target="HRV">
      <data key="d0">15179061</data>
    </edge>
    <edge source="JPN" target="CZE">
      <data key="d0">165491463</data>
    </edge>
    <edge source="JPN" target="BEN">
      <data key="d0">647828</data>
    </edge>
    <edge source="JPN" target="DNK">
      <data key="d0">96541254</data>
    </edge>
    <edge source="JPN" target="ECU">
      <data key="d0">121309421</data>
    </edge>
    <edge source="JPN" target="SLV">
      <data key="d0">46747259</data>
    </edge>
    <edge source="JPN" target="ETH">
      <data key="d0">52535151</data>
    </edge>
    <edge source="JPN" target="EST">
      <data key="d0">79779437</data>
    </edge>
    <edge source="JPN" target="FIN">
      <data key="d0">102266053</data>
    </edge>
    <edge source="JPN" target="FRA">
      <data key="d0">1549871569</data>
    </edge>
    <edge source="JPN" target="GEO">
      <data key="d0">131430158</data>
    </edge>
    <edge source="JPN" target="GMB">
      <data key="d0">689283</data>
    </edge>
    <edge source="JPN" target="DEU">
      <data key="d0">2767546985</data>
    </edge>
    <edge source="JPN" target="GHA">
      <data key="d0">52551772</data>
    </edge>
    <edge source="JPN" target="GRC">
      <data key="d0">27675953</data>
    </edge>
    <edge source="JPN" target="GTM">
      <data key="d0">150929135</data>
    </edge>
    <edge source="JPN" target="HND">
      <data key="d0">47262112</data>
    </edge>
    <edge source="JPN" target="HKG">
      <data key="d0">820340508</data>
    </edge>
    <edge source="JPN" target="HUN">
      <data key="d0">412576345</data>
    </edge>
    <edge source="JPN" target="IDN">
      <data key="d0">1627050080</data>
    </edge>
    <edge source="JPN" target="IRL">
      <data key="d0">201967414</data>
    </edge>
    <edge source="JPN" target="ISR">
      <data key="d0">783281647</data>
    </edge>
    <edge source="JPN" target="ITA">
      <data key="d0">1401830616</data>
    </edge>
    <edge source="JPN" target="CIV">
      <data key="d0">7143982</data>
    </edge>
    <edge source="JPN" target="JAM">
      <data key="d0">198573596</data>
    </edge>
    <edge source="JPN" target="KAZ">
      <data key="d0">134221517</data>
    </edge>
    <edge source="JPN" target="JOR">
      <data key="d0">491204832</data>
    </edge>
    <edge source="JPN" target="KOR">
      <data key="d0">1302448445</data>
    </edge>
    <edge source="JPN" target="KGZ">
      <data key="d0">576364</data>
    </edge>
    <edge source="JPN" target="LBN">
      <data key="d0">496111148</data>
    </edge>
    <edge source="JPN" target="LVA">
      <data key="d0">18588616</data>
    </edge>
    <edge source="JPN" target="LTU">
      <data key="d0">2596027</data>
    </edge>
    <edge source="JPN" target="MDG">
      <data key="d0">4177199</data>
    </edge>
    <edge source="JPN" target="MWI">
      <data key="d0">11041549</data>
    </edge>
    <edge source="JPN" target="MYS">
      <data key="d0">1802804408</data>
    </edge>
    <edge source="JPN" target="MRT">
      <data key="d0">176234</data>
    </edge>
    <edge source="JPN" target="MUS">
      <data key="d0">87736846</data>
    </edge>
    <edge source="JPN" target="MEX">
      <data key="d0">3377958168</data>
    </edge>
    <edge source="JPN" target="MDA">
      <data key="d0">49190</data>
    </edge>
    <edge source="JPN" target="MAR">
      <data key="d0">74099482</data>
    </edge>
    <edge source="JPN" target="MOZ">
      <data key="d0">24443304</data>
    </edge>
    <edge source="JPN" target="OMN">
      <data key="d0">2094453211</data>
    </edge>
    <edge source="JPN" target="NAM">
      <data key="d0">7961046</data>
    </edge>
    <edge source="JPN" target="NLD">
      <data key="d0">2215190338</data>
    </edge>
    <edge source="JPN" target="NZL">
      <data key="d0">1317442229</data>
    </edge>
    <edge source="JPN" target="NIC">
      <data key="d0">51822701</data>
    </edge>
    <edge source="JPN" target="NER">
      <data key="d0">1323363</data>
    </edge>
    <edge source="JPN" target="NOR">
      <data key="d0">565265907</data>
    </edge>
    <edge source="JPN" target="PAK">
      <data key="d0">942085759</data>
    </edge>
    <edge source="JPN" target="PAN">
      <data key="d0">231664798</data>
    </edge>
    <edge source="JPN" target="PRY">
      <data key="d0">40662109</data>
    </edge>
    <edge source="JPN" target="PER">
      <data key="d0">382816493</data>
    </edge>
    <edge source="JPN" target="PHL">
      <data key="d0">1813428368</data>
    </edge>
    <edge source="JPN" target="POL">
      <data key="d0">485482842</data>
    </edge>
    <edge source="JPN" target="PRT">
      <data key="d0">149852669</data>
    </edge>
    <edge source="JPN" target="ROU">
      <data key="d0">122976726</data>
    </edge>
    <edge source="JPN" target="RUS">
      <data key="d0">2963719472</data>
    </edge>
    <edge source="JPN" target="SAU">
      <data key="d0">2645213410</data>
    </edge>
    <edge source="JPN" target="SEN">
      <data key="d0">3666517</data>
    </edge>
    <edge source="JPN" target="SRB">
      <data key="d0">1510933</data>
    </edge>
    <edge source="JPN" target="IND">
      <data key="d0">488136815</data>
    </edge>
    <edge source="JPN" target="SGP">
      <data key="d0">1366395597</data>
    </edge>
    <edge source="JPN" target="SVK">
      <data key="d0">18271369</data>
    </edge>
    <edge source="JPN" target="VNM">
      <data key="d0">802632493</data>
    </edge>
    <edge source="JPN" target="SVN">
      <data key="d0">50590728</data>
    </edge>
    <edge source="JPN" target="ZAF">
      <data key="d0">1251734881</data>
    </edge>
    <edge source="JPN" target="ZWE">
      <data key="d0">8603008</data>
    </edge>
    <edge source="JPN" target="ESP">
      <data key="d0">1499381375</data>
    </edge>
    <edge source="JPN" target="SWE">
      <data key="d0">546554915</data>
    </edge>
    <edge source="JPN" target="CHE">
      <data key="d0">487648159</data>
    </edge>
    <edge source="JPN" target="THA">
      <data key="d0">3048914481</data>
    </edge>
    <edge source="JPN" target="TGO">
      <data key="d0">559209</data>
    </edge>
    <edge source="JPN" target="ARE">
      <data key="d0">4696972205</data>
    </edge>
    <edge source="JPN" target="TUN">
      <data key="d0">47300188</data>
    </edge>
    <edge source="JPN" target="TUR">
      <data key="d0">556767852</data>
    </edge>
    <edge source="JPN" target="UGA">
      <data key="d0">99435689</data>
    </edge>
    <edge source="JPN" target="UKR">
      <data key="d0">235310836</data>
    </edge>
    <edge source="JPN" target="MKD">
      <data key="d0">2096422</data>
    </edge>
    <edge source="JPN" target="EGY">
      <data key="d0">445938985</data>
    </edge>
    <edge source="JPN" target="GBR">
      <data key="d0">3327186381</data>
    </edge>
    <edge source="JPN" target="TZA">
      <data key="d0">135165073</data>
    </edge>
    <edge source="JPN" target="USA">
      <data key="d0">49590276264</data>
    </edge>
    <edge source="JPN" target="BFA">
      <data key="d0">7991285</data>
    </edge>
    <edge source="JPN" target="URY">
      <data key="d0">10082597</data>
    </edge>
    <edge source="LBN" target="AUS">
      <data key="d0">140381</data>
    </edge>
    <edge source="LBN" target="BEL">
      <data key="d0">86970</data>
    </edge>
    <edge source="LBN" target="KHM">
      <data key="d0">15000</data>
    </edge>
    <edge source="LBN" target="CMR">
      <data key="d0">32179</data>
    </edge>
    <edge source="LBN" target="CHN">
      <data key="d0">34975</data>
    </edge>
    <edge source="LBN" target="ETH">
      <data key="d0">12055</data>
    </edge>
    <edge source="LBN" target="FRA">
      <data key="d0">748788</data>
    </edge>
    <edge source="LBN" target="GMB">
      <data key="d0">58965</data>
    </edge>
    <edge source="LBN" target="DEU">
      <data key="d0">535834</data>
    </edge>
    <edge source="LBN" target="GHA">
      <data key="d0">18408</data>
    </edge>
    <edge source="LBN" target="GRC">
      <data key="d0">35902</data>
    </edge>
    <edge source="LBN" target="IRL">
      <data key="d0">32536</data>
    </edge>
    <edge source="LBN" target="ITA">
      <data key="d0">187447</data>
    </edge>
    <edge source="LBN" target="CIV">
      <data key="d0">1382922</data>
    </edge>
    <edge source="LBN" target="JPN">
      <data key="d0">85497</data>
    </edge>
    <edge source="LBN" target="JOR">
      <data key="d0">242991</data>
    </edge>
    <edge source="LBN" target="MWI">
      <data key="d0">10400</data>
    </edge>
    <edge source="LBN" target="MAR">
      <data key="d0">77978</data>
    </edge>
    <edge source="LBN" target="OMN">
      <data key="d0">18333</data>
    </edge>
    <edge source="LBN" target="NLD">
      <data key="d0">90393</data>
    </edge>
    <edge source="LBN" target="POL">
      <data key="d0">36525</data>
    </edge>
    <edge source="LBN" target="SAU">
      <data key="d0">350530</data>
    </edge>
    <edge source="LBN" target="SEN">
      <data key="d0">24598</data>
    </edge>
    <edge source="LBN" target="ESP">
      <data key="d0">11505</data>
    </edge>
    <edge source="LBN" target="THA">
      <data key="d0">13608</data>
    </edge>
    <edge source="LBN" target="TGO">
      <data key="d0">79958</data>
    </edge>
    <edge source="LBN" target="ARE">
      <data key="d0">854746</data>
    </edge>
    <edge source="LBN" target="TUN">
      <data key="d0">14024</data>
    </edge>
    <edge source="LBN" target="TUR">
      <data key="d0">106691</data>
    </edge>
    <edge source="LBN" target="UGA">
      <data key="d0">37029</data>
    </edge>
    <edge source="LBN" target="EGY">
      <data key="d0">461379</data>
    </edge>
    <edge source="LBN" target="GBR">
      <data key="d0">155998</data>
    </edge>
    <edge source="LBN" target="TZA">
      <data key="d0">10046</data>
    </edge>
    <edge source="LBN" target="USA">
      <data key="d0">313575</data>
    </edge>
    <edge source="MEX" target="ALB">
      <data key="d0">15288</data>
    </edge>
    <edge source="MEX" target="DZA">
      <data key="d0">247703</data>
    </edge>
    <edge source="MEX" target="AZE">
      <data key="d0">171966</data>
    </edge>
    <edge source="MEX" target="ARG">
      <data key="d0">632811439</data>
    </edge>
    <edge source="MEX" target="AUS">
      <data key="d0">82444427</data>
    </edge>
    <edge source="MEX" target="AUT">
      <data key="d0">86105481</data>
    </edge>
    <edge source="MEX" target="ARM">
      <data key="d0">119647</data>
    </edge>
    <edge source="MEX" target="BEL">
      <data key="d0">135369213</data>
    </edge>
    <edge source="MEX" target="BOL">
      <data key="d0">20684277</data>
    </edge>
    <edge source="MEX" target="BRA">
      <data key="d0">1080153842</data>
    </edge>
    <edge source="MEX" target="BGR">
      <data key="d0">27886</data>
    </edge>
    <edge source="MEX" target="KHM">
      <data key="d0">661553</data>
    </edge>
    <edge source="MEX" target="CAN">
      <data key="d0">4556685054</data>
    </edge>
    <edge source="MEX" target="CHL">
      <data key="d0">355417948</data>
    </edge>
    <edge source="MEX" target="CHN">
      <data key="d0">1173755464</data>
    </edge>
    <edge source="MEX" target="COL">
      <data key="d0">712227296</data>
    </edge>
    <edge source="MEX" target="CRI">
      <data key="d0">114095392</data>
    </edge>
    <edge source="MEX" target="HRV">
      <data key="d0">7707193</data>
    </edge>
    <edge source="MEX" target="CZE">
      <data key="d0">19364362</data>
    </edge>
    <edge source="MEX" target="DNK">
      <data key="d0">42095448</data>
    </edge>
    <edge source="MEX" target="ECU">
      <data key="d0">33434304</data>
    </edge>
    <edge source="MEX" target="SLV">
      <data key="d0">29762340</data>
    </edge>
    <edge source="MEX" target="EST">
      <data key="d0">374329</data>
    </edge>
    <edge source="MEX" target="FIN">
      <data key="d0">84504946</data>
    </edge>
    <edge source="MEX" target="FRA">
      <data key="d0">80276560</data>
    </edge>
    <edge source="MEX" target="GEO">
      <data key="d0">29578</data>
    </edge>
    <edge source="MEX" target="DEU">
      <data key="d0">1969308990</data>
    </edge>
    <edge source="MEX" target="GTM">
      <data key="d0">57819462</data>
    </edge>
    <edge source="MEX" target="HND">
      <data key="d0">37899022</data>
    </edge>
    <edge source="MEX" target="HKG">
      <data key="d0">2745359</data>
    </edge>
    <edge source="MEX" target="HUN">
      <data key="d0">13066714</data>
    </edge>
    <edge source="MEX" target="IDN">
      <data key="d0">564479</data>
    </edge>
    <edge source="MEX" target="IRL">
      <data key="d0">54881</data>
    </edge>
    <edge source="MEX" target="ISR">
      <data key="d0">56130639</data>
    </edge>
    <edge source="MEX" target="ITA">
      <data key="d0">76537453</data>
    </edge>
    <edge source="MEX" target="CIV">
      <data key="d0">298499</data>
    </edge>
    <edge source="MEX" target="JAM">
      <data key="d0">1437574</data>
    </edge>
    <edge source="MEX" target="JPN">
      <data key="d0">420411974</data>
    </edge>
    <edge source="MEX" target="JOR">
      <data key="d0">609550</data>
    </edge>
    <edge source="MEX" target="KOR">
      <data key="d0">190292178</data>
    </edge>
    <edge source="MEX" target="LBN">
      <data key="d0">1229107</data>
    </edge>
    <edge source="MEX" target="LTU">
      <data key="d0">34622</data>
    </edge>
    <edge source="MEX" target="MYS">
      <data key="d0">2293640</data>
    </edge>
    <edge source="MEX" target="MAR">
      <data key="d0">21745</data>
    </edge>
    <edge source="MEX" target="OMN">
      <data key="d0">11496708</data>
    </edge>
    <edge source="MEX" target="NLD">
      <data key="d0">52160470</data>
    </edge>
    <edge source="MEX" target="NZL">
      <data key="d0">30731741</data>
    </edge>
    <edge source="MEX" target="NIC">
      <data key="d0">26315066</data>
    </edge>
    <edge source="MEX" target="NOR">
      <data key="d0">9858070</data>
    </edge>
    <edge source="MEX" target="PAN">
      <data key="d0">105449099</data>
    </edge>
    <edge source="MEX" target="PRY">
      <data key="d0">12392532</data>
    </edge>
    <edge source="MEX" target="PER">
      <data key="d0">244272848</data>
    </edge>
    <edge source="MEX" target="PHL">
      <data key="d0">2349451</data>
    </edge>
    <edge source="MEX" target="POL">
      <data key="d0">67311653</data>
    </edge>
    <edge source="MEX" target="PRT">
      <data key="d0">16585795</data>
    </edge>
    <edge source="MEX" target="ROU">
      <data key="d0">6892721</data>
    </edge>
    <edge source="MEX" target="RUS">
      <data key="d0">61710832</data>
    </edge>
    <edge source="MEX" target="SAU">
      <data key="d0">6459020</data>
    </edge>
    <edge source="MEX" target="IND">
      <data key="d0">52648749</data>
    </edge>
    <edge source="MEX" target="SGP">
      <data key="d0">3689593</data>
    </edge>
    <edge source="MEX" target="SVK">
      <data key="d0">11119839</data>
    </edge>
    <edge source="MEX" target="VNM">
      <data key="d0">7359165</data>
    </edge>
    <edge source="MEX" target="SVN">
      <data key="d0">6551685</data>
    </edge>
    <edge source="MEX" target="ZAF">
      <data key="d0">6802343</data>
    </edge>
    <edge source="MEX" target="ESP">
      <data key="d0">166297949</data>
    </edge>
    <edge source="MEX" target="SWE">
      <data key="d0">26939931</data>
    </edge>
    <edge source="MEX" target="CHE">
      <data key="d0">68314022</data>
    </edge>
    <edge source="MEX" target="THA">
      <data key="d0">98536425</data>
    </edge>
    <edge source="MEX" target="ARE">
      <data key="d0">90753371</data>
    </edge>
    <edge source="MEX" target="TUN">
      <data key="d0">19536</data>
    </edge>
    <edge source="MEX" target="TUR">
      <data key="d0">2638883</data>
    </edge>
    <edge source="MEX" target="UGA">
      <data key="d0">111168</data>
    </edge>
    <edge source="MEX" target="UKR">
      <data key="d0">4228728</data>
    </edge>
    <edge source="MEX" target="MKD">
      <data key="d0">357623</data>
    </edge>
    <edge source="MEX" target="EGY">
      <data key="d0">738124</data>
    </edge>
    <edge source="MEX" target="GBR">
      <data key="d0">873617977</data>
    </edge>
    <edge source="MEX" target="USA">
      <data key="d0">73508895095</data>
    </edge>
    <edge source="MEX" target="URY">
      <data key="d0">25123474</data>
    </edge>
    <edge source="MAR" target="ALB">
      <data key="d0">20408</data>
    </edge>
    <edge source="MAR" target="DZA">
      <data key="d0">5996927</data>
    </edge>
    <edge source="MAR" target="AZE">
      <data key="d0">45455</data>
    </edge>
    <edge source="MAR" target="ARG">
      <data key="d0">200472</data>
    </edge>
    <edge source="MAR" target="AUS">
      <data key="d0">12151</data>
    </edge>
    <edge source="MAR" target="AUT">
      <data key="d0">42675719</data>
    </edge>
    <edge source="MAR" target="BEL">
      <data key="d0">93640084</data>
    </edge>
    <edge source="MAR" target="BRA">
      <data key="d0">447936</data>
    </edge>
    <edge source="MAR" target="BGR">
      <data key="d0">18486236</data>
    </edge>
    <edge source="MAR" target="BDI">
      <data key="d0">1900067</data>
    </edge>
    <edge source="MAR" target="BLR">
      <data key="d0">267124</data>
    </edge>
    <edge source="MAR" target="CMR">
      <data key="d0">1170094</data>
    </edge>
    <edge source="MAR" target="CAN">
      <data key="d0">55297</data>
    </edge>
    <edge source="MAR" target="CAF">
      <data key="d0">105677</data>
    </edge>
    <edge source="MAR" target="CHL">
      <data key="d0">7908968</data>
    </edge>
    <edge source="MAR" target="CHN">
      <data key="d0">885918</data>
    </edge>
    <edge source="MAR" target="CRI">
      <data key="d0">134585</data>
    </edge>
    <edge source="MAR" target="HRV">
      <data key="d0">6885682</data>
    </edge>
    <edge source="MAR" target="CZE">
      <data key="d0">64292031</data>
    </edge>
    <edge source="MAR" target="BEN">
      <data key="d0">1718393</data>
    </edge>
    <edge source="MAR" target="DNK">
      <data key="d0">20691817</data>
    </edge>
    <edge source="MAR" target="ETH">
      <data key="d0">183105</data>
    </edge>
    <edge source="MAR" target="EST">
      <data key="d0">734879</data>
    </edge>
    <edge source="MAR" target="FIN">
      <data key="d0">4627741</data>
    </edge>
    <edge source="MAR" target="FRA">
      <data key="d0">722935779</data>
    </edge>
    <edge source="MAR" target="GEO">
      <data key="d0">239834</data>
    </edge>
    <edge source="MAR" target="PSE">
      <data key="d0">1070331</data>
    </edge>
    <edge source="MAR" target="DEU">
      <data key="d0">238543859</data>
    </edge>
    <edge source="MAR" target="GHA">
      <data key="d0">479454</data>
    </edge>
    <edge source="MAR" target="GTM">
      <data key="d0">246585</data>
    </edge>
    <edge source="MAR" target="HUN">
      <data key="d0">27556360</data>
    </edge>
    <edge source="MAR" target="IDN">
      <data key="d0">18367</data>
    </edge>
    <edge source="MAR" target="IRL">
      <data key="d0">18693556</data>
    </edge>
    <edge source="MAR" target="ITA">
      <data key="d0">227988771</data>
    </edge>
    <edge source="MAR" target="CIV">
      <data key="d0">5376152</data>
    </edge>
    <edge source="MAR" target="JOR">
      <data key="d0">954084</data>
    </edge>
    <edge source="MAR" target="KOR">
      <data key="d0">46041</data>
    </edge>
    <edge source="MAR" target="LBN">
      <data key="d0">4958888</data>
    </edge>
    <edge source="MAR" target="LVA">
      <data key="d0">439327</data>
    </edge>
    <edge source="MAR" target="LTU">
      <data key="d0">739485</data>
    </edge>
    <edge source="MAR" target="MDG">
      <data key="d0">132956</data>
    </edge>
    <edge source="MAR" target="MRT">
      <data key="d0">1841383</data>
    </edge>
    <edge source="MAR" target="OMN">
      <data key="d0">266024</data>
    </edge>
    <edge source="MAR" target="NLD">
      <data key="d0">17724994</data>
    </edge>
    <edge source="MAR" target="NER">
      <data key="d0">86562</data>
    </edge>
    <edge source="MAR" target="PAN">
      <data key="d0">178719</data>
    </edge>
    <edge source="MAR" target="POL">
      <data key="d0">96678437</data>
    </edge>
    <edge source="MAR" target="PRT">
      <data key="d0">55430188</data>
    </edge>
    <edge source="MAR" target="ROU">
      <data key="d0">63593992</data>
    </edge>
    <edge source="MAR" target="SAU">
      <data key="d0">16744824</data>
    </edge>
    <edge source="MAR" target="SEN">
      <data key="d0">6597016</data>
    </edge>
    <edge source="MAR" target="SRB">
      <data key="d0">737440</data>
    </edge>
    <edge source="MAR" target="SVK">
      <data key="d0">20246436</data>
    </edge>
    <edge source="MAR" target="SVN">
      <data key="d0">8704884</data>
    </edge>
    <edge source="MAR" target="ZAF">
      <data key="d0">487401</data>
    </edge>
    <edge source="MAR" target="ESP">
      <data key="d0">463089842</data>
    </edge>
    <edge source="MAR" target="SWE">
      <data key="d0">19754128</data>
    </edge>
    <edge source="MAR" target="CHE">
      <data key="d0">35556802</data>
    </edge>
    <edge source="MAR" target="TGO">
      <data key="d0">656323</data>
    </edge>
    <edge source="MAR" target="ARE">
      <data key="d0">48587589</data>
    </edge>
    <edge source="MAR" target="TUN">
      <data key="d0">28781855</data>
    </edge>
    <edge source="MAR" target="TUR">
      <data key="d0">300600084</data>
    </edge>
    <edge source="MAR" target="UKR">
      <data key="d0">13236828</data>
    </edge>
    <edge source="MAR" target="MKD">
      <data key="d0">439932</data>
    </edge>
    <edge source="MAR" target="EGY">
      <data key="d0">228613549</data>
    </edge>
    <edge source="MAR" target="GBR">
      <data key="d0">168969125</data>
    </edge>
    <edge source="MAR" target="USA">
      <data key="d0">170700</data>
    </edge>
    <edge source="MAR" target="BFA">
      <data key="d0">278088</data>
    </edge>
    <edge source="NZL" target="AUS">
      <data key="d0">73110005</data>
    </edge>
    <edge source="NZL" target="AUT">
      <data key="d0">79405</data>
    </edge>
    <edge source="NZL" target="BEL">
      <data key="d0">1076277</data>
    </edge>
    <edge source="NZL" target="BRA">
      <data key="d0">238291</data>
    </edge>
    <edge source="NZL" target="CAN">
      <data key="d0">403749</data>
    </edge>
    <edge source="NZL" target="CHL">
      <data key="d0">474168</data>
    </edge>
    <edge source="NZL" target="CHN">
      <data key="d0">1759578</data>
    </edge>
    <edge source="NZL" target="COL">
      <data key="d0">58468</data>
    </edge>
    <edge source="NZL" target="CRI">
      <data key="d0">65646</data>
    </edge>
    <edge source="NZL" target="CZE">
      <data key="d0">31345</data>
    </edge>
    <edge source="NZL" target="DNK">
      <data key="d0">106188</data>
    </edge>
    <edge source="NZL" target="SLV">
      <data key="d0">56103</data>
    </edge>
    <edge source="NZL" target="FIN">
      <data key="d0">28218</data>
    </edge>
    <edge source="NZL" target="FRA">
      <data key="d0">379255</data>
    </edge>
    <edge source="NZL" target="DEU">
      <data key="d0">1934989</data>
    </edge>
    <edge source="NZL" target="GHA">
      <data key="d0">13884</data>
    </edge>
    <edge source="NZL" target="GRC">
      <data key="d0">48365</data>
    </edge>
    <edge source="NZL" target="GTM">
      <data key="d0">64803</data>
    </edge>
    <edge source="NZL" target="HKG">
      <data key="d0">2266095</data>
    </edge>
    <edge source="NZL" target="HUN">
      <data key="d0">14457</data>
    </edge>
    <edge source="NZL" target="IDN">
      <data key="d0">384136</data>
    </edge>
    <edge source="NZL" target="IRL">
      <data key="d0">83689</data>
    </edge>
    <edge source="NZL" target="ISR">
      <data key="d0">50347</data>
    </edge>
    <edge source="NZL" target="ITA">
      <data key="d0">261299</data>
    </edge>
    <edge source="NZL" target="JPN">
      <data key="d0">3431092</data>
    </edge>
    <edge source="NZL" target="KOR">
      <data key="d0">633796</data>
    </edge>
    <edge source="NZL" target="LBN">
      <data key="d0">87246</data>
    </edge>
    <edge source="NZL" target="MYS">
      <data key="d0">3002276</data>
    </edge>
    <edge source="NZL" target="MEX">
      <data key="d0">13776</data>
    </edge>
    <edge source="NZL" target="NLD">
      <data key="d0">481363</data>
    </edge>
    <edge source="NZL" target="NOR">
      <data key="d0">180000</data>
    </edge>
    <edge source="NZL" target="PAK">
      <data key="d0">82373</data>
    </edge>
    <edge source="NZL" target="PAN">
      <data key="d0">104287</data>
    </edge>
    <edge source="NZL" target="PRY">
      <data key="d0">190247</data>
    </edge>
    <edge source="NZL" target="PER">
      <data key="d0">46682</data>
    </edge>
    <edge source="NZL" target="PHL">
      <data key="d0">302123</data>
    </edge>
    <edge source="NZL" target="POL">
      <data key="d0">11277</data>
    </edge>
    <edge source="NZL" target="PRT">
      <data key="d0">51309</data>
    </edge>
    <edge source="NZL" target="RUS">
      <data key="d0">46717</data>
    </edge>
    <edge source="NZL" target="SAU">
      <data key="d0">32451</data>
    </edge>
    <edge source="NZL" target="IND">
      <data key="d0">278859</data>
    </edge>
    <edge source="NZL" target="SGP">
      <data key="d0">1493946</data>
    </edge>
    <edge source="NZL" target="VNM">
      <data key="d0">211437</data>
    </edge>
    <edge source="NZL" target="SVN">
      <data key="d0">46080</data>
    </edge>
    <edge source="NZL" target="ZAF">
      <data key="d0">1037919</data>
    </edge>
    <edge source="NZL" target="ESP">
      <data key="d0">378079</data>
    </edge>
    <edge source="NZL" target="SWE">
      <data key="d0">639762</data>
    </edge>
    <edge source="NZL" target="CHE">
      <data key="d0">161009</data>
    </edge>
    <edge source="NZL" target="THA">
      <data key="d0">267518</data>
    </edge>
    <edge source="NZL" target="ARE">
      <data key="d0">13134419</data>
    </edge>
    <edge source="NZL" target="TUN">
      <data key="d0">14016</data>
    </edge>
    <edge source="NZL" target="TUR">
      <data key="d0">100825</data>
    </edge>
    <edge source="NZL" target="UKR">
      <data key="d0">43254</data>
    </edge>
    <edge source="NZL" target="EGY">
      <data key="d0">139729</data>
    </edge>
    <edge source="NZL" target="GBR">
      <data key="d0">13583286</data>
    </edge>
    <edge source="NZL" target="USA">
      <data key="d0">5294444</data>
    </edge>
    <edge source="NZL" target="URY">
      <data key="d0">82341</data>
    </edge>
    <edge source="NIC" target="BEL">
      <data key="d0">45495</data>
    </edge>
    <edge source="NIC" target="CRI">
      <data key="d0">1180612</data>
    </edge>
    <edge source="NIC" target="ECU">
      <data key="d0">20600</data>
    </edge>
    <edge source="NIC" target="SLV">
      <data key="d0">99065</data>
    </edge>
    <edge source="NIC" target="FRA">
      <data key="d0">79863</data>
    </edge>
    <edge source="NIC" target="GTM">
      <data key="d0">282557</data>
    </edge>
    <edge source="NIC" target="HND">
      <data key="d0">191766</data>
    </edge>
    <edge source="NIC" target="ISR">
      <data key="d0">30875</data>
    </edge>
    <edge source="NIC" target="ITA">
      <data key="d0">24500</data>
    </edge>
    <edge source="NIC" target="MOZ">
      <data key="d0">10000</data>
    </edge>
    <edge source="NIC" target="PAN">
      <data key="d0">34639</data>
    </edge>
    <edge source="NIC" target="EGY">
      <data key="d0">10000</data>
    </edge>
    <edge source="NIC" target="USA">
      <data key="d0">1673780</data>
    </edge>
    <edge source="PAN" target="ARG">
      <data key="d0">73318</data>
    </edge>
    <edge source="PAN" target="AUS">
      <data key="d0">2500000</data>
    </edge>
    <edge source="PAN" target="BEL">
      <data key="d0">31403</data>
    </edge>
    <edge source="PAN" target="BOL">
      <data key="d0">1780702</data>
    </edge>
    <edge source="PAN" target="BRA">
      <data key="d0">508681</data>
    </edge>
    <edge source="PAN" target="CHL">
      <data key="d0">19426474</data>
    </edge>
    <edge source="PAN" target="CHN">
      <data key="d0">412029</data>
    </edge>
    <edge source="PAN" target="COL">
      <data key="d0">19620492</data>
    </edge>
    <edge source="PAN" target="CRI">
      <data key="d0">12466294</data>
    </edge>
    <edge source="PAN" target="DNK">
      <data key="d0">47160</data>
    </edge>
    <edge source="PAN" target="ECU">
      <data key="d0">4296208</data>
    </edge>
    <edge source="PAN" target="SLV">
      <data key="d0">4118714</data>
    </edge>
    <edge source="PAN" target="ETH">
      <data key="d0">19643</data>
    </edge>
    <edge source="PAN" target="FRA">
      <data key="d0">23341</data>
    </edge>
    <edge source="PAN" target="DEU">
      <data key="d0">25100</data>
    </edge>
    <edge source="PAN" target="GTM">
      <data key="d0">4412490</data>
    </edge>
    <edge source="PAN" target="HND">
      <data key="d0">10671206</data>
    </edge>
    <edge source="PAN" target="JAM">
      <data key="d0">4183464</data>
    </edge>
    <edge source="PAN" target="JPN">
      <data key="d0">181622</data>
    </edge>
    <edge source="PAN" target="LBN">
      <data key="d0">10000</data>
    </edge>
    <edge source="PAN" target="MEX">
      <data key="d0">501577</data>
    </edge>
    <edge source="PAN" target="NLD">
      <data key="d0">562411</data>
    </edge>
    <edge source="PAN" target="NIC">
      <data key="d0">10739882</data>
    </edge>
    <edge source="PAN" target="PRY">
      <data key="d0">352046</data>
    </edge>
    <edge source="PAN" target="PER">
      <data key="d0">3213744</data>
    </edge>
    <edge source="PAN" target="ESP">
      <data key="d0">383933</data>
    </edge>
    <edge source="PAN" target="GBR">
      <data key="d0">80706</data>
    </edge>
    <edge source="PAN" target="USA">
      <data key="d0">3588405</data>
    </edge>
    <edge source="PAN" target="URY">
      <data key="d0">1064513</data>
    </edge>
    <edge source="PRY" target="ARG">
      <data key="d0">50362</data>
    </edge>
    <edge source="PRY" target="BOL">
      <data key="d0">169026</data>
    </edge>
    <edge source="PRY" target="BRA">
      <data key="d0">2783442</data>
    </edge>
    <edge source="PRY" target="CHN">
      <data key="d0">26313</data>
    </edge>
    <edge source="PRY" target="ECU">
      <data key="d0">19800</data>
    </edge>
    <edge source="PRY" target="DEU">
      <data key="d0">343000</data>
    </edge>
    <edge source="PRY" target="ESP">
      <data key="d0">127451</data>
    </edge>
    <edge source="PRY" target="ARE">
      <data key="d0">15000</data>
    </edge>
    <edge source="PRY" target="USA">
      <data key="d0">358539</data>
    </edge>
    <edge source="PRY" target="URY">
      <data key="d0">22045</data>
    </edge>
    <edge source="PER" target="ARG">
      <data key="d0">468968</data>
    </edge>
    <edge source="PER" target="AUS">
      <data key="d0">23012</data>
    </edge>
    <edge source="PER" target="AUT">
      <data key="d0">118648</data>
    </edge>
    <edge source="PER" target="BEL">
      <data key="d0">1401296</data>
    </edge>
    <edge source="PER" target="BOL">
      <data key="d0">4671711</data>
    </edge>
    <edge source="PER" target="BRA">
      <data key="d0">135865</data>
    </edge>
    <edge source="PER" target="KHM">
      <data key="d0">18435</data>
    </edge>
    <edge source="PER" target="CMR">
      <data key="d0">21000</data>
    </edge>
    <edge source="PER" target="CAN">
      <data key="d0">81526</data>
    </edge>
    <edge source="PER" target="CHL">
      <data key="d0">15626912</data>
    </edge>
    <edge source="PER" target="CHN">
      <data key="d0">112946</data>
    </edge>
    <edge source="PER" target="COL">
      <data key="d0">1286762</data>
    </edge>
    <edge source="PER" target="CRI">
      <data key="d0">111402</data>
    </edge>
    <edge source="PER" target="ECU">
      <data key="d0">4301859</data>
    </edge>
    <edge source="PER" target="DEU">
      <data key="d0">193617</data>
    </edge>
    <edge source="PER" target="GTM">
      <data key="d0">81852</data>
    </edge>
    <edge source="PER" target="HND">
      <data key="d0">60647</data>
    </edge>
    <edge source="PER" target="MEX">
      <data key="d0">169680</data>
    </edge>
    <edge source="PER" target="NLD">
      <data key="d0">179906</data>
    </edge>
    <edge source="PER" target="NIC">
      <data key="d0">284917</data>
    </edge>
    <edge source="PER" target="PAN">
      <data key="d0">1201545</data>
    </edge>
    <edge source="PER" target="PRY">
      <data key="d0">172454</data>
    </edge>
    <edge source="PER" target="PRT">
      <data key="d0">57600</data>
    </edge>
    <edge source="PER" target="IND">
      <data key="d0">50000</data>
    </edge>
    <edge source="PER" target="VNM">
      <data key="d0">35096</data>
    </edge>
    <edge source="PER" target="SVN">
      <data key="d0">24990</data>
    </edge>
    <edge source="PER" target="ZAF">
      <data key="d0">45591</data>
    </edge>
    <edge source="PER" target="ESP">
      <data key="d0">365962</data>
    </edge>
    <edge source="PER" target="CHE">
      <data key="d0">31302</data>
    </edge>
    <edge source="PER" target="ARE">
      <data key="d0">122277</data>
    </edge>
    <edge source="PER" target="GBR">
      <data key="d0">156670</data>
    </edge>
    <edge source="PER" target="USA">
      <data key="d0">4611563</data>
    </edge>
    <edge source="PER" target="URY">
      <data key="d0">68753</data>
    </edge>
    <edge source="POL" target="ALB">
      <data key="d0">2318959</data>
    </edge>
    <edge source="POL" target="DZA">
      <data key="d0">10412698</data>
    </edge>
    <edge source="POL" target="AZE">
      <data key="d0">769003</data>
    </edge>
    <edge source="POL" target="ARG">
      <data key="d0">15711485</data>
    </edge>
    <edge source="POL" target="AUS">
      <data key="d0">107432053</data>
    </edge>
    <edge source="POL" target="AUT">
      <data key="d0">437257429</data>
    </edge>
    <edge source="POL" target="ARM">
      <data key="d0">114552</data>
    </edge>
    <edge source="POL" target="BEL">
      <data key="d0">731949898</data>
    </edge>
    <edge source="POL" target="BOL">
      <data key="d0">966683</data>
    </edge>
    <edge source="POL" target="BRA">
      <data key="d0">39978829</data>
    </edge>
    <edge source="POL" target="BGR">
      <data key="d0">31382822</data>
    </edge>
    <edge source="POL" target="BLR">
      <data key="d0">39279147</data>
    </edge>
    <edge source="POL" target="KHM">
      <data key="d0">59138</data>
    </edge>
    <edge source="POL" target="CMR">
      <data key="d0">198857</data>
    </edge>
    <edge source="POL" target="CAN">
      <data key="d0">6427449</data>
    </edge>
    <edge source="POL" target="CAF">
      <data key="d0">25195</data>
    </edge>
    <edge source="POL" target="LKA">
      <data key="d0">17733</data>
    </edge>
    <edge source="POL" target="CHL">
      <data key="d0">4613161</data>
    </edge>
    <edge source="POL" target="CHN">
      <data key="d0">84742957</data>
    </edge>
    <edge source="POL" target="COL">
      <data key="d0">101872</data>
    </edge>
    <edge source="POL" target="CRI">
      <data key="d0">603883</data>
    </edge>
    <edge source="POL" target="HRV">
      <data key="d0">39296616</data>
    </edge>
    <edge source="POL" target="CZE">
      <data key="d0">1211357946</data>
    </edge>
    <edge source="POL" target="BEN">
      <data key="d0">78187</data>
    </edge>
    <edge source="POL" target="DNK">
      <data key="d0">235881818</data>
    </edge>
    <edge source="POL" target="ECU">
      <data key="d0">1471947</data>
    </edge>
    <edge source="POL" target="ETH">
      <data key="d0">8786688</data>
    </edge>
    <edge source="POL" target="EST">
      <data key="d0">103725067</data>
    </edge>
    <edge source="POL" target="FIN">
      <data key="d0">108822537</data>
    </edge>
    <edge source="POL" target="FRA">
      <data key="d0">1370139219</data>
    </edge>
    <edge source="POL" target="GEO">
      <data key="d0">16399989</data>
    </edge>
    <edge source="POL" target="GMB">
      <data key="d0">217654</data>
    </edge>
    <edge source="POL" target="PSE">
      <data key="d0">288033</data>
    </edge>
    <edge source="POL" target="DEU">
      <data key="d0">7314771594</data>
    </edge>
    <edge source="POL" target="GHA">
      <data key="d0">809240</data>
    </edge>
    <edge source="POL" target="GRC">
      <data key="d0">48378919</data>
    </edge>
    <edge source="POL" target="HND">
      <data key="d0">30976</data>
    </edge>
    <edge source="POL" target="HKG">
      <data key="d0">4659030</data>
    </edge>
    <edge source="POL" target="HUN">
      <data key="d0">950616108</data>
    </edge>
    <edge source="POL" target="IDN">
      <data key="d0">313964</data>
    </edge>
    <edge source="POL" target="IRL">
      <data key="d0">72829704</data>
    </edge>
    <edge source="POL" target="ISR">
      <data key="d0">79402661</data>
    </edge>
    <edge source="POL" target="ITA">
      <data key="d0">2049459008</data>
    </edge>
    <edge source="POL" target="CIV">
      <data key="d0">345114</data>
    </edge>
    <edge source="POL" target="JAM">
      <data key="d0">233859</data>
    </edge>
    <edge source="POL" target="JPN">
      <data key="d0">83822097</data>
    </edge>
    <edge source="POL" target="KAZ">
      <data key="d0">4891314</data>
    </edge>
    <edge source="POL" target="JOR">
      <data key="d0">8526390</data>
    </edge>
    <edge source="POL" target="KOR">
      <data key="d0">15001929</data>
    </edge>
    <edge source="POL" target="KGZ">
      <data key="d0">575727</data>
    </edge>
    <edge source="POL" target="LBN">
      <data key="d0">1781042</data>
    </edge>
    <edge source="POL" target="LVA">
      <data key="d0">108049778</data>
    </edge>
    <edge source="POL" target="LTU">
      <data key="d0">222365088</data>
    </edge>
    <edge source="POL" target="MDG">
      <data key="d0">93080</data>
    </edge>
    <edge source="POL" target="MYS">
      <data key="d0">1384015</data>
    </edge>
    <edge source="POL" target="MRT">
      <data key="d0">613380</data>
    </edge>
    <edge source="POL" target="MUS">
      <data key="d0">30877</data>
    </edge>
    <edge source="POL" target="MEX">
      <data key="d0">80679100</data>
    </edge>
    <edge source="POL" target="MDA">
      <data key="d0">10073615</data>
    </edge>
    <edge source="POL" target="MAR">
      <data key="d0">55236043</data>
    </edge>
    <edge source="POL" target="MOZ">
      <data key="d0">2756867</data>
    </edge>
    <edge source="POL" target="OMN">
      <data key="d0">3612088</data>
    </edge>
    <edge source="POL" target="NAM">
      <data key="d0">12649</data>
    </edge>
    <edge source="POL" target="NLD">
      <data key="d0">594171727</data>
    </edge>
    <edge source="POL" target="NZL">
      <data key="d0">8190415</data>
    </edge>
    <edge source="POL" target="NIC">
      <data key="d0">20069</data>
    </edge>
    <edge source="POL" target="NER">
      <data key="d0">64400</data>
    </edge>
    <edge source="POL" target="NOR">
      <data key="d0">289999561</data>
    </edge>
    <edge source="POL" target="PAK">
      <data key="d0">18733</data>
    </edge>
    <edge source="POL" target="PAN">
      <data key="d0">26486</data>
    </edge>
    <edge source="POL" target="PRY">
      <data key="d0">1706238</data>
    </edge>
    <edge source="POL" target="PER">
      <data key="d0">1210560</data>
    </edge>
    <edge source="POL" target="PHL">
      <data key="d0">530607</data>
    </edge>
    <edge source="POL" target="PRT">
      <data key="d0">76103007</data>
    </edge>
    <edge source="POL" target="ROU">
      <data key="d0">278133128</data>
    </edge>
    <edge source="POL" target="RUS">
      <data key="d0">256447135</data>
    </edge>
    <edge source="POL" target="SAU">
      <data key="d0">6581560</data>
    </edge>
    <edge source="POL" target="SEN">
      <data key="d0">394033</data>
    </edge>
    <edge source="POL" target="SRB">
      <data key="d0">99268914</data>
    </edge>
    <edge source="POL" target="IND">
      <data key="d0">10992275</data>
    </edge>
    <edge source="POL" target="SGP">
      <data key="d0">22471024</data>
    </edge>
    <edge source="POL" target="SVK">
      <data key="d0">678196048</data>
    </edge>
    <edge source="POL" target="VNM">
      <data key="d0">268995</data>
    </edge>
    <edge source="POL" target="SVN">
      <data key="d0">91872879</data>
    </edge>
    <edge source="POL" target="ZAF">
      <data key="d0">91479188</data>
    </edge>
    <edge source="POL" target="ESP">
      <data key="d0">1165894714</data>
    </edge>
    <edge source="POL" target="SWE">
      <data key="d0">687493319</data>
    </edge>
    <edge source="POL" target="CHE">
      <data key="d0">271127988</data>
    </edge>
    <edge source="POL" target="THA">
      <data key="d0">3080596</data>
    </edge>
    <edge source="POL" target="TGO">
      <data key="d0">109680</data>
    </edge>
    <edge source="POL" target="ARE">
      <data key="d0">15211381</data>
    </edge>
    <edge source="POL" target="TUN">
      <data key="d0">20887104</data>
    </edge>
    <edge source="POL" target="TUR">
      <data key="d0">708219555</data>
    </edge>
    <edge source="POL" target="UGA">
      <data key="d0">33109</data>
    </edge>
    <edge source="POL" target="UKR">
      <data key="d0">249502381</data>
    </edge>
    <edge source="POL" target="MKD">
      <data key="d0">2758602</data>
    </edge>
    <edge source="POL" target="EGY">
      <data key="d0">52654598</data>
    </edge>
    <edge source="POL" target="GBR">
      <data key="d0">1904990161</data>
    </edge>
    <edge source="POL" target="TZA">
      <data key="d0">58717</data>
    </edge>
    <edge source="POL" target="USA">
      <data key="d0">336360442</data>
    </edge>
    <edge source="POL" target="BFA">
      <data key="d0">504790</data>
    </edge>
    <edge source="POL" target="URY">
      <data key="d0">410936</data>
    </edge>
    <edge source="PRT" target="ALB">
      <data key="d0">110117</data>
    </edge>
    <edge source="PRT" target="DZA">
      <data key="d0">4220768</data>
    </edge>
    <edge source="PRT" target="AZE">
      <data key="d0">19753</data>
    </edge>
    <edge source="PRT" target="ARG">
      <data key="d0">2690577</data>
    </edge>
    <edge source="PRT" target="AUS">
      <data key="d0">6237930</data>
    </edge>
    <edge source="PRT" target="AUT">
      <data key="d0">83951415</data>
    </edge>
    <edge source="PRT" target="BEL">
      <data key="d0">131587941</data>
    </edge>
    <edge source="PRT" target="BOL">
      <data key="d0">269374</data>
    </edge>
    <edge source="PRT" target="BRA">
      <data key="d0">8401119</data>
    </edge>
    <edge source="PRT" target="BGR">
      <data key="d0">7276637</data>
    </edge>
    <edge source="PRT" target="BDI">
      <data key="d0">15492</data>
    </edge>
    <edge source="PRT" target="BLR">
      <data key="d0">10423</data>
    </edge>
    <edge source="PRT" target="CMR">
      <data key="d0">430771</data>
    </edge>
    <edge source="PRT" target="CAN">
      <data key="d0">692198</data>
    </edge>
    <edge source="PRT" target="CHL">
      <data key="d0">4110393</data>
    </edge>
    <edge source="PRT" target="CHN">
      <data key="d0">165146558</data>
    </edge>
    <edge source="PRT" target="COL">
      <data key="d0">2995202</data>
    </edge>
    <edge source="PRT" target="CRI">
      <data key="d0">19347</data>
    </edge>
    <edge source="PRT" target="HRV">
      <data key="d0">2880699</data>
    </edge>
    <edge source="PRT" target="CZE">
      <data key="d0">49633992</data>
    </edge>
    <edge source="PRT" target="BEN">
      <data key="d0">99309</data>
    </edge>
    <edge source="PRT" target="DNK">
      <data key="d0">3779960</data>
    </edge>
    <edge source="PRT" target="ETH">
      <data key="d0">1190497</data>
    </edge>
    <edge source="PRT" target="EST">
      <data key="d0">3384386</data>
    </edge>
    <edge source="PRT" target="FIN">
      <data key="d0">2133418</data>
    </edge>
    <edge source="PRT" target="FRA">
      <data key="d0">1010893121</data>
    </edge>
    <edge source="PRT" target="GEO">
      <data key="d0">17550</data>
    </edge>
    <edge source="PRT" target="GMB">
      <data key="d0">118263</data>
    </edge>
    <edge source="PRT" target="DEU">
      <data key="d0">1283005412</data>
    </edge>
    <edge source="PRT" target="GHA">
      <data key="d0">1177779</data>
    </edge>
    <edge source="PRT" target="GRC">
      <data key="d0">2438684</data>
    </edge>
    <edge source="PRT" target="GTM">
      <data key="d0">442837</data>
    </edge>
    <edge source="PRT" target="HKG">
      <data key="d0">5067700</data>
    </edge>
    <edge source="PRT" target="HUN">
      <data key="d0">27755704</data>
    </edge>
    <edge source="PRT" target="IDN">
      <data key="d0">60291</data>
    </edge>
    <edge source="PRT" target="IRL">
      <data key="d0">17405478</data>
    </edge>
    <edge source="PRT" target="ISR">
      <data key="d0">3028141</data>
    </edge>
    <edge source="PRT" target="ITA">
      <data key="d0">195083807</data>
    </edge>
    <edge source="PRT" target="CIV">
      <data key="d0">561776</data>
    </edge>
    <edge source="PRT" target="JPN">
      <data key="d0">1634931</data>
    </edge>
    <edge source="PRT" target="JOR">
      <data key="d0">45330</data>
    </edge>
    <edge source="PRT" target="KOR">
      <data key="d0">1379533</data>
    </edge>
    <edge source="PRT" target="LBN">
      <data key="d0">256687</data>
    </edge>
    <edge source="PRT" target="LVA">
      <data key="d0">1317975</data>
    </edge>
    <edge source="PRT" target="LTU">
      <data key="d0">592277</data>
    </edge>
    <edge source="PRT" target="MDG">
      <data key="d0">21765</data>
    </edge>
    <edge source="PRT" target="MWI">
      <data key="d0">31487</data>
    </edge>
    <edge source="PRT" target="MYS">
      <data key="d0">65221</data>
    </edge>
    <edge source="PRT" target="MRT">
      <data key="d0">15700</data>
    </edge>
    <edge source="PRT" target="MEX">
      <data key="d0">15191283</data>
    </edge>
    <edge source="PRT" target="MDA">
      <data key="d0">159571</data>
    </edge>
    <edge source="PRT" target="MAR">
      <data key="d0">24616567</data>
    </edge>
    <edge source="PRT" target="MOZ">
      <data key="d0">2697176</data>
    </edge>
    <edge source="PRT" target="OMN">
      <data key="d0">655606</data>
    </edge>
    <edge source="PRT" target="NAM">
      <data key="d0">40966</data>
    </edge>
    <edge source="PRT" target="NLD">
      <data key="d0">63604812</data>
    </edge>
    <edge source="PRT" target="NZL">
      <data key="d0">624610</data>
    </edge>
    <edge source="PRT" target="NER">
      <data key="d0">24532</data>
    </edge>
    <edge source="PRT" target="NOR">
      <data key="d0">1325450</data>
    </edge>
    <edge source="PRT" target="PAK">
      <data key="d0">5065847</data>
    </edge>
    <edge source="PRT" target="PAN">
      <data key="d0">15619</data>
    </edge>
    <edge source="PRT" target="PRY">
      <data key="d0">994586</data>
    </edge>
    <edge source="PRT" target="PER">
      <data key="d0">82704</data>
    </edge>
    <edge source="PRT" target="PHL">
      <data key="d0">416102</data>
    </edge>
    <edge source="PRT" target="POL">
      <data key="d0">59626942</data>
    </edge>
    <edge source="PRT" target="ROU">
      <data key="d0">39862230</data>
    </edge>
    <edge source="PRT" target="RUS">
      <data key="d0">1737888</data>
    </edge>
    <edge source="PRT" target="SAU">
      <data key="d0">3757464</data>
    </edge>
    <edge source="PRT" target="SEN">
      <data key="d0">3344691</data>
    </edge>
    <edge source="PRT" target="SRB">
      <data key="d0">235412</data>
    </edge>
    <edge source="PRT" target="IND">
      <data key="d0">505501</data>
    </edge>
    <edge source="PRT" target="SGP">
      <data key="d0">2022046</data>
    </edge>
    <edge source="PRT" target="SVK">
      <data key="d0">36808049</data>
    </edge>
    <edge source="PRT" target="VNM">
      <data key="d0">2438081</data>
    </edge>
    <edge source="PRT" target="SVN">
      <data key="d0">526016</data>
    </edge>
    <edge source="PRT" target="ZAF">
      <data key="d0">51607643</data>
    </edge>
    <edge source="PRT" target="ESP">
      <data key="d0">1549862392</data>
    </edge>
    <edge source="PRT" target="SWE">
      <data key="d0">20929457</data>
    </edge>
    <edge source="PRT" target="CHE">
      <data key="d0">97636322</data>
    </edge>
    <edge source="PRT" target="THA">
      <data key="d0">1610775</data>
    </edge>
    <edge source="PRT" target="TGO">
      <data key="d0">60226</data>
    </edge>
    <edge source="PRT" target="ARE">
      <data key="d0">8708366</data>
    </edge>
    <edge source="PRT" target="TUN">
      <data key="d0">9399310</data>
    </edge>
    <edge source="PRT" target="TUR">
      <data key="d0">23200681</data>
    </edge>
    <edge source="PRT" target="UKR">
      <data key="d0">180767</data>
    </edge>
    <edge source="PRT" target="MKD">
      <data key="d0">42711</data>
    </edge>
    <edge source="PRT" target="EGY">
      <data key="d0">529377</data>
    </edge>
    <edge source="PRT" target="GBR">
      <data key="d0">612753841</data>
    </edge>
    <edge source="PRT" target="TZA">
      <data key="d0">807557</data>
    </edge>
    <edge source="PRT" target="USA">
      <data key="d0">27147287</data>
    </edge>
    <edge source="PRT" target="BFA">
      <data key="d0">120988</data>
    </edge>
    <edge source="PRT" target="URY">
      <data key="d0">32765</data>
    </edge>
    <edge source="SEN" target="BEL">
      <data key="d0">210453</data>
    </edge>
    <edge source="SEN" target="CMR">
      <data key="d0">216424</data>
    </edge>
    <edge source="SEN" target="CAN">
      <data key="d0">112910</data>
    </edge>
    <edge source="SEN" target="CAF">
      <data key="d0">753655</data>
    </edge>
    <edge source="SEN" target="BEN">
      <data key="d0">42455</data>
    </edge>
    <edge source="SEN" target="FRA">
      <data key="d0">1421799</data>
    </edge>
    <edge source="SEN" target="GMB">
      <data key="d0">1714266</data>
    </edge>
    <edge source="SEN" target="DEU">
      <data key="d0">59058</data>
    </edge>
    <edge source="SEN" target="GHA">
      <data key="d0">487740</data>
    </edge>
    <edge source="SEN" target="IRL">
      <data key="d0">2151667</data>
    </edge>
    <edge source="SEN" target="ITA">
      <data key="d0">16556</data>
    </edge>
    <edge source="SEN" target="CIV">
      <data key="d0">1054316</data>
    </edge>
    <edge source="SEN" target="LBN">
      <data key="d0">11659</data>
    </edge>
    <edge source="SEN" target="LVA">
      <data key="d0">34609</data>
    </edge>
    <edge source="SEN" target="MRT">
      <data key="d0">890804</data>
    </edge>
    <edge source="SEN" target="MAR">
      <data key="d0">28934</data>
    </edge>
    <edge source="SEN" target="MOZ">
      <data key="d0">201563</data>
    </edge>
    <edge source="SEN" target="NLD">
      <data key="d0">81564</data>
    </edge>
    <edge source="SEN" target="NER">
      <data key="d0">139310</data>
    </edge>
    <edge source="SEN" target="PRT">
      <data key="d0">1142761</data>
    </edge>
    <edge source="SEN" target="ESP">
      <data key="d0">665981</data>
    </edge>
    <edge source="SEN" target="SWE">
      <data key="d0">784145</data>
    </edge>
    <edge source="SEN" target="CHE">
      <data key="d0">16419</data>
    </edge>
    <edge source="SEN" target="TGO">
      <data key="d0">105305</data>
    </edge>
    <edge source="SEN" target="ARE">
      <data key="d0">44729</data>
    </edge>
    <edge source="SEN" target="TUR">
      <data key="d0">157577</data>
    </edge>
    <edge source="SEN" target="GBR">
      <data key="d0">1877199</data>
    </edge>
    <edge source="SEN" target="USA">
      <data key="d0">23107</data>
    </edge>
    <edge source="SEN" target="BFA">
      <data key="d0">74945</data>
    </edge>
    <edge source="IND" target="ALB">
      <data key="d0">199883</data>
    </edge>
    <edge source="IND" target="DZA">
      <data key="d0">117290639</data>
    </edge>
    <edge source="IND" target="AZE">
      <data key="d0">243698</data>
    </edge>
    <edge source="IND" target="ARG">
      <data key="d0">100590936</data>
    </edge>
    <edge source="IND" target="AUS">
      <data key="d0">81987507</data>
    </edge>
    <edge source="IND" target="AUT">
      <data key="d0">47899956</data>
    </edge>
    <edge source="IND" target="ARM">
      <data key="d0">50336</data>
    </edge>
    <edge source="IND" target="BEL">
      <data key="d0">142259097</data>
    </edge>
    <edge source="IND" target="BOL">
      <data key="d0">40891694</data>
    </edge>
    <edge source="IND" target="BWA">
      <data key="d0">536415</data>
    </edge>
    <edge source="IND" target="BRA">
      <data key="d0">156349229</data>
    </edge>
    <edge source="IND" target="BGR">
      <data key="d0">1083231</data>
    </edge>
    <edge source="IND" target="BDI">
      <data key="d0">3776086</data>
    </edge>
    <edge source="IND" target="BLR">
      <data key="d0">37788</data>
    </edge>
    <edge source="IND" target="KHM">
      <data key="d0">2234228</data>
    </edge>
    <edge source="IND" target="CMR">
      <data key="d0">3219829</data>
    </edge>
    <edge source="IND" target="CAN">
      <data key="d0">53932934</data>
    </edge>
    <edge source="IND" target="LKA">
      <data key="d0">585922126</data>
    </edge>
    <edge source="IND" target="CHL">
      <data key="d0">211687038</data>
    </edge>
    <edge source="IND" target="CHN">
      <data key="d0">75394759</data>
    </edge>
    <edge source="IND" target="COL">
      <data key="d0">264197976</data>
    </edge>
    <edge source="IND" target="CRI">
      <data key="d0">76374827</data>
    </edge>
    <edge source="IND" target="HRV">
      <data key="d0">1139028</data>
    </edge>
    <edge source="IND" target="CZE">
      <data key="d0">20820245</data>
    </edge>
    <edge source="IND" target="BEN">
      <data key="d0">11923480</data>
    </edge>
    <edge source="IND" target="DNK">
      <data key="d0">37733391</data>
    </edge>
    <edge source="IND" target="ECU">
      <data key="d0">18048590</data>
    </edge>
    <edge source="IND" target="SLV">
      <data key="d0">13747313</data>
    </edge>
    <edge source="IND" target="ETH">
      <data key="d0">87864644</data>
    </edge>
    <edge source="IND" target="EST">
      <data key="d0">449117</data>
    </edge>
    <edge source="IND" target="FIN">
      <data key="d0">6240293</data>
    </edge>
    <edge source="IND" target="FRA">
      <data key="d0">331119845</data>
    </edge>
    <edge source="IND" target="GEO">
      <data key="d0">30548</data>
    </edge>
    <edge source="IND" target="GMB">
      <data key="d0">1186134</data>
    </edge>
    <edge source="IND" target="DEU">
      <data key="d0">417075026</data>
    </edge>
    <edge source="IND" target="GHA">
      <data key="d0">36388718</data>
    </edge>
    <edge source="IND" target="GRC">
      <data key="d0">31639271</data>
    </edge>
    <edge source="IND" target="GTM">
      <data key="d0">86091756</data>
    </edge>
    <edge source="IND" target="HND">
      <data key="d0">27395387</data>
    </edge>
    <edge source="IND" target="HKG">
      <data key="d0">2978365</data>
    </edge>
    <edge source="IND" target="HUN">
      <data key="d0">33242875</data>
    </edge>
    <edge source="IND" target="IDN">
      <data key="d0">228551269</data>
    </edge>
    <edge source="IND" target="IRL">
      <data key="d0">22498814</data>
    </edge>
    <edge source="IND" target="ISR">
      <data key="d0">82213643</data>
    </edge>
    <edge source="IND" target="ITA">
      <data key="d0">486636130</data>
    </edge>
    <edge source="IND" target="CIV">
      <data key="d0">9939174</data>
    </edge>
    <edge source="IND" target="JAM">
      <data key="d0">6570103</data>
    </edge>
    <edge source="IND" target="JPN">
      <data key="d0">195908084</data>
    </edge>
    <edge source="IND" target="KAZ">
      <data key="d0">56181</data>
    </edge>
    <edge source="IND" target="JOR">
      <data key="d0">16679139</data>
    </edge>
    <edge source="IND" target="KOR">
      <data key="d0">34541578</data>
    </edge>
    <edge source="IND" target="LBN">
      <data key="d0">24580806</data>
    </edge>
    <edge source="IND" target="LVA">
      <data key="d0">338845</data>
    </edge>
    <edge source="IND" target="LTU">
      <data key="d0">1162686</data>
    </edge>
    <edge source="IND" target="MDG">
      <data key="d0">5092584</data>
    </edge>
    <edge source="IND" target="MWI">
      <data key="d0">11833526</data>
    </edge>
    <edge source="IND" target="MYS">
      <data key="d0">28404786</data>
    </edge>
    <edge source="IND" target="MRT">
      <data key="d0">49261</data>
    </edge>
    <edge source="IND" target="MUS">
      <data key="d0">13216741</data>
    </edge>
    <edge source="IND" target="MEX">
      <data key="d0">1810230115</data>
    </edge>
    <edge source="IND" target="MAR">
      <data key="d0">38573177</data>
    </edge>
    <edge source="IND" target="MOZ">
      <data key="d0">16146368</data>
    </edge>
    <edge source="IND" target="OMN">
      <data key="d0">60981039</data>
    </edge>
    <edge source="IND" target="NAM">
      <data key="d0">4903405</data>
    </edge>
    <edge source="IND" target="NLD">
      <data key="d0">210570283</data>
    </edge>
    <edge source="IND" target="NZL">
      <data key="d0">15867742</data>
    </edge>
    <edge source="IND" target="NIC">
      <data key="d0">40344836</data>
    </edge>
    <edge source="IND" target="NER">
      <data key="d0">6749168</data>
    </edge>
    <edge source="IND" target="NOR">
      <data key="d0">5036280</data>
    </edge>
    <edge source="IND" target="PAK">
      <data key="d0">29948</data>
    </edge>
    <edge source="IND" target="PAN">
      <data key="d0">70948913</data>
    </edge>
    <edge source="IND" target="PRY">
      <data key="d0">13430763</data>
    </edge>
    <edge source="IND" target="PER">
      <data key="d0">205344990</data>
    </edge>
    <edge source="IND" target="PHL">
      <data key="d0">219648675</data>
    </edge>
    <edge source="IND" target="POL">
      <data key="d0">56580908</data>
    </edge>
    <edge source="IND" target="PRT">
      <data key="d0">13586746</data>
    </edge>
    <edge source="IND" target="ROU">
      <data key="d0">26003536</data>
    </edge>
    <edge source="IND" target="RUS">
      <data key="d0">69242674</data>
    </edge>
    <edge source="IND" target="SAU">
      <data key="d0">268666531</data>
    </edge>
    <edge source="IND" target="SEN">
      <data key="d0">67341439</data>
    </edge>
    <edge source="IND" target="SRB">
      <data key="d0">1068024</data>
    </edge>
    <edge source="IND" target="SGP">
      <data key="d0">16262653</data>
    </edge>
    <edge source="IND" target="SVK">
      <data key="d0">9228461</data>
    </edge>
    <edge source="IND" target="VNM">
      <data key="d0">195690406</data>
    </edge>
    <edge source="IND" target="SVN">
      <data key="d0">3408396</data>
    </edge>
    <edge source="IND" target="ZAF">
      <data key="d0">604964395</data>
    </edge>
    <edge source="IND" target="ZWE">
      <data key="d0">3953797</data>
    </edge>
    <edge source="IND" target="ESP">
      <data key="d0">256675722</data>
    </edge>
    <edge source="IND" target="SWE">
      <data key="d0">52186022</data>
    </edge>
    <edge source="IND" target="CHE">
      <data key="d0">19351033</data>
    </edge>
    <edge source="IND" target="THA">
      <data key="d0">208977410</data>
    </edge>
    <edge source="IND" target="TGO">
      <data key="d0">1989948</data>
    </edge>
    <edge source="IND" target="ARE">
      <data key="d0">295892778</data>
    </edge>
    <edge source="IND" target="TUN">
      <data key="d0">75745344</data>
    </edge>
    <edge source="IND" target="TUR">
      <data key="d0">493999972</data>
    </edge>
    <edge source="IND" target="UGA">
      <data key="d0">56635444</data>
    </edge>
    <edge source="IND" target="UKR">
      <data key="d0">7013884</data>
    </edge>
    <edge source="IND" target="EGY">
      <data key="d0">263217811</data>
    </edge>
    <edge source="IND" target="GBR">
      <data key="d0">631161130</data>
    </edge>
    <edge source="IND" target="TZA">
      <data key="d0">68705035</data>
    </edge>
    <edge source="IND" target="USA">
      <data key="d0">1092671059</data>
    </edge>
    <edge source="IND" target="BFA">
      <data key="d0">18367762</data>
    </edge>
    <edge source="IND" target="URY">
      <data key="d0">24984885</data>
    </edge>
    <edge source="ZAF" target="DZA">
      <data key="d0">224133</data>
    </edge>
    <edge source="ZAF" target="ARG">
      <data key="d0">53941408</data>
    </edge>
    <edge source="ZAF" target="AUS">
      <data key="d0">333822470</data>
    </edge>
    <edge source="ZAF" target="AUT">
      <data key="d0">22486052</data>
    </edge>
    <edge source="ZAF" target="BEL">
      <data key="d0">957593278</data>
    </edge>
    <edge source="ZAF" target="BOL">
      <data key="d0">2806690</data>
    </edge>
    <edge source="ZAF" target="BWA">
      <data key="d0">296978050</data>
    </edge>
    <edge source="ZAF" target="BRA">
      <data key="d0">23312133</data>
    </edge>
    <edge source="ZAF" target="BGR">
      <data key="d0">18663</data>
    </edge>
    <edge source="ZAF" target="BDI">
      <data key="d0">329524</data>
    </edge>
    <edge source="ZAF" target="KHM">
      <data key="d0">168286</data>
    </edge>
    <edge source="ZAF" target="CMR">
      <data key="d0">3155866</data>
    </edge>
    <edge source="ZAF" target="CAN">
      <data key="d0">76291970</data>
    </edge>
    <edge source="ZAF" target="CAF">
      <data key="d0">64584</data>
    </edge>
    <edge source="ZAF" target="LKA">
      <data key="d0">3719785</data>
    </edge>
    <edge source="ZAF" target="CHL">
      <data key="d0">2908713</data>
    </edge>
    <edge source="ZAF" target="CHN">
      <data key="d0">9101556</data>
    </edge>
    <edge source="ZAF" target="COL">
      <data key="d0">195957</data>
    </edge>
    <edge source="ZAF" target="CRI">
      <data key="d0">3622663</data>
    </edge>
    <edge source="ZAF" target="CZE">
      <data key="d0">7651809</data>
    </edge>
    <edge source="ZAF" target="BEN">
      <data key="d0">3326750</data>
    </edge>
    <edge source="ZAF" target="DNK">
      <data key="d0">7614613</data>
    </edge>
    <edge source="ZAF" target="ECU">
      <data key="d0">354989</data>
    </edge>
    <edge source="ZAF" target="SLV">
      <data key="d0">599532</data>
    </edge>
    <edge source="ZAF" target="ETH">
      <data key="d0">15829673</data>
    </edge>
    <edge source="ZAF" target="EST">
      <data key="d0">13600598</data>
    </edge>
    <edge source="ZAF" target="FIN">
      <data key="d0">10255915</data>
    </edge>
    <edge source="ZAF" target="FRA">
      <data key="d0">269331746</data>
    </edge>
    <edge source="ZAF" target="GEO">
      <data key="d0">1597838</data>
    </edge>
    <edge source="ZAF" target="GMB">
      <data key="d0">426701</data>
    </edge>
    <edge source="ZAF" target="DEU">
      <data key="d0">2311711050</data>
    </edge>
    <edge source="ZAF" target="GHA">
      <data key="d0">52879694</data>
    </edge>
    <edge source="ZAF" target="GRC">
      <data key="d0">17759073</data>
    </edge>
    <edge source="ZAF" target="GTM">
      <data key="d0">2387925</data>
    </edge>
    <edge source="ZAF" target="HND">
      <data key="d0">3625829</data>
    </edge>
    <edge source="ZAF" target="HKG">
      <data key="d0">21541953</data>
    </edge>
    <edge source="ZAF" target="HUN">
      <data key="d0">37909864</data>
    </edge>
    <edge source="ZAF" target="IDN">
      <data key="d0">616795</data>
    </edge>
    <edge source="ZAF" target="IRL">
      <data key="d0">8451147</data>
    </edge>
    <edge source="ZAF" target="ISR">
      <data key="d0">1435888</data>
    </edge>
    <edge source="ZAF" target="ITA">
      <data key="d0">29081456</data>
    </edge>
    <edge source="ZAF" target="CIV">
      <data key="d0">9071616</data>
    </edge>
    <edge source="ZAF" target="JAM">
      <data key="d0">2364036</data>
    </edge>
    <edge source="ZAF" target="JPN">
      <data key="d0">396849051</data>
    </edge>
    <edge source="ZAF" target="KAZ">
      <data key="d0">479301</data>
    </edge>
    <edge source="ZAF" target="JOR">
      <data key="d0">1312139</data>
    </edge>
    <edge source="ZAF" target="KOR">
      <data key="d0">175843456</data>
    </edge>
    <edge source="ZAF" target="KGZ">
      <data key="d0">39846</data>
    </edge>
    <edge source="ZAF" target="LBN">
      <data key="d0">62285</data>
    </edge>
    <edge source="ZAF" target="LVA">
      <data key="d0">42766</data>
    </edge>
    <edge source="ZAF" target="MDG">
      <data key="d0">17257007</data>
    </edge>
    <edge source="ZAF" target="MWI">
      <data key="d0">33489893</data>
    </edge>
    <edge source="ZAF" target="MYS">
      <data key="d0">23154507</data>
    </edge>
    <edge source="ZAF" target="MRT">
      <data key="d0">22928</data>
    </edge>
    <edge source="ZAF" target="MUS">
      <data key="d0">26810078</data>
    </edge>
    <edge source="ZAF" target="MEX">
      <data key="d0">11530979</data>
    </edge>
    <edge source="ZAF" target="MAR">
      <data key="d0">4210042</data>
    </edge>
    <edge source="ZAF" target="MOZ">
      <data key="d0">102818149</data>
    </edge>
    <edge source="ZAF" target="OMN">
      <data key="d0">7693406</data>
    </edge>
    <edge source="ZAF" target="NAM">
      <data key="d0">523243508</data>
    </edge>
    <edge source="ZAF" target="NLD">
      <data key="d0">92453970</data>
    </edge>
    <edge source="ZAF" target="NZL">
      <data key="d0">25951573</data>
    </edge>
    <edge source="ZAF" target="NIC">
      <data key="d0">1206231</data>
    </edge>
    <edge source="ZAF" target="NER">
      <data key="d0">122988</data>
    </edge>
    <edge source="ZAF" target="NOR">
      <data key="d0">33289845</data>
    </edge>
    <edge source="ZAF" target="PAK">
      <data key="d0">6234295</data>
    </edge>
    <edge source="ZAF" target="PAN">
      <data key="d0">8131201</data>
    </edge>
    <edge source="ZAF" target="PER">
      <data key="d0">35549</data>
    </edge>
    <edge source="ZAF" target="PHL">
      <data key="d0">3252791</data>
    </edge>
    <edge source="ZAF" target="POL">
      <data key="d0">11497658</data>
    </edge>
    <edge source="ZAF" target="PRT">
      <data key="d0">14029496</data>
    </edge>
    <edge source="ZAF" target="ROU">
      <data key="d0">12250125</data>
    </edge>
    <edge source="ZAF" target="RUS">
      <data key="d0">4257965</data>
    </edge>
    <edge source="ZAF" target="SAU">
      <data key="d0">46337865</data>
    </edge>
    <edge source="ZAF" target="SEN">
      <data key="d0">5247013</data>
    </edge>
    <edge source="ZAF" target="IND">
      <data key="d0">20639104</data>
    </edge>
    <edge source="ZAF" target="SGP">
      <data key="d0">47595921</data>
    </edge>
    <edge source="ZAF" target="VNM">
      <data key="d0">815160</data>
    </edge>
    <edge source="ZAF" target="SVN">
      <data key="d0">3752964</data>
    </edge>
    <edge source="ZAF" target="ZWE">
      <data key="d0">139614092</data>
    </edge>
    <edge source="ZAF" target="ESP">
      <data key="d0">231787213</data>
    </edge>
    <edge source="ZAF" target="SWE">
      <data key="d0">39453990</data>
    </edge>
    <edge source="ZAF" target="CHE">
      <data key="d0">15962069</data>
    </edge>
    <edge source="ZAF" target="THA">
      <data key="d0">17157830</data>
    </edge>
    <edge source="ZAF" target="TGO">
      <data key="d0">1016720</data>
    </edge>
    <edge source="ZAF" target="ARE">
      <data key="d0">50386853</data>
    </edge>
    <edge source="ZAF" target="TUN">
      <data key="d0">414490</data>
    </edge>
    <edge source="ZAF" target="TUR">
      <data key="d0">2994822</data>
    </edge>
    <edge source="ZAF" target="UGA">
      <data key="d0">15887236</data>
    </edge>
    <edge source="ZAF" target="EGY">
      <data key="d0">3702437</data>
    </edge>
    <edge source="ZAF" target="GBR">
      <data key="d0">505093566</data>
    </edge>
    <edge source="ZAF" target="TZA">
      <data key="d0">49220839</data>
    </edge>
    <edge source="ZAF" target="USA">
      <data key="d0">1160361356</data>
    </edge>
    <edge source="ZAF" target="BFA">
      <data key="d0">640113</data>
    </edge>
    <edge source="ZWE" target="BWA">
      <data key="d0">365594</data>
    </edge>
    <edge source="ZWE" target="BDI">
      <data key="d0">15000</data>
    </edge>
    <edge source="ZWE" target="MWI">
      <data key="d0">92558</data>
    </edge>
    <edge source="ZWE" target="MOZ">
      <data key="d0">327989</data>
    </edge>
    <edge source="ZWE" target="ZAF">
      <data key="d0">1496638</data>
    </edge>
    <edge source="ZWE" target="UGA">
      <data key="d0">13500</data>
    </edge>
    <edge source="ZWE" target="TZA">
      <data key="d0">28561</data>
    </edge>
    <edge source="ESP" target="ALB">
      <data key="d0">1448507</data>
    </edge>
    <edge source="ESP" target="DZA">
      <data key="d0">143893598</data>
    </edge>
    <edge source="ESP" target="AZE">
      <data key="d0">3717676</data>
    </edge>
    <edge source="ESP" target="ARG">
      <data key="d0">139219636</data>
    </edge>
    <edge source="ESP" target="AUS">
      <data key="d0">347921197</data>
    </edge>
    <edge source="ESP" target="AUT">
      <data key="d0">960444721</data>
    </edge>
    <edge source="ESP" target="ARM">
      <data key="d0">315928</data>
    </edge>
    <edge source="ESP" target="BEL">
      <data key="d0">2929877388</data>
    </edge>
    <edge source="ESP" target="BOL">
      <data key="d0">3469255</data>
    </edge>
    <edge source="ESP" target="BWA">
      <data key="d0">41138</data>
    </edge>
    <edge source="ESP" target="BRA">
      <data key="d0">106435386</data>
    </edge>
    <edge source="ESP" target="BGR">
      <data key="d0">83415433</data>
    </edge>
    <edge source="ESP" target="BLR">
      <data key="d0">10073297</data>
    </edge>
    <edge source="ESP" target="KHM">
      <data key="d0">382103</data>
    </edge>
    <edge source="ESP" target="CMR">
      <data key="d0">3138077</data>
    </edge>
    <edge source="ESP" target="CAN">
      <data key="d0">116853106</data>
    </edge>
    <edge source="ESP" target="CAF">
      <data key="d0">466539</data>
    </edge>
    <edge source="ESP" target="LKA">
      <data key="d0">1402443</data>
    </edge>
    <edge source="ESP" target="CHL">
      <data key="d0">170921474</data>
    </edge>
    <edge source="ESP" target="CHN">
      <data key="d0">372563907</data>
    </edge>
    <edge source="ESP" target="COL">
      <data key="d0">61531516</data>
    </edge>
    <edge source="ESP" target="CRI">
      <data key="d0">9160691</data>
    </edge>
    <edge source="ESP" target="HRV">
      <data key="d0">41202344</data>
    </edge>
    <edge source="ESP" target="CZE">
      <data key="d0">684891698</data>
    </edge>
    <edge source="ESP" target="BEN">
      <data key="d0">362417</data>
    </edge>
    <edge source="ESP" target="DNK">
      <data key="d0">358125302</data>
    </edge>
    <edge source="ESP" target="ECU">
      <data key="d0">7973149</data>
    </edge>
    <edge source="ESP" target="SLV">
      <data key="d0">175662</data>
    </edge>
    <edge source="ESP" target="ETH">
      <data key="d0">52229475</data>
    </edge>
    <edge source="ESP" target="EST">
      <data key="d0">36465099</data>
    </edge>
    <edge source="ESP" target="FIN">
      <data key="d0">194250132</data>
    </edge>
    <edge source="ESP" target="FRA">
      <data key="d0">10066580292</data>
    </edge>
    <edge source="ESP" target="GEO">
      <data key="d0">1427172</data>
    </edge>
    <edge source="ESP" target="GMB">
      <data key="d0">997397</data>
    </edge>
    <edge source="ESP" target="PSE">
      <data key="d0">14877664</data>
    </edge>
    <edge source="ESP" target="DEU">
      <data key="d0">10252556743</data>
    </edge>
    <edge source="ESP" target="GHA">
      <data key="d0">4551256</data>
    </edge>
    <edge source="ESP" target="GRC">
      <data key="d0">198802818</data>
    </edge>
    <edge source="ESP" target="GTM">
      <data key="d0">1268439</data>
    </edge>
    <edge source="ESP" target="HND">
      <data key="d0">315247</data>
    </edge>
    <edge source="ESP" target="HKG">
      <data key="d0">47606081</data>
    </edge>
    <edge source="ESP" target="HUN">
      <data key="d0">465746829</data>
    </edge>
    <edge source="ESP" target="IDN">
      <data key="d0">12052368</data>
    </edge>
    <edge source="ESP" target="IRL">
      <data key="d0">360009408</data>
    </edge>
    <edge source="ESP" target="ISR">
      <data key="d0">406044391</data>
    </edge>
    <edge source="ESP" target="ITA">
      <data key="d0">4853592846</data>
    </edge>
    <edge source="ESP" target="CIV">
      <data key="d0">4662416</data>
    </edge>
    <edge source="ESP" target="JAM">
      <data key="d0">400161</data>
    </edge>
    <edge source="ESP" target="JPN">
      <data key="d0">448633970</data>
    </edge>
    <edge source="ESP" target="KAZ">
      <data key="d0">1835785</data>
    </edge>
    <edge source="ESP" target="JOR">
      <data key="d0">19657360</data>
    </edge>
    <edge source="ESP" target="KOR">
      <data key="d0">248886590</data>
    </edge>
    <edge source="ESP" target="KGZ">
      <data key="d0">224571</data>
    </edge>
    <edge source="ESP" target="LBN">
      <data key="d0">12471209</data>
    </edge>
    <edge source="ESP" target="LVA">
      <data key="d0">24042492</data>
    </edge>
    <edge source="ESP" target="LTU">
      <data key="d0">50874533</data>
    </edge>
    <edge source="ESP" target="MDG">
      <data key="d0">1223051</data>
    </edge>
    <edge source="ESP" target="MYS">
      <data key="d0">16265288</data>
    </edge>
    <edge source="ESP" target="MRT">
      <data key="d0">3804905</data>
    </edge>
    <edge source="ESP" target="MUS">
      <data key="d0">6546054</data>
    </edge>
    <edge source="ESP" target="MEX">
      <data key="d0">642043220</data>
    </edge>
    <edge source="ESP" target="MDA">
      <data key="d0">2808324</data>
    </edge>
    <edge source="ESP" target="MAR">
      <data key="d0">920336662</data>
    </edge>
    <edge source="ESP" target="MOZ">
      <data key="d0">1680724</data>
    </edge>
    <edge source="ESP" target="OMN">
      <data key="d0">35675068</data>
    </edge>
    <edge source="ESP" target="NAM">
      <data key="d0">105693</data>
    </edge>
    <edge source="ESP" target="NLD">
      <data key="d0">1339767747</data>
    </edge>
    <edge source="ESP" target="NZL">
      <data key="d0">57363235</data>
    </edge>
    <edge source="ESP" target="NIC">
      <data key="d0">149329</data>
    </edge>
    <edge source="ESP" target="NER">
      <data key="d0">112032</data>
    </edge>
    <edge source="ESP" target="NOR">
      <data key="d0">349465047</data>
    </edge>
    <edge source="ESP" target="PAK">
      <data key="d0">126491</data>
    </edge>
    <edge source="ESP" target="PAN">
      <data key="d0">2456576</data>
    </edge>
    <edge source="ESP" target="PRY">
      <data key="d0">7145879</data>
    </edge>
    <edge source="ESP" target="PER">
      <data key="d0">13986979</data>
    </edge>
    <edge source="ESP" target="PHL">
      <data key="d0">12384772</data>
    </edge>
    <edge source="ESP" target="POL">
      <data key="d0">1037312761</data>
    </edge>
    <edge source="ESP" target="PRT">
      <data key="d0">1716766783</data>
    </edge>
    <edge source="ESP" target="ROU">
      <data key="d0">463402127</data>
    </edge>
    <edge source="ESP" target="RUS">
      <data key="d0">198966624</data>
    </edge>
    <edge source="ESP" target="SAU">
      <data key="d0">233329715</data>
    </edge>
    <edge source="ESP" target="SEN">
      <data key="d0">10849227</data>
    </edge>
    <edge source="ESP" target="SRB">
      <data key="d0">26410776</data>
    </edge>
    <edge source="ESP" target="IND">
      <data key="d0">69051015</data>
    </edge>
    <edge source="ESP" target="SGP">
      <data key="d0">47259270</data>
    </edge>
    <edge source="ESP" target="SVK">
      <data key="d0">298924924</data>
    </edge>
    <edge source="ESP" target="VNM">
      <data key="d0">9529665</data>
    </edge>
    <edge source="ESP" target="SVN">
      <data key="d0">203028705</data>
    </edge>
    <edge source="ESP" target="ZAF">
      <data key="d0">297633352</data>
    </edge>
    <edge source="ESP" target="ZWE">
      <data key="d0">27392</data>
    </edge>
    <edge source="ESP" target="SWE">
      <data key="d0">652433036</data>
    </edge>
    <edge source="ESP" target="CHE">
      <data key="d0">642927943</data>
    </edge>
    <edge source="ESP" target="THA">
      <data key="d0">44415624</data>
    </edge>
    <edge source="ESP" target="TGO">
      <data key="d0">7493590</data>
    </edge>
    <edge source="ESP" target="ARE">
      <data key="d0">139019109</data>
    </edge>
    <edge source="ESP" target="TUN">
      <data key="d0">101564565</data>
    </edge>
    <edge source="ESP" target="TUR">
      <data key="d0">1832948849</data>
    </edge>
    <edge source="ESP" target="UGA">
      <data key="d0">116404</data>
    </edge>
    <edge source="ESP" target="UKR">
      <data key="d0">68098693</data>
    </edge>
    <edge source="ESP" target="MKD">
      <data key="d0">6714816</data>
    </edge>
    <edge source="ESP" target="EGY">
      <data key="d0">111816920</data>
    </edge>
    <edge source="ESP" target="GBR">
      <data key="d0">6345588991</data>
    </edge>
    <edge source="ESP" target="TZA">
      <data key="d0">1075731</data>
    </edge>
    <edge source="ESP" target="USA">
      <data key="d0">982462268</data>
    </edge>
    <edge source="ESP" target="BFA">
      <data key="d0">1143594</data>
    </edge>
    <edge source="ESP" target="URY">
      <data key="d0">10684477</data>
    </edge>
    <edge source="SWE" target="ALB">
      <data key="d0">70749</data>
    </edge>
    <edge source="SWE" target="DZA">
      <data key="d0">7967451</data>
    </edge>
    <edge source="SWE" target="AZE">
      <data key="d0">4784587</data>
    </edge>
    <edge source="SWE" target="ARG">
      <data key="d0">2570451</data>
    </edge>
    <edge source="SWE" target="AUS">
      <data key="d0">206962401</data>
    </edge>
    <edge source="SWE" target="AUT">
      <data key="d0">135877231</data>
    </edge>
    <edge source="SWE" target="ARM">
      <data key="d0">1442451</data>
    </edge>
    <edge source="SWE" target="BEL">
      <data key="d0">2040392831</data>
    </edge>
    <edge source="SWE" target="BOL">
      <data key="d0">8605824</data>
    </edge>
    <edge source="SWE" target="BRA">
      <data key="d0">86089933</data>
    </edge>
    <edge source="SWE" target="BGR">
      <data key="d0">10940408</data>
    </edge>
    <edge source="SWE" target="BDI">
      <data key="d0">80454</data>
    </edge>
    <edge source="SWE" target="BLR">
      <data key="d0">2180340</data>
    </edge>
    <edge source="SWE" target="KHM">
      <data key="d0">12513</data>
    </edge>
    <edge source="SWE" target="CMR">
      <data key="d0">1341064</data>
    </edge>
    <edge source="SWE" target="CAN">
      <data key="d0">149768494</data>
    </edge>
    <edge source="SWE" target="CAF">
      <data key="d0">35550</data>
    </edge>
    <edge source="SWE" target="LKA">
      <data key="d0">634398</data>
    </edge>
    <edge source="SWE" target="CHL">
      <data key="d0">22066633</data>
    </edge>
    <edge source="SWE" target="CHN">
      <data key="d0">904026442</data>
    </edge>
    <edge source="SWE" target="COL">
      <data key="d0">4641102</data>
    </edge>
    <edge source="SWE" target="CRI">
      <data key="d0">1448532</data>
    </edge>
    <edge source="SWE" target="HRV">
      <data key="d0">3967295</data>
    </edge>
    <edge source="SWE" target="CZE">
      <data key="d0">125230459</data>
    </edge>
    <edge source="SWE" target="BEN">
      <data key="d0">34614</data>
    </edge>
    <edge source="SWE" target="DNK">
      <data key="d0">924642088</data>
    </edge>
    <edge source="SWE" target="ECU">
      <data key="d0">621651</data>
    </edge>
    <edge source="SWE" target="SLV">
      <data key="d0">25259</data>
    </edge>
    <edge source="SWE" target="ETH">
      <data key="d0">6090686</data>
    </edge>
    <edge source="SWE" target="EST">
      <data key="d0">286031042</data>
    </edge>
    <edge source="SWE" target="FIN">
      <data key="d0">877176276</data>
    </edge>
    <edge source="SWE" target="FRA">
      <data key="d0">829792087</data>
    </edge>
    <edge source="SWE" target="GMB">
      <data key="d0">1773741</data>
    </edge>
    <edge source="SWE" target="PSE">
      <data key="d0">112964</data>
    </edge>
    <edge source="SWE" target="DEU">
      <data key="d0">1495753334</data>
    </edge>
    <edge source="SWE" target="GHA">
      <data key="d0">1359541</data>
    </edge>
    <edge source="SWE" target="GRC">
      <data key="d0">13042048</data>
    </edge>
    <edge source="SWE" target="GTM">
      <data key="d0">517224</data>
    </edge>
    <edge source="SWE" target="HND">
      <data key="d0">169913</data>
    </edge>
    <edge source="SWE" target="HKG">
      <data key="d0">44429123</data>
    </edge>
    <edge source="SWE" target="HUN">
      <data key="d0">38244067</data>
    </edge>
    <edge source="SWE" target="IDN">
      <data key="d0">25194886</data>
    </edge>
    <edge source="SWE" target="IRL">
      <data key="d0">32144143</data>
    </edge>
    <edge source="SWE" target="ISR">
      <data key="d0">55806300</data>
    </edge>
    <edge source="SWE" target="ITA">
      <data key="d0">425551879</data>
    </edge>
    <edge source="SWE" target="CIV">
      <data key="d0">429636</data>
    </edge>
    <edge source="SWE" target="JPN">
      <data key="d0">304049340</data>
    </edge>
    <edge source="SWE" target="KAZ">
      <data key="d0">5558026</data>
    </edge>
    <edge source="SWE" target="JOR">
      <data key="d0">2921270</data>
    </edge>
    <edge source="SWE" target="KOR">
      <data key="d0">327223391</data>
    </edge>
    <edge source="SWE" target="LBN">
      <data key="d0">3707572</data>
    </edge>
    <edge source="SWE" target="LVA">
      <data key="d0">43169215</data>
    </edge>
    <edge source="SWE" target="LTU">
      <data key="d0">76479363</data>
    </edge>
    <edge source="SWE" target="MDG">
      <data key="d0">67942</data>
    </edge>
    <edge source="SWE" target="MWI">
      <data key="d0">13565</data>
    </edge>
    <edge source="SWE" target="MYS">
      <data key="d0">65786049</data>
    </edge>
    <edge source="SWE" target="MUS">
      <data key="d0">19295</data>
    </edge>
    <edge source="SWE" target="MEX">
      <data key="d0">76044581</data>
    </edge>
    <edge source="SWE" target="MDA">
      <data key="d0">3560579</data>
    </edge>
    <edge source="SWE" target="MAR">
      <data key="d0">43214587</data>
    </edge>
    <edge source="SWE" target="OMN">
      <data key="d0">32624648</data>
    </edge>
    <edge source="SWE" target="NAM">
      <data key="d0">32743</data>
    </edge>
    <edge source="SWE" target="NLD">
      <data key="d0">1766665714</data>
    </edge>
    <edge source="SWE" target="NZL">
      <data key="d0">24195987</data>
    </edge>
    <edge source="SWE" target="NIC">
      <data key="d0">21283</data>
    </edge>
    <edge source="SWE" target="NOR">
      <data key="d0">1115222293</data>
    </edge>
    <edge source="SWE" target="PAK">
      <data key="d0">344270</data>
    </edge>
    <edge source="SWE" target="PAN">
      <data key="d0">989894</data>
    </edge>
    <edge source="SWE" target="PRY">
      <data key="d0">2106083</data>
    </edge>
    <edge source="SWE" target="PER">
      <data key="d0">12791680</data>
    </edge>
    <edge source="SWE" target="PHL">
      <data key="d0">11811491</data>
    </edge>
    <edge source="SWE" target="POL">
      <data key="d0">519913656</data>
    </edge>
    <edge source="SWE" target="PRT">
      <data key="d0">61457176</data>
    </edge>
    <edge source="SWE" target="ROU">
      <data key="d0">38839640</data>
    </edge>
    <edge source="SWE" target="RUS">
      <data key="d0">217381842</data>
    </edge>
    <edge source="SWE" target="SAU">
      <data key="d0">82277349</data>
    </edge>
    <edge source="SWE" target="SEN">
      <data key="d0">298898</data>
    </edge>
    <edge source="SWE" target="SRB">
      <data key="d0">3063702</data>
    </edge>
    <edge source="SWE" target="IND">
      <data key="d0">104684276</data>
    </edge>
    <edge source="SWE" target="SGP">
      <data key="d0">65569593</data>
    </edge>
    <edge source="SWE" target="SVK">
      <data key="d0">30970302</data>
    </edge>
    <edge source="SWE" target="VNM">
      <data key="d0">1538809</data>
    </edge>
    <edge source="SWE" target="SVN">
      <data key="d0">15326347</data>
    </edge>
    <edge source="SWE" target="ZAF">
      <data key="d0">118206711</data>
    </edge>
    <edge source="SWE" target="ZWE">
      <data key="d0">344153</data>
    </edge>
    <edge source="SWE" target="ESP">
      <data key="d0">251736729</data>
    </edge>
    <edge source="SWE" target="CHE">
      <data key="d0">174045053</data>
    </edge>
    <edge source="SWE" target="THA">
      <data key="d0">34986010</data>
    </edge>
    <edge source="SWE" target="TGO">
      <data key="d0">130154</data>
    </edge>
    <edge source="SWE" target="ARE">
      <data key="d0">17856454</data>
    </edge>
    <edge source="SWE" target="TUN">
      <data key="d0">13043217</data>
    </edge>
    <edge source="SWE" target="TUR">
      <data key="d0">56862265</data>
    </edge>
    <edge source="SWE" target="UGA">
      <data key="d0">48413</data>
    </edge>
    <edge source="SWE" target="UKR">
      <data key="d0">12200199</data>
    </edge>
    <edge source="SWE" target="MKD">
      <data key="d0">857752</data>
    </edge>
    <edge source="SWE" target="EGY">
      <data key="d0">70323191</data>
    </edge>
    <edge source="SWE" target="GBR">
      <data key="d0">1025626041</data>
    </edge>
    <edge source="SWE" target="TZA">
      <data key="d0">2428369</data>
    </edge>
    <edge source="SWE" target="USA">
      <data key="d0">1763420287</data>
    </edge>
    <edge source="SWE" target="BFA">
      <data key="d0">136001</data>
    </edge>
    <edge source="SWE" target="URY">
      <data key="d0">676613</data>
    </edge>
    <edge source="THA" target="DZA">
      <data key="d0">4384940</data>
    </edge>
    <edge source="THA" target="AZE">
      <data key="d0">1256825</data>
    </edge>
    <edge source="THA" target="ARG">
      <data key="d0">213492212</data>
    </edge>
    <edge source="THA" target="AUS">
      <data key="d0">5227040385</data>
    </edge>
    <edge source="THA" target="AUT">
      <data key="d0">22794949</data>
    </edge>
    <edge source="THA" target="BEL">
      <data key="d0">255068520</data>
    </edge>
    <edge source="THA" target="BOL">
      <data key="d0">36077806</data>
    </edge>
    <edge source="THA" target="BWA">
      <data key="d0">51728</data>
    </edge>
    <edge source="THA" target="BRA">
      <data key="d0">252378109</data>
    </edge>
    <edge source="THA" target="BGR">
      <data key="d0">168893</data>
    </edge>
    <edge source="THA" target="BDI">
      <data key="d0">211032</data>
    </edge>
    <edge source="THA" target="BLR">
      <data key="d0">256384</data>
    </edge>
    <edge source="THA" target="KHM">
      <data key="d0">282441367</data>
    </edge>
    <edge source="THA" target="CMR">
      <data key="d0">5629283</data>
    </edge>
    <edge source="THA" target="CAN">
      <data key="d0">91150143</data>
    </edge>
    <edge source="THA" target="CAF">
      <data key="d0">557797</data>
    </edge>
    <edge source="THA" target="LKA">
      <data key="d0">31051116</data>
    </edge>
    <edge source="THA" target="CHL">
      <data key="d0">348045592</data>
    </edge>
    <edge source="THA" target="CHN">
      <data key="d0">780499385</data>
    </edge>
    <edge source="THA" target="COL">
      <data key="d0">30536966</data>
    </edge>
    <edge source="THA" target="CRI">
      <data key="d0">133448822</data>
    </edge>
    <edge source="THA" target="HRV">
      <data key="d0">1021858</data>
    </edge>
    <edge source="THA" target="CZE">
      <data key="d0">31148657</data>
    </edge>
    <edge source="THA" target="BEN">
      <data key="d0">220529</data>
    </edge>
    <edge source="THA" target="DNK">
      <data key="d0">41975352</data>
    </edge>
    <edge source="THA" target="ECU">
      <data key="d0">45088473</data>
    </edge>
    <edge source="THA" target="SLV">
      <data key="d0">36529075</data>
    </edge>
    <edge source="THA" target="ETH">
      <data key="d0">2172056</data>
    </edge>
    <edge source="THA" target="EST">
      <data key="d0">1654504</data>
    </edge>
    <edge source="THA" target="FIN">
      <data key="d0">6579516</data>
    </edge>
    <edge source="THA" target="FRA">
      <data key="d0">88686087</data>
    </edge>
    <edge source="THA" target="GEO">
      <data key="d0">6962095</data>
    </edge>
    <edge source="THA" target="GMB">
      <data key="d0">1249052</data>
    </edge>
    <edge source="THA" target="PSE">
      <data key="d0">1739466</data>
    </edge>
    <edge source="THA" target="DEU">
      <data key="d0">329278592</data>
    </edge>
    <edge source="THA" target="GHA">
      <data key="d0">6300616</data>
    </edge>
    <edge source="THA" target="GRC">
      <data key="d0">25447269</data>
    </edge>
    <edge source="THA" target="GTM">
      <data key="d0">101646048</data>
    </edge>
    <edge source="THA" target="HND">
      <data key="d0">65792061</data>
    </edge>
    <edge source="THA" target="HKG">
      <data key="d0">24607269</data>
    </edge>
    <edge source="THA" target="HUN">
      <data key="d0">46308532</data>
    </edge>
    <edge source="THA" target="IDN">
      <data key="d0">1554685638</data>
    </edge>
    <edge source="THA" target="IRL">
      <data key="d0">14743463</data>
    </edge>
    <edge source="THA" target="ISR">
      <data key="d0">146433359</data>
    </edge>
    <edge source="THA" target="ITA">
      <data key="d0">348227362</data>
    </edge>
    <edge source="THA" target="CIV">
      <data key="d0">6551985</data>
    </edge>
    <edge source="THA" target="JAM">
      <data key="d0">38434081</data>
    </edge>
    <edge source="THA" target="JPN">
      <data key="d0">1423090859</data>
    </edge>
    <edge source="THA" target="KAZ">
      <data key="d0">19568037</data>
    </edge>
    <edge source="THA" target="JOR">
      <data key="d0">55184779</data>
    </edge>
    <edge source="THA" target="KOR">
      <data key="d0">87702127</data>
    </edge>
    <edge source="THA" target="LBN">
      <data key="d0">41051179</data>
    </edge>
    <edge source="THA" target="LVA">
      <data key="d0">4739794</data>
    </edge>
    <edge source="THA" target="LTU">
      <data key="d0">985247</data>
    </edge>
    <edge source="THA" target="MDG">
      <data key="d0">3721820</data>
    </edge>
    <edge source="THA" target="MWI">
      <data key="d0">328673</data>
    </edge>
    <edge source="THA" target="MYS">
      <data key="d0">1252508895</data>
    </edge>
    <edge source="THA" target="MRT">
      <data key="d0">134724</data>
    </edge>
    <edge source="THA" target="MUS">
      <data key="d0">12669312</data>
    </edge>
    <edge source="THA" target="MEX">
      <data key="d0">930304924</data>
    </edge>
    <edge source="THA" target="MAR">
      <data key="d0">51627005</data>
    </edge>
    <edge source="THA" target="MOZ">
      <data key="d0">7184266</data>
    </edge>
    <edge source="THA" target="OMN">
      <data key="d0">336388418</data>
    </edge>
    <edge source="THA" target="NAM">
      <data key="d0">47506</data>
    </edge>
    <edge source="THA" target="NLD">
      <data key="d0">234074250</data>
    </edge>
    <edge source="THA" target="NZL">
      <data key="d0">773427259</data>
    </edge>
    <edge source="THA" target="NIC">
      <data key="d0">101305690</data>
    </edge>
    <edge source="THA" target="NER">
      <data key="d0">29233</data>
    </edge>
    <edge source="THA" target="NOR">
      <data key="d0">25145069</data>
    </edge>
    <edge source="THA" target="PAK">
      <data key="d0">230290317</data>
    </edge>
    <edge source="THA" target="PAN">
      <data key="d0">149301764</data>
    </edge>
    <edge source="THA" target="PRY">
      <data key="d0">10535041</data>
    </edge>
    <edge source="THA" target="PER">
      <data key="d0">211365365</data>
    </edge>
    <edge source="THA" target="PHL">
      <data key="d0">2383641068</data>
    </edge>
    <edge source="THA" target="POL">
      <data key="d0">25042167</data>
    </edge>
    <edge source="THA" target="PRT">
      <data key="d0">19955216</data>
    </edge>
    <edge source="THA" target="ROU">
      <data key="d0">9648560</data>
    </edge>
    <edge source="THA" target="RUS">
      <data key="d0">122161693</data>
    </edge>
    <edge source="THA" target="SAU">
      <data key="d0">1123089880</data>
    </edge>
    <edge source="THA" target="SEN">
      <data key="d0">10975274</data>
    </edge>
    <edge source="THA" target="SRB">
      <data key="d0">754849</data>
    </edge>
    <edge source="THA" target="IND">
      <data key="d0">332774894</data>
    </edge>
    <edge source="THA" target="SGP">
      <data key="d0">231595176</data>
    </edge>
    <edge source="THA" target="SVK">
      <data key="d0">6509343</data>
    </edge>
    <edge source="THA" target="VNM">
      <data key="d0">1020661782</data>
    </edge>
    <edge source="THA" target="SVN">
      <data key="d0">15342149</data>
    </edge>
    <edge source="THA" target="ZAF">
      <data key="d0">545634789</data>
    </edge>
    <edge source="THA" target="ZWE">
      <data key="d0">783776</data>
    </edge>
    <edge source="THA" target="ESP">
      <data key="d0">132390710</data>
    </edge>
    <edge source="THA" target="SWE">
      <data key="d0">46695209</data>
    </edge>
    <edge source="THA" target="CHE">
      <data key="d0">39122213</data>
    </edge>
    <edge source="THA" target="TGO">
      <data key="d0">9632639</data>
    </edge>
    <edge source="THA" target="ARE">
      <data key="d0">598038813</data>
    </edge>
    <edge source="THA" target="TUN">
      <data key="d0">61154185</data>
    </edge>
    <edge source="THA" target="TUR">
      <data key="d0">252786773</data>
    </edge>
    <edge source="THA" target="UGA">
      <data key="d0">5318533</data>
    </edge>
    <edge source="THA" target="UKR">
      <data key="d0">23902002</data>
    </edge>
    <edge source="THA" target="MKD">
      <data key="d0">255307</data>
    </edge>
    <edge source="THA" target="EGY">
      <data key="d0">94193355</data>
    </edge>
    <edge source="THA" target="GBR">
      <data key="d0">782819202</data>
    </edge>
    <edge source="THA" target="TZA">
      <data key="d0">5705929</data>
    </edge>
    <edge source="THA" target="USA">
      <data key="d0">1059540233</data>
    </edge>
    <edge source="THA" target="BFA">
      <data key="d0">1189461</data>
    </edge>
    <edge source="THA" target="URY">
      <data key="d0">3666196</data>
    </edge>
    <edge source="TZA" target="BEL">
      <data key="d0">31486</data>
    </edge>
    <edge source="TZA" target="BDI">
      <data key="d0">149599</data>
    </edge>
    <edge source="TZA" target="CMR">
      <data key="d0">20578</data>
    </edge>
    <edge source="TZA" target="ETH">
      <data key="d0">32313</data>
    </edge>
    <edge source="TZA" target="DEU">
      <data key="d0">14782</data>
    </edge>
    <edge source="TZA" target="JOR">
      <data key="d0">10114</data>
    </edge>
    <edge source="TZA" target="MWI">
      <data key="d0">186077</data>
    </edge>
    <edge source="TZA" target="MOZ">
      <data key="d0">70253</data>
    </edge>
    <edge source="TZA" target="NAM">
      <data key="d0">138852</data>
    </edge>
    <edge source="TZA" target="IND">
      <data key="d0">1304566</data>
    </edge>
    <edge source="TZA" target="ZAF">
      <data key="d0">78105</data>
    </edge>
    <edge source="TZA" target="ZWE">
      <data key="d0">24597</data>
    </edge>
    <edge source="TZA" target="CHE">
      <data key="d0">43928</data>
    </edge>
    <edge source="TZA" target="THA">
      <data key="d0">10756</data>
    </edge>
    <edge source="TZA" target="ARE">
      <data key="d0">166617</data>
    </edge>
    <edge source="TZA" target="UGA">
      <data key="d0">1016167</data>
    </edge>
    <edge source="TZA" target="GBR">
      <data key="d0">24300</data>
    </edge>
    <edge source="TZA" target="USA">
      <data key="d0">15095</data>
    </edge>
    <edge source="URY" target="ARG">
      <data key="d0">4785368</data>
    </edge>
    <edge source="URY" target="BOL">
      <data key="d0">159584</data>
    </edge>
    <edge source="URY" target="BRA">
      <data key="d0">55683867</data>
    </edge>
    <edge source="URY" target="CHL">
      <data key="d0">160891</data>
    </edge>
    <edge source="URY" target="CHN">
      <data key="d0">385677</data>
    </edge>
    <edge source="URY" target="COL">
      <data key="d0">11839</data>
    </edge>
    <edge source="URY" target="ECU">
      <data key="d0">39094</data>
    </edge>
    <edge source="URY" target="FRA">
      <data key="d0">85970</data>
    </edge>
    <edge source="URY" target="DEU">
      <data key="d0">23102</data>
    </edge>
    <edge source="URY" target="ITA">
      <data key="d0">284968</data>
    </edge>
    <edge source="URY" target="MEX">
      <data key="d0">32740</data>
    </edge>
    <edge source="URY" target="PAN">
      <data key="d0">28741</data>
    </edge>
    <edge source="URY" target="PRY">
      <data key="d0">783600</data>
    </edge>
    <edge source="URY" target="PER">
      <data key="d0">18663</data>
    </edge>
    <edge source="URY" target="ZAF">
      <data key="d0">432639</data>
    </edge>
    <edge source="URY" target="ESP">
      <data key="d0">97392</data>
    </edge>
    <edge source="URY" target="SWE">
      <data key="d0">13582</data>
    </edge>
    <edge source="URY" target="CHE">
      <data key="d0">177600</data>
    </edge>
    <edge source="URY" target="GBR">
      <data key="d0">66918</data>
    </edge>
    <edge source="URY" target="USA">
      <data key="d0">240929</data>
    </edge>
    <edge source="BWA" target="LKA">
      <data key="d0">13432</data>
    </edge>
    <edge source="BWA" target="GMB">
      <data key="d0">11454</data>
    </edge>
    <edge source="BWA" target="HKG">
      <data key="d0">32139</data>
    </edge>
    <edge source="BWA" target="MWI">
      <data key="d0">554789</data>
    </edge>
    <edge source="BWA" target="MOZ">
      <data key="d0">201165</data>
    </edge>
    <edge source="BWA" target="NAM">
      <data key="d0">8347815</data>
    </edge>
    <edge source="BWA" target="SAU">
      <data key="d0">175270</data>
    </edge>
    <edge source="BWA" target="ZAF">
      <data key="d0">15022425</data>
    </edge>
    <edge source="BWA" target="ZWE">
      <data key="d0">7791755</data>
    </edge>
    <edge source="BWA" target="SWE">
      <data key="d0">11673</data>
    </edge>
    <edge source="BWA" target="TUR">
      <data key="d0">122760</data>
    </edge>
    <edge source="BWA" target="UGA">
      <data key="d0">86247</data>
    </edge>
    <edge source="BWA" target="GBR">
      <data key="d0">15097</data>
    </edge>
    <edge source="BWA" target="TZA">
      <data key="d0">863690</data>
    </edge>
    <edge source="BWA" target="USA">
      <data key="d0">136847</data>
    </edge>
    <edge source="KHM" target="AZE">
      <data key="d0">24319</data>
    </edge>
    <edge source="KHM" target="ARG">
      <data key="d0">68258</data>
    </edge>
    <edge source="KHM" target="AUS">
      <data key="d0">1724838</data>
    </edge>
    <edge source="KHM" target="AUT">
      <data key="d0">8106994</data>
    </edge>
    <edge source="KHM" target="BEL">
      <data key="d0">51624006</data>
    </edge>
    <edge source="KHM" target="BRA">
      <data key="d0">194045</data>
    </edge>
    <edge source="KHM" target="CAN">
      <data key="d0">14769819</data>
    </edge>
    <edge source="KHM" target="CHL">
      <data key="d0">367571</data>
    </edge>
    <edge source="KHM" target="CHN">
      <data key="d0">1296714</data>
    </edge>
    <edge source="KHM" target="COL">
      <data key="d0">391101</data>
    </edge>
    <edge source="KHM" target="CRI">
      <data key="d0">221867</data>
    </edge>
    <edge source="KHM" target="HRV">
      <data key="d0">149899</data>
    </edge>
    <edge source="KHM" target="CZE">
      <data key="d0">1552733</data>
    </edge>
    <edge source="KHM" target="DNK">
      <data key="d0">3493265</data>
    </edge>
    <edge source="KHM" target="EST">
      <data key="d0">745993</data>
    </edge>
    <edge source="KHM" target="FIN">
      <data key="d0">779219</data>
    </edge>
    <edge source="KHM" target="FRA">
      <data key="d0">189718</data>
    </edge>
    <edge source="KHM" target="DEU">
      <data key="d0">115240059</data>
    </edge>
    <edge source="KHM" target="GHA">
      <data key="d0">11490</data>
    </edge>
    <edge source="KHM" target="GRC">
      <data key="d0">111418</data>
    </edge>
    <edge source="KHM" target="HKG">
      <data key="d0">189925</data>
    </edge>
    <edge source="KHM" target="HUN">
      <data key="d0">33689</data>
    </edge>
    <edge source="KHM" target="IDN">
      <data key="d0">38368</data>
    </edge>
    <edge source="KHM" target="ISR">
      <data key="d0">239098</data>
    </edge>
    <edge source="KHM" target="ITA">
      <data key="d0">1661437</data>
    </edge>
    <edge source="KHM" target="JPN">
      <data key="d0">2473533</data>
    </edge>
    <edge source="KHM" target="KOR">
      <data key="d0">1303564</data>
    </edge>
    <edge source="KHM" target="MYS">
      <data key="d0">51440</data>
    </edge>
    <edge source="KHM" target="MEX">
      <data key="d0">691064</data>
    </edge>
    <edge source="KHM" target="NLD">
      <data key="d0">12985056</data>
    </edge>
    <edge source="KHM" target="NZL">
      <data key="d0">626327</data>
    </edge>
    <edge source="KHM" target="NOR">
      <data key="d0">2174351</data>
    </edge>
    <edge source="KHM" target="PAN">
      <data key="d0">181373</data>
    </edge>
    <edge source="KHM" target="PRY">
      <data key="d0">68203</data>
    </edge>
    <edge source="KHM" target="POL">
      <data key="d0">107518</data>
    </edge>
    <edge source="KHM" target="PRT">
      <data key="d0">933586</data>
    </edge>
    <edge source="KHM" target="ROU">
      <data key="d0">72163</data>
    </edge>
    <edge source="KHM" target="IND">
      <data key="d0">2639665</data>
    </edge>
    <edge source="KHM" target="SGP">
      <data key="d0">220237</data>
    </edge>
    <edge source="KHM" target="VNM">
      <data key="d0">916201</data>
    </edge>
    <edge source="KHM" target="SVN">
      <data key="d0">1157061</data>
    </edge>
    <edge source="KHM" target="ZAF">
      <data key="d0">346071</data>
    </edge>
    <edge source="KHM" target="ESP">
      <data key="d0">1197215</data>
    </edge>
    <edge source="KHM" target="SWE">
      <data key="d0">12035417</data>
    </edge>
    <edge source="KHM" target="CHE">
      <data key="d0">1132494</data>
    </edge>
    <edge source="KHM" target="THA">
      <data key="d0">2081730</data>
    </edge>
    <edge source="KHM" target="ARE">
      <data key="d0">625478</data>
    </edge>
    <edge source="KHM" target="UKR">
      <data key="d0">220739</data>
    </edge>
    <edge source="KHM" target="GBR">
      <data key="d0">81876881</data>
    </edge>
    <edge source="KHM" target="USA">
      <data key="d0">22472425</data>
    </edge>
    <edge source="KHM" target="URY">
      <data key="d0">153608</data>
    </edge>
    <edge source="CMR" target="BEL">
      <data key="d0">37580</data>
    </edge>
    <edge source="CMR" target="CAF">
      <data key="d0">1045676</data>
    </edge>
    <edge source="CMR" target="FRA">
      <data key="d0">66797</data>
    </edge>
    <edge source="CMR" target="GHA">
      <data key="d0">50076</data>
    </edge>
    <edge source="CMR" target="CIV">
      <data key="d0">347191</data>
    </edge>
    <edge source="CMR" target="SEN">
      <data key="d0">24757</data>
    </edge>
    <edge source="CMR" target="CHE">
      <data key="d0">12762</data>
    </edge>
    <edge source="CMR" target="ARE">
      <data key="d0">149868</data>
    </edge>
    <edge source="CMR" target="EGY">
      <data key="d0">27915</data>
    </edge>
    <edge source="CMR" target="BFA">
      <data key="d0">10132</data>
    </edge>
    <edge source="LKA" target="ARG">
      <data key="d0">61954</data>
    </edge>
    <edge source="LKA" target="AUS">
      <data key="d0">3919459</data>
    </edge>
    <edge source="LKA" target="BEL">
      <data key="d0">637187</data>
    </edge>
    <edge source="LKA" target="BWA">
      <data key="d0">87302</data>
    </edge>
    <edge source="LKA" target="CAN">
      <data key="d0">89854</data>
    </edge>
    <edge source="LKA" target="CAF">
      <data key="d0">10268</data>
    </edge>
    <edge source="LKA" target="CHN">
      <data key="d0">627085</data>
    </edge>
    <edge source="LKA" target="CZE">
      <data key="d0">82611</data>
    </edge>
    <edge source="LKA" target="DNK">
      <data key="d0">40573</data>
    </edge>
    <edge source="LKA" target="EST">
      <data key="d0">17181</data>
    </edge>
    <edge source="LKA" target="FIN">
      <data key="d0">1365194</data>
    </edge>
    <edge source="LKA" target="FRA">
      <data key="d0">458714</data>
    </edge>
    <edge source="LKA" target="DEU">
      <data key="d0">3532725</data>
    </edge>
    <edge source="LKA" target="GHA">
      <data key="d0">111341</data>
    </edge>
    <edge source="LKA" target="GRC">
      <data key="d0">467007</data>
    </edge>
    <edge source="LKA" target="HUN">
      <data key="d0">78214</data>
    </edge>
    <edge source="LKA" target="IDN">
      <data key="d0">319872</data>
    </edge>
    <edge source="LKA" target="IRL">
      <data key="d0">600039</data>
    </edge>
    <edge source="LKA" target="ISR">
      <data key="d0">48759</data>
    </edge>
    <edge source="LKA" target="ITA">
      <data key="d0">1005326</data>
    </edge>
    <edge source="LKA" target="CIV">
      <data key="d0">125652</data>
    </edge>
    <edge source="LKA" target="JPN">
      <data key="d0">1643331</data>
    </edge>
    <edge source="LKA" target="KOR">
      <data key="d0">150055</data>
    </edge>
    <edge source="LKA" target="LBN">
      <data key="d0">155408</data>
    </edge>
    <edge source="LKA" target="MYS">
      <data key="d0">378987</data>
    </edge>
    <edge source="LKA" target="MEX">
      <data key="d0">18557</data>
    </edge>
    <edge source="LKA" target="MAR">
      <data key="d0">507084</data>
    </edge>
    <edge source="LKA" target="OMN">
      <data key="d0">50633</data>
    </edge>
    <edge source="LKA" target="NAM">
      <data key="d0">83761</data>
    </edge>
    <edge source="LKA" target="NLD">
      <data key="d0">7991166</data>
    </edge>
    <edge source="LKA" target="PAK">
      <data key="d0">107749</data>
    </edge>
    <edge source="LKA" target="PHL">
      <data key="d0">739271</data>
    </edge>
    <edge source="LKA" target="POL">
      <data key="d0">5134092</data>
    </edge>
    <edge source="LKA" target="RUS">
      <data key="d0">96195</data>
    </edge>
    <edge source="LKA" target="SAU">
      <data key="d0">61236</data>
    </edge>
    <edge source="LKA" target="SEN">
      <data key="d0">41042</data>
    </edge>
    <edge source="LKA" target="IND">
      <data key="d0">41459643</data>
    </edge>
    <edge source="LKA" target="SGP">
      <data key="d0">138416</data>
    </edge>
    <edge source="LKA" target="SVK">
      <data key="d0">120949</data>
    </edge>
    <edge source="LKA" target="ZAF">
      <data key="d0">76914</data>
    </edge>
    <edge source="LKA" target="ZWE">
      <data key="d0">41598</data>
    </edge>
    <edge source="LKA" target="ESP">
      <data key="d0">95932</data>
    </edge>
    <edge source="LKA" target="SWE">
      <data key="d0">184932</data>
    </edge>
    <edge source="LKA" target="THA">
      <data key="d0">12414</data>
    </edge>
    <edge source="LKA" target="ARE">
      <data key="d0">1227403</data>
    </edge>
    <edge source="LKA" target="TUR">
      <data key="d0">40952</data>
    </edge>
    <edge source="LKA" target="UGA">
      <data key="d0">23253</data>
    </edge>
    <edge source="LKA" target="EGY">
      <data key="d0">545684</data>
    </edge>
    <edge source="LKA" target="GBR">
      <data key="d0">8582882</data>
    </edge>
    <edge source="LKA" target="TZA">
      <data key="d0">22222</data>
    </edge>
    <edge source="LKA" target="USA">
      <data key="d0">2466259</data>
    </edge>
    <edge source="BEN" target="BEL">
      <data key="d0">436847</data>
    </edge>
    <edge source="BEN" target="CMR">
      <data key="d0">164803</data>
    </edge>
    <edge source="BEN" target="CHN">
      <data key="d0">1112781</data>
    </edge>
    <edge source="BEN" target="FRA">
      <data key="d0">208321</data>
    </edge>
    <edge source="BEN" target="DEU">
      <data key="d0">79259</data>
    </edge>
    <edge source="BEN" target="CIV">
      <data key="d0">58966</data>
    </edge>
    <edge source="BEN" target="JPN">
      <data key="d0">35190</data>
    </edge>
    <edge source="BEN" target="LBN">
      <data key="d0">118766</data>
    </edge>
    <edge source="BEN" target="LTU">
      <data key="d0">17247</data>
    </edge>
    <edge source="BEN" target="MDG">
      <data key="d0">13097</data>
    </edge>
    <edge source="BEN" target="NLD">
      <data key="d0">14601</data>
    </edge>
    <edge source="BEN" target="NER">
      <data key="d0">280661</data>
    </edge>
    <edge source="BEN" target="TGO">
      <data key="d0">371287</data>
    </edge>
    <edge source="BEN" target="ARE">
      <data key="d0">40445</data>
    </edge>
    <edge source="BEN" target="TUN">
      <data key="d0">68626</data>
    </edge>
    <edge source="BEN" target="USA">
      <data key="d0">295831</data>
    </edge>
    <edge source="BEN" target="BFA">
      <data key="d0">129842</data>
    </edge>
    <edge source="EST" target="ALB">
      <data key="d0">38609</data>
    </edge>
    <edge source="EST" target="AZE">
      <data key="d0">743483</data>
    </edge>
    <edge source="EST" target="AUS">
      <data key="d0">48802</data>
    </edge>
    <edge source="EST" target="AUT">
      <data key="d0">2013445</data>
    </edge>
    <edge source="EST" target="ARM">
      <data key="d0">88898</data>
    </edge>
    <edge source="EST" target="BEL">
      <data key="d0">25625081</data>
    </edge>
    <edge source="EST" target="BOL">
      <data key="d0">385374</data>
    </edge>
    <edge source="EST" target="BGR">
      <data key="d0">687239</data>
    </edge>
    <edge source="EST" target="BLR">
      <data key="d0">3190680</data>
    </edge>
    <edge source="EST" target="CMR">
      <data key="d0">68088</data>
    </edge>
    <edge source="EST" target="CAN">
      <data key="d0">311865</data>
    </edge>
    <edge source="EST" target="CHL">
      <data key="d0">116287</data>
    </edge>
    <edge source="EST" target="CHN">
      <data key="d0">8625010</data>
    </edge>
    <edge source="EST" target="HRV">
      <data key="d0">62017</data>
    </edge>
    <edge source="EST" target="CZE">
      <data key="d0">8330765</data>
    </edge>
    <edge source="EST" target="BEN">
      <data key="d0">25908</data>
    </edge>
    <edge source="EST" target="DNK">
      <data key="d0">5567503</data>
    </edge>
    <edge source="EST" target="ETH">
      <data key="d0">11513</data>
    </edge>
    <edge source="EST" target="FIN">
      <data key="d0">61083617</data>
    </edge>
    <edge source="EST" target="FRA">
      <data key="d0">32144065</data>
    </edge>
    <edge source="EST" target="GEO">
      <data key="d0">394267</data>
    </edge>
    <edge source="EST" target="DEU">
      <data key="d0">46399082</data>
    </edge>
    <edge source="EST" target="GHA">
      <data key="d0">25811</data>
    </edge>
    <edge source="EST" target="GRC">
      <data key="d0">151415</data>
    </edge>
    <edge source="EST" target="HKG">
      <data key="d0">1202141</data>
    </edge>
    <edge source="EST" target="HUN">
      <data key="d0">6182295</data>
    </edge>
    <edge source="EST" target="IDN">
      <data key="d0">44905</data>
    </edge>
    <edge source="EST" target="IRL">
      <data key="d0">191386</data>
    </edge>
    <edge source="EST" target="ISR">
      <data key="d0">118827</data>
    </edge>
    <edge source="EST" target="ITA">
      <data key="d0">319656</data>
    </edge>
    <edge source="EST" target="JPN">
      <data key="d0">34279</data>
    </edge>
    <edge source="EST" target="KAZ">
      <data key="d0">1932011</data>
    </edge>
    <edge source="EST" target="JOR">
      <data key="d0">203535</data>
    </edge>
    <edge source="EST" target="KOR">
      <data key="d0">1307019</data>
    </edge>
    <edge source="EST" target="KGZ">
      <data key="d0">19152</data>
    </edge>
    <edge source="EST" target="LVA">
      <data key="d0">135005261</data>
    </edge>
    <edge source="EST" target="LTU">
      <data key="d0">133199540</data>
    </edge>
    <edge source="EST" target="MWI">
      <data key="d0">17104</data>
    </edge>
    <edge source="EST" target="MYS">
      <data key="d0">20639</data>
    </edge>
    <edge source="EST" target="MEX">
      <data key="d0">7149703</data>
    </edge>
    <edge source="EST" target="MDA">
      <data key="d0">139565</data>
    </edge>
    <edge source="EST" target="MAR">
      <data key="d0">2651083</data>
    </edge>
    <edge source="EST" target="NLD">
      <data key="d0">12032475</data>
    </edge>
    <edge source="EST" target="NZL">
      <data key="d0">18820</data>
    </edge>
    <edge source="EST" target="NOR">
      <data key="d0">17932510</data>
    </edge>
    <edge source="EST" target="PRY">
      <data key="d0">40994</data>
    </edge>
    <edge source="EST" target="POL">
      <data key="d0">13801493</data>
    </edge>
    <edge source="EST" target="PRT">
      <data key="d0">121713</data>
    </edge>
    <edge source="EST" target="ROU">
      <data key="d0">6671465</data>
    </edge>
    <edge source="EST" target="RUS">
      <data key="d0">56764622</data>
    </edge>
    <edge source="EST" target="SAU">
      <data key="d0">347432</data>
    </edge>
    <edge source="EST" target="SEN">
      <data key="d0">717046</data>
    </edge>
    <edge source="EST" target="SRB">
      <data key="d0">380551</data>
    </edge>
    <edge source="EST" target="SVK">
      <data key="d0">1092568</data>
    </edge>
    <edge source="EST" target="SVN">
      <data key="d0">763429</data>
    </edge>
    <edge source="EST" target="ZAF">
      <data key="d0">176208</data>
    </edge>
    <edge source="EST" target="ESP">
      <data key="d0">7039327</data>
    </edge>
    <edge source="EST" target="SWE">
      <data key="d0">67148618</data>
    </edge>
    <edge source="EST" target="CHE">
      <data key="d0">5381239</data>
    </edge>
    <edge source="EST" target="THA">
      <data key="d0">1420674</data>
    </edge>
    <edge source="EST" target="ARE">
      <data key="d0">917598</data>
    </edge>
    <edge source="EST" target="TUN">
      <data key="d0">32603</data>
    </edge>
    <edge source="EST" target="TUR">
      <data key="d0">1422084</data>
    </edge>
    <edge source="EST" target="UKR">
      <data key="d0">2441098</data>
    </edge>
    <edge source="EST" target="MKD">
      <data key="d0">40961</data>
    </edge>
    <edge source="EST" target="EGY">
      <data key="d0">724528</data>
    </edge>
    <edge source="EST" target="GBR">
      <data key="d0">4599757</data>
    </edge>
    <edge source="EST" target="USA">
      <data key="d0">8420228</data>
    </edge>
    <edge source="FIN" target="DZA">
      <data key="d0">28881</data>
    </edge>
    <edge source="FIN" target="AZE">
      <data key="d0">44662</data>
    </edge>
    <edge source="FIN" target="ARG">
      <data key="d0">1964456</data>
    </edge>
    <edge source="FIN" target="AUS">
      <data key="d0">41718057</data>
    </edge>
    <edge source="FIN" target="AUT">
      <data key="d0">16874254</data>
    </edge>
    <edge source="FIN" target="ARM">
      <data key="d0">170775</data>
    </edge>
    <edge source="FIN" target="BEL">
      <data key="d0">32318617</data>
    </edge>
    <edge source="FIN" target="BOL">
      <data key="d0">1297299</data>
    </edge>
    <edge source="FIN" target="BRA">
      <data key="d0">14565866</data>
    </edge>
    <edge source="FIN" target="BGR">
      <data key="d0">1534436</data>
    </edge>
    <edge source="FIN" target="BLR">
      <data key="d0">468375</data>
    </edge>
    <edge source="FIN" target="KHM">
      <data key="d0">152950</data>
    </edge>
    <edge source="FIN" target="CMR">
      <data key="d0">574252</data>
    </edge>
    <edge source="FIN" target="CAN">
      <data key="d0">67957234</data>
    </edge>
    <edge source="FIN" target="CHL">
      <data key="d0">12519704</data>
    </edge>
    <edge source="FIN" target="CHN">
      <data key="d0">12555072</data>
    </edge>
    <edge source="FIN" target="COL">
      <data key="d0">22649</data>
    </edge>
    <edge source="FIN" target="HRV">
      <data key="d0">159428</data>
    </edge>
    <edge source="FIN" target="CZE">
      <data key="d0">5433488</data>
    </edge>
    <edge source="FIN" target="BEN">
      <data key="d0">28121</data>
    </edge>
    <edge source="FIN" target="DNK">
      <data key="d0">30766919</data>
    </edge>
    <edge source="FIN" target="ECU">
      <data key="d0">13237</data>
    </edge>
    <edge source="FIN" target="ETH">
      <data key="d0">5449930</data>
    </edge>
    <edge source="FIN" target="EST">
      <data key="d0">105666270</data>
    </edge>
    <edge source="FIN" target="FRA">
      <data key="d0">59430120</data>
    </edge>
    <edge source="FIN" target="GMB">
      <data key="d0">444422</data>
    </edge>
    <edge source="FIN" target="DEU">
      <data key="d0">1022101340</data>
    </edge>
    <edge source="FIN" target="GHA">
      <data key="d0">397054</data>
    </edge>
    <edge source="FIN" target="GRC">
      <data key="d0">1515818</data>
    </edge>
    <edge source="FIN" target="GTM">
      <data key="d0">686707</data>
    </edge>
    <edge source="FIN" target="HKG">
      <data key="d0">9405076</data>
    </edge>
    <edge source="FIN" target="HUN">
      <data key="d0">3758568</data>
    </edge>
    <edge source="FIN" target="IDN">
      <data key="d0">1726251</data>
    </edge>
    <edge source="FIN" target="IRL">
      <data key="d0">3697519</data>
    </edge>
    <edge source="FIN" target="ISR">
      <data key="d0">484963</data>
    </edge>
    <edge source="FIN" target="ITA">
      <data key="d0">11554436</data>
    </edge>
    <edge source="FIN" target="JPN">
      <data key="d0">6839650</data>
    </edge>
    <edge source="FIN" target="KAZ">
      <data key="d0">1922645</data>
    </edge>
    <edge source="FIN" target="JOR">
      <data key="d0">1135163</data>
    </edge>
    <edge source="FIN" target="KOR">
      <data key="d0">2885303</data>
    </edge>
    <edge source="FIN" target="KGZ">
      <data key="d0">18000</data>
    </edge>
    <edge source="FIN" target="LBN">
      <data key="d0">35621</data>
    </edge>
    <edge source="FIN" target="LVA">
      <data key="d0">39205391</data>
    </edge>
    <edge source="FIN" target="LTU">
      <data key="d0">38932913</data>
    </edge>
    <edge source="FIN" target="MYS">
      <data key="d0">327722</data>
    </edge>
    <edge source="FIN" target="MRT">
      <data key="d0">65487</data>
    </edge>
    <edge source="FIN" target="MEX">
      <data key="d0">3726607</data>
    </edge>
    <edge source="FIN" target="MAR">
      <data key="d0">57198</data>
    </edge>
    <edge source="FIN" target="OMN">
      <data key="d0">122415</data>
    </edge>
    <edge source="FIN" target="NLD">
      <data key="d0">27934157</data>
    </edge>
    <edge source="FIN" target="NZL">
      <data key="d0">1890817</data>
    </edge>
    <edge source="FIN" target="NOR">
      <data key="d0">156580661</data>
    </edge>
    <edge source="FIN" target="PAK">
      <data key="d0">2461380</data>
    </edge>
    <edge source="FIN" target="PAN">
      <data key="d0">94442</data>
    </edge>
    <edge source="FIN" target="PRY">
      <data key="d0">12553</data>
    </edge>
    <edge source="FIN" target="PER">
      <data key="d0">296279</data>
    </edge>
    <edge source="FIN" target="PHL">
      <data key="d0">1188086</data>
    </edge>
    <edge source="FIN" target="POL">
      <data key="d0">30398852</data>
    </edge>
    <edge source="FIN" target="PRT">
      <data key="d0">4278997</data>
    </edge>
    <edge source="FIN" target="ROU">
      <data key="d0">1848265</data>
    </edge>
    <edge source="FIN" target="RUS">
      <data key="d0">141622467</data>
    </edge>
    <edge source="FIN" target="SAU">
      <data key="d0">1664345</data>
    </edge>
    <edge source="FIN" target="SEN">
      <data key="d0">126940</data>
    </edge>
    <edge source="FIN" target="SRB">
      <data key="d0">501903</data>
    </edge>
    <edge source="FIN" target="IND">
      <data key="d0">21545201</data>
    </edge>
    <edge source="FIN" target="SGP">
      <data key="d0">2410619</data>
    </edge>
    <edge source="FIN" target="SVK">
      <data key="d0">2718655</data>
    </edge>
    <edge source="FIN" target="VNM">
      <data key="d0">142669</data>
    </edge>
    <edge source="FIN" target="SVN">
      <data key="d0">2209179</data>
    </edge>
    <edge source="FIN" target="ZAF">
      <data key="d0">6892840</data>
    </edge>
    <edge source="FIN" target="ZWE">
      <data key="d0">752490</data>
    </edge>
    <edge source="FIN" target="ESP">
      <data key="d0">9612456</data>
    </edge>
    <edge source="FIN" target="SWE">
      <data key="d0">344399866</data>
    </edge>
    <edge source="FIN" target="CHE">
      <data key="d0">8863087</data>
    </edge>
    <edge source="FIN" target="THA">
      <data key="d0">13879484</data>
    </edge>
    <edge source="FIN" target="ARE">
      <data key="d0">2086075</data>
    </edge>
    <edge source="FIN" target="TUN">
      <data key="d0">300154</data>
    </edge>
    <edge source="FIN" target="TUR">
      <data key="d0">5999774</data>
    </edge>
    <edge source="FIN" target="UGA">
      <data key="d0">23238</data>
    </edge>
    <edge source="FIN" target="UKR">
      <data key="d0">2267445</data>
    </edge>
    <edge source="FIN" target="MKD">
      <data key="d0">83506</data>
    </edge>
    <edge source="FIN" target="EGY">
      <data key="d0">406338</data>
    </edge>
    <edge source="FIN" target="GBR">
      <data key="d0">44509690</data>
    </edge>
    <edge source="FIN" target="TZA">
      <data key="d0">1822574</data>
    </edge>
    <edge source="FIN" target="USA">
      <data key="d0">41362996</data>
    </edge>
    <edge source="FIN" target="URY">
      <data key="d0">4742640</data>
    </edge>
    <edge source="GHA" target="BEL">
      <data key="d0">618333</data>
    </edge>
    <edge source="GHA" target="CMR">
      <data key="d0">19143</data>
    </edge>
    <edge source="GHA" target="CAN">
      <data key="d0">141526</data>
    </edge>
    <edge source="GHA" target="BEN">
      <data key="d0">210317</data>
    </edge>
    <edge source="GHA" target="DEU">
      <data key="d0">181600</data>
    </edge>
    <edge source="GHA" target="IRL">
      <data key="d0">34030</data>
    </edge>
    <edge source="GHA" target="CIV">
      <data key="d0">866831</data>
    </edge>
    <edge source="GHA" target="JOR">
      <data key="d0">11645</data>
    </edge>
    <edge source="GHA" target="MDG">
      <data key="d0">29668</data>
    </edge>
    <edge source="GHA" target="MWI">
      <data key="d0">14999</data>
    </edge>
    <edge source="GHA" target="NAM">
      <data key="d0">15571</data>
    </edge>
    <edge source="GHA" target="NLD">
      <data key="d0">26504</data>
    </edge>
    <edge source="GHA" target="NER">
      <data key="d0">10739</data>
    </edge>
    <edge source="GHA" target="POL">
      <data key="d0">455144</data>
    </edge>
    <edge source="GHA" target="PRT">
      <data key="d0">28556</data>
    </edge>
    <edge source="GHA" target="RUS">
      <data key="d0">17173</data>
    </edge>
    <edge source="GHA" target="SEN">
      <data key="d0">24858</data>
    </edge>
    <edge source="GHA" target="ZAF">
      <data key="d0">2647460</data>
    </edge>
    <edge source="GHA" target="ARE">
      <data key="d0">248263</data>
    </edge>
    <edge source="GHA" target="TUR">
      <data key="d0">109178</data>
    </edge>
    <edge source="GHA" target="GBR">
      <data key="d0">30020</data>
    </edge>
    <edge source="GHA" target="USA">
      <data key="d0">67496</data>
    </edge>
    <edge source="GHA" target="BFA">
      <data key="d0">2523159</data>
    </edge>
    <edge source="HKG" target="DZA">
      <data key="d0">25384</data>
    </edge>
    <edge source="HKG" target="AZE">
      <data key="d0">15505</data>
    </edge>
    <edge source="HKG" target="ARG">
      <data key="d0">292702</data>
    </edge>
    <edge source="HKG" target="AUS">
      <data key="d0">11263739</data>
    </edge>
    <edge source="HKG" target="AUT">
      <data key="d0">1036563</data>
    </edge>
    <edge source="HKG" target="BEL">
      <data key="d0">2332005</data>
    </edge>
    <edge source="HKG" target="BRA">
      <data key="d0">4196732</data>
    </edge>
    <edge source="HKG" target="BGR">
      <data key="d0">631181</data>
    </edge>
    <edge source="HKG" target="KHM">
      <data key="d0">10203460</data>
    </edge>
    <edge source="HKG" target="CMR">
      <data key="d0">51330</data>
    </edge>
    <edge source="HKG" target="CAN">
      <data key="d0">9958036</data>
    </edge>
    <edge source="HKG" target="LKA">
      <data key="d0">914809</data>
    </edge>
    <edge source="HKG" target="CHL">
      <data key="d0">289151</data>
    </edge>
    <edge source="HKG" target="CHN">
      <data key="d0">417514682</data>
    </edge>
    <edge source="HKG" target="COL">
      <data key="d0">930336</data>
    </edge>
    <edge source="HKG" target="CZE">
      <data key="d0">7203769</data>
    </edge>
    <edge source="HKG" target="DNK">
      <data key="d0">394350</data>
    </edge>
    <edge source="HKG" target="SLV">
      <data key="d0">76582</data>
    </edge>
    <edge source="HKG" target="ETH">
      <data key="d0">14389</data>
    </edge>
    <edge source="HKG" target="FIN">
      <data key="d0">252867</data>
    </edge>
    <edge source="HKG" target="FRA">
      <data key="d0">4409209</data>
    </edge>
    <edge source="HKG" target="GMB">
      <data key="d0">30442</data>
    </edge>
    <edge source="HKG" target="DEU">
      <data key="d0">29073823</data>
    </edge>
    <edge source="HKG" target="GHA">
      <data key="d0">197998</data>
    </edge>
    <edge source="HKG" target="GTM">
      <data key="d0">134388</data>
    </edge>
    <edge source="HKG" target="HUN">
      <data key="d0">1283490</data>
    </edge>
    <edge source="HKG" target="IDN">
      <data key="d0">3606498</data>
    </edge>
    <edge source="HKG" target="IRL">
      <data key="d0">1024123</data>
    </edge>
    <edge source="HKG" target="ISR">
      <data key="d0">237626</data>
    </edge>
    <edge source="HKG" target="ITA">
      <data key="d0">22404447</data>
    </edge>
    <edge source="HKG" target="CIV">
      <data key="d0">19810</data>
    </edge>
    <edge source="HKG" target="JAM">
      <data key="d0">113476</data>
    </edge>
    <edge source="HKG" target="JPN">
      <data key="d0">32380430</data>
    </edge>
    <edge source="HKG" target="KOR">
      <data key="d0">3804264</data>
    </edge>
    <edge source="HKG" target="LVA">
      <data key="d0">98738</data>
    </edge>
    <edge source="HKG" target="MDG">
      <data key="d0">198535</data>
    </edge>
    <edge source="HKG" target="MYS">
      <data key="d0">16892708</data>
    </edge>
    <edge source="HKG" target="MEX">
      <data key="d0">7222808</data>
    </edge>
    <edge source="HKG" target="MOZ">
      <data key="d0">39778</data>
    </edge>
    <edge source="HKG" target="OMN">
      <data key="d0">11675</data>
    </edge>
    <edge source="HKG" target="NLD">
      <data key="d0">14613561</data>
    </edge>
    <edge source="HKG" target="NZL">
      <data key="d0">4593376</data>
    </edge>
    <edge source="HKG" target="NOR">
      <data key="d0">107748</data>
    </edge>
    <edge source="HKG" target="PAK">
      <data key="d0">1288722</data>
    </edge>
    <edge source="HKG" target="PAN">
      <data key="d0">44872</data>
    </edge>
    <edge source="HKG" target="PER">
      <data key="d0">51125</data>
    </edge>
    <edge source="HKG" target="PHL">
      <data key="d0">13502896</data>
    </edge>
    <edge source="HKG" target="POL">
      <data key="d0">7009005</data>
    </edge>
    <edge source="HKG" target="PRT">
      <data key="d0">690338</data>
    </edge>
    <edge source="HKG" target="ROU">
      <data key="d0">907729</data>
    </edge>
    <edge source="HKG" target="RUS">
      <data key="d0">537238</data>
    </edge>
    <edge source="HKG" target="SAU">
      <data key="d0">1177993</data>
    </edge>
    <edge source="HKG" target="SRB">
      <data key="d0">75942</data>
    </edge>
    <edge source="HKG" target="IND">
      <data key="d0">3261282</data>
    </edge>
    <edge source="HKG" target="SGP">
      <data key="d0">49678298</data>
    </edge>
    <edge source="HKG" target="VNM">
      <data key="d0">175423121</data>
    </edge>
    <edge source="HKG" target="SVN">
      <data key="d0">1053158</data>
    </edge>
    <edge source="HKG" target="ZAF">
      <data key="d0">359345</data>
    </edge>
    <edge source="HKG" target="ESP">
      <data key="d0">2770274</data>
    </edge>
    <edge source="HKG" target="SWE">
      <data key="d0">554744</data>
    </edge>
    <edge source="HKG" target="CHE">
      <data key="d0">731518</data>
    </edge>
    <edge source="HKG" target="THA">
      <data key="d0">23430016</data>
    </edge>
    <edge source="HKG" target="ARE">
      <data key="d0">9083023</data>
    </edge>
    <edge source="HKG" target="TUR">
      <data key="d0">1443678</data>
    </edge>
    <edge source="HKG" target="UGA">
      <data key="d0">422680</data>
    </edge>
    <edge source="HKG" target="UKR">
      <data key="d0">158698</data>
    </edge>
    <edge source="HKG" target="EGY">
      <data key="d0">264619</data>
    </edge>
    <edge source="HKG" target="GBR">
      <data key="d0">21812853</data>
    </edge>
    <edge source="HKG" target="TZA">
      <data key="d0">112888</data>
    </edge>
    <edge source="HKG" target="USA">
      <data key="d0">83325408</data>
    </edge>
    <edge source="HKG" target="URY">
      <data key="d0">14004</data>
    </edge>
    <edge source="IDN" target="DZA">
      <data key="d0">103328</data>
    </edge>
    <edge source="IDN" target="ARG">
      <data key="d0">23698806</data>
    </edge>
    <edge source="IDN" target="AUS">
      <data key="d0">31015635</data>
    </edge>
    <edge source="IDN" target="AUT">
      <data key="d0">1313016</data>
    </edge>
    <edge source="IDN" target="BEL">
      <data key="d0">2537199</data>
    </edge>
    <edge source="IDN" target="BOL">
      <data key="d0">4563572</data>
    </edge>
    <edge source="IDN" target="BRA">
      <data key="d0">138150144</data>
    </edge>
    <edge source="IDN" target="BGR">
      <data key="d0">288589</data>
    </edge>
    <edge source="IDN" target="BLR">
      <data key="d0">53165</data>
    </edge>
    <edge source="IDN" target="KHM">
      <data key="d0">9378329</data>
    </edge>
    <edge source="IDN" target="CAN">
      <data key="d0">4687837</data>
    </edge>
    <edge source="IDN" target="LKA">
      <data key="d0">1274248</data>
    </edge>
    <edge source="IDN" target="CHL">
      <data key="d0">5742414</data>
    </edge>
    <edge source="IDN" target="CHN">
      <data key="d0">74236633</data>
    </edge>
    <edge source="IDN" target="COL">
      <data key="d0">19535223</data>
    </edge>
    <edge source="IDN" target="CRI">
      <data key="d0">34172697</data>
    </edge>
    <edge source="IDN" target="HRV">
      <data key="d0">37519</data>
    </edge>
    <edge source="IDN" target="CZE">
      <data key="d0">749354</data>
    </edge>
    <edge source="IDN" target="BEN">
      <data key="d0">19830854</data>
    </edge>
    <edge source="IDN" target="DNK">
      <data key="d0">11153697</data>
    </edge>
    <edge source="IDN" target="ECU">
      <data key="d0">23414697</data>
    </edge>
    <edge source="IDN" target="SLV">
      <data key="d0">2091658</data>
    </edge>
    <edge source="IDN" target="ETH">
      <data key="d0">1325653</data>
    </edge>
    <edge source="IDN" target="EST">
      <data key="d0">1681570</data>
    </edge>
    <edge source="IDN" target="FIN">
      <data key="d0">3393536</data>
    </edge>
    <edge source="IDN" target="FRA">
      <data key="d0">6579083</data>
    </edge>
    <edge source="IDN" target="GEO">
      <data key="d0">18195</data>
    </edge>
    <edge source="IDN" target="DEU">
      <data key="d0">35495735</data>
    </edge>
    <edge source="IDN" target="GHA">
      <data key="d0">728403</data>
    </edge>
    <edge source="IDN" target="GRC">
      <data key="d0">3814073</data>
    </edge>
    <edge source="IDN" target="GTM">
      <data key="d0">13394405</data>
    </edge>
    <edge source="IDN" target="HND">
      <data key="d0">1456118</data>
    </edge>
    <edge source="IDN" target="HKG">
      <data key="d0">15471860</data>
    </edge>
    <edge source="IDN" target="HUN">
      <data key="d0">452274</data>
    </edge>
    <edge source="IDN" target="IRL">
      <data key="d0">58261</data>
    </edge>
    <edge source="IDN" target="ISR">
      <data key="d0">1100179</data>
    </edge>
    <edge source="IDN" target="ITA">
      <data key="d0">9480652</data>
    </edge>
    <edge source="IDN" target="CIV">
      <data key="d0">38832</data>
    </edge>
    <edge source="IDN" target="JAM">
      <data key="d0">2508378</data>
    </edge>
    <edge source="IDN" target="JPN">
      <data key="d0">488400514</data>
    </edge>
    <edge source="IDN" target="KAZ">
      <data key="d0">166214</data>
    </edge>
    <edge source="IDN" target="JOR">
      <data key="d0">2298060</data>
    </edge>
    <edge source="IDN" target="KOR">
      <data key="d0">10637250</data>
    </edge>
    <edge source="IDN" target="LBN">
      <data key="d0">12780134</data>
    </edge>
    <edge source="IDN" target="LVA">
      <data key="d0">264389</data>
    </edge>
    <edge source="IDN" target="LTU">
      <data key="d0">206932</data>
    </edge>
    <edge source="IDN" target="MYS">
      <data key="d0">436413070</data>
    </edge>
    <edge source="IDN" target="MUS">
      <data key="d0">527529</data>
    </edge>
    <edge source="IDN" target="MEX">
      <data key="d0">245200243</data>
    </edge>
    <edge source="IDN" target="MAR">
      <data key="d0">35855</data>
    </edge>
    <edge source="IDN" target="OMN">
      <data key="d0">36830291</data>
    </edge>
    <edge source="IDN" target="NLD">
      <data key="d0">41906659</data>
    </edge>
    <edge source="IDN" target="NZL">
      <data key="d0">1633635</data>
    </edge>
    <edge source="IDN" target="NIC">
      <data key="d0">6476256</data>
    </edge>
    <edge source="IDN" target="NER">
      <data key="d0">40790</data>
    </edge>
    <edge source="IDN" target="NOR">
      <data key="d0">2927943</data>
    </edge>
    <edge source="IDN" target="PAK">
      <data key="d0">66700125</data>
    </edge>
[truncated: 96,629 more chars]
