# Supplementary material for: Core-periphery structure in sectoral international trade networks: A new approach to an old theory
Source: PLoS One. 2020 Apr 2;15(4):e0229547. doi: 10.1371/journal.pone.0229547 (PMC7117750; doi:10.1371/journal.pone.0229547)
Supplement: S8 File — (ZIP) [file pone.0229547.s008.zip › S8_File/Networks 2016/79-OTHR.TRANSPORT EQUIPMENT.graphml]

<?xml version='1.0' encoding='utf-8'?>
<graphml xmlns="http://graphml.graphdrawing.org/xmlns" xmlns:xsi="http://www.w3.org/2001/XMLSchema-instance" xsi:schemaLocation="http://graphml.graphdrawing.org/xmlns http://graphml.graphdrawing.org/xmlns/1.0/graphml.xsd">
  <key attr.name="weight" attr.type="long" for="edge" id="d0" />
  <graph edgedefault="directed">
    <node id="ALB" />
    <node id="ITA" />
    <node id="DZA" />
    <node id="MAR" />
    <node id="RUS" />
    <node id="TUR" />
    <node id="UKR" />
    <node id="GBR" />
    <node id="USA" />
    <node id="AZE" />
    <node id="GEO" />
    <node id="POL" />
    <node id="ARG" />
    <node id="AUS" />
    <node id="BOL" />
    <node id="BRA" />
    <node id="CAN" />
    <node id="CHL" />
    <node id="CHN" />
    <node id="COL" />
    <node id="FRA" />
    <node id="DEU" />
    <node id="JPN" />
    <node id="MEX" />
    <node id="MOZ" />
    <node id="NZL" />
    <node id="PRY" />
    <node id="PER" />
    <node id="IND" />
    <node id="ZAF" />
    <node id="ESP" />
    <node id="URY" />
    <node id="AUT" />
    <node id="BEL" />
    <node id="BGR" />
    <node id="CAF" />
    <node id="LKA" />
    <node id="HRV" />
    <node id="CZE" />
    <node id="DNK" />
    <node id="ETH" />
    <node id="FIN" />
    <node id="HKG" />
    <node id="HUN" />
    <node id="IDN" />
    <node id="IRL" />
    <node id="ISR" />
    <node id="KAZ" />
    <node id="KOR" />
    <node id="LBN" />
    <node id="LVA" />
    <node id="LTU" />
    <node id="MYS" />
    <node id="MUS" />
    <node id="OMN" />
    <node id="NAM" />
    <node id="NLD" />
    <node id="NOR" />
    <node id="PAK" />
    <node id="PAN" />
    <node id="PHL" />
    <node id="PRT" />
    <node id="ROU" />
    <node id="SAU" />
    <node id="SEN" />
    <node id="SGP" />
    <node id="SVK" />
    <node id="VNM" />
    <node id="SVN" />
    <node id="SWE" />
    <node id="CHE" />
    <node id="THA" />
    <node id="ARE" />
    <node id="UGA" />
    <node id="MKD" />
    <node id="TZA" />
    <node id="BLR" />
    <node id="CMR" />
    <node id="SLV" />
    <node id="EST" />
    <node id="GRC" />
    <node id="GTM" />
    <node id="JOR" />
    <node id="MDA" />
    <node id="SRB" />
    <node id="TUN" />
    <node id="EGY" />
    <node id="ARM" />
    <node id="BDI" />
    <node id="CRI" />
    <node id="BEN" />
    <node id="GMB" />
    <node id="GHA" />
    <node id="CIV" />
    <node id="MDG" />
    <node id="MRT" />
    <node id="NER" />
    <node id="ZWE" />
    <node id="TGO" />
    <node id="BFA" />
    <node id="BWA" />
    <node id="MWI" />
    <node id="ECU" />
    <node id="KGZ" />
    <node id="KHM" />
    <node id="HND" />
    <node id="JAM" />
    <node id="NIC" />
    <edge source="ALB" target="ITA">
      <data key="d0">74786</data>
    </edge>
    <edge source="ITA" target="ALB">
      <data key="d0">2790045</data>
    </edge>
    <edge source="ITA" target="DZA">
      <data key="d0">22576495</data>
    </edge>
    <edge source="ITA" target="AZE">
      <data key="d0">2070483</data>
    </edge>
    <edge source="ITA" target="ARG">
      <data key="d0">25645876</data>
    </edge>
    <edge source="ITA" target="AUS">
      <data key="d0">273734197</data>
    </edge>
    <edge source="ITA" target="AUT">
      <data key="d0">25453865</data>
    </edge>
    <edge source="ITA" target="BEL">
      <data key="d0">39617949</data>
    </edge>
    <edge source="ITA" target="BOL">
      <data key="d0">24092</data>
    </edge>
    <edge source="ITA" target="BWA">
      <data key="d0">63182</data>
    </edge>
    <edge source="ITA" target="BRA">
      <data key="d0">84124653</data>
    </edge>
    <edge source="ITA" target="BGR">
      <data key="d0">4809476</data>
    </edge>
    <edge source="ITA" target="BLR">
      <data key="d0">335162</data>
    </edge>
    <edge source="ITA" target="CMR">
      <data key="d0">439144</data>
    </edge>
    <edge source="ITA" target="CAN">
      <data key="d0">104616722</data>
    </edge>
    <edge source="ITA" target="LKA">
      <data key="d0">44194</data>
    </edge>
    <edge source="ITA" target="CHL">
      <data key="d0">11669681</data>
    </edge>
    <edge source="ITA" target="CHN">
      <data key="d0">220026582</data>
    </edge>
    <edge source="ITA" target="COL">
      <data key="d0">4858093</data>
    </edge>
    <edge source="ITA" target="CRI">
      <data key="d0">299710</data>
    </edge>
    <edge source="ITA" target="HRV">
      <data key="d0">37068915</data>
    </edge>
    <edge source="ITA" target="CZE">
      <data key="d0">9252016</data>
    </edge>
    <edge source="ITA" target="DNK">
      <data key="d0">76780623</data>
    </edge>
    <edge source="ITA" target="ECU">
      <data key="d0">679766</data>
    </edge>
    <edge source="ITA" target="ETH">
      <data key="d0">1800619</data>
    </edge>
    <edge source="ITA" target="EST">
      <data key="d0">5955705</data>
    </edge>
    <edge source="ITA" target="FIN">
      <data key="d0">5303134</data>
    </edge>
    <edge source="ITA" target="FRA">
      <data key="d0">1535088862</data>
    </edge>
    <edge source="ITA" target="GEO">
      <data key="d0">86970</data>
    </edge>
    <edge source="ITA" target="DEU">
      <data key="d0">286154736</data>
    </edge>
    <edge source="ITA" target="GHA">
      <data key="d0">448124</data>
    </edge>
    <edge source="ITA" target="GRC">
      <data key="d0">13850238</data>
    </edge>
    <edge source="ITA" target="GTM">
      <data key="d0">1641684</data>
    </edge>
    <edge source="ITA" target="HKG">
      <data key="d0">76121850</data>
    </edge>
    <edge source="ITA" target="HUN">
      <data key="d0">15562936</data>
    </edge>
    <edge source="ITA" target="IDN">
      <data key="d0">10150473</data>
    </edge>
    <edge source="ITA" target="IRL">
      <data key="d0">119732951</data>
    </edge>
    <edge source="ITA" target="ISR">
      <data key="d0">110135594</data>
    </edge>
    <edge source="ITA" target="CIV">
      <data key="d0">237523</data>
    </edge>
    <edge source="ITA" target="JAM">
      <data key="d0">100884</data>
    </edge>
    <edge source="ITA" target="JPN">
      <data key="d0">92471001</data>
    </edge>
    <edge source="ITA" target="KAZ">
      <data key="d0">789813</data>
    </edge>
    <edge source="ITA" target="JOR">
      <data key="d0">4793525</data>
    </edge>
    <edge source="ITA" target="KOR">
      <data key="d0">50773395</data>
    </edge>
    <edge source="ITA" target="KGZ">
      <data key="d0">252066</data>
    </edge>
    <edge source="ITA" target="LBN">
      <data key="d0">1814639</data>
    </edge>
    <edge source="ITA" target="LVA">
      <data key="d0">5734335</data>
    </edge>
    <edge source="ITA" target="LTU">
      <data key="d0">463874</data>
    </edge>
    <edge source="ITA" target="MDG">
      <data key="d0">22597</data>
    </edge>
    <edge source="ITA" target="MYS">
      <data key="d0">79737631</data>
    </edge>
    <edge source="ITA" target="MRT">
      <data key="d0">698513</data>
    </edge>
    <edge source="ITA" target="MUS">
      <data key="d0">12234</data>
    </edge>
    <edge source="ITA" target="MEX">
      <data key="d0">88314046</data>
    </edge>
    <edge source="ITA" target="MDA">
      <data key="d0">96131</data>
    </edge>
    <edge source="ITA" target="MAR">
      <data key="d0">4523557</data>
    </edge>
    <edge source="ITA" target="MOZ">
      <data key="d0">100697</data>
    </edge>
    <edge source="ITA" target="OMN">
      <data key="d0">222357558</data>
    </edge>
    <edge source="ITA" target="NAM">
      <data key="d0">32042</data>
    </edge>
    <edge source="ITA" target="NLD">
      <data key="d0">72070637</data>
    </edge>
    <edge source="ITA" target="NZL">
      <data key="d0">18536448</data>
    </edge>
    <edge source="ITA" target="NOR">
      <data key="d0">38115951</data>
    </edge>
    <edge source="ITA" target="PAK">
      <data key="d0">63534582</data>
    </edge>
    <edge source="ITA" target="PAN">
      <data key="d0">32340204</data>
    </edge>
    <edge source="ITA" target="PRY">
      <data key="d0">203438</data>
    </edge>
    <edge source="ITA" target="PER">
      <data key="d0">71151016</data>
    </edge>
    <edge source="ITA" target="PHL">
      <data key="d0">10100999</data>
    </edge>
    <edge source="ITA" target="POL">
      <data key="d0">61245135</data>
    </edge>
    <edge source="ITA" target="PRT">
      <data key="d0">7102493</data>
    </edge>
    <edge source="ITA" target="ROU">
      <data key="d0">10651018</data>
    </edge>
    <edge source="ITA" target="RUS">
      <data key="d0">82134103</data>
    </edge>
    <edge source="ITA" target="SAU">
      <data key="d0">36309474</data>
    </edge>
    <edge source="ITA" target="SEN">
      <data key="d0">828413</data>
    </edge>
    <edge source="ITA" target="SRB">
      <data key="d0">2044901</data>
    </edge>
    <edge source="ITA" target="IND">
      <data key="d0">34889800</data>
    </edge>
    <edge source="ITA" target="SGP">
      <data key="d0">17431589</data>
    </edge>
    <edge source="ITA" target="SVK">
      <data key="d0">3748812</data>
    </edge>
    <edge source="ITA" target="VNM">
      <data key="d0">1031507</data>
    </edge>
    <edge source="ITA" target="SVN">
      <data key="d0">9873416</data>
    </edge>
    <edge source="ITA" target="ZAF">
      <data key="d0">12366302</data>
    </edge>
    <edge source="ITA" target="ZWE">
      <data key="d0">101897</data>
    </edge>
    <edge source="ITA" target="ESP">
      <data key="d0">150874409</data>
    </edge>
    <edge source="ITA" target="SWE">
      <data key="d0">33434208</data>
    </edge>
    <edge source="ITA" target="CHE">
      <data key="d0">153752405</data>
    </edge>
    <edge source="ITA" target="THA">
      <data key="d0">38705766</data>
    </edge>
    <edge source="ITA" target="ARE">
      <data key="d0">125996698</data>
    </edge>
    <edge source="ITA" target="TUN">
      <data key="d0">11621850</data>
    </edge>
    <edge source="ITA" target="TUR">
      <data key="d0">175285580</data>
    </edge>
    <edge source="ITA" target="UGA">
      <data key="d0">21444</data>
    </edge>
    <edge source="ITA" target="UKR">
      <data key="d0">1845262</data>
    </edge>
    <edge source="ITA" target="MKD">
      <data key="d0">247382</data>
    </edge>
    <edge source="ITA" target="EGY">
      <data key="d0">9552499</data>
    </edge>
    <edge source="ITA" target="GBR">
      <data key="d0">413368357</data>
    </edge>
    <edge source="ITA" target="TZA">
      <data key="d0">2814161</data>
    </edge>
    <edge source="ITA" target="USA">
      <data key="d0">3350362389</data>
    </edge>
    <edge source="ITA" target="BFA">
      <data key="d0">21247</data>
    </edge>
    <edge source="ITA" target="URY">
      <data key="d0">1482483</data>
    </edge>
    <edge source="DZA" target="ITA">
      <data key="d0">27472</data>
    </edge>
    <edge source="DZA" target="MAR">
      <data key="d0">67249</data>
    </edge>
    <edge source="DZA" target="RUS">
      <data key="d0">955233</data>
    </edge>
    <edge source="DZA" target="TUR">
      <data key="d0">785144</data>
    </edge>
    <edge source="DZA" target="UKR">
      <data key="d0">22339</data>
    </edge>
    <edge source="DZA" target="GBR">
      <data key="d0">119789</data>
    </edge>
    <edge source="DZA" target="USA">
      <data key="d0">37953</data>
    </edge>
    <edge source="MAR" target="BEL">
      <data key="d0">8462327</data>
    </edge>
    <edge source="MAR" target="BRA">
      <data key="d0">8163461</data>
    </edge>
    <edge source="MAR" target="CAN">
      <data key="d0">12969051</data>
    </edge>
    <edge source="MAR" target="CHN">
      <data key="d0">15516908</data>
    </edge>
    <edge source="MAR" target="FRA">
      <data key="d0">375837498</data>
    </edge>
    <edge source="MAR" target="DEU">
      <data key="d0">73625</data>
    </edge>
    <edge source="MAR" target="GRC">
      <data key="d0">1159685</data>
    </edge>
    <edge source="MAR" target="ITA">
      <data key="d0">213203</data>
    </edge>
    <edge source="MAR" target="CIV">
      <data key="d0">35713</data>
    </edge>
    <edge source="MAR" target="MRT">
      <data key="d0">689896</data>
    </edge>
    <edge source="MAR" target="NLD">
      <data key="d0">403580</data>
    </edge>
    <edge source="MAR" target="POL">
      <data key="d0">1477714</data>
    </edge>
    <edge source="MAR" target="PRT">
      <data key="d0">610203</data>
    </edge>
    <edge source="MAR" target="ROU">
      <data key="d0">34134</data>
    </edge>
    <edge source="MAR" target="RUS">
      <data key="d0">218985</data>
    </edge>
    <edge source="MAR" target="SEN">
      <data key="d0">505384</data>
    </edge>
    <edge source="MAR" target="ESP">
      <data key="d0">6492408</data>
    </edge>
    <edge source="MAR" target="ARE">
      <data key="d0">28594</data>
    </edge>
    <edge source="MAR" target="TUN">
      <data key="d0">95539</data>
    </edge>
    <edge source="MAR" target="GBR">
      <data key="d0">8423794</data>
    </edge>
    <edge source="MAR" target="USA">
      <data key="d0">9559807</data>
    </edge>
    <edge source="RUS" target="DZA">
      <data key="d0">36854</data>
    </edge>
    <edge source="RUS" target="AZE">
      <data key="d0">20240830</data>
    </edge>
    <edge source="RUS" target="AUS">
      <data key="d0">57646</data>
    </edge>
    <edge source="RUS" target="AUT">
      <data key="d0">6341139</data>
    </edge>
    <edge source="RUS" target="ARM">
      <data key="d0">250202</data>
    </edge>
    <edge source="RUS" target="BGR">
      <data key="d0">11550721</data>
    </edge>
    <edge source="RUS" target="BLR">
      <data key="d0">32775567</data>
    </edge>
    <edge source="RUS" target="CAN">
      <data key="d0">1368410</data>
    </edge>
    <edge source="RUS" target="CHN">
      <data key="d0">81936203</data>
    </edge>
    <edge source="RUS" target="HRV">
      <data key="d0">438153</data>
    </edge>
    <edge source="RUS" target="CZE">
      <data key="d0">2044042</data>
    </edge>
    <edge source="RUS" target="BEN">
      <data key="d0">255724</data>
    </edge>
    <edge source="RUS" target="DNK">
      <data key="d0">5569750</data>
    </edge>
    <edge source="RUS" target="EST">
      <data key="d0">32476909</data>
    </edge>
    <edge source="RUS" target="FIN">
      <data key="d0">1757933</data>
    </edge>
    <edge source="RUS" target="FRA">
      <data key="d0">910924</data>
    </edge>
    <edge source="RUS" target="GEO">
      <data key="d0">8196548</data>
    </edge>
    <edge source="RUS" target="DEU">
      <data key="d0">4176105</data>
    </edge>
    <edge source="RUS" target="GRC">
      <data key="d0">750000</data>
    </edge>
    <edge source="RUS" target="HKG">
      <data key="d0">185601</data>
    </edge>
    <edge source="RUS" target="HUN">
      <data key="d0">187465</data>
    </edge>
    <edge source="RUS" target="ITA">
      <data key="d0">146080</data>
    </edge>
    <edge source="RUS" target="JPN">
      <data key="d0">191240743</data>
    </edge>
    <edge source="RUS" target="KAZ">
      <data key="d0">118670985</data>
    </edge>
    <edge source="RUS" target="KOR">
      <data key="d0">22462282</data>
    </edge>
    <edge source="RUS" target="KGZ">
      <data key="d0">1400644</data>
    </edge>
    <edge source="RUS" target="LVA">
      <data key="d0">8347823</data>
    </edge>
    <edge source="RUS" target="LTU">
      <data key="d0">16042228</data>
    </edge>
    <edge source="RUS" target="MEX">
      <data key="d0">6503200</data>
    </edge>
    <edge source="RUS" target="MDA">
      <data key="d0">175239</data>
    </edge>
    <edge source="RUS" target="NLD">
      <data key="d0">52684</data>
    </edge>
    <edge source="RUS" target="NOR">
      <data key="d0">13377629</data>
    </edge>
    <edge source="RUS" target="POL">
      <data key="d0">2453676</data>
    </edge>
    <edge source="RUS" target="PRT">
      <data key="d0">36313658</data>
    </edge>
    <edge source="RUS" target="ROU">
      <data key="d0">78532</data>
    </edge>
    <edge source="RUS" target="SRB">
      <data key="d0">85724775</data>
    </edge>
    <edge source="RUS" target="IND">
      <data key="d0">7905281</data>
    </edge>
    <edge source="RUS" target="SVK">
      <data key="d0">2994735</data>
    </edge>
    <edge source="RUS" target="VNM">
      <data key="d0">316624</data>
    </edge>
    <edge source="RUS" target="SVN">
      <data key="d0">540654</data>
    </edge>
    <edge source="RUS" target="ESP">
      <data key="d0">708928</data>
    </edge>
    <edge source="RUS" target="SWE">
      <data key="d0">115607</data>
    </edge>
    <edge source="RUS" target="ARE">
      <data key="d0">65496</data>
    </edge>
    <edge source="RUS" target="TUR">
      <data key="d0">36255790</data>
    </edge>
    <edge source="RUS" target="UKR">
      <data key="d0">60161913</data>
    </edge>
    <edge source="RUS" target="MKD">
      <data key="d0">131129</data>
    </edge>
    <edge source="RUS" target="GBR">
      <data key="d0">56983269</data>
    </edge>
    <edge source="RUS" target="USA">
      <data key="d0">12450539</data>
    </edge>
    <edge source="TUR" target="ALB">
      <data key="d0">490232</data>
    </edge>
    <edge source="TUR" target="DZA">
      <data key="d0">115694</data>
    </edge>
    <edge source="TUR" target="AZE">
      <data key="d0">480574</data>
    </edge>
    <edge source="TUR" target="AUS">
      <data key="d0">1856685</data>
    </edge>
    <edge source="TUR" target="AUT">
      <data key="d0">1350662</data>
    </edge>
    <edge source="TUR" target="BEL">
      <data key="d0">837307</data>
    </edge>
    <edge source="TUR" target="BRA">
      <data key="d0">16538455</data>
    </edge>
    <edge source="TUR" target="BGR">
      <data key="d0">474337</data>
    </edge>
    <edge source="TUR" target="CAN">
      <data key="d0">71290302</data>
    </edge>
    <edge source="TUR" target="LKA">
      <data key="d0">1128900</data>
    </edge>
    <edge source="TUR" target="CHN">
      <data key="d0">721847</data>
    </edge>
    <edge source="TUR" target="COL">
      <data key="d0">27000</data>
    </edge>
    <edge source="TUR" target="HRV">
      <data key="d0">645042</data>
    </edge>
    <edge source="TUR" target="CZE">
      <data key="d0">453414</data>
    </edge>
    <edge source="TUR" target="DNK">
      <data key="d0">7035883</data>
    </edge>
    <edge source="TUR" target="ETH">
      <data key="d0">25980</data>
    </edge>
    <edge source="TUR" target="EST">
      <data key="d0">25767213</data>
    </edge>
    <edge source="TUR" target="FRA">
      <data key="d0">22368626</data>
    </edge>
    <edge source="TUR" target="GEO">
      <data key="d0">318267</data>
    </edge>
    <edge source="TUR" target="DEU">
      <data key="d0">214611748</data>
    </edge>
    <edge source="TUR" target="GHA">
      <data key="d0">16042</data>
    </edge>
    <edge source="TUR" target="GRC">
      <data key="d0">1842872</data>
    </edge>
    <edge source="TUR" target="HKG">
      <data key="d0">11858617</data>
    </edge>
    <edge source="TUR" target="HUN">
      <data key="d0">1391223</data>
    </edge>
    <edge source="TUR" target="IDN">
      <data key="d0">155024</data>
    </edge>
    <edge source="TUR" target="IRL">
      <data key="d0">25870649</data>
    </edge>
    <edge source="TUR" target="ISR">
      <data key="d0">8782546</data>
    </edge>
    <edge source="TUR" target="ITA">
      <data key="d0">162995533</data>
    </edge>
    <edge source="TUR" target="CIV">
      <data key="d0">70355</data>
    </edge>
    <edge source="TUR" target="JPN">
      <data key="d0">702660</data>
    </edge>
    <edge source="TUR" target="KAZ">
      <data key="d0">67621</data>
    </edge>
    <edge source="TUR" target="JOR">
      <data key="d0">897802</data>
    </edge>
    <edge source="TUR" target="KOR">
      <data key="d0">10415005</data>
    </edge>
    <edge source="TUR" target="KGZ">
      <data key="d0">2264989</data>
    </edge>
    <edge source="TUR" target="LBN">
      <data key="d0">994898</data>
    </edge>
    <edge source="TUR" target="LTU">
      <data key="d0">64215</data>
    </edge>
    <edge source="TUR" target="MYS">
      <data key="d0">64035</data>
    </edge>
    <edge source="TUR" target="MRT">
      <data key="d0">21249</data>
    </edge>
    <edge source="TUR" target="MUS">
      <data key="d0">4270000</data>
    </edge>
    <edge source="TUR" target="MEX">
      <data key="d0">396180</data>
    </edge>
    <edge source="TUR" target="MAR">
      <data key="d0">10915814</data>
    </edge>
    <edge source="TUR" target="OMN">
      <data key="d0">63310</data>
    </edge>
    <edge source="TUR" target="NLD">
      <data key="d0">12098815</data>
    </edge>
    <edge source="TUR" target="NZL">
      <data key="d0">4187201</data>
    </edge>
    <edge source="TUR" target="NOR">
      <data key="d0">263272678</data>
    </edge>
    <edge source="TUR" target="PAK">
      <data key="d0">24417932</data>
    </edge>
    <edge source="TUR" target="PAN">
      <data key="d0">11399131</data>
    </edge>
    <edge source="TUR" target="PHL">
      <data key="d0">298739</data>
    </edge>
    <edge source="TUR" target="POL">
      <data key="d0">1159666</data>
    </edge>
    <edge source="TUR" target="PRT">
      <data key="d0">976720</data>
    </edge>
    <edge source="TUR" target="ROU">
      <data key="d0">471391</data>
    </edge>
    <edge source="TUR" target="RUS">
      <data key="d0">24543806</data>
    </edge>
    <edge source="TUR" target="SAU">
      <data key="d0">9542565</data>
    </edge>
    <edge source="TUR" target="SRB">
      <data key="d0">198000</data>
    </edge>
    <edge source="TUR" target="IND">
      <data key="d0">3490466</data>
    </edge>
    <edge source="TUR" target="SGP">
      <data key="d0">21670761</data>
    </edge>
    <edge source="TUR" target="VNM">
      <data key="d0">88088</data>
    </edge>
    <edge source="TUR" target="SVN">
      <data key="d0">2093033</data>
    </edge>
    <edge source="TUR" target="ZAF">
      <data key="d0">45701</data>
    </edge>
    <edge source="TUR" target="ESP">
      <data key="d0">5532797</data>
    </edge>
    <edge source="TUR" target="SWE">
      <data key="d0">578577</data>
    </edge>
    <edge source="TUR" target="CHE">
      <data key="d0">1431791</data>
    </edge>
    <edge source="TUR" target="THA">
      <data key="d0">27133</data>
    </edge>
    <edge source="TUR" target="ARE">
      <data key="d0">51672491</data>
    </edge>
    <edge source="TUR" target="TUN">
      <data key="d0">164059</data>
    </edge>
    <edge source="TUR" target="UKR">
      <data key="d0">2808977</data>
    </edge>
    <edge source="TUR" target="MKD">
      <data key="d0">139060</data>
    </edge>
    <edge source="TUR" target="EGY">
      <data key="d0">234747</data>
    </edge>
    <edge source="TUR" target="GBR">
      <data key="d0">56343585</data>
    </edge>
    <edge source="TUR" target="TZA">
      <data key="d0">881785</data>
    </edge>
    <edge source="TUR" target="USA">
      <data key="d0">301050519</data>
    </edge>
    <edge source="UKR" target="DZA">
      <data key="d0">512379</data>
    </edge>
    <edge source="UKR" target="AZE">
      <data key="d0">590148</data>
    </edge>
    <edge source="UKR" target="ARG">
      <data key="d0">13310</data>
    </edge>
    <edge source="UKR" target="AUS">
      <data key="d0">2026208</data>
    </edge>
    <edge source="UKR" target="AUT">
      <data key="d0">256770</data>
    </edge>
    <edge source="UKR" target="ARM">
      <data key="d0">18749</data>
    </edge>
    <edge source="UKR" target="BGR">
      <data key="d0">23072499</data>
    </edge>
    <edge source="UKR" target="BLR">
      <data key="d0">7186862</data>
    </edge>
    <edge source="UKR" target="CAN">
      <data key="d0">9476516</data>
    </edge>
    <edge source="UKR" target="CHL">
      <data key="d0">18984</data>
    </edge>
    <edge source="UKR" target="CHN">
      <data key="d0">11814823</data>
    </edge>
    <edge source="UKR" target="HRV">
      <data key="d0">178949</data>
    </edge>
    <edge source="UKR" target="CZE">
      <data key="d0">1925558</data>
    </edge>
    <edge source="UKR" target="DNK">
      <data key="d0">172087</data>
    </edge>
    <edge source="UKR" target="ETH">
      <data key="d0">1983189</data>
    </edge>
    <edge source="UKR" target="EST">
      <data key="d0">487498</data>
    </edge>
    <edge source="UKR" target="FIN">
      <data key="d0">367750</data>
    </edge>
    <edge source="UKR" target="FRA">
      <data key="d0">2285459</data>
    </edge>
    <edge source="UKR" target="GEO">
      <data key="d0">3193465</data>
    </edge>
    <edge source="UKR" target="DEU">
      <data key="d0">4360882</data>
    </edge>
    <edge source="UKR" target="GRC">
      <data key="d0">371456</data>
    </edge>
    <edge source="UKR" target="HKG">
      <data key="d0">11553</data>
    </edge>
    <edge source="UKR" target="HUN">
      <data key="d0">306215</data>
    </edge>
    <edge source="UKR" target="ISR">
      <data key="d0">49437</data>
    </edge>
    <edge source="UKR" target="ITA">
      <data key="d0">9498263</data>
    </edge>
    <edge source="UKR" target="JPN">
      <data key="d0">17798</data>
    </edge>
    <edge source="UKR" target="KAZ">
      <data key="d0">3012506</data>
    </edge>
    <edge source="UKR" target="JOR">
      <data key="d0">28359</data>
    </edge>
    <edge source="UKR" target="KOR">
      <data key="d0">15973</data>
    </edge>
    <edge source="UKR" target="LBN">
      <data key="d0">92225</data>
    </edge>
    <edge source="UKR" target="LVA">
      <data key="d0">6260878</data>
    </edge>
    <edge source="UKR" target="LTU">
      <data key="d0">9927265</data>
    </edge>
    <edge source="UKR" target="MEX">
      <data key="d0">4653914</data>
    </edge>
    <edge source="UKR" target="MDA">
      <data key="d0">107379</data>
    </edge>
    <edge source="UKR" target="NLD">
      <data key="d0">950511</data>
    </edge>
    <edge source="UKR" target="NZL">
      <data key="d0">1544063</data>
    </edge>
    <edge source="UKR" target="NOR">
      <data key="d0">3627489</data>
    </edge>
    <edge source="UKR" target="PAK">
      <data key="d0">2026792</data>
    </edge>
    <edge source="UKR" target="PAN">
      <data key="d0">4862104</data>
    </edge>
    <edge source="UKR" target="POL">
      <data key="d0">2500580</data>
    </edge>
    <edge source="UKR" target="ROU">
      <data key="d0">2405541</data>
    </edge>
    <edge source="UKR" target="RUS">
      <data key="d0">154592425</data>
    </edge>
    <edge source="UKR" target="SAU">
      <data key="d0">2647055</data>
    </edge>
    <edge source="UKR" target="IND">
      <data key="d0">16629399</data>
    </edge>
    <edge source="UKR" target="SGP">
      <data key="d0">13554</data>
    </edge>
    <edge source="UKR" target="SVK">
      <data key="d0">4559191</data>
    </edge>
    <edge source="UKR" target="VNM">
      <data key="d0">404390</data>
    </edge>
    <edge source="UKR" target="SVN">
      <data key="d0">1509396</data>
    </edge>
    <edge source="UKR" target="ZAF">
      <data key="d0">9674294</data>
    </edge>
    <edge source="UKR" target="ESP">
      <data key="d0">265126</data>
    </edge>
    <edge source="UKR" target="SWE">
      <data key="d0">2102432</data>
    </edge>
    <edge source="UKR" target="CHE">
      <data key="d0">173202</data>
    </edge>
    <edge source="UKR" target="ARE">
      <data key="d0">4224073</data>
    </edge>
    <edge source="UKR" target="TUN">
      <data key="d0">45804</data>
    </edge>
    <edge source="UKR" target="TUR">
      <data key="d0">18661048</data>
    </edge>
    <edge source="UKR" target="UGA">
      <data key="d0">12991</data>
    </edge>
    <edge source="UKR" target="EGY">
      <data key="d0">19084</data>
    </edge>
    <edge source="UKR" target="GBR">
      <data key="d0">3088131</data>
    </edge>
    <edge source="UKR" target="USA">
      <data key="d0">25268149</data>
    </edge>
    <edge source="GBR" target="ALB">
      <data key="d0">6805481</data>
    </edge>
    <edge source="GBR" target="DZA">
      <data key="d0">27049157</data>
    </edge>
    <edge source="GBR" target="AZE">
      <data key="d0">35502298</data>
    </edge>
    <edge source="GBR" target="ARG">
      <data key="d0">8383605</data>
    </edge>
    <edge source="GBR" target="AUS">
      <data key="d0">93110401</data>
    </edge>
    <edge source="GBR" target="AUT">
      <data key="d0">30887070</data>
    </edge>
    <edge source="GBR" target="ARM">
      <data key="d0">10525</data>
    </edge>
    <edge source="GBR" target="BEL">
      <data key="d0">28845414</data>
    </edge>
    <edge source="GBR" target="BOL">
      <data key="d0">262036</data>
    </edge>
    <edge source="GBR" target="BWA">
      <data key="d0">237673</data>
    </edge>
    <edge source="GBR" target="BRA">
      <data key="d0">146076578</data>
    </edge>
    <edge source="GBR" target="BGR">
      <data key="d0">4426074</data>
    </edge>
    <edge source="GBR" target="BLR">
      <data key="d0">182729</data>
    </edge>
    <edge source="GBR" target="KHM">
      <data key="d0">50034</data>
    </edge>
    <edge source="GBR" target="CMR">
      <data key="d0">70049</data>
    </edge>
    <edge source="GBR" target="CAN">
      <data key="d0">672622200</data>
    </edge>
    <edge source="GBR" target="CAF">
      <data key="d0">12644</data>
    </edge>
    <edge source="GBR" target="LKA">
      <data key="d0">2097695</data>
    </edge>
    <edge source="GBR" target="CHL">
      <data key="d0">7530744</data>
    </edge>
    <edge source="GBR" target="CHN">
      <data key="d0">229231623</data>
    </edge>
    <edge source="GBR" target="COL">
      <data key="d0">4699157</data>
    </edge>
    <edge source="GBR" target="CRI">
      <data key="d0">57245</data>
    </edge>
    <edge source="GBR" target="HRV">
      <data key="d0">6430431</data>
    </edge>
    <edge source="GBR" target="CZE">
      <data key="d0">12174061</data>
    </edge>
    <edge source="GBR" target="BEN">
      <data key="d0">101358</data>
    </edge>
    <edge source="GBR" target="DNK">
      <data key="d0">39174818</data>
    </edge>
    <edge source="GBR" target="ECU">
      <data key="d0">542098</data>
    </edge>
    <edge source="GBR" target="SLV">
      <data key="d0">520452</data>
    </edge>
    <edge source="GBR" target="ETH">
      <data key="d0">9905264</data>
    </edge>
    <edge source="GBR" target="EST">
      <data key="d0">2903936</data>
    </edge>
    <edge source="GBR" target="FIN">
      <data key="d0">7119862</data>
    </edge>
    <edge source="GBR" target="FRA">
      <data key="d0">4166633185</data>
    </edge>
    <edge source="GBR" target="GEO">
      <data key="d0">122444</data>
    </edge>
    <edge source="GBR" target="GMB">
      <data key="d0">232371</data>
    </edge>
    <edge source="GBR" target="DEU">
      <data key="d0">4832993923</data>
    </edge>
    <edge source="GBR" target="GHA">
      <data key="d0">13087224</data>
    </edge>
    <edge source="GBR" target="GRC">
      <data key="d0">7250934</data>
    </edge>
    <edge source="GBR" target="GTM">
      <data key="d0">208372</data>
    </edge>
    <edge source="GBR" target="HND">
      <data key="d0">18724</data>
    </edge>
    <edge source="GBR" target="HKG">
      <data key="d0">92847470</data>
    </edge>
    <edge source="GBR" target="HUN">
      <data key="d0">5384524</data>
    </edge>
    <edge source="GBR" target="IDN">
      <data key="d0">21599266</data>
    </edge>
    <edge source="GBR" target="IRL">
      <data key="d0">86466080</data>
    </edge>
    <edge source="GBR" target="ISR">
      <data key="d0">37723386</data>
    </edge>
    <edge source="GBR" target="ITA">
      <data key="d0">353150377</data>
    </edge>
    <edge source="GBR" target="CIV">
      <data key="d0">47000</data>
    </edge>
    <edge source="GBR" target="JAM">
      <data key="d0">2267655</data>
    </edge>
    <edge source="GBR" target="JPN">
      <data key="d0">187016811</data>
    </edge>
    <edge source="GBR" target="KAZ">
      <data key="d0">9215196</data>
    </edge>
    <edge source="GBR" target="JOR">
      <data key="d0">28390509</data>
    </edge>
    <edge source="GBR" target="KOR">
      <data key="d0">431159485</data>
    </edge>
    <edge source="GBR" target="KGZ">
      <data key="d0">306240</data>
    </edge>
    <edge source="GBR" target="LBN">
      <data key="d0">16864759</data>
    </edge>
    <edge source="GBR" target="LVA">
      <data key="d0">1469043</data>
    </edge>
    <edge source="GBR" target="LTU">
      <data key="d0">8212274</data>
    </edge>
    <edge source="GBR" target="MDG">
      <data key="d0">11387</data>
    </edge>
    <edge source="GBR" target="MWI">
      <data key="d0">44193</data>
    </edge>
    <edge source="GBR" target="MYS">
      <data key="d0">51229351</data>
    </edge>
    <edge source="GBR" target="MRT">
      <data key="d0">161188</data>
    </edge>
    <edge source="GBR" target="MUS">
      <data key="d0">1098756</data>
    </edge>
    <edge source="GBR" target="MEX">
      <data key="d0">53940221</data>
    </edge>
    <edge source="GBR" target="MDA">
      <data key="d0">91351</data>
    </edge>
    <edge source="GBR" target="MAR">
      <data key="d0">432094822</data>
    </edge>
    <edge source="GBR" target="MOZ">
      <data key="d0">99986</data>
    </edge>
    <edge source="GBR" target="OMN">
      <data key="d0">36345627</data>
    </edge>
    <edge source="GBR" target="NAM">
      <data key="d0">1067803</data>
    </edge>
    <edge source="GBR" target="NLD">
      <data key="d0">94457006</data>
    </edge>
    <edge source="GBR" target="NZL">
      <data key="d0">36475376</data>
    </edge>
    <edge source="GBR" target="NER">
      <data key="d0">23184</data>
    </edge>
    <edge source="GBR" target="NOR">
      <data key="d0">797355250</data>
    </edge>
    <edge source="GBR" target="PAK">
      <data key="d0">17925472</data>
    </edge>
    <edge source="GBR" target="PAN">
      <data key="d0">424361</data>
    </edge>
    <edge source="GBR" target="PER">
      <data key="d0">1722296</data>
    </edge>
    <edge source="GBR" target="PHL">
      <data key="d0">39321631</data>
    </edge>
    <edge source="GBR" target="POL">
      <data key="d0">35094494</data>
    </edge>
    <edge source="GBR" target="PRT">
      <data key="d0">20481356</data>
    </edge>
    <edge source="GBR" target="ROU">
      <data key="d0">10714522</data>
    </edge>
    <edge source="GBR" target="RUS">
      <data key="d0">388756925</data>
    </edge>
    <edge source="GBR" target="SAU">
      <data key="d0">1765909793</data>
    </edge>
    <edge source="GBR" target="SEN">
      <data key="d0">212722</data>
    </edge>
    <edge source="GBR" target="SRB">
      <data key="d0">3082343</data>
    </edge>
    <edge source="GBR" target="IND">
      <data key="d0">179414486</data>
    </edge>
    <edge source="GBR" target="SGP">
      <data key="d0">137731318</data>
    </edge>
    <edge source="GBR" target="SVK">
      <data key="d0">1940064</data>
    </edge>
    <edge source="GBR" target="VNM">
      <data key="d0">4856818</data>
    </edge>
    <edge source="GBR" target="SVN">
      <data key="d0">984352</data>
    </edge>
    <edge source="GBR" target="ZAF">
      <data key="d0">71534435</data>
    </edge>
    <edge source="GBR" target="ZWE">
      <data key="d0">68945</data>
    </edge>
    <edge source="GBR" target="ESP">
      <data key="d0">355085146</data>
    </edge>
    <edge source="GBR" target="SWE">
      <data key="d0">57320726</data>
    </edge>
    <edge source="GBR" target="CHE">
      <data key="d0">373207798</data>
    </edge>
    <edge source="GBR" target="THA">
      <data key="d0">14109401</data>
    </edge>
    <edge source="GBR" target="TGO">
      <data key="d0">102872</data>
    </edge>
    <edge source="GBR" target="ARE">
      <data key="d0">235808321</data>
    </edge>
    <edge source="GBR" target="TUN">
      <data key="d0">1863781</data>
    </edge>
    <edge source="GBR" target="TUR">
      <data key="d0">194391306</data>
    </edge>
    <edge source="GBR" target="UGA">
      <data key="d0">519486</data>
    </edge>
    <edge source="GBR" target="UKR">
      <data key="d0">37664290</data>
    </edge>
    <edge source="GBR" target="MKD">
      <data key="d0">48345</data>
    </edge>
    <edge source="GBR" target="EGY">
      <data key="d0">95339154</data>
    </edge>
    <edge source="GBR" target="TZA">
      <data key="d0">786469</data>
    </edge>
    <edge source="GBR" target="USA">
      <data key="d0">4284930028</data>
    </edge>
    <edge source="GBR" target="BFA">
      <data key="d0">52957</data>
    </edge>
    <edge source="GBR" target="URY">
      <data key="d0">227399</data>
    </edge>
    <edge source="USA" target="ALB">
      <data key="d0">138800</data>
    </edge>
    <edge source="USA" target="DZA">
      <data key="d0">86239995</data>
    </edge>
    <edge source="USA" target="AZE">
      <data key="d0">515137</data>
    </edge>
    <edge source="USA" target="ARG">
      <data key="d0">73742941</data>
    </edge>
    <edge source="USA" target="AUS">
      <data key="d0">1448342348</data>
    </edge>
    <edge source="USA" target="AUT">
      <data key="d0">10697703</data>
    </edge>
    <edge source="USA" target="BEL">
      <data key="d0">55793311</data>
    </edge>
    <edge source="USA" target="BOL">
      <data key="d0">1390729</data>
    </edge>
    <edge source="USA" target="BWA">
      <data key="d0">876814</data>
    </edge>
    <edge source="USA" target="BRA">
      <data key="d0">445616930</data>
    </edge>
    <edge source="USA" target="BGR">
      <data key="d0">545378</data>
    </edge>
    <edge source="USA" target="BLR">
      <data key="d0">1022057</data>
    </edge>
    <edge source="USA" target="KHM">
      <data key="d0">184575</data>
    </edge>
    <edge source="USA" target="CMR">
      <data key="d0">1888738</data>
    </edge>
    <edge source="USA" target="CAN">
      <data key="d0">1546800197</data>
    </edge>
    <edge source="USA" target="CAF">
      <data key="d0">266935</data>
    </edge>
    <edge source="USA" target="LKA">
      <data key="d0">1344196</data>
    </edge>
    <edge source="USA" target="CHL">
      <data key="d0">61560536</data>
    </edge>
    <edge source="USA" target="CHN">
      <data key="d0">75941287</data>
    </edge>
    <edge source="USA" target="COL">
      <data key="d0">88476599</data>
    </edge>
    <edge source="USA" target="CRI">
      <data key="d0">40668181</data>
    </edge>
    <edge source="USA" target="HRV">
      <data key="d0">4906780</data>
    </edge>
    <edge source="USA" target="CZE">
      <data key="d0">7403349</data>
    </edge>
    <edge source="USA" target="BEN">
      <data key="d0">30360</data>
    </edge>
    <edge source="USA" target="DNK">
      <data key="d0">142570196</data>
    </edge>
    <edge source="USA" target="ECU">
      <data key="d0">3666787</data>
    </edge>
    <edge source="USA" target="SLV">
      <data key="d0">11099156</data>
    </edge>
    <edge source="USA" target="ETH">
      <data key="d0">4371894</data>
    </edge>
    <edge source="USA" target="EST">
      <data key="d0">692785</data>
    </edge>
    <edge source="USA" target="FIN">
      <data key="d0">17896490</data>
    </edge>
    <edge source="USA" target="FRA">
      <data key="d0">956282780</data>
    </edge>
    <edge source="USA" target="GEO">
      <data key="d0">2902232</data>
    </edge>
    <edge source="USA" target="DEU">
      <data key="d0">241248099</data>
    </edge>
    <edge source="USA" target="GHA">
      <data key="d0">2376018</data>
    </edge>
    <edge source="USA" target="GRC">
      <data key="d0">102087636</data>
    </edge>
    <edge source="USA" target="GTM">
      <data key="d0">6178418</data>
    </edge>
    <edge source="USA" target="HND">
      <data key="d0">2236119</data>
    </edge>
    <edge source="USA" target="HKG">
      <data key="d0">8665215</data>
    </edge>
    <edge source="USA" target="HUN">
      <data key="d0">3462936</data>
    </edge>
    <edge source="USA" target="IDN">
      <data key="d0">65564578</data>
    </edge>
    <edge source="USA" target="IRL">
      <data key="d0">2336715</data>
    </edge>
    <edge source="USA" target="ISR">
      <data key="d0">405108259</data>
    </edge>
    <edge source="USA" target="ITA">
      <data key="d0">254417259</data>
    </edge>
    <edge source="USA" target="CIV">
      <data key="d0">13445685</data>
    </edge>
    <edge source="USA" target="JAM">
      <data key="d0">3099302</data>
    </edge>
    <edge source="USA" target="JPN">
      <data key="d0">1144919387</data>
    </edge>
    <edge source="USA" target="KAZ">
      <data key="d0">462453396</data>
    </edge>
    <edge source="USA" target="JOR">
      <data key="d0">31674494</data>
    </edge>
    <edge source="USA" target="KOR">
      <data key="d0">1755617504</data>
    </edge>
    <edge source="USA" target="LBN">
      <data key="d0">20459377</data>
    </edge>
    <edge source="USA" target="LVA">
      <data key="d0">439726</data>
    </edge>
    <edge source="USA" target="LTU">
      <data key="d0">5803295</data>
    </edge>
    <edge source="USA" target="MDG">
      <data key="d0">202111</data>
    </edge>
    <edge source="USA" target="MWI">
      <data key="d0">81602</data>
    </edge>
    <edge source="USA" target="MYS">
      <data key="d0">25335567</data>
    </edge>
    <edge source="USA" target="MRT">
      <data key="d0">1079261</data>
    </edge>
    <edge source="USA" target="MUS">
      <data key="d0">189904</data>
    </edge>
    <edge source="USA" target="MEX">
      <data key="d0">1705603786</data>
    </edge>
    <edge source="USA" target="MAR">
      <data key="d0">28236771</data>
    </edge>
    <edge source="USA" target="MOZ">
      <data key="d0">1119726</data>
    </edge>
    <edge source="USA" target="OMN">
      <data key="d0">11681024</data>
    </edge>
    <edge source="USA" target="NAM">
      <data key="d0">1764056</data>
    </edge>
    <edge source="USA" target="NLD">
      <data key="d0">196439624</data>
    </edge>
    <edge source="USA" target="NZL">
      <data key="d0">47301555</data>
    </edge>
    <edge source="USA" target="NIC">
      <data key="d0">1803228</data>
    </edge>
    <edge source="USA" target="NER">
      <data key="d0">26538254</data>
    </edge>
    <edge source="USA" target="NOR">
      <data key="d0">87882856</data>
    </edge>
    <edge source="USA" target="PAK">
      <data key="d0">170223150</data>
    </edge>
    <edge source="USA" target="PAN">
      <data key="d0">153922043</data>
    </edge>
    <edge source="USA" target="PRY">
      <data key="d0">2763586</data>
    </edge>
    <edge source="USA" target="PER">
      <data key="d0">33447332</data>
    </edge>
    <edge source="USA" target="PHL">
      <data key="d0">46708298</data>
    </edge>
    <edge source="USA" target="POL">
      <data key="d0">111128971</data>
    </edge>
    <edge source="USA" target="PRT">
      <data key="d0">23725439</data>
    </edge>
    <edge source="USA" target="ROU">
      <data key="d0">3807623</data>
    </edge>
    <edge source="USA" target="RUS">
      <data key="d0">19605233</data>
    </edge>
    <edge source="USA" target="SAU">
      <data key="d0">1511990641</data>
    </edge>
    <edge source="USA" target="SEN">
      <data key="d0">941847</data>
    </edge>
    <edge source="USA" target="SRB">
      <data key="d0">497129</data>
    </edge>
    <edge source="USA" target="IND">
      <data key="d0">144500830</data>
    </edge>
    <edge source="USA" target="SGP">
      <data key="d0">566865472</data>
    </edge>
    <edge source="USA" target="SVK">
      <data key="d0">322820</data>
    </edge>
    <edge source="USA" target="VNM">
      <data key="d0">2842953</data>
    </edge>
    <edge source="USA" target="SVN">
      <data key="d0">353903</data>
    </edge>
    <edge source="USA" target="ZAF">
      <data key="d0">42727589</data>
    </edge>
    <edge source="USA" target="ZWE">
      <data key="d0">29315</data>
    </edge>
    <edge source="USA" target="ESP">
      <data key="d0">196288882</data>
    </edge>
    <edge source="USA" target="SWE">
      <data key="d0">49037604</data>
    </edge>
    <edge source="USA" target="CHE">
      <data key="d0">27472719</data>
    </edge>
    <edge source="USA" target="THA">
      <data key="d0">144288322</data>
    </edge>
    <edge source="USA" target="ARE">
      <data key="d0">446052516</data>
    </edge>
    <edge source="USA" target="TUN">
      <data key="d0">18499695</data>
    </edge>
    <edge source="USA" target="TUR">
      <data key="d0">441564614</data>
    </edge>
    <edge source="USA" target="UGA">
      <data key="d0">2597882</data>
    </edge>
    <edge source="USA" target="UKR">
      <data key="d0">1353729</data>
    </edge>
    <edge source="USA" target="MKD">
      <data key="d0">99048</data>
    </edge>
    <edge source="USA" target="EGY">
      <data key="d0">44783450</data>
    </edge>
    <edge source="USA" target="GBR">
      <data key="d0">423189116</data>
    </edge>
    <edge source="USA" target="TZA">
      <data key="d0">133953</data>
    </edge>
    <edge source="USA" target="BFA">
      <data key="d0">584610</data>
    </edge>
    <edge source="USA" target="URY">
      <data key="d0">2060286</data>
    </edge>
    <edge source="AZE" target="GEO">
      <data key="d0">309146</data>
    </edge>
    <edge source="AZE" target="POL">
      <data key="d0">23250</data>
    </edge>
    <edge source="AZE" target="RUS">
      <data key="d0">45018</data>
    </edge>
    <edge source="AZE" target="GBR">
      <data key="d0">13760</data>
    </edge>
    <edge source="GEO" target="AZE">
      <data key="d0">1030970</data>
    </edge>
    <edge source="GEO" target="ARM">
      <data key="d0">36218</data>
    </edge>
    <edge source="GEO" target="EST">
      <data key="d0">34971</data>
    </edge>
    <edge source="GEO" target="RUS">
      <data key="d0">72000</data>
    </edge>
    <edge source="GEO" target="IND">
      <data key="d0">29480</data>
    </edge>
    <edge source="GEO" target="TUR">
      <data key="d0">400000</data>
    </edge>
    <edge source="GEO" target="UKR">
      <data key="d0">3798010</data>
    </edge>
    <edge source="POL" target="DZA">
      <data key="d0">3408867</data>
    </edge>
    <edge source="POL" target="AZE">
      <data key="d0">56436</data>
    </edge>
    <edge source="POL" target="ARG">
      <data key="d0">462824</data>
    </edge>
    <edge source="POL" target="AUS">
      <data key="d0">16544989</data>
    </edge>
    <edge source="POL" target="AUT">
      <data key="d0">7055019</data>
    </edge>
    <edge source="POL" target="BEL">
      <data key="d0">19838127</data>
    </edge>
    <edge source="POL" target="BRA">
      <data key="d0">510975</data>
    </edge>
    <edge source="POL" target="BGR">
      <data key="d0">742551</data>
    </edge>
    <edge source="POL" target="BLR">
      <data key="d0">49303093</data>
    </edge>
    <edge source="POL" target="CMR">
      <data key="d0">1525947</data>
    </edge>
    <edge source="POL" target="CAN">
      <data key="d0">195550465</data>
    </edge>
    <edge source="POL" target="LKA">
      <data key="d0">12484</data>
    </edge>
    <edge source="POL" target="CHL">
      <data key="d0">294738</data>
    </edge>
    <edge source="POL" target="CHN">
      <data key="d0">12895120</data>
    </edge>
    <edge source="POL" target="COL">
      <data key="d0">233687</data>
    </edge>
    <edge source="POL" target="HRV">
      <data key="d0">44470804</data>
    </edge>
    <edge source="POL" target="CZE">
      <data key="d0">10625760</data>
    </edge>
    <edge source="POL" target="DNK">
      <data key="d0">66808678</data>
    </edge>
    <edge source="POL" target="ECU">
      <data key="d0">41255</data>
    </edge>
    <edge source="POL" target="ETH">
      <data key="d0">450519</data>
    </edge>
    <edge source="POL" target="EST">
      <data key="d0">510692</data>
    </edge>
    <edge source="POL" target="FIN">
      <data key="d0">38385689</data>
    </edge>
    <edge source="POL" target="FRA">
      <data key="d0">356649729</data>
    </edge>
    <edge source="POL" target="GEO">
      <data key="d0">241571</data>
    </edge>
    <edge source="POL" target="DEU">
      <data key="d0">408631328</data>
    </edge>
    <edge source="POL" target="GRC">
      <data key="d0">99560441</data>
    </edge>
    <edge source="POL" target="HKG">
      <data key="d0">2011883</data>
    </edge>
    <edge source="POL" target="HUN">
      <data key="d0">15809753</data>
    </edge>
    <edge source="POL" target="IDN">
      <data key="d0">315934</data>
    </edge>
    <edge source="POL" target="IRL">
      <data key="d0">36649701</data>
    </edge>
    <edge source="POL" target="ISR">
      <data key="d0">1944580</data>
    </edge>
    <edge source="POL" target="ITA">
      <data key="d0">160478944</data>
    </edge>
    <edge source="POL" target="CIV">
      <data key="d0">1260284</data>
    </edge>
    <edge source="POL" target="JPN">
      <data key="d0">34559551</data>
    </edge>
    <edge source="POL" target="KAZ">
      <data key="d0">1343578</data>
    </edge>
    <edge source="POL" target="JOR">
      <data key="d0">336106</data>
    </edge>
    <edge source="POL" target="KOR">
      <data key="d0">7386159</data>
    </edge>
    <edge source="POL" target="LBN">
      <data key="d0">761376</data>
    </edge>
    <edge source="POL" target="LVA">
      <data key="d0">1091762</data>
    </edge>
    <edge source="POL" target="LTU">
      <data key="d0">6385223</data>
    </edge>
    <edge source="POL" target="MYS">
      <data key="d0">3939855</data>
    </edge>
    <edge source="POL" target="MUS">
      <data key="d0">131765</data>
    </edge>
    <edge source="POL" target="MEX">
      <data key="d0">800956</data>
    </edge>
    <edge source="POL" target="MDA">
      <data key="d0">4476577</data>
    </edge>
    <edge source="POL" target="OMN">
      <data key="d0">12836</data>
    </edge>
    <edge source="POL" target="NLD">
      <data key="d0">87641455</data>
    </edge>
    <edge source="POL" target="NZL">
      <data key="d0">32979953</data>
    </edge>
    <edge source="POL" target="NOR">
      <data key="d0">608053322</data>
    </edge>
    <edge source="POL" target="PAK">
      <data key="d0">4446429</data>
    </edge>
    <edge source="POL" target="PAN">
      <data key="d0">30351146</data>
    </edge>
    <edge source="POL" target="PHL">
      <data key="d0">1604633</data>
    </edge>
    <edge source="POL" target="PRT">
      <data key="d0">2634423</data>
    </edge>
    <edge source="POL" target="ROU">
      <data key="d0">7473639</data>
    </edge>
    <edge source="POL" target="RUS">
      <data key="d0">417126990</data>
    </edge>
    <edge source="POL" target="SAU">
      <data key="d0">66098231</data>
    </edge>
    <edge source="POL" target="SRB">
      <data key="d0">657669</data>
    </edge>
    <edge source="POL" target="IND">
      <data key="d0">65306066</data>
    </edge>
    <edge source="POL" target="SGP">
      <data key="d0">332771687</data>
    </edge>
    <edge source="POL" target="SVK">
      <data key="d0">6312563</data>
    </edge>
    <edge source="POL" target="VNM">
      <data key="d0">839019</data>
    </edge>
    <edge source="POL" target="SVN">
      <data key="d0">2425806</data>
    </edge>
    <edge source="POL" target="ZAF">
      <data key="d0">3115072</data>
    </edge>
    <edge source="POL" target="ESP">
      <data key="d0">62594860</data>
    </edge>
    <edge source="POL" target="SWE">
      <data key="d0">48984804</data>
    </edge>
    <edge source="POL" target="CHE">
      <data key="d0">34822288</data>
    </edge>
    <edge source="POL" target="THA">
      <data key="d0">667619</data>
    </edge>
    <edge source="POL" target="TGO">
      <data key="d0">987921</data>
    </edge>
    <edge source="POL" target="ARE">
      <data key="d0">1004068</data>
    </edge>
    <edge source="POL" target="TUN">
      <data key="d0">53740</data>
    </edge>
    <edge source="POL" target="TUR">
      <data key="d0">12615983</data>
    </edge>
    <edge source="POL" target="UGA">
      <data key="d0">11810</data>
    </edge>
    <edge source="POL" target="UKR">
      <data key="d0">154054971</data>
    </edge>
    <edge source="POL" target="MKD">
      <data key="d0">516953</data>
    </edge>
    <edge source="POL" target="EGY">
      <data key="d0">147424</data>
    </edge>
    <edge source="POL" target="GBR">
      <data key="d0">60946768</data>
    </edge>
    <edge source="POL" target="USA">
      <data key="d0">289095500</data>
    </edge>
    <edge source="POL" target="URY">
      <data key="d0">20692</data>
    </edge>
    <edge source="ARG" target="AUS">
      <data key="d0">929668</data>
    </edge>
    <edge source="ARG" target="BOL">
      <data key="d0">235819</data>
    </edge>
    <edge source="ARG" target="BRA">
      <data key="d0">423360</data>
    </edge>
    <edge source="ARG" target="CAN">
      <data key="d0">72057</data>
    </edge>
    <edge source="ARG" target="CHL">
      <data key="d0">1835897</data>
    </edge>
    <edge source="ARG" target="CHN">
      <data key="d0">143722</data>
    </edge>
    <edge source="ARG" target="COL">
      <data key="d0">42965166</data>
    </edge>
    <edge source="ARG" target="FRA">
      <data key="d0">98127</data>
    </edge>
    <edge source="ARG" target="DEU">
      <data key="d0">235876</data>
    </edge>
    <edge source="ARG" target="JPN">
      <data key="d0">12000</data>
    </edge>
    <edge source="ARG" target="MEX">
      <data key="d0">28630</data>
    </edge>
    <edge source="ARG" target="MOZ">
      <data key="d0">293916</data>
    </edge>
    <edge source="ARG" target="NZL">
      <data key="d0">124500</data>
    </edge>
    <edge source="ARG" target="PRY">
      <data key="d0">8991002</data>
    </edge>
    <edge source="ARG" target="PER">
      <data key="d0">200730</data>
    </edge>
    <edge source="ARG" target="IND">
      <data key="d0">1737000</data>
    </edge>
    <edge source="ARG" target="ZAF">
      <data key="d0">70392</data>
    </edge>
    <edge source="ARG" target="ESP">
      <data key="d0">54053336</data>
    </edge>
    <edge source="ARG" target="USA">
      <data key="d0">217056987</data>
    </edge>
    <edge source="ARG" target="URY">
      <data key="d0">14427207</data>
    </edge>
    <edge source="AUS" target="DZA">
      <data key="d0">212558</data>
    </edge>
    <edge source="AUS" target="AZE">
      <data key="d0">153240</data>
    </edge>
    <edge source="AUS" target="ARG">
      <data key="d0">121301</data>
    </edge>
    <edge source="AUS" target="AUT">
      <data key="d0">1853790</data>
    </edge>
    <edge source="AUS" target="BEL">
      <data key="d0">3083451</data>
    </edge>
    <edge source="AUS" target="BRA">
      <data key="d0">303001</data>
    </edge>
    <edge source="AUS" target="BGR">
      <data key="d0">14793</data>
    </edge>
    <edge source="AUS" target="CAN">
      <data key="d0">38036067</data>
    </edge>
    <edge source="AUS" target="CAF">
      <data key="d0">17375</data>
    </edge>
    <edge source="AUS" target="LKA">
      <data key="d0">860571</data>
    </edge>
    <edge source="AUS" target="CHL">
      <data key="d0">4890949</data>
    </edge>
    <edge source="AUS" target="CHN">
      <data key="d0">31029781</data>
    </edge>
    <edge source="AUS" target="COL">
      <data key="d0">10704</data>
    </edge>
    <edge source="AUS" target="HRV">
      <data key="d0">13500</data>
    </edge>
    <edge source="AUS" target="CZE">
      <data key="d0">76502</data>
    </edge>
    <edge source="AUS" target="DNK">
      <data key="d0">881262</data>
    </edge>
    <edge source="AUS" target="ETH">
      <data key="d0">1218920</data>
    </edge>
    <edge source="AUS" target="FIN">
      <data key="d0">593409</data>
    </edge>
    <edge source="AUS" target="FRA">
      <data key="d0">90168498</data>
    </edge>
    <edge source="AUS" target="DEU">
      <data key="d0">40453149</data>
    </edge>
    <edge source="AUS" target="HKG">
      <data key="d0">27767056</data>
    </edge>
    <edge source="AUS" target="HUN">
      <data key="d0">128646</data>
    </edge>
    <edge source="AUS" target="IDN">
      <data key="d0">14262043</data>
    </edge>
    <edge source="AUS" target="IRL">
      <data key="d0">160395</data>
    </edge>
    <edge source="AUS" target="ISR">
      <data key="d0">8762198</data>
    </edge>
    <edge source="AUS" target="ITA">
      <data key="d0">10690725</data>
    </edge>
    <edge source="AUS" target="JPN">
      <data key="d0">7123682</data>
    </edge>
    <edge source="AUS" target="KAZ">
      <data key="d0">10896</data>
    </edge>
    <edge source="AUS" target="KOR">
      <data key="d0">3795854</data>
    </edge>
    <edge source="AUS" target="LBN">
      <data key="d0">14919</data>
    </edge>
    <edge source="AUS" target="LVA">
      <data key="d0">293279</data>
    </edge>
    <edge source="AUS" target="LTU">
      <data key="d0">144035</data>
    </edge>
    <edge source="AUS" target="MYS">
      <data key="d0">48677964</data>
    </edge>
    <edge source="AUS" target="MUS">
      <data key="d0">73263</data>
    </edge>
    <edge source="AUS" target="MEX">
      <data key="d0">27708</data>
    </edge>
    <edge source="AUS" target="OMN">
      <data key="d0">19052</data>
    </edge>
    <edge source="AUS" target="NAM">
      <data key="d0">388045</data>
    </edge>
    <edge source="AUS" target="NLD">
      <data key="d0">21231016</data>
    </edge>
    <edge source="AUS" target="NZL">
      <data key="d0">100433471</data>
    </edge>
    <edge source="AUS" target="NOR">
      <data key="d0">4019670</data>
    </edge>
    <edge source="AUS" target="PAK">
      <data key="d0">1721081</data>
    </edge>
    <edge source="AUS" target="PAN">
      <data key="d0">2737010</data>
    </edge>
    <edge source="AUS" target="PER">
      <data key="d0">5976759</data>
    </edge>
    <edge source="AUS" target="PHL">
      <data key="d0">19034592</data>
    </edge>
    <edge source="AUS" target="POL">
      <data key="d0">6180539</data>
    </edge>
    <edge source="AUS" target="PRT">
      <data key="d0">57533</data>
    </edge>
    <edge source="AUS" target="ROU">
      <data key="d0">37059</data>
    </edge>
    <edge source="AUS" target="RUS">
      <data key="d0">156884</data>
    </edge>
    <edge source="AUS" target="SAU">
      <data key="d0">367274</data>
    </edge>
    <edge source="AUS" target="SEN">
      <data key="d0">22737</data>
    </edge>
    <edge source="AUS" target="IND">
      <data key="d0">2445258</data>
    </edge>
    <edge source="AUS" target="SGP">
      <data key="d0">138595793</data>
    </edge>
    <edge source="AUS" target="SVK">
      <data key="d0">264239</data>
    </edge>
    <edge source="AUS" target="VNM">
      <data key="d0">1007604</data>
    </edge>
    <edge source="AUS" target="SVN">
      <data key="d0">105237</data>
    </edge>
    <edge source="AUS" target="ZAF">
      <data key="d0">5804441</data>
    </edge>
    <edge source="AUS" target="ESP">
      <data key="d0">7044970</data>
    </edge>
    <edge source="AUS" target="SWE">
      <data key="d0">1788746</data>
    </edge>
    <edge source="AUS" target="CHE">
      <data key="d0">3748878</data>
    </edge>
    <edge source="AUS" target="THA">
      <data key="d0">5594863</data>
    </edge>
    <edge source="AUS" target="ARE">
      <data key="d0">18390638</data>
    </edge>
    <edge source="AUS" target="TUR">
      <data key="d0">116733</data>
    </edge>
    <edge source="AUS" target="UGA">
      <data key="d0">142443</data>
    </edge>
    <edge source="AUS" target="UKR">
      <data key="d0">1285769</data>
    </edge>
    <edge source="AUS" target="MKD">
      <data key="d0">20993</data>
    </edge>
    <edge source="AUS" target="GBR">
      <data key="d0">95454609</data>
    </edge>
    <edge source="AUS" target="TZA">
      <data key="d0">3449051</data>
    </edge>
    <edge source="AUS" target="USA">
      <data key="d0">854172148</data>
    </edge>
    <edge source="AUS" target="URY">
      <data key="d0">88411</data>
    </edge>
    <edge source="BOL" target="ARG">
      <data key="d0">4860000</data>
    </edge>
    <edge source="BOL" target="AUT">
      <data key="d0">66279</data>
    </edge>
    <edge source="BOL" target="BRA">
      <data key="d0">34322</data>
    </edge>
    <edge source="BOL" target="CAN">
      <data key="d0">50980</data>
    </edge>
    <edge source="BOL" target="CHL">
      <data key="d0">240250</data>
    </edge>
    <edge source="BOL" target="FRA">
      <data key="d0">288237</data>
    </edge>
    <edge source="BOL" target="ESP">
      <data key="d0">1616000</data>
    </edge>
    <edge source="BOL" target="USA">
      <data key="d0">4034073</data>
    </edge>
    <edge source="BOL" target="URY">
      <data key="d0">5000000</data>
    </edge>
    <edge source="BRA" target="ARG">
      <data key="d0">135819878</data>
    </edge>
    <edge source="BRA" target="AUS">
      <data key="d0">3317789</data>
    </edge>
    <edge source="BRA" target="AUT">
      <data key="d0">585702</data>
    </edge>
    <edge source="BRA" target="BEL">
      <data key="d0">4702719</data>
    </edge>
    <edge source="BRA" target="BOL">
      <data key="d0">1463802</data>
    </edge>
    <edge source="BRA" target="CAN">
      <data key="d0">10075263</data>
    </edge>
    <edge source="BRA" target="CHL">
      <data key="d0">2495845</data>
    </edge>
    <edge source="BRA" target="CHN">
      <data key="d0">348157498</data>
    </edge>
    <edge source="BRA" target="COL">
      <data key="d0">1816610</data>
    </edge>
    <edge source="BRA" target="CRI">
      <data key="d0">838544</data>
    </edge>
    <edge source="BRA" target="CZE">
      <data key="d0">67289</data>
    </edge>
    <edge source="BRA" target="DNK">
      <data key="d0">32736</data>
    </edge>
    <edge source="BRA" target="ECU">
      <data key="d0">536485</data>
    </edge>
    <edge source="BRA" target="SLV">
      <data key="d0">600059</data>
    </edge>
    <edge source="BRA" target="FIN">
      <data key="d0">34574</data>
    </edge>
    <edge source="BRA" target="FRA">
      <data key="d0">127272734</data>
    </edge>
    <edge source="BRA" target="DEU">
      <data key="d0">100716107</data>
    </edge>
    <edge source="BRA" target="GTM">
      <data key="d0">18000</data>
    </edge>
    <edge source="BRA" target="HKG">
      <data key="d0">20001104</data>
    </edge>
    <edge source="BRA" target="IDN">
      <data key="d0">103152653</data>
    </edge>
    <edge source="BRA" target="IRL">
      <data key="d0">169229</data>
    </edge>
    <edge source="BRA" target="ISR">
      <data key="d0">34929339</data>
    </edge>
    <edge source="BRA" target="ITA">
      <data key="d0">8564225</data>
    </edge>
    <edge source="BRA" target="JPN">
      <data key="d0">218858424</data>
    </edge>
    <edge source="BRA" target="KAZ">
      <data key="d0">48257</data>
    </edge>
    <edge source="BRA" target="KOR">
      <data key="d0">1983780</data>
    </edge>
    <edge source="BRA" target="LTU">
      <data key="d0">58733</data>
    </edge>
    <edge source="BRA" target="MRT">
      <data key="d0">4063504</data>
    </edge>
    <edge source="BRA" target="MEX">
      <data key="d0">62086058</data>
    </edge>
    <edge source="BRA" target="MDA">
      <data key="d0">49271</data>
    </edge>
    <edge source="BRA" target="MOZ">
      <data key="d0">293616</data>
    </edge>
    <edge source="BRA" target="NAM">
      <data key="d0">20267416</data>
    </edge>
    <edge source="BRA" target="NLD">
      <data key="d0">1419620227</data>
    </edge>
    <edge source="BRA" target="NZL">
      <data key="d0">10670</data>
    </edge>
    <edge source="BRA" target="NOR">
      <data key="d0">9398441</data>
    </edge>
    <edge source="BRA" target="PAN">
      <data key="d0">343511</data>
    </edge>
    <edge source="BRA" target="PRY">
      <data key="d0">8672650</data>
    </edge>
    <edge source="BRA" target="PER">
      <data key="d0">752457</data>
    </edge>
    <edge source="BRA" target="POL">
      <data key="d0">3461015</data>
    </edge>
    <edge source="BRA" target="PRT">
      <data key="d0">40037651</data>
    </edge>
    <edge source="BRA" target="RUS">
      <data key="d0">1407776</data>
    </edge>
    <edge source="BRA" target="SAU">
      <data key="d0">6325469</data>
    </edge>
    <edge source="BRA" target="SRB">
      <data key="d0">37106</data>
    </edge>
    <edge source="BRA" target="IND">
      <data key="d0">1167804</data>
    </edge>
    <edge source="BRA" target="SGP">
      <data key="d0">1526585038</data>
    </edge>
    <edge source="BRA" target="SVK">
      <data key="d0">2640000</data>
    </edge>
    <edge source="BRA" target="ZAF">
      <data key="d0">160900713</data>
    </edge>
    <edge source="BRA" target="ESP">
      <data key="d0">34057535</data>
    </edge>
    <edge source="BRA" target="SWE">
      <data key="d0">766516</data>
    </edge>
    <edge source="BRA" target="CHE">
      <data key="d0">807039044</data>
    </edge>
    <edge source="BRA" target="ARE">
      <data key="d0">10278253</data>
    </edge>
    <edge source="BRA" target="TUR">
      <data key="d0">164740</data>
    </edge>
    <edge source="BRA" target="UKR">
      <data key="d0">67762</data>
    </edge>
    <edge source="BRA" target="EGY">
      <data key="d0">4617810</data>
    </edge>
    <edge source="BRA" target="GBR">
      <data key="d0">111464001</data>
    </edge>
    <edge source="BRA" target="USA">
      <data key="d0">3186983050</data>
    </edge>
    <edge source="BRA" target="URY">
      <data key="d0">50155243</data>
    </edge>
    <edge source="CAN" target="DZA">
      <data key="d0">4631600</data>
    </edge>
    <edge source="CAN" target="ARG">
      <data key="d0">1748115</data>
    </edge>
    <edge source="CAN" target="AUS">
      <data key="d0">115580754</data>
    </edge>
    <edge source="CAN" target="AUT">
      <data key="d0">62933387</data>
    </edge>
    <edge source="CAN" target="BEL">
      <data key="d0">4308859</data>
    </edge>
    <edge source="CAN" target="BOL">
      <data key="d0">448473</data>
    </edge>
    <edge source="CAN" target="BRA">
      <data key="d0">85562138</data>
    </edge>
    <edge source="CAN" target="BGR">
      <data key="d0">122002278</data>
    </edge>
    <edge source="CAN" target="KHM">
      <data key="d0">287835</data>
    </edge>
    <edge source="CAN" target="CMR">
      <data key="d0">493489</data>
    </edge>
    <edge source="CAN" target="CAF">
      <data key="d0">10641</data>
    </edge>
    <edge source="CAN" target="LKA">
      <data key="d0">614928</data>
    </edge>
    <edge source="CAN" target="CHL">
      <data key="d0">3420612</data>
    </edge>
    <edge source="CAN" target="CHN">
      <data key="d0">400324591</data>
    </edge>
    <edge source="CAN" target="COL">
      <data key="d0">7376280</data>
    </edge>
    <edge source="CAN" target="CRI">
      <data key="d0">312919</data>
    </edge>
    <edge source="CAN" target="HRV">
      <data key="d0">1948335</data>
    </edge>
    <edge source="CAN" target="CZE">
      <data key="d0">36349624</data>
    </edge>
    <edge source="CAN" target="BEN">
      <data key="d0">17672</data>
    </edge>
    <edge source="CAN" target="DNK">
      <data key="d0">14774868</data>
    </edge>
    <edge source="CAN" target="ECU">
      <data key="d0">114512</data>
    </edge>
    <edge source="CAN" target="SLV">
      <data key="d0">79403</data>
    </edge>
    <edge source="CAN" target="ETH">
      <data key="d0">36904309</data>
    </edge>
    <edge source="CAN" target="EST">
      <data key="d0">33087</data>
    </edge>
    <edge source="CAN" target="FIN">
      <data key="d0">127138489</data>
    </edge>
    <edge source="CAN" target="FRA">
      <data key="d0">343042088</data>
    </edge>
    <edge source="CAN" target="GEO">
      <data key="d0">10090</data>
    </edge>
    <edge source="CAN" target="DEU">
      <data key="d0">209123424</data>
    </edge>
    <edge source="CAN" target="GHA">
      <data key="d0">225814</data>
    </edge>
    <edge source="CAN" target="GRC">
      <data key="d0">1108914</data>
    </edge>
    <edge source="CAN" target="GTM">
      <data key="d0">81174</data>
    </edge>
    <edge source="CAN" target="HND">
      <data key="d0">83802</data>
    </edge>
    <edge source="CAN" target="HKG">
      <data key="d0">94149282</data>
    </edge>
    <edge source="CAN" target="HUN">
      <data key="d0">113781</data>
    </edge>
    <edge source="CAN" target="IDN">
      <data key="d0">2611466</data>
    </edge>
    <edge source="CAN" target="IRL">
      <data key="d0">43807311</data>
    </edge>
    <edge source="CAN" target="ISR">
      <data key="d0">47673356</data>
    </edge>
    <edge source="CAN" target="ITA">
      <data key="d0">75952984</data>
    </edge>
    <edge source="CAN" target="CIV">
      <data key="d0">22737147</data>
    </edge>
    <edge source="CAN" target="JAM">
      <data key="d0">360904</data>
    </edge>
    <edge source="CAN" target="JPN">
      <data key="d0">187325291</data>
    </edge>
    <edge source="CAN" target="KAZ">
      <data key="d0">313846</data>
    </edge>
    <edge source="CAN" target="JOR">
      <data key="d0">83468</data>
    </edge>
    <edge source="CAN" target="KOR">
      <data key="d0">32675770</data>
    </edge>
    <edge source="CAN" target="LBN">
      <data key="d0">76289</data>
    </edge>
    <edge source="CAN" target="LVA">
      <data key="d0">153004413</data>
    </edge>
    <edge source="CAN" target="LTU">
      <data key="d0">337798</data>
    </edge>
    <edge source="CAN" target="MDG">
      <data key="d0">167079</data>
    </edge>
    <edge source="CAN" target="MWI">
      <data key="d0">92962</data>
    </edge>
    <edge source="CAN" target="MYS">
      <data key="d0">42272913</data>
    </edge>
    <edge source="CAN" target="MRT">
      <data key="d0">70327</data>
    </edge>
    <edge source="CAN" target="MUS">
      <data key="d0">16986</data>
    </edge>
    <edge source="CAN" target="MEX">
      <data key="d0">109570858</data>
    </edge>
    <edge source="CAN" target="MAR">
      <data key="d0">6262612</data>
    </edge>
    <edge source="CAN" target="MOZ">
      <data key="d0">1434633</data>
    </edge>
    <edge source="CAN" target="OMN">
      <data key="d0">22353652</data>
    </edge>
    <edge source="CAN" target="NAM">
      <data key="d0">1251538</data>
    </edge>
    <edge source="CAN" target="NLD">
      <data key="d0">19883999</data>
    </edge>
    <edge source="CAN" target="NZL">
      <data key="d0">17640924</data>
    </edge>
    <edge source="CAN" target="NER">
      <data key="d0">1030703</data>
    </edge>
    <edge source="CAN" target="NOR">
      <data key="d0">37805063</data>
    </edge>
    <edge source="CAN" target="PAK">
      <data key="d0">4007688</data>
    </edge>
    <edge source="CAN" target="PAN">
      <data key="d0">528507</data>
    </edge>
    <edge source="CAN" target="PER">
      <data key="d0">1735059</data>
    </edge>
    <edge source="CAN" target="PHL">
      <data key="d0">13067301</data>
    </edge>
    <edge source="CAN" target="POL">
      <data key="d0">17380502</data>
    </edge>
    <edge source="CAN" target="PRT">
      <data key="d0">28517558</data>
    </edge>
    <edge source="CAN" target="ROU">
      <data key="d0">324076</data>
    </edge>
    <edge source="CAN" target="RUS">
      <data key="d0">88393920</data>
    </edge>
    <edge source="CAN" target="SAU">
      <data key="d0">48934887</data>
    </edge>
    <edge source="CAN" target="SEN">
      <data key="d0">204199</data>
    </edge>
    <edge source="CAN" target="SRB">
      <data key="d0">85639</data>
    </edge>
    <edge source="CAN" target="IND">
      <data key="d0">39030353</data>
    </edge>
    <edge source="CAN" target="SGP">
      <data key="d0">58210017</data>
    </edge>
    <edge source="CAN" target="VNM">
      <data key="d0">870843</data>
    </edge>
    <edge source="CAN" target="SVN">
      <data key="d0">1386957</data>
    </edge>
    <edge source="CAN" target="ZAF">
      <data key="d0">42545271</data>
    </edge>
    <edge source="CAN" target="ESP">
      <data key="d0">283334271</data>
    </edge>
    <edge source="CAN" target="SWE">
      <data key="d0">56480088</data>
    </edge>
    <edge source="CAN" target="CHE">
      <data key="d0">269610790</data>
    </edge>
    <edge source="CAN" target="THA">
      <data key="d0">59236442</data>
    </edge>
    <edge source="CAN" target="TGO">
      <data key="d0">11362</data>
    </edge>
    <edge source="CAN" target="ARE">
      <data key="d0">73247916</data>
    </edge>
    <edge source="CAN" target="TUN">
      <data key="d0">2434875</data>
    </edge>
    <edge source="CAN" target="TUR">
      <data key="d0">21918252</data>
    </edge>
    <edge source="CAN" target="UGA">
      <data key="d0">6006244</data>
    </edge>
    <edge source="CAN" target="UKR">
      <data key="d0">17106856</data>
    </edge>
    <edge source="CAN" target="EGY">
      <data key="d0">4427402</data>
    </edge>
    <edge source="CAN" target="GBR">
      <data key="d0">496106279</data>
    </edge>
    <edge source="CAN" target="TZA">
      <data key="d0">23432275</data>
    </edge>
    <edge source="CAN" target="USA">
      <data key="d0">5942225046</data>
    </edge>
    <edge source="CAN" target="URY">
      <data key="d0">157932</data>
    </edge>
    <edge source="CHL" target="ARG">
      <data key="d0">121159</data>
    </edge>
    <edge source="CHL" target="BOL">
      <data key="d0">505175</data>
    </edge>
    <edge source="CHL" target="BRA">
      <data key="d0">20636</data>
    </edge>
    <edge source="CHL" target="CAN">
      <data key="d0">894551</data>
    </edge>
    <edge source="CHL" target="COL">
      <data key="d0">1244719</data>
    </edge>
    <edge source="CHL" target="ECU">
      <data key="d0">19577531</data>
    </edge>
    <edge source="CHL" target="FRA">
      <data key="d0">103014</data>
    </edge>
    <edge source="CHL" target="DEU">
      <data key="d0">93389</data>
    </edge>
    <edge source="CHL" target="IRL">
      <data key="d0">18539</data>
    </edge>
    <edge source="CHL" target="ITA">
      <data key="d0">88139</data>
    </edge>
    <edge source="CHL" target="JPN">
      <data key="d0">101303</data>
    </edge>
    <edge source="CHL" target="MEX">
      <data key="d0">52935</data>
    </edge>
    <edge source="CHL" target="NLD">
      <data key="d0">433574</data>
    </edge>
    <edge source="CHL" target="NZL">
      <data key="d0">321478</data>
    </edge>
    <edge source="CHL" target="PAN">
      <data key="d0">48141</data>
    </edge>
    <edge source="CHL" target="PRY">
      <data key="d0">136706</data>
    </edge>
    <edge source="CHL" target="PER">
      <data key="d0">38972714</data>
    </edge>
    <edge source="CHL" target="ESP">
      <data key="d0">87988</data>
    </edge>
    <edge source="CHL" target="USA">
      <data key="d0">8752494</data>
    </edge>
    <edge source="CHL" target="URY">
      <data key="d0">33519</data>
    </edge>
    <edge source="CHN" target="ALB">
      <data key="d0">283829</data>
    </edge>
    <edge source="CHN" target="DZA">
      <data key="d0">5536268</data>
    </edge>
    <edge source="CHN" target="AZE">
      <data key="d0">510266</data>
    </edge>
    <edge source="CHN" target="ARG">
      <data key="d0">364288339</data>
    </edge>
    <edge source="CHN" target="AUS">
      <data key="d0">391234650</data>
    </edge>
    <edge source="CHN" target="AUT">
      <data key="d0">7560204</data>
    </edge>
    <edge source="CHN" target="ARM">
      <data key="d0">54205</data>
    </edge>
    <edge source="CHN" target="BEL">
      <data key="d0">29763851</data>
    </edge>
    <edge source="CHN" target="BOL">
      <data key="d0">176536</data>
    </edge>
    <edge source="CHN" target="BRA">
      <data key="d0">173142129</data>
    </edge>
    <edge source="CHN" target="BGR">
      <data key="d0">1011673</data>
    </edge>
    <edge source="CHN" target="BDI">
      <data key="d0">21430</data>
    </edge>
    <edge source="CHN" target="BLR">
      <data key="d0">337764767</data>
    </edge>
    <edge source="CHN" target="KHM">
      <data key="d0">3573434</data>
    </edge>
    <edge source="CHN" target="CMR">
      <data key="d0">285017</data>
    </edge>
    <edge source="CHN" target="CAN">
      <data key="d0">272427306</data>
    </edge>
    <edge source="CHN" target="LKA">
      <data key="d0">37302973</data>
    </edge>
    <edge source="CHN" target="CHL">
      <data key="d0">8573377</data>
    </edge>
    <edge source="CHN" target="COL">
      <data key="d0">2408526</data>
    </edge>
    <edge source="CHN" target="CRI">
      <data key="d0">11042635</data>
    </edge>
    <edge source="CHN" target="HRV">
      <data key="d0">1129057</data>
    </edge>
    <edge source="CHN" target="CZE">
      <data key="d0">9578908</data>
    </edge>
    <edge source="CHN" target="BEN">
      <data key="d0">57989</data>
    </edge>
    <edge source="CHN" target="DNK">
      <data key="d0">137452938</data>
    </edge>
    <edge source="CHN" target="ECU">
      <data key="d0">8385475</data>
    </edge>
    <edge source="CHN" target="SLV">
      <data key="d0">104093</data>
    </edge>
    <edge source="CHN" target="ETH">
      <data key="d0">42590292</data>
    </edge>
    <edge source="CHN" target="EST">
      <data key="d0">767692</data>
    </edge>
    <edge source="CHN" target="FIN">
      <data key="d0">3873774</data>
    </edge>
    <edge source="CHN" target="FRA">
      <data key="d0">270863301</data>
    </edge>
    <edge source="CHN" target="GEO">
      <data key="d0">1209768</data>
    </edge>
    <edge source="CHN" target="DEU">
      <data key="d0">346583125</data>
    </edge>
    <edge source="CHN" target="GHA">
      <data key="d0">20045463</data>
    </edge>
    <edge source="CHN" target="GRC">
      <data key="d0">194817448</data>
    </edge>
    <edge source="CHN" target="GTM">
      <data key="d0">4627954</data>
    </edge>
    <edge source="CHN" target="HND">
      <data key="d0">54373</data>
    </edge>
    <edge source="CHN" target="HKG">
      <data key="d0">5145293410</data>
    </edge>
    <edge source="CHN" target="HUN">
      <data key="d0">2621346</data>
    </edge>
    <edge source="CHN" target="IDN">
      <data key="d0">238072062</data>
    </edge>
    <edge source="CHN" target="IRL">
      <data key="d0">1931323</data>
    </edge>
    <edge source="CHN" target="ISR">
      <data key="d0">50735593</data>
    </edge>
    <edge source="CHN" target="ITA">
      <data key="d0">51034345</data>
    </edge>
    <edge source="CHN" target="CIV">
      <data key="d0">2976127</data>
    </edge>
    <edge source="CHN" target="JAM">
      <data key="d0">61522</data>
    </edge>
    <edge source="CHN" target="JPN">
      <data key="d0">214781029</data>
    </edge>
    <edge source="CHN" target="KAZ">
      <data key="d0">3536421</data>
    </edge>
    <edge source="CHN" target="JOR">
      <data key="d0">620478</data>
    </edge>
    <edge source="CHN" target="KOR">
      <data key="d0">574231185</data>
    </edge>
    <edge source="CHN" target="KGZ">
      <data key="d0">209470</data>
    </edge>
    <edge source="CHN" target="LBN">
      <data key="d0">360530</data>
    </edge>
    <edge source="CHN" target="LVA">
      <data key="d0">517323</data>
    </edge>
    <edge source="CHN" target="LTU">
      <data key="d0">1066111</data>
    </edge>
    <edge source="CHN" target="MDG">
      <data key="d0">62514</data>
    </edge>
    <edge source="CHN" target="MWI">
      <data key="d0">26203</data>
    </edge>
    <edge source="CHN" target="MYS">
      <data key="d0">360246014</data>
    </edge>
    <edge source="CHN" target="MRT">
      <data key="d0">789524</data>
    </edge>
    <edge source="CHN" target="MUS">
      <data key="d0">172183</data>
    </edge>
    <edge source="CHN" target="MEX">
      <data key="d0">80297136</data>
    </edge>
    <edge source="CHN" target="MAR">
      <data key="d0">12048988</data>
    </edge>
    <edge source="CHN" target="MOZ">
      <data key="d0">664126</data>
    </edge>
    <edge source="CHN" target="OMN">
      <data key="d0">145544</data>
    </edge>
    <edge source="CHN" target="NAM">
      <data key="d0">8038801</data>
    </edge>
    <edge source="CHN" target="NLD">
      <data key="d0">465953204</data>
    </edge>
    <edge source="CHN" target="NZL">
      <data key="d0">45224854</data>
    </edge>
    <edge source="CHN" target="NIC">
      <data key="d0">132434</data>
    </edge>
    <edge source="CHN" target="NOR">
      <data key="d0">472586428</data>
    </edge>
    <edge source="CHN" target="PAK">
      <data key="d0">75054516</data>
    </edge>
    <edge source="CHN" target="PAN">
      <data key="d0">899166912</data>
    </edge>
    <edge source="CHN" target="PRY">
      <data key="d0">9906498</data>
    </edge>
    <edge source="CHN" target="PER">
      <data key="d0">11252100</data>
    </edge>
    <edge source="CHN" target="PHL">
      <data key="d0">154930415</data>
    </edge>
    <edge source="CHN" target="POL">
      <data key="d0">13181199</data>
    </edge>
    <edge source="CHN" target="PRT">
      <data key="d0">1304891008</data>
    </edge>
    <edge source="CHN" target="ROU">
      <data key="d0">1103759</data>
    </edge>
    <edge source="CHN" target="RUS">
      <data key="d0">621746083</data>
    </edge>
    <edge source="CHN" target="SAU">
      <data key="d0">72106153</data>
    </edge>
    <edge source="CHN" target="SEN">
      <data key="d0">483316</data>
    </edge>
    <edge source="CHN" target="SRB">
      <data key="d0">821308</data>
    </edge>
    <edge source="CHN" target="IND">
      <data key="d0">474446024</data>
    </edge>
    <edge source="CHN" target="SGP">
      <data key="d0">3968011264</data>
    </edge>
    <edge source="CHN" target="SVK">
      <data key="d0">305282</data>
    </edge>
    <edge source="CHN" target="VNM">
      <data key="d0">81215205</data>
    </edge>
    <edge source="CHN" target="SVN">
      <data key="d0">1614485</data>
    </edge>
    <edge source="CHN" target="ZAF">
      <data key="d0">40099968</data>
    </edge>
    <edge source="CHN" target="ZWE">
      <data key="d0">2795573</data>
    </edge>
    <edge source="CHN" target="ESP">
      <data key="d0">54187222</data>
    </edge>
    <edge source="CHN" target="SWE">
      <data key="d0">10611873</data>
    </edge>
    <edge source="CHN" target="CHE">
      <data key="d0">49521864</data>
    </edge>
    <edge source="CHN" target="THA">
      <data key="d0">238102138</data>
    </edge>
    <edge source="CHN" target="TGO">
      <data key="d0">257040</data>
    </edge>
    <edge source="CHN" target="ARE">
      <data key="d0">354076182</data>
    </edge>
    <edge source="CHN" target="TUN">
      <data key="d0">3817018</data>
    </edge>
    <edge source="CHN" target="TUR">
      <data key="d0">230327114</data>
    </edge>
    <edge source="CHN" target="UGA">
      <data key="d0">265083</data>
    </edge>
    <edge source="CHN" target="UKR">
      <data key="d0">1063167</data>
    </edge>
    <edge source="CHN" target="MKD">
      <data key="d0">17882851</data>
    </edge>
    <edge source="CHN" target="EGY">
      <data key="d0">30035900</data>
    </edge>
    <edge source="CHN" target="GBR">
      <data key="d0">488293577</data>
    </edge>
    <edge source="CHN" target="TZA">
      <data key="d0">8754243</data>
    </edge>
    <edge source="CHN" target="USA">
      <data key="d0">1716850260</data>
    </edge>
    <edge source="CHN" target="URY">
      <data key="d0">789769</data>
    </edge>
    <edge source="COL" target="BRA">
      <data key="d0">80698</data>
    </edge>
    <edge source="COL" target="CAN">
      <data key="d0">384493</data>
    </edge>
    <edge source="COL" target="CHL">
      <data key="d0">11685</data>
    </edge>
    <edge source="COL" target="CRI">
      <data key="d0">764493</data>
    </edge>
    <edge source="COL" target="ECU">
      <data key="d0">100426</data>
    </edge>
    <edge source="COL" target="SLV">
      <data key="d0">93401</data>
    </edge>
    <edge source="COL" target="FRA">
      <data key="d0">15000</data>
    </edge>
    <edge source="COL" target="DEU">
      <data key="d0">24256</data>
    </edge>
    <edge source="COL" target="ISR">
      <data key="d0">4241114</data>
    </edge>
    <edge source="COL" target="CIV">
      <data key="d0">20334</data>
    </edge>
    <edge source="COL" target="JAM">
      <data key="d0">22005</data>
    </edge>
    <edge source="COL" target="MEX">
      <data key="d0">10434</data>
    </edge>
    <edge source="COL" target="PAN">
      <data key="d0">364183</data>
    </edge>
    <edge source="COL" target="PRY">
      <data key="d0">18711</data>
    </edge>
    <edge source="COL" target="PER">
      <data key="d0">42565</data>
    </edge>
    <edge source="COL" target="RUS">
      <data key="d0">237886</data>
    </edge>
    <edge source="COL" target="SEN">
      <data key="d0">32800</data>
    </edge>
    <edge source="COL" target="SGP">
      <data key="d0">45000</data>
    </edge>
    <edge source="COL" target="ESP">
      <data key="d0">65663</data>
    </edge>
    <edge source="COL" target="GBR">
      <data key="d0">31648</data>
    </edge>
    <edge source="COL" target="USA">
      <data key="d0">36575611</data>
    </edge>
    <edge source="FRA" target="ALB">
      <data key="d0">689054</data>
    </edge>
    <edge source="FRA" target="DZA">
      <data key="d0">50623915</data>
    </edge>
    <edge source="FRA" target="AZE">
      <data key="d0">851906</data>
    </edge>
    <edge source="FRA" target="ARG">
      <data key="d0">261507506</data>
    </edge>
    <edge source="FRA" target="AUS">
      <data key="d0">76473526</data>
    </edge>
    <edge source="FRA" target="AUT">
      <data key="d0">53248982</data>
    </edge>
    <edge source="FRA" target="BEL">
      <data key="d0">183729327</data>
    </edge>
    <edge source="FRA" target="BOL">
      <data key="d0">26932492</data>
    </edge>
    <edge source="FRA" target="BWA">
      <data key="d0">22342829</data>
    </edge>
    <edge source="FRA" target="BRA">
      <data key="d0">1656759911</data>
    </edge>
    <edge source="FRA" target="BGR">
      <data key="d0">8793473</data>
    </edge>
    <edge source="FRA" target="BLR">
      <data key="d0">327546</data>
    </edge>
    <edge source="FRA" target="KHM">
      <data key="d0">54524911</data>
    </edge>
    <edge source="FRA" target="CMR">
      <data key="d0">7466905</data>
    </edge>
    <edge source="FRA" target="CAN">
      <data key="d0">284417858</data>
    </edge>
    <edge source="FRA" target="CAF">
      <data key="d0">91786</data>
    </edge>
    <edge source="FRA" target="LKA">
      <data key="d0">3323176</data>
    </edge>
    <edge source="FRA" target="CHL">
      <data key="d0">10956343</data>
    </edge>
    <edge source="FRA" target="CHN">
      <data key="d0">3945864878</data>
    </edge>
    <edge source="FRA" target="COL">
      <data key="d0">122754362</data>
    </edge>
    <edge source="FRA" target="CRI">
      <data key="d0">23901</data>
    </edge>
    <edge source="FRA" target="HRV">
      <data key="d0">36890123</data>
    </edge>
    <edge source="FRA" target="CZE">
      <data key="d0">23061473</data>
    </edge>
    <edge source="FRA" target="BEN">
      <data key="d0">237531</data>
    </edge>
    <edge source="FRA" target="DNK">
      <data key="d0">47735169</data>
    </edge>
    <edge source="FRA" target="ECU">
      <data key="d0">7228684</data>
    </edge>
    <edge source="FRA" target="SLV">
      <data key="d0">466677</data>
    </edge>
    <edge source="FRA" target="ETH">
      <data key="d0">241928288</data>
    </edge>
    <edge source="FRA" target="EST">
      <data key="d0">863365</data>
    </edge>
    <edge source="FRA" target="FIN">
      <data key="d0">602637466</data>
    </edge>
    <edge source="FRA" target="GEO">
      <data key="d0">2868078</data>
    </edge>
    <edge source="FRA" target="DEU">
      <data key="d0">15751109598</data>
    </edge>
    <edge source="FRA" target="GHA">
      <data key="d0">14710618</data>
    </edge>
    <edge source="FRA" target="GRC">
      <data key="d0">281569667</data>
    </edge>
    <edge source="FRA" target="GTM">
      <data key="d0">610844</data>
    </edge>
    <edge source="FRA" target="HND">
      <data key="d0">39754</data>
    </edge>
    <edge source="FRA" target="HKG">
      <data key="d0">1716876813</data>
    </edge>
    <edge source="FRA" target="HUN">
      <data key="d0">8685058</data>
    </edge>
    <edge source="FRA" target="IDN">
      <data key="d0">2135823766</data>
    </edge>
    <edge source="FRA" target="IRL">
      <data key="d0">395476305</data>
    </edge>
    <edge source="FRA" target="ISR">
      <data key="d0">102617512</data>
    </edge>
    <edge source="FRA" target="ITA">
      <data key="d0">475366670</data>
    </edge>
    <edge source="FRA" target="CIV">
      <data key="d0">14306861</data>
    </edge>
    <edge source="FRA" target="JAM">
      <data key="d0">25641</data>
    </edge>
    <edge source="FRA" target="JPN">
      <data key="d0">353096171</data>
    </edge>
    <edge source="FRA" target="KAZ">
      <data key="d0">137208148</data>
    </edge>
    <edge source="FRA" target="JOR">
      <data key="d0">29135221</data>
    </edge>
    <edge source="FRA" target="KOR">
      <data key="d0">151306412</data>
    </edge>
    <edge source="FRA" target="LBN">
      <data key="d0">222772038</data>
    </edge>
    <edge source="FRA" target="LVA">
      <data key="d0">3006418</data>
    </edge>
    <edge source="FRA" target="LTU">
      <data key="d0">3605678</data>
    </edge>
    <edge source="FRA" target="MDG">
      <data key="d0">7352202</data>
    </edge>
    <edge source="FRA" target="MWI">
      <data key="d0">15022</data>
    </edge>
    <edge source="FRA" target="MYS">
      <data key="d0">786121326</data>
    </edge>
    <edge source="FRA" target="MRT">
      <data key="d0">904008</data>
    </edge>
    <edge source="FRA" target="MUS">
      <data key="d0">9765937</data>
    </edge>
    <edge source="FRA" target="MEX">
      <data key="d0">1090744345</data>
    </edge>
    <edge source="FRA" target="MDA">
      <data key="d0">93152</data>
    </edge>
    <edge source="FRA" target="MAR">
      <data key="d0">422323065</data>
    </edge>
    <edge source="FRA" target="MOZ">
      <data key="d0">57715881</data>
    </edge>
    <edge source="FRA" target="OMN">
      <data key="d0">4317969</data>
    </edge>
    <edge source="FRA" target="NAM">
      <data key="d0">389132</data>
    </edge>
    <edge source="FRA" target="NLD">
      <data key="d0">121805963</data>
    </edge>
    <edge source="FRA" target="NZL">
      <data key="d0">253649671</data>
    </edge>
    <edge source="FRA" target="NIC">
      <data key="d0">92633</data>
    </edge>
    <edge source="FRA" target="NER">
      <data key="d0">76974</data>
    </edge>
    <edge source="FRA" target="NOR">
      <data key="d0">69734917</data>
    </edge>
    <edge source="FRA" target="PAK">
      <data key="d0">36589892</data>
    </edge>
    <edge source="FRA" target="PAN">
      <data key="d0">18178310</data>
    </edge>
    <edge source="FRA" target="PER">
      <data key="d0">99912670</data>
    </edge>
    <edge source="FRA" target="PHL">
      <data key="d0">410918147</data>
    </edge>
    <edge source="FRA" target="POL">
      <data key="d0">37138316</data>
    </edge>
    <edge source="FRA" target="PRT">
      <data key="d0">116220999</data>
    </edge>
    <edge source="FRA" target="ROU">
      <data key="d0">15735631</data>
    </edge>
    <edge source="FRA" target="RUS">
      <data key="d0">937776404</data>
    </edge>
    <edge source="FRA" target="SAU">
      <data key="d0">1756937115</data>
    </edge>
    <edge source="FRA" target="SEN">
      <data key="d0">40595281</data>
    </edge>
    <edge source="FRA" target="SRB">
      <data key="d0">37904623</data>
    </edge>
    <edge source="FRA" target="IND">
      <data key="d0">1224659903</data>
    </edge>
    <edge source="FRA" target="SGP">
      <data key="d0">1574774260</data>
    </edge>
    <edge source="FRA" target="SVK">
      <data key="d0">9045174</data>
    </edge>
    <edge source="FRA" target="VNM">
      <data key="d0">769488076</data>
    </edge>
    <edge source="FRA" target="SVN">
      <data key="d0">4812171</data>
    </edge>
    <edge source="FRA" target="ZAF">
      <data key="d0">396176446</data>
    </edge>
    <edge source="FRA" target="ESP">
      <data key="d0">1654490384</data>
    </edge>
    <edge source="FRA" target="SWE">
      <data key="d0">514190829</data>
    </edge>
    <edge source="FRA" target="CHE">
      <data key="d0">923108224</data>
    </edge>
    <edge source="FRA" target="THA">
      <data key="d0">715688660</data>
    </edge>
    <edge source="FRA" target="TGO">
      <data key="d0">752320</data>
    </edge>
    <edge source="FRA" target="ARE">
      <data key="d0">334057251</data>
    </edge>
    <edge source="FRA" target="TUN">
      <data key="d0">99553178</data>
    </edge>
    <edge source="FRA" target="TUR">
      <data key="d0">1618082753</data>
    </edge>
    <edge source="FRA" target="UGA">
      <data key="d0">19678</data>
    </edge>
    <edge source="FRA" target="UKR">
      <data key="d0">5604111</data>
    </edge>
    <edge source="FRA" target="MKD">
      <data key="d0">132342</data>
    </edge>
    <edge source="FRA" target="EGY">
      <data key="d0">15146487</data>
    </edge>
    <edge source="FRA" target="GBR">
      <data key="d0">1993683702</data>
    </edge>
    <edge source="FRA" target="TZA">
      <data key="d0">4813416</data>
    </edge>
    <edge source="FRA" target="USA">
      <data key="d0">5996722310</data>
    </edge>
    <edge source="FRA" target="BFA">
      <data key="d0">1171668</data>
    </edge>
    <edge source="FRA" target="URY">
      <data key="d0">16716154</data>
    </edge>
    <edge source="DEU" target="ALB">
      <data key="d0">73822</data>
    </edge>
    <edge source="DEU" target="DZA">
      <data key="d0">114943001</data>
    </edge>
    <edge source="DEU" target="AZE">
      <data key="d0">15893038</data>
    </edge>
    <edge source="DEU" target="ARG">
      <data key="d0">6399424</data>
    </edge>
    <edge source="DEU" target="AUS">
      <data key="d0">355365665</data>
    </edge>
    <edge source="DEU" target="AUT">
      <data key="d0">983494552</data>
    </edge>
    <edge source="DEU" target="ARM">
      <data key="d0">11467</data>
    </edge>
    <edge source="DEU" target="BEL">
      <data key="d0">150620790</data>
    </edge>
    <edge source="DEU" target="BOL">
      <data key="d0">17175</data>
    </edge>
    <edge source="DEU" target="BRA">
      <data key="d0">416926451</data>
    </edge>
    <edge source="DEU" target="BGR">
      <data key="d0">30648320</data>
    </edge>
    <edge source="DEU" target="BLR">
      <data key="d0">3632895</data>
    </edge>
    <edge source="DEU" target="KHM">
      <data key="d0">52648629</data>
    </edge>
    <edge source="DEU" target="CMR">
      <data key="d0">114554</data>
    </edge>
    <edge source="DEU" target="CAN">
      <data key="d0">177096357</data>
    </edge>
    <edge source="DEU" target="LKA">
      <data key="d0">2398211</data>
    </edge>
    <edge source="DEU" target="CHL">
      <data key="d0">470538869</data>
    </edge>
    <edge source="DEU" target="CHN">
      <data key="d0">5301697365</data>
    </edge>
    <edge source="DEU" target="COL">
      <data key="d0">115208294</data>
    </edge>
    <edge source="DEU" target="CRI">
      <data key="d0">242144</data>
    </edge>
    <edge source="DEU" target="HRV">
      <data key="d0">21368069</data>
    </edge>
    <edge source="DEU" target="CZE">
      <data key="d0">95987025</data>
    </edge>
    <edge source="DEU" target="DNK">
      <data key="d0">88727743</data>
    </edge>
    <edge source="DEU" target="ECU">
      <data key="d0">498592</data>
    </edge>
    <edge source="DEU" target="SLV">
      <data key="d0">7915525</data>
    </edge>
    <edge source="DEU" target="ETH">
      <data key="d0">5703307</data>
    </edge>
    <edge source="DEU" target="EST">
      <data key="d0">3196396</data>
    </edge>
    <edge source="DEU" target="FIN">
      <data key="d0">86739419</data>
    </edge>
    <edge source="DEU" target="FRA">
      <data key="d0">14685313437</data>
    </edge>
    <edge source="DEU" target="GEO">
      <data key="d0">389229</data>
    </edge>
    <edge source="DEU" target="GHA">
      <data key="d0">334464</data>
    </edge>
    <edge source="DEU" target="GRC">
      <data key="d0">18666114</data>
    </edge>
    <edge source="DEU" target="HKG">
      <data key="d0">1217908064</data>
    </edge>
    <edge source="DEU" target="HUN">
      <data key="d0">586899310</data>
    </edge>
    <edge source="DEU" target="IDN">
      <data key="d0">33051730</data>
    </edge>
    <edge source="DEU" target="IRL">
      <data key="d0">63789882</data>
    </edge>
    <edge source="DEU" target="ISR">
      <data key="d0">23299468</data>
    </edge>
    <edge source="DEU" target="ITA">
      <data key="d0">475341869</data>
    </edge>
    <edge source="DEU" target="CIV">
      <data key="d0">211716</data>
    </edge>
    <edge source="DEU" target="JAM">
      <data key="d0">2844232</data>
    </edge>
    <edge source="DEU" target="JPN">
      <data key="d0">360391515</data>
    </edge>
    <edge source="DEU" target="KAZ">
      <data key="d0">2591227</data>
    </edge>
    <edge source="DEU" target="JOR">
      <data key="d0">41675594</data>
    </edge>
    <edge source="DEU" target="KOR">
      <data key="d0">1092127104</data>
    </edge>
    <edge source="DEU" target="LBN">
      <data key="d0">7879487</data>
    </edge>
    <edge source="DEU" target="LVA">
      <data key="d0">1789168</data>
    </edge>
    <edge source="DEU" target="LTU">
      <data key="d0">141428402</data>
    </edge>
    <edge source="DEU" target="MDG">
      <data key="d0">551861</data>
    </edge>
    <edge source="DEU" target="MYS">
      <data key="d0">145555583</data>
    </edge>
    <edge source="DEU" target="MRT">
      <data key="d0">91780</data>
    </edge>
    <edge source="DEU" target="MUS">
      <data key="d0">294904</data>
    </edge>
    <edge source="DEU" target="MEX">
      <data key="d0">860494184</data>
    </edge>
    <edge source="DEU" target="MDA">
      <data key="d0">304703</data>
    </edge>
    <edge source="DEU" target="MAR">
      <data key="d0">4203927</data>
    </edge>
    <edge source="DEU" target="MOZ">
      <data key="d0">442872</data>
    </edge>
    <edge source="DEU" target="OMN">
      <data key="d0">25806303</data>
    </edge>
    <edge source="DEU" target="NAM">
      <data key="d0">68003</data>
    </edge>
    <edge source="DEU" target="NLD">
      <data key="d0">1161231960</data>
    </edge>
    <edge source="DEU" target="NZL">
      <data key="d0">5783207</data>
    </edge>
    <edge source="DEU" target="NER">
      <data key="d0">128464</data>
    </edge>
    <edge source="DEU" target="NOR">
      <data key="d0">635872538</data>
    </edge>
    <edge source="DEU" target="PAK">
      <data key="d0">7497115</data>
    </edge>
    <edge source="DEU" target="PAN">
      <data key="d0">42109248</data>
    </edge>
    <edge source="DEU" target="PRY">
      <data key="d0">129411</data>
    </edge>
    <edge source="DEU" target="PER">
      <data key="d0">672931</data>
    </edge>
    <edge source="DEU" target="PHL">
      <data key="d0">331173315</data>
    </edge>
    <edge source="DEU" target="POL">
      <data key="d0">270611848</data>
    </edge>
    <edge source="DEU" target="PRT">
      <data key="d0">10888460</data>
    </edge>
    <edge source="DEU" target="ROU">
      <data key="d0">79484377</data>
    </edge>
    <edge source="DEU" target="RUS">
      <data key="d0">582565001</data>
    </edge>
    <edge source="DEU" target="SAU">
      <data key="d0">23917366</data>
    </edge>
    <edge source="DEU" target="SEN">
      <data key="d0">212654</data>
    </edge>
    <edge source="DEU" target="SRB">
      <data key="d0">5600932</data>
    </edge>
    <edge source="DEU" target="IND">
      <data key="d0">291053937</data>
    </edge>
    <edge source="DEU" target="SGP">
      <data key="d0">196554088</data>
    </edge>
    <edge source="DEU" target="SVK">
      <data key="d0">23707819</data>
    </edge>
    <edge source="DEU" target="VNM">
      <data key="d0">429508483</data>
    </edge>
    <edge source="DEU" target="SVN">
      <data key="d0">17545441</data>
    </edge>
    <edge source="DEU" target="ZAF">
      <data key="d0">10733352</data>
    </edge>
    <edge source="DEU" target="ESP">
      <data key="d0">888878834</data>
    </edge>
    <edge source="DEU" target="SWE">
      <data key="d0">491540929</data>
    </edge>
    <edge source="DEU" target="CHE">
      <data key="d0">563855866</data>
    </edge>
    <edge source="DEU" target="THA">
      <data key="d0">98047620</data>
    </edge>
    <edge source="DEU" target="ARE">
      <data key="d0">7883343111</data>
    </edge>
    <edge source="DEU" target="TUN">
      <data key="d0">1773784</data>
    </edge>
    <edge source="DEU" target="TUR">
      <data key="d0">1072719785</data>
    </edge>
    <edge source="DEU" target="UGA">
      <data key="d0">79553</data>
    </edge>
    <edge source="DEU" target="UKR">
      <data key="d0">9264348</data>
    </edge>
    <edge source="DEU" target="MKD">
      <data key="d0">1727502</data>
    </edge>
    <edge source="DEU" target="EGY">
      <data key="d0">22246911</data>
    </edge>
    <edge source="DEU" target="GBR">
      <data key="d0">2917970084</data>
    </edge>
    <edge source="DEU" target="TZA">
      <data key="d0">88701</data>
    </edge>
    <edge source="DEU" target="USA">
      <data key="d0">5241118576</data>
    </edge>
    <edge source="DEU" target="BFA">
      <data key="d0">18067</data>
    </edge>
    <edge source="DEU" target="URY">
      <data key="d0">1904846</data>
    </edge>
    <edge source="JPN" target="ARG">
      <data key="d0">5037643</data>
    </edge>
    <edge source="JPN" target="AUS">
      <data key="d0">10309107</data>
    </edge>
    <edge source="JPN" target="AUT">
      <data key="d0">1728364</data>
    </edge>
    <edge source="JPN" target="BEL">
      <data key="d0">18027446</data>
    </edge>
    <edge source="JPN" target="BRA">
      <data key="d0">105966152</data>
    </edge>
    <edge source="JPN" target="KHM">
      <data key="d0">42403</data>
    </edge>
    <edge source="JPN" target="CAN">
      <data key="d0">148430244</data>
    </edge>
    <edge source="JPN" target="LKA">
      <data key="d0">107017</data>
    </edge>
    <edge source="JPN" target="CHL">
      <data key="d0">181584</data>
    </edge>
    <edge source="JPN" target="CHN">
      <data key="d0">187859110</data>
    </edge>
    <edge source="JPN" target="COL">
      <data key="d0">585701</data>
    </edge>
    <edge source="JPN" target="CRI">
      <data key="d0">53306</data>
    </edge>
    <edge source="JPN" target="DNK">
      <data key="d0">686475</data>
    </edge>
    <edge source="JPN" target="ECU">
      <data key="d0">2817685</data>
    </edge>
    <edge source="JPN" target="ETH">
      <data key="d0">1474671</data>
    </edge>
    <edge source="JPN" target="FIN">
      <data key="d0">750416</data>
    </edge>
    <edge source="JPN" target="FRA">
      <data key="d0">252121631</data>
    </edge>
    <edge source="JPN" target="DEU">
      <data key="d0">136939717</data>
    </edge>
    <edge source="JPN" target="GHA">
      <data key="d0">19227</data>
    </edge>
    <edge source="JPN" target="GRC">
      <data key="d0">34257613</data>
    </edge>
    <edge source="JPN" target="GTM">
      <data key="d0">12477</data>
    </edge>
    <edge source="JPN" target="HKG">
      <data key="d0">720763604</data>
    </edge>
    <edge source="JPN" target="HUN">
      <data key="d0">38278</data>
    </edge>
    <edge source="JPN" target="IDN">
      <data key="d0">32106228</data>
    </edge>
    <edge source="JPN" target="IRL">
      <data key="d0">452054</data>
    </edge>
    <edge source="JPN" target="ISR">
      <data key="d0">219816</data>
    </edge>
    <edge source="JPN" target="ITA">
      <data key="d0">500520190</data>
    </edge>
    <edge source="JPN" target="JOR">
      <data key="d0">31906</data>
    </edge>
    <edge source="JPN" target="KOR">
      <data key="d0">88209213</data>
    </edge>
    <edge source="JPN" target="LTU">
      <data key="d0">23103</data>
    </edge>
    <edge source="JPN" target="MWI">
      <data key="d0">14816</data>
    </edge>
    <edge source="JPN" target="MYS">
      <data key="d0">14799926</data>
    </edge>
    <edge source="JPN" target="MUS">
      <data key="d0">10313</data>
    </edge>
    <edge source="JPN" target="MEX">
      <data key="d0">1816265</data>
    </edge>
    <edge source="JPN" target="MAR">
      <data key="d0">165728</data>
    </edge>
    <edge source="JPN" target="OMN">
      <data key="d0">83508</data>
    </edge>
    <edge source="JPN" target="NLD">
      <data key="d0">59616012</data>
    </edge>
    <edge source="JPN" target="NZL">
      <data key="d0">3615531</data>
    </edge>
    <edge source="JPN" target="NIC">
      <data key="d0">32136</data>
    </edge>
    <edge source="JPN" target="NOR">
      <data key="d0">249126</data>
    </edge>
    <edge source="JPN" target="PAK">
      <data key="d0">115037</data>
    </edge>
    <edge source="JPN" target="PAN">
      <data key="d0">5174178107</data>
    </edge>
    <edge source="JPN" target="PER">
      <data key="d0">50442</data>
    </edge>
    <edge source="JPN" target="PHL">
      <data key="d0">275098331</data>
    </edge>
    <edge source="JPN" target="POL">
      <data key="d0">916245</data>
    </edge>
    <edge source="JPN" target="PRT">
      <data key="d0">31998</data>
    </edge>
    <edge source="JPN" target="ROU">
      <data key="d0">12808</data>
    </edge>
    <edge source="JPN" target="RUS">
      <data key="d0">5618528</data>
    </edge>
    <edge source="JPN" target="SAU">
      <data key="d0">1288225</data>
    </edge>
    <edge source="JPN" target="SRB">
      <data key="d0">209218</data>
    </edge>
    <edge source="JPN" target="IND">
      <data key="d0">31038906</data>
    </edge>
    <edge source="JPN" target="SGP">
      <data key="d0">1264442786</data>
    </edge>
    <edge source="JPN" target="VNM">
      <data key="d0">112766468</data>
    </edge>
    <edge source="JPN" target="ZAF">
      <data key="d0">256870</data>
    </edge>
    <edge source="JPN" target="ESP">
      <data key="d0">727672</data>
    </edge>
    <edge source="JPN" target="SWE">
      <data key="d0">12983</data>
    </edge>
    <edge source="JPN" target="CHE">
      <data key="d0">979090</data>
    </edge>
    <edge source="JPN" target="THA">
      <data key="d0">42831460</data>
    </edge>
    <edge source="JPN" target="TGO">
      <data key="d0">87477</data>
    </edge>
    <edge source="JPN" target="ARE">
      <data key="d0">10419909</data>
    </edge>
    <edge source="JPN" target="TUN">
      <data key="d0">63232</data>
    </edge>
    <edge source="JPN" target="TUR">
      <data key="d0">947948</data>
    </edge>
    <edge source="JPN" target="UKR">
      <data key="d0">263675</data>
    </edge>
    <edge source="JPN" target="EGY">
      <data key="d0">3554399</data>
    </edge>
    <edge source="JPN" target="GBR">
      <data key="d0">932163890</data>
    </edge>
    <edge source="JPN" target="TZA">
      <data key="d0">45028</data>
    </edge>
    <edge source="JPN" target="USA">
      <data key="d0">4341751886</data>
    </edge>
    <edge source="JPN" target="URY">
      <data key="d0">70368</data>
    </edge>
    <edge source="MEX" target="DZA">
      <data key="d0">253525</data>
    </edge>
    <edge source="MEX" target="AZE">
      <data key="d0">60988</data>
    </edge>
    <edge source="MEX" target="ARG">
      <data key="d0">4558863</data>
    </edge>
    <edge source="MEX" target="AUS">
      <data key="d0">23931814</data>
    </edge>
    <edge source="MEX" target="AUT">
      <data key="d0">845672</data>
    </edge>
    <edge source="MEX" target="ARM">
      <data key="d0">86065</data>
    </edge>
    <edge source="MEX" target="BEL">
      <data key="d0">40581191</data>
    </edge>
    <edge source="MEX" target="BRA">
      <data key="d0">15769867</data>
    </edge>
    <edge source="MEX" target="CAN">
      <data key="d0">89780743</data>
    </edge>
    <edge source="MEX" target="LKA">
      <data key="d0">169663</data>
    </edge>
    <edge source="MEX" target="CHL">
      <data key="d0">5827795</data>
    </edge>
    <edge source="MEX" target="CHN">
      <data key="d0">11105243</data>
    </edge>
    <edge source="MEX" target="COL">
      <data key="d0">5370845</data>
    </edge>
    <edge source="MEX" target="CRI">
      <data key="d0">2581946</data>
    </edge>
    <edge source="MEX" target="CZE">
      <data key="d0">740849</data>
    </edge>
    <edge source="MEX" target="DNK">
      <data key="d0">707173</data>
    </edge>
    <edge source="MEX" target="ECU">
      <data key="d0">16649</data>
    </edge>
    <edge source="MEX" target="SLV">
      <data key="d0">7190492</data>
    </edge>
    <edge source="MEX" target="FIN">
      <data key="d0">30039722</data>
    </edge>
    <edge source="MEX" target="FRA">
      <data key="d0">31174420</data>
    </edge>
    <edge source="MEX" target="GEO">
      <data key="d0">96350</data>
    </edge>
    <edge source="MEX" target="DEU">
      <data key="d0">27368895</data>
    </edge>
    <edge source="MEX" target="GRC">
      <data key="d0">580404</data>
    </edge>
    <edge source="MEX" target="GTM">
      <data key="d0">316397</data>
    </edge>
    <edge source="MEX" target="HND">
      <data key="d0">57790</data>
    </edge>
    <edge source="MEX" target="HKG">
      <data key="d0">523774</data>
    </edge>
    <edge source="MEX" target="ISR">
      <data key="d0">10016353</data>
    </edge>
    <edge source="MEX" target="ITA">
      <data key="d0">1559960</data>
    </edge>
    <edge source="MEX" target="CIV">
      <data key="d0">110764</data>
    </edge>
    <edge source="MEX" target="JAM">
      <data key="d0">75000</data>
    </edge>
    <edge source="MEX" target="JPN">
      <data key="d0">10357315</data>
    </edge>
    <edge source="MEX" target="JOR">
      <data key="d0">152755</data>
    </edge>
    <edge source="MEX" target="KOR">
      <data key="d0">2965948</data>
    </edge>
    <edge source="MEX" target="LBN">
      <data key="d0">479280</data>
    </edge>
    <edge source="MEX" target="LVA">
      <data key="d0">70707</data>
    </edge>
    <edge source="MEX" target="MYS">
      <data key="d0">320958</data>
    </edge>
    <edge source="MEX" target="MAR">
      <data key="d0">177371</data>
    </edge>
    <edge source="MEX" target="NLD">
      <data key="d0">53613</data>
    </edge>
    <edge source="MEX" target="NZL">
      <data key="d0">6807915</data>
    </edge>
    <edge source="MEX" target="NIC">
      <data key="d0">433691</data>
    </edge>
    <edge source="MEX" target="PAN">
      <data key="d0">3502239</data>
    </edge>
    <edge source="MEX" target="PER">
      <data key="d0">5929717</data>
    </edge>
    <edge source="MEX" target="PHL">
      <data key="d0">631183</data>
    </edge>
    <edge source="MEX" target="POL">
      <data key="d0">39569</data>
    </edge>
    <edge source="MEX" target="RUS">
      <data key="d0">4556983</data>
    </edge>
    <edge source="MEX" target="SAU">
      <data key="d0">3261056</data>
    </edge>
    <edge source="MEX" target="IND">
      <data key="d0">377642</data>
    </edge>
    <edge source="MEX" target="SGP">
      <data key="d0">3112905</data>
    </edge>
    <edge source="MEX" target="ZAF">
      <data key="d0">1212249</data>
    </edge>
    <edge source="MEX" target="ESP">
      <data key="d0">1139372</data>
    </edge>
    <edge source="MEX" target="CHE">
      <data key="d0">30067</data>
    </edge>
    <edge source="MEX" target="THA">
      <data key="d0">2039357</data>
    </edge>
    <edge source="MEX" target="ARE">
      <data key="d0">3198304</data>
    </edge>
    <edge source="MEX" target="TUR">
      <data key="d0">1211518</data>
    </edge>
    <edge source="MEX" target="UKR">
      <data key="d0">1989568</data>
    </edge>
    <edge source="MEX" target="EGY">
      <data key="d0">11220735</data>
    </edge>
    <edge source="MEX" target="GBR">
      <data key="d0">36792580</data>
    </edge>
    <edge source="MEX" target="USA">
      <data key="d0">3891534568</data>
    </edge>
    <edge source="MEX" target="URY">
      <data key="d0">248864</data>
    </edge>
    <edge source="MOZ" target="CAN">
      <data key="d0">10004</data>
    </edge>
    <edge source="MOZ" target="ITA">
      <data key="d0">128929</data>
    </edge>
    <edge source="MOZ" target="NLD">
      <data key="d0">224129</data>
    </edge>
    <edge source="MOZ" target="SGP">
      <data key="d0">31628888</data>
    </edge>
    <edge source="MOZ" target="ZAF">
      <data key="d0">737673</data>
    </edge>
    <edge source="MOZ" target="GBR">
      <data key="d0">21442</data>
    </edge>
    <edge source="MOZ" target="USA">
      <data key="d0">50766954</data>
    </edge>
    <edge source="NZL" target="ARG">
      <data key="d0">2032571</data>
    </edge>
    <edge source="NZL" target="AUS">
      <data key="d0">82311243</data>
    </edge>
    <edge source="NZL" target="AUT">
      <data key="d0">30125</data>
    </edge>
    <edge source="NZL" target="BEL">
      <data key="d0">2928936</data>
    </edge>
    <edge source="NZL" target="BOL">
      <data key="d0">178111</data>
    </edge>
    <edge source="NZL" target="BRA">
      <data key="d0">299657</data>
    </edge>
    <edge source="NZL" target="KHM">
      <data key="d0">13358</data>
    </edge>
    <edge source="NZL" target="CAN">
      <data key="d0">2456952</data>
    </edge>
    <edge source="NZL" target="LKA">
      <data key="d0">38906</data>
    </edge>
    <edge source="NZL" target="CHL">
      <data key="d0">490195</data>
    </edge>
    <edge source="NZL" target="CHN">
      <data key="d0">12224382</data>
    </edge>
    <edge source="NZL" target="COL">
      <data key="d0">102545</data>
    </edge>
    <edge source="NZL" target="CRI">
      <data key="d0">61106</data>
    </edge>
    <edge source="NZL" target="HRV">
      <data key="d0">33145</data>
    </edge>
    <edge source="NZL" target="CZE">
      <data key="d0">35689</data>
    </edge>
    <edge source="NZL" target="DNK">
      <data key="d0">22015</data>
    </edge>
    <edge source="NZL" target="FRA">
      <data key="d0">193691</data>
    </edge>
    <edge source="NZL" target="DEU">
      <data key="d0">4630149</data>
    </edge>
    <edge source="NZL" target="HKG">
      <data key="d0">568401</data>
    </edge>
    <edge source="NZL" target="IDN">
      <data key="d0">264801</data>
    </edge>
    <edge source="NZL" target="IRL">
      <data key="d0">25039</data>
    </edge>
    <edge source="NZL" target="ISR">
      <data key="d0">137227</data>
    </edge>
    <edge source="NZL" target="ITA">
      <data key="d0">155991</data>
    </edge>
    <edge source="NZL" target="JPN">
      <data key="d0">557495</data>
    </edge>
    <edge source="NZL" target="KOR">
      <data key="d0">411830</data>
    </edge>
    <edge source="NZL" target="MYS">
      <data key="d0">1769598</data>
    </edge>
    <edge source="NZL" target="MEX">
      <data key="d0">7811481</data>
    </edge>
    <edge source="NZL" target="NLD">
      <data key="d0">267447</data>
    </edge>
    <edge source="NZL" target="NOR">
      <data key="d0">348194</data>
    </edge>
    <edge source="NZL" target="PAK">
      <data key="d0">1322930</data>
    </edge>
    <edge source="NZL" target="PAN">
      <data key="d0">428403</data>
    </edge>
    <edge source="NZL" target="PRY">
      <data key="d0">14691</data>
    </edge>
    <edge source="NZL" target="PHL">
      <data key="d0">529555</data>
    </edge>
    <edge source="NZL" target="POL">
      <data key="d0">1363619</data>
    </edge>
    <edge source="NZL" target="PRT">
      <data key="d0">12658</data>
    </edge>
    <edge source="NZL" target="IND">
      <data key="d0">858841</data>
    </edge>
    <edge source="NZL" target="SGP">
      <data key="d0">200785360</data>
    </edge>
    <edge source="NZL" target="ZAF">
      <data key="d0">351051</data>
    </edge>
    <edge source="NZL" target="ESP">
      <data key="d0">22829791</data>
    </edge>
    <edge source="NZL" target="SWE">
      <data key="d0">153770</data>
    </edge>
    <edge source="NZL" target="CHE">
      <data key="d0">29519</data>
    </edge>
    <edge source="NZL" target="THA">
      <data key="d0">808012</data>
    </edge>
    <edge source="NZL" target="ARE">
      <data key="d0">287065</data>
    </edge>
    <edge source="NZL" target="TUR">
      <data key="d0">8349135</data>
    </edge>
    <edge source="NZL" target="GBR">
      <data key="d0">2907089</data>
    </edge>
    <edge source="NZL" target="USA">
      <data key="d0">23579329</data>
    </edge>
    <edge source="PRY" target="ARG">
      <data key="d0">11203643</data>
    </edge>
    <edge source="PRY" target="CHL">
      <data key="d0">3840000</data>
    </edge>
    <edge source="PRY" target="DEU">
      <data key="d0">24003349</data>
    </edge>
    <edge source="PRY" target="JPN">
      <data key="d0">116381</data>
    </edge>
    <edge source="PRY" target="ESP">
      <data key="d0">82643</data>
    </edge>
    <edge source="PRY" target="USA">
      <data key="d0">238253</data>
    </edge>
    <edge source="PRY" target="URY">
      <data key="d0">1430000</data>
    </edge>
    <edge source="PER" target="BOL">
      <data key="d0">203843</data>
    </edge>
    <edge source="PER" target="CAN">
      <data key="d0">24902</data>
    </edge>
    <edge source="PER" target="CHL">
      <data key="d0">1960283</data>
    </edge>
    <edge source="PER" target="COL">
      <data key="d0">350884</data>
    </edge>
    <edge source="PER" target="ECU">
      <data key="d0">5934470</data>
    </edge>
    <edge source="PER" target="DEU">
      <data key="d0">25922</data>
    </edge>
    <edge source="PER" target="GTM">
      <data key="d0">32768</data>
    </edge>
    <edge source="PER" target="NIC">
      <data key="d0">37536</data>
    </edge>
    <edge source="PER" target="PAK">
      <data key="d0">46958</data>
    </edge>
    <edge source="PER" target="PAN">
      <data key="d0">7045273</data>
    </edge>
    <edge source="PER" target="UKR">
      <data key="d0">53750</data>
    </edge>
    <edge source="PER" target="USA">
      <data key="d0">7968967</data>
    </edge>
    <edge source="IND" target="DZA">
      <data key="d0">5913708</data>
    </edge>
    <edge source="IND" target="ARG">
      <data key="d0">369533</data>
    </edge>
    <edge source="IND" target="AUS">
      <data key="d0">70202652</data>
    </edge>
    <edge source="IND" target="AUT">
      <data key="d0">9335867</data>
    </edge>
    <edge source="IND" target="BEL">
      <data key="d0">8882002</data>
    </edge>
    <edge source="IND" target="BRA">
      <data key="d0">9105942</data>
    </edge>
    <edge source="IND" target="BGR">
      <data key="d0">93590150</data>
    </edge>
    <edge source="IND" target="CMR">
      <data key="d0">120485</data>
    </edge>
    <edge source="IND" target="CAN">
      <data key="d0">26634550</data>
    </edge>
    <edge source="IND" target="LKA">
      <data key="d0">676382906</data>
    </edge>
    <edge source="IND" target="CHL">
      <data key="d0">266681</data>
    </edge>
    <edge source="IND" target="CHN">
      <data key="d0">29009114</data>
    </edge>
    <edge source="IND" target="HRV">
      <data key="d0">124530</data>
    </edge>
    <edge source="IND" target="CZE">
      <data key="d0">172241464</data>
    </edge>
    <edge source="IND" target="DNK">
      <data key="d0">809646</data>
    </edge>
    <edge source="IND" target="ETH">
      <data key="d0">14268</data>
    </edge>
    <edge source="IND" target="FIN">
      <data key="d0">38760</data>
    </edge>
    <edge source="IND" target="FRA">
      <data key="d0">274255891</data>
    </edge>
    <edge source="IND" target="DEU">
      <data key="d0">190558190</data>
    </edge>
    <edge source="IND" target="GRC">
      <data key="d0">23090</data>
    </edge>
    <edge source="IND" target="HKG">
      <data key="d0">4263877</data>
    </edge>
    <edge source="IND" target="HUN">
      <data key="d0">286647</data>
    </edge>
    <edge source="IND" target="IDN">
      <data key="d0">316117793</data>
    </edge>
    <edge source="IND" target="IRL">
      <data key="d0">1132285</data>
    </edge>
    <edge source="IND" target="ISR">
      <data key="d0">105813239</data>
    </edge>
    <edge source="IND" target="ITA">
      <data key="d0">20134204</data>
    </edge>
    <edge source="IND" target="CIV">
      <data key="d0">121458</data>
    </edge>
    <edge source="IND" target="JPN">
      <data key="d0">10033958</data>
    </edge>
    <edge source="IND" target="JOR">
      <data key="d0">2281863</data>
    </edge>
    <edge source="IND" target="KOR">
      <data key="d0">5735809</data>
    </edge>
    <edge source="IND" target="LTU">
      <data key="d0">59915</data>
    </edge>
    <edge source="IND" target="MYS">
      <data key="d0">548726138</data>
    </edge>
    <edge source="IND" target="MUS">
      <data key="d0">19661667</data>
    </edge>
    <edge source="IND" target="MEX">
      <data key="d0">6284466</data>
    </edge>
    <edge source="IND" target="MAR">
      <data key="d0">825751</data>
    </edge>
    <edge source="IND" target="MOZ">
      <data key="d0">649456</data>
    </edge>
    <edge source="IND" target="OMN">
      <data key="d0">308826</data>
    </edge>
    <edge source="IND" target="NAM">
      <data key="d0">434629</data>
    </edge>
    <edge source="IND" target="NLD">
      <data key="d0">56126542</data>
    </edge>
    <edge source="IND" target="NZL">
      <data key="d0">10361526</data>
    </edge>
    <edge source="IND" target="NOR">
      <data key="d0">13606</data>
    </edge>
    <edge source="IND" target="PAK">
      <data key="d0">1665377</data>
    </edge>
    <edge source="IND" target="PAN">
      <data key="d0">255115</data>
    </edge>
    <edge source="IND" target="PHL">
      <data key="d0">5892537</data>
    </edge>
    <edge source="IND" target="POL">
      <data key="d0">20186718</data>
    </edge>
    <edge source="IND" target="PRT">
      <data key="d0">16830</data>
    </edge>
    <edge source="IND" target="ROU">
      <data key="d0">60885</data>
    </edge>
    <edge source="IND" target="RUS">
      <data key="d0">111710326</data>
    </edge>
    <edge source="IND" target="SAU">
      <data key="d0">2042566</data>
    </edge>
    <edge source="IND" target="SEN">
      <data key="d0">3313109</data>
    </edge>
    <edge source="IND" target="SRB">
      <data key="d0">15538</data>
    </edge>
    <edge source="IND" target="SGP">
      <data key="d0">949324584</data>
    </edge>
    <edge source="IND" target="VNM">
      <data key="d0">534751</data>
    </edge>
    <edge source="IND" target="ZAF">
      <data key="d0">4089634</data>
    </edge>
    <edge source="IND" target="ZWE">
      <data key="d0">81684</data>
    </edge>
    <edge source="IND" target="ESP">
      <data key="d0">3931494</data>
    </edge>
    <edge source="IND" target="SWE">
      <data key="d0">8596596</data>
    </edge>
    <edge source="IND" target="CHE">
      <data key="d0">116530556</data>
    </edge>
    <edge source="IND" target="THA">
      <data key="d0">8934879</data>
    </edge>
    <edge source="IND" target="TGO">
      <data key="d0">110331</data>
    </edge>
    <edge source="IND" target="ARE">
      <data key="d0">1335188345</data>
    </edge>
    <edge source="IND" target="TUN">
      <data key="d0">14837</data>
    </edge>
    <edge source="IND" target="TUR">
      <data key="d0">114771879</data>
    </edge>
    <edge source="IND" target="UKR">
      <data key="d0">2425865</data>
    </edge>
    <edge source="IND" target="EGY">
      <data key="d0">213618</data>
    </edge>
    <edge source="IND" target="GBR">
      <data key="d0">211427786</data>
    </edge>
    <edge source="IND" target="TZA">
      <data key="d0">16670</data>
    </edge>
    <edge source="IND" target="USA">
      <data key="d0">576348194</data>
    </edge>
    <edge source="ZAF" target="DZA">
      <data key="d0">1001635</data>
    </edge>
    <edge source="ZAF" target="AZE">
      <data key="d0">944841</data>
    </edge>
    <edge source="ZAF" target="ARG">
      <data key="d0">90236</data>
    </edge>
    <edge source="ZAF" target="AUS">
      <data key="d0">11686226</data>
    </edge>
    <edge source="ZAF" target="AUT">
      <data key="d0">73527</data>
    </edge>
    <edge source="ZAF" target="BEL">
      <data key="d0">503749</data>
    </edge>
    <edge source="ZAF" target="BWA">
      <data key="d0">28874825</data>
    </edge>
    <edge source="ZAF" target="BRA">
      <data key="d0">2750319</data>
    </edge>
    <edge source="ZAF" target="CMR">
      <data key="d0">659762</data>
    </edge>
    <edge source="ZAF" target="CAN">
      <data key="d0">19133094</data>
    </edge>
    <edge source="ZAF" target="CAF">
      <data key="d0">49647</data>
    </edge>
    <edge source="ZAF" target="LKA">
      <data key="d0">189652</data>
    </edge>
    <edge source="ZAF" target="CHL">
      <data key="d0">415129</data>
    </edge>
    <edge source="ZAF" target="CHN">
      <data key="d0">2726055</data>
    </edge>
    <edge source="ZAF" target="CZE">
      <data key="d0">16278</data>
    </edge>
    <edge source="ZAF" target="DNK">
      <data key="d0">65741</data>
    </edge>
    <edge source="ZAF" target="ECU">
      <data key="d0">1846920</data>
    </edge>
    <edge source="ZAF" target="ETH">
      <data key="d0">2544868</data>
    </edge>
    <edge source="ZAF" target="FIN">
      <data key="d0">127120</data>
    </edge>
    <edge source="ZAF" target="FRA">
      <data key="d0">71259496</data>
    </edge>
    <edge source="ZAF" target="DEU">
      <data key="d0">50961237</data>
    </edge>
    <edge source="ZAF" target="GHA">
      <data key="d0">587528</data>
    </edge>
    <edge source="ZAF" target="GRC">
      <data key="d0">65960</data>
    </edge>
    <edge source="ZAF" target="HKG">
      <data key="d0">1506146</data>
    </edge>
    <edge source="ZAF" target="HUN">
      <data key="d0">48407</data>
    </edge>
    <edge source="ZAF" target="IDN">
      <data key="d0">655566</data>
    </edge>
    <edge source="ZAF" target="IRL">
      <data key="d0">156316</data>
    </edge>
    <edge source="ZAF" target="ISR">
      <data key="d0">2674059</data>
    </edge>
    <edge source="ZAF" target="ITA">
      <data key="d0">17597278</data>
    </edge>
    <edge source="ZAF" target="CIV">
      <data key="d0">9730018</data>
    </edge>
    <edge source="ZAF" target="JPN">
      <data key="d0">65808</data>
    </edge>
    <edge source="ZAF" target="KAZ">
      <data key="d0">12614</data>
    </edge>
    <edge source="ZAF" target="JOR">
      <data key="d0">77564</data>
    </edge>
    <edge source="ZAF" target="KOR">
      <data key="d0">345443</data>
    </edge>
    <edge source="ZAF" target="LVA">
      <data key="d0">43039</data>
    </edge>
    <edge source="ZAF" target="MDG">
      <data key="d0">4082241</data>
    </edge>
    <edge source="ZAF" target="MWI">
      <data key="d0">7604948</data>
    </edge>
    <edge source="ZAF" target="MYS">
      <data key="d0">64068</data>
    </edge>
    <edge source="ZAF" target="MRT">
      <data key="d0">108342</data>
    </edge>
    <edge source="ZAF" target="MUS">
      <data key="d0">2848083</data>
    </edge>
    <edge source="ZAF" target="MEX">
      <data key="d0">112048</data>
    </edge>
    <edge source="ZAF" target="MAR">
      <data key="d0">2717524</data>
    </edge>
    <edge source="ZAF" target="MOZ">
      <data key="d0">10230996</data>
    </edge>
    <edge source="ZAF" target="OMN">
      <data key="d0">1258592</data>
    </edge>
    <edge source="ZAF" target="NAM">
      <data key="d0">21352654</data>
    </edge>
    <edge source="ZAF" target="NLD">
      <data key="d0">5267027</data>
    </edge>
    <edge source="ZAF" target="NZL">
      <data key="d0">683789</data>
    </edge>
    <edge source="ZAF" target="NER">
      <data key="d0">179448</data>
    </edge>
    <edge source="ZAF" target="NOR">
      <data key="d0">501933</data>
    </edge>
    <edge source="ZAF" target="PAK">
      <data key="d0">1240724</data>
    </edge>
    <edge source="ZAF" target="PRY">
      <data key="d0">485358</data>
    </edge>
    <edge source="ZAF" target="PHL">
      <data key="d0">14141</data>
    </edge>
    <edge source="ZAF" target="POL">
      <data key="d0">507374</data>
    </edge>
    <edge source="ZAF" target="PRT">
      <data key="d0">47131</data>
    </edge>
    <edge source="ZAF" target="SAU">
      <data key="d0">383150</data>
    </edge>
    <edge source="ZAF" target="SEN">
      <data key="d0">269431</data>
    </edge>
    <edge source="ZAF" target="IND">
      <data key="d0">5541331</data>
    </edge>
    <edge source="ZAF" target="SGP">
      <data key="d0">3668861</data>
    </edge>
    <edge source="ZAF" target="ZWE">
      <data key="d0">5552245</data>
    </edge>
    <edge source="ZAF" target="ESP">
      <data key="d0">30848104</data>
    </edge>
    <edge source="ZAF" target="SWE">
      <data key="d0">1067206</data>
    </edge>
    <edge source="ZAF" target="CHE">
      <data key="d0">2025512</data>
    </edge>
    <edge source="ZAF" target="THA">
      <data key="d0">3558022</data>
    </edge>
    <edge source="ZAF" target="TGO">
      <data key="d0">33488</data>
    </edge>
    <edge source="ZAF" target="ARE">
      <data key="d0">8964466</data>
    </edge>
    <edge source="ZAF" target="TUR">
      <data key="d0">101958</data>
    </edge>
    <edge source="ZAF" target="UGA">
      <data key="d0">929408</data>
    </edge>
    <edge source="ZAF" target="EGY">
      <data key="d0">35181</data>
    </edge>
    <edge source="ZAF" target="GBR">
      <data key="d0">37939631</data>
    </edge>
    <edge source="ZAF" target="TZA">
      <data key="d0">4409624</data>
    </edge>
    <edge source="ZAF" target="USA">
      <data key="d0">83863490</data>
    </edge>
    <edge source="ZAF" target="BFA">
      <data key="d0">10437</data>
    </edge>
    <edge source="ESP" target="DZA">
      <data key="d0">118606750</data>
    </edge>
    <edge source="ESP" target="ARG">
      <data key="d0">14143896</data>
    </edge>
    <edge source="ESP" target="AUS">
      <data key="d0">13463370</data>
    </edge>
    <edge source="ESP" target="AUT">
      <data key="d0">25652567</data>
    </edge>
    <edge source="ESP" target="ARM">
      <data key="d0">111918</data>
    </edge>
    <edge source="ESP" target="BEL">
      <data key="d0">7931313</data>
    </edge>
    <edge source="ESP" target="BOL">
      <data key="d0">94495</data>
    </edge>
    <edge source="ESP" target="BWA">
      <data key="d0">77517</data>
    </edge>
    <edge source="ESP" target="BRA">
      <data key="d0">129902723</data>
    </edge>
    <edge source="ESP" target="BGR">
      <data key="d0">1819475</data>
    </edge>
    <edge source="ESP" target="BLR">
      <data key="d0">24704</data>
    </edge>
    <edge source="ESP" target="CMR">
      <data key="d0">719485</data>
    </edge>
    <edge source="ESP" target="CAN">
      <data key="d0">125327536</data>
    </edge>
    <edge source="ESP" target="LKA">
      <data key="d0">261684</data>
    </edge>
    <edge source="ESP" target="CHL">
      <data key="d0">154221108</data>
    </edge>
    <edge source="ESP" target="CHN">
      <data key="d0">37191151</data>
    </edge>
    <edge source="ESP" target="COL">
      <data key="d0">53510488</data>
    </edge>
    <edge source="ESP" target="CRI">
      <data key="d0">508259</data>
    </edge>
    <edge source="ESP" target="HRV">
      <data key="d0">877022</data>
    </edge>
    <edge source="ESP" target="CZE">
      <data key="d0">4618696</data>
    </edge>
    <edge source="ESP" target="DNK">
      <data key="d0">6960564</data>
    </edge>
    <edge source="ESP" target="ECU">
      <data key="d0">7976959</data>
    </edge>
    <edge source="ESP" target="ETH">
      <data key="d0">28523</data>
    </edge>
    <edge source="ESP" target="EST">
      <data key="d0">9032604</data>
    </edge>
    <edge source="ESP" target="FIN">
      <data key="d0">127544456</data>
    </edge>
    <edge source="ESP" target="FRA">
      <data key="d0">1519666169</data>
    </edge>
    <edge source="ESP" target="DEU">
      <data key="d0">1055864996</data>
    </edge>
    <edge source="ESP" target="GHA">
      <data key="d0">30128092</data>
    </edge>
    <edge source="ESP" target="GRC">
      <data key="d0">245395</data>
    </edge>
    <edge source="ESP" target="GTM">
      <data key="d0">152047</data>
    </edge>
    <edge source="ESP" target="HKG">
      <data key="d0">4371711</data>
    </edge>
    <edge source="ESP" target="HUN">
      <data key="d0">31872722</data>
    </edge>
    <edge source="ESP" target="IDN">
      <data key="d0">54127794</data>
    </edge>
    <edge source="ESP" target="IRL">
      <data key="d0">65452431</data>
    </edge>
    <edge source="ESP" target="ISR">
      <data key="d0">10881115</data>
    </edge>
    <edge source="ESP" target="ITA">
      <data key="d0">100953138</data>
    </edge>
    <edge source="ESP" target="CIV">
      <data key="d0">3175630</data>
    </edge>
    <edge source="ESP" target="JPN">
      <data key="d0">1060777</data>
    </edge>
    <edge source="ESP" target="KAZ">
      <data key="d0">167541731</data>
    </edge>
    <edge source="ESP" target="JOR">
      <data key="d0">2221003</data>
    </edge>
    <edge source="ESP" target="KOR">
      <data key="d0">25943151</data>
    </edge>
    <edge source="ESP" target="LBN">
      <data key="d0">30078</data>
    </edge>
    <edge source="ESP" target="LVA">
      <data key="d0">166461</data>
    </edge>
    <edge source="ESP" target="LTU">
      <data key="d0">486133</data>
    </edge>
    <edge source="ESP" target="MWI">
      <data key="d0">13578</data>
    </edge>
    <edge source="ESP" target="MYS">
      <data key="d0">137333330</data>
    </edge>
    <edge source="ESP" target="MRT">
      <data key="d0">336344</data>
    </edge>
    <edge source="ESP" target="MUS">
      <data key="d0">3045081</data>
    </edge>
    <edge source="ESP" target="MEX">
      <data key="d0">223973381</data>
    </edge>
    <edge source="ESP" target="MAR">
      <data key="d0">22586595</data>
    </edge>
    <edge source="ESP" target="MOZ">
      <data key="d0">135141</data>
    </edge>
    <edge source="ESP" target="OMN">
      <data key="d0">198778288</data>
    </edge>
    <edge source="ESP" target="NAM">
      <data key="d0">8131873</data>
    </edge>
    <edge source="ESP" target="NLD">
      <data key="d0">20067117</data>
    </edge>
    <edge source="ESP" target="NZL">
      <data key="d0">1828782</data>
    </edge>
    <edge source="ESP" target="NOR">
      <data key="d0">164980176</data>
    </edge>
    <edge source="ESP" target="PAK">
      <data key="d0">42615</data>
    </edge>
    <edge source="ESP" target="PAN">
      <data key="d0">24219222</data>
    </edge>
    <edge source="ESP" target="PRY">
      <data key="d0">2533843</data>
    </edge>
    <edge source="ESP" target="PER">
      <data key="d0">3779391</data>
    </edge>
    <edge source="ESP" target="PHL">
      <data key="d0">548156</data>
    </edge>
    <edge source="ESP" target="POL">
      <data key="d0">13425972</data>
    </edge>
    <edge source="ESP" target="PRT">
      <data key="d0">55786988</data>
    </edge>
    <edge source="ESP" target="ROU">
      <data key="d0">59698197</data>
    </edge>
    <edge source="ESP" target="RUS">
      <data key="d0">7176339</data>
    </edge>
    <edge source="ESP" target="SAU">
      <data key="d0">201045186</data>
    </edge>
    <edge source="ESP" target="SEN">
      <data key="d0">2483054</data>
    </edge>
    <edge source="ESP" target="SRB">
      <data key="d0">176064</data>
    </edge>
    <edge source="ESP" target="IND">
      <data key="d0">2653425</data>
    </edge>
    <edge source="ESP" target="SGP">
      <data key="d0">22717211</data>
    </edge>
    <edge source="ESP" target="SVK">
      <data key="d0">739936</data>
    </edge>
    <edge source="ESP" target="VNM">
      <data key="d0">1713757</data>
    </edge>
    <edge source="ESP" target="SVN">
      <data key="d0">122998</data>
    </edge>
    <edge source="ESP" target="ZAF">
      <data key="d0">4588082</data>
    </edge>
    <edge source="ESP" target="SWE">
      <data key="d0">2674490</data>
    </edge>
    <edge source="ESP" target="CHE">
      <data key="d0">25235421</data>
    </edge>
    <edge source="ESP" target="THA">
      <data key="d0">31175452</data>
    </edge>
    <edge source="ESP" target="ARE">
      <data key="d0">10793169</data>
    </edge>
    <edge source="ESP" target="TUN">
      <data key="d0">210981</data>
    </edge>
    <edge source="ESP" target="TUR">
      <data key="d0">50433481</data>
    </edge>
    <edge source="ESP" target="UKR">
      <data key="d0">54364</data>
    </edge>
    <edge source="ESP" target="MKD">
      <data key="d0">22521</data>
    </edge>
    <edge source="ESP" target="EGY">
      <data key="d0">238339711</data>
    </edge>
    <edge source="ESP" target="GBR">
      <data key="d0">854859172</data>
    </edge>
    <edge source="ESP" target="TZA">
      <data key="d0">107470</data>
    </edge>
    <edge source="ESP" target="USA">
      <data key="d0">391183927</data>
    </edge>
    <edge source="ESP" target="URY">
      <data key="d0">3662023</data>
    </edge>
    <edge source="URY" target="BRA">
      <data key="d0">728214</data>
    </edge>
    <edge source="URY" target="CHN">
      <data key="d0">3702764</data>
    </edge>
    <edge source="URY" target="ITA">
      <data key="d0">982482</data>
    </edge>
    <edge source="URY" target="KOR">
      <data key="d0">1087624</data>
    </edge>
    <edge source="URY" target="NLD">
      <data key="d0">225125</data>
    </edge>
    <edge source="URY" target="NOR">
      <data key="d0">134260</data>
    </edge>
    <edge source="URY" target="PAN">
      <data key="d0">751225</data>
    </edge>
    <edge source="URY" target="IND">
      <data key="d0">5132500</data>
    </edge>
    <edge source="URY" target="ESP">
      <data key="d0">664217</data>
    </edge>
    <edge source="URY" target="GBR">
      <data key="d0">88613</data>
    </edge>
    <edge source="URY" target="USA">
      <data key="d0">554059</data>
    </edge>
    <edge source="AUT" target="DZA">
      <data key="d0">4288408</data>
    </edge>
    <edge source="AUT" target="AZE">
      <data key="d0">9489380</data>
    </edge>
    <edge source="AUT" target="ARG">
      <data key="d0">3804635</data>
    </edge>
    <edge source="AUT" target="AUS">
      <data key="d0">8605921</data>
    </edge>
    <edge source="AUT" target="BEL">
      <data key="d0">28730820</data>
    </edge>
    <edge source="AUT" target="BRA">
      <data key="d0">86353010</data>
    </edge>
    <edge source="AUT" target="BGR">
      <data key="d0">6960501</data>
    </edge>
    <edge source="AUT" target="BLR">
      <data key="d0">167774</data>
    </edge>
    <edge source="AUT" target="CMR">
      <data key="d0">11894</data>
    </edge>
    <edge source="AUT" target="CAN">
      <data key="d0">75577188</data>
    </edge>
    <edge source="AUT" target="LKA">
      <data key="d0">40566</data>
    </edge>
    <edge source="AUT" target="CHL">
      <data key="d0">408772</data>
    </edge>
    <edge source="AUT" target="CHN">
      <data key="d0">152498299</data>
    </edge>
    <edge source="AUT" target="COL">
      <data key="d0">39518</data>
    </edge>
    <edge source="AUT" target="HRV">
      <data key="d0">25252188</data>
    </edge>
    <edge source="AUT" target="CZE">
      <data key="d0">40085913</data>
    </edge>
    <edge source="AUT" target="DNK">
      <data key="d0">5397521</data>
    </edge>
    <edge source="AUT" target="SLV">
      <data key="d0">822019</data>
    </edge>
    <edge source="AUT" target="ETH">
      <data key="d0">6639507</data>
    </edge>
    <edge source="AUT" target="EST">
      <data key="d0">3009202</data>
    </edge>
    <edge source="AUT" target="FIN">
      <data key="d0">7674154</data>
    </edge>
    <edge source="AUT" target="FRA">
      <data key="d0">169050939</data>
    </edge>
    <edge source="AUT" target="GEO">
      <data key="d0">29896</data>
    </edge>
    <edge source="AUT" target="DEU">
      <data key="d0">1017212931</data>
    </edge>
    <edge source="AUT" target="GRC">
      <data key="d0">2174270</data>
    </edge>
    <edge source="AUT" target="GTM">
      <data key="d0">19861</data>
    </edge>
    <edge source="AUT" target="HKG">
      <data key="d0">9012824</data>
    </edge>
    <edge source="AUT" target="HUN">
      <data key="d0">28819511</data>
    </edge>
    <edge source="AUT" target="IDN">
      <data key="d0">1456857</data>
    </edge>
    <edge source="AUT" target="IRL">
      <data key="d0">813727</data>
    </edge>
    <edge source="AUT" target="ISR">
      <data key="d0">4411803</data>
    </edge>
    <edge source="AUT" target="ITA">
      <data key="d0">75488895</data>
    </edge>
    <edge source="AUT" target="JPN">
      <data key="d0">55448595</data>
    </edge>
    <edge source="AUT" target="KAZ">
      <data key="d0">95875</data>
    </edge>
    <edge source="AUT" target="JOR">
      <data key="d0">1291953</data>
    </edge>
    <edge source="AUT" target="KOR">
      <data key="d0">18209299</data>
    </edge>
    <edge source="AUT" target="LBN">
      <data key="d0">87423</data>
    </edge>
    <edge source="AUT" target="LVA">
      <data key="d0">268702</data>
    </edge>
    <edge source="AUT" target="LTU">
      <data key="d0">84307</data>
    </edge>
    <edge source="AUT" target="MYS">
      <data key="d0">33396064</data>
    </edge>
    <edge source="AUT" target="MUS">
      <data key="d0">21037</data>
    </edge>
    <edge source="AUT" target="MEX">
      <data key="d0">5502295</data>
    </edge>
    <edge source="AUT" target="MDA">
      <data key="d0">319948</data>
    </edge>
    <edge source="AUT" target="MAR">
      <data key="d0">294670</data>
    </edge>
    <edge source="AUT" target="NLD">
      <data key="d0">59363024</data>
    </edge>
    <edge source="AUT" target="NZL">
      <data key="d0">118553</data>
    </edge>
    <edge source="AUT" target="NOR">
      <data key="d0">9075431</data>
    </edge>
    <edge source="AUT" target="PAK">
      <data key="d0">631482</data>
    </edge>
    <edge source="AUT" target="PAN">
      <data key="d0">22218074</data>
    </edge>
    <edge source="AUT" target="PER">
      <data key="d0">37596</data>
    </edge>
    <edge source="AUT" target="PHL">
      <data key="d0">783392</data>
    </edge>
    <edge source="AUT" target="POL">
      <data key="d0">30096002</data>
    </edge>
    <edge source="AUT" target="PRT">
      <data key="d0">373163</data>
    </edge>
    <edge source="AUT" target="ROU">
      <data key="d0">3380903</data>
    </edge>
    <edge source="AUT" target="RUS">
      <data key="d0">24549084</data>
    </edge>
    <edge source="AUT" target="SAU">
      <data key="d0">5636135</data>
    </edge>
    <edge source="AUT" target="SRB">
      <data key="d0">2856368</data>
    </edge>
    <edge source="AUT" target="IND">
      <data key="d0">45536104</data>
    </edge>
    <edge source="AUT" target="SGP">
      <data key="d0">12498435</data>
    </edge>
    <edge source="AUT" target="SVK">
      <data key="d0">12658278</data>
    </edge>
    <edge source="AUT" target="SVN">
      <data key="d0">3786880</data>
    </edge>
    <edge source="AUT" target="ZAF">
      <data key="d0">2357640</data>
    </edge>
    <edge source="AUT" target="ESP">
      <data key="d0">20339390</data>
    </edge>
    <edge source="AUT" target="SWE">
      <data key="d0">16660205</data>
    </edge>
    <edge source="AUT" target="CHE">
      <data key="d0">112200557</data>
    </edge>
    <edge source="AUT" target="THA">
      <data key="d0">2059713</data>
    </edge>
    <edge source="AUT" target="ARE">
      <data key="d0">27505827</data>
    </edge>
    <edge source="AUT" target="TUN">
      <data key="d0">3784048</data>
    </edge>
    <edge source="AUT" target="TUR">
      <data key="d0">28105073</data>
    </edge>
    <edge source="AUT" target="UGA">
      <data key="d0">210696</data>
    </edge>
    <edge source="AUT" target="UKR">
      <data key="d0">2653765</data>
    </edge>
    <edge source="AUT" target="MKD">
      <data key="d0">75057</data>
    </edge>
    <edge source="AUT" target="EGY">
      <data key="d0">10181029</data>
    </edge>
    <edge source="AUT" target="GBR">
      <data key="d0">204827824</data>
    </edge>
    <edge source="AUT" target="USA">
      <data key="d0">329455350</data>
    </edge>
    <edge source="AUT" target="URY">
      <data key="d0">11114</data>
    </edge>
    <edge source="BEL" target="DZA">
      <data key="d0">7963806</data>
    </edge>
    <edge source="BEL" target="ARG">
      <data key="d0">60711</data>
    </edge>
    <edge source="BEL" target="AUS">
      <data key="d0">5806718</data>
    </edge>
    <edge source="BEL" target="AUT">
      <data key="d0">2900158</data>
    </edge>
    <edge source="BEL" target="BRA">
      <data key="d0">49800321</data>
    </edge>
    <edge source="BEL" target="BGR">
      <data key="d0">595117</data>
    </edge>
    <edge source="BEL" target="BDI">
      <data key="d0">14998</data>
    </edge>
    <edge source="BEL" target="BLR">
      <data key="d0">2562441</data>
    </edge>
    <edge source="BEL" target="CMR">
      <data key="d0">824865</data>
    </edge>
    <edge source="BEL" target="CAN">
      <data key="d0">19232013</data>
    </edge>
    <edge source="BEL" target="LKA">
      <data key="d0">44938</data>
    </edge>
    <edge source="BEL" target="CHL">
      <data key="d0">2033147</data>
    </edge>
    <edge source="BEL" target="CHN">
      <data key="d0">18468857</data>
    </edge>
    <edge source="BEL" target="COL">
      <data key="d0">835201</data>
    </edge>
    <edge source="BEL" target="CRI">
      <data key="d0">49728</data>
    </edge>
    <edge source="BEL" target="HRV">
      <data key="d0">155039</data>
    </edge>
    <edge source="BEL" target="CZE">
      <data key="d0">5320918</data>
    </edge>
    <edge source="BEL" target="BEN">
      <data key="d0">15507</data>
    </edge>
    <edge source="BEL" target="DNK">
      <data key="d0">928796</data>
    </edge>
    <edge source="BEL" target="SLV">
      <data key="d0">13539</data>
    </edge>
    <edge source="BEL" target="ETH">
      <data key="d0">84558</data>
    </edge>
    <edge source="BEL" target="EST">
      <data key="d0">105317</data>
    </edge>
    <edge source="BEL" target="FIN">
      <data key="d0">940855</data>
    </edge>
    <edge source="BEL" target="FRA">
      <data key="d0">312590473</data>
    </edge>
    <edge source="BEL" target="GEO">
      <data key="d0">70394</data>
    </edge>
    <edge source="BEL" target="GMB">
      <data key="d0">15256</data>
    </edge>
    <edge source="BEL" target="DEU">
      <data key="d0">297028642</data>
    </edge>
    <edge source="BEL" target="GHA">
      <data key="d0">405531</data>
    </edge>
    <edge source="BEL" target="GRC">
      <data key="d0">1129252</data>
    </edge>
    <edge source="BEL" target="GTM">
      <data key="d0">15227</data>
    </edge>
    <edge source="BEL" target="HKG">
      <data key="d0">425498</data>
    </edge>
    <edge source="BEL" target="HUN">
      <data key="d0">1045433</data>
    </edge>
    <edge source="BEL" target="IDN">
      <data key="d0">336642</data>
    </edge>
    <edge source="BEL" target="IRL">
      <data key="d0">352618</data>
    </edge>
    <edge source="BEL" target="ISR">
      <data key="d0">5274889</data>
    </edge>
    <edge source="BEL" target="ITA">
      <data key="d0">26851238</data>
    </edge>
    <edge source="BEL" target="CIV">
      <data key="d0">1175829</data>
    </edge>
    <edge source="BEL" target="JPN">
      <data key="d0">3276714</data>
    </edge>
    <edge source="BEL" target="KAZ">
      <data key="d0">3340265</data>
    </edge>
    <edge source="BEL" target="JOR">
      <data key="d0">204946</data>
    </edge>
    <edge source="BEL" target="KOR">
      <data key="d0">630192</data>
    </edge>
    <edge source="BEL" target="LBN">
      <data key="d0">239020</data>
    </edge>
    <edge source="BEL" target="LVA">
      <data key="d0">1204436</data>
    </edge>
    <edge source="BEL" target="LTU">
      <data key="d0">78903</data>
    </edge>
    <edge source="BEL" target="MDG">
      <data key="d0">32350</data>
    </edge>
    <edge source="BEL" target="MYS">
      <data key="d0">8154031</data>
    </edge>
    <edge source="BEL" target="MRT">
      <data key="d0">44115</data>
    </edge>
    <edge source="BEL" target="MUS">
      <data key="d0">156337</data>
    </edge>
    <edge source="BEL" target="MEX">
      <data key="d0">7312137</data>
    </edge>
    <edge source="BEL" target="MAR">
      <data key="d0">1575815</data>
    </edge>
    <edge source="BEL" target="MOZ">
      <data key="d0">672979</data>
    </edge>
    <edge source="BEL" target="OMN">
      <data key="d0">919013</data>
    </edge>
    <edge source="BEL" target="NLD">
      <data key="d0">17591847</data>
    </edge>
    <edge source="BEL" target="NZL">
      <data key="d0">839799</data>
    </edge>
    <edge source="BEL" target="NER">
      <data key="d0">16014</data>
    </edge>
    <edge source="BEL" target="NOR">
      <data key="d0">3568236</data>
    </edge>
    <edge source="BEL" target="PAK">
      <data key="d0">101557</data>
    </edge>
    <edge source="BEL" target="PAN">
      <data key="d0">375023</data>
    </edge>
    <edge source="BEL" target="PER">
      <data key="d0">23876</data>
    </edge>
    <edge source="BEL" target="PHL">
      <data key="d0">30493</data>
    </edge>
    <edge source="BEL" target="POL">
      <data key="d0">4448803</data>
    </edge>
    <edge source="BEL" target="PRT">
      <data key="d0">1909890</data>
    </edge>
    <edge source="BEL" target="ROU">
      <data key="d0">1306783</data>
    </edge>
    <edge source="BEL" target="RUS">
      <data key="d0">12893641</data>
    </edge>
    <edge source="BEL" target="SAU">
      <data key="d0">16207964</data>
    </edge>
    <edge source="BEL" target="SEN">
      <data key="d0">1388790</data>
    </edge>
    <edge source="BEL" target="SRB">
      <data key="d0">133235</data>
    </edge>
    <edge source="BEL" target="IND">
      <data key="d0">12216523</data>
    </edge>
    <edge source="BEL" target="SGP">
      <data key="d0">1795287</data>
    </edge>
    <edge source="BEL" target="SVK">
      <data key="d0">1257662</data>
    </edge>
    <edge source="BEL" target="VNM">
      <data key="d0">41366</data>
    </edge>
    <edge source="BEL" target="SVN">
      <data key="d0">3398599</data>
    </edge>
    <edge source="BEL" target="ZAF">
      <data key="d0">8004181</data>
    </edge>
    <edge source="BEL" target="ZWE">
      <data key="d0">403019</data>
    </edge>
    <edge source="BEL" target="ESP">
      <data key="d0">27299578</data>
    </edge>
    <edge source="BEL" target="SWE">
      <data key="d0">1686007</data>
    </edge>
    <edge source="BEL" target="CHE">
      <data key="d0">19368403</data>
    </edge>
    <edge source="BEL" target="THA">
      <data key="d0">4474352</data>
    </edge>
    <edge source="BEL" target="TGO">
      <data key="d0">95026</data>
    </edge>
    <edge source="BEL" target="ARE">
      <data key="d0">9600122</data>
    </edge>
    <edge source="BEL" target="TUN">
      <data key="d0">1078258</data>
    </edge>
    <edge source="BEL" target="TUR">
      <data key="d0">4154081</data>
    </edge>
    <edge source="BEL" target="UGA">
      <data key="d0">17080</data>
    </edge>
    <edge source="BEL" target="UKR">
      <data key="d0">32121</data>
    </edge>
    <edge source="BEL" target="EGY">
      <data key="d0">774993</data>
    </edge>
    <edge source="BEL" target="GBR">
      <data key="d0">302119604</data>
    </edge>
    <edge source="BEL" target="TZA">
      <data key="d0">1804269</data>
    </edge>
    <edge source="BEL" target="USA">
      <data key="d0">139381407</data>
    </edge>
    <edge source="BEL" target="BFA">
      <data key="d0">52443</data>
    </edge>
    <edge source="BEL" target="URY">
      <data key="d0">45105</data>
    </edge>
    <edge source="BGR" target="ALB">
      <data key="d0">51372</data>
    </edge>
    <edge source="BGR" target="AZE">
      <data key="d0">12849</data>
    </edge>
    <edge source="BGR" target="AUS">
      <data key="d0">25769</data>
    </edge>
    <edge source="BGR" target="AUT">
      <data key="d0">167827</data>
    </edge>
    <edge source="BGR" target="BWA">
      <data key="d0">12101</data>
    </edge>
    <edge source="BGR" target="BRA">
      <data key="d0">111693</data>
    </edge>
    <edge source="BGR" target="CAN">
      <data key="d0">34164</data>
    </edge>
    <edge source="BGR" target="HRV">
      <data key="d0">1722914</data>
    </edge>
    <edge source="BGR" target="CZE">
      <data key="d0">4295909</data>
    </edge>
    <edge source="BGR" target="DNK">
      <data key="d0">5823072</data>
    </edge>
    <edge source="BGR" target="ETH">
      <data key="d0">136970</data>
    </edge>
    <edge source="BGR" target="FIN">
      <data key="d0">27743</data>
    </edge>
    <edge source="BGR" target="FRA">
      <data key="d0">3279685</data>
    </edge>
    <edge source="BGR" target="DEU">
      <data key="d0">44533236</data>
    </edge>
    <edge source="BGR" target="GRC">
      <data key="d0">44569</data>
    </edge>
    <edge source="BGR" target="HUN">
      <data key="d0">683224</data>
    </edge>
    <edge source="BGR" target="IDN">
      <data key="d0">10325</data>
    </edge>
    <edge source="BGR" target="IRL">
      <data key="d0">11246</data>
    </edge>
    <edge source="BGR" target="ISR">
      <data key="d0">211047</data>
    </edge>
    <edge source="BGR" target="ITA">
      <data key="d0">14732780</data>
    </edge>
    <edge source="BGR" target="JPN">
      <data key="d0">17923</data>
    </edge>
    <edge source="BGR" target="MEX">
      <data key="d0">37837</data>
    </edge>
    <edge source="BGR" target="MDA">
      <data key="d0">37836</data>
    </edge>
    <edge source="BGR" target="NLD">
      <data key="d0">527764</data>
    </edge>
    <edge source="BGR" target="NZL">
      <data key="d0">109514</data>
    </edge>
    <edge source="BGR" target="NOR">
      <data key="d0">745779</data>
    </edge>
    <edge source="BGR" target="PAK">
      <data key="d0">15985</data>
    </edge>
    <edge source="BGR" target="POL">
      <data key="d0">2398873</data>
    </edge>
    <edge source="BGR" target="ROU">
      <data key="d0">3411449</data>
    </edge>
    <edge source="BGR" target="RUS">
      <data key="d0">430759</data>
    </edge>
    <edge source="BGR" target="SAU">
      <data key="d0">18873</data>
    </edge>
    <edge source="BGR" target="SRB">
      <data key="d0">713698</data>
    </edge>
    <edge source="BGR" target="IND">
      <data key="d0">352077</data>
    </edge>
    <edge source="BGR" target="SGP">
      <data key="d0">253407</data>
    </edge>
    <edge source="BGR" target="SVK">
      <data key="d0">3210015</data>
    </edge>
    <edge source="BGR" target="VNM">
      <data key="d0">314638</data>
    </edge>
    <edge source="BGR" target="SVN">
      <data key="d0">522897</data>
    </edge>
    <edge source="BGR" target="ZAF">
      <data key="d0">15786</data>
    </edge>
    <edge source="BGR" target="ZWE">
      <data key="d0">70366</data>
    </edge>
    <edge source="BGR" target="ESP">
      <data key="d0">367666</data>
    </edge>
    <edge source="BGR" target="SWE">
      <data key="d0">504724</data>
    </edge>
    <edge source="BGR" target="CHE">
      <data key="d0">1676667</data>
    </edge>
    <edge source="BGR" target="ARE">
      <data key="d0">218152</data>
    </edge>
    <edge source="BGR" target="TUR">
      <data key="d0">1031166</data>
    </edge>
    <edge source="BGR" target="UGA">
      <data key="d0">269382</data>
    </edge>
    <edge source="BGR" target="UKR">
      <data key="d0">39087</data>
    </edge>
    <edge source="BGR" target="MKD">
      <data key="d0">924291</data>
    </edge>
    <edge source="BGR" target="EGY">
      <data key="d0">352710</data>
    </edge>
    <edge source="BGR" target="GBR">
      <data key="d0">1160679</data>
    </edge>
    <edge source="BGR" target="TZA">
      <data key="d0">133881</data>
    </edge>
    <edge source="BGR" target="USA">
      <data key="d0">3524470</data>
    </edge>
    <edge source="CAF" target="FRA">
      <data key="d0">4180501</data>
    </edge>
    <edge source="LKA" target="AUS">
      <data key="d0">955426</data>
    </edge>
    <edge source="LKA" target="CAN">
      <data key="d0">193447</data>
    </edge>
    <edge source="LKA" target="CAF">
      <data key="d0">1745032</data>
    </edge>
    <edge source="LKA" target="CHN">
      <data key="d0">9456310</data>
    </edge>
    <edge source="LKA" target="CZE">
      <data key="d0">266171</data>
    </edge>
    <edge source="LKA" target="ECU">
      <data key="d0">910654</data>
    </edge>
    <edge source="LKA" target="FRA">
      <data key="d0">860711</data>
    </edge>
    <edge source="LKA" target="DEU">
      <data key="d0">211998</data>
    </edge>
    <edge source="LKA" target="ISR">
      <data key="d0">85068</data>
    </edge>
    <edge source="LKA" target="JPN">
      <data key="d0">203862</data>
    </edge>
    <edge source="LKA" target="LTU">
      <data key="d0">3561571</data>
    </edge>
    <edge source="LKA" target="MYS">
      <data key="d0">3577920</data>
    </edge>
    <edge source="LKA" target="NLD">
      <data key="d0">716988</data>
    </edge>
    <edge source="LKA" target="NZL">
      <data key="d0">245634</data>
    </edge>
    <edge source="LKA" target="NOR">
      <data key="d0">50809</data>
    </edge>
    <edge source="LKA" target="PAK">
      <data key="d0">225946</data>
    </edge>
    <edge source="LKA" target="RUS">
      <data key="d0">340206</data>
    </edge>
    <edge source="LKA" target="IND">
      <data key="d0">34565419</data>
    </edge>
    <edge source="LKA" target="SGP">
      <data key="d0">25757515</data>
    </edge>
    <edge source="LKA" target="VNM">
      <data key="d0">41621</data>
    </edge>
    <edge source="LKA" target="ESP">
      <data key="d0">2860695</data>
    </edge>
    <edge source="LKA" target="ARE">
      <data key="d0">14214230</data>
    </edge>
    <edge source="LKA" target="UKR">
      <data key="d0">1010428</data>
    </edge>
    <edge source="LKA" target="GBR">
      <data key="d0">537107</data>
    </edge>
    <edge source="LKA" target="USA">
      <data key="d0">1098457</data>
    </edge>
    <edge source="HRV" target="ALB">
      <data key="d0">73348</data>
    </edge>
    <edge source="HRV" target="AUS">
      <data key="d0">825223</data>
    </edge>
    <edge source="HRV" target="AUT">
      <data key="d0">35696782</data>
    </edge>
    <edge source="HRV" target="CAN">
      <data key="d0">158215</data>
    </edge>
    <edge source="HRV" target="CZE">
      <data key="d0">157819</data>
    </edge>
    <edge source="HRV" target="DNK">
      <data key="d0">440300</data>
    </edge>
    <edge source="HRV" target="FRA">
      <data key="d0">7723612</data>
    </edge>
    <edge source="HRV" target="DEU">
      <data key="d0">7554459</data>
    </edge>
    <edge source="HRV" target="GRC">
      <data key="d0">499684</data>
    </edge>
    <edge source="HRV" target="HUN">
      <data key="d0">886807</data>
    </edge>
    <edge source="HRV" target="IDN">
      <data key="d0">480399</data>
    </edge>
    <edge source="HRV" target="ISR">
      <data key="d0">308427</data>
    </edge>
    <edge source="HRV" target="ITA">
      <data key="d0">3965538</data>
    </edge>
    <edge source="HRV" target="JPN">
      <data key="d0">666350</data>
    </edge>
    <edge source="HRV" target="KOR">
      <data key="d0">854646</data>
    </edge>
    <edge source="HRV" target="OMN">
      <data key="d0">10516</data>
    </edge>
    <edge source="HRV" target="NLD">
      <data key="d0">65845622</data>
    </edge>
    <edge source="HRV" target="NZL">
      <data key="d0">87356</data>
    </edge>
    <edge source="HRV" target="NOR">
      <data key="d0">17204458</data>
    </edge>
    <edge source="HRV" target="PER">
      <data key="d0">256563</data>
    </edge>
    <edge source="HRV" target="POL">
      <data key="d0">502003</data>
    </edge>
    <edge source="HRV" target="PRT">
      <data key="d0">15751</data>
    </edge>
    <edge source="HRV" target="ROU">
      <data key="d0">150585</data>
    </edge>
    <edge source="HRV" target="RUS">
      <data key="d0">485048</data>
    </edge>
    <edge source="HRV" target="SRB">
      <data key="d0">1848207</data>
    </edge>
    <edge source="HRV" target="IND">
      <data key="d0">55308</data>
    </edge>
    <edge source="HRV" target="SGP">
      <data key="d0">57644</data>
    </edge>
    <edge source="HRV" target="SVK">
      <data key="d0">23843</data>
    </edge>
    <edge source="HRV" target="SVN">
      <data key="d0">9759521</data>
    </edge>
    <edge source="HRV" target="ZAF">
      <data key="d0">51757</data>
    </edge>
    <edge source="HRV" target="ESP">
      <data key="d0">143369</data>
    </edge>
    <edge source="HRV" target="SWE">
      <data key="d0">32522476</data>
    </edge>
    <edge source="HRV" target="CHE">
      <data key="d0">462404</data>
    </edge>
    <edge source="HRV" target="THA">
      <data key="d0">45454</data>
    </edge>
    <edge source="HRV" target="ARE">
      <data key="d0">489716</data>
    </edge>
    <edge source="HRV" target="TUN">
      <data key="d0">128823</data>
    </edge>
    <edge source="HRV" target="TUR">
      <data key="d0">834529</data>
    </edge>
    <edge source="HRV" target="UKR">
      <data key="d0">284609</data>
    </edge>
    <edge source="HRV" target="MKD">
      <data key="d0">42753</data>
    </edge>
    <edge source="HRV" target="GBR">
      <data key="d0">446497</data>
    </edge>
    <edge source="HRV" target="USA">
      <data key="d0">5455809</data>
    </edge>
    <edge source="CZE" target="ALB">
      <data key="d0">19747</data>
    </edge>
    <edge source="CZE" target="DZA">
      <data key="d0">4374499</data>
    </edge>
    <edge source="CZE" target="AZE">
      <data key="d0">1528174</data>
    </edge>
    <edge source="CZE" target="ARG">
      <data key="d0">1302351</data>
    </edge>
    <edge source="CZE" target="AUS">
      <data key="d0">2250526</data>
    </edge>
    <edge source="CZE" target="AUT">
      <data key="d0">52622645</data>
    </edge>
    <edge source="CZE" target="BEL">
      <data key="d0">7986150</data>
    </edge>
    <edge source="CZE" target="BOL">
      <data key="d0">688192</data>
    </edge>
    <edge source="CZE" target="BRA">
      <data key="d0">10235462</data>
    </edge>
    <edge source="CZE" target="BGR">
      <data key="d0">1512454</data>
    </edge>
    <edge source="CZE" target="BLR">
      <data key="d0">33419</data>
    </edge>
    <edge source="CZE" target="CMR">
      <data key="d0">362357</data>
    </edge>
    <edge source="CZE" target="CAN">
      <data key="d0">1746289</data>
    </edge>
    <edge source="CZE" target="CAF">
      <data key="d0">40343</data>
    </edge>
    <edge source="CZE" target="LKA">
      <data key="d0">80478</data>
    </edge>
    <edge source="CZE" target="CHL">
      <data key="d0">812824</data>
    </edge>
    <edge source="CZE" target="CHN">
      <data key="d0">14737652</data>
    </edge>
    <edge source="CZE" target="COL">
      <data key="d0">46677</data>
    </edge>
    <edge source="CZE" target="CRI">
      <data key="d0">117253</data>
    </edge>
    <edge source="CZE" target="HRV">
      <data key="d0">997817</data>
    </edge>
    <edge source="CZE" target="DNK">
      <data key="d0">685786</data>
    </edge>
    <edge source="CZE" target="ECU">
      <data key="d0">16248</data>
    </edge>
    <edge source="CZE" target="ETH">
      <data key="d0">483833</data>
    </edge>
    <edge source="CZE" target="EST">
      <data key="d0">533740</data>
    </edge>
    <edge source="CZE" target="FIN">
      <data key="d0">3009302</data>
    </edge>
    <edge source="CZE" target="FRA">
      <data key="d0">233799192</data>
    </edge>
    <edge source="CZE" target="GEO">
      <data key="d0">92588</data>
    </edge>
    <edge source="CZE" target="DEU">
      <data key="d0">162353084</data>
    </edge>
    <edge source="CZE" target="GRC">
      <data key="d0">179752</data>
    </edge>
    <edge source="CZE" target="GTM">
      <data key="d0">38886</data>
    </edge>
    <edge source="CZE" target="HKG">
      <data key="d0">289447</data>
    </edge>
    <edge source="CZE" target="HUN">
      <data key="d0">11423470</data>
    </edge>
    <edge source="CZE" target="IDN">
      <data key="d0">1438057</data>
    </edge>
    <edge source="CZE" target="IRL">
      <data key="d0">278609</data>
    </edge>
    <edge source="CZE" target="ISR">
      <data key="d0">1295136</data>
    </edge>
    <edge source="CZE" target="ITA">
      <data key="d0">37222483</data>
    </edge>
    <edge source="CZE" target="CIV">
      <data key="d0">49853</data>
    </edge>
    <edge source="CZE" target="JPN">
      <data key="d0">2029112</data>
    </edge>
    <edge source="CZE" target="KAZ">
      <data key="d0">1110157</data>
    </edge>
    <edge source="CZE" target="KOR">
      <data key="d0">7655007</data>
    </edge>
    <edge source="CZE" target="LVA">
      <data key="d0">722801</data>
    </edge>
    <edge source="CZE" target="LTU">
      <data key="d0">12007847</data>
    </edge>
    <edge source="CZE" target="MYS">
      <data key="d0">437357</data>
    </edge>
    <edge source="CZE" target="MUS">
      <data key="d0">103436</data>
    </edge>
    <edge source="CZE" target="MEX">
      <data key="d0">531708</data>
    </edge>
    <edge source="CZE" target="MDA">
      <data key="d0">45017</data>
    </edge>
    <edge source="CZE" target="MAR">
      <data key="d0">223353</data>
    </edge>
    <edge source="CZE" target="OMN">
      <data key="d0">364283</data>
    </edge>
    <edge source="CZE" target="NLD">
      <data key="d0">6698254</data>
    </edge>
    <edge source="CZE" target="NZL">
      <data key="d0">107073</data>
    </edge>
    <edge source="CZE" target="NER">
      <data key="d0">64555</data>
    </edge>
    <edge source="CZE" target="NOR">
      <data key="d0">3054754</data>
    </edge>
    <edge source="CZE" target="PAK">
      <data key="d0">50916</data>
    </edge>
    <edge source="CZE" target="PRY">
      <data key="d0">126188</data>
    </edge>
    <edge source="CZE" target="PER">
      <data key="d0">877852</data>
    </edge>
    <edge source="CZE" target="PHL">
      <data key="d0">1131326</data>
    </edge>
    <edge source="CZE" target="POL">
      <data key="d0">39846419</data>
    </edge>
    <edge source="CZE" target="PRT">
      <data key="d0">2764016</data>
    </edge>
    <edge source="CZE" target="ROU">
      <data key="d0">43565967</data>
    </edge>
    <edge source="CZE" target="RUS">
      <data key="d0">80579578</data>
    </edge>
    <edge source="CZE" target="SAU">
      <data key="d0">1881239</data>
    </edge>
    <edge source="CZE" target="SRB">
      <data key="d0">1465207</data>
    </edge>
    <edge source="CZE" target="IND">
      <data key="d0">12908809</data>
    </edge>
    <edge source="CZE" target="SGP">
      <data key="d0">76218</data>
    </edge>
    <edge source="CZE" target="SVK">
      <data key="d0">119752378</data>
    </edge>
    <edge source="CZE" target="VNM">
      <data key="d0">2488643</data>
    </edge>
    <edge source="CZE" target="SVN">
      <data key="d0">5124328</data>
    </edge>
    <edge source="CZE" target="ZAF">
      <data key="d0">679612</data>
    </edge>
    <edge source="CZE" target="ESP">
      <data key="d0">30632901</data>
    </edge>
    <edge source="CZE" target="SWE">
      <data key="d0">5137616</data>
    </edge>
    <edge source="CZE" target="CHE">
      <data key="d0">20108372</data>
    </edge>
    <edge source="CZE" target="THA">
      <data key="d0">230671</data>
    </edge>
    <edge source="CZE" target="ARE">
      <data key="d0">2291865</data>
    </edge>
    <edge source="CZE" target="TUN">
      <data key="d0">470458</data>
    </edge>
    <edge source="CZE" target="TUR">
      <data key="d0">6926758</data>
    </edge>
    <edge source="CZE" target="UGA">
      <data key="d0">578974</data>
    </edge>
    <edge source="CZE" target="UKR">
      <data key="d0">5193605</data>
    </edge>
    <edge source="CZE" target="MKD">
      <data key="d0">52820</data>
    </edge>
    <edge source="CZE" target="EGY">
      <data key="d0">3190359</data>
    </edge>
    <edge source="CZE" target="GBR">
      <data key="d0">43394593</data>
    </edge>
    <edge source="CZE" target="TZA">
      <data key="d0">28628</data>
    </edge>
    <edge source="CZE" target="USA">
      <data key="d0">84829518</data>
    </edge>
    <edge source="CZE" target="BFA">
      <data key="d0">27982</data>
    </edge>
    <edge source="CZE" target="URY">
      <data key="d0">221665</data>
    </edge>
    <edge source="DNK" target="DZA">
      <data key="d0">681639</data>
    </edge>
    <edge source="DNK" target="AZE">
      <data key="d0">51750</data>
    </edge>
    <edge source="DNK" target="ARG">
      <data key="d0">112518</data>
    </edge>
    <edge source="DNK" target="AUS">
      <data key="d0">5731416</data>
    </edge>
    <edge source="DNK" target="AUT">
      <data key="d0">897159</data>
    </edge>
    <edge source="DNK" target="ARM">
      <data key="d0">10844</data>
    </edge>
    <edge source="DNK" target="BEL">
      <data key="d0">1993437</data>
    </edge>
    <edge source="DNK" target="BRA">
      <data key="d0">1768892</data>
    </edge>
    <edge source="DNK" target="BGR">
      <data key="d0">244829</data>
    </edge>
    <edge source="DNK" target="CAN">
      <data key="d0">8423918</data>
    </edge>
    <edge source="DNK" target="CAF">
      <data key="d0">15153</data>
    </edge>
    <edge source="DNK" target="LKA">
      <data key="d0">167587</data>
    </edge>
    <edge source="DNK" target="CHL">
      <data key="d0">877020</data>
    </edge>
    <edge source="DNK" target="CHN">
      <data key="d0">30094609</data>
    </edge>
    <edge source="DNK" target="COL">
      <data key="d0">314267</data>
    </edge>
    <edge source="DNK" target="HRV">
      <data key="d0">854654</data>
    </edge>
    <edge source="DNK" target="CZE">
      <data key="d0">2779460</data>
    </edge>
    <edge source="DNK" target="ECU">
      <data key="d0">20225</data>
    </edge>
    <edge source="DNK" target="SLV">
      <data key="d0">135865</data>
    </edge>
    <edge source="DNK" target="ETH">
      <data key="d0">293307</data>
    </edge>
    <edge source="DNK" target="EST">
      <data key="d0">600195</data>
    </edge>
    <edge source="DNK" target="FIN">
      <data key="d0">1190580</data>
    </edge>
    <edge source="DNK" target="FRA">
      <data key="d0">10006383</data>
    </edge>
    <edge source="DNK" target="GEO">
      <data key="d0">27651</data>
    </edge>
    <edge source="DNK" target="DEU">
      <data key="d0">19457402</data>
    </edge>
    <edge source="DNK" target="GRC">
      <data key="d0">9665106</data>
    </edge>
    <edge source="DNK" target="HKG">
      <data key="d0">7320886</data>
    </edge>
    <edge source="DNK" target="HUN">
      <data key="d0">294976</data>
    </edge>
    <edge source="DNK" target="IDN">
      <data key="d0">26086901</data>
    </edge>
    <edge source="DNK" target="IRL">
      <data key="d0">104808822</data>
    </edge>
    <edge source="DNK" target="ISR">
      <data key="d0">1471526</data>
    </edge>
    <edge source="DNK" target="ITA">
      <data key="d0">3044773</data>
    </edge>
    <edge source="DNK" target="JPN">
      <data key="d0">13952912</data>
    </edge>
    <edge source="DNK" target="KAZ">
      <data key="d0">307533</data>
    </edge>
    <edge source="DNK" target="JOR">
      <data key="d0">367456</data>
    </edge>
    <edge source="DNK" target="KOR">
      <data key="d0">3504013</data>
    </edge>
    <edge source="DNK" target="KGZ">
      <data key="d0">5490200</data>
    </edge>
    <edge source="DNK" target="LBN">
      <data key="d0">462514</data>
    </edge>
    <edge source="DNK" target="LVA">
      <data key="d0">179714</data>
    </edge>
    <edge source="DNK" target="LTU">
      <data key="d0">470309</data>
    </edge>
    <edge source="DNK" target="MDG">
      <data key="d0">35344</data>
    </edge>
    <edge source="DNK" target="MYS">
      <data key="d0">2230139</data>
    </edge>
    <edge source="DNK" target="MUS">
      <data key="d0">125118</data>
    </edge>
    <edge source="DNK" target="MEX">
      <data key="d0">502147</data>
    </edge>
    <edge source="DNK" target="MDA">
      <data key="d0">20450</data>
    </edge>
    <edge source="DNK" target="MAR">
      <data key="d0">386596</data>
    </edge>
    <edge source="DNK" target="MOZ">
      <data key="d0">22812</data>
    </edge>
    <edge source="DNK" target="OMN">
      <data key="d0">595279</data>
    </edge>
    <edge source="DNK" target="NLD">
      <data key="d0">14937807</data>
    </edge>
    <edge source="DNK" target="NZL">
      <data key="d0">472596</data>
    </edge>
    <edge source="DNK" target="NIC">
      <data key="d0">558317</data>
    </edge>
    <edge source="DNK" target="NER">
      <data key="d0">28877</data>
    </edge>
    <edge source="DNK" target="NOR">
      <data key="d0">45901393</data>
    </edge>
    <edge source="DNK" target="PAK">
      <data key="d0">4392756</data>
    </edge>
    <edge source="DNK" target="PAN">
      <data key="d0">6154602</data>
    </edge>
    <edge source="DNK" target="PER">
      <data key="d0">60918</data>
    </edge>
    <edge source="DNK" target="PHL">
      <data key="d0">661018</data>
    </edge>
    <edge source="DNK" target="POL">
      <data key="d0">916156</data>
    </edge>
    <edge source="DNK" target="PRT">
      <data key="d0">905216</data>
    </edge>
    <edge source="DNK" target="ROU">
      <data key="d0">276983</data>
    </edge>
    <edge source="DNK" target="RUS">
      <data key="d0">10572037</data>
    </edge>
    <edge source="DNK" target="SAU">
      <data key="d0">4460278</data>
    </edge>
    <edge source="DNK" target="SRB">
      <data key="d0">248534</data>
    </edge>
    <edge source="DNK" target="IND">
      <data key="d0">5780114</data>
    </edge>
    <edge source="DNK" target="SGP">
      <data key="d0">52188170</data>
    </edge>
    <edge source="DNK" target="SVK">
      <data key="d0">250134</data>
    </edge>
    <edge source="DNK" target="VNM">
      <data key="d0">6031588</data>
    </edge>
    <edge source="DNK" target="SVN">
      <data key="d0">83484</data>
    </edge>
    <edge source="DNK" target="ZAF">
      <data key="d0">1948445</data>
    </edge>
    <edge source="DNK" target="ESP">
      <data key="d0">48989674</data>
    </edge>
    <edge source="DNK" target="SWE">
      <data key="d0">17260806</data>
    </edge>
    <edge source="DNK" target="CHE">
      <data key="d0">7841295</data>
    </edge>
    <edge source="DNK" target="THA">
      <data key="d0">1335525</data>
    </edge>
    <edge source="DNK" target="ARE">
      <data key="d0">9549017</data>
    </edge>
    <edge source="DNK" target="TUN">
      <data key="d0">619995</data>
    </edge>
    <edge source="DNK" target="TUR">
      <data key="d0">16416390</data>
    </edge>
    <edge source="DNK" target="UKR">
      <data key="d0">2410516</data>
    </edge>
    <edge source="DNK" target="MKD">
      <data key="d0">71235</data>
    </edge>
    <edge source="DNK" target="EGY">
      <data key="d0">888136</data>
    </edge>
    <edge source="DNK" target="GBR">
      <data key="d0">159136385</data>
    </edge>
    <edge source="DNK" target="TZA">
      <data key="d0">25413</data>
    </edge>
    <edge source="DNK" target="USA">
      <data key="d0">90044104</data>
    </edge>
    <edge source="ETH" target="USA">
      <data key="d0">708430</data>
    </edge>
    <edge source="FIN" target="AUT">
      <data key="d0">1449603</data>
    </edge>
    <edge source="FIN" target="BEL">
      <data key="d0">441147</data>
    </edge>
    <edge source="FIN" target="BRA">
      <data key="d0">24029</data>
    </edge>
    <edge source="FIN" target="BGR">
      <data key="d0">265257</data>
    </edge>
    <edge source="FIN" target="BLR">
      <data key="d0">691100</data>
    </edge>
    <edge source="FIN" target="CAN">
      <data key="d0">1047575</data>
    </edge>
    <edge source="FIN" target="LKA">
      <data key="d0">830348</data>
    </edge>
    <edge source="FIN" target="CHL">
      <data key="d0">3365276</data>
    </edge>
    <edge source="FIN" target="CHN">
      <data key="d0">522414</data>
    </edge>
    <edge source="FIN" target="CZE">
      <data key="d0">291452</data>
    </edge>
    <edge source="FIN" target="DNK">
      <data key="d0">1967212</data>
    </edge>
    <edge source="FIN" target="EST">
      <data key="d0">3184695</data>
    </edge>
    <edge source="FIN" target="FRA">
      <data key="d0">25663195</data>
    </edge>
    <edge source="FIN" target="DEU">
      <data key="d0">548800600</data>
    </edge>
    <edge source="FIN" target="GHA">
      <data key="d0">1753171</data>
    </edge>
    <edge source="FIN" target="GRC">
      <data key="d0">260635</data>
    </edge>
    <edge source="FIN" target="HKG">
      <data key="d0">3974246</data>
    </edge>
    <edge source="FIN" target="IRL">
      <data key="d0">173207471</data>
    </edge>
    <edge source="FIN" target="ISR">
      <data key="d0">2072249</data>
    </edge>
    <edge source="FIN" target="ITA">
      <data key="d0">35056225</data>
    </edge>
    <edge source="FIN" target="JPN">
      <data key="d0">2927374</data>
    </edge>
    <edge source="FIN" target="KAZ">
      <data key="d0">21742</data>
    </edge>
    <edge source="FIN" target="KOR">
      <data key="d0">120195</data>
    </edge>
    <edge source="FIN" target="KGZ">
      <data key="d0">22044</data>
    </edge>
    <edge source="FIN" target="LVA">
      <data key="d0">256211</data>
    </edge>
    <edge source="FIN" target="LTU">
      <data key="d0">212985</data>
    </edge>
    <edge source="FIN" target="MYS">
      <data key="d0">4245474</data>
    </edge>
    <edge source="FIN" target="MEX">
      <data key="d0">780079</data>
    </edge>
    <edge source="FIN" target="MAR">
      <data key="d0">55024</data>
    </edge>
    <edge source="FIN" target="NLD">
      <data key="d0">4143705</data>
    </edge>
    <edge source="FIN" target="NZL">
      <data key="d0">46436</data>
    </edge>
    <edge source="FIN" target="NOR">
      <data key="d0">67896274</data>
    </edge>
    <edge source="FIN" target="PHL">
      <data key="d0">81219</data>
    </edge>
    <edge source="FIN" target="POL">
      <data key="d0">2452371</data>
    </edge>
    <edge source="FIN" target="PRT">
      <data key="d0">43991</data>
    </edge>
    <edge source="FIN" target="ROU">
      <data key="d0">29274</data>
    </edge>
    <edge source="FIN" target="RUS">
      <data key="d0">5162152</data>
    </edge>
    <edge source="FIN" target="IND">
      <data key="d0">711113</data>
    </edge>
    <edge source="FIN" target="SGP">
      <data key="d0">99942</data>
    </edge>
    <edge source="FIN" target="SVK">
      <data key="d0">17431</data>
    </edge>
    <edge source="FIN" target="VNM">
      <data key="d0">2282866</data>
    </edge>
    <edge source="FIN" target="ZAF">
      <data key="d0">721405</data>
    </edge>
    <edge source="FIN" target="ESP">
      <data key="d0">5204255</data>
    </edge>
    <edge source="FIN" target="SWE">
      <data key="d0">75211303</data>
    </edge>
    <edge source="FIN" target="CHE">
      <data key="d0">23734985</data>
    </edge>
    <edge source="FIN" target="THA">
      <data key="d0">33214</data>
    </edge>
    <edge source="FIN" target="ARE">
      <data key="d0">31970255</data>
    </edge>
    <edge source="FIN" target="TUR">
      <data key="d0">1101962</data>
    </edge>
    <edge source="FIN" target="UKR">
      <data key="d0">12447</data>
    </edge>
    <edge source="FIN" target="EGY">
      <data key="d0">2069984</data>
    </edge>
    <edge source="FIN" target="GBR">
      <data key="d0">10211705</data>
    </edge>
    <edge source="FIN" target="TZA">
      <data key="d0">885521</data>
    </edge>
    <edge source="FIN" target="USA">
      <data key="d0">36930625</data>
    </edge>
    <edge source="HKG" target="AZE">
      <data key="d0">175458</data>
    </edge>
    <edge source="HKG" target="AUS">
      <data key="d0">18222375</data>
    </edge>
    <edge source="HKG" target="CAN">
      <data key="d0">2785859</data>
    </edge>
    <edge source="HKG" target="LKA">
      <data key="d0">2159878</data>
    </edge>
    <edge source="HKG" target="CHN">
      <data key="d0">230813474</data>
    </edge>
    <edge source="HKG" target="CZE">
      <data key="d0">45507</data>
    </edge>
    <edge source="HKG" target="DNK">
      <data key="d0">31200</data>
    </edge>
    <edge source="HKG" target="ETH">
      <data key="d0">140012</data>
    </edge>
    <edge source="HKG" target="FRA">
      <data key="d0">18312327</data>
    </edge>
    <edge source="HKG" target="DEU">
      <data key="d0">15438971</data>
    </edge>
    <edge source="HKG" target="GRC">
      <data key="d0">1002282</data>
    </edge>
    <edge source="HKG" target="HUN">
      <data key="d0">18206</data>
    </edge>
    <edge source="HKG" target="IDN">
      <data key="d0">8210836</data>
    </edge>
    <edge source="HKG" target="IRL">
      <data key="d0">27577</data>
    </edge>
    <edge source="HKG" target="ISR">
      <data key="d0">215145</data>
    </edge>
    <edge source="HKG" target="ITA">
      <data key="d0">2210335</data>
    </edge>
    <edge source="HKG" target="JPN">
      <data key="d0">102012885</data>
    </edge>
    <edge source="HKG" target="KAZ">
      <data key="d0">49943</data>
    </edge>
    <edge source="HKG" target="JOR">
      <data key="d0">42069</data>
    </edge>
    <edge source="HKG" target="KOR">
      <data key="d0">24232146</data>
    </edge>
    <edge source="HKG" target="LTU">
      <data key="d0">104514</data>
    </edge>
    <edge source="HKG" target="MYS">
      <data key="d0">4466361</data>
    </edge>
    <edge source="HKG" target="MUS">
      <data key="d0">9553398</data>
    </edge>
    <edge source="HKG" target="MEX">
      <data key="d0">11531367</data>
    </edge>
    <edge source="HKG" target="NLD">
      <data key="d0">434947</data>
    </edge>
    <edge source="HKG" target="NZL">
      <data key="d0">1300138</data>
    </edge>
    <edge source="HKG" target="NOR">
      <data key="d0">668942</data>
    </edge>
    <edge source="HKG" target="PAK">
      <data key="d0">419369</data>
    </edge>
    <edge source="HKG" target="PAN">
      <data key="d0">1004866</data>
    </edge>
    <edge source="HKG" target="PHL">
      <data key="d0">6174427</data>
    </edge>
    <edge source="HKG" target="POL">
      <data key="d0">29996</data>
    </edge>
    <edge source="HKG" target="ROU">
      <data key="d0">24234</data>
    </edge>
    <edge source="HKG" target="RUS">
      <data key="d0">597490</data>
    </edge>
    <edge source="HKG" target="SAU">
      <data key="d0">276545</data>
    </edge>
    <edge source="HKG" target="IND">
      <data key="d0">7236007</data>
    </edge>
    <edge source="HKG" target="SGP">
      <data key="d0">34494734</data>
    </edge>
    <edge source="HKG" target="VNM">
      <data key="d0">15189537</data>
    </edge>
    <edge source="HKG" target="ZAF">
      <data key="d0">37141</data>
    </edge>
    <edge source="HKG" target="SWE">
      <data key="d0">269114</data>
    </edge>
    <edge source="HKG" target="CHE">
      <data key="d0">484051</data>
    </edge>
    <edge source="HKG" target="THA">
      <data key="d0">16039257</data>
    </edge>
    <edge source="HKG" target="ARE">
      <data key="d0">1196867</data>
    </edge>
    <edge source="HKG" target="TUR">
      <data key="d0">148543</data>
    </edge>
    <edge source="HKG" target="UKR">
      <data key="d0">20018</data>
    </edge>
    <edge source="HKG" target="EGY">
      <data key="d0">16900</data>
    </edge>
    <edge source="HKG" target="GBR">
      <data key="d0">10812989</data>
    </edge>
    <edge source="HKG" target="USA">
      <data key="d0">66028219</data>
    </edge>
    <edge source="HUN" target="AUS">
      <data key="d0">369438</data>
    </edge>
    <edge source="HUN" target="AUT">
      <data key="d0">37469099</data>
    </edge>
    <edge source="HUN" target="BEL">
      <data key="d0">298049</data>
    </edge>
    <edge source="HUN" target="BRA">
      <data key="d0">30970</data>
    </edge>
    <edge source="HUN" target="BGR">
      <data key="d0">668510</data>
    </edge>
    <edge source="HUN" target="CAN">
      <data key="d0">89851</data>
    </edge>
    <edge source="HUN" target="CHN">
      <data key="d0">60003326</data>
    </edge>
    <edge source="HUN" target="HRV">
      <data key="d0">231180</data>
    </edge>
    <edge source="HUN" target="CZE">
      <data key="d0">6232544</data>
    </edge>
    <edge source="HUN" target="DNK">
      <data key="d0">65452</data>
    </edge>
    <edge source="HUN" target="FRA">
      <data key="d0">21505262</data>
    </edge>
    <edge source="HUN" target="GEO">
      <data key="d0">26261</data>
    </edge>
    <edge source="HUN" target="DEU">
      <data key="d0">143638070</data>
    </edge>
    <edge source="HUN" target="ISR">
      <data key="d0">106441</data>
    </edge>
    <edge source="HUN" target="ITA">
      <data key="d0">3858399</data>
    </edge>
    <edge source="HUN" target="JPN">
      <data key="d0">3502566</data>
    </edge>
    <edge source="HUN" target="KOR">
      <data key="d0">154568</data>
    </edge>
    <edge source="HUN" target="NLD">
      <data key="d0">157663</data>
    </edge>
    <edge source="HUN" target="NOR">
      <data key="d0">1460874</data>
    </edge>
    <edge source="HUN" target="POL">
      <data key="d0">45596854</data>
    </edge>
    <edge source="HUN" target="ROU">
      <data key="d0">3145841</data>
    </edge>
    <edge source="HUN" target="RUS">
      <data key="d0">2425135</data>
    </edge>
    <edge source="HUN" target="SRB">
      <data key="d0">802700</data>
    </edge>
    <edge source="HUN" target="IND">
      <data key="d0">2078523</data>
    </edge>
    <edge source="HUN" target="SGP">
      <data key="d0">37963</data>
    </edge>
    <edge source="HUN" target="SVK">
      <data key="d0">9238183</data>
    </edge>
    <edge source="HUN" target="SVN">
      <data key="d0">599459</data>
    </edge>
    <edge source="HUN" target="ZAF">
      <data key="d0">407892</data>
    </edge>
    <edge source="HUN" target="ESP">
      <data key="d0">593425</data>
    </edge>
    <edge source="HUN" target="SWE">
      <data key="d0">214203</data>
    </edge>
    <edge source="HUN" target="CHE">
      <data key="d0">14192703</data>
    </edge>
    <edge source="HUN" target="THA">
      <data key="d0">14915</data>
    </edge>
    <edge source="HUN" target="ARE">
      <data key="d0">182387</data>
    </edge>
    <edge source="HUN" target="TUR">
      <data key="d0">728090</data>
    </edge>
    <edge source="HUN" target="UKR">
      <data key="d0">948060</data>
    </edge>
    <edge source="HUN" target="MKD">
      <data key="d0">52023</data>
    </edge>
    <edge source="HUN" target="EGY">
      <data key="d0">2808766</data>
    </edge>
    <edge source="HUN" target="GBR">
      <data key="d0">7294464</data>
    </edge>
    <edge source="HUN" target="USA">
      <data key="d0">5935170</data>
    </edge>
    <edge source="IDN" target="AUS">
      <data key="d0">15163131</data>
    </edge>
    <edge source="IDN" target="BEL">
      <data key="d0">13671</data>
    </edge>
    <edge source="IDN" target="BRA">
      <data key="d0">62203</data>
    </edge>
    <edge source="IDN" target="CAN">
      <data key="d0">975857</data>
    </edge>
    <edge source="IDN" target="LKA">
      <data key="d0">10791</data>
    </edge>
    <edge source="IDN" target="CHN">
      <data key="d0">3616524</data>
    </edge>
    <edge source="IDN" target="DNK">
      <data key="d0">61775</data>
    </edge>
    <edge source="IDN" target="FRA">
      <data key="d0">7152778</data>
    </edge>
    <edge source="IDN" target="DEU">
      <data key="d0">557110</data>
    </edge>
    <edge source="IDN" target="HKG">
      <data key="d0">2554200</data>
    </edge>
    <edge source="IDN" target="ITA">
      <data key="d0">11706</data>
    </edge>
    <edge source="IDN" target="JPN">
      <data key="d0">240581</data>
    </edge>
    <edge source="IDN" target="KOR">
      <data key="d0">22779981</data>
    </edge>
    <edge source="IDN" target="MYS">
      <data key="d0">16507153</data>
    </edge>
    <edge source="IDN" target="MEX">
      <data key="d0">1391799</data>
    </edge>
    <edge source="IDN" target="NLD">
      <data key="d0">1127385</data>
    </edge>
    <edge source="IDN" target="NZL">
      <data key="d0">124317</data>
    </edge>
    <edge source="IDN" target="PAK">
      <data key="d0">5537758</data>
    </edge>
    <edge source="IDN" target="PHL">
      <data key="d0">44525218</data>
    </edge>
    <edge source="IDN" target="POL">
      <data key="d0">121203</data>
    </edge>
    <edge source="IDN" target="RUS">
      <data key="d0">92984502</data>
    </edge>
    <edge source="IDN" target="SAU">
      <data key="d0">1111661</data>
    </edge>
    <edge source="IDN" target="SEN">
      <data key="d0">22576533</data>
    </edge>
    <edge source="IDN" target="IND">
      <data key="d0">53610514</data>
    </edge>
    <edge source="IDN" target="SGP">
      <data key="d0">241830670</data>
    </edge>
    <edge source="IDN" target="ZAF">
      <data key="d0">34533</data>
    </edge>
    <edge source="IDN" target="ESP">
      <data key="d0">2996184</data>
    </edge>
    <edge source="IDN" target="CHE">
      <data key="d0">17009</data>
    </edge>
    <edge source="IDN" target="THA">
      <data key="d0">28443258</data>
    </edge>
    <edge source="IDN" target="ARE">
      <data key="d0">1480095</data>
    </edge>
    <edge source="IDN" target="TUR">
      <data key="d0">31000</data>
    </edge>
    <edge source="IDN" target="GBR">
      <data key="d0">28151499</data>
    </edge>
    <edge source="IDN" target="USA">
      <data key="d0">30614029</data>
    </edge>
    <edge source="IRL" target="DZA">
      <data key="d0">945453</data>
    </edge>
    <edge source="IRL" target="AZE">
      <data key="d0">11973</data>
    </edge>
    <edge source="IRL" target="AUS">
      <data key="d0">161160</data>
    </edge>
    <edge source="IRL" target="AUT">
      <data key="d0">43488</data>
    </edge>
    <edge source="IRL" target="BEL">
      <data key="d0">27842400</data>
    </edge>
    <edge source="IRL" target="BRA">
      <data key="d0">160102</data>
    </edge>
    <edge source="IRL" target="BGR">
      <data key="d0">147949</data>
    </edge>
    <edge source="IRL" target="CAN">
      <data key="d0">19577708</data>
    </edge>
    <edge source="IRL" target="LKA">
      <data key="d0">25198</data>
    </edge>
    <edge source="IRL" target="CHN">
      <data key="d0">59707974</data>
    </edge>
    <edge source="IRL" target="CRI">
      <data key="d0">1676129</data>
    </edge>
    <edge source="IRL" target="HRV">
      <data key="d0">2774448</data>
    </edge>
    <edge source="IRL" target="CZE">
      <data key="d0">281592</data>
    </edge>
    <edge source="IRL" target="DNK">
      <data key="d0">611524</data>
    </edge>
    <edge source="IRL" target="ETH">
      <data key="d0">212045</data>
    </edge>
    <edge source="IRL" target="EST">
      <data key="d0">6618543</data>
    </edge>
    <edge source="IRL" target="FIN">
      <data key="d0">589806</data>
    </edge>
    <edge source="IRL" target="FRA">
      <data key="d0">239920648</data>
    </edge>
    <edge source="IRL" target="DEU">
      <data key="d0">1027070754</data>
    </edge>
    <edge source="IRL" target="GHA">
      <data key="d0">24199</data>
    </edge>
    <edge source="IRL" target="GRC">
      <data key="d0">15134002</data>
    </edge>
    <edge source="IRL" target="HKG">
      <data key="d0">593385</data>
    </edge>
    <edge source="IRL" target="HUN">
      <data key="d0">80353</data>
    </edge>
    <edge source="IRL" target="IDN">
      <data key="d0">2221578</data>
    </edge>
    <edge source="IRL" target="ISR">
      <data key="d0">3848147</data>
    </edge>
    <edge source="IRL" target="ITA">
      <data key="d0">13936462</data>
    </edge>
    <edge source="IRL" target="JPN">
      <data key="d0">48356952</data>
    </edge>
    <edge source="IRL" target="KAZ">
      <data key="d0">275529</data>
    </edge>
    <edge source="IRL" target="JOR">
      <data key="d0">52627</data>
    </edge>
    <edge source="IRL" target="KOR">
      <data key="d0">443280</data>
    </edge>
    <edge source="IRL" target="LBN">
      <data key="d0">51469</data>
    </edge>
    <edge source="IRL" target="LTU">
      <data key="d0">356587</data>
    </edge>
    <edge source="IRL" target="MYS">
      <data key="d0">2464302</data>
    </edge>
    <edge source="IRL" target="MEX">
      <data key="d0">1767390</data>
    </edge>
    <edge source="IRL" target="MDA">
      <data key="d0">11423</data>
    </edge>
    <edge source="IRL" target="MAR">
      <data key="d0">10542717</data>
    </edge>
    <edge source="IRL" target="NLD">
      <data key="d0">184674330</data>
    </edge>
    <edge source="IRL" target="NZL">
      <data key="d0">338756</data>
    </edge>
    <edge source="IRL" target="NOR">
      <data key="d0">4358125</data>
    </edge>
    <edge source="IRL" target="PAK">
      <data key="d0">122010</data>
    </edge>
    <edge source="IRL" target="PAN">
      <data key="d0">77208</data>
    </edge>
    <edge source="IRL" target="PHL">
      <data key="d0">980644</data>
    </edge>
    <edge source="IRL" target="POL">
      <data key="d0">89620500</data>
    </edge>
    <edge source="IRL" target="PRT">
      <data key="d0">1914051</data>
    </edge>
    <edge source="IRL" target="ROU">
      <data key="d0">15402424</data>
    </edge>
    <edge source="IRL" target="RUS">
      <data key="d0">11969734</data>
    </edge>
    <edge source="IRL" target="SAU">
      <data key="d0">998270</data>
    </edge>
    <edge source="IRL" target="SRB">
      <data key="d0">49506</data>
    </edge>
    <edge source="IRL" target="IND">
      <data key="d0">84937</data>
    </edge>
    <edge source="IRL" target="SGP">
      <data key="d0">41852945</data>
    </edge>
    <edge source="IRL" target="VNM">
      <data key="d0">179285471</data>
    </edge>
    <edge source="IRL" target="SVN">
      <data key="d0">11836</data>
    </edge>
    <edge source="IRL" target="ZAF">
      <data key="d0">368237</data>
    </edge>
    <edge source="IRL" target="ESP">
      <data key="d0">312076257</data>
    </edge>
    <edge source="IRL" target="SWE">
      <data key="d0">12778398</data>
    </edge>
    <edge source="IRL" target="CHE">
      <data key="d0">1831322</data>
    </edge>
    <edge source="IRL" target="THA">
      <data key="d0">686989</data>
    </edge>
    <edge source="IRL" target="ARE">
      <data key="d0">596234</data>
    </edge>
    <edge source="IRL" target="TUR">
      <data key="d0">6385364</data>
    </edge>
    <edge source="IRL" target="UKR">
      <data key="d0">24551</data>
    </edge>
    <edge source="IRL" target="EGY">
      <data key="d0">49527</data>
    </edge>
    <edge source="IRL" target="GBR">
      <data key="d0">496955994</data>
    </edge>
    <edge source="IRL" target="USA">
      <data key="d0">2918745810</data>
    </edge>
    <edge source="ISR" target="AZE">
      <data key="d0">47257000</data>
    </edge>
    <edge source="ISR" target="AUS">
      <data key="d0">705000</data>
    </edge>
    <edge source="ISR" target="AUT">
      <data key="d0">88000</data>
    </edge>
    <edge source="ISR" target="BWA">
      <data key="d0">1957000</data>
    </edge>
    <edge source="ISR" target="BRA">
      <data key="d0">24000</data>
    </edge>
    <edge source="ISR" target="CMR">
      <data key="d0">233000</data>
    </edge>
    <edge source="ISR" target="CAN">
      <data key="d0">7490000</data>
    </edge>
    <edge source="ISR" target="CAF">
      <data key="d0">807000</data>
    </edge>
    <edge source="ISR" target="LKA">
      <data key="d0">168000</data>
    </edge>
    <edge source="ISR" target="CHL">
      <data key="d0">40000</data>
    </edge>
    <edge source="ISR" target="CHN">
      <data key="d0">2472000</data>
    </edge>
    <edge source="ISR" target="COL">
      <data key="d0">105000</data>
    </edge>
    <edge source="ISR" target="DNK">
      <data key="d0">78000</data>
    </edge>
    <edge source="ISR" target="ETH">
      <data key="d0">55000</data>
    </edge>
    <edge source="ISR" target="FIN">
      <data key="d0">2063000</data>
    </edge>
    <edge source="ISR" target="FRA">
      <data key="d0">2723000</data>
    </edge>
    <edge source="ISR" target="DEU">
      <data key="d0">13351000</data>
    </edge>
    <edge source="ISR" target="GHA">
      <data key="d0">123000</data>
    </edge>
    <edge source="ISR" target="HND">
      <data key="d0">25000</data>
    </edge>
    <edge source="ISR" target="HKG">
      <data key="d0">142000</data>
    </edge>
    <edge source="ISR" target="HUN">
      <data key="d0">147000</data>
    </edge>
    <edge source="ISR" target="IDN">
      <data key="d0">1115000</data>
    </edge>
    <edge source="ISR" target="IRL">
      <data key="d0">2094000</data>
    </edge>
    <edge source="ISR" target="ITA">
      <data key="d0">46269000</data>
    </edge>
    <edge source="ISR" target="KAZ">
      <data key="d0">15171000</data>
    </edge>
    <edge source="ISR" target="KOR">
      <data key="d0">18932000</data>
    </edge>
    <edge source="ISR" target="MEX">
      <data key="d0">5268000</data>
    </edge>
    <edge source="ISR" target="NLD">
      <data key="d0">10996000</data>
    </edge>
    <edge source="ISR" target="PRY">
      <data key="d0">198000</data>
    </edge>
    <edge source="ISR" target="RUS">
      <data key="d0">1127000</data>
    </edge>
    <edge source="ISR" target="IND">
      <data key="d0">780000</data>
    </edge>
    <edge source="ISR" target="SGP">
      <data key="d0">5415000</data>
    </edge>
    <edge source="ISR" target="ZAF">
      <data key="d0">147000</data>
    </edge>
    <edge source="ISR" target="ESP">
      <data key="d0">570000</data>
    </edge>
    <edge source="ISR" target="THA">
      <data key="d0">22168000</data>
    </edge>
    <edge source="ISR" target="TUR">
      <data key="d0">142000</data>
    </edge>
    <edge source="ISR" target="GBR">
      <data key="d0">52000</data>
    </edge>
    <edge source="ISR" target="TZA">
      <data key="d0">483000</data>
    </edge>
    <edge source="ISR" target="USA">
      <data key="d0">63522000</data>
    </edge>
    <edge source="KAZ" target="AZE">
      <data key="d0">23233708</data>
    </edge>
    <edge source="KAZ" target="AUS">
      <data key="d0">1826690</data>
    </edge>
    <edge source="KAZ" target="AUT">
      <data key="d0">250000</data>
    </edge>
    <edge source="KAZ" target="CAN">
      <data key="d0">10036</data>
    </edge>
    <edge source="KAZ" target="CHN">
      <data key="d0">146679</data>
    </edge>
    <edge source="KAZ" target="CZE">
      <data key="d0">205678</data>
    </edge>
    <edge source="KAZ" target="EST">
      <data key="d0">880000</data>
    </edge>
    <edge source="KAZ" target="FRA">
      <data key="d0">1885596</data>
    </edge>
    <edge source="KAZ" target="DEU">
      <data key="d0">672326</data>
    </edge>
    <edge source="KAZ" target="HKG">
      <data key="d0">52006</data>
    </edge>
    <edge source="KAZ" target="ITA">
      <data key="d0">349241</data>
    </edge>
    <edge source="KAZ" target="KGZ">
      <data key="d0">104684</data>
    </edge>
    <edge source="KAZ" target="LVA">
      <data key="d0">755176</data>
    </edge>
    <edge source="KAZ" target="LTU">
      <data key="d0">640826</data>
    </edge>
    <edge source="KAZ" target="NLD">
      <data key="d0">6972563</data>
    </edge>
    <edge source="KAZ" target="NOR">
      <data key="d0">443304</data>
    </edge>
    <edge source="KAZ" target="RUS">
      <data key="d0">3191248</data>
    </edge>
    <edge source="KAZ" target="VNM">
      <data key="d0">10002</data>
    </edge>
    <edge source="KAZ" target="ESP">
      <data key="d0">241083</data>
    </edge>
    <edge source="KAZ" target="SWE">
      <data key="d0">2993972</data>
    </edge>
    <edge source="KAZ" target="THA">
      <data key="d0">16002</data>
    </edge>
    <edge source="KAZ" target="ARE">
      <data key="d0">2819600</data>
    </edge>
    <edge source="KAZ" target="TUR">
      <data key="d0">564914</data>
    </edge>
    <edge source="KAZ" target="UKR">
      <data key="d0">1261117</data>
    </edge>
    <edge source="KAZ" target="GBR">
      <data key="d0">4480118</data>
    </edge>
    <edge source="KAZ" target="USA">
      <data key="d0">41976741</data>
    </edge>
    <edge source="KOR" target="DZA">
      <data key="d0">207790000</data>
    </edge>
    <edge source="KOR" target="ARG">
      <data key="d0">6831400</data>
    </edge>
    <edge source="KOR" target="AUS">
      <data key="d0">22963815</data>
    </edge>
    <edge source="KOR" target="AUT">
      <data key="d0">144643</data>
    </edge>
    <edge source="KOR" target="BEL">
      <data key="d0">272301037</data>
    </edge>
    <edge source="KOR" target="BRA">
      <data key="d0">182922715</data>
    </edge>
    <edge source="KOR" target="KHM">
      <data key="d0">84803</data>
    </edge>
    <edge source="KOR" target="CAN">
      <data key="d0">3464529</data>
    </edge>
    <edge source="KOR" target="LKA">
      <data key="d0">10794</data>
    </edge>
    <edge source="KOR" target="CHN">
      <data key="d0">148477294</data>
    </edge>
    <edge source="KOR" target="COL">
      <data key="d0">34830</data>
    </edge>
    <edge source="KOR" target="CZE">
      <data key="d0">648594</data>
    </edge>
    <edge source="KOR" target="FRA">
      <data key="d0">314985287</data>
    </edge>
    <edge source="KOR" target="DEU">
      <data key="d0">290854465</data>
    </edge>
    <edge source="KOR" target="GHA">
      <data key="d0">69480</data>
    </edge>
    <edge source="KOR" target="GRC">
      <data key="d0">2415427446</data>
    </edge>
    <edge source="KOR" target="HKG">
      <data key="d0">1901178380</data>
    </edge>
    <edge source="KOR" target="IDN">
      <data key="d0">305109002</data>
    </edge>
    <edge source="KOR" target="IRL">
      <data key="d0">428100</data>
    </edge>
    <edge source="KOR" target="ISR">
      <data key="d0">1908697</data>
    </edge>
    <edge source="KOR" target="ITA">
      <data key="d0">405843</data>
    </edge>
    <edge source="KOR" target="JPN">
      <data key="d0">283203889</data>
    </edge>
    <edge source="KOR" target="KAZ">
      <data key="d0">20189</data>
    </edge>
    <edge source="KOR" target="LVA">
      <data key="d0">38078</data>
    </edge>
    <edge source="KOR" target="MYS">
      <data key="d0">1193260852</data>
    </edge>
    <edge source="KOR" target="MEX">
      <data key="d0">1178222</data>
    </edge>
    <edge source="KOR" target="MAR">
      <data key="d0">56580</data>
    </edge>
    <edge source="KOR" target="OMN">
      <data key="d0">237767</data>
    </edge>
    <edge source="KOR" target="NLD">
      <data key="d0">2717645</data>
    </edge>
    <edge source="KOR" target="NZL">
      <data key="d0">34020043</data>
    </edge>
    <edge source="KOR" target="NOR">
      <data key="d0">3308864330</data>
    </edge>
    <edge source="KOR" target="PAK">
      <data key="d0">11770920</data>
    </edge>
    <edge source="KOR" target="PAN">
      <data key="d0">1094056475</data>
    </edge>
    <edge source="KOR" target="PER">
      <data key="d0">3335941</data>
    </edge>
    <edge source="KOR" target="PHL">
      <data key="d0">73332156</data>
    </edge>
    <edge source="KOR" target="ROU">
      <data key="d0">130813</data>
    </edge>
    <edge source="KOR" target="RUS">
      <data key="d0">21222045</data>
    </edge>
    <edge source="KOR" target="SAU">
      <data key="d0">77353271</data>
    </edge>
    <edge source="KOR" target="SEN">
      <data key="d0">74975</data>
    </edge>
    <edge source="KOR" target="IND">
      <data key="d0">192832591</data>
    </edge>
    <edge source="KOR" target="SGP">
      <data key="d0">2386440908</data>
    </edge>
    <edge source="KOR" target="VNM">
      <data key="d0">9313088</data>
    </edge>
    <edge source="KOR" target="ZAF">
      <data key="d0">1394570</data>
    </edge>
    <edge source="KOR" target="ESP">
      <data key="d0">2576596</data>
    </edge>
    <edge source="KOR" target="SWE">
      <data key="d0">28140</data>
    </edge>
    <edge source="KOR" target="CHE">
      <data key="d0">75122</data>
    </edge>
    <edge source="KOR" target="THA">
      <data key="d0">17547442</data>
    </edge>
    <edge source="KOR" target="ARE">
      <data key="d0">658115380</data>
    </edge>
    <edge source="KOR" target="TUN">
      <data key="d0">886323</data>
    </edge>
    <edge source="KOR" target="TUR">
      <data key="d0">49533682</data>
    </edge>
    <edge source="KOR" target="UGA">
      <data key="d0">10651</data>
    </edge>
    <edge source="KOR" target="UKR">
      <data key="d0">1443054</data>
    </edge>
    <edge source="KOR" target="EGY">
      <data key="d0">33860123</data>
    </edge>
    <edge source="KOR" target="GBR">
      <data key="d0">1769216166</data>
    </edge>
    <edge source="KOR" target="USA">
      <data key="d0">1110950924</data>
    </edge>
    <edge source="LBN" target="FRA">
      <data key="d0">1036060</data>
    </edge>
    <edge source="LBN" target="DEU">
      <data key="d0">423751</data>
    </edge>
    <edge source="LBN" target="CIV">
      <data key="d0">54700</data>
    </edge>
    <edge source="LBN" target="NLD">
      <data key="d0">93460</data>
    </edge>
    <edge source="LBN" target="POL">
      <data key="d0">141655</data>
    </edge>
    <edge source="LBN" target="ARE">
      <data key="d0">731045</data>
    </edge>
    <edge source="LBN" target="TUR">
      <data key="d0">29781</data>
    </edge>
    <edge source="LBN" target="EGY">
      <data key="d0">67162</data>
    </edge>
    <edge source="LBN" target="GBR">
      <data key="d0">313294</data>
    </edge>
    <edge source="LBN" target="USA">
      <data key="d0">69363</data>
    </edge>
    <edge source="LVA" target="AUS">
      <data key="d0">148396</data>
    </edge>
    <edge source="LVA" target="AUT">
      <data key="d0">477895</data>
    </edge>
    <edge source="LVA" target="ARM">
      <data key="d0">22042</data>
    </edge>
    <edge source="LVA" target="BRA">
      <data key="d0">88127</data>
    </edge>
    <edge source="LVA" target="BGR">
      <data key="d0">424768</data>
    </edge>
    <edge source="LVA" target="BLR">
      <data key="d0">407429</data>
    </edge>
    <edge source="LVA" target="CAN">
      <data key="d0">730097</data>
    </edge>
    <edge source="LVA" target="CHL">
      <data key="d0">16994</data>
    </edge>
    <edge source="LVA" target="CHN">
      <data key="d0">11651</data>
    </edge>
    <edge source="LVA" target="HRV">
      <data key="d0">20543</data>
    </edge>
    <edge source="LVA" target="CZE">
      <data key="d0">328710</data>
    </edge>
    <edge source="LVA" target="DNK">
      <data key="d0">2760872</data>
    </edge>
    <edge source="LVA" target="EST">
      <data key="d0">6601222</data>
    </edge>
    <edge source="LVA" target="FIN">
      <data key="d0">706625</data>
    </edge>
    <edge source="LVA" target="FRA">
      <data key="d0">403227</data>
    </edge>
    <edge source="LVA" target="GEO">
      <data key="d0">127316</data>
    </edge>
    <edge source="LVA" target="DEU">
      <data key="d0">508935</data>
    </edge>
    <edge source="LVA" target="ITA">
      <data key="d0">120571</data>
    </edge>
    <edge source="LVA" target="KOR">
      <data key="d0">61863</data>
    </edge>
    <edge source="LVA" target="LTU">
      <data key="d0">3552204</data>
    </edge>
    <edge source="LVA" target="MYS">
      <data key="d0">170709</data>
    </edge>
    <edge source="LVA" target="NLD">
      <data key="d0">99772</data>
    </edge>
    <edge source="LVA" target="NOR">
      <data key="d0">2755714</data>
    </edge>
    <edge source="LVA" target="PAK">
      <data key="d0">213267</data>
    </edge>
    <edge source="LVA" target="POL">
      <data key="d0">605448</data>
    </edge>
    <edge source="LVA" target="RUS">
      <data key="d0">997920</data>
    </edge>
    <edge source="LVA" target="IND">
      <data key="d0">112141</data>
    </edge>
    <edge source="LVA" target="SGP">
      <data key="d0">582656</data>
    </edge>
    <edge source="LVA" target="VNM">
      <data key="d0">228701</data>
    </edge>
    <edge source="LVA" target="ZAF">
      <data key="d0">206129</data>
    </edge>
    <edge source="LVA" target="ESP">
      <data key="d0">132659</data>
    </edge>
    <edge source="LVA" target="SWE">
      <data key="d0">13406349</data>
    </edge>
    <edge source="LVA" target="CHE">
      <data key="d0">11667</data>
    </edge>
    <edge source="LVA" target="ARE">
      <data key="d0">142748</data>
    </edge>
    <edge source="LVA" target="UGA">
      <data key="d0">14075</data>
    </edge>
    <edge source="LVA" target="UKR">
      <data key="d0">410190</data>
    </edge>
    <edge source="LVA" target="GBR">
      <data key="d0">151957</data>
    </edge>
    <edge source="LVA" target="USA">
      <data key="d0">4030730</data>
    </edge>
    <edge source="LTU" target="AZE">
      <data key="d0">2477439</data>
    </edge>
    <edge source="LTU" target="ARG">
      <data key="d0">78736</data>
    </edge>
    <edge source="LTU" target="AUS">
      <data key="d0">24741</data>
    </edge>
    <edge source="LTU" target="ARM">
      <data key="d0">19181</data>
    </edge>
    <edge source="LTU" target="BLR">
      <data key="d0">961010</data>
    </edge>
    <edge source="LTU" target="CMR">
      <data key="d0">18539</data>
    </edge>
    <edge source="LTU" target="CAN">
      <data key="d0">233146</data>
    </edge>
    <edge source="LTU" target="LKA">
      <data key="d0">47894</data>
    </edge>
    <edge source="LTU" target="CHN">
      <data key="d0">60273</data>
    </edge>
    <edge source="LTU" target="CZE">
      <data key="d0">166213</data>
    </edge>
    <edge source="LTU" target="DNK">
      <data key="d0">714998</data>
    </edge>
    <edge source="LTU" target="EST">
      <data key="d0">3262211</data>
    </edge>
    <edge source="LTU" target="FRA">
      <data key="d0">1122019</data>
    </edge>
    <edge source="LTU" target="DEU">
      <data key="d0">2600376</data>
    </edge>
    <edge source="LTU" target="HKG">
      <data key="d0">11069</data>
    </edge>
    <edge source="LTU" target="HUN">
      <data key="d0">343972</data>
    </edge>
    <edge source="LTU" target="IDN">
      <data key="d0">3684935</data>
    </edge>
    <edge source="LTU" target="ISR">
      <data key="d0">15673</data>
    </edge>
    <edge source="LTU" target="ITA">
      <data key="d0">74808</data>
    </edge>
    <edge source="LTU" target="KAZ">
      <data key="d0">7608848</data>
    </edge>
    <edge source="LTU" target="JOR">
      <data key="d0">129724</data>
    </edge>
    <edge source="LTU" target="KOR">
      <data key="d0">556826</data>
    </edge>
    <edge source="LTU" target="LBN">
      <data key="d0">57342</data>
    </edge>
    <edge source="LTU" target="LVA">
      <data key="d0">6353423</data>
    </edge>
    <edge source="LTU" target="MYS">
      <data key="d0">112253</data>
    </edge>
    <edge source="LTU" target="MDA">
      <data key="d0">21244</data>
    </edge>
    <edge source="LTU" target="NLD">
      <data key="d0">380837</data>
    </edge>
    <edge source="LTU" target="NOR">
      <data key="d0">12553732</data>
    </edge>
    <edge source="LTU" target="PAK">
      <data key="d0">334537</data>
    </edge>
    <edge source="LTU" target="POL">
      <data key="d0">1399348</data>
    </edge>
    <edge source="LTU" target="ROU">
      <data key="d0">208408</data>
    </edge>
    <edge source="LTU" target="RUS">
      <data key="d0">11152310</data>
    </edge>
    <edge source="LTU" target="SAU">
      <data key="d0">21067</data>
    </edge>
    <edge source="LTU" target="SRB">
      <data key="d0">208023</data>
    </edge>
    <edge source="LTU" target="IND">
      <data key="d0">369689</data>
    </edge>
    <edge source="LTU" target="SGP">
      <data key="d0">116766</data>
    </edge>
    <edge source="LTU" target="VNM">
      <data key="d0">32546</data>
    </edge>
    <edge source="LTU" target="ZAF">
      <data key="d0">422590</data>
    </edge>
    <edge source="LTU" target="ESP">
      <data key="d0">912321</data>
    </edge>
    <edge source="LTU" target="SWE">
      <data key="d0">377588</data>
    </edge>
    <edge source="LTU" target="CHE">
      <data key="d0">1088048</data>
    </edge>
    <edge source="LTU" target="THA">
      <data key="d0">248091</data>
    </edge>
    <edge source="LTU" target="ARE">
      <data key="d0">1073731</data>
    </edge>
    <edge source="LTU" target="TUN">
      <data key="d0">24043</data>
    </edge>
    <edge source="LTU" target="TUR">
      <data key="d0">297640</data>
    </edge>
    <edge source="LTU" target="UKR">
      <data key="d0">1225646</data>
    </edge>
    <edge source="LTU" target="EGY">
      <data key="d0">20157</data>
    </edge>
    <edge source="LTU" target="GBR">
      <data key="d0">2718863</data>
    </edge>
    <edge source="LTU" target="USA">
      <data key="d0">6196141</data>
    </edge>
    <edge source="MYS" target="DZA">
      <data key="d0">201865</data>
    </edge>
    <edge source="MYS" target="ARG">
      <data key="d0">133212</data>
    </edge>
    <edge source="MYS" target="AUS">
      <data key="d0">35317745</data>
    </edge>
    <edge source="MYS" target="AUT">
      <data key="d0">356312</data>
    </edge>
    <edge source="MYS" target="BEL">
      <data key="d0">2834419</data>
    </edge>
    <edge source="MYS" target="BRA">
      <data key="d0">6435079</data>
    </edge>
    <edge source="MYS" target="KHM">
      <data key="d0">57582</data>
    </edge>
    <edge source="MYS" target="CAN">
      <data key="d0">10552254</data>
    </edge>
    <edge source="MYS" target="CHL">
      <data key="d0">22275</data>
    </edge>
    <edge source="MYS" target="CHN">
      <data key="d0">64332221</data>
    </edge>
    <edge source="MYS" target="DNK">
      <data key="d0">53211</data>
    </edge>
    <edge source="MYS" target="ETH">
      <data key="d0">296013</data>
    </edge>
    <edge source="MYS" target="FRA">
      <data key="d0">51204689</data>
    </edge>
    <edge source="MYS" target="DEU">
      <data key="d0">12241909</data>
    </edge>
    <edge source="MYS" target="HKG">
      <data key="d0">16887888</data>
    </edge>
    <edge source="MYS" target="HUN">
      <data key="d0">8010529</data>
    </edge>
    <edge source="MYS" target="IDN">
      <data key="d0">48267463</data>
    </edge>
    <edge source="MYS" target="IRL">
      <data key="d0">1832388</data>
    </edge>
    <edge source="MYS" target="ITA">
      <data key="d0">6568390</data>
    </edge>
    <edge source="MYS" target="CIV">
      <data key="d0">87576</data>
    </edge>
    <edge source="MYS" target="JPN">
      <data key="d0">61806460</data>
    </edge>
    <edge source="MYS" target="KAZ">
      <data key="d0">81041</data>
    </edge>
    <edge source="MYS" target="KOR">
      <data key="d0">54514325</data>
    </edge>
    <edge source="MYS" target="MUS">
      <data key="d0">2138106</data>
    </edge>
    <edge source="MYS" target="MEX">
      <data key="d0">2082297</data>
    </edge>
    <edge source="MYS" target="OMN">
      <data key="d0">860906</data>
    </edge>
    <edge source="MYS" target="NLD">
      <data key="d0">67344032</data>
    </edge>
    <edge source="MYS" target="NZL">
      <data key="d0">13023366</data>
    </edge>
    <edge source="MYS" target="NOR">
      <data key="d0">142142</data>
    </edge>
    <edge source="MYS" target="PAK">
      <data key="d0">95270</data>
    </edge>
    <edge source="MYS" target="PRY">
      <data key="d0">4606661</data>
    </edge>
    <edge source="MYS" target="PHL">
      <data key="d0">18961091</data>
    </edge>
    <edge source="MYS" target="POL">
      <data key="d0">80012</data>
    </edge>
    <edge source="MYS" target="RUS">
      <data key="d0">136307</data>
    </edge>
    <edge source="MYS" target="SAU">
      <data key="d0">916421</data>
    </edge>
    <edge source="MYS" target="IND">
      <data key="d0">80502262</data>
    </edge>
    <edge source="MYS" target="SGP">
      <data key="d0">256087839</data>
    </edge>
    <edge source="MYS" target="VNM">
      <data key="d0">42784070</data>
    </edge>
    <edge source="MYS" target="ZAF">
      <data key="d0">41849</data>
    </edge>
    <edge source="MYS" target="ESP">
      <data key="d0">7194216</data>
    </edge>
    <edge source="MYS" target="SWE">
      <data key="d0">198291</data>
    </edge>
    <edge source="MYS" target="CHE">
      <data key="d0">2921129</data>
    </edge>
    <edge source="MYS" target="THA">
      <data key="d0">67610857</data>
    </edge>
    <edge source="MYS" target="ARE">
      <data key="d0">32299539</data>
    </edge>
    <edge source="MYS" target="TUR">
      <data key="d0">195357</data>
    </edge>
    <edge source="MYS" target="UKR">
      <data key="d0">214600</data>
    </edge>
    <edge source="MYS" target="EGY">
      <data key="d0">20222</data>
    </edge>
    <edge source="MYS" target="GBR">
      <data key="d0">220785614</data>
    </edge>
    <edge source="MYS" target="USA">
      <data key="d0">287383574</data>
    </edge>
    <edge source="MUS" target="CHN">
      <data key="d0">17269</data>
    </edge>
    <edge source="MUS" target="CZE">
      <data key="d0">279742</data>
    </edge>
    <edge source="MUS" target="FRA">
      <data key="d0">11960487</data>
    </edge>
    <edge source="MUS" target="DEU">
      <data key="d0">135608</data>
    </edge>
    <edge source="MUS" target="PHL">
      <data key="d0">575955</data>
    </edge>
    <edge source="MUS" target="IND">
      <data key="d0">52844</data>
    </edge>
    <edge source="MUS" target="ZAF">
      <data key="d0">192817</data>
    </edge>
    <edge source="MUS" target="ESP">
      <data key="d0">25824</data>
    </edge>
    <edge source="MUS" target="ARE">
      <data key="d0">31770</data>
    </edge>
    <edge source="MUS" target="GBR">
      <data key="d0">132460</data>
    </edge>
    <edge source="MUS" target="USA">
      <data key="d0">284549</data>
    </edge>
    <edge source="OMN" target="AUS">
      <data key="d0">10013</data>
    </edge>
    <edge source="OMN" target="BRA">
      <data key="d0">66531</data>
    </edge>
    <edge source="OMN" target="CAN">
      <data key="d0">250036</data>
    </edge>
    <edge source="OMN" target="LKA">
      <data key="d0">16617</data>
    </edge>
    <edge source="OMN" target="CHN">
      <data key="d0">2184794</data>
    </edge>
    <edge source="OMN" target="DNK">
      <data key="d0">10310</data>
    </edge>
    <edge source="OMN" target="FRA">
      <data key="d0">10912993</data>
    </edge>
    <edge source="OMN" target="DEU">
      <data key="d0">5100442</data>
    </edge>
    <edge source="OMN" target="ITA">
      <data key="d0">3251299</data>
    </edge>
    <edge source="OMN" target="JOR">
      <data key="d0">593266</data>
    </edge>
    <edge source="OMN" target="MYS">
      <data key="d0">10161</data>
    </edge>
    <edge source="OMN" target="MAR">
      <data key="d0">15852</data>
    </edge>
    <edge source="OMN" target="NLD">
      <data key="d0">3020938</data>
    </edge>
    <edge source="OMN" target="ROU">
      <data key="d0">83878</data>
    </edge>
    <edge source="OMN" target="SAU">
      <data key="d0">52307</data>
    </edge>
    <edge source="OMN" target="IND">
      <data key="d0">83813</data>
    </edge>
    <edge source="OMN" target="SGP">
      <data key="d0">1002640</data>
    </edge>
    <edge source="OMN" target="ZAF">
      <data key="d0">1148789</data>
    </edge>
    <edge source="OMN" target="ESP">
      <data key="d0">565822</data>
    </edge>
    <edge source="OMN" target="SWE">
      <data key="d0">112240</data>
    </edge>
    <edge source="OMN" target="CHE">
      <data key="d0">481073</data>
    </edge>
    <edge source="OMN" target="ARE">
      <data key="d0">47217729</data>
    </edge>
    <edge source="OMN" target="GBR">
      <data key="d0">8787669</data>
    </edge>
    <edge source="OMN" target="USA">
      <data key="d0">11315553</data>
    </edge>
    <edge source="NAM" target="BWA">
      <data key="d0">3159669</data>
    </edge>
    <edge source="NAM" target="CHN">
      <data key="d0">45907677</data>
    </edge>
    <edge source="NAM" target="FRA">
      <data key="d0">87119</data>
    </edge>
    <edge source="NAM" target="DEU">
      <data key="d0">5730352</data>
    </edge>
    <edge source="NAM" target="GHA">
      <data key="d0">19930</data>
    </edge>
    <edge source="NAM" target="MUS">
      <data key="d0">831065</data>
    </edge>
    <edge source="NAM" target="NOR">
      <data key="d0">148399502</data>
    </edge>
    <edge source="NAM" target="IND">
      <data key="d0">16718</data>
    </edge>
    <edge source="NAM" target="ZAF">
      <data key="d0">4771733</data>
    </edge>
    <edge source="NAM" target="ZWE">
      <data key="d0">865795</data>
    </edge>
    <edge source="NAM" target="ARE">
      <data key="d0">34011</data>
    </edge>
    <edge source="NAM" target="GBR">
      <data key="d0">73958</data>
    </edge>
    <edge source="NAM" target="USA">
      <data key="d0">2149983</data>
    </edge>
    <edge source="NLD" target="ALB">
      <data key="d0">48172</data>
    </edge>
    <edge source="NLD" target="DZA">
      <data key="d0">293185</data>
    </edge>
    <edge source="NLD" target="AZE">
      <data key="d0">81026</data>
    </edge>
    <edge source="NLD" target="ARG">
      <data key="d0">7233536</data>
    </edge>
    <edge source="NLD" target="AUS">
      <data key="d0">57976475</data>
    </edge>
    <edge source="NLD" target="AUT">
      <data key="d0">9225969</data>
    </edge>
    <edge source="NLD" target="BEL">
      <data key="d0">83567184</data>
    </edge>
    <edge source="NLD" target="BOL">
      <data key="d0">61624</data>
    </edge>
    <edge source="NLD" target="BRA">
      <data key="d0">911798597</data>
    </edge>
    <edge source="NLD" target="BGR">
      <data key="d0">3796772</data>
    </edge>
    <edge source="NLD" target="BLR">
      <data key="d0">25912</data>
    </edge>
    <edge source="NLD" target="CMR">
      <data key="d0">267679</data>
    </edge>
    <edge source="NLD" target="CAN">
      <data key="d0">82391083</data>
    </edge>
    <edge source="NLD" target="CAF">
      <data key="d0">20289</data>
    </edge>
    <edge source="NLD" target="LKA">
      <data key="d0">231538</data>
    </edge>
    <edge source="NLD" target="CHL">
      <data key="d0">9705454</data>
    </edge>
    <edge source="NLD" target="CHN">
      <data key="d0">225013589</data>
    </edge>
    <edge source="NLD" target="COL">
      <data key="d0">2892541</data>
    </edge>
    <edge source="NLD" target="CRI">
      <data key="d0">16831</data>
    </edge>
    <edge source="NLD" target="HRV">
      <data key="d0">356954</data>
    </edge>
    <edge source="NLD" target="CZE">
      <data key="d0">11380130</data>
    </edge>
    <edge source="NLD" target="DNK">
      <data key="d0">135382648</data>
    </edge>
    <edge source="NLD" target="ECU">
      <data key="d0">1213302</data>
    </edge>
    <edge source="NLD" target="SLV">
      <data key="d0">45363</data>
    </edge>
    <edge source="NLD" target="ETH">
      <data key="d0">12381685</data>
    </edge>
    <edge source="NLD" target="EST">
      <data key="d0">1017999</data>
    </edge>
    <edge source="NLD" target="FIN">
      <data key="d0">5993122</data>
    </edge>
    <edge source="NLD" target="FRA">
      <data key="d0">134523824</data>
    </edge>
    <edge source="NLD" target="GEO">
      <data key="d0">512936</data>
    </edge>
    <edge source="NLD" target="GMB">
      <data key="d0">67207</data>
    </edge>
    <edge source="NLD" target="DEU">
      <data key="d0">226428628</data>
    </edge>
    <edge source="NLD" target="GHA">
      <data key="d0">6842486</data>
    </edge>
    <edge source="NLD" target="GRC">
      <data key="d0">1426552</data>
    </edge>
    <edge source="NLD" target="GTM">
      <data key="d0">23848</data>
    </edge>
    <edge source="NLD" target="HKG">
      <data key="d0">34092781</data>
    </edge>
    <edge source="NLD" target="HUN">
      <data key="d0">7288630</data>
    </edge>
    <edge source="NLD" target="IDN">
      <data key="d0">31638580</data>
    </edge>
    <edge source="NLD" target="IRL">
      <data key="d0">29097266</data>
    </edge>
    <edge source="NLD" target="ISR">
      <data key="d0">11195626</data>
    </edge>
    <edge source="NLD" target="ITA">
      <data key="d0">47909257</data>
    </edge>
    <edge source="NLD" target="JPN">
      <data key="d0">10235977</data>
    </edge>
    <edge source="NLD" target="KAZ">
      <data key="d0">14011350</data>
    </edge>
    <edge source="NLD" target="JOR">
      <data key="d0">2952390</data>
    </edge>
    <edge source="NLD" target="KOR">
      <data key="d0">56399619</data>
    </edge>
    <edge source="NLD" target="KGZ">
      <data key="d0">36103</data>
    </edge>
    <edge source="NLD" target="LBN">
      <data key="d0">308174</data>
    </edge>
    <edge source="NLD" target="LVA">
      <data key="d0">210670</data>
    </edge>
    <edge source="NLD" target="LTU">
      <data key="d0">1316739</data>
    </edge>
    <edge source="NLD" target="MDG">
      <data key="d0">76332</data>
    </edge>
    <edge source="NLD" target="MYS">
      <data key="d0">98926263</data>
    </edge>
    <edge source="NLD" target="MUS">
      <data key="d0">145867</data>
    </edge>
    <edge source="NLD" target="MEX">
      <data key="d0">3460195</data>
    </edge>
    <edge source="NLD" target="MDA">
      <data key="d0">15960</data>
    </edge>
    <edge source="NLD" target="MAR">
      <data key="d0">19260891</data>
    </edge>
    <edge source="NLD" target="MOZ">
      <data key="d0">423808</data>
    </edge>
    <edge source="NLD" target="OMN">
      <data key="d0">10610950</data>
    </edge>
    <edge source="NLD" target="NAM">
      <data key="d0">29317</data>
    </edge>
    <edge source="NLD" target="NZL">
      <data key="d0">25124139</data>
    </edge>
    <edge source="NLD" target="NER">
      <data key="d0">98403</data>
    </edge>
    <edge source="NLD" target="NOR">
      <data key="d0">110518218</data>
    </edge>
    <edge source="NLD" target="PAK">
      <data key="d0">4125992</data>
    </edge>
    <edge source="NLD" target="PAN">
      <data key="d0">4513506</data>
    </edge>
    <edge source="NLD" target="PRY">
      <data key="d0">19645578</data>
    </edge>
    <edge source="NLD" target="PER">
      <data key="d0">467768</data>
    </edge>
    <edge source="NLD" target="PHL">
      <data key="d0">23915695</data>
    </edge>
    <edge source="NLD" target="POL">
      <data key="d0">16580250</data>
    </edge>
    <edge source="NLD" target="PRT">
      <data key="d0">1963585</data>
    </edge>
    <edge source="NLD" target="ROU">
      <data key="d0">9128992</data>
    </edge>
    <edge source="NLD" target="RUS">
      <data key="d0">78725749</data>
    </edge>
    <edge source="NLD" target="SAU">
      <data key="d0">27892240</data>
    </edge>
    <edge source="NLD" target="SEN">
      <data key="d0">882377</data>
    </edge>
    <edge source="NLD" target="SRB">
      <data key="d0">422008</data>
    </edge>
    <edge source="NLD" target="IND">
      <data key="d0">77066371</data>
    </edge>
    <edge source="NLD" target="SGP">
      <data key="d0">96541740</data>
    </edge>
    <edge source="NLD" target="SVK">
      <data key="d0">1670849</data>
    </edge>
    <edge source="NLD" target="VNM">
      <data key="d0">25652730</data>
    </edge>
    <edge source="NLD" target="SVN">
      <data key="d0">313392</data>
    </edge>
    <edge source="NLD" target="ZAF">
      <data key="d0">32900943</data>
    </edge>
    <edge source="NLD" target="ESP">
      <data key="d0">16066173</data>
    </edge>
    <edge source="NLD" target="SWE">
      <data key="d0">36315306</data>
    </edge>
    <edge source="NLD" target="CHE">
      <data key="d0">47356802</data>
    </edge>
    <edge source="NLD" target="THA">
      <data key="d0">24220033</data>
    </edge>
    <edge source="NLD" target="TGO">
      <data key="d0">39027</data>
    </edge>
    <edge source="NLD" target="ARE">
      <data key="d0">39588380</data>
    </edge>
    <edge source="NLD" target="TUN">
      <data key="d0">371243</data>
    </edge>
    <edge source="NLD" target="TUR">
      <data key="d0">19549529</data>
    </edge>
    <edge source="NLD" target="UGA">
      <data key="d0">128810</data>
    </edge>
    <edge source="NLD" target="UKR">
      <data key="d0">3571118</data>
    </edge>
    <edge source="NLD" target="MKD">
      <data key="d0">68921</data>
    </edge>
    <edge source="NLD" target="EGY">
      <data key="d0">7182354</data>
    </edge>
    <edge source="NLD" target="GBR">
      <data key="d0">991306049</data>
    </edge>
    <edge source="NLD" target="TZA">
      <data key="d0">498273</data>
    </edge>
    <edge source="NLD" target="USA">
      <data key="d0">1044232248</data>
    </edge>
    <edge source="NLD" target="URY">
      <data key="d0">3485125</data>
    </edge>
    <edge source="NOR" target="ALB">
      <data key="d0">83497</data>
    </edge>
    <edge source="NOR" target="DZA">
      <data key="d0">23856</data>
    </edge>
    <edge source="NOR" target="AZE">
      <data key="d0">142542</data>
    </edge>
    <edge source="NOR" target="ARG">
      <data key="d0">256456</data>
    </edge>
    <edge source="NOR" target="AUS">
      <data key="d0">2529248</data>
    </edge>
    <edge source="NOR" target="AUT">
      <data key="d0">702277</data>
    </edge>
    <edge source="NOR" target="BEL">
      <data key="d0">1619204</data>
    </edge>
    <edge source="NOR" target="BRA">
      <data key="d0">3037170</data>
    </edge>
    <edge source="NOR" target="BGR">
      <data key="d0">4416501</data>
    </edge>
    <edge source="NOR" target="CAN">
      <data key="d0">57616984</data>
    </edge>
    <edge source="NOR" target="CHL">
      <data key="d0">12071046</data>
    </edge>
    <edge source="NOR" target="CHN">
      <data key="d0">105508211</data>
    </edge>
    <edge source="NOR" target="HRV">
      <data key="d0">5230341</data>
    </edge>
    <edge source="NOR" target="CZE">
      <data key="d0">179632</data>
    </edge>
    <edge source="NOR" target="DNK">
      <data key="d0">68350948</data>
    </edge>
    <edge source="NOR" target="EST">
      <data key="d0">612065</data>
    </edge>
    <edge source="NOR" target="FIN">
      <data key="d0">6208471</data>
    </edge>
    <edge source="NOR" target="FRA">
      <data key="d0">110996839</data>
    </edge>
    <edge source="NOR" target="DEU">
      <data key="d0">249805730</data>
    </edge>
    <edge source="NOR" target="GHA">
      <data key="d0">1590742</data>
    </edge>
    <edge source="NOR" target="GRC">
      <data key="d0">71794</data>
    </edge>
    <edge source="NOR" target="GTM">
      <data key="d0">95545</data>
    </edge>
    <edge source="NOR" target="HKG">
      <data key="d0">15944856</data>
    </edge>
    <edge source="NOR" target="HUN">
      <data key="d0">4574403</data>
    </edge>
    <edge source="NOR" target="IDN">
      <data key="d0">251944</data>
    </edge>
    <edge source="NOR" target="IRL">
      <data key="d0">65183791</data>
    </edge>
    <edge source="NOR" target="ISR">
      <data key="d0">1400019</data>
    </edge>
    <edge source="NOR" target="ITA">
      <data key="d0">1740116</data>
    </edge>
    <edge source="NOR" target="CIV">
      <data key="d0">547800</data>
    </edge>
    <edge source="NOR" target="JPN">
      <data key="d0">21508262</data>
    </edge>
    <edge source="NOR" target="KAZ">
      <data key="d0">287158</data>
    </edge>
    <edge source="NOR" target="JOR">
      <data key="d0">87491</data>
    </edge>
    <edge source="NOR" target="KOR">
      <data key="d0">27283748</data>
    </edge>
    <edge source="NOR" target="LVA">
      <data key="d0">152049</data>
    </edge>
    <edge source="NOR" target="LTU">
      <data key="d0">10391</data>
    </edge>
    <edge source="NOR" target="MYS">
      <data key="d0">515934</data>
    </edge>
    <edge source="NOR" target="MEX">
      <data key="d0">4305434</data>
    </edge>
    <edge source="NOR" target="MAR">
      <data key="d0">1788616</data>
    </edge>
    <edge source="NOR" target="NAM">
      <data key="d0">131633862</data>
    </edge>
    <edge source="NOR" target="NLD">
      <data key="d0">107614545</data>
    </edge>
    <edge source="NOR" target="NZL">
      <data key="d0">16897498</data>
    </edge>
    <edge source="NOR" target="PAN">
      <data key="d0">5534704</data>
    </edge>
    <edge source="NOR" target="PHL">
      <data key="d0">93636</data>
    </edge>
    <edge source="NOR" target="POL">
      <data key="d0">6774107</data>
    </edge>
    <edge source="NOR" target="PRT">
      <data key="d0">162919</data>
    </edge>
    <edge source="NOR" target="ROU">
      <data key="d0">1416590</data>
    </edge>
    <edge source="NOR" target="RUS">
      <data key="d0">82960698</data>
    </edge>
    <edge source="NOR" target="IND">
      <data key="d0">16529841</data>
    </edge>
    <edge source="NOR" target="SGP">
      <data key="d0">74657722</data>
    </edge>
    <edge source="NOR" target="SVK">
      <data key="d0">18930</data>
    </edge>
    <edge source="NOR" target="VNM">
      <data key="d0">642721</data>
    </edge>
    <edge source="NOR" target="ZAF">
      <data key="d0">676697</data>
    </edge>
    <edge source="NOR" target="ESP">
      <data key="d0">10256580</data>
    </edge>
    <edge source="NOR" target="SWE">
      <data key="d0">52317457</data>
    </edge>
    <edge source="NOR" target="CHE">
      <data key="d0">75519808</data>
    </edge>
    <edge source="NOR" target="THA">
      <data key="d0">528909</data>
    </edge>
    <edge source="NOR" target="ARE">
      <data key="d0">574887</data>
    </edge>
    <edge source="NOR" target="TUR">
      <data key="d0">7437501</data>
    </edge>
    <edge source="NOR" target="GBR">
      <data key="d0">290332489</data>
    </edge>
    <edge source="NOR" target="USA">
      <data key="d0">91097585</data>
    </edge>
    <edge source="NOR" target="URY">
      <data key="d0">100964</data>
    </edge>
    <edge source="PAK" target="CAN">
      <data key="d0">22803</data>
    </edge>
    <edge source="PAK" target="LKA">
      <data key="d0">40996</data>
    </edge>
    <edge source="PAK" target="CHN">
      <data key="d0">199543</data>
    </edge>
    <edge source="PAK" target="FRA">
      <data key="d0">1932700</data>
    </edge>
    <edge source="PAK" target="DEU">
      <data key="d0">203911</data>
    </edge>
    <edge source="PAK" target="GRC">
      <data key="d0">86029</data>
    </edge>
    <edge source="PAK" target="IRL">
      <data key="d0">299228</data>
    </edge>
    <edge source="PAK" target="ITA">
      <data key="d0">14064</data>
    </edge>
    <edge source="PAK" target="JOR">
      <data key="d0">190297</data>
    </edge>
    <edge source="PAK" target="KGZ">
      <data key="d0">60961</data>
    </edge>
    <edge source="PAK" target="LBN">
      <data key="d0">14878</data>
    </edge>
    <edge source="PAK" target="LTU">
      <data key="d0">146688</data>
    </edge>
    <edge source="PAK" target="PER">
      <data key="d0">135086</data>
    </edge>
    <edge source="PAK" target="POL">
      <data key="d0">1476885</data>
    </edge>
    <edge source="PAK" target="RUS">
      <data key="d0">15959</data>
    </edge>
    <edge source="PAK" target="SGP">
      <data key="d0">17983</data>
    </edge>
    <edge source="PAK" target="CHE">
      <data key="d0">83715</data>
    </edge>
    <edge source="PAK" target="THA">
      <data key="d0">50621</data>
    </edge>
    <edge source="PAK" target="ARE">
      <data key="d0">1361547</data>
    </edge>
    <edge source="PAK" target="UKR">
      <data key="d0">75367</data>
    </edge>
    <edge source="PAK" target="GBR">
      <data key="d0">311527</data>
    </edge>
    <edge source="PAK" target="USA">
      <data key="d0">724280</data>
    </edge>
    <edge source="PAN" target="COL">
      <data key="d0">54495</data>
    </edge>
    <edge source="PAN" target="CRI">
      <data key="d0">49532</data>
    </edge>
    <edge source="PAN" target="SLV">
      <data key="d0">32217</data>
    </edge>
    <edge source="PAN" target="ITA">
      <data key="d0">10200</data>
    </edge>
    <edge source="PAN" target="NLD">
      <data key="d0">27110</data>
    </edge>
    <edge source="PAN" target="NIC">
      <data key="d0">40325</data>
    </edge>
    <edge source="PAN" target="ESP">
      <data key="d0">73119</data>
    </edge>
    <edge source="PAN" target="USA">
      <data key="d0">295646</data>
    </edge>
    <edge source="PHL" target="AUS">
      <data key="d0">304377</data>
    </edge>
    <edge source="PHL" target="AUT">
      <data key="d0">11783</data>
    </edge>
    <edge source="PHL" target="BEL">
      <data key="d0">223136012</data>
    </edge>
    <edge source="PHL" target="BRA">
      <data key="d0">51082</data>
    </edge>
    <edge source="PHL" target="CAN">
      <data key="d0">2172469</data>
    </edge>
    <edge source="PHL" target="CHL">
      <data key="d0">14016</data>
    </edge>
    <edge source="PHL" target="CHN">
      <data key="d0">10276057</data>
    </edge>
    <edge source="PHL" target="CZE">
      <data key="d0">1093086</data>
    </edge>
    <edge source="PHL" target="ETH">
      <data key="d0">41291</data>
    </edge>
    <edge source="PHL" target="FIN">
      <data key="d0">75648</data>
    </edge>
    <edge source="PHL" target="FRA">
      <data key="d0">184622234</data>
    </edge>
    <edge source="PHL" target="DEU">
      <data key="d0">20371283</data>
    </edge>
    <edge source="PHL" target="HKG">
      <data key="d0">3400596</data>
    </edge>
    <edge source="PHL" target="IDN">
      <data key="d0">346298</data>
    </edge>
    <edge source="PHL" target="IRL">
      <data key="d0">13504101</data>
    </edge>
    <edge source="PHL" target="ISR">
      <data key="d0">1485397</data>
    </edge>
    <edge source="PHL" target="ITA">
      <data key="d0">45826</data>
    </edge>
    <edge source="PHL" target="JPN">
      <data key="d0">590659897</data>
    </edge>
    <edge source="PHL" target="KOR">
      <data key="d0">8374453</data>
    </edge>
    <edge source="PHL" target="MYS">
      <data key="d0">17395066</data>
    </edge>
    <edge source="PHL" target="MEX">
      <data key="d0">37810</data>
    </edge>
    <edge source="PHL" target="OMN">
      <data key="d0">23002</data>
    </edge>
    <edge source="PHL" target="NLD">
      <data key="d0">22888812</data>
    </edge>
    <edge source="PHL" target="NZL">
      <data key="d0">14146</data>
    </edge>
    <edge source="PHL" target="POL">
      <data key="d0">120846</data>
    </edge>
    <edge source="PHL" target="PRT">
      <data key="d0">35374</data>
    </edge>
    <edge source="PHL" target="ROU">
      <data key="d0">10784</data>
    </edge>
    <edge source="PHL" target="RUS">
      <data key="d0">12141</data>
    </edge>
    <edge source="PHL" target="SAU">
      <data key="d0">339749</data>
    </edge>
    <edge source="PHL" target="IND">
      <data key="d0">549515</data>
    </edge>
    <edge source="PHL" target="SGP">
      <data key="d0">15281096</data>
    </edge>
    <edge source="PHL" target="VNM">
      <data key="d0">14879027</data>
    </edge>
    <edge source="PHL" target="ESP">
      <data key="d0">23867401</data>
    </edge>
    <edge source="PHL" target="CHE">
      <data key="d0">12619334</data>
    </edge>
    <edge source="PHL" target="THA">
      <data key="d0">390042</data>
    </edge>
    <edge source="PHL" target="ARE">
      <data key="d0">2100013</data>
    </edge>
    <edge source="PHL" target="GBR">
      <data key="d0">57648203</data>
    </edge>
    <edge source="PHL" target="USA">
      <data key="d0">298485716</data>
    </edge>
    <edge source="PRT" target="DZA">
      <data key="d0">182161</data>
    </edge>
    <edge source="PRT" target="AZE">
      <data key="d0">31049</data>
    </edge>
    <edge source="PRT" target="ARG">
      <data key="d0">47728</data>
    </edge>
    <edge source="PRT" target="AUS">
      <data key="d0">308435</data>
    </edge>
    <edge source="PRT" target="AUT">
      <data key="d0">541002</data>
    </edge>
    <edge source="PRT" target="BEL">
      <data key="d0">90082</data>
    </edge>
    <edge source="PRT" target="BRA">
      <data key="d0">117931679</data>
    </edge>
    <edge source="PRT" target="BGR">
      <data key="d0">65821</data>
    </edge>
    <edge source="PRT" target="BLR">
      <data key="d0">15437</data>
    </edge>
    <edge source="PRT" target="CMR">
      <data key="d0">936755</data>
    </edge>
    <edge source="PRT" target="CAN">
      <data key="d0">1693825</data>
    </edge>
    <edge source="PRT" target="CHL">
      <data key="d0">55808</data>
    </edge>
    <edge source="PRT" target="CHN">
      <data key="d0">363507</data>
    </edge>
    <edge source="PRT" target="COL">
      <data key="d0">94981</data>
    </edge>
    <edge source="PRT" target="HRV">
      <data key="d0">22615</data>
    </edge>
    <edge source="PRT" target="CZE">
      <data key="d0">59284</data>
    </edge>
    <edge source="PRT" target="DNK">
      <data key="d0">4172230</data>
    </edge>
    <edge source="PRT" target="ECU">
      <data key="d0">23315</data>
    </edge>
    <edge source="PRT" target="FIN">
      <data key="d0">172713</data>
    </edge>
    <edge source="PRT" target="FRA">
      <data key="d0">39107493</data>
    </edge>
    <edge source="PRT" target="DEU">
      <data key="d0">6000803</data>
    </edge>
    <edge source="PRT" target="GRC">
      <data key="d0">176362</data>
    </edge>
    <edge source="PRT" target="HKG">
      <data key="d0">160305</data>
    </edge>
    <edge source="PRT" target="HUN">
      <data key="d0">236148</data>
    </edge>
    <edge source="PRT" target="IDN">
      <data key="d0">375508</data>
    </edge>
    <edge source="PRT" target="ISR">
      <data key="d0">1261313</data>
    </edge>
    <edge source="PRT" target="ITA">
      <data key="d0">5914541</data>
    </edge>
    <edge source="PRT" target="CIV">
      <data key="d0">130930</data>
    </edge>
    <edge source="PRT" target="JPN">
      <data key="d0">422862</data>
    </edge>
    <edge source="PRT" target="KAZ">
      <data key="d0">200613</data>
    </edge>
    <edge source="PRT" target="JOR">
      <data key="d0">27422</data>
    </edge>
    <edge source="PRT" target="KOR">
      <data key="d0">257925</data>
    </edge>
    <edge source="PRT" target="LTU">
      <data key="d0">73811</data>
    </edge>
    <edge source="PRT" target="MUS">
      <data key="d0">93064</data>
    </edge>
    <edge source="PRT" target="MEX">
      <data key="d0">270506</data>
    </edge>
    <edge source="PRT" target="MAR">
      <data key="d0">434850</data>
    </edge>
    <edge source="PRT" target="MOZ">
      <data key="d0">2304201</data>
    </edge>
    <edge source="PRT" target="NLD">
      <data key="d0">862505</data>
    </edge>
    <edge source="PRT" target="NZL">
      <data key="d0">76946</data>
    </edge>
    <edge source="PRT" target="NOR">
      <data key="d0">4062611</data>
    </edge>
    <edge source="PRT" target="PAK">
      <data key="d0">412019</data>
    </edge>
    <edge source="PRT" target="PAN">
      <data key="d0">69791</data>
    </edge>
    <edge source="PRT" target="PRY">
      <data key="d0">13721</data>
    </edge>
    <edge source="PRT" target="PER">
      <data key="d0">16802</data>
    </edge>
    <edge source="PRT" target="PHL">
      <data key="d0">354110</data>
    </edge>
    <edge source="PRT" target="POL">
      <data key="d0">253516</data>
    </edge>
    <edge source="PRT" target="ROU">
      <data key="d0">123418477</data>
    </edge>
    <edge source="PRT" target="RUS">
      <data key="d0">153348</data>
    </edge>
    <edge source="PRT" target="SAU">
      <data key="d0">38661</data>
    </edge>
    <edge source="PRT" target="IND">
      <data key="d0">146672</data>
    </edge>
    <edge source="PRT" target="SGP">
      <data key="d0">98128</data>
    </edge>
    <edge source="PRT" target="SVK">
      <data key="d0">19434</data>
    </edge>
    <edge source="PRT" target="VNM">
      <data key="d0">18942</data>
    </edge>
    <edge source="PRT" target="SVN">
      <data key="d0">39745</data>
    </edge>
    <edge source="PRT" target="ZWE">
      <data key="d0">587602</data>
    </edge>
    <edge source="PRT" target="ESP">
      <data key="d0">17856463</data>
    </edge>
    <edge source="PRT" target="SWE">
      <data key="d0">988501</data>
    </edge>
    <edge source="PRT" target="CHE">
      <data key="d0">33144801</data>
    </edge>
    <edge source="PRT" target="THA">
      <data key="d0">52289</data>
    </edge>
    <edge source="PRT" target="ARE">
      <data key="d0">105908</data>
    </edge>
    <edge source="PRT" target="TUN">
      <data key="d0">31456</data>
    </edge>
    <edge source="PRT" target="TUR">
      <data key="d0">441546</data>
    </edge>
    <edge source="PRT" target="MKD">
      <data key="d0">35411</data>
    </edge>
    <edge source="PRT" target="GBR">
      <data key="d0">9855406</data>
    </edge>
    <edge source="PRT" target="TZA">
      <data key="d0">209312</data>
    </edge>
    <edge source="PRT" target="USA">
      <data key="d0">76969646</data>
    </edge>
    <edge source="PRT" target="BFA">
      <data key="d0">60379</data>
    </edge>
    <edge source="PRT" target="URY">
      <data key="d0">101557</data>
    </edge>
    <edge source="ROU" target="ARG">
      <data key="d0">4081957</data>
    </edge>
    <edge source="ROU" target="AUS">
      <data key="d0">203802</data>
    </edge>
    <edge source="ROU" target="AUT">
      <data key="d0">4176988</data>
    </edge>
    <edge source="ROU" target="BEL">
      <data key="d0">4399306</data>
    </edge>
    <edge source="ROU" target="BRA">
      <data key="d0">33035636</data>
    </edge>
    <edge source="ROU" target="BGR">
      <data key="d0">1624222</data>
    </edge>
    <edge source="ROU" target="CAN">
      <data key="d0">14813640</data>
    </edge>
    <edge source="ROU" target="CHN">
      <data key="d0">12217</data>
    </edge>
    <edge source="ROU" target="CZE">
      <data key="d0">14510490</data>
    </edge>
    <edge source="ROU" target="FRA">
      <data key="d0">53053291</data>
    </edge>
    <edge source="ROU" target="GEO">
      <data key="d0">10892</data>
    </edge>
    <edge source="ROU" target="DEU">
      <data key="d0">207565164</data>
    </edge>
    <edge source="ROU" target="GHA">
      <data key="d0">3804363</data>
    </edge>
    <edge source="ROU" target="GRC">
      <data key="d0">42264</data>
    </edge>
    <edge source="ROU" target="HUN">
      <data key="d0">16674493</data>
    </edge>
    <edge source="ROU" target="ISR">
      <data key="d0">12412505</data>
    </edge>
    <edge source="ROU" target="ITA">
      <data key="d0">1424889</data>
    </edge>
    <edge source="ROU" target="LBN">
      <data key="d0">265688</data>
    </edge>
    <edge source="ROU" target="MAR">
      <data key="d0">6903784</data>
    </edge>
    <edge source="ROU" target="NLD">
      <data key="d0">121870230</data>
    </edge>
    <edge source="ROU" target="NZL">
      <data key="d0">15737</data>
    </edge>
    <edge source="ROU" target="NOR">
      <data key="d0">116941134</data>
    </edge>
    <edge source="ROU" target="PAK">
      <data key="d0">2251607</data>
    </edge>
    <edge source="ROU" target="PAN">
      <data key="d0">2304521</data>
    </edge>
    <edge source="ROU" target="PHL">
      <data key="d0">10635</data>
    </edge>
    <edge source="ROU" target="POL">
      <data key="d0">1464978</data>
    </edge>
    <edge source="ROU" target="RUS">
      <data key="d0">4801368</data>
    </edge>
    <edge source="ROU" target="SAU">
      <data key="d0">90574</data>
    </edge>
    <edge source="ROU" target="SRB">
      <data key="d0">309050</data>
    </edge>
    <edge source="ROU" target="SGP">
      <data key="d0">297800</data>
    </edge>
    <edge source="ROU" target="SVK">
      <data key="d0">6062727</data>
    </edge>
    <edge source="ROU" target="ESP">
      <data key="d0">60114230</data>
    </edge>
    <edge source="ROU" target="SWE">
      <data key="d0">331313</data>
    </edge>
    <edge source="ROU" target="CHE">
      <data key="d0">13788911</data>
    </edge>
    <edge source="ROU" target="ARE">
      <data key="d0">14607878</data>
    </edge>
    <edge source="ROU" target="TUR">
      <data key="d0">793590</data>
    </edge>
    <edge source="ROU" target="UKR">
      <data key="d0">1256519</data>
    </edge>
    <edge source="ROU" target="EGY">
      <data key="d0">200713</data>
    </edge>
    <edge source="ROU" target="GBR">
      <data key="d0">59503383</data>
    </edge>
    <edge source="ROU" target="USA">
      <data key="d0">9202809</data>
    </edge>
    <edge source="SAU" target="AUS">
      <data key="d0">97878</data>
    </edge>
    <edge source="SAU" target="BEL">
      <data key="d0">4701098</data>
    </edge>
    <edge source="SAU" target="BRA">
      <data key="d0">80809</data>
    </edge>
    <edge source="SAU" target="BGR">
      <data key="d0">63474</data>
    </edge>
    <edge source="SAU" target="CHN">
      <data key="d0">42564050</data>
    </edge>
    <edge source="SAU" target="FIN">
      <data key="d0">500060</data>
    </edge>
    <edge source="SAU" target="FRA">
      <data key="d0">214734616</data>
    </edge>
    <edge source="SAU" target="DEU">
      <data key="d0">23271864</data>
    </edge>
    <edge source="SAU" target="GRC">
      <data key="d0">3346802</data>
    </edge>
    <edge source="SAU" target="IRL">
      <data key="d0">1114267</data>
    </edge>
    <edge source="SAU" target="ITA">
      <data key="d0">23229992</data>
    </edge>
    <edge source="SAU" target="JOR">
      <data key="d0">294968</data>
    </edge>
    <edge source="SAU" target="KOR">
      <data key="d0">3232655</data>
    </edge>
    <edge source="SAU" target="MYS">
      <data key="d0">480324</data>
    </edge>
    <edge source="SAU" target="MAR">
      <data key="d0">31470</data>
    </edge>
    <edge source="SAU" target="OMN">
      <data key="d0">248563</data>
    </edge>
    <edge source="SAU" target="NLD">
      <data key="d0">2101319</data>
    </edge>
    <edge source="SAU" target="NOR">
      <data key="d0">907042</data>
    </edge>
    <edge source="SAU" target="PAK">
      <data key="d0">1105199</data>
    </edge>
    <edge source="SAU" target="POL">
      <data key="d0">234961</data>
    </edge>
    <edge source="SAU" target="SGP">
      <data key="d0">74942</data>
    </edge>
    <edge source="SAU" target="ESP">
      <data key="d0">35813905</data>
    </edge>
    <edge source="SAU" target="SWE">
      <data key="d0">6704005</data>
    </edge>
    <edge source="SAU" target="CHE">
      <data key="d0">1917030</data>
    </edge>
    <edge source="SAU" target="ARE">
      <data key="d0">1417459211</data>
    </edge>
    <edge source="SAU" target="TUR">
      <data key="d0">294168</data>
    </edge>
    <edge source="SAU" target="EGY">
      <data key="d0">3807924</data>
    </edge>
    <edge source="SAU" target="GBR">
      <data key="d0">117782160</data>
    </edge>
    <edge source="SAU" target="USA">
      <data key="d0">257469087</data>
    </edge>
    <edge source="SEN" target="BEL">
      <data key="d0">163110</data>
    </edge>
    <edge source="SEN" target="CMR">
      <data key="d0">85100</data>
    </edge>
    <edge source="SEN" target="FRA">
      <data key="d0">475581</data>
    </edge>
    <edge source="SEN" target="CIV">
      <data key="d0">16332</data>
    </edge>
    <edge source="SEN" target="MAR">
      <data key="d0">56688</data>
    </edge>
    <edge source="SEN" target="ZAF">
      <data key="d0">10787</data>
    </edge>
    <edge source="SEN" target="ESP">
      <data key="d0">80951</data>
    </edge>
    <edge source="SEN" target="ARE">
      <data key="d0">16080</data>
    </edge>
    <edge source="SEN" target="USA">
      <data key="d0">55681</data>
    </edge>
    <edge source="SEN" target="BFA">
      <data key="d0">59417</data>
    </edge>
    <edge source="SGP" target="DZA">
      <data key="d0">878109</data>
    </edge>
    <edge source="SGP" target="AZE">
      <data key="d0">93531</data>
    </edge>
    <edge source="SGP" target="ARG">
      <data key="d0">71621</data>
    </edge>
    <edge source="SGP" target="AUS">
      <data key="d0">426142674</data>
    </edge>
    <edge source="SGP" target="AUT">
      <data key="d0">941436</data>
    </edge>
    <edge source="SGP" target="BEL">
      <data key="d0">29321131</data>
    </edge>
    <edge source="SGP" target="BWA">
      <data key="d0">87339</data>
    </edge>
    <edge source="SGP" target="BRA">
      <data key="d0">30844872</data>
    </edge>
    <edge source="SGP" target="BGR">
      <data key="d0">258559</data>
    </edge>
    <edge source="SGP" target="KHM">
      <data key="d0">4332161</data>
    </edge>
    <edge source="SGP" target="CAN">
      <data key="d0">83346297</data>
    </edge>
    <edge source="SGP" target="LKA">
      <data key="d0">9280812</data>
    </edge>
    <edge source="SGP" target="CHL">
      <data key="d0">449449</data>
    </edge>
    <edge source="SGP" target="CHN">
      <data key="d0">885225964</data>
    </edge>
    <edge source="SGP" target="COL">
      <data key="d0">932080</data>
    </edge>
    <edge source="SGP" target="HRV">
      <data key="d0">4921840</data>
    </edge>
    <edge source="SGP" target="CZE">
      <data key="d0">1976460</data>
    </edge>
    <edge source="SGP" target="DNK">
      <data key="d0">5465107</data>
    </edge>
    <edge source="SGP" target="SLV">
      <data key="d0">75262</data>
    </edge>
    <edge source="SGP" target="ETH">
      <data key="d0">3290336</data>
    </edge>
    <edge source="SGP" target="EST">
      <data key="d0">205368</data>
    </edge>
    <edge source="SGP" target="FIN">
      <data key="d0">2458977</data>
    </edge>
    <edge source="SGP" target="FRA">
      <data key="d0">582048654</data>
    </edge>
    <edge source="SGP" target="DEU">
      <data key="d0">180203810</data>
    </edge>
    <edge source="SGP" target="GHA">
      <data key="d0">112585</data>
    </edge>
    <edge source="SGP" target="GRC">
      <data key="d0">107591</data>
    </edge>
    <edge source="SGP" target="HKG">
      <data key="d0">502659100</data>
    </edge>
    <edge source="SGP" target="HUN">
      <data key="d0">198857</data>
    </edge>
    <edge source="SGP" target="IDN">
      <data key="d0">355260050</data>
    </edge>
    <edge source="SGP" target="IRL">
      <data key="d0">6211351</data>
    </edge>
    <edge source="SGP" target="ISR">
      <data key="d0">3221534</data>
    </edge>
    <edge source="SGP" target="ITA">
      <data key="d0">7620957</data>
    </edge>
    <edge source="SGP" target="CIV">
      <data key="d0">12447</data>
    </edge>
    <edge source="SGP" target="JPN">
      <data key="d0">440767416</data>
    </edge>
    <edge source="SGP" target="KAZ">
      <data key="d0">1364971</data>
    </edge>
    <edge source="SGP" target="JOR">
      <data key="d0">1847887</data>
    </edge>
    <edge source="SGP" target="KOR">
      <data key="d0">230243911</data>
    </edge>
    <edge source="SGP" target="LBN">
      <data key="d0">173922</data>
    </edge>
    <edge source="SGP" target="LVA">
      <data key="d0">43014</data>
    </edge>
    <edge source="SGP" target="LTU">
      <data key="d0">469708</data>
    </edge>
    <edge source="SGP" target="MDG">
      <data key="d0">84211</data>
    </edge>
    <edge source="SGP" target="MYS">
      <data key="d0">398295714</data>
    </edge>
    <edge source="SGP" target="MUS">
      <data key="d0">928243</data>
    </edge>
    <edge source="SGP" target="MEX">
      <data key="d0">5164871</data>
    </edge>
    <edge source="SGP" target="MAR">
      <data key="d0">661307</data>
    </edge>
    <edge source="SGP" target="MOZ">
      <data key="d0">1891138</data>
    </edge>
    <edge source="SGP" target="OMN">
      <data key="d0">3952134</data>
    </edge>
    <edge source="SGP" target="NAM">
      <data key="d0">59333</data>
    </edge>
    <edge source="SGP" target="NLD">
      <data key="d0">50896042</data>
    </edge>
    <edge source="SGP" target="NZL">
      <data key="d0">39308198</data>
    </edge>
    <edge source="SGP" target="NOR">
      <data key="d0">809870</data>
    </edge>
    <edge source="SGP" target="PAK">
      <data key="d0">19022352</data>
    </edge>
    <edge source="SGP" target="PAN">
      <data key="d0">166003</data>
    </edge>
    <edge source="SGP" target="PHL">
      <data key="d0">149639340</data>
    </edge>
    <edge source="SGP" target="POL">
      <data key="d0">13391945</data>
    </edge>
    <edge source="SGP" target="PRT">
      <data key="d0">883919</data>
    </edge>
    <edge source="SGP" target="ROU">
      <data key="d0">386201</data>
    </edge>
    <edge source="SGP" target="RUS">
      <data key="d0">1344773</data>
    </edge>
    <edge source="SGP" target="SAU">
      <data key="d0">14522020</data>
    </edge>
    <edge source="SGP" target="SRB">
      <data key="d0">131892</data>
    </edge>
    <edge source="SGP" target="IND">
      <data key="d0">140211583</data>
    </edge>
    <edge source="SGP" target="SVK">
      <data key="d0">17923</data>
    </edge>
    <edge source="SGP" target="VNM">
      <data key="d0">131154580</data>
    </edge>
    <edge source="SGP" target="SVN">
      <data key="d0">93174</data>
    </edge>
    <edge source="SGP" target="ZAF">
      <data key="d0">9500496</data>
    </edge>
    <edge source="SGP" target="ESP">
      <data key="d0">5317918</data>
    </edge>
    <edge source="SGP" target="SWE">
      <data key="d0">1930931</data>
    </edge>
    <edge source="SGP" target="CHE">
      <data key="d0">17507159</data>
    </edge>
    <edge source="SGP" target="THA">
      <data key="d0">155118690</data>
    </edge>
    <edge source="SGP" target="ARE">
      <data key="d0">110119944</data>
    </edge>
    <edge source="SGP" target="TUN">
      <data key="d0">1134043</data>
    </edge>
    <edge source="SGP" target="TUR">
      <data key="d0">12690019</data>
    </edge>
    <edge source="SGP" target="UKR">
      <data key="d0">80634</data>
    </edge>
    <edge source="SGP" target="EGY">
      <data key="d0">34261425</data>
    </edge>
    <edge source="SGP" target="GBR">
      <data key="d0">399750006</data>
    </edge>
    <edge source="SGP" target="TZA">
      <data key="d0">1149493</data>
    </edge>
    <edge source="SGP" target="USA">
      <data key="d0">1029447117</data>
    </edge>
    <edge source="SGP" target="URY">
      <data key="d0">22606</data>
    </edge>
    <edge source="SVK" target="DZA">
      <data key="d0">242321</data>
    </edge>
    <edge source="SVK" target="AZE">
      <data key="d0">1427310</data>
    </edge>
    <edge source="SVK" target="AUS">
      <data key="d0">241612</data>
    </edge>
    <edge source="SVK" target="AUT">
      <data key="d0">28925024</data>
    </edge>
    <edge source="SVK" target="BEL">
      <data key="d0">180487</data>
    </edge>
    <edge source="SVK" target="BGR">
      <data key="d0">1613939</data>
    </edge>
    <edge source="SVK" target="BLR">
      <data key="d0">67820</data>
    </edge>
    <edge source="SVK" target="CAN">
      <data key="d0">2286550</data>
    </edge>
    <edge source="SVK" target="CHN">
      <data key="d0">65282</data>
    </edge>
    <edge source="SVK" target="HRV">
      <data key="d0">36682</data>
    </edge>
    <edge source="SVK" target="CZE">
      <data key="d0">48823997</data>
    </edge>
    <edge source="SVK" target="DNK">
      <data key="d0">45866</data>
    </edge>
    <edge source="SVK" target="ETH">
      <data key="d0">95735</data>
    </edge>
    <edge source="SVK" target="EST">
      <data key="d0">90219</data>
    </edge>
    <edge source="SVK" target="FRA">
      <data key="d0">12348775</data>
    </edge>
    <edge source="SVK" target="DEU">
      <data key="d0">89998256</data>
    </edge>
    <edge source="SVK" target="GTM">
      <data key="d0">50375</data>
    </edge>
    <edge source="SVK" target="HKG">
      <data key="d0">30955</data>
    </edge>
    <edge source="SVK" target="HUN">
      <data key="d0">4244968</data>
    </edge>
    <edge source="SVK" target="ISR">
      <data key="d0">54245</data>
    </edge>
    <edge source="SVK" target="ITA">
      <data key="d0">9221928</data>
    </edge>
    <edge source="SVK" target="JPN">
      <data key="d0">102262</data>
    </edge>
    <edge source="SVK" target="JOR">
      <data key="d0">11900</data>
    </edge>
    <edge source="SVK" target="KOR">
      <data key="d0">41905</data>
    </edge>
    <edge source="SVK" target="LTU">
      <data key="d0">11278</data>
    </edge>
    <edge source="SVK" target="NZL">
      <data key="d0">19807</data>
    </edge>
    <edge source="SVK" target="NOR">
      <data key="d0">426206</data>
    </edge>
    <edge source="SVK" target="POL">
      <data key="d0">18731675</data>
    </edge>
    <edge source="SVK" target="ROU">
      <data key="d0">283031</data>
    </edge>
    <edge source="SVK" target="RUS">
      <data key="d0">1425309</data>
    </edge>
    <edge source="SVK" target="SRB">
      <data key="d0">5420297</data>
    </edge>
    <edge source="SVK" target="VNM">
      <data key="d0">30002</data>
    </edge>
    <edge source="SVK" target="SVN">
      <data key="d0">774088</data>
    </edge>
    <edge source="SVK" target="ESP">
      <data key="d0">253943</data>
    </edge>
    <edge source="SVK" target="SWE">
      <data key="d0">430766</data>
    </edge>
    <edge source="SVK" target="CHE">
      <data key="d0">31779238</data>
    </edge>
    <edge source="SVK" target="ARE">
      <data key="d0">2921530</data>
    </edge>
    <edge source="SVK" target="TUR">
      <data key="d0">22302</data>
    </edge>
    <edge source="SVK" target="UGA">
      <data key="d0">323740</data>
    </edge>
    <edge source="SVK" target="UKR">
      <data key="d0">353375</data>
    </edge>
    <edge source="SVK" target="GBR">
      <data key="d0">913616</data>
    </edge>
    <edge source="SVK" target="TZA">
      <data key="d0">27987</data>
    </edge>
    <edge source="SVK" target="USA">
      <data key="d0">1819193</data>
    </edge>
    <edge source="VNM" target="AUS">
      <data key="d0">17706608</data>
    </edge>
    <edge source="VNM" target="BEL">
      <data key="d0">512910</data>
    </edge>
    <edge source="VNM" target="BRA">
      <data key="d0">30912127</data>
    </edge>
    <edge source="VNM" target="BGR">
      <data key="d0">137000</data>
    </edge>
    <edge source="VNM" target="KHM">
      <data key="d0">1086457</data>
    </edge>
    <edge source="VNM" target="CAN">
      <data key="d0">1127618</data>
    </edge>
    <edge source="VNM" target="LKA">
      <data key="d0">135298</data>
    </edge>
    <edge source="VNM" target="CHL">
      <data key="d0">11703409</data>
    </edge>
    <edge source="VNM" target="CHN">
      <data key="d0">2045624</data>
    </edge>
    <edge source="VNM" target="CRI">
      <data key="d0">160832224</data>
    </edge>
    <edge source="VNM" target="DNK">
      <data key="d0">21876</data>
    </edge>
    <edge source="VNM" target="FRA">
      <data key="d0">63228249</data>
    </edge>
    <edge source="VNM" target="DEU">
      <data key="d0">2074314</data>
    </edge>
    <edge source="VNM" target="GRC">
      <data key="d0">80098</data>
    </edge>
    <edge source="VNM" target="HKG">
      <data key="d0">22967773</data>
    </edge>
    <edge source="VNM" target="IDN">
      <data key="d0">875937</data>
    </edge>
    <edge source="VNM" target="IRL">
      <data key="d0">85837</data>
    </edge>
    <edge source="VNM" target="ITA">
      <data key="d0">4639757</data>
    </edge>
    <edge source="VNM" target="JPN">
      <data key="d0">39627176</data>
    </edge>
    <edge source="VNM" target="KOR">
      <data key="d0">20949260</data>
    </edge>
    <edge source="VNM" target="LTU">
      <data key="d0">119664</data>
    </edge>
    <edge source="VNM" target="MYS">
      <data key="d0">52332347</data>
    </edge>
    <edge source="VNM" target="MEX">
      <data key="d0">5466284</data>
    </edge>
    <edge source="VNM" target="NLD">
      <data key="d0">65321606</data>
    </edge>
    <edge source="VNM" target="NZL">
      <data key="d0">42551</data>
    </edge>
    <edge source="VNM" target="NOR">
      <data key="d0">68451</data>
    </edge>
    <edge source="VNM" target="PAK">
      <data key="d0">32704</data>
    </edge>
    <edge source="VNM" target="PER">
      <data key="d0">9912763</data>
    </edge>
    <edge source="VNM" target="PHL">
      <data key="d0">3358803</data>
    </edge>
    <edge source="VNM" target="RUS">
      <data key="d0">23821411</data>
    </edge>
    <edge source="VNM" target="SAU">
      <data key="d0">17000</data>
    </edge>
    <edge source="VNM" target="SEN">
      <data key="d0">40000</data>
    </edge>
    <edge source="VNM" target="IND">
      <data key="d0">754253</data>
    </edge>
    <edge source="VNM" target="SGP">
      <data key="d0">115850777</data>
    </edge>
    <edge source="VNM" target="ZAF">
      <data key="d0">39590</data>
    </edge>
    <edge source="VNM" target="ESP">
      <data key="d0">5043949</data>
    </edge>
    <edge source="VNM" target="SWE">
      <data key="d0">185659</data>
    </edge>
    <edge source="VNM" target="CHE">
      <data key="d0">78307794</data>
    </edge>
    <edge source="VNM" target="THA">
      <data key="d0">866990</data>
    </edge>
    <edge source="VNM" target="ARE">
      <data key="d0">54177839</data>
    </edge>
    <edge source="VNM" target="TUR">
      <data key="d0">75734</data>
    </edge>
    <edge source="VNM" target="GBR">
      <data key="d0">2826426</data>
    </edge>
    <edge source="VNM" target="USA">
      <data key="d0">62976522</data>
    </edge>
    <edge source="SVN" target="ALB">
      <data key="d0">27300</data>
    </edge>
    <edge source="SVN" target="ARG">
      <data key="d0">524628</data>
    </edge>
    <edge source="SVN" target="AUS">
      <data key="d0">1194936</data>
    </edge>
    <edge source="SVN" target="AUT">
      <data key="d0">7701584</data>
    </edge>
    <edge source="SVN" target="BEL">
      <data key="d0">542095</data>
    </edge>
    <edge source="SVN" target="BRA">
      <data key="d0">55428</data>
    </edge>
    <edge source="SVN" target="BGR">
      <data key="d0">3291463</data>
    </edge>
    <edge source="SVN" target="KHM">
      <data key="d0">60845</data>
    </edge>
    <edge source="SVN" target="CAN">
      <data key="d0">656438</data>
    </edge>
    <edge source="SVN" target="CHL">
      <data key="d0">159949</data>
    </edge>
    <edge source="SVN" target="CHN">
      <data key="d0">766318</data>
    </edge>
    <edge source="SVN" target="HRV">
      <data key="d0">14122174</data>
    </edge>
    <edge source="SVN" target="CZE">
      <data key="d0">5164947</data>
    </edge>
    <edge source="SVN" target="DNK">
      <data key="d0">186443</data>
    </edge>
    <edge source="SVN" target="EST">
      <data key="d0">757047</data>
    </edge>
    <edge source="SVN" target="FIN">
      <data key="d0">128769</data>
    </edge>
    <edge source="SVN" target="FRA">
      <data key="d0">5050109</data>
    </edge>
    <edge source="SVN" target="DEU">
      <data key="d0">14996616</data>
    </edge>
    <edge source="SVN" target="GRC">
      <data key="d0">355029</data>
    </edge>
    <edge source="SVN" target="HKG">
      <data key="d0">96274</data>
    </edge>
    <edge source="SVN" target="HUN">
      <data key="d0">5081156</data>
    </edge>
    <edge source="SVN" target="IDN">
      <data key="d0">103189</data>
    </edge>
    <edge source="SVN" target="IRL">
      <data key="d0">11133</data>
    </edge>
    <edge source="SVN" target="ISR">
      <data key="d0">293935</data>
    </edge>
    <edge source="SVN" target="ITA">
      <data key="d0">3817236</data>
    </edge>
    <edge source="SVN" target="JPN">
      <data key="d0">1200968</data>
    </edge>
    <edge source="SVN" target="JOR">
      <data key="d0">88626</data>
    </edge>
    <edge source="SVN" target="KOR">
      <data key="d0">111648</data>
    </edge>
    <edge source="SVN" target="LBN">
      <data key="d0">14698</data>
    </edge>
    <edge source="SVN" target="LVA">
      <data key="d0">420547</data>
    </edge>
    <edge source="SVN" target="LTU">
      <data key="d0">169434</data>
    </edge>
    <edge source="SVN" target="MYS">
      <data key="d0">280397</data>
    </edge>
    <edge source="SVN" target="MEX">
      <data key="d0">1912537</data>
    </edge>
    <edge source="SVN" target="MAR">
      <data key="d0">60025</data>
    </edge>
    <edge source="SVN" target="NLD">
      <data key="d0">1408737</data>
    </edge>
    <edge source="SVN" target="NZL">
      <data key="d0">379866</data>
    </edge>
    <edge source="SVN" target="NOR">
      <data key="d0">378157</data>
    </edge>
    <edge source="SVN" target="PRY">
      <data key="d0">123488</data>
    </edge>
    <edge source="SVN" target="POL">
      <data key="d0">3679914</data>
    </edge>
    <edge source="SVN" target="PRT">
      <data key="d0">303285</data>
    </edge>
    <edge source="SVN" target="ROU">
      <data key="d0">679680</data>
    </edge>
    <edge source="SVN" target="RUS">
      <data key="d0">24012832</data>
    </edge>
    <edge source="SVN" target="SRB">
      <data key="d0">8234134</data>
    </edge>
    <edge source="SVN" target="IND">
      <data key="d0">2500690</data>
    </edge>
    <edge source="SVN" target="SVK">
      <data key="d0">3518324</data>
    </edge>
    <edge source="SVN" target="ZAF">
      <data key="d0">97507</data>
    </edge>
    <edge source="SVN" target="ESP">
      <data key="d0">2203214</data>
    </edge>
    <edge source="SVN" target="SWE">
      <data key="d0">378372</data>
    </edge>
    <edge source="SVN" target="CHE">
      <data key="d0">12783247</data>
    </edge>
    <edge source="SVN" target="THA">
      <data key="d0">20805</data>
    </edge>
    <edge source="SVN" target="ARE">
      <data key="d0">29525</data>
    </edge>
    <edge source="SVN" target="TUR">
      <data key="d0">1063322</data>
    </edge>
    <edge source="SVN" target="UKR">
      <data key="d0">52014</data>
    </edge>
    <edge source="SVN" target="MKD">
      <data key="d0">85991</data>
    </edge>
    <edge source="SVN" target="EGY">
      <data key="d0">46742</data>
    </edge>
    <edge source="SVN" target="GBR">
      <data key="d0">1437587</data>
    </edge>
    <edge source="SVN" target="USA">
      <data key="d0">19900113</data>
    </edge>
    <edge source="SVN" target="URY">
      <data key="d0">344598</data>
    </edge>
    <edge source="SWE" target="AUS">
      <data key="d0">5200658</data>
    </edge>
    <edge source="SWE" target="AUT">
      <data key="d0">4141769</data>
    </edge>
    <edge source="SWE" target="BEL">
      <data key="d0">670181</data>
    </edge>
    <edge source="SWE" target="BOL">
      <data key="d0">34146</data>
    </edge>
    <edge source="SWE" target="BRA">
      <data key="d0">563766</data>
    </edge>
    <edge source="SWE" target="BGR">
      <data key="d0">689476</data>
    </edge>
    <edge source="SWE" target="CAN">
      <data key="d0">3845678</data>
    </edge>
    <edge source="SWE" target="CHL">
      <data key="d0">523539</data>
    </edge>
    <edge source="SWE" target="CHN">
      <data key="d0">111684401</data>
    </edge>
    <edge source="SWE" target="COL">
      <data key="d0">19763</data>
    </edge>
    <edge source="SWE" target="HRV">
      <data key="d0">38239</data>
    </edge>
    <edge source="SWE" target="CZE">
      <data key="d0">3196663</data>
    </edge>
    <edge source="SWE" target="DNK">
      <data key="d0">11396122</data>
    </edge>
    <edge source="SWE" target="ETH">
      <data key="d0">270365</data>
    </edge>
    <edge source="SWE" target="EST">
      <data key="d0">9644365</data>
    </edge>
    <edge source="SWE" target="FIN">
      <data key="d0">11596790</data>
    </edge>
    <edge source="SWE" target="FRA">
      <data key="d0">44086256</data>
    </edge>
    <edge source="SWE" target="DEU">
      <data key="d0">42155816</data>
    </edge>
    <edge source="SWE" target="GHA">
      <data key="d0">152606</data>
    </edge>
    <edge source="SWE" target="GRC">
      <data key="d0">51921</data>
    </edge>
    <edge source="SWE" target="HKG">
      <data key="d0">266389</data>
    </edge>
    <edge source="SWE" target="HUN">
      <data key="d0">261594</data>
    </edge>
    <edge source="SWE" target="IDN">
      <data key="d0">2224076</data>
    </edge>
    <edge source="SWE" target="IRL">
      <data key="d0">136884432</data>
    </edge>
    <edge source="SWE" target="ISR">
      <data key="d0">1816892</data>
    </edge>
    <edge source="SWE" target="ITA">
      <data key="d0">11375423</data>
    </edge>
    <edge source="SWE" target="JPN">
      <data key="d0">26455612</data>
    </edge>
    <edge source="SWE" target="KAZ">
      <data key="d0">21634</data>
    </edge>
    <edge source="SWE" target="KOR">
      <data key="d0">1134198</data>
    </edge>
    <edge source="SWE" target="LBN">
      <data key="d0">34731</data>
    </edge>
    <edge source="SWE" target="LVA">
      <data key="d0">174825</data>
    </edge>
    <edge source="SWE" target="LTU">
      <data key="d0">1104495</data>
    </edge>
    <edge source="SWE" target="MYS">
      <data key="d0">1643587</data>
    </edge>
    <edge source="SWE" target="MUS">
      <data key="d0">18593</data>
    </edge>
    <edge source="SWE" target="MEX">
      <data key="d0">212947</data>
    </edge>
    <edge source="SWE" target="MAR">
      <data key="d0">333161</data>
    </edge>
    <edge source="SWE" target="MOZ">
      <data key="d0">37888</data>
    </edge>
    <edge source="SWE" target="OMN">
      <data key="d0">21751</data>
    </edge>
    <edge source="SWE" target="NLD">
      <data key="d0">7989084</data>
    </edge>
    <edge source="SWE" target="NZL">
      <data key="d0">239259</data>
    </edge>
    <edge source="SWE" target="NOR">
      <data key="d0">137796679</data>
    </edge>
    <edge source="SWE" target="PAK">
      <data key="d0">10551934</data>
    </edge>
    <edge source="SWE" target="PAN">
      <data key="d0">35433</data>
    </edge>
    <edge source="SWE" target="PER">
      <data key="d0">263348</data>
    </edge>
    <edge source="SWE" target="PHL">
      <data key="d0">204761</data>
    </edge>
    <edge source="SWE" target="POL">
      <data key="d0">6750459</data>
    </edge>
    <edge source="SWE" target="PRT">
      <data key="d0">475360</data>
    </edge>
    <edge source="SWE" target="ROU">
      <data key="d0">530321</data>
    </edge>
    <edge source="SWE" target="RUS">
      <data key="d0">1428886</data>
    </edge>
    <edge source="SWE" target="SAU">
      <data key="d0">255513</data>
    </edge>
    <edge source="SWE" target="SRB">
      <data key="d0">14617</data>
    </edge>
    <edge source="SWE" target="IND">
      <data key="d0">10493114</data>
    </edge>
    <edge source="SWE" target="SGP">
      <data key="d0">2125495</data>
    </edge>
    <edge source="SWE" target="SVK">
      <data key="d0">262763</data>
    </edge>
    <edge source="SWE" target="SVN">
      <data key="d0">119512</data>
    </edge>
    <edge source="SWE" target="ZAF">
      <data key="d0">12933761</data>
    </edge>
    <edge source="SWE" target="ESP">
      <data key="d0">21764694</data>
    </edge>
    <edge source="SWE" target="CHE">
      <data key="d0">22925204</data>
    </edge>
    <edge source="SWE" target="THA">
      <data key="d0">4055351</data>
    </edge>
    <edge source="SWE" target="ARE">
      <data key="d0">1576347</data>
    </edge>
    <edge source="SWE" target="TUR">
      <data key="d0">7721293</data>
    </edge>
    <edge source="SWE" target="UGA">
      <data key="d0">20932</data>
    </edge>
    <edge source="SWE" target="UKR">
      <data key="d0">5308009</data>
    </edge>
    <edge source="SWE" target="EGY">
      <data key="d0">85600</data>
    </edge>
    <edge source="SWE" target="GBR">
      <data key="d0">92022516</data>
    </edge>
    <edge source="SWE" target="USA">
      <data key="d0">286617728</data>
    </edge>
    <edge source="SWE" target="URY">
      <data key="d0">37538</data>
    </edge>
    <edge source="CHE" target="ALB">
      <data key="d0">89402</data>
    </edge>
    <edge source="CHE" target="DZA">
      <data key="d0">6169183</data>
    </edge>
    <edge source="CHE" target="AZE">
      <data key="d0">430769</data>
    </edge>
    <edge source="CHE" target="ARG">
      <data key="d0">156243</data>
    </edge>
    <edge source="CHE" target="AUS">
      <data key="d0">74609961</data>
    </edge>
    <edge source="CHE" target="AUT">
      <data key="d0">24907990</data>
    </edge>
    <edge source="CHE" target="BEL">
      <data key="d0">24308911</data>
    </edge>
    <edge source="CHE" target="BOL">
      <data key="d0">18391</data>
    </edge>
    <edge source="CHE" target="BWA">
      <data key="d0">224362</data>
    </edge>
    <edge source="CHE" target="BRA">
      <data key="d0">2764465</data>
    </edge>
    <edge source="CHE" target="BGR">
      <data key="d0">4782975</data>
    </edge>
    <edge source="CHE" target="BLR">
      <data key="d0">20059637</data>
    </edge>
    <edge source="CHE" target="KHM">
      <data key="d0">22223</data>
    </edge>
    <edge source="CHE" target="CMR">
      <data key="d0">107896</data>
    </edge>
    <edge source="CHE" target="CAN">
      <data key="d0">15573312</data>
    </edge>
    <edge source="CHE" target="LKA">
      <data key="d0">37605</data>
    </edge>
    <edge source="CHE" target="CHL">
      <data key="d0">540718</data>
    </edge>
    <edge source="CHE" target="CHN">
      <data key="d0">15835322</data>
    </edge>
    <edge source="CHE" target="COL">
      <data key="d0">151683</data>
    </edge>
    <edge source="CHE" target="HRV">
      <data key="d0">4009359</data>
    </edge>
    <edge source="CHE" target="CZE">
      <data key="d0">18061440</data>
    </edge>
    <edge source="CHE" target="DNK">
      <data key="d0">13652558</data>
    </edge>
    <edge source="CHE" target="ETH">
      <data key="d0">3058088</data>
    </edge>
    <edge source="CHE" target="EST">
      <data key="d0">425714</data>
    </edge>
    <edge source="CHE" target="FIN">
      <data key="d0">171969746</data>
    </edge>
    <edge source="CHE" target="FRA">
      <data key="d0">190061976</data>
    </edge>
    <edge source="CHE" target="GEO">
      <data key="d0">26597</data>
    </edge>
    <edge source="CHE" target="DEU">
      <data key="d0">381224704</data>
    </edge>
    <edge source="CHE" target="GRC">
      <data key="d0">81496</data>
    </edge>
    <edge source="CHE" target="HKG">
      <data key="d0">3780584</data>
    </edge>
    <edge source="CHE" target="HUN">
      <data key="d0">8589250</data>
    </edge>
    <edge source="CHE" target="IDN">
      <data key="d0">21013338</data>
    </edge>
    <edge source="CHE" target="IRL">
      <data key="d0">7192513</data>
    </edge>
    <edge source="CHE" target="ISR">
      <data key="d0">400765</data>
    </edge>
    <edge source="CHE" target="ITA">
      <data key="d0">144345569</data>
    </edge>
    <edge source="CHE" target="CIV">
      <data key="d0">25945</data>
    </edge>
    <edge source="CHE" target="JPN">
      <data key="d0">1690889</data>
    </edge>
    <edge source="CHE" target="KAZ">
      <data key="d0">247655</data>
    </edge>
    <edge source="CHE" target="JOR">
      <data key="d0">196494</data>
    </edge>
    <edge source="CHE" target="KOR">
      <data key="d0">5431778</data>
    </edge>
    <edge source="CHE" target="LBN">
      <data key="d0">5052210</data>
    </edge>
    <edge source="CHE" target="LVA">
      <data key="d0">24313</data>
    </edge>
    <edge source="CHE" target="LTU">
      <data key="d0">204635</data>
    </edge>
    <edge source="CHE" target="MDG">
      <data key="d0">44082</data>
    </edge>
    <edge source="CHE" target="MYS">
      <data key="d0">55221736</data>
    </edge>
    <edge source="CHE" target="MRT">
      <data key="d0">13910</data>
    </edge>
    <edge source="CHE" target="MEX">
      <data key="d0">1601485</data>
    </edge>
    <edge source="CHE" target="MDA">
      <data key="d0">33449</data>
    </edge>
    <edge source="CHE" target="MAR">
      <data key="d0">729954</data>
    </edge>
    <edge source="CHE" target="OMN">
      <data key="d0">903824</data>
    </edge>
    <edge source="CHE" target="NLD">
      <data key="d0">62148751</data>
    </edge>
    <edge source="CHE" target="NZL">
      <data key="d0">637528</data>
    </edge>
    <edge source="CHE" target="NER">
      <data key="d0">63802</data>
    </edge>
    <edge source="CHE" target="NOR">
      <data key="d0">62687803</data>
    </edge>
    <edge source="CHE" target="PAK">
      <data key="d0">2096511</data>
    </edge>
    <edge source="CHE" target="PER">
      <data key="d0">216776</data>
    </edge>
    <edge source="CHE" target="PHL">
      <data key="d0">24075810</data>
    </edge>
    <edge source="CHE" target="POL">
      <data key="d0">79584905</data>
    </edge>
    <edge source="CHE" target="PRT">
      <data key="d0">22293787</data>
    </edge>
    <edge source="CHE" target="ROU">
      <data key="d0">626648</data>
    </edge>
    <edge source="CHE" target="RUS">
      <data key="d0">12423347</data>
    </edge>
    <edge source="CHE" target="SAU">
      <data key="d0">136441016</data>
    </edge>
    <edge source="CHE" target="SRB">
      <data key="d0">1040157</data>
    </edge>
    <edge source="CHE" target="IND">
      <data key="d0">13267669</data>
    </edge>
    <edge source="CHE" target="SGP">
      <data key="d0">78038065</data>
    </edge>
    <edge source="CHE" target="SVK">
      <data key="d0">4484142</data>
    </edge>
    <edge source="CHE" target="VNM">
      <data key="d0">4366285</data>
    </edge>
    <edge source="CHE" target="SVN">
      <data key="d0">467642</data>
    </edge>
    <edge source="CHE" target="ZAF">
      <data key="d0">25743150</data>
    </edge>
    <edge source="CHE" target="ZWE">
      <data key="d0">54367</data>
    </edge>
    <edge source="CHE" target="ESP">
      <data key="d0">26010715</data>
    </edge>
    <edge source="CHE" target="SWE">
      <data key="d0">30550789</data>
    </edge>
    <edge source="CHE" target="THA">
      <data key="d0">1125080</data>
    </edge>
    <edge source="CHE" target="TGO">
      <data key="d0">62106</data>
    </edge>
    <edge source="CHE" target="ARE">
      <data key="d0">121442632</data>
    </edge>
    <edge source="CHE" target="TUN">
      <data key="d0">52081</data>
    </edge>
    <edge source="CHE" target="TUR">
      <data key="d0">1925380</data>
    </edge>
    <edge source="CHE" target="UGA">
      <data key="d0">115799</data>
    </edge>
    <edge source="CHE" target="UKR">
      <data key="d0">920998</data>
    </edge>
    <edge source="CHE" target="MKD">
      <data key="d0">15076</data>
    </edge>
    <edge source="CHE" target="EGY">
      <data key="d0">351376</data>
    </edge>
    <edge source="CHE" target="GBR">
      <data key="d0">264254726</data>
    </edge>
    <edge source="CHE" target="TZA">
      <data key="d0">207172</data>
    </edge>
    <edge source="CHE" target="USA">
      <data key="d0">488359619</data>
    </edge>
    <edge source="CHE" target="BFA">
      <data key="d0">22957</data>
    </edge>
    <edge source="CHE" target="URY">
      <data key="d0">108573</data>
    </edge>
    <edge source="THA" target="AUS">
      <data key="d0">30466335</data>
    </edge>
    <edge source="THA" target="AUT">
      <data key="d0">45294</data>
    </edge>
    <edge source="THA" target="BEL">
      <data key="d0">5496071</data>
    </edge>
    <edge source="THA" target="KHM">
      <data key="d0">2906284</data>
    </edge>
    <edge source="THA" target="CAN">
      <data key="d0">13977743</data>
    </edge>
    <edge source="THA" target="LKA">
      <data key="d0">573806</data>
    </edge>
    <edge source="THA" target="CHN">
      <data key="d0">55779119</data>
    </edge>
    <edge source="THA" target="HRV">
      <data key="d0">484958</data>
    </edge>
    <edge source="THA" target="CZE">
      <data key="d0">29200</data>
    </edge>
    <edge source="THA" target="DNK">
      <data key="d0">3850837</data>
    </edge>
    <edge source="THA" target="FRA">
      <data key="d0">14420964</data>
    </edge>
    <edge source="THA" target="DEU">
      <data key="d0">19562394</data>
    </edge>
    <edge source="THA" target="HKG">
      <data key="d0">14360095</data>
    </edge>
    <edge source="THA" target="IDN">
      <data key="d0">14379116</data>
    </edge>
    <edge source="THA" target="IRL">
      <data key="d0">28320279</data>
    </edge>
    <edge source="THA" target="ISR">
      <data key="d0">11755618</data>
    </edge>
    <edge source="THA" target="ITA">
      <data key="d0">371179</data>
    </edge>
    <edge source="THA" target="JPN">
      <data key="d0">367152207</data>
    </edge>
    <edge source="THA" target="JOR">
      <data key="d0">52181</data>
    </edge>
    <edge source="THA" target="KOR">
      <data key="d0">6616039</data>
    </edge>
    <edge source="THA" target="MYS">
      <data key="d0">355650836</data>
    </edge>
    <edge source="THA" target="MUS">
      <data key="d0">35311</data>
    </edge>
    <edge source="THA" target="MEX">
      <data key="d0">84829</data>
    </edge>
    <edge source="THA" target="OMN">
      <data key="d0">20071</data>
    </edge>
    <edge source="THA" target="NLD">
      <data key="d0">32614018</data>
    </edge>
    <edge source="THA" target="NZL">
      <data key="d0">24808798</data>
    </edge>
    <edge source="THA" target="NOR">
      <data key="d0">179978</data>
    </edge>
    <edge source="THA" target="PAK">
      <data key="d0">134918</data>
    </edge>
    <edge source="THA" target="PAN">
      <data key="d0">240809</data>
    </edge>
    <edge source="THA" target="PER">
      <data key="d0">42373</data>
    </edge>
    <edge source="THA" target="PHL">
      <data key="d0">1730877</data>
    </edge>
    <edge source="THA" target="POL">
      <data key="d0">606677</data>
    </edge>
    <edge source="THA" target="PRT">
      <data key="d0">324866</data>
    </edge>
    <edge source="THA" target="ROU">
      <data key="d0">20375</data>
    </edge>
    <edge source="THA" target="RUS">
      <data key="d0">972205</data>
    </edge>
    <edge source="THA" target="SAU">
      <data key="d0">15425</data>
    </edge>
    <edge source="THA" target="IND">
      <data key="d0">36996103</data>
    </edge>
    <edge source="THA" target="SGP">
      <data key="d0">839601840</data>
    </edge>
    <edge source="THA" target="VNM">
      <data key="d0">11391972</data>
    </edge>
    <edge source="THA" target="SVN">
      <data key="d0">27526</data>
    </edge>
    <edge source="THA" target="ZAF">
      <data key="d0">771419</data>
    </edge>
    <edge source="THA" target="ESP">
      <data key="d0">215197</data>
    </edge>
    <edge source="THA" target="SWE">
      <data key="d0">2494919</data>
    </edge>
    <edge source="THA" target="CHE">
      <data key="d0">1620444</data>
    </edge>
    <edge source="THA" target="ARE">
      <data key="d0">2585078</data>
    </edge>
    <edge source="THA" target="TUR">
      <data key="d0">470434</data>
    </edge>
    <edge source="THA" target="GBR">
      <data key="d0">181189067</data>
    </edge>
    <edge source="THA" target="USA">
      <data key="d0">111977971</data>
    </edge>
    <edge source="THA" target="URY">
      <data key="d0">105478</data>
    </edge>
    <edge source="ARE" target="DZA">
      <data key="d0">474041</data>
    </edge>
    <edge source="ARE" target="AZE">
      <data key="d0">89927</data>
    </edge>
    <edge source="ARE" target="AUS">
      <data key="d0">43858832</data>
    </edge>
    <edge source="ARE" target="AUT">
      <data key="d0">4646326</data>
    </edge>
    <edge source="ARE" target="BEL">
      <data key="d0">3827074</data>
    </edge>
    <edge source="ARE" target="BRA">
      <data key="d0">7864879</data>
    </edge>
    <edge source="ARE" target="CMR">
      <data key="d0">22927</data>
    </edge>
    <edge source="ARE" target="CAN">
      <data key="d0">1395513</data>
    </edge>
    <edge source="ARE" target="LKA">
      <data key="d0">2845927</data>
    </edge>
    <edge source="ARE" target="CHL">
      <data key="d0">8069810</data>
    </edge>
    <edge source="ARE" target="CHN">
      <data key="d0">7413187</data>
    </edge>
    <edge source="ARE" target="COL">
      <data key="d0">110601</data>
    </edge>
    <edge source="ARE" target="CZE">
      <data key="d0">895590</data>
    </edge>
    <edge source="ARE" target="DNK">
      <data key="d0">982657</data>
    </edge>
    <edge source="ARE" target="ETH">
      <data key="d0">1314177</data>
    </edge>
    <edge source="ARE" target="FIN">
      <data key="d0">247184</data>
    </edge>
    <edge source="ARE" target="FRA">
      <data key="d0">172886286</data>
    </edge>
    <edge source="ARE" target="GEO">
      <data key="d0">19546</data>
    </edge>
    <edge source="ARE" target="DEU">
      <data key="d0">118644092</data>
    </edge>
    <edge source="ARE" target="GHA">
      <data key="d0">165452</data>
    </edge>
    <edge source="ARE" target="GRC">
      <data key="d0">115667</data>
    </edge>
    <edge source="ARE" target="HKG">
      <data key="d0">60228349</data>
    </edge>
    <edge source="ARE" target="HUN">
      <data key="d0">653704</data>
    </edge>
    <edge source="ARE" target="IDN">
      <data key="d0">265896</data>
    </edge>
    <edge source="ARE" target="IRL">
      <data key="d0">2008030</data>
    </edge>
    <edge source="ARE" target="ITA">
      <data key="d0">117279049</data>
    </edge>
    <edge source="ARE" target="CIV">
      <data key="d0">162857</data>
    </edge>
    <edge source="ARE" target="JPN">
      <data key="d0">5596831</data>
    </edge>
    <edge source="ARE" target="KAZ">
      <data key="d0">473791</data>
    </edge>
    <edge source="ARE" target="JOR">
      <data key="d0">27722888</data>
    </edge>
    <edge source="ARE" target="KOR">
      <data key="d0">3740132</data>
    </edge>
    <edge source="ARE" target="LBN">
      <data key="d0">1847428</data>
    </edge>
    <edge source="ARE" target="LTU">
      <data key="d0">924407</data>
    </edge>
    <edge source="ARE" target="MYS">
      <data key="d0">38635253</data>
    </edge>
    <edge source="ARE" target="MUS">
      <data key="d0">1706769</data>
    </edge>
    <edge source="ARE" target="MEX">
      <data key="d0">213202</data>
    </edge>
    <edge source="ARE" target="MAR">
      <data key="d0">1858833</data>
    </edge>
    <edge source="ARE" target="MOZ">
      <data key="d0">1507118</data>
    </edge>
    <edge source="ARE" target="OMN">
      <data key="d0">76404742</data>
    </edge>
    <edge source="ARE" target="NLD">
      <data key="d0">47380914</data>
    </edge>
    <edge source="ARE" target="NZL">
      <data key="d0">2735201</data>
    </edge>
    <edge source="ARE" target="NER">
      <data key="d0">15084</data>
    </edge>
    <edge source="ARE" target="NOR">
      <data key="d0">85125</data>
    </edge>
    <edge source="ARE" target="PAK">
      <data key="d0">4327549</data>
    </edge>
    <edge source="ARE" target="PAN">
      <data key="d0">880976</data>
    </edge>
    <edge source="ARE" target="PER">
      <data key="d0">993712</data>
    </edge>
    <edge source="ARE" target="PHL">
      <data key="d0">707973</data>
    </edge>
    <edge source="ARE" target="POL">
      <data key="d0">1866310</data>
    </edge>
    <edge source="ARE" target="PRT">
      <data key="d0">307492</data>
    </edge>
    <edge source="ARE" target="ROU">
      <data key="d0">14874</data>
    </edge>
    <edge source="ARE" target="RUS">
      <data key="d0">6717081</data>
    </edge>
    <edge source="ARE" target="SAU">
      <data key="d0">22161162</data>
    </edge>
    <edge source="ARE" target="SEN">
      <data key="d0">372478</data>
    </edge>
    <edge source="ARE" target="SRB">
      <data key="d0">392138</data>
    </edge>
    <edge source="ARE" target="IND">
      <data key="d0">30432320</data>
    </edge>
    <edge source="ARE" target="SGP">
      <data key="d0">143430004</data>
    </edge>
    <edge source="ARE" target="VNM">
      <data key="d0">232027</data>
    </edge>
    <edge source="ARE" target="ZAF">
      <data key="d0">1581846</data>
    </edge>
    <edge source="ARE" target="ZWE">
      <data key="d0">209878</data>
    </edge>
    <edge source="ARE" target="ESP">
      <data key="d0">26487102</data>
    </edge>
    <edge source="ARE" target="SWE">
      <data key="d0">1209302</data>
    </edge>
    <edge source="ARE" target="CHE">
      <data key="d0">29583198</data>
    </edge>
    <edge source="ARE" target="THA">
      <data key="d0">1428299</data>
    </edge>
    <edge source="ARE" target="TUN">
      <data key="d0">338348</data>
    </edge>
    <edge source="ARE" target="TUR">
      <data key="d0">16845963</data>
    </edge>
    <edge source="ARE" target="UGA">
      <data key="d0">2676820</data>
    </edge>
    <edge source="ARE" target="UKR">
      <data key="d0">1960587</data>
    </edge>
    <edge source="ARE" target="EGY">
      <data key="d0">7375440</data>
    </edge>
    <edge source="ARE" target="GBR">
      <data key="d0">405886282</data>
    </edge>
    <edge source="ARE" target="TZA">
      <data key="d0">630112</data>
    </edge>
    <edge source="ARE" target="USA">
      <data key="d0">217654462</data>
    </edge>
    <edge source="ARE" target="URY">
      <data key="d0">22887</data>
    </edge>
    <edge source="UGA" target="AUT">
      <data key="d0">14688</data>
    </edge>
    <edge source="UGA" target="BEL">
      <data key="d0">662116</data>
    </edge>
    <edge source="UGA" target="CAN">
      <data key="d0">3940562</data>
    </edge>
    <edge source="UGA" target="CAF">
      <data key="d0">15600</data>
    </edge>
    <edge source="UGA" target="FRA">
      <data key="d0">16745</data>
    </edge>
    <edge source="UGA" target="DEU">
      <data key="d0">167214</data>
    </edge>
    <edge source="UGA" target="ISR">
      <data key="d0">332058</data>
    </edge>
    <edge source="UGA" target="ITA">
      <data key="d0">1086463</data>
    </edge>
    <edge source="UGA" target="NLD">
      <data key="d0">50041</data>
    </edge>
    <edge source="UGA" target="NER">
      <data key="d0">145009</data>
    </edge>
    <edge source="UGA" target="POL">
      <data key="d0">54614</data>
    </edge>
    <edge source="UGA" target="RUS">
      <data key="d0">9339298</data>
    </edge>
    <edge source="UGA" target="ZAF">
      <data key="d0">12051232</data>
    </edge>
    <edge source="UGA" target="SWE">
      <data key="d0">460000</data>
    </edge>
    <edge source="UGA" target="ARE">
      <data key="d0">1463045</data>
    </edge>
    <edge source="UGA" target="UKR">
      <data key="d0">2242274</data>
    </edge>
    <edge source="UGA" target="GBR">
      <data key="d0">39038</data>
    </edge>
    <edge source="UGA" target="USA">
      <data key="d0">6151526</data>
    </edge>
    <edge source="MKD" target="AUT">
      <data key="d0">45589</data>
    </edge>
    <edge source="MKD" target="BEL">
      <data key="d0">38687</data>
    </edge>
    <edge source="MKD" target="BGR">
      <data key="d0">18585</data>
    </edge>
    <edge source="MKD" target="LKA">
      <data key="d0">15844</data>
    </edge>
    <edge source="MKD" target="CHN">
      <data key="d0">3461456</data>
    </edge>
    <edge source="MKD" target="HRV">
      <data key="d0">1588506</data>
    </edge>
    <edge source="MKD" target="CZE">
      <data key="d0">100272</data>
    </edge>
    <edge source="MKD" target="FRA">
      <data key="d0">302755</data>
    </edge>
    <edge source="MKD" target="DEU">
      <data key="d0">53740</data>
    </edge>
    <edge source="MKD" target="HUN">
      <data key="d0">353515</data>
    </edge>
    <edge source="MKD" target="ITA">
      <data key="d0">1283730</data>
    </edge>
    <edge source="MKD" target="NLD">
      <data key="d0">415461</data>
    </edge>
    <edge source="MKD" target="PAK">
      <data key="d0">515785</data>
    </edge>
    <edge source="MKD" target="POL">
      <data key="d0">2116090</data>
    </edge>
    <edge source="MKD" target="ROU">
      <data key="d0">190584</data>
    </edge>
    <edge source="MKD" target="SRB">
      <data key="d0">277736</data>
    </edge>
    <edge source="MKD" target="SVK">
      <data key="d0">1779293</data>
    </edge>
    <edge source="MKD" target="SVN">
      <data key="d0">230280</data>
    </edge>
    <edge source="MKD" target="ZAF">
      <data key="d0">42049</data>
    </edge>
    <edge source="MKD" target="ESP">
      <data key="d0">11057</data>
    </edge>
    <edge source="MKD" target="TUR">
      <data key="d0">3919321</data>
    </edge>
    <edge source="MKD" target="GBR">
      <data key="d0">797861</data>
    </edge>
    <edge source="MKD" target="USA">
      <data key="d0">1214583</data>
    </edge>
    <edge source="TZA" target="BEL">
      <data key="d0">85727</data>
    </edge>
    <edge source="TZA" target="CAN">
      <data key="d0">428616</data>
    </edge>
    <edge source="TZA" target="FRA">
      <data key="d0">128082</data>
    </edge>
    <edge source="TZA" target="ITA">
      <data key="d0">584137</data>
    </edge>
    <edge source="TZA" target="NLD">
      <data key="d0">125202</data>
    </edge>
    <edge source="TZA" target="SGP">
      <data key="d0">25302</data>
    </edge>
    <edge source="TZA" target="SVK">
      <data key="d0">36100</data>
    </edge>
    <edge source="TZA" target="ZAF">
      <data key="d0">157859</data>
    </edge>
    <edge source="TZA" target="CHE">
      <data key="d0">51626</data>
    </edge>
    <edge source="TZA" target="ARE">
      <data key="d0">141753</data>
    </edge>
    <edge source="TZA" target="GBR">
      <data key="d0">47942</data>
    </edge>
    <edge source="TZA" target="USA">
      <data key="d0">180593</data>
    </edge>
    <edge source="BLR" target="AZE">
      <data key="d0">11431100</data>
    </edge>
    <edge source="BLR" target="EST">
      <data key="d0">40500</data>
    </edge>
    <edge source="BLR" target="GEO">
      <data key="d0">18869500</data>
    </edge>
    <edge source="BLR" target="KAZ">
      <data key="d0">739500</data>
    </edge>
    <edge source="BLR" target="KGZ">
      <data key="d0">13200</data>
    </edge>
    <edge source="BLR" target="LVA">
      <data key="d0">1004200</data>
    </edge>
    <edge source="BLR" target="LTU">
      <data key="d0">194000</data>
    </edge>
    <edge source="BLR" target="MDA">
      <data key="d0">34100</data>
    </edge>
    <edge source="BLR" target="POL">
      <data key="d0">12875000</data>
    </edge>
    <edge source="BLR" target="RUS">
      <data key="d0">72726000</data>
    </edge>
    <edge source="BLR" target="UKR">
      <data key="d0">3594200</data>
    </edge>
    <edge source="CMR" target="BEN">
      <data key="d0">47543</data>
    </edge>
    <edge source="CMR" target="FRA">
      <data key="d0">271569</data>
    </edge>
    <edge source="CMR" target="ZAF">
      <data key="d0">12239</data>
    </edge>
    <edge source="CMR" target="ARE">
      <data key="d0">65799</data>
    </edge>
    <edge source="CMR" target="GBR">
      <data key="d0">20229</data>
    </edge>
    <edge source="CMR" target="USA">
      <data key="d0">16624</data>
    </edge>
    <edge source="SLV" target="ESP">
      <data key="d0">123271</data>
    </edge>
    <edge source="SLV" target="USA">
      <data key="d0">155699</data>
    </edge>
    <edge source="EST" target="BEL">
      <data key="d0">2702086</data>
    </edge>
    <edge source="EST" target="BGR">
      <data key="d0">17824</data>
    </edge>
    <edge source="EST" target="BLR">
      <data key="d0">13762</data>
    </edge>
    <edge source="EST" target="CAN">
      <data key="d0">34629</data>
    </edge>
    <edge source="EST" target="CZE">
      <data key="d0">2261415</data>
    </edge>
    <edge source="EST" target="DNK">
      <data key="d0">2806127</data>
    </edge>
    <edge source="EST" target="FIN">
      <data key="d0">2277395</data>
    </edge>
    <edge source="EST" target="FRA">
      <data key="d0">297501</data>
    </edge>
    <edge source="EST" target="DEU">
      <data key="d0">6683726</data>
    </edge>
    <edge source="EST" target="GRC">
      <data key="d0">460534</data>
    </edge>
    <edge source="EST" target="HUN">
      <data key="d0">34249</data>
    </edge>
    <edge source="EST" target="IRL">
      <data key="d0">78978</data>
    </edge>
    <edge source="EST" target="ITA">
      <data key="d0">35634</data>
    </edge>
    <edge source="EST" target="KAZ">
      <data key="d0">206469</data>
    </edge>
    <edge source="EST" target="LBN">
      <data key="d0">89836</data>
    </edge>
    <edge source="EST" target="LVA">
      <data key="d0">2257504</data>
    </edge>
    <edge source="EST" target="LTU">
      <data key="d0">1321255</data>
    </edge>
    <edge source="EST" target="NLD">
      <data key="d0">38129</data>
    </edge>
    <edge source="EST" target="NOR">
      <data key="d0">16962209</data>
    </edge>
    <edge source="EST" target="PER">
      <data key="d0">17382</data>
    </edge>
    <edge source="EST" target="POL">
      <data key="d0">498720</data>
    </edge>
    <edge source="EST" target="PRT">
      <data key="d0">18605</data>
    </edge>
    <edge source="EST" target="ROU">
      <data key="d0">41206</data>
    </edge>
    <edge source="EST" target="RUS">
      <data key="d0">5644247</data>
    </edge>
    <edge source="EST" target="SRB">
      <data key="d0">57025</data>
    </edge>
    <edge source="EST" target="SGP">
      <data key="d0">291357</data>
    </edge>
    <edge source="EST" target="SVK">
      <data key="d0">138014</data>
    </edge>
    <edge source="EST" target="SVN">
      <data key="d0">14840</data>
    </edge>
    <edge source="EST" target="ESP">
      <data key="d0">421944</data>
    </edge>
    <edge source="EST" target="SWE">
      <data key="d0">23053266</data>
    </edge>
    <edge source="EST" target="CHE">
      <data key="d0">120365</data>
    </edge>
    <edge source="EST" target="THA">
      <data key="d0">1312397</data>
    </edge>
    <edge source="EST" target="ARE">
      <data key="d0">15788</data>
    </edge>
    <edge source="EST" target="TUR">
      <data key="d0">338007</data>
    </edge>
    <edge source="EST" target="UKR">
      <data key="d0">123563</data>
    </edge>
    <edge source="EST" target="MKD">
      <data key="d0">16606</data>
    </edge>
    <edge source="EST" target="GBR">
      <data key="d0">7929969</data>
    </edge>
    <edge source="EST" target="USA">
      <data key="d0">779879</data>
    </edge>
    <edge source="GRC" target="ALB">
      <data key="d0">150538</data>
    </edge>
    <edge source="GRC" target="DZA">
      <data key="d0">112189</data>
    </edge>
    <edge source="GRC" target="AUS">
      <data key="d0">665145</data>
    </edge>
    <edge source="GRC" target="AUT">
      <data key="d0">55317</data>
    </edge>
    <edge source="GRC" target="BEL">
      <data key="d0">1851350</data>
    </edge>
    <edge source="GRC" target="BGR">
      <data key="d0">377769</data>
    </edge>
    <edge source="GRC" target="CAN">
      <data key="d0">411103</data>
    </edge>
    <edge source="GRC" target="CHL">
      <data key="d0">7390315</data>
    </edge>
    <edge source="GRC" target="CHN">
      <data key="d0">162532</data>
    </edge>
    <edge source="GRC" target="HRV">
      <data key="d0">194013</data>
    </edge>
    <edge source="GRC" target="CZE">
      <data key="d0">63525</data>
    </edge>
    <edge source="GRC" target="DNK">
      <data key="d0">387185</data>
    </edge>
    <edge source="GRC" target="EST">
      <data key="d0">10889</data>
    </edge>
    <edge source="GRC" target="FRA">
      <data key="d0">7479078</data>
    </edge>
    <edge source="GRC" target="DEU">
      <data key="d0">17887787</data>
    </edge>
    <edge source="GRC" target="HKG">
      <data key="d0">45846</data>
    </edge>
    <edge source="GRC" target="HUN">
      <data key="d0">66093</data>
    </edge>
    <edge source="GRC" target="IRL">
      <data key="d0">332148</data>
    </edge>
    <edge source="GRC" target="ISR">
      <data key="d0">3384065</data>
    </edge>
    <edge source="GRC" target="ITA">
      <data key="d0">10051117</data>
    </edge>
    <edge source="GRC" target="JOR">
      <data key="d0">19942</data>
    </edge>
    <edge source="GRC" target="KOR">
      <data key="d0">2565510</data>
    </edge>
    <edge source="GRC" target="LVA">
      <data key="d0">18109</data>
    </edge>
    <edge source="GRC" target="LTU">
      <data key="d0">221438</data>
    </edge>
    <edge source="GRC" target="MUS">
      <data key="d0">489448</data>
    </edge>
    <edge source="GRC" target="MEX">
      <data key="d0">62880</data>
    </edge>
    <edge source="GRC" target="MAR">
      <data key="d0">19918980</data>
    </edge>
    <edge source="GRC" target="NLD">
      <data key="d0">268312</data>
    </edge>
    <edge source="GRC" target="NZL">
      <data key="d0">89671</data>
    </edge>
    <edge source="GRC" target="NOR">
      <data key="d0">1326636</data>
    </edge>
    <edge source="GRC" target="PAK">
      <data key="d0">195915</data>
    </edge>
    <edge source="GRC" target="PAN">
      <data key="d0">8366678</data>
    </edge>
    <edge source="GRC" target="PHL">
      <data key="d0">11363</data>
    </edge>
    <edge source="GRC" target="POL">
      <data key="d0">33306</data>
    </edge>
    <edge source="GRC" target="PRT">
      <data key="d0">92786</data>
    </edge>
    <edge source="GRC" target="ROU">
      <data key="d0">130258</data>
    </edge>
    <edge source="GRC" target="RUS">
      <data key="d0">7094917</data>
    </edge>
    <edge source="GRC" target="SAU">
      <data key="d0">78199</data>
    </edge>
    <edge source="GRC" target="SRB">
      <data key="d0">55662</data>
    </edge>
    <edge source="GRC" target="IND">
      <data key="d0">146630</data>
    </edge>
    <edge source="GRC" target="SGP">
      <data key="d0">67451</data>
    </edge>
    <edge source="GRC" target="SVN">
      <data key="d0">18220</data>
    </edge>
    <edge source="GRC" target="ESP">
      <data key="d0">1771477</data>
    </edge>
    <edge source="GRC" target="SWE">
      <data key="d0">765990</data>
    </edge>
    <edge source="GRC" target="CHE">
      <data key="d0">1492291</data>
    </edge>
    <edge source="GRC" target="ARE">
      <data key="d0">12979630</data>
    </edge>
    <edge source="GRC" target="TUR">
      <data key="d0">4909471</data>
    </edge>
    <edge source="GRC" target="UKR">
      <data key="d0">343038</data>
    </edge>
    <edge source="GRC" target="MKD">
      <data key="d0">10293</data>
    </edge>
    <edge source="GRC" target="EGY">
      <data key="d0">912743</data>
    </edge>
    <edge source="GRC" target="GBR">
      <data key="d0">1334929</data>
    </edge>
    <edge source="GRC" target="USA">
      <data key="d0">40860803</data>
    </edge>
    <edge source="GTM" target="SLV">
      <data key="d0">639203</data>
    </edge>
    <edge source="GTM" target="HND">
      <data key="d0">101532</data>
    </edge>
    <edge source="GTM" target="NIC">
      <data key="d0">19000</data>
    </edge>
    <edge source="GTM" target="PAN">
      <data key="d0">610000</data>
    </edge>
    <edge source="JOR" target="BRA">
      <data key="d0">3594930</data>
    </edge>
    <edge source="JOR" target="BGR">
      <data key="d0">299969</data>
    </edge>
    <edge source="JOR" target="CHN">
      <data key="d0">269831</data>
    </edge>
    <edge source="JOR" target="FRA">
      <data key="d0">155238861</data>
    </edge>
    <edge source="JOR" target="DEU">
      <data key="d0">3612892</data>
    </edge>
    <edge source="JOR" target="IDN">
      <data key="d0">106197</data>
    </edge>
    <edge source="JOR" target="ITA">
      <data key="d0">1049023</data>
    </edge>
    <edge source="JOR" target="JPN">
      <data key="d0">145007</data>
    </edge>
    <edge source="JOR" target="MYS">
      <data key="d0">470909</data>
    </edge>
    <edge source="JOR" target="NLD">
      <data key="d0">57668873</data>
    </edge>
    <edge source="JOR" target="POL">
      <data key="d0">119831</data>
    </edge>
    <edge source="JOR" target="SAU">
      <data key="d0">48196</data>
    </edge>
    <edge source="JOR" target="SGP">
      <data key="d0">391965</data>
    </edge>
    <edge source="JOR" target="SWE">
      <data key="d0">62665</data>
    </edge>
    <edge source="JOR" target="ARE">
      <data key="d0">1232307</data>
    </edge>
    <edge source="JOR" target="TUR">
      <data key="d0">130337</data>
    </edge>
    <edge source="JOR" target="GBR">
      <data key="d0">25557560</data>
    </edge>
    <edge source="JOR" target="USA">
      <data key="d0">85131438</data>
    </edge>
    <edge source="MDA" target="KOR">
      <data key="d0">175358</data>
    </edge>
    <edge source="MDA" target="KGZ">
      <data key="d0">66660</data>
    </edge>
    <edge source="MDA" target="RUS">
      <data key="d0">80405</data>
    </edge>
    <edge source="MDA" target="UKR">
      <data key="d0">22387</data>
    </edge>
    <edge source="SRB" target="DZA">
      <data key="d0">335149</data>
    </edge>
    <edge source="SRB" target="AUT">
      <data key="d0">4084010</data>
    </edge>
    <edge source="SRB" target="BEL">
      <data key="d0">11663</data>
    </edge>
    <edge source="SRB" target="BGR">
      <data key="d0">138262</data>
    </edge>
    <edge source="SRB" target="BLR">
      <data key="d0">146308</data>
    </edge>
    <edge source="SRB" target="CHN">
      <data key="d0">30074</data>
    </edge>
    <edge source="SRB" target="HRV">
      <data key="d0">2061343</data>
    </edge>
    <edge source="SRB" target="CZE">
      <data key="d0">839898</data>
    </edge>
    <edge source="SRB" target="DNK">
      <data key="d0">103956</data>
    </edge>
    <edge source="SRB" target="FRA">
      <data key="d0">4888302</data>
    </edge>
    <edge source="SRB" target="DEU">
      <data key="d0">19666876</data>
    </edge>
    <edge source="SRB" target="GRC">
      <data key="d0">333947</data>
    </edge>
    <edge source="SRB" target="HUN">
      <data key="d0">498368</data>
    </edge>
    <edge source="SRB" target="ITA">
      <data key="d0">1232722</data>
    </edge>
    <edge source="SRB" target="LTU">
      <data key="d0">150083</data>
    </edge>
    <edge source="SRB" target="NLD">
      <data key="d0">33654359</data>
    </edge>
    <edge source="SRB" target="NOR">
      <data key="d0">2503068</data>
    </edge>
    <edge source="SRB" target="POL">
      <data key="d0">1491346</data>
    </edge>
    <edge source="SRB" target="ROU">
      <data key="d0">613660</data>
    </edge>
    <edge source="SRB" target="RUS">
      <data key="d0">299223</data>
    </edge>
    <edge source="SRB" target="SVK">
      <data key="d0">9226934</data>
    </edge>
    <edge source="SRB" target="SVN">
      <data key="d0">13315926</data>
    </edge>
    <edge source="SRB" target="ESP">
      <data key="d0">125480</data>
    </edge>
    <edge source="SRB" target="SWE">
      <data key="d0">67332</data>
    </edge>
    <edge source="SRB" target="CHE">
      <data key="d0">74853</data>
    </edge>
    <edge source="SRB" target="ARE">
      <data key="d0">44699</data>
    </edge>
    <edge source="SRB" target="TUR">
      <data key="d0">181410</data>
    </edge>
    <edge source="SRB" target="MKD">
      <data key="d0">339651</data>
    </edge>
    <edge source="SRB" target="GBR">
      <data key="d0">3573901</data>
    </edge>
    <edge source="SRB" target="USA">
      <data key="d0">11797173</data>
    </edge>
    <edge source="TUN" target="DZA">
      <data key="d0">1053712</data>
    </edge>
    <edge source="TUN" target="ARG">
      <data key="d0">33530</data>
    </edge>
    <edge source="TUN" target="AUS">
      <data key="d0">127640</data>
    </edge>
    <edge source="TUN" target="BEL">
      <data key="d0">31211</data>
    </edge>
    <edge source="TUN" target="BGR">
      <data key="d0">274453</data>
    </edge>
    <edge source="TUN" target="CAN">
      <data key="d0">16302</data>
    </edge>
    <edge source="TUN" target="FRA">
      <data key="d0">261984563</data>
    </edge>
    <edge source="TUN" target="DEU">
      <data key="d0">273227</data>
    </edge>
    <edge source="TUN" target="GRC">
      <data key="d0">247000</data>
    </edge>
    <edge source="TUN" target="IRL">
      <data key="d0">264038</data>
    </edge>
    <edge source="TUN" target="ITA">
      <data key="d0">11527077</data>
    </edge>
    <edge source="TUN" target="MAR">
      <data key="d0">29254</data>
    </edge>
    <edge source="TUN" target="POL">
      <data key="d0">491769</data>
    </edge>
    <edge source="TUN" target="PRT">
      <data key="d0">39516</data>
    </edge>
    <edge source="TUN" target="ROU">
      <data key="d0">78866</data>
    </edge>
    <edge source="TUN" target="ESP">
      <data key="d0">269084</data>
    </edge>
    <edge source="TUN" target="CHE">
      <data key="d0">127849</data>
    </edge>
    <edge source="TUN" target="ARE">
      <data key="d0">127875</data>
    </edge>
    <edge source="TUN" target="TUR">
      <data key="d0">171157</data>
    </edge>
    <edge source="TUN" target="GBR">
      <data key="d0">11421276</data>
    </edge>
    <edge source="TUN" target="USA">
      <data key="d0">5947091</data>
    </edge>
    <edge source="EGY" target="AUS">
      <data key="d0">37392</data>
    </edge>
    <edge source="EGY" target="AUT">
      <data key="d0">30379</data>
    </edge>
    <edge source="EGY" target="HRV">
      <data key="d0">24076</data>
    </edge>
    <edge source="EGY" target="FRA">
      <data key="d0">15913</data>
    </edge>
    <edge source="EGY" target="IDN">
      <data key="d0">37684</data>
    </edge>
    <edge source="EGY" target="NLD">
      <data key="d0">78085</data>
    </edge>
    <edge source="EGY" target="POL">
      <data key="d0">40360</data>
    </edge>
    <edge source="EGY" target="SVN">
      <data key="d0">74192</data>
    </edge>
    <edge source="EGY" target="ESP">
      <data key="d0">129453</data>
    </edge>
    <edge source="EGY" target="SWE">
      <data key="d0">33340</data>
    </edge>
    <edge source="ARM" target="FRA">
      <data key="d0">12337</data>
    </edge>
    <edge source="ARM" target="RUS">
      <data key="d0">25235</data>
    </edge>
    <edge source="CRI" target="CAN">
      <data key="d0">115000</data>
    </edge>
    <edge source="CRI" target="HRV">
      <data key="d0">108731</data>
    </edge>
    <edge source="CRI" target="ECU">
      <data key="d0">294530</data>
    </edge>
    <edge source="CRI" target="GTM">
      <data key="d0">68355</data>
    </edge>
    <edge source="CRI" target="HND">
      <data key="d0">70243</data>
    </edge>
    <edge source="CRI" target="MEX">
      <data key="d0">170913</data>
    </edge>
    <edge source="CRI" target="NIC">
      <data key="d0">15236</data>
    </edge>
    <edge source="CRI" target="PAN">
      <data key="d0">160461</data>
    </edge>
    <edge source="CRI" target="USA">
      <data key="d0">1478972</data>
    </edge>
    <edge source="BEN" target="CHN">
      <data key="d0">30498</data>
    </edge>
    <edge source="BEN" target="FRA">
      <data key="d0">311140</data>
    </edge>
    <edge source="BEN" target="USA">
      <data key="d0">37353</data>
    </edge>
    <edge source="GMB" target="FRA">
      <data key="d0">16491</data>
    </edge>
    <edge source="GHA" target="FRA">
      <data key="d0">200043</data>
    </edge>
    <edge source="GHA" target="MUS">
      <data key="d0">75486</data>
    </edge>
    <edge source="GHA" target="NOR">
      <data key="d0">195908</data>
    </edge>
    <edge source="GHA" target="PHL">
      <data key="d0">18318</data>
    </edge>
    <edge source="GHA" target="ZAF">
      <data key="d0">151686</data>
    </edge>
    <edge source="GHA" target="TGO">
      <data key="d0">70642</data>
    </edge>
    <edge source="GHA" target="USA">
      <data key="d0">29860</data>
    </edge>
    <edge source="CIV" target="DZA">
      <data key="d0">2854404</data>
    </edge>
    <edge source="CIV" target="BEL">
      <data key="d0">13792</data>
    </edge>
    <edge source="CIV" target="FRA">
      <data key="d0">380829</data>
    </edge>
    <edge source="CIV" target="GHA">
      <data key="d0">128844627</data>
    </edge>
    <edge source="CIV" target="NLD">
      <data key="d0">19868</data>
    </edge>
    <edge source="CIV" target="SEN">
      <data key="d0">21422</data>
    </edge>
    <edge source="CIV" target="ZAF">
      <data key="d0">538933</data>
    </edge>
    <edge source="CIV" target="ESP">
      <data key="d0">437093</data>
    </edge>
    <edge source="CIV" target="TGO">
      <data key="d0">481402</data>
    </edge>
    <edge source="CIV" target="ARE">
      <data key="d0">62063</data>
    </edge>
    <edge source="CIV" target="EGY">
      <data key="d0">10001</data>
    </edge>
    <edge source="CIV" target="GBR">
      <data key="d0">360670</data>
    </edge>
    <edge source="CIV" target="USA">
      <data key="d0">23708</data>
    </edge>
    <edge source="MDG" target="CAN">
      <data key="d0">29638</data>
    </edge>
    <edge source="MDG" target="DNK">
      <data key="d0">96883</data>
    </edge>
    <edge source="MDG" target="FRA">
      <data key="d0">188579</data>
    </edge>
    <edge source="MDG" target="DEU">
      <data key="d0">187125</data>
    </edge>
    <edge source="MDG" target="MUS">
      <data key="d0">127628</data>
    </edge>
    <edge source="MDG" target="ZAF">
      <data key="d0">1046830</data>
    </edge>
    <edge source="MDG" target="USA">
      <data key="d0">957544</data>
    </edge>
    <edge source="NER" target="FRA">
      <data key="d0">45413</data>
    </edge>
    <edge source="NER" target="USA">
      <data key="d0">11531624</data>
    </edge>
    <edge source="ZWE" target="BWA">
      <data key="d0">6998014</data>
    </edge>
    <edge source="ZWE" target="MOZ">
      <data key="d0">193585</data>
    </edge>
    <edge source="ZWE" target="NAM">
      <data key="d0">19930</data>
    </edge>
    <edge source="ZWE" target="ZAF">
      <data key="d0">578512</data>
    </edge>
    <edge source="ZWE" target="USA">
      <data key="d0">86790</data>
    </edge>
    <edge source="TGO" target="BEL">
      <data key="d0">16555</data>
    </edge>
    <edge source="TGO" target="FRA">
      <data key="d0">11097</data>
    </edge>
    <edge source="TGO" target="ESP">
      <data key="d0">788202</data>
    </edge>
    <edge source="BFA" target="BEL">
      <data key="d0">22141</data>
    </edge>
    <edge source="BFA" target="FRA">
      <data key="d0">5235752</data>
    </edge>
    <edge source="BFA" target="NLD">
      <data key="d0">44282</data>
    </edge>
    <edge source="BFA" target="ZAF">
      <data key="d0">122880</data>
    </edge>
    <edge source="BFA" target="USA">
      <data key="d0">392891</data>
    </edge>
    <edge source="BWA" target="AUS">
      <data key="d0">432055</data>
    </edge>
    <edge source="BWA" target="FRA">
      <data key="d0">784852</data>
    </edge>
    <edge source="BWA" target="KOR">
      <data key="d0">939357</data>
    </edge>
    <edge source="BWA" target="MWI">
      <data key="d0">27249</data>
    </edge>
    <edge source="BWA" target="MYS">
      <data key="d0">33672</data>
    </edge>
    <edge source="BWA" target="NAM">
      <data key="d0">37438</data>
    </edge>
    <edge source="BWA" target="PER">
      <data key="d0">147324</data>
    </edge>
    <edge source="BWA" target="SRB">
      <data key="d0">34705</data>
    </edge>
    <edge source="BWA" target="ZAF">
      <data key="d0">4184618</data>
    </edge>
    <edge source="BWA" target="ESP">
      <data key="d0">66821</data>
    </edge>
    <edge source="BWA" target="CHE">
      <data key="d0">40297</data>
    </edge>
    <edge source="BWA" target="GBR">
      <data key="d0">545782</data>
    </edge>
    <edge source="BWA" target="USA">
      <data key="d0">620971</data>
    </edge>
    <edge source="MWI" target="ZAF">
      <data key="d0">66383</data>
    </edge>
    <edge source="ECU" target="ARG">
      <data key="d0">499316</data>
    </edge>
    <edge source="ECU" target="BRA">
      <data key="d0">116425</data>
    </edge>
    <edge source="ECU" target="CAN">
      <data key="d0">3177704</data>
    </edge>
    <edge source="ECU" target="CHL">
      <data key="d0">10878921</data>
    </edge>
    <edge source="ECU" target="COL">
      <data key="d0">388951</data>
    </edge>
    <edge source="ECU" target="CRI">
      <data key="d0">18960</data>
    </edge>
    <edge source="ECU" target="FRA">
      <data key="d0">1526635</data>
    </edge>
    <edge source="ECU" target="ISR">
      <data key="d0">26098</data>
    </edge>
    <edge source="ECU" target="MEX">
      <data key="d0">28491</data>
    </edge>
    <edge source="ECU" target="NZL">
      <data key="d0">70000</data>
    </edge>
    <edge source="ECU" target="NIC">
      <data key="d0">13042</data>
    </edge>
    <edge source="ECU" target="PAN">
      <data key="d0">190590</data>
    </edge>
    <edge source="ECU" target="PER">
      <data key="d0">1091042</data>
    </edge>
    <edge source="ECU" target="RUS">
      <data key="d0">21542</data>
    </edge>
    <edge source="ECU" target="SGP">
      <data key="d0">5435500</data>
    </edge>
    <edge source="ECU" target="ZAF">
      <data key="d0">6205558</data>
    </edge>
    <edge source="ECU" target="ESP">
      <data key="d0">1516761</data>
    </edge>
    <edge source="ECU" target="GBR">
      <data key="d0">209905</data>
    </edge>
    <edge source="ECU" target="USA">
      <data key="d0">39650161</data>
    </edge>
    <edge source="KGZ" target="GEO">
      <data key="d0">340000</data>
    </edge>
    <edge source="KGZ" target="ITA">
      <data key="d0">211209</data>
    </edge>
    <edge source="KGZ" target="ROU">
      <data key="d0">2053944</data>
    </edge>
    <edge source="KGZ" target="ARE">
      <data key="d0">8443400</data>
    </edge>
    <edge source="KGZ" target="TUR">
      <data key="d0">26013342</data>
    </edge>
    <edge source="KGZ" target="UKR">
      <data key="d0">271401</data>
    </edge>
    <edge source="KHM" target="CHN">
      <data key="d0">67127</data>
    </edge>
    <edge source="KHM" target="KOR">
      <data key="d0">143654</data>
    </edge>
    <edge source="KHM" target="SGP">
      <data key="d0">24052</data>
    </edge>
    <edge source="HND" target="CHN">
      <data key="d0">11092</data>
    </edge>
    <edge source="HND" target="CRI">
      <data key="d0">21280</data>
    </edge>
    <edge source="HND" target="USA">
      <data key="d0">62029</data>
    </edge>
    <edge source="JAM" target="CAN">
      <data key="d0">59961</data>
    </edge>
    <edge source="JAM" target="NLD">
      <data key="d0">5852797</data>
    </edge>
    <edge source="JAM" target="NZL">
      <data key="d0">253579</data>
    </edge>
    <edge source="JAM" target="PAN">
      <data key="d0">62268</data>
    </edge>
    <edge source="JAM" target="TUR">
      <data key="d0">930282</data>
    </edge>
    <edge source="JAM" target="GBR">
      <data key="d0">659167</data>
    </edge>
    <edge source="JAM" target="USA">
      <data key="d0">2003576</data>
    </edge>
    <edge source="NIC" target="USA">
      <data key="d0">1884629</data>
    </edge>
  </graph>
</graphml>
