# Supplementary material for: Core-periphery structure in sectoral international trade networks: A new approach to an old theory
Source: PLoS One. 2020 Apr 2;15(4):e0229547. doi: 10.1371/journal.pone.0229547 (PMC7117750; doi:10.1371/journal.pone.0229547)
Supplement: S8 File — (ZIP) [file pone.0229547.s008.zip › S8_File/Networks 2016/8-ANIMAL FEED STUFF.graphml]

<?xml version='1.0' encoding='utf-8'?>
<graphml xmlns="http://graphml.graphdrawing.org/xmlns" xmlns:xsi="http://www.w3.org/2001/XMLSchema-instance" xsi:schemaLocation="http://graphml.graphdrawing.org/xmlns http://graphml.graphdrawing.org/xmlns/1.0/graphml.xsd">
  <key attr.name="weight" attr.type="long" for="edge" id="d0" />
  <graph edgedefault="directed">
    <node id="ALB" />
    <node id="DEU" />
    <node id="SRB" />
    <node id="DZA" />
    <node id="ITA" />
    <node id="AZE" />
    <node id="GEO" />
    <node id="TUR" />
    <node id="ARG" />
    <node id="AUS" />
    <node id="BEL" />
    <node id="BOL" />
    <node id="BRA" />
    <node id="BLR" />
    <node id="CMR" />
    <node id="CAN" />
    <node id="CHL" />
    <node id="CHN" />
    <node id="COL" />
    <node id="CRI" />
    <node id="DNK" />
    <node id="ECU" />
    <node id="FRA" />
    <node id="GHA" />
    <node id="GRC" />
    <node id="GTM" />
    <node id="HND" />
    <node id="IDN" />
    <node id="IRL" />
    <node id="ISR" />
    <node id="CIV" />
    <node id="JAM" />
    <node id="JPN" />
    <node id="JOR" />
    <node id="KOR" />
    <node id="LBN" />
    <node id="LVA" />
    <node id="LTU" />
    <node id="MYS" />
    <node id="MUS" />
    <node id="MEX" />
    <node id="MAR" />
    <node id="MOZ" />
    <node id="OMN" />
    <node id="NLD" />
    <node id="NZL" />
    <node id="NOR" />
    <node id="PAK" />
    <node id="PAN" />
    <node id="PRY" />
    <node id="PER" />
    <node id="PHL" />
    <node id="POL" />
    <node id="PRT" />
    <node id="ROU" />
    <node id="RUS" />
    <node id="SAU" />
    <node id="SEN" />
    <node id="IND" />
    <node id="SGP" />
    <node id="VNM" />
    <node id="ZAF" />
    <node id="ESP" />
    <node id="THA" />
    <node id="ARE" />
    <node id="TUN" />
    <node id="EGY" />
    <node id="GBR" />
    <node id="USA" />
    <node id="URY" />
    <node id="BWA" />
    <node id="KHM" />
    <node id="LKA" />
    <node id="HKG" />
    <node id="CHE" />
    <node id="UKR" />
    <node id="AUT" />
    <node id="ARM" />
    <node id="BGR" />
    <node id="HRV" />
    <node id="CZE" />
    <node id="SLV" />
    <node id="EST" />
    <node id="FIN" />
    <node id="HUN" />
    <node id="KAZ" />
    <node id="MDA" />
    <node id="NIC" />
    <node id="SVK" />
    <node id="SVN" />
    <node id="SWE" />
    <node id="MKD" />
    <node id="TZA" />
    <node id="BEN" />
    <node id="ETH" />
    <node id="GMB" />
    <node id="KGZ" />
    <node id="MDG" />
    <node id="MRT" />
    <node id="NER" />
    <node id="TGO" />
    <node id="UGA" />
    <node id="BFA" />
    <node id="NAM" />
    <node id="ZWE" />
    <node id="BDI" />
    <node id="CAF" />
    <node id="PSE" />
    <node id="MWI" />
    <edge source="ALB" target="DEU">
      <data key="d0">406849</data>
    </edge>
    <edge source="ALB" target="SRB">
      <data key="d0">16563</data>
    </edge>
    <edge source="DEU" target="ALB">
      <data key="d0">2341324</data>
    </edge>
    <edge source="DEU" target="DZA">
      <data key="d0">2479893</data>
    </edge>
    <edge source="DEU" target="AZE">
      <data key="d0">197659</data>
    </edge>
    <edge source="DEU" target="ARG">
      <data key="d0">760205</data>
    </edge>
    <edge source="DEU" target="AUS">
      <data key="d0">1568403</data>
    </edge>
    <edge source="DEU" target="AUT">
      <data key="d0">348916311</data>
    </edge>
    <edge source="DEU" target="ARM">
      <data key="d0">3989648</data>
    </edge>
    <edge source="DEU" target="BEL">
      <data key="d0">132576010</data>
    </edge>
    <edge source="DEU" target="BOL">
      <data key="d0">35752</data>
    </edge>
    <edge source="DEU" target="BRA">
      <data key="d0">9118189</data>
    </edge>
    <edge source="DEU" target="BGR">
      <data key="d0">9198855</data>
    </edge>
    <edge source="DEU" target="BLR">
      <data key="d0">5745580</data>
    </edge>
    <edge source="DEU" target="CMR">
      <data key="d0">206969</data>
    </edge>
    <edge source="DEU" target="CAN">
      <data key="d0">1651357</data>
    </edge>
    <edge source="DEU" target="LKA">
      <data key="d0">113773</data>
    </edge>
    <edge source="DEU" target="CHL">
      <data key="d0">7572173</data>
    </edge>
    <edge source="DEU" target="CHN">
      <data key="d0">6576654</data>
    </edge>
    <edge source="DEU" target="COL">
      <data key="d0">940323</data>
    </edge>
    <edge source="DEU" target="CRI">
      <data key="d0">204996</data>
    </edge>
    <edge source="DEU" target="HRV">
      <data key="d0">13096822</data>
    </edge>
    <edge source="DEU" target="CZE">
      <data key="d0">176593059</data>
    </edge>
    <edge source="DEU" target="BEN">
      <data key="d0">29915</data>
    </edge>
    <edge source="DEU" target="DNK">
      <data key="d0">480306301</data>
    </edge>
    <edge source="DEU" target="ECU">
      <data key="d0">268217</data>
    </edge>
    <edge source="DEU" target="SLV">
      <data key="d0">41226</data>
    </edge>
    <edge source="DEU" target="ETH">
      <data key="d0">40597</data>
    </edge>
    <edge source="DEU" target="EST">
      <data key="d0">9713054</data>
    </edge>
    <edge source="DEU" target="FIN">
      <data key="d0">92078385</data>
    </edge>
    <edge source="DEU" target="FRA">
      <data key="d0">307031935</data>
    </edge>
    <edge source="DEU" target="GEO">
      <data key="d0">1016294</data>
    </edge>
    <edge source="DEU" target="GMB">
      <data key="d0">14251</data>
    </edge>
    <edge source="DEU" target="PSE">
      <data key="d0">58388</data>
    </edge>
    <edge source="DEU" target="GHA">
      <data key="d0">1291386</data>
    </edge>
    <edge source="DEU" target="GRC">
      <data key="d0">62403039</data>
    </edge>
    <edge source="DEU" target="HKG">
      <data key="d0">3005052</data>
    </edge>
    <edge source="DEU" target="HUN">
      <data key="d0">56926178</data>
    </edge>
    <edge source="DEU" target="IDN">
      <data key="d0">5116298</data>
    </edge>
    <edge source="DEU" target="IRL">
      <data key="d0">16269632</data>
    </edge>
    <edge source="DEU" target="ISR">
      <data key="d0">11148146</data>
    </edge>
    <edge source="DEU" target="ITA">
      <data key="d0">179162382</data>
    </edge>
    <edge source="DEU" target="CIV">
      <data key="d0">303823</data>
    </edge>
    <edge source="DEU" target="JPN">
      <data key="d0">13916568</data>
    </edge>
    <edge source="DEU" target="KAZ">
      <data key="d0">2025378</data>
    </edge>
    <edge source="DEU" target="JOR">
      <data key="d0">2107428</data>
    </edge>
    <edge source="DEU" target="KOR">
      <data key="d0">6220355</data>
    </edge>
    <edge source="DEU" target="KGZ">
      <data key="d0">124811</data>
    </edge>
    <edge source="DEU" target="LBN">
      <data key="d0">2198656</data>
    </edge>
    <edge source="DEU" target="LVA">
      <data key="d0">19117652</data>
    </edge>
    <edge source="DEU" target="LTU">
      <data key="d0">14884147</data>
    </edge>
    <edge source="DEU" target="MDG">
      <data key="d0">57355</data>
    </edge>
    <edge source="DEU" target="MYS">
      <data key="d0">4576516</data>
    </edge>
    <edge source="DEU" target="MUS">
      <data key="d0">84485</data>
    </edge>
    <edge source="DEU" target="MEX">
      <data key="d0">2449786</data>
    </edge>
    <edge source="DEU" target="MDA">
      <data key="d0">1917426</data>
    </edge>
    <edge source="DEU" target="MAR">
      <data key="d0">2414268</data>
    </edge>
    <edge source="DEU" target="OMN">
      <data key="d0">354047</data>
    </edge>
    <edge source="DEU" target="NLD">
      <data key="d0">793048600</data>
    </edge>
    <edge source="DEU" target="NZL">
      <data key="d0">869611</data>
    </edge>
    <edge source="DEU" target="NOR">
      <data key="d0">162220770</data>
    </edge>
    <edge source="DEU" target="PAK">
      <data key="d0">2035660</data>
    </edge>
    <edge source="DEU" target="PER">
      <data key="d0">377957</data>
    </edge>
    <edge source="DEU" target="PHL">
      <data key="d0">14424544</data>
    </edge>
    <edge source="DEU" target="POL">
      <data key="d0">338393687</data>
    </edge>
    <edge source="DEU" target="PRT">
      <data key="d0">11613733</data>
    </edge>
    <edge source="DEU" target="ROU">
      <data key="d0">20708300</data>
    </edge>
    <edge source="DEU" target="RUS">
      <data key="d0">88598351</data>
    </edge>
    <edge source="DEU" target="SAU">
      <data key="d0">7296136</data>
    </edge>
    <edge source="DEU" target="SEN">
      <data key="d0">118960</data>
    </edge>
    <edge source="DEU" target="SRB">
      <data key="d0">7048507</data>
    </edge>
    <edge source="DEU" target="IND">
      <data key="d0">2753174</data>
    </edge>
    <edge source="DEU" target="SGP">
      <data key="d0">4930171</data>
    </edge>
    <edge source="DEU" target="SVK">
      <data key="d0">16185189</data>
    </edge>
    <edge source="DEU" target="VNM">
      <data key="d0">4207010</data>
    </edge>
    <edge source="DEU" target="SVN">
      <data key="d0">27765996</data>
    </edge>
    <edge source="DEU" target="ZAF">
      <data key="d0">5813771</data>
    </edge>
    <edge source="DEU" target="ZWE">
      <data key="d0">31347</data>
    </edge>
    <edge source="DEU" target="ESP">
      <data key="d0">96192313</data>
    </edge>
    <edge source="DEU" target="SWE">
      <data key="d0">79007629</data>
    </edge>
    <edge source="DEU" target="CHE">
      <data key="d0">166013484</data>
    </edge>
    <edge source="DEU" target="THA">
      <data key="d0">39859464</data>
    </edge>
    <edge source="DEU" target="ARE">
      <data key="d0">2150577</data>
    </edge>
    <edge source="DEU" target="TUN">
      <data key="d0">44393</data>
    </edge>
    <edge source="DEU" target="TUR">
      <data key="d0">12134962</data>
    </edge>
    <edge source="DEU" target="UGA">
      <data key="d0">24274</data>
    </edge>
    <edge source="DEU" target="UKR">
      <data key="d0">12889602</data>
    </edge>
    <edge source="DEU" target="MKD">
      <data key="d0">1858685</data>
    </edge>
    <edge source="DEU" target="EGY">
      <data key="d0">7815342</data>
    </edge>
    <edge source="DEU" target="GBR">
      <data key="d0">199443142</data>
    </edge>
    <edge source="DEU" target="TZA">
      <data key="d0">38988</data>
    </edge>
    <edge source="DEU" target="USA">
      <data key="d0">57389079</data>
    </edge>
    <edge source="DEU" target="BFA">
      <data key="d0">13666</data>
    </edge>
    <edge source="DEU" target="URY">
      <data key="d0">67123</data>
    </edge>
    <edge source="SRB" target="ALB">
      <data key="d0">3553879</data>
    </edge>
    <edge source="SRB" target="AUT">
      <data key="d0">3951893</data>
    </edge>
    <edge source="SRB" target="BEL">
      <data key="d0">426901</data>
    </edge>
    <edge source="SRB" target="BGR">
      <data key="d0">1257273</data>
    </edge>
    <edge source="SRB" target="BLR">
      <data key="d0">1633303</data>
    </edge>
    <edge source="SRB" target="CHL">
      <data key="d0">15600</data>
    </edge>
    <edge source="SRB" target="CHN">
      <data key="d0">27277</data>
    </edge>
    <edge source="SRB" target="COL">
      <data key="d0">12480</data>
    </edge>
    <edge source="SRB" target="HRV">
      <data key="d0">10946036</data>
    </edge>
    <edge source="SRB" target="CZE">
      <data key="d0">1462391</data>
    </edge>
    <edge source="SRB" target="DNK">
      <data key="d0">92116</data>
    </edge>
    <edge source="SRB" target="FIN">
      <data key="d0">388439</data>
    </edge>
    <edge source="SRB" target="FRA">
      <data key="d0">2546827</data>
    </edge>
    <edge source="SRB" target="DEU">
      <data key="d0">6077640</data>
    </edge>
    <edge source="SRB" target="GRC">
      <data key="d0">4729224</data>
    </edge>
    <edge source="SRB" target="HUN">
      <data key="d0">5838294</data>
    </edge>
    <edge source="SRB" target="IRL">
      <data key="d0">46209</data>
    </edge>
    <edge source="SRB" target="ISR">
      <data key="d0">1662013</data>
    </edge>
    <edge source="SRB" target="ITA">
      <data key="d0">30241415</data>
    </edge>
    <edge source="SRB" target="LVA">
      <data key="d0">180668</data>
    </edge>
    <edge source="SRB" target="LTU">
      <data key="d0">90165</data>
    </edge>
    <edge source="SRB" target="MYS">
      <data key="d0">50657</data>
    </edge>
    <edge source="SRB" target="MEX">
      <data key="d0">882924</data>
    </edge>
    <edge source="SRB" target="MDA">
      <data key="d0">65646</data>
    </edge>
    <edge source="SRB" target="NLD">
      <data key="d0">160411</data>
    </edge>
    <edge source="SRB" target="NOR">
      <data key="d0">25718</data>
    </edge>
    <edge source="SRB" target="PAK">
      <data key="d0">47974</data>
    </edge>
    <edge source="SRB" target="PER">
      <data key="d0">726282</data>
    </edge>
    <edge source="SRB" target="PHL">
      <data key="d0">100375</data>
    </edge>
    <edge source="SRB" target="POL">
      <data key="d0">2323006</data>
    </edge>
    <edge source="SRB" target="ROU">
      <data key="d0">1490600</data>
    </edge>
    <edge source="SRB" target="RUS">
      <data key="d0">6010564</data>
    </edge>
    <edge source="SRB" target="SVK">
      <data key="d0">2618605</data>
    </edge>
    <edge source="SRB" target="SVN">
      <data key="d0">3007306</data>
    </edge>
    <edge source="SRB" target="SWE">
      <data key="d0">42388</data>
    </edge>
    <edge source="SRB" target="CHE">
      <data key="d0">5177225</data>
    </edge>
    <edge source="SRB" target="THA">
      <data key="d0">501008</data>
    </edge>
    <edge source="SRB" target="TUR">
      <data key="d0">1684006</data>
    </edge>
    <edge source="SRB" target="UGA">
      <data key="d0">13832</data>
    </edge>
    <edge source="SRB" target="UKR">
      <data key="d0">19317</data>
    </edge>
    <edge source="SRB" target="MKD">
      <data key="d0">4973195</data>
    </edge>
    <edge source="SRB" target="EGY">
      <data key="d0">15904</data>
    </edge>
    <edge source="SRB" target="GBR">
      <data key="d0">1944608</data>
    </edge>
    <edge source="DZA" target="ITA">
      <data key="d0">23660</data>
    </edge>
    <edge source="ITA" target="ALB">
      <data key="d0">8603049</data>
    </edge>
    <edge source="ITA" target="DZA">
      <data key="d0">8074610</data>
    </edge>
    <edge source="ITA" target="AZE">
      <data key="d0">40242</data>
    </edge>
    <edge source="ITA" target="ARG">
      <data key="d0">232038</data>
    </edge>
    <edge source="ITA" target="AUS">
      <data key="d0">557685</data>
    </edge>
    <edge source="ITA" target="AUT">
      <data key="d0">41150838</data>
    </edge>
    <edge source="ITA" target="ARM">
      <data key="d0">2912315</data>
    </edge>
    <edge source="ITA" target="BEL">
      <data key="d0">19701491</data>
    </edge>
    <edge source="ITA" target="BRA">
      <data key="d0">1383513</data>
    </edge>
    <edge source="ITA" target="BGR">
      <data key="d0">5835758</data>
    </edge>
    <edge source="ITA" target="BLR">
      <data key="d0">938083</data>
    </edge>
    <edge source="ITA" target="KHM">
      <data key="d0">2465421</data>
    </edge>
    <edge source="ITA" target="CAN">
      <data key="d0">1906072</data>
    </edge>
    <edge source="ITA" target="LKA">
      <data key="d0">1647144</data>
    </edge>
    <edge source="ITA" target="CHL">
      <data key="d0">6349745</data>
    </edge>
    <edge source="ITA" target="CHN">
      <data key="d0">7978291</data>
    </edge>
    <edge source="ITA" target="COL">
      <data key="d0">534766</data>
    </edge>
    <edge source="ITA" target="CRI">
      <data key="d0">182888</data>
    </edge>
    <edge source="ITA" target="HRV">
      <data key="d0">35384291</data>
    </edge>
    <edge source="ITA" target="CZE">
      <data key="d0">15867781</data>
    </edge>
    <edge source="ITA" target="DNK">
      <data key="d0">10898457</data>
    </edge>
    <edge source="ITA" target="EST">
      <data key="d0">383022</data>
    </edge>
    <edge source="ITA" target="FIN">
      <data key="d0">4155681</data>
    </edge>
    <edge source="ITA" target="FRA">
      <data key="d0">64098636</data>
    </edge>
    <edge source="ITA" target="GEO">
      <data key="d0">1352582</data>
    </edge>
    <edge source="ITA" target="PSE">
      <data key="d0">16783</data>
    </edge>
    <edge source="ITA" target="DEU">
      <data key="d0">49637744</data>
    </edge>
    <edge source="ITA" target="GHA">
      <data key="d0">2115850</data>
    </edge>
    <edge source="ITA" target="GRC">
      <data key="d0">59900719</data>
    </edge>
    <edge source="ITA" target="HKG">
      <data key="d0">2179313</data>
    </edge>
    <edge source="ITA" target="HUN">
      <data key="d0">18279464</data>
    </edge>
    <edge source="ITA" target="IDN">
      <data key="d0">1973046</data>
    </edge>
    <edge source="ITA" target="IRL">
      <data key="d0">603423</data>
    </edge>
    <edge source="ITA" target="ISR">
      <data key="d0">8355509</data>
    </edge>
    <edge source="ITA" target="CIV">
      <data key="d0">93635</data>
    </edge>
    <edge source="ITA" target="JPN">
      <data key="d0">8950509</data>
    </edge>
    <edge source="ITA" target="KAZ">
      <data key="d0">250008</data>
    </edge>
    <edge source="ITA" target="JOR">
      <data key="d0">2961015</data>
    </edge>
    <edge source="ITA" target="KOR">
      <data key="d0">3812990</data>
    </edge>
    <edge source="ITA" target="KGZ">
      <data key="d0">15814</data>
    </edge>
    <edge source="ITA" target="LBN">
      <data key="d0">3905499</data>
    </edge>
    <edge source="ITA" target="LVA">
      <data key="d0">1084720</data>
    </edge>
    <edge source="ITA" target="LTU">
      <data key="d0">758349</data>
    </edge>
    <edge source="ITA" target="MYS">
      <data key="d0">2014457</data>
    </edge>
    <edge source="ITA" target="MUS">
      <data key="d0">54491</data>
    </edge>
    <edge source="ITA" target="MEX">
      <data key="d0">693550</data>
    </edge>
    <edge source="ITA" target="MDA">
      <data key="d0">302098</data>
    </edge>
    <edge source="ITA" target="MAR">
      <data key="d0">3939573</data>
    </edge>
    <edge source="ITA" target="OMN">
      <data key="d0">433371</data>
    </edge>
    <edge source="ITA" target="NLD">
      <data key="d0">44176363</data>
    </edge>
    <edge source="ITA" target="NZL">
      <data key="d0">15006</data>
    </edge>
    <edge source="ITA" target="NER">
      <data key="d0">33047</data>
    </edge>
    <edge source="ITA" target="NOR">
      <data key="d0">2359157</data>
    </edge>
    <edge source="ITA" target="PAK">
      <data key="d0">612117</data>
    </edge>
    <edge source="ITA" target="PAN">
      <data key="d0">119520</data>
    </edge>
    <edge source="ITA" target="PHL">
      <data key="d0">59820230</data>
    </edge>
    <edge source="ITA" target="POL">
      <data key="d0">22896802</data>
    </edge>
    <edge source="ITA" target="PRT">
      <data key="d0">8451698</data>
    </edge>
    <edge source="ITA" target="ROU">
      <data key="d0">12297436</data>
    </edge>
    <edge source="ITA" target="RUS">
      <data key="d0">33454352</data>
    </edge>
    <edge source="ITA" target="SAU">
      <data key="d0">6631480</data>
    </edge>
    <edge source="ITA" target="SRB">
      <data key="d0">8220644</data>
    </edge>
    <edge source="ITA" target="IND">
      <data key="d0">2164744</data>
    </edge>
    <edge source="ITA" target="SGP">
      <data key="d0">4010952</data>
    </edge>
    <edge source="ITA" target="SVK">
      <data key="d0">1661466</data>
    </edge>
    <edge source="ITA" target="VNM">
      <data key="d0">24991501</data>
    </edge>
    <edge source="ITA" target="SVN">
      <data key="d0">9290564</data>
    </edge>
    <edge source="ITA" target="ZAF">
      <data key="d0">785649</data>
    </edge>
    <edge source="ITA" target="ESP">
      <data key="d0">41460438</data>
    </edge>
    <edge source="ITA" target="SWE">
      <data key="d0">3058038</data>
    </edge>
    <edge source="ITA" target="CHE">
      <data key="d0">18761608</data>
    </edge>
    <edge source="ITA" target="THA">
      <data key="d0">17843000</data>
    </edge>
    <edge source="ITA" target="ARE">
      <data key="d0">71535798</data>
    </edge>
    <edge source="ITA" target="TUN">
      <data key="d0">43153056</data>
    </edge>
    <edge source="ITA" target="TUR">
      <data key="d0">28051536</data>
    </edge>
    <edge source="ITA" target="UKR">
      <data key="d0">2904755</data>
    </edge>
    <edge source="ITA" target="MKD">
      <data key="d0">1009124</data>
    </edge>
    <edge source="ITA" target="EGY">
      <data key="d0">5569601</data>
    </edge>
    <edge source="ITA" target="GBR">
      <data key="d0">20542441</data>
    </edge>
    <edge source="ITA" target="TZA">
      <data key="d0">10492</data>
    </edge>
    <edge source="ITA" target="USA">
      <data key="d0">6368488</data>
    </edge>
    <edge source="ITA" target="URY">
      <data key="d0">74583</data>
    </edge>
    <edge source="AZE" target="GEO">
      <data key="d0">2132669</data>
    </edge>
    <edge source="AZE" target="TUR">
      <data key="d0">650080</data>
    </edge>
    <edge source="GEO" target="AZE">
      <data key="d0">4492087</data>
    </edge>
    <edge source="GEO" target="ARM">
      <data key="d0">7730533</data>
    </edge>
    <edge source="GEO" target="SAU">
      <data key="d0">105347</data>
    </edge>
    <edge source="GEO" target="ARE">
      <data key="d0">37742</data>
    </edge>
    <edge source="GEO" target="TUR">
      <data key="d0">13770130</data>
    </edge>
    <edge source="GEO" target="EGY">
      <data key="d0">25480</data>
    </edge>
    <edge source="TUR" target="ALB">
      <data key="d0">1729652</data>
    </edge>
    <edge source="TUR" target="AZE">
      <data key="d0">3285355</data>
    </edge>
    <edge source="TUR" target="AUT">
      <data key="d0">33426</data>
    </edge>
    <edge source="TUR" target="BEL">
      <data key="d0">254781</data>
    </edge>
    <edge source="TUR" target="BGR">
      <data key="d0">192019</data>
    </edge>
    <edge source="TUR" target="CAN">
      <data key="d0">1048057</data>
    </edge>
    <edge source="TUR" target="CZE">
      <data key="d0">13934</data>
    </edge>
    <edge source="TUR" target="DNK">
      <data key="d0">803346</data>
    </edge>
    <edge source="TUR" target="FRA">
      <data key="d0">25028</data>
    </edge>
    <edge source="TUR" target="GEO">
      <data key="d0">1730633</data>
    </edge>
    <edge source="TUR" target="DEU">
      <data key="d0">1320610</data>
    </edge>
    <edge source="TUR" target="GHA">
      <data key="d0">63145</data>
    </edge>
    <edge source="TUR" target="GRC">
      <data key="d0">997859</data>
    </edge>
    <edge source="TUR" target="HUN">
      <data key="d0">137229</data>
    </edge>
    <edge source="TUR" target="IRL">
      <data key="d0">108218</data>
    </edge>
    <edge source="TUR" target="ISR">
      <data key="d0">2333600</data>
    </edge>
    <edge source="TUR" target="ITA">
      <data key="d0">128285</data>
    </edge>
    <edge source="TUR" target="CIV">
      <data key="d0">47830</data>
    </edge>
    <edge source="TUR" target="JOR">
      <data key="d0">433919</data>
    </edge>
    <edge source="TUR" target="KOR">
      <data key="d0">199970</data>
    </edge>
    <edge source="TUR" target="LBN">
      <data key="d0">2600643</data>
    </edge>
    <edge source="TUR" target="MYS">
      <data key="d0">137876</data>
    </edge>
    <edge source="TUR" target="MRT">
      <data key="d0">58417</data>
    </edge>
    <edge source="TUR" target="NLD">
      <data key="d0">1530345</data>
    </edge>
    <edge source="TUR" target="NZL">
      <data key="d0">17393</data>
    </edge>
    <edge source="TUR" target="PAK">
      <data key="d0">768365</data>
    </edge>
    <edge source="TUR" target="PHL">
      <data key="d0">58349</data>
    </edge>
    <edge source="TUR" target="POL">
      <data key="d0">227025</data>
    </edge>
    <edge source="TUR" target="PRT">
      <data key="d0">42574</data>
    </edge>
    <edge source="TUR" target="ROU">
      <data key="d0">132724</data>
    </edge>
    <edge source="TUR" target="RUS">
      <data key="d0">462440</data>
    </edge>
    <edge source="TUR" target="SAU">
      <data key="d0">5629906</data>
    </edge>
    <edge source="TUR" target="SEN">
      <data key="d0">59826</data>
    </edge>
    <edge source="TUR" target="VNM">
      <data key="d0">371510</data>
    </edge>
    <edge source="TUR" target="ESP">
      <data key="d0">142790</data>
    </edge>
    <edge source="TUR" target="CHE">
      <data key="d0">1698106</data>
    </edge>
    <edge source="TUR" target="ARE">
      <data key="d0">604854</data>
    </edge>
    <edge source="TUR" target="UGA">
      <data key="d0">36550</data>
    </edge>
    <edge source="TUR" target="UKR">
      <data key="d0">21871</data>
    </edge>
    <edge source="TUR" target="MKD">
      <data key="d0">14177</data>
    </edge>
    <edge source="TUR" target="EGY">
      <data key="d0">725670</data>
    </edge>
    <edge source="TUR" target="GBR">
      <data key="d0">257372</data>
    </edge>
    <edge source="TUR" target="TZA">
      <data key="d0">26771</data>
    </edge>
    <edge source="TUR" target="USA">
      <data key="d0">4734473</data>
    </edge>
    <edge source="TUR" target="URY">
      <data key="d0">19152</data>
    </edge>
    <edge source="ARG" target="DZA">
      <data key="d0">424032920</data>
    </edge>
    <edge source="ARG" target="AUS">
      <data key="d0">255364697</data>
    </edge>
    <edge source="ARG" target="BEL">
      <data key="d0">82195847</data>
    </edge>
    <edge source="ARG" target="BOL">
      <data key="d0">12184290</data>
    </edge>
    <edge source="ARG" target="BRA">
      <data key="d0">3731019</data>
    </edge>
    <edge source="ARG" target="BLR">
      <data key="d0">15375579</data>
    </edge>
    <edge source="ARG" target="CMR">
      <data key="d0">11228000</data>
    </edge>
    <edge source="ARG" target="CAN">
      <data key="d0">1077727</data>
    </edge>
    <edge source="ARG" target="CHL">
      <data key="d0">214582570</data>
    </edge>
    <edge source="ARG" target="CHN">
      <data key="d0">14837677</data>
    </edge>
    <edge source="ARG" target="COL">
      <data key="d0">11103589</data>
    </edge>
    <edge source="ARG" target="CRI">
      <data key="d0">179373</data>
    </edge>
    <edge source="ARG" target="DNK">
      <data key="d0">203096209</data>
    </edge>
    <edge source="ARG" target="ECU">
      <data key="d0">79431424</data>
    </edge>
    <edge source="ARG" target="FRA">
      <data key="d0">97761597</data>
    </edge>
    <edge source="ARG" target="DEU">
      <data key="d0">166327765</data>
    </edge>
    <edge source="ARG" target="GHA">
      <data key="d0">7358133</data>
    </edge>
    <edge source="ARG" target="GRC">
      <data key="d0">92746451</data>
    </edge>
    <edge source="ARG" target="GTM">
      <data key="d0">1666978</data>
    </edge>
    <edge source="ARG" target="HND">
      <data key="d0">59094</data>
    </edge>
    <edge source="ARG" target="IDN">
      <data key="d0">833547242</data>
    </edge>
    <edge source="ARG" target="IRL">
      <data key="d0">164465733</data>
    </edge>
    <edge source="ARG" target="ISR">
      <data key="d0">26361772</data>
    </edge>
    <edge source="ARG" target="ITA">
      <data key="d0">506368602</data>
    </edge>
    <edge source="ARG" target="CIV">
      <data key="d0">14792227</data>
    </edge>
    <edge source="ARG" target="JAM">
      <data key="d0">28080</data>
    </edge>
    <edge source="ARG" target="JPN">
      <data key="d0">54875640</data>
    </edge>
    <edge source="ARG" target="JOR">
      <data key="d0">103367804</data>
    </edge>
    <edge source="ARG" target="KOR">
      <data key="d0">130814295</data>
    </edge>
    <edge source="ARG" target="LBN">
      <data key="d0">62905516</data>
    </edge>
    <edge source="ARG" target="LVA">
      <data key="d0">75214230</data>
    </edge>
    <edge source="ARG" target="LTU">
      <data key="d0">26118915</data>
    </edge>
    <edge source="ARG" target="MYS">
      <data key="d0">416075777</data>
    </edge>
    <edge source="ARG" target="MUS">
      <data key="d0">16699891</data>
    </edge>
    <edge source="ARG" target="MEX">
      <data key="d0">2343699</data>
    </edge>
    <edge source="ARG" target="MAR">
      <data key="d0">126803428</data>
    </edge>
    <edge source="ARG" target="MOZ">
      <data key="d0">1862500</data>
    </edge>
    <edge source="ARG" target="OMN">
      <data key="d0">26355</data>
    </edge>
    <edge source="ARG" target="NLD">
      <data key="d0">388061305</data>
    </edge>
    <edge source="ARG" target="NZL">
      <data key="d0">61980295</data>
    </edge>
    <edge source="ARG" target="NOR">
      <data key="d0">63624</data>
    </edge>
    <edge source="ARG" target="PAK">
      <data key="d0">137147221</data>
    </edge>
    <edge source="ARG" target="PAN">
      <data key="d0">852277</data>
    </edge>
    <edge source="ARG" target="PRY">
      <data key="d0">12717887</data>
    </edge>
    <edge source="ARG" target="PER">
      <data key="d0">37143981</data>
    </edge>
    <edge source="ARG" target="PHL">
      <data key="d0">251859747</data>
    </edge>
    <edge source="ARG" target="POL">
      <data key="d0">537370192</data>
    </edge>
    <edge source="ARG" target="PRT">
      <data key="d0">38207356</data>
    </edge>
    <edge source="ARG" target="ROU">
      <data key="d0">39368085</data>
    </edge>
    <edge source="ARG" target="RUS">
      <data key="d0">2190000</data>
    </edge>
    <edge source="ARG" target="SAU">
      <data key="d0">165460009</data>
    </edge>
    <edge source="ARG" target="SEN">
      <data key="d0">8567552</data>
    </edge>
    <edge source="ARG" target="IND">
      <data key="d0">205559</data>
    </edge>
    <edge source="ARG" target="SGP">
      <data key="d0">49609</data>
    </edge>
    <edge source="ARG" target="VNM">
      <data key="d0">1503595117</data>
    </edge>
    <edge source="ARG" target="ZAF">
      <data key="d0">228337662</data>
    </edge>
    <edge source="ARG" target="ESP">
      <data key="d0">633427480</data>
    </edge>
    <edge source="ARG" target="THA">
      <data key="d0">191008359</data>
    </edge>
    <edge source="ARG" target="ARE">
      <data key="d0">38721253</data>
    </edge>
    <edge source="ARG" target="TUN">
      <data key="d0">46747213</data>
    </edge>
    <edge source="ARG" target="TUR">
      <data key="d0">286529272</data>
    </edge>
    <edge source="ARG" target="EGY">
      <data key="d0">553862761</data>
    </edge>
    <edge source="ARG" target="GBR">
      <data key="d0">397909462</data>
    </edge>
    <edge source="ARG" target="USA">
      <data key="d0">18907252</data>
    </edge>
    <edge source="ARG" target="URY">
      <data key="d0">55928831</data>
    </edge>
    <edge source="AUS" target="DZA">
      <data key="d0">139829</data>
    </edge>
    <edge source="AUS" target="BEL">
      <data key="d0">26575</data>
    </edge>
    <edge source="AUS" target="BWA">
      <data key="d0">165701</data>
    </edge>
    <edge source="AUS" target="BRA">
      <data key="d0">513224</data>
    </edge>
    <edge source="AUS" target="KHM">
      <data key="d0">118762</data>
    </edge>
    <edge source="AUS" target="CAN">
      <data key="d0">8025029</data>
    </edge>
    <edge source="AUS" target="LKA">
      <data key="d0">4434879</data>
    </edge>
    <edge source="AUS" target="CHL">
      <data key="d0">12088</data>
    </edge>
    <edge source="AUS" target="CHN">
      <data key="d0">91592004</data>
    </edge>
    <edge source="AUS" target="DNK">
      <data key="d0">34718</data>
    </edge>
    <edge source="AUS" target="FRA">
      <data key="d0">402780</data>
    </edge>
    <edge source="AUS" target="DEU">
      <data key="d0">800781</data>
    </edge>
    <edge source="AUS" target="HKG">
      <data key="d0">4260288</data>
    </edge>
    <edge source="AUS" target="IDN">
      <data key="d0">63294420</data>
    </edge>
    <edge source="AUS" target="IRL">
      <data key="d0">115839</data>
    </edge>
    <edge source="AUS" target="ISR">
      <data key="d0">88452</data>
    </edge>
    <edge source="AUS" target="ITA">
      <data key="d0">234396</data>
    </edge>
    <edge source="AUS" target="JPN">
      <data key="d0">206615232</data>
    </edge>
    <edge source="AUS" target="JOR">
      <data key="d0">215428</data>
    </edge>
    <edge source="AUS" target="KOR">
      <data key="d0">84685399</data>
    </edge>
    <edge source="AUS" target="LBN">
      <data key="d0">60680</data>
    </edge>
    <edge source="AUS" target="LTU">
      <data key="d0">1146416</data>
    </edge>
    <edge source="AUS" target="MYS">
      <data key="d0">17867824</data>
    </edge>
    <edge source="AUS" target="MUS">
      <data key="d0">316479</data>
    </edge>
    <edge source="AUS" target="MAR">
      <data key="d0">118074</data>
    </edge>
    <edge source="AUS" target="OMN">
      <data key="d0">42833</data>
    </edge>
    <edge source="AUS" target="NLD">
      <data key="d0">19327445</data>
    </edge>
    <edge source="AUS" target="NZL">
      <data key="d0">97045305</data>
    </edge>
    <edge source="AUS" target="PAK">
      <data key="d0">152700</data>
    </edge>
    <edge source="AUS" target="PER">
      <data key="d0">34600</data>
    </edge>
    <edge source="AUS" target="PHL">
      <data key="d0">15525506</data>
    </edge>
    <edge source="AUS" target="ROU">
      <data key="d0">30056</data>
    </edge>
    <edge source="AUS" target="RUS">
      <data key="d0">2242886</data>
    </edge>
    <edge source="AUS" target="SAU">
      <data key="d0">2782271</data>
    </edge>
    <edge source="AUS" target="IND">
      <data key="d0">1230719</data>
    </edge>
    <edge source="AUS" target="SGP">
      <data key="d0">5356697</data>
    </edge>
    <edge source="AUS" target="VNM">
      <data key="d0">13366197</data>
    </edge>
    <edge source="AUS" target="ZAF">
      <data key="d0">940884</data>
    </edge>
    <edge source="AUS" target="CHE">
      <data key="d0">45271</data>
    </edge>
    <edge source="AUS" target="THA">
      <data key="d0">12815156</data>
    </edge>
    <edge source="AUS" target="ARE">
      <data key="d0">3635901</data>
    </edge>
    <edge source="AUS" target="UKR">
      <data key="d0">64703</data>
    </edge>
    <edge source="AUS" target="EGY">
      <data key="d0">8028815</data>
    </edge>
    <edge source="AUS" target="GBR">
      <data key="d0">1090990</data>
    </edge>
    <edge source="AUS" target="USA">
      <data key="d0">29599560</data>
    </edge>
    <edge source="AUS" target="URY">
      <data key="d0">123162</data>
    </edge>
    <edge source="BEL" target="ALB">
      <data key="d0">54862</data>
    </edge>
    <edge source="BEL" target="DZA">
      <data key="d0">25886451</data>
    </edge>
    <edge source="BEL" target="AZE">
      <data key="d0">849054</data>
    </edge>
    <edge source="BEL" target="ARG">
      <data key="d0">902835</data>
    </edge>
    <edge source="BEL" target="AUS">
      <data key="d0">1885934</data>
    </edge>
    <edge source="BEL" target="AUT">
      <data key="d0">6233838</data>
    </edge>
    <edge source="BEL" target="ARM">
      <data key="d0">275402</data>
    </edge>
    <edge source="BEL" target="BRA">
      <data key="d0">4157481</data>
    </edge>
    <edge source="BEL" target="BGR">
      <data key="d0">4103751</data>
    </edge>
    <edge source="BEL" target="BLR">
      <data key="d0">5717760</data>
    </edge>
    <edge source="BEL" target="KHM">
      <data key="d0">37969</data>
    </edge>
    <edge source="BEL" target="CMR">
      <data key="d0">7437349</data>
    </edge>
    <edge source="BEL" target="CAN">
      <data key="d0">2502809</data>
    </edge>
    <edge source="BEL" target="LKA">
      <data key="d0">1318712</data>
    </edge>
    <edge source="BEL" target="CHL">
      <data key="d0">2126218</data>
    </edge>
    <edge source="BEL" target="CHN">
      <data key="d0">11269249</data>
    </edge>
    <edge source="BEL" target="COL">
      <data key="d0">554068</data>
    </edge>
    <edge source="BEL" target="CRI">
      <data key="d0">319548</data>
    </edge>
    <edge source="BEL" target="HRV">
      <data key="d0">4532003</data>
    </edge>
    <edge source="BEL" target="CZE">
      <data key="d0">15095026</data>
    </edge>
    <edge source="BEL" target="BEN">
      <data key="d0">1032840</data>
    </edge>
    <edge source="BEL" target="DNK">
      <data key="d0">61103322</data>
    </edge>
    <edge source="BEL" target="ECU">
      <data key="d0">1463775</data>
    </edge>
    <edge source="BEL" target="ETH">
      <data key="d0">232288</data>
    </edge>
    <edge source="BEL" target="EST">
      <data key="d0">2767635</data>
    </edge>
    <edge source="BEL" target="FIN">
      <data key="d0">34265329</data>
    </edge>
    <edge source="BEL" target="FRA">
      <data key="d0">652814337</data>
    </edge>
    <edge source="BEL" target="GEO">
      <data key="d0">1401925</data>
    </edge>
    <edge source="BEL" target="GMB">
      <data key="d0">19876</data>
    </edge>
    <edge source="BEL" target="DEU">
      <data key="d0">180096326</data>
    </edge>
    <edge source="BEL" target="GHA">
      <data key="d0">5862463</data>
    </edge>
    <edge source="BEL" target="GRC">
      <data key="d0">15827983</data>
    </edge>
    <edge source="BEL" target="GTM">
      <data key="d0">490320</data>
    </edge>
    <edge source="BEL" target="HND">
      <data key="d0">289069</data>
    </edge>
    <edge source="BEL" target="HKG">
      <data key="d0">1332721</data>
    </edge>
    <edge source="BEL" target="HUN">
      <data key="d0">20239522</data>
    </edge>
    <edge source="BEL" target="IDN">
      <data key="d0">6500977</data>
    </edge>
    <edge source="BEL" target="IRL">
      <data key="d0">29797228</data>
    </edge>
    <edge source="BEL" target="ISR">
      <data key="d0">12040636</data>
    </edge>
    <edge source="BEL" target="ITA">
      <data key="d0">46807397</data>
    </edge>
    <edge source="BEL" target="CIV">
      <data key="d0">7714693</data>
    </edge>
    <edge source="BEL" target="JAM">
      <data key="d0">1079348</data>
    </edge>
    <edge source="BEL" target="JPN">
      <data key="d0">38883614</data>
    </edge>
    <edge source="BEL" target="KAZ">
      <data key="d0">692333</data>
    </edge>
    <edge source="BEL" target="JOR">
      <data key="d0">4543115</data>
    </edge>
    <edge source="BEL" target="KOR">
      <data key="d0">3373468</data>
    </edge>
    <edge source="BEL" target="KGZ">
      <data key="d0">34483</data>
    </edge>
    <edge source="BEL" target="LBN">
      <data key="d0">3595263</data>
    </edge>
    <edge source="BEL" target="LVA">
      <data key="d0">3004209</data>
    </edge>
    <edge source="BEL" target="LTU">
      <data key="d0">8565405</data>
    </edge>
    <edge source="BEL" target="MDG">
      <data key="d0">288345</data>
    </edge>
    <edge source="BEL" target="MYS">
      <data key="d0">7106541</data>
    </edge>
    <edge source="BEL" target="MRT">
      <data key="d0">200657</data>
    </edge>
    <edge source="BEL" target="MUS">
      <data key="d0">416862</data>
    </edge>
    <edge source="BEL" target="MEX">
      <data key="d0">6172404</data>
    </edge>
    <edge source="BEL" target="MDA">
      <data key="d0">117837</data>
    </edge>
    <edge source="BEL" target="MAR">
      <data key="d0">3329481</data>
    </edge>
    <edge source="BEL" target="OMN">
      <data key="d0">446737</data>
    </edge>
    <edge source="BEL" target="NLD">
      <data key="d0">487530950</data>
    </edge>
    <edge source="BEL" target="NZL">
      <data key="d0">225313</data>
    </edge>
    <edge source="BEL" target="NIC">
      <data key="d0">104852</data>
    </edge>
    <edge source="BEL" target="NER">
      <data key="d0">276603</data>
    </edge>
    <edge source="BEL" target="NOR">
      <data key="d0">3148445</data>
    </edge>
    <edge source="BEL" target="PAK">
      <data key="d0">5849395</data>
    </edge>
    <edge source="BEL" target="PAN">
      <data key="d0">255848</data>
    </edge>
    <edge source="BEL" target="PER">
      <data key="d0">1111265</data>
    </edge>
    <edge source="BEL" target="PHL">
      <data key="d0">10347506</data>
    </edge>
    <edge source="BEL" target="POL">
      <data key="d0">42771209</data>
    </edge>
    <edge source="BEL" target="PRT">
      <data key="d0">15529594</data>
    </edge>
    <edge source="BEL" target="ROU">
      <data key="d0">10643700</data>
    </edge>
    <edge source="BEL" target="RUS">
      <data key="d0">30667287</data>
    </edge>
    <edge source="BEL" target="SAU">
      <data key="d0">6602896</data>
    </edge>
    <edge source="BEL" target="SEN">
      <data key="d0">684096</data>
    </edge>
    <edge source="BEL" target="SRB">
      <data key="d0">1568161</data>
    </edge>
    <edge source="BEL" target="IND">
      <data key="d0">4817210</data>
    </edge>
    <edge source="BEL" target="SGP">
      <data key="d0">573583</data>
    </edge>
    <edge source="BEL" target="SVK">
      <data key="d0">1625120</data>
    </edge>
    <edge source="BEL" target="VNM">
      <data key="d0">11149854</data>
    </edge>
    <edge source="BEL" target="SVN">
      <data key="d0">2699923</data>
    </edge>
    <edge source="BEL" target="ZAF">
      <data key="d0">4022620</data>
    </edge>
    <edge source="BEL" target="ESP">
      <data key="d0">63711478</data>
    </edge>
    <edge source="BEL" target="SWE">
      <data key="d0">13896174</data>
    </edge>
    <edge source="BEL" target="CHE">
      <data key="d0">5105173</data>
    </edge>
    <edge source="BEL" target="THA">
      <data key="d0">14576724</data>
    </edge>
    <edge source="BEL" target="TGO">
      <data key="d0">908626</data>
    </edge>
    <edge source="BEL" target="ARE">
      <data key="d0">3626024</data>
    </edge>
    <edge source="BEL" target="TUN">
      <data key="d0">1076624</data>
    </edge>
    <edge source="BEL" target="TUR">
      <data key="d0">10873907</data>
    </edge>
    <edge source="BEL" target="UGA">
      <data key="d0">206239</data>
    </edge>
    <edge source="BEL" target="UKR">
      <data key="d0">4583870</data>
    </edge>
    <edge source="BEL" target="MKD">
      <data key="d0">372293</data>
    </edge>
    <edge source="BEL" target="EGY">
      <data key="d0">5215000</data>
    </edge>
    <edge source="BEL" target="GBR">
      <data key="d0">130876964</data>
    </edge>
    <edge source="BEL" target="TZA">
      <data key="d0">219337</data>
    </edge>
    <edge source="BEL" target="USA">
      <data key="d0">16311281</data>
    </edge>
    <edge source="BEL" target="BFA">
      <data key="d0">347625</data>
    </edge>
    <edge source="BEL" target="URY">
      <data key="d0">500766</data>
    </edge>
    <edge source="BOL" target="ARG">
      <data key="d0">248282</data>
    </edge>
    <edge source="BOL" target="BRA">
      <data key="d0">12186</data>
    </edge>
    <edge source="BOL" target="CHL">
      <data key="d0">27346474</data>
    </edge>
    <edge source="BOL" target="COL">
      <data key="d0">326536855</data>
    </edge>
    <edge source="BOL" target="ECU">
      <data key="d0">7630755</data>
    </edge>
    <edge source="BOL" target="ITA">
      <data key="d0">5517836</data>
    </edge>
    <edge source="BOL" target="MEX">
      <data key="d0">1251310</data>
    </edge>
    <edge source="BOL" target="PRY">
      <data key="d0">161950</data>
    </edge>
    <edge source="BOL" target="PER">
      <data key="d0">172771240</data>
    </edge>
    <edge source="BOL" target="IND">
      <data key="d0">1310689</data>
    </edge>
    <edge source="BOL" target="VNM">
      <data key="d0">12458907</data>
    </edge>
    <edge source="BOL" target="ESP">
      <data key="d0">7087279</data>
    </edge>
    <edge source="BOL" target="USA">
      <data key="d0">48302</data>
    </edge>
    <edge source="BRA" target="DZA">
      <data key="d0">1178748</data>
    </edge>
    <edge source="BRA" target="ARG">
      <data key="d0">28837213</data>
    </edge>
    <edge source="BRA" target="AUS">
      <data key="d0">4342316</data>
    </edge>
    <edge source="BRA" target="AUT">
      <data key="d0">182700</data>
    </edge>
    <edge source="BRA" target="BEL">
      <data key="d0">71711487</data>
    </edge>
    <edge source="BRA" target="BOL">
      <data key="d0">7602340</data>
    </edge>
    <edge source="BRA" target="BGR">
      <data key="d0">171632</data>
    </edge>
    <edge source="BRA" target="KHM">
      <data key="d0">82443</data>
    </edge>
    <edge source="BRA" target="CAN">
      <data key="d0">1116424</data>
    </edge>
    <edge source="BRA" target="LKA">
      <data key="d0">682861</data>
    </edge>
    <edge source="BRA" target="CHL">
      <data key="d0">64043986</data>
    </edge>
    <edge source="BRA" target="CHN">
      <data key="d0">34709338</data>
    </edge>
    <edge source="BRA" target="COL">
      <data key="d0">20276237</data>
    </edge>
    <edge source="BRA" target="CRI">
      <data key="d0">1866892</data>
    </edge>
    <edge source="BRA" target="HRV">
      <data key="d0">10725230</data>
    </edge>
    <edge source="BRA" target="CZE">
      <data key="d0">89257</data>
    </edge>
    <edge source="BRA" target="DNK">
      <data key="d0">2038635</data>
    </edge>
    <edge source="BRA" target="ECU">
      <data key="d0">3272565</data>
    </edge>
    <edge source="BRA" target="SLV">
      <data key="d0">324888</data>
    </edge>
    <edge source="BRA" target="FRA">
      <data key="d0">614830367</data>
    </edge>
    <edge source="BRA" target="GEO">
      <data key="d0">12204690</data>
    </edge>
    <edge source="BRA" target="DEU">
      <data key="d0">527695055</data>
    </edge>
    <edge source="BRA" target="GHA">
      <data key="d0">185970</data>
    </edge>
    <edge source="BRA" target="GRC">
      <data key="d0">6730001</data>
    </edge>
    <edge source="BRA" target="GTM">
      <data key="d0">1151327</data>
    </edge>
    <edge source="BRA" target="HND">
      <data key="d0">377420</data>
    </edge>
    <edge source="BRA" target="HKG">
      <data key="d0">146680</data>
    </edge>
    <edge source="BRA" target="IDN">
      <data key="d0">530296621</data>
    </edge>
    <edge source="BRA" target="IRL">
      <data key="d0">20314496</data>
    </edge>
    <edge source="BRA" target="ISR">
      <data key="d0">12606804</data>
    </edge>
    <edge source="BRA" target="ITA">
      <data key="d0">55367357</data>
    </edge>
    <edge source="BRA" target="CIV">
      <data key="d0">48276</data>
    </edge>
    <edge source="BRA" target="JAM">
      <data key="d0">1468193</data>
    </edge>
    <edge source="BRA" target="JPN">
      <data key="d0">85665507</data>
    </edge>
    <edge source="BRA" target="JOR">
      <data key="d0">11506071</data>
    </edge>
    <edge source="BRA" target="KOR">
      <data key="d0">488943462</data>
    </edge>
    <edge source="BRA" target="LBN">
      <data key="d0">2024435</data>
    </edge>
    <edge source="BRA" target="LTU">
      <data key="d0">22233</data>
    </edge>
    <edge source="BRA" target="MDG">
      <data key="d0">3403289</data>
    </edge>
    <edge source="BRA" target="MYS">
      <data key="d0">5338618</data>
    </edge>
    <edge source="BRA" target="MUS">
      <data key="d0">25010</data>
    </edge>
    <edge source="BRA" target="MEX">
      <data key="d0">3495973</data>
    </edge>
    <edge source="BRA" target="MOZ">
      <data key="d0">886506</data>
    </edge>
    <edge source="BRA" target="OMN">
      <data key="d0">4190318</data>
    </edge>
    <edge source="BRA" target="NLD">
      <data key="d0">1095318638</data>
    </edge>
    <edge source="BRA" target="NZL">
      <data key="d0">335806</data>
    </edge>
    <edge source="BRA" target="NIC">
      <data key="d0">327262</data>
    </edge>
    <edge source="BRA" target="PAK">
      <data key="d0">815633</data>
    </edge>
    <edge source="BRA" target="PAN">
      <data key="d0">6154774</data>
    </edge>
    <edge source="BRA" target="PRY">
      <data key="d0">39148048</data>
    </edge>
    <edge source="BRA" target="PER">
      <data key="d0">8530935</data>
    </edge>
    <edge source="BRA" target="PHL">
      <data key="d0">6498535</data>
    </edge>
    <edge source="BRA" target="POL">
      <data key="d0">15452970</data>
    </edge>
    <edge source="BRA" target="PRT">
      <data key="d0">133923</data>
    </edge>
    <edge source="BRA" target="ROU">
      <data key="d0">43122952</data>
    </edge>
    <edge source="BRA" target="RUS">
      <data key="d0">5084522</data>
    </edge>
    <edge source="BRA" target="SAU">
      <data key="d0">40399458</data>
    </edge>
    <edge source="BRA" target="SEN">
      <data key="d0">78465</data>
    </edge>
    <edge source="BRA" target="IND">
      <data key="d0">2071748</data>
    </edge>
    <edge source="BRA" target="SGP">
      <data key="d0">255941</data>
    </edge>
    <edge source="BRA" target="VNM">
      <data key="d0">118650853</data>
    </edge>
    <edge source="BRA" target="SVN">
      <data key="d0">297225767</data>
    </edge>
    <edge source="BRA" target="ZAF">
      <data key="d0">7030129</data>
    </edge>
    <edge source="BRA" target="ESP">
      <data key="d0">159755480</data>
    </edge>
    <edge source="BRA" target="SWE">
      <data key="d0">23026</data>
    </edge>
    <edge source="BRA" target="THA">
      <data key="d0">542857630</data>
    </edge>
    <edge source="BRA" target="ARE">
      <data key="d0">18428877</data>
    </edge>
    <edge source="BRA" target="TUN">
      <data key="d0">3425570</data>
    </edge>
    <edge source="BRA" target="TUR">
      <data key="d0">11675248</data>
    </edge>
    <edge source="BRA" target="UGA">
      <data key="d0">505833</data>
    </edge>
    <edge source="BRA" target="UKR">
      <data key="d0">597620</data>
    </edge>
    <edge source="BRA" target="EGY">
      <data key="d0">1138796</data>
    </edge>
    <edge source="BRA" target="GBR">
      <data key="d0">41970370</data>
    </edge>
    <edge source="BRA" target="USA">
      <data key="d0">15092298</data>
    </edge>
    <edge source="BRA" target="URY">
      <data key="d0">19402929</data>
    </edge>
    <edge source="BLR" target="ARM">
      <data key="d0">28600</data>
    </edge>
    <edge source="BLR" target="BEL">
      <data key="d0">196000</data>
    </edge>
    <edge source="BLR" target="CHN">
      <data key="d0">13200</data>
    </edge>
    <edge source="BLR" target="EST">
      <data key="d0">117600</data>
    </edge>
    <edge source="BLR" target="GEO">
      <data key="d0">136100</data>
    </edge>
    <edge source="BLR" target="DEU">
      <data key="d0">35700</data>
    </edge>
    <edge source="BLR" target="KAZ">
      <data key="d0">63300</data>
    </edge>
    <edge source="BLR" target="KOR">
      <data key="d0">18800</data>
    </edge>
    <edge source="BLR" target="KGZ">
      <data key="d0">18900</data>
    </edge>
    <edge source="BLR" target="LVA">
      <data key="d0">1102300</data>
    </edge>
    <edge source="BLR" target="LTU">
      <data key="d0">5877800</data>
    </edge>
    <edge source="BLR" target="NLD">
      <data key="d0">1048900</data>
    </edge>
    <edge source="BLR" target="NOR">
      <data key="d0">219700</data>
    </edge>
    <edge source="BLR" target="POL">
      <data key="d0">750500</data>
    </edge>
    <edge source="BLR" target="RUS">
      <data key="d0">42791100</data>
    </edge>
    <edge source="BLR" target="SVK">
      <data key="d0">11800</data>
    </edge>
    <edge source="BLR" target="VNM">
      <data key="d0">332300</data>
    </edge>
    <edge source="BLR" target="UKR">
      <data key="d0">546100</data>
    </edge>
    <edge source="CMR" target="CAF">
      <data key="d0">49465</data>
    </edge>
    <edge source="CAN" target="DZA">
      <data key="d0">694829</data>
    </edge>
    <edge source="CAN" target="ARG">
      <data key="d0">252406</data>
    </edge>
    <edge source="CAN" target="AUS">
      <data key="d0">3589175</data>
    </edge>
    <edge source="CAN" target="BEL">
      <data key="d0">4052752</data>
    </edge>
    <edge source="CAN" target="BRA">
      <data key="d0">11124735</data>
    </edge>
    <edge source="CAN" target="BGR">
      <data key="d0">306003</data>
    </edge>
    <edge source="CAN" target="LKA">
      <data key="d0">47087</data>
    </edge>
    <edge source="CAN" target="CHL">
      <data key="d0">674803</data>
    </edge>
    <edge source="CAN" target="CHN">
      <data key="d0">188539058</data>
    </edge>
    <edge source="CAN" target="COL">
      <data key="d0">1603235</data>
    </edge>
    <edge source="CAN" target="CRI">
      <data key="d0">325951</data>
    </edge>
    <edge source="CAN" target="HRV">
      <data key="d0">331628</data>
    </edge>
    <edge source="CAN" target="CZE">
      <data key="d0">5528829</data>
    </edge>
    <edge source="CAN" target="DNK">
      <data key="d0">12584400</data>
    </edge>
    <edge source="CAN" target="ECU">
      <data key="d0">134525</data>
    </edge>
    <edge source="CAN" target="SLV">
      <data key="d0">69149</data>
    </edge>
    <edge source="CAN" target="EST">
      <data key="d0">333901</data>
    </edge>
    <edge source="CAN" target="FIN">
      <data key="d0">1692774</data>
    </edge>
    <edge source="CAN" target="FRA">
      <data key="d0">13142502</data>
    </edge>
    <edge source="CAN" target="DEU">
      <data key="d0">7703398</data>
    </edge>
    <edge source="CAN" target="GHA">
      <data key="d0">59394</data>
    </edge>
    <edge source="CAN" target="GRC">
      <data key="d0">2105360</data>
    </edge>
    <edge source="CAN" target="GTM">
      <data key="d0">66808</data>
    </edge>
    <edge source="CAN" target="HKG">
      <data key="d0">15783350</data>
    </edge>
    <edge source="CAN" target="HUN">
      <data key="d0">1156297</data>
    </edge>
    <edge source="CAN" target="IDN">
      <data key="d0">847809</data>
    </edge>
    <edge source="CAN" target="IRL">
      <data key="d0">15614352</data>
    </edge>
    <edge source="CAN" target="ISR">
      <data key="d0">6356988</data>
    </edge>
    <edge source="CAN" target="ITA">
      <data key="d0">6648028</data>
    </edge>
    <edge source="CAN" target="JAM">
      <data key="d0">110297</data>
    </edge>
    <edge source="CAN" target="JPN">
      <data key="d0">63551258</data>
    </edge>
    <edge source="CAN" target="JOR">
      <data key="d0">259746</data>
    </edge>
    <edge source="CAN" target="KOR">
      <data key="d0">23622620</data>
    </edge>
    <edge source="CAN" target="LVA">
      <data key="d0">727100</data>
    </edge>
    <edge source="CAN" target="LTU">
      <data key="d0">565291</data>
    </edge>
    <edge source="CAN" target="MDG">
      <data key="d0">21770</data>
    </edge>
    <edge source="CAN" target="MYS">
      <data key="d0">3111742</data>
    </edge>
    <edge source="CAN" target="MEX">
      <data key="d0">18621365</data>
    </edge>
    <edge source="CAN" target="MAR">
      <data key="d0">189170</data>
    </edge>
    <edge source="CAN" target="NLD">
      <data key="d0">4002070</data>
    </edge>
    <edge source="CAN" target="NZL">
      <data key="d0">11458918</data>
    </edge>
    <edge source="CAN" target="NOR">
      <data key="d0">2964134</data>
    </edge>
    <edge source="CAN" target="PAK">
      <data key="d0">423168</data>
    </edge>
    <edge source="CAN" target="PAN">
      <data key="d0">96670</data>
    </edge>
    <edge source="CAN" target="PER">
      <data key="d0">2136962</data>
    </edge>
    <edge source="CAN" target="PHL">
      <data key="d0">20417459</data>
    </edge>
    <edge source="CAN" target="POL">
      <data key="d0">7594094</data>
    </edge>
    <edge source="CAN" target="PRT">
      <data key="d0">1167859</data>
    </edge>
    <edge source="CAN" target="ROU">
      <data key="d0">1065749</data>
    </edge>
    <edge source="CAN" target="RUS">
      <data key="d0">28641407</data>
    </edge>
    <edge source="CAN" target="SAU">
      <data key="d0">352501</data>
    </edge>
    <edge source="CAN" target="SEN">
      <data key="d0">24346</data>
    </edge>
    <edge source="CAN" target="IND">
      <data key="d0">1799704</data>
    </edge>
    <edge source="CAN" target="SGP">
      <data key="d0">3709492</data>
    </edge>
    <edge source="CAN" target="SVK">
      <data key="d0">1445747</data>
    </edge>
    <edge source="CAN" target="VNM">
      <data key="d0">11252504</data>
    </edge>
    <edge source="CAN" target="SVN">
      <data key="d0">105440</data>
    </edge>
    <edge source="CAN" target="ZAF">
      <data key="d0">3458052</data>
    </edge>
    <edge source="CAN" target="ESP">
      <data key="d0">13147112</data>
    </edge>
    <edge source="CAN" target="SWE">
      <data key="d0">7799001</data>
    </edge>
    <edge source="CAN" target="CHE">
      <data key="d0">961284</data>
    </edge>
    <edge source="CAN" target="THA">
      <data key="d0">20125471</data>
    </edge>
    <edge source="CAN" target="ARE">
      <data key="d0">2252527</data>
    </edge>
    <edge source="CAN" target="TUN">
      <data key="d0">178919</data>
    </edge>
    <edge source="CAN" target="TUR">
      <data key="d0">3334075</data>
    </edge>
    <edge source="CAN" target="UKR">
      <data key="d0">2584372</data>
    </edge>
    <edge source="CAN" target="EGY">
      <data key="d0">1417774</data>
    </edge>
    <edge source="CAN" target="GBR">
      <data key="d0">18275104</data>
    </edge>
    <edge source="CAN" target="USA">
      <data key="d0">1638027391</data>
    </edge>
    <edge source="CAN" target="URY">
      <data key="d0">918065</data>
    </edge>
    <edge source="CHL" target="ARG">
      <data key="d0">3638545</data>
    </edge>
    <edge source="CHL" target="AUS">
      <data key="d0">2815362</data>
    </edge>
    <edge source="CHL" target="ARM">
      <data key="d0">222651</data>
    </edge>
    <edge source="CHL" target="BOL">
      <data key="d0">3384678</data>
    </edge>
    <edge source="CHL" target="BRA">
      <data key="d0">10099649</data>
    </edge>
    <edge source="CHL" target="CAN">
      <data key="d0">25796261</data>
    </edge>
    <edge source="CHL" target="CHN">
      <data key="d0">80422396</data>
    </edge>
    <edge source="CHL" target="COL">
      <data key="d0">2125634</data>
    </edge>
    <edge source="CHL" target="CRI">
      <data key="d0">755022</data>
    </edge>
    <edge source="CHL" target="DNK">
      <data key="d0">4089660</data>
    </edge>
    <edge source="CHL" target="ECU">
      <data key="d0">1351595</data>
    </edge>
    <edge source="CHL" target="DEU">
      <data key="d0">1063055</data>
    </edge>
    <edge source="CHL" target="GRC">
      <data key="d0">19114</data>
    </edge>
    <edge source="CHL" target="GTM">
      <data key="d0">46369</data>
    </edge>
    <edge source="CHL" target="IDN">
      <data key="d0">11769348</data>
    </edge>
    <edge source="CHL" target="ISR">
      <data key="d0">2747557</data>
    </edge>
    <edge source="CHL" target="ITA">
      <data key="d0">11461880</data>
    </edge>
    <edge source="CHL" target="JPN">
      <data key="d0">34430993</data>
    </edge>
    <edge source="CHL" target="JOR">
      <data key="d0">64451</data>
    </edge>
    <edge source="CHL" target="KOR">
      <data key="d0">49753544</data>
    </edge>
    <edge source="CHL" target="LBN">
      <data key="d0">416192</data>
    </edge>
    <edge source="CHL" target="MEX">
      <data key="d0">7947556</data>
    </edge>
    <edge source="CHL" target="NLD">
      <data key="d0">21475</data>
    </edge>
    <edge source="CHL" target="NZL">
      <data key="d0">6062357</data>
    </edge>
    <edge source="CHL" target="PAN">
      <data key="d0">832161</data>
    </edge>
    <edge source="CHL" target="PRY">
      <data key="d0">205095</data>
    </edge>
    <edge source="CHL" target="PER">
      <data key="d0">19300216</data>
    </edge>
    <edge source="CHL" target="PRT">
      <data key="d0">3182782</data>
    </edge>
    <edge source="CHL" target="VNM">
      <data key="d0">7848080</data>
    </edge>
    <edge source="CHL" target="ZAF">
      <data key="d0">16978</data>
    </edge>
    <edge source="CHL" target="ESP">
      <data key="d0">17323890</data>
    </edge>
    <edge source="CHL" target="THA">
      <data key="d0">79842</data>
    </edge>
    <edge source="CHL" target="ARE">
      <data key="d0">26506</data>
    </edge>
    <edge source="CHL" target="TUR">
      <data key="d0">2107404</data>
    </edge>
    <edge source="CHL" target="EGY">
      <data key="d0">278796</data>
    </edge>
    <edge source="CHL" target="GBR">
      <data key="d0">14616</data>
    </edge>
    <edge source="CHL" target="USA">
      <data key="d0">59938821</data>
    </edge>
    <edge source="CHL" target="URY">
      <data key="d0">16606</data>
    </edge>
    <edge source="CHN" target="ARG">
      <data key="d0">7268867</data>
    </edge>
    <edge source="CHN" target="AUS">
      <data key="d0">17476058</data>
    </edge>
    <edge source="CHN" target="AUT">
      <data key="d0">117291</data>
    </edge>
    <edge source="CHN" target="ARM">
      <data key="d0">315642</data>
    </edge>
    <edge source="CHN" target="BEL">
      <data key="d0">27924776</data>
    </edge>
    <edge source="CHN" target="BOL">
      <data key="d0">128674</data>
    </edge>
    <edge source="CHN" target="BRA">
      <data key="d0">29119156</data>
    </edge>
    <edge source="CHN" target="BGR">
      <data key="d0">116767</data>
    </edge>
    <edge source="CHN" target="BLR">
      <data key="d0">1129192</data>
    </edge>
    <edge source="CHN" target="KHM">
      <data key="d0">7439715</data>
    </edge>
    <edge source="CHN" target="CAN">
      <data key="d0">29424904</data>
    </edge>
    <edge source="CHN" target="LKA">
      <data key="d0">7108518</data>
    </edge>
    <edge source="CHN" target="CHL">
      <data key="d0">23030480</data>
    </edge>
    <edge source="CHN" target="COL">
      <data key="d0">16856769</data>
    </edge>
    <edge source="CHN" target="CRI">
      <data key="d0">1476658</data>
    </edge>
    <edge source="CHN" target="HRV">
      <data key="d0">813493</data>
    </edge>
    <edge source="CHN" target="CZE">
      <data key="d0">8867168</data>
    </edge>
    <edge source="CHN" target="DNK">
      <data key="d0">30980891</data>
    </edge>
    <edge source="CHN" target="ECU">
      <data key="d0">5251537</data>
    </edge>
    <edge source="CHN" target="SLV">
      <data key="d0">540079</data>
    </edge>
    <edge source="CHN" target="EST">
      <data key="d0">276352</data>
    </edge>
    <edge source="CHN" target="FIN">
      <data key="d0">13687549</data>
    </edge>
    <edge source="CHN" target="FRA">
      <data key="d0">14640340</data>
    </edge>
    <edge source="CHN" target="GEO">
      <data key="d0">10373</data>
    </edge>
    <edge source="CHN" target="DEU">
      <data key="d0">120344953</data>
    </edge>
    <edge source="CHN" target="GHA">
      <data key="d0">1645401</data>
    </edge>
    <edge source="CHN" target="GRC">
      <data key="d0">2939543</data>
    </edge>
    <edge source="CHN" target="GTM">
      <data key="d0">1744579</data>
    </edge>
    <edge source="CHN" target="HND">
      <data key="d0">1105635</data>
    </edge>
    <edge source="CHN" target="HKG">
      <data key="d0">8564839</data>
    </edge>
    <edge source="CHN" target="HUN">
      <data key="d0">462532</data>
    </edge>
    <edge source="CHN" target="IDN">
      <data key="d0">98444328</data>
    </edge>
    <edge source="CHN" target="IRL">
      <data key="d0">4162665</data>
    </edge>
    <edge source="CHN" target="ISR">
      <data key="d0">7433265</data>
    </edge>
    <edge source="CHN" target="ITA">
      <data key="d0">16990773</data>
    </edge>
    <edge source="CHN" target="JAM">
      <data key="d0">46459</data>
    </edge>
    <edge source="CHN" target="JPN">
      <data key="d0">662995644</data>
    </edge>
    <edge source="CHN" target="KAZ">
      <data key="d0">783397</data>
    </edge>
    <edge source="CHN" target="JOR">
      <data key="d0">1661046</data>
    </edge>
    <edge source="CHN" target="KOR">
      <data key="d0">245139725</data>
    </edge>
    <edge source="CHN" target="KGZ">
      <data key="d0">18315</data>
    </edge>
    <edge source="CHN" target="LBN">
      <data key="d0">308328</data>
    </edge>
    <edge source="CHN" target="LVA">
      <data key="d0">1346614</data>
    </edge>
    <edge source="CHN" target="LTU">
      <data key="d0">5777971</data>
    </edge>
    <edge source="CHN" target="MDG">
      <data key="d0">155068</data>
    </edge>
    <edge source="CHN" target="MYS">
      <data key="d0">46275537</data>
    </edge>
    <edge source="CHN" target="MUS">
      <data key="d0">530887</data>
    </edge>
    <edge source="CHN" target="MEX">
      <data key="d0">23325556</data>
    </edge>
    <edge source="CHN" target="MAR">
      <data key="d0">999265</data>
    </edge>
    <edge source="CHN" target="MOZ">
      <data key="d0">47600</data>
    </edge>
    <edge source="CHN" target="OMN">
      <data key="d0">141817</data>
    </edge>
    <edge source="CHN" target="NLD">
      <data key="d0">161609911</data>
    </edge>
    <edge source="CHN" target="NZL">
      <data key="d0">2560598</data>
    </edge>
    <edge source="CHN" target="NIC">
      <data key="d0">37170</data>
    </edge>
    <edge source="CHN" target="NOR">
      <data key="d0">8280722</data>
    </edge>
    <edge source="CHN" target="PAK">
      <data key="d0">18205831</data>
    </edge>
    <edge source="CHN" target="PAN">
      <data key="d0">1349502</data>
    </edge>
    <edge source="CHN" target="PRY">
      <data key="d0">16903</data>
    </edge>
    <edge source="CHN" target="PER">
      <data key="d0">4123268</data>
    </edge>
    <edge source="CHN" target="PHL">
      <data key="d0">19298595</data>
    </edge>
    <edge source="CHN" target="POL">
      <data key="d0">5021079</data>
    </edge>
    <edge source="CHN" target="PRT">
      <data key="d0">789475</data>
    </edge>
    <edge source="CHN" target="ROU">
      <data key="d0">481364</data>
    </edge>
    <edge source="CHN" target="RUS">
      <data key="d0">47411392</data>
    </edge>
    <edge source="CHN" target="SAU">
      <data key="d0">1438732</data>
    </edge>
    <edge source="CHN" target="SRB">
      <data key="d0">16500</data>
    </edge>
    <edge source="CHN" target="IND">
      <data key="d0">23174116</data>
    </edge>
    <edge source="CHN" target="SGP">
      <data key="d0">7949771</data>
    </edge>
    <edge source="CHN" target="SVK">
      <data key="d0">107532</data>
    </edge>
    <edge source="CHN" target="VNM">
      <data key="d0">273474727</data>
    </edge>
    <edge source="CHN" target="SVN">
      <data key="d0">624762</data>
    </edge>
    <edge source="CHN" target="ZAF">
      <data key="d0">7877249</data>
    </edge>
    <edge source="CHN" target="ESP">
      <data key="d0">10313370</data>
    </edge>
    <edge source="CHN" target="SWE">
      <data key="d0">15931392</data>
    </edge>
    <edge source="CHN" target="CHE">
      <data key="d0">5866054</data>
    </edge>
    <edge source="CHN" target="THA">
      <data key="d0">56964574</data>
    </edge>
    <edge source="CHN" target="ARE">
      <data key="d0">1469051</data>
    </edge>
    <edge source="CHN" target="TUN">
      <data key="d0">729090</data>
    </edge>
    <edge source="CHN" target="TUR">
      <data key="d0">11461589</data>
    </edge>
    <edge source="CHN" target="UGA">
      <data key="d0">21154</data>
    </edge>
    <edge source="CHN" target="UKR">
      <data key="d0">9050155</data>
    </edge>
    <edge source="CHN" target="EGY">
      <data key="d0">4446181</data>
    </edge>
    <edge source="CHN" target="GBR">
      <data key="d0">89043764</data>
    </edge>
    <edge source="CHN" target="TZA">
      <data key="d0">26183</data>
    </edge>
    <edge source="CHN" target="USA">
      <data key="d0">420794976</data>
    </edge>
    <edge source="CHN" target="URY">
      <data key="d0">250131</data>
    </edge>
    <edge source="COL" target="ARG">
      <data key="d0">31080</data>
    </edge>
    <edge source="COL" target="BOL">
      <data key="d0">826277</data>
    </edge>
    <edge source="COL" target="BRA">
      <data key="d0">21390</data>
    </edge>
    <edge source="COL" target="KHM">
      <data key="d0">24625</data>
    </edge>
    <edge source="COL" target="CHL">
      <data key="d0">2453280</data>
    </edge>
    <edge source="COL" target="CRI">
      <data key="d0">871389</data>
    </edge>
    <edge source="COL" target="ECU">
      <data key="d0">9258772</data>
    </edge>
    <edge source="COL" target="SLV">
      <data key="d0">23751</data>
    </edge>
    <edge source="COL" target="GTM">
      <data key="d0">701376</data>
    </edge>
    <edge source="COL" target="HND">
      <data key="d0">91337</data>
    </edge>
    <edge source="COL" target="IDN">
      <data key="d0">412868</data>
    </edge>
    <edge source="COL" target="ISR">
      <data key="d0">141260</data>
    </edge>
    <edge source="COL" target="JOR">
      <data key="d0">136035</data>
    </edge>
    <edge source="COL" target="LBN">
      <data key="d0">30809</data>
    </edge>
    <edge source="COL" target="MYS">
      <data key="d0">58441</data>
    </edge>
    <edge source="COL" target="MEX">
      <data key="d0">54812</data>
    </edge>
    <edge source="COL" target="PAN">
      <data key="d0">3469087</data>
    </edge>
    <edge source="COL" target="PRY">
      <data key="d0">131238</data>
    </edge>
    <edge source="COL" target="PER">
      <data key="d0">5518024</data>
    </edge>
    <edge source="COL" target="PHL">
      <data key="d0">200508</data>
    </edge>
    <edge source="COL" target="IND">
      <data key="d0">50837</data>
    </edge>
    <edge source="COL" target="VNM">
      <data key="d0">517439</data>
    </edge>
    <edge source="COL" target="ESP">
      <data key="d0">19832</data>
    </edge>
    <edge source="COL" target="THA">
      <data key="d0">444520</data>
    </edge>
    <edge source="COL" target="GBR">
      <data key="d0">349668</data>
    </edge>
    <edge source="COL" target="USA">
      <data key="d0">7548770</data>
    </edge>
    <edge source="COL" target="URY">
      <data key="d0">20965</data>
    </edge>
    <edge source="CRI" target="AUS">
      <data key="d0">873092</data>
    </edge>
    <edge source="CRI" target="BOL">
      <data key="d0">17122</data>
    </edge>
    <edge source="CRI" target="COL">
      <data key="d0">22605</data>
    </edge>
    <edge source="CRI" target="SLV">
      <data key="d0">1049225</data>
    </edge>
    <edge source="CRI" target="GTM">
      <data key="d0">2103751</data>
    </edge>
    <edge source="CRI" target="HND">
      <data key="d0">3478767</data>
    </edge>
    <edge source="CRI" target="JAM">
      <data key="d0">332618</data>
    </edge>
    <edge source="CRI" target="JPN">
      <data key="d0">614340</data>
    </edge>
    <edge source="CRI" target="NIC">
      <data key="d0">14752130</data>
    </edge>
    <edge source="CRI" target="PAN">
      <data key="d0">21033486</data>
    </edge>
    <edge source="CRI" target="PER">
      <data key="d0">67447</data>
    </edge>
    <edge source="CRI" target="TUR">
      <data key="d0">781224</data>
    </edge>
    <edge source="CRI" target="USA">
      <data key="d0">3046363</data>
    </edge>
    <edge source="DNK" target="ARG">
      <data key="d0">31809</data>
    </edge>
    <edge source="DNK" target="AUS">
      <data key="d0">1922946</data>
    </edge>
    <edge source="DNK" target="AUT">
      <data key="d0">5583747</data>
    </edge>
    <edge source="DNK" target="ARM">
      <data key="d0">113790</data>
    </edge>
    <edge source="DNK" target="BEL">
      <data key="d0">6277578</data>
    </edge>
    <edge source="DNK" target="BRA">
      <data key="d0">181276</data>
    </edge>
    <edge source="DNK" target="BGR">
      <data key="d0">4676196</data>
    </edge>
    <edge source="DNK" target="BLR">
      <data key="d0">1037271</data>
    </edge>
    <edge source="DNK" target="KHM">
      <data key="d0">40967</data>
    </edge>
    <edge source="DNK" target="CAN">
      <data key="d0">14136648</data>
    </edge>
    <edge source="DNK" target="LKA">
      <data key="d0">1585410</data>
    </edge>
    <edge source="DNK" target="CHL">
      <data key="d0">1751627</data>
    </edge>
    <edge source="DNK" target="CHN">
      <data key="d0">38326377</data>
    </edge>
    <edge source="DNK" target="COL">
      <data key="d0">28227</data>
    </edge>
    <edge source="DNK" target="HRV">
      <data key="d0">1182285</data>
    </edge>
    <edge source="DNK" target="CZE">
      <data key="d0">6471494</data>
    </edge>
    <edge source="DNK" target="EST">
      <data key="d0">4026564</data>
    </edge>
    <edge source="DNK" target="FIN">
      <data key="d0">32818188</data>
    </edge>
    <edge source="DNK" target="FRA">
      <data key="d0">24917574</data>
    </edge>
    <edge source="DNK" target="DEU">
      <data key="d0">75572774</data>
    </edge>
    <edge source="DNK" target="GHA">
      <data key="d0">52980</data>
    </edge>
    <edge source="DNK" target="GRC">
      <data key="d0">53862346</data>
    </edge>
    <edge source="DNK" target="HKG">
      <data key="d0">876772</data>
    </edge>
    <edge source="DNK" target="HUN">
      <data key="d0">3956227</data>
    </edge>
    <edge source="DNK" target="IDN">
      <data key="d0">43470</data>
    </edge>
    <edge source="DNK" target="IRL">
      <data key="d0">47220340</data>
    </edge>
    <edge source="DNK" target="ISR">
      <data key="d0">668284</data>
    </edge>
    <edge source="DNK" target="ITA">
      <data key="d0">57854458</data>
    </edge>
    <edge source="DNK" target="JPN">
      <data key="d0">2567484</data>
    </edge>
    <edge source="DNK" target="JOR">
      <data key="d0">57947</data>
    </edge>
    <edge source="DNK" target="KOR">
      <data key="d0">8707651</data>
    </edge>
    <edge source="DNK" target="LBN">
      <data key="d0">2168715</data>
    </edge>
    <edge source="DNK" target="LVA">
      <data key="d0">4677635</data>
    </edge>
    <edge source="DNK" target="LTU">
      <data key="d0">9292303</data>
    </edge>
    <edge source="DNK" target="MYS">
      <data key="d0">2139302</data>
    </edge>
    <edge source="DNK" target="MEX">
      <data key="d0">295233</data>
    </edge>
    <edge source="DNK" target="MDA">
      <data key="d0">2625770</data>
    </edge>
    <edge source="DNK" target="MAR">
      <data key="d0">1145506</data>
    </edge>
    <edge source="DNK" target="OMN">
      <data key="d0">40623</data>
    </edge>
    <edge source="DNK" target="NLD">
      <data key="d0">22825341</data>
    </edge>
    <edge source="DNK" target="NZL">
      <data key="d0">100965</data>
    </edge>
    <edge source="DNK" target="NOR">
      <data key="d0">125122818</data>
    </edge>
    <edge source="DNK" target="PAN">
      <data key="d0">94896</data>
    </edge>
    <edge source="DNK" target="PHL">
      <data key="d0">2661727</data>
    </edge>
    <edge source="DNK" target="POL">
      <data key="d0">42191168</data>
    </edge>
    <edge source="DNK" target="PRT">
      <data key="d0">4223450</data>
    </edge>
    <edge source="DNK" target="ROU">
      <data key="d0">10216830</data>
    </edge>
    <edge source="DNK" target="RUS">
      <data key="d0">43148048</data>
    </edge>
    <edge source="DNK" target="SAU">
      <data key="d0">2667241</data>
    </edge>
    <edge source="DNK" target="SRB">
      <data key="d0">2750151</data>
    </edge>
    <edge source="DNK" target="IND">
      <data key="d0">43842</data>
    </edge>
    <edge source="DNK" target="SVK">
      <data key="d0">4680867</data>
    </edge>
    <edge source="DNK" target="VNM">
      <data key="d0">4249351</data>
    </edge>
    <edge source="DNK" target="SVN">
      <data key="d0">4786307</data>
    </edge>
    <edge source="DNK" target="ZAF">
      <data key="d0">1256518</data>
    </edge>
    <edge source="DNK" target="ESP">
      <data key="d0">32196585</data>
    </edge>
    <edge source="DNK" target="SWE">
      <data key="d0">97553963</data>
    </edge>
    <edge source="DNK" target="CHE">
      <data key="d0">2798627</data>
    </edge>
    <edge source="DNK" target="THA">
      <data key="d0">4650700</data>
    </edge>
    <edge source="DNK" target="ARE">
      <data key="d0">235276</data>
    </edge>
    <edge source="DNK" target="TUN">
      <data key="d0">548134</data>
    </edge>
    <edge source="DNK" target="TUR">
      <data key="d0">2823951</data>
    </edge>
    <edge source="DNK" target="UKR">
      <data key="d0">8845321</data>
    </edge>
    <edge source="DNK" target="MKD">
      <data key="d0">249508</data>
    </edge>
    <edge source="DNK" target="EGY">
      <data key="d0">285579</data>
    </edge>
    <edge source="DNK" target="GBR">
      <data key="d0">32304848</data>
    </edge>
    <edge source="DNK" target="USA">
      <data key="d0">15756057</data>
    </edge>
    <edge source="ECU" target="AUS">
      <data key="d0">5670093</data>
    </edge>
    <edge source="ECU" target="BOL">
      <data key="d0">26447</data>
    </edge>
    <edge source="ECU" target="LKA">
      <data key="d0">31077</data>
    </edge>
    <edge source="ECU" target="CHL">
      <data key="d0">1223162</data>
    </edge>
    <edge source="ECU" target="CHN">
      <data key="d0">86409013</data>
    </edge>
    <edge source="ECU" target="COL">
      <data key="d0">20248166</data>
    </edge>
    <edge source="ECU" target="CRI">
      <data key="d0">1690181</data>
    </edge>
    <edge source="ECU" target="DNK">
      <data key="d0">48006</data>
    </edge>
    <edge source="ECU" target="SLV">
      <data key="d0">283365</data>
    </edge>
    <edge source="ECU" target="FRA">
      <data key="d0">587953</data>
    </edge>
    <edge source="ECU" target="GTM">
      <data key="d0">472123</data>
    </edge>
    <edge source="ECU" target="HND">
      <data key="d0">1562631</data>
    </edge>
    <edge source="ECU" target="IDN">
      <data key="d0">1567139</data>
    </edge>
    <edge source="ECU" target="JPN">
      <data key="d0">23536157</data>
    </edge>
    <edge source="ECU" target="KOR">
      <data key="d0">604486</data>
    </edge>
    <edge source="ECU" target="LBN">
      <data key="d0">79970</data>
    </edge>
    <edge source="ECU" target="MEX">
      <data key="d0">489966</data>
    </edge>
    <edge source="ECU" target="NLD">
      <data key="d0">137809</data>
    </edge>
    <edge source="ECU" target="NIC">
      <data key="d0">256851</data>
    </edge>
    <edge source="ECU" target="PAN">
      <data key="d0">1819787</data>
    </edge>
    <edge source="ECU" target="PER">
      <data key="d0">23071986</data>
    </edge>
    <edge source="ECU" target="PHL">
      <data key="d0">423022</data>
    </edge>
    <edge source="ECU" target="RUS">
      <data key="d0">43349</data>
    </edge>
    <edge source="ECU" target="VNM">
      <data key="d0">1909117</data>
    </edge>
    <edge source="ECU" target="ESP">
      <data key="d0">40460</data>
    </edge>
    <edge source="ECU" target="THA">
      <data key="d0">41411</data>
    </edge>
    <edge source="ECU" target="TUR">
      <data key="d0">2293290</data>
    </edge>
    <edge source="ECU" target="USA">
      <data key="d0">9535601</data>
    </edge>
    <edge source="FRA" target="ALB">
      <data key="d0">123675</data>
    </edge>
    <edge source="FRA" target="DZA">
      <data key="d0">34102777</data>
    </edge>
    <edge source="FRA" target="AZE">
      <data key="d0">302104</data>
    </edge>
    <edge source="FRA" target="ARG">
      <data key="d0">1282228</data>
    </edge>
    <edge source="FRA" target="AUS">
      <data key="d0">25915671</data>
    </edge>
    <edge source="FRA" target="AUT">
      <data key="d0">21270938</data>
    </edge>
    <edge source="FRA" target="ARM">
      <data key="d0">544325</data>
    </edge>
    <edge source="FRA" target="BEL">
      <data key="d0">345570892</data>
    </edge>
    <edge source="FRA" target="BOL">
      <data key="d0">65365</data>
    </edge>
    <edge source="FRA" target="BWA">
      <data key="d0">173879</data>
    </edge>
    <edge source="FRA" target="BRA">
      <data key="d0">6593999</data>
    </edge>
    <edge source="FRA" target="BGR">
      <data key="d0">3420439</data>
    </edge>
    <edge source="FRA" target="BLR">
      <data key="d0">3270553</data>
    </edge>
    <edge source="FRA" target="KHM">
      <data key="d0">835242</data>
    </edge>
    <edge source="FRA" target="CMR">
      <data key="d0">1222881</data>
    </edge>
    <edge source="FRA" target="CAN">
      <data key="d0">20362575</data>
    </edge>
    <edge source="FRA" target="CAF">
      <data key="d0">25042</data>
    </edge>
    <edge source="FRA" target="LKA">
      <data key="d0">230134</data>
    </edge>
    <edge source="FRA" target="CHL">
      <data key="d0">16648331</data>
    </edge>
    <edge source="FRA" target="CHN">
      <data key="d0">15024244</data>
    </edge>
    <edge source="FRA" target="COL">
      <data key="d0">720756</data>
    </edge>
    <edge source="FRA" target="CRI">
      <data key="d0">1699021</data>
    </edge>
    <edge source="FRA" target="HRV">
      <data key="d0">15773407</data>
    </edge>
    <edge source="FRA" target="CZE">
      <data key="d0">13256857</data>
    </edge>
    <edge source="FRA" target="BEN">
      <data key="d0">1518524</data>
    </edge>
    <edge source="FRA" target="DNK">
      <data key="d0">13127770</data>
    </edge>
    <edge source="FRA" target="ECU">
      <data key="d0">2311376</data>
    </edge>
    <edge source="FRA" target="SLV">
      <data key="d0">135054</data>
    </edge>
    <edge source="FRA" target="EST">
      <data key="d0">1159323</data>
    </edge>
    <edge source="FRA" target="FIN">
      <data key="d0">15125313</data>
    </edge>
    <edge source="FRA" target="GEO">
      <data key="d0">872999</data>
    </edge>
    <edge source="FRA" target="DEU">
      <data key="d0">274190353</data>
    </edge>
    <edge source="FRA" target="GHA">
      <data key="d0">711455</data>
    </edge>
    <edge source="FRA" target="GRC">
      <data key="d0">21143966</data>
    </edge>
    <edge source="FRA" target="GTM">
      <data key="d0">35850</data>
    </edge>
    <edge source="FRA" target="HND">
      <data key="d0">589131</data>
    </edge>
    <edge source="FRA" target="HKG">
      <data key="d0">8739383</data>
    </edge>
    <edge source="FRA" target="HUN">
      <data key="d0">24470761</data>
    </edge>
    <edge source="FRA" target="IDN">
      <data key="d0">19332226</data>
    </edge>
    <edge source="FRA" target="IRL">
      <data key="d0">27553502</data>
    </edge>
    <edge source="FRA" target="ISR">
      <data key="d0">17937893</data>
    </edge>
    <edge source="FRA" target="ITA">
      <data key="d0">265406084</data>
    </edge>
    <edge source="FRA" target="CIV">
      <data key="d0">7468601</data>
    </edge>
    <edge source="FRA" target="JAM">
      <data key="d0">218893</data>
    </edge>
    <edge source="FRA" target="JPN">
      <data key="d0">82759666</data>
    </edge>
    <edge source="FRA" target="KAZ">
      <data key="d0">1459363</data>
    </edge>
    <edge source="FRA" target="JOR">
      <data key="d0">2034429</data>
    </edge>
    <edge source="FRA" target="KOR">
      <data key="d0">29925480</data>
    </edge>
    <edge source="FRA" target="LBN">
      <data key="d0">4048424</data>
    </edge>
    <edge source="FRA" target="LVA">
      <data key="d0">3483120</data>
    </edge>
    <edge source="FRA" target="LTU">
      <data key="d0">3776460</data>
    </edge>
    <edge source="FRA" target="MDG">
      <data key="d0">14787705</data>
    </edge>
    <edge source="FRA" target="MYS">
      <data key="d0">8281624</data>
    </edge>
    <edge source="FRA" target="MRT">
      <data key="d0">197037</data>
    </edge>
    <edge source="FRA" target="MUS">
      <data key="d0">5021084</data>
    </edge>
    <edge source="FRA" target="MEX">
      <data key="d0">7845749</data>
    </edge>
    <edge source="FRA" target="MDA">
      <data key="d0">815795</data>
    </edge>
    <edge source="FRA" target="MAR">
      <data key="d0">20972491</data>
    </edge>
    <edge source="FRA" target="MOZ">
      <data key="d0">17225</data>
    </edge>
    <edge source="FRA" target="OMN">
      <data key="d0">563666</data>
    </edge>
    <edge source="FRA" target="NAM">
      <data key="d0">56122</data>
    </edge>
    <edge source="FRA" target="NLD">
      <data key="d0">287456114</data>
    </edge>
    <edge source="FRA" target="NZL">
      <data key="d0">5539102</data>
    </edge>
    <edge source="FRA" target="NER">
      <data key="d0">13081</data>
    </edge>
    <edge source="FRA" target="NOR">
      <data key="d0">2976651</data>
    </edge>
    <edge source="FRA" target="PAK">
      <data key="d0">3321217</data>
    </edge>
    <edge source="FRA" target="PAN">
      <data key="d0">4002346</data>
    </edge>
    <edge source="FRA" target="PER">
      <data key="d0">1869100</data>
    </edge>
    <edge source="FRA" target="PHL">
      <data key="d0">10320841</data>
    </edge>
    <edge source="FRA" target="POL">
      <data key="d0">57976952</data>
    </edge>
    <edge source="FRA" target="PRT">
      <data key="d0">48711617</data>
    </edge>
    <edge source="FRA" target="ROU">
      <data key="d0">6511709</data>
    </edge>
    <edge source="FRA" target="RUS">
      <data key="d0">68466277</data>
    </edge>
    <edge source="FRA" target="SAU">
      <data key="d0">17067111</data>
    </edge>
    <edge source="FRA" target="SEN">
      <data key="d0">7429108</data>
    </edge>
    <edge source="FRA" target="SRB">
      <data key="d0">4042086</data>
    </edge>
    <edge source="FRA" target="IND">
      <data key="d0">10541226</data>
    </edge>
    <edge source="FRA" target="SGP">
      <data key="d0">5385722</data>
    </edge>
    <edge source="FRA" target="SVK">
      <data key="d0">2245236</data>
    </edge>
    <edge source="FRA" target="VNM">
      <data key="d0">17081541</data>
    </edge>
    <edge source="FRA" target="SVN">
      <data key="d0">671980</data>
    </edge>
    <edge source="FRA" target="ZAF">
      <data key="d0">12353413</data>
    </edge>
    <edge source="FRA" target="ESP">
      <data key="d0">329482506</data>
    </edge>
    <edge source="FRA" target="SWE">
      <data key="d0">29008620</data>
    </edge>
    <edge source="FRA" target="CHE">
      <data key="d0">95280264</data>
    </edge>
    <edge source="FRA" target="THA">
      <data key="d0">37275375</data>
    </edge>
    <edge source="FRA" target="TGO">
      <data key="d0">365383</data>
    </edge>
    <edge source="FRA" target="ARE">
      <data key="d0">13990492</data>
    </edge>
    <edge source="FRA" target="TUN">
      <data key="d0">15213847</data>
    </edge>
    <edge source="FRA" target="TUR">
      <data key="d0">21304977</data>
    </edge>
    <edge source="FRA" target="UGA">
      <data key="d0">380359</data>
    </edge>
    <edge source="FRA" target="UKR">
      <data key="d0">19745795</data>
    </edge>
    <edge source="FRA" target="MKD">
      <data key="d0">216908</data>
    </edge>
    <edge source="FRA" target="EGY">
      <data key="d0">7074826</data>
    </edge>
    <edge source="FRA" target="GBR">
      <data key="d0">261237013</data>
    </edge>
    <edge source="FRA" target="TZA">
      <data key="d0">66515</data>
    </edge>
    <edge source="FRA" target="USA">
      <data key="d0">73638785</data>
    </edge>
    <edge source="FRA" target="BFA">
      <data key="d0">225345</data>
    </edge>
    <edge source="FRA" target="URY">
      <data key="d0">65830</data>
    </edge>
    <edge source="GHA" target="BEN">
      <data key="d0">230076</data>
    </edge>
    <edge source="GHA" target="CIV">
      <data key="d0">886749</data>
    </edge>
    <edge source="GHA" target="NER">
      <data key="d0">1121991</data>
    </edge>
    <edge source="GHA" target="PRT">
      <data key="d0">264647</data>
    </edge>
    <edge source="GHA" target="IND">
      <data key="d0">12798</data>
    </edge>
    <edge source="GHA" target="ZAF">
      <data key="d0">388377</data>
    </edge>
    <edge source="GHA" target="TGO">
      <data key="d0">96563</data>
    </edge>
    <edge source="GHA" target="ARE">
      <data key="d0">82784</data>
    </edge>
    <edge source="GHA" target="TUR">
      <data key="d0">2088837</data>
    </edge>
    <edge source="GHA" target="GBR">
      <data key="d0">18560</data>
    </edge>
    <edge source="GRC" target="ALB">
      <data key="d0">3703011</data>
    </edge>
    <edge source="GRC" target="ARM">
      <data key="d0">24438</data>
    </edge>
    <edge source="GRC" target="BEL">
      <data key="d0">75269</data>
    </edge>
    <edge source="GRC" target="BGR">
      <data key="d0">7835479</data>
    </edge>
    <edge source="GRC" target="CAN">
      <data key="d0">13786</data>
    </edge>
    <edge source="GRC" target="HRV">
      <data key="d0">253514</data>
    </edge>
    <edge source="GRC" target="CZE">
      <data key="d0">12034</data>
    </edge>
    <edge source="GRC" target="FRA">
      <data key="d0">348553</data>
    </edge>
    <edge source="GRC" target="GEO">
      <data key="d0">292075</data>
    </edge>
    <edge source="GRC" target="DEU">
      <data key="d0">305545</data>
    </edge>
    <edge source="GRC" target="IRL">
      <data key="d0">173661</data>
    </edge>
    <edge source="GRC" target="ISR">
      <data key="d0">986715</data>
    </edge>
    <edge source="GRC" target="ITA">
      <data key="d0">7514493</data>
    </edge>
    <edge source="GRC" target="JOR">
      <data key="d0">218073</data>
    </edge>
    <edge source="GRC" target="KOR">
      <data key="d0">434663</data>
    </edge>
    <edge source="GRC" target="LBN">
      <data key="d0">9860116</data>
    </edge>
    <edge source="GRC" target="LVA">
      <data key="d0">40683</data>
    </edge>
    <edge source="GRC" target="LTU">
      <data key="d0">72264</data>
    </edge>
    <edge source="GRC" target="MUS">
      <data key="d0">10779</data>
    </edge>
    <edge source="GRC" target="MEX">
      <data key="d0">33141</data>
    </edge>
    <edge source="GRC" target="NLD">
      <data key="d0">604835</data>
    </edge>
    <edge source="GRC" target="POL">
      <data key="d0">351978</data>
    </edge>
    <edge source="GRC" target="PRT">
      <data key="d0">269836</data>
    </edge>
    <edge source="GRC" target="ROU">
      <data key="d0">572755</data>
    </edge>
    <edge source="GRC" target="RUS">
      <data key="d0">264754</data>
    </edge>
    <edge source="GRC" target="SAU">
      <data key="d0">242732</data>
    </edge>
    <edge source="GRC" target="SEN">
      <data key="d0">30305</data>
    </edge>
    <edge source="GRC" target="SRB">
      <data key="d0">222467</data>
    </edge>
    <edge source="GRC" target="IND">
      <data key="d0">62308</data>
    </edge>
    <edge source="GRC" target="SVK">
      <data key="d0">10623</data>
    </edge>
    <edge source="GRC" target="SVN">
      <data key="d0">11832</data>
    </edge>
    <edge source="GRC" target="ESP">
      <data key="d0">1753199</data>
    </edge>
    <edge source="GRC" target="ARE">
      <data key="d0">1124788</data>
    </edge>
    <edge source="GRC" target="TUN">
      <data key="d0">38340</data>
    </edge>
    <edge source="GRC" target="TUR">
      <data key="d0">2972495</data>
    </edge>
    <edge source="GRC" target="UGA">
      <data key="d0">15670</data>
    </edge>
    <edge source="GRC" target="MKD">
      <data key="d0">9369420</data>
    </edge>
    <edge source="GRC" target="EGY">
      <data key="d0">1120067</data>
    </edge>
    <edge source="GRC" target="GBR">
      <data key="d0">268990</data>
    </edge>
    <edge source="GTM" target="BEL">
      <data key="d0">71239</data>
    </edge>
    <edge source="GTM" target="CHL">
      <data key="d0">2918260</data>
    </edge>
    <edge source="GTM" target="COL">
      <data key="d0">120590</data>
    </edge>
    <edge source="GTM" target="CRI">
      <data key="d0">1147495</data>
    </edge>
    <edge source="GTM" target="ECU">
      <data key="d0">3948980</data>
    </edge>
    <edge source="GTM" target="SLV">
      <data key="d0">10359708</data>
    </edge>
    <edge source="GTM" target="HND">
      <data key="d0">18340206</data>
    </edge>
    <edge source="GTM" target="JAM">
      <data key="d0">3025277</data>
    </edge>
    <edge source="GTM" target="MEX">
      <data key="d0">11479</data>
    </edge>
    <edge source="GTM" target="NIC">
      <data key="d0">9300747</data>
    </edge>
    <edge source="GTM" target="PAN">
      <data key="d0">3559200</data>
    </edge>
    <edge source="GTM" target="PER">
      <data key="d0">49628</data>
    </edge>
    <edge source="GTM" target="USA">
      <data key="d0">461764</data>
    </edge>
    <edge source="HND" target="BEL">
      <data key="d0">39253</data>
    </edge>
    <edge source="HND" target="CHN">
      <data key="d0">14300</data>
    </edge>
    <edge source="HND" target="CRI">
      <data key="d0">341778</data>
    </edge>
    <edge source="HND" target="ECU">
      <data key="d0">8085649</data>
    </edge>
    <edge source="HND" target="SLV">
      <data key="d0">12955464</data>
    </edge>
    <edge source="HND" target="GTM">
      <data key="d0">8722698</data>
    </edge>
    <edge source="HND" target="KOR">
      <data key="d0">155500</data>
    </edge>
    <edge source="HND" target="MEX">
      <data key="d0">35530</data>
    </edge>
    <edge source="HND" target="NIC">
      <data key="d0">7488454</data>
    </edge>
    <edge source="HND" target="PAN">
      <data key="d0">2291803</data>
    </edge>
    <edge source="HND" target="PER">
      <data key="d0">5904747</data>
    </edge>
    <edge source="HND" target="USA">
      <data key="d0">3912996</data>
    </edge>
    <edge source="IDN" target="AUS">
      <data key="d0">2092319</data>
    </edge>
    <edge source="IDN" target="LKA">
      <data key="d0">56844</data>
    </edge>
    <edge source="IDN" target="CHN">
      <data key="d0">32599449</data>
    </edge>
    <edge source="IDN" target="HRV">
      <data key="d0">911715</data>
    </edge>
    <edge source="IDN" target="ETH">
      <data key="d0">22856</data>
    </edge>
    <edge source="IDN" target="FRA">
      <data key="d0">133115</data>
    </edge>
    <edge source="IDN" target="DEU">
      <data key="d0">1519644</data>
    </edge>
    <edge source="IDN" target="GHA">
      <data key="d0">93350</data>
    </edge>
    <edge source="IDN" target="GRC">
      <data key="d0">248680</data>
    </edge>
    <edge source="IDN" target="HKG">
      <data key="d0">61844</data>
    </edge>
    <edge source="IDN" target="IRL">
      <data key="d0">942991</data>
    </edge>
    <edge source="IDN" target="ISR">
      <data key="d0">197856</data>
    </edge>
    <edge source="IDN" target="JPN">
      <data key="d0">15847190</data>
    </edge>
    <edge source="IDN" target="KOR">
      <data key="d0">84764572</data>
    </edge>
    <edge source="IDN" target="LVA">
      <data key="d0">16910</data>
    </edge>
    <edge source="IDN" target="LTU">
      <data key="d0">122145</data>
    </edge>
    <edge source="IDN" target="MDG">
      <data key="d0">488421</data>
    </edge>
    <edge source="IDN" target="MYS">
      <data key="d0">9542798</data>
    </edge>
    <edge source="IDN" target="OMN">
      <data key="d0">82530</data>
    </edge>
    <edge source="IDN" target="NLD">
      <data key="d0">138777567</data>
    </edge>
    <edge source="IDN" target="NZL">
      <data key="d0">89879499</data>
    </edge>
    <edge source="IDN" target="NOR">
      <data key="d0">1067613</data>
    </edge>
    <edge source="IDN" target="PAK">
      <data key="d0">9356364</data>
    </edge>
    <edge source="IDN" target="PHL">
      <data key="d0">8711283</data>
    </edge>
    <edge source="IDN" target="POL">
      <data key="d0">180025</data>
    </edge>
    <edge source="IDN" target="RUS">
      <data key="d0">765944</data>
    </edge>
    <edge source="IDN" target="SAU">
      <data key="d0">7724200</data>
    </edge>
    <edge source="IDN" target="IND">
      <data key="d0">28429431</data>
    </edge>
    <edge source="IDN" target="SGP">
      <data key="d0">4048450</data>
    </edge>
    <edge source="IDN" target="VNM">
      <data key="d0">77525516</data>
    </edge>
    <edge source="IDN" target="ZAF">
      <data key="d0">16530</data>
    </edge>
    <edge source="IDN" target="ESP">
      <data key="d0">36083</data>
    </edge>
    <edge source="IDN" target="THA">
      <data key="d0">23037850</data>
    </edge>
    <edge source="IDN" target="TUR">
      <data key="d0">2680000</data>
    </edge>
    <edge source="IDN" target="EGY">
      <data key="d0">53300</data>
    </edge>
    <edge source="IDN" target="GBR">
      <data key="d0">5912756</data>
    </edge>
    <edge source="IDN" target="USA">
      <data key="d0">394372</data>
    </edge>
    <edge source="IRL" target="ALB">
      <data key="d0">26580</data>
    </edge>
    <edge source="IRL" target="DZA">
      <data key="d0">99602</data>
    </edge>
    <edge source="IRL" target="AUS">
      <data key="d0">1390586</data>
    </edge>
    <edge source="IRL" target="AUT">
      <data key="d0">296723</data>
    </edge>
    <edge source="IRL" target="BEL">
      <data key="d0">484959</data>
    </edge>
    <edge source="IRL" target="BLR">
      <data key="d0">177236</data>
    </edge>
    <edge source="IRL" target="CAN">
      <data key="d0">631057</data>
    </edge>
    <edge source="IRL" target="LKA">
      <data key="d0">11031</data>
    </edge>
    <edge source="IRL" target="CHL">
      <data key="d0">257674</data>
    </edge>
    <edge source="IRL" target="CHN">
      <data key="d0">824414</data>
    </edge>
    <edge source="IRL" target="CZE">
      <data key="d0">321345</data>
    </edge>
    <edge source="IRL" target="DNK">
      <data key="d0">313442</data>
    </edge>
    <edge source="IRL" target="EST">
      <data key="d0">16716</data>
    </edge>
    <edge source="IRL" target="FIN">
      <data key="d0">151907</data>
    </edge>
    <edge source="IRL" target="FRA">
      <data key="d0">5092321</data>
    </edge>
    <edge source="IRL" target="DEU">
      <data key="d0">8521420</data>
    </edge>
    <edge source="IRL" target="GHA">
      <data key="d0">42632</data>
    </edge>
    <edge source="IRL" target="GRC">
      <data key="d0">281440</data>
    </edge>
    <edge source="IRL" target="HKG">
      <data key="d0">332004</data>
    </edge>
    <edge source="IRL" target="HUN">
      <data key="d0">500631</data>
    </edge>
    <edge source="IRL" target="ISR">
      <data key="d0">86832</data>
    </edge>
    <edge source="IRL" target="ITA">
      <data key="d0">21931071</data>
    </edge>
    <edge source="IRL" target="JPN">
      <data key="d0">2418560</data>
    </edge>
    <edge source="IRL" target="JOR">
      <data key="d0">48060</data>
    </edge>
    <edge source="IRL" target="KOR">
      <data key="d0">975069</data>
    </edge>
    <edge source="IRL" target="LVA">
      <data key="d0">63005</data>
    </edge>
    <edge source="IRL" target="LTU">
      <data key="d0">58321</data>
    </edge>
    <edge source="IRL" target="MYS">
      <data key="d0">179020</data>
    </edge>
    <edge source="IRL" target="MEX">
      <data key="d0">38772</data>
    </edge>
    <edge source="IRL" target="MAR">
      <data key="d0">199823</data>
    </edge>
    <edge source="IRL" target="OMN">
      <data key="d0">29033</data>
    </edge>
    <edge source="IRL" target="NLD">
      <data key="d0">6545022</data>
    </edge>
    <edge source="IRL" target="NZL">
      <data key="d0">386094</data>
    </edge>
    <edge source="IRL" target="NOR">
      <data key="d0">300792</data>
    </edge>
    <edge source="IRL" target="PAK">
      <data key="d0">272593</data>
    </edge>
    <edge source="IRL" target="PER">
      <data key="d0">30479</data>
    </edge>
    <edge source="IRL" target="PHL">
      <data key="d0">121683</data>
    </edge>
    <edge source="IRL" target="POL">
      <data key="d0">342700</data>
    </edge>
    <edge source="IRL" target="PRT">
      <data key="d0">137785</data>
    </edge>
    <edge source="IRL" target="ROU">
      <data key="d0">96265</data>
    </edge>
    <edge source="IRL" target="RUS">
      <data key="d0">486786</data>
    </edge>
    <edge source="IRL" target="SAU">
      <data key="d0">860758</data>
    </edge>
    <edge source="IRL" target="IND">
      <data key="d0">581712</data>
    </edge>
    <edge source="IRL" target="SGP">
      <data key="d0">509728</data>
    </edge>
    <edge source="IRL" target="SVK">
      <data key="d0">26106</data>
    </edge>
    <edge source="IRL" target="SVN">
      <data key="d0">46488</data>
    </edge>
    <edge source="IRL" target="ZAF">
      <data key="d0">651872</data>
    </edge>
    <edge source="IRL" target="ESP">
      <data key="d0">1336793</data>
    </edge>
    <edge source="IRL" target="SWE">
      <data key="d0">2110797</data>
    </edge>
    <edge source="IRL" target="CHE">
      <data key="d0">468939</data>
    </edge>
    <edge source="IRL" target="THA">
      <data key="d0">34589</data>
    </edge>
    <edge source="IRL" target="ARE">
      <data key="d0">1611985</data>
    </edge>
    <edge source="IRL" target="TUR">
      <data key="d0">1224131</data>
    </edge>
    <edge source="IRL" target="UKR">
      <data key="d0">99639</data>
    </edge>
    <edge source="IRL" target="EGY">
      <data key="d0">157901</data>
    </edge>
    <edge source="IRL" target="GBR">
      <data key="d0">164283677</data>
    </edge>
    <edge source="IRL" target="USA">
      <data key="d0">10726524</data>
    </edge>
    <edge source="IRL" target="URY">
      <data key="d0">114882</data>
    </edge>
    <edge source="ISR" target="BEL">
      <data key="d0">16000</data>
    </edge>
    <edge source="ISR" target="CMR">
      <data key="d0">24000</data>
    </edge>
    <edge source="ISR" target="GHA">
      <data key="d0">7871000</data>
    </edge>
    <edge source="ISR" target="JOR">
      <data key="d0">4673000</data>
    </edge>
    <edge source="ISR" target="VNM">
      <data key="d0">31000</data>
    </edge>
    <edge source="ISR" target="ZAF">
      <data key="d0">31000</data>
    </edge>
    <edge source="ISR" target="THA">
      <data key="d0">478000</data>
    </edge>
    <edge source="ISR" target="TUR">
      <data key="d0">231000</data>
    </edge>
    <edge source="ISR" target="UGA">
      <data key="d0">15000</data>
    </edge>
    <edge source="ISR" target="TZA">
      <data key="d0">32000</data>
    </edge>
    <edge source="ISR" target="USA">
      <data key="d0">38000</data>
    </edge>
    <edge source="CIV" target="CHN">
      <data key="d0">12620</data>
    </edge>
    <edge source="CIV" target="DEU">
      <data key="d0">33655</data>
    </edge>
    <edge source="CIV" target="GHA">
      <data key="d0">144387</data>
    </edge>
    <edge source="CIV" target="ITA">
      <data key="d0">15451</data>
    </edge>
    <edge source="CIV" target="MRT">
      <data key="d0">32308</data>
    </edge>
    <edge source="CIV" target="MAR">
      <data key="d0">1222096</data>
    </edge>
    <edge source="CIV" target="NLD">
      <data key="d0">281337</data>
    </edge>
    <edge source="CIV" target="NER">
      <data key="d0">204593</data>
    </edge>
    <edge source="CIV" target="NOR">
      <data key="d0">2052149</data>
    </edge>
    <edge source="CIV" target="PRT">
      <data key="d0">4255878</data>
    </edge>
    <edge source="CIV" target="SEN">
      <data key="d0">893434</data>
    </edge>
    <edge source="CIV" target="ESP">
      <data key="d0">351122</data>
    </edge>
    <edge source="CIV" target="TUR">
      <data key="d0">394541</data>
    </edge>
    <edge source="CIV" target="USA">
      <data key="d0">233656</data>
    </edge>
    <edge source="CIV" target="BFA">
      <data key="d0">1659866</data>
    </edge>
    <edge source="JAM" target="COL">
      <data key="d0">832504</data>
    </edge>
    <edge source="JAM" target="USA">
      <data key="d0">106359</data>
    </edge>
    <edge source="JPN" target="AUS">
      <data key="d0">2141275</data>
    </edge>
    <edge source="JPN" target="BEL">
      <data key="d0">45599</data>
    </edge>
    <edge source="JPN" target="BGR">
      <data key="d0">163877</data>
    </edge>
    <edge source="JPN" target="CAN">
      <data key="d0">97201</data>
    </edge>
    <edge source="JPN" target="CHN">
      <data key="d0">10732368</data>
    </edge>
    <edge source="JPN" target="CZE">
      <data key="d0">75829</data>
    </edge>
    <edge source="JPN" target="ECU">
      <data key="d0">79871</data>
    </edge>
    <edge source="JPN" target="FRA">
      <data key="d0">155212</data>
    </edge>
    <edge source="JPN" target="DEU">
      <data key="d0">468933</data>
    </edge>
    <edge source="JPN" target="HKG">
      <data key="d0">10522459</data>
    </edge>
    <edge source="JPN" target="IDN">
      <data key="d0">2331781</data>
    </edge>
    <edge source="JPN" target="ITA">
      <data key="d0">15332</data>
    </edge>
    <edge source="JPN" target="JOR">
      <data key="d0">12155</data>
    </edge>
    <edge source="JPN" target="KOR">
      <data key="d0">22661395</data>
    </edge>
    <edge source="JPN" target="MYS">
      <data key="d0">2400898</data>
    </edge>
    <edge source="JPN" target="MUS">
      <data key="d0">29696</data>
    </edge>
    <edge source="JPN" target="MEX">
      <data key="d0">50240</data>
    </edge>
    <edge source="JPN" target="NLD">
      <data key="d0">2266468</data>
    </edge>
    <edge source="JPN" target="NZL">
      <data key="d0">26031</data>
    </edge>
    <edge source="JPN" target="NOR">
      <data key="d0">2206975</data>
    </edge>
    <edge source="JPN" target="PHL">
      <data key="d0">1164367</data>
    </edge>
    <edge source="JPN" target="POL">
      <data key="d0">212763</data>
    </edge>
    <edge source="JPN" target="RUS">
      <data key="d0">91667</data>
    </edge>
    <edge source="JPN" target="SAU">
      <data key="d0">209080</data>
    </edge>
    <edge source="JPN" target="IND">
      <data key="d0">290645</data>
    </edge>
    <edge source="JPN" target="SGP">
      <data key="d0">1479662</data>
    </edge>
    <edge source="JPN" target="VNM">
      <data key="d0">3379896</data>
    </edge>
    <edge source="JPN" target="ZAF">
      <data key="d0">204798</data>
    </edge>
    <edge source="JPN" target="SWE">
      <data key="d0">105516</data>
    </edge>
    <edge source="JPN" target="CHE">
      <data key="d0">84917</data>
    </edge>
    <edge source="JPN" target="THA">
      <data key="d0">5275921</data>
    </edge>
    <edge source="JPN" target="ARE">
      <data key="d0">1699699</data>
    </edge>
    <edge source="JPN" target="TUR">
      <data key="d0">1236918</data>
    </edge>
    <edge source="JPN" target="UKR">
      <data key="d0">27569</data>
    </edge>
    <edge source="JPN" target="EGY">
      <data key="d0">190737</data>
    </edge>
    <edge source="JPN" target="GBR">
      <data key="d0">635075</data>
    </edge>
    <edge source="JPN" target="USA">
      <data key="d0">4662007</data>
    </edge>
    <edge source="JPN" target="URY">
      <data key="d0">10368</data>
    </edge>
    <edge source="JOR" target="DZA">
      <data key="d0">60458</data>
    </edge>
    <edge source="JOR" target="BEL">
      <data key="d0">21815</data>
    </edge>
    <edge source="JOR" target="CHL">
      <data key="d0">44110</data>
    </edge>
    <edge source="JOR" target="FRA">
      <data key="d0">18014</data>
    </edge>
    <edge source="JOR" target="PSE">
      <data key="d0">107407</data>
    </edge>
    <edge source="JOR" target="ISR">
      <data key="d0">118431</data>
    </edge>
    <edge source="JOR" target="LBN">
      <data key="d0">103007</data>
    </edge>
    <edge source="JOR" target="MDA">
      <data key="d0">20448</data>
    </edge>
    <edge source="JOR" target="PAK">
      <data key="d0">78955</data>
    </edge>
    <edge source="JOR" target="SAU">
      <data key="d0">14216189</data>
    </edge>
    <edge source="JOR" target="ARE">
      <data key="d0">257082</data>
    </edge>
    <edge source="JOR" target="EGY">
      <data key="d0">2317757</data>
    </edge>
    <edge source="KOR" target="DZA">
      <data key="d0">10905</data>
    </edge>
    <edge source="KOR" target="ARG">
      <data key="d0">163260</data>
    </edge>
    <edge source="KOR" target="AUS">
      <data key="d0">175517</data>
    </edge>
    <edge source="KOR" target="BOL">
      <data key="d0">51600</data>
    </edge>
    <edge source="KOR" target="BRA">
      <data key="d0">228466</data>
    </edge>
    <edge source="KOR" target="BLR">
      <data key="d0">19600</data>
    </edge>
    <edge source="KOR" target="LKA">
      <data key="d0">94385</data>
    </edge>
    <edge source="KOR" target="CHL">
      <data key="d0">880313</data>
    </edge>
    <edge source="KOR" target="CHN">
      <data key="d0">6600947</data>
    </edge>
    <edge source="KOR" target="COL">
      <data key="d0">1054107</data>
    </edge>
    <edge source="KOR" target="CRI">
      <data key="d0">12480</data>
    </edge>
    <edge source="KOR" target="ECU">
      <data key="d0">27753</data>
    </edge>
    <edge source="KOR" target="FRA">
      <data key="d0">50008</data>
    </edge>
    <edge source="KOR" target="GHA">
      <data key="d0">45072</data>
    </edge>
    <edge source="KOR" target="HKG">
      <data key="d0">561359</data>
    </edge>
    <edge source="KOR" target="IDN">
      <data key="d0">27098310</data>
    </edge>
    <edge source="KOR" target="IRL">
      <data key="d0">33041</data>
    </edge>
    <edge source="KOR" target="JPN">
      <data key="d0">47702216</data>
    </edge>
    <edge source="KOR" target="JOR">
      <data key="d0">74334</data>
    </edge>
    <edge source="KOR" target="MYS">
      <data key="d0">15295574</data>
    </edge>
    <edge source="KOR" target="MEX">
      <data key="d0">689349</data>
    </edge>
    <edge source="KOR" target="NLD">
      <data key="d0">215055</data>
    </edge>
    <edge source="KOR" target="NZL">
      <data key="d0">79473</data>
    </edge>
    <edge source="KOR" target="PAK">
      <data key="d0">723603</data>
    </edge>
    <edge source="KOR" target="PAN">
      <data key="d0">66560</data>
    </edge>
    <edge source="KOR" target="PER">
      <data key="d0">110889</data>
    </edge>
    <edge source="KOR" target="PHL">
      <data key="d0">4689460</data>
    </edge>
    <edge source="KOR" target="RUS">
      <data key="d0">603090</data>
    </edge>
    <edge source="KOR" target="SAU">
      <data key="d0">664462</data>
    </edge>
    <edge source="KOR" target="SEN">
      <data key="d0">21900</data>
    </edge>
    <edge source="KOR" target="IND">
      <data key="d0">61743</data>
    </edge>
    <edge source="KOR" target="SGP">
      <data key="d0">467171</data>
    </edge>
    <edge source="KOR" target="VNM">
      <data key="d0">37354201</data>
    </edge>
    <edge source="KOR" target="THA">
      <data key="d0">19808139</data>
    </edge>
    <edge source="KOR" target="ARE">
      <data key="d0">438326</data>
    </edge>
    <edge source="KOR" target="TUR">
      <data key="d0">242532</data>
    </edge>
    <edge source="KOR" target="UKR">
      <data key="d0">31530</data>
    </edge>
    <edge source="KOR" target="EGY">
      <data key="d0">400272</data>
    </edge>
    <edge source="KOR" target="USA">
      <data key="d0">1382335</data>
    </edge>
    <edge source="LBN" target="ETH">
      <data key="d0">15594</data>
    </edge>
    <edge source="LBN" target="TUR">
      <data key="d0">41079</data>
    </edge>
    <edge source="LVA" target="AZE">
      <data key="d0">3222436</data>
    </edge>
    <edge source="LVA" target="BGR">
      <data key="d0">423802</data>
    </edge>
    <edge source="LVA" target="BLR">
      <data key="d0">2542509</data>
    </edge>
    <edge source="LVA" target="CHN">
      <data key="d0">10748</data>
    </edge>
    <edge source="LVA" target="CZE">
      <data key="d0">1551274</data>
    </edge>
    <edge source="LVA" target="DNK">
      <data key="d0">1026705</data>
    </edge>
    <edge source="LVA" target="EST">
      <data key="d0">17979537</data>
    </edge>
    <edge source="LVA" target="FIN">
      <data key="d0">5170053</data>
    </edge>
    <edge source="LVA" target="FRA">
      <data key="d0">760204</data>
    </edge>
    <edge source="LVA" target="GEO">
      <data key="d0">53180</data>
    </edge>
    <edge source="LVA" target="DEU">
      <data key="d0">692219</data>
    </edge>
    <edge source="LVA" target="GRC">
      <data key="d0">3699747</data>
    </edge>
    <edge source="LVA" target="ITA">
      <data key="d0">251276</data>
    </edge>
    <edge source="LVA" target="KGZ">
      <data key="d0">74292</data>
    </edge>
    <edge source="LVA" target="LTU">
      <data key="d0">8842465</data>
    </edge>
    <edge source="LVA" target="MDA">
      <data key="d0">31407</data>
    </edge>
    <edge source="LVA" target="MAR">
      <data key="d0">3319871</data>
    </edge>
    <edge source="LVA" target="NLD">
      <data key="d0">2572541</data>
    </edge>
    <edge source="LVA" target="NOR">
      <data key="d0">12809862</data>
    </edge>
    <edge source="LVA" target="POL">
      <data key="d0">2552546</data>
    </edge>
    <edge source="LVA" target="RUS">
      <data key="d0">5571156</data>
    </edge>
    <edge source="LVA" target="ESP">
      <data key="d0">5011955</data>
    </edge>
    <edge source="LVA" target="SWE">
      <data key="d0">421014</data>
    </edge>
    <edge source="LVA" target="ARE">
      <data key="d0">30416</data>
    </edge>
    <edge source="LVA" target="UKR">
      <data key="d0">32272</data>
    </edge>
    <edge source="LVA" target="GBR">
      <data key="d0">408311</data>
    </edge>
    <edge source="LTU" target="AZE">
      <data key="d0">60645</data>
    </edge>
    <edge source="LTU" target="AUS">
      <data key="d0">821568</data>
    </edge>
    <edge source="LTU" target="AUT">
      <data key="d0">3103301</data>
    </edge>
    <edge source="LTU" target="BEL">
      <data key="d0">2882355</data>
    </edge>
    <edge source="LTU" target="BGR">
      <data key="d0">726884</data>
    </edge>
    <edge source="LTU" target="BLR">
      <data key="d0">1887991</data>
    </edge>
    <edge source="LTU" target="CHN">
      <data key="d0">569001</data>
    </edge>
    <edge source="LTU" target="HRV">
      <data key="d0">52410</data>
    </edge>
    <edge source="LTU" target="CZE">
      <data key="d0">6055420</data>
    </edge>
    <edge source="LTU" target="DNK">
      <data key="d0">8129611</data>
    </edge>
    <edge source="LTU" target="EST">
      <data key="d0">12412418</data>
    </edge>
    <edge source="LTU" target="FIN">
      <data key="d0">3107842</data>
    </edge>
    <edge source="LTU" target="FRA">
      <data key="d0">11735818</data>
    </edge>
    <edge source="LTU" target="DEU">
      <data key="d0">28464438</data>
    </edge>
    <edge source="LTU" target="GHA">
      <data key="d0">29333</data>
    </edge>
    <edge source="LTU" target="GRC">
      <data key="d0">500238</data>
    </edge>
    <edge source="LTU" target="HKG">
      <data key="d0">115785</data>
    </edge>
    <edge source="LTU" target="HUN">
      <data key="d0">1567627</data>
    </edge>
    <edge source="LTU" target="IDN">
      <data key="d0">143695</data>
    </edge>
    <edge source="LTU" target="IRL">
      <data key="d0">1040513</data>
    </edge>
    <edge source="LTU" target="ISR">
      <data key="d0">336306</data>
    </edge>
    <edge source="LTU" target="ITA">
      <data key="d0">13453298</data>
    </edge>
    <edge source="LTU" target="JPN">
      <data key="d0">96897</data>
    </edge>
    <edge source="LTU" target="KAZ">
      <data key="d0">345043</data>
    </edge>
    <edge source="LTU" target="KOR">
      <data key="d0">336733</data>
    </edge>
    <edge source="LTU" target="KGZ">
      <data key="d0">40048</data>
    </edge>
    <edge source="LTU" target="LVA">
      <data key="d0">27827905</data>
    </edge>
    <edge source="LTU" target="MYS">
      <data key="d0">709381</data>
    </edge>
    <edge source="LTU" target="MAR">
      <data key="d0">784083</data>
    </edge>
    <edge source="LTU" target="NLD">
      <data key="d0">2411977</data>
    </edge>
    <edge source="LTU" target="NOR">
      <data key="d0">15308372</data>
    </edge>
    <edge source="LTU" target="PHL">
      <data key="d0">61215</data>
    </edge>
    <edge source="LTU" target="POL">
      <data key="d0">29263507</data>
    </edge>
    <edge source="LTU" target="PRT">
      <data key="d0">314945</data>
    </edge>
    <edge source="LTU" target="ROU">
      <data key="d0">1139585</data>
    </edge>
    <edge source="LTU" target="RUS">
      <data key="d0">8029888</data>
    </edge>
    <edge source="LTU" target="SAU">
      <data key="d0">105981</data>
    </edge>
    <edge source="LTU" target="IND">
      <data key="d0">240502</data>
    </edge>
    <edge source="LTU" target="SGP">
      <data key="d0">1819091</data>
    </edge>
    <edge source="LTU" target="SVK">
      <data key="d0">170301</data>
    </edge>
    <edge source="LTU" target="VNM">
      <data key="d0">3109669</data>
    </edge>
    <edge source="LTU" target="SVN">
      <data key="d0">202187</data>
    </edge>
    <edge source="LTU" target="ESP">
      <data key="d0">3907222</data>
    </edge>
    <edge source="LTU" target="SWE">
      <data key="d0">6167422</data>
    </edge>
    <edge source="LTU" target="CHE">
      <data key="d0">3197093</data>
    </edge>
    <edge source="LTU" target="THA">
      <data key="d0">57634</data>
    </edge>
    <edge source="LTU" target="ARE">
      <data key="d0">79414</data>
    </edge>
    <edge source="LTU" target="TUR">
      <data key="d0">105963</data>
    </edge>
    <edge source="LTU" target="UKR">
      <data key="d0">3049502</data>
    </edge>
    <edge source="LTU" target="EGY">
      <data key="d0">57529</data>
    </edge>
    <edge source="LTU" target="GBR">
      <data key="d0">32229594</data>
    </edge>
    <edge source="MYS" target="ARG">
      <data key="d0">46530</data>
    </edge>
    <edge source="MYS" target="AUS">
      <data key="d0">3099131</data>
    </edge>
    <edge source="MYS" target="BRA">
      <data key="d0">80745</data>
    </edge>
    <edge source="MYS" target="BGR">
      <data key="d0">73499</data>
    </edge>
    <edge source="MYS" target="CAN">
      <data key="d0">929266</data>
    </edge>
    <edge source="MYS" target="LKA">
      <data key="d0">6576940</data>
    </edge>
    <edge source="MYS" target="CHL">
      <data key="d0">521320</data>
    </edge>
    <edge source="MYS" target="CHN">
      <data key="d0">49125188</data>
    </edge>
    <edge source="MYS" target="CRI">
      <data key="d0">106734</data>
    </edge>
    <edge source="MYS" target="DNK">
      <data key="d0">157909</data>
    </edge>
    <edge source="MYS" target="ECU">
      <data key="d0">38704</data>
    </edge>
    <edge source="MYS" target="FIN">
      <data key="d0">73171</data>
    </edge>
    <edge source="MYS" target="FRA">
      <data key="d0">79109</data>
    </edge>
    <edge source="MYS" target="DEU">
      <data key="d0">40499606</data>
    </edge>
    <edge source="MYS" target="GHA">
      <data key="d0">29104</data>
    </edge>
    <edge source="MYS" target="GRC">
      <data key="d0">257166</data>
    </edge>
    <edge source="MYS" target="HKG">
      <data key="d0">1051052</data>
    </edge>
    <edge source="MYS" target="HUN">
      <data key="d0">178265</data>
    </edge>
    <edge source="MYS" target="IDN">
      <data key="d0">12291616</data>
    </edge>
    <edge source="MYS" target="ITA">
      <data key="d0">105795</data>
    </edge>
    <edge source="MYS" target="JPN">
      <data key="d0">19793436</data>
    </edge>
    <edge source="MYS" target="JOR">
      <data key="d0">314654</data>
    </edge>
    <edge source="MYS" target="KOR">
      <data key="d0">29159555</data>
    </edge>
    <edge source="MYS" target="LBN">
      <data key="d0">121334</data>
    </edge>
    <edge source="MYS" target="LVA">
      <data key="d0">150711</data>
    </edge>
    <edge source="MYS" target="LTU">
      <data key="d0">38046</data>
    </edge>
    <edge source="MYS" target="MDG">
      <data key="d0">26159</data>
    </edge>
    <edge source="MYS" target="MUS">
      <data key="d0">88708</data>
    </edge>
    <edge source="MYS" target="MEX">
      <data key="d0">270420</data>
    </edge>
    <edge source="MYS" target="MAR">
      <data key="d0">14578</data>
    </edge>
    <edge source="MYS" target="OMN">
      <data key="d0">850740</data>
    </edge>
    <edge source="MYS" target="NLD">
      <data key="d0">9005645</data>
    </edge>
    <edge source="MYS" target="NZL">
      <data key="d0">53621131</data>
    </edge>
    <edge source="MYS" target="NOR">
      <data key="d0">396639</data>
    </edge>
    <edge source="MYS" target="PAK">
      <data key="d0">24129899</data>
    </edge>
    <edge source="MYS" target="PHL">
      <data key="d0">6517365</data>
    </edge>
    <edge source="MYS" target="RUS">
      <data key="d0">2928177</data>
    </edge>
    <edge source="MYS" target="SAU">
      <data key="d0">18390661</data>
    </edge>
    <edge source="MYS" target="IND">
      <data key="d0">8196152</data>
    </edge>
    <edge source="MYS" target="SGP">
      <data key="d0">15778639</data>
    </edge>
    <edge source="MYS" target="VNM">
      <data key="d0">35636906</data>
    </edge>
    <edge source="MYS" target="ZAF">
      <data key="d0">5561088</data>
    </edge>
    <edge source="MYS" target="SWE">
      <data key="d0">45839</data>
    </edge>
    <edge source="MYS" target="CHE">
      <data key="d0">11633</data>
    </edge>
    <edge source="MYS" target="THA">
      <data key="d0">10008746</data>
    </edge>
    <edge source="MYS" target="ARE">
      <data key="d0">1138880</data>
    </edge>
    <edge source="MYS" target="TUR">
      <data key="d0">4485095</data>
    </edge>
    <edge source="MYS" target="UKR">
      <data key="d0">27419</data>
    </edge>
    <edge source="MYS" target="EGY">
      <data key="d0">733926</data>
    </edge>
    <edge source="MYS" target="GBR">
      <data key="d0">1839543</data>
    </edge>
    <edge source="MYS" target="USA">
      <data key="d0">24317267</data>
    </edge>
    <edge source="MYS" target="URY">
      <data key="d0">10859</data>
    </edge>
    <edge source="MUS" target="CHN">
      <data key="d0">4685347</data>
    </edge>
    <edge source="MUS" target="FRA">
      <data key="d0">362977</data>
    </edge>
    <edge source="MUS" target="IDN">
      <data key="d0">373888</data>
    </edge>
    <edge source="MUS" target="ITA">
      <data key="d0">380450</data>
    </edge>
    <edge source="MUS" target="JPN">
      <data key="d0">270343</data>
    </edge>
    <edge source="MUS" target="MDG">
      <data key="d0">6698972</data>
    </edge>
    <edge source="MUS" target="MWI">
      <data key="d0">25432</data>
    </edge>
    <edge source="MUS" target="MYS">
      <data key="d0">430747</data>
    </edge>
    <edge source="MUS" target="SAU">
      <data key="d0">1582201</data>
    </edge>
    <edge source="MUS" target="VNM">
      <data key="d0">1243376</data>
    </edge>
    <edge source="MUS" target="ZAF">
      <data key="d0">455307</data>
    </edge>
    <edge source="MUS" target="ZWE">
      <data key="d0">291650</data>
    </edge>
    <edge source="MUS" target="ESP">
      <data key="d0">1630319</data>
    </edge>
    <edge source="MUS" target="UGA">
      <data key="d0">463683</data>
    </edge>
    <edge source="MUS" target="EGY">
      <data key="d0">336506</data>
    </edge>
    <edge source="MUS" target="USA">
      <data key="d0">410267</data>
    </edge>
    <edge source="MEX" target="ARG">
      <data key="d0">102375</data>
    </edge>
    <edge source="MEX" target="BEL">
      <data key="d0">320265</data>
    </edge>
    <edge source="MEX" target="BOL">
      <data key="d0">191422</data>
    </edge>
    <edge source="MEX" target="BRA">
      <data key="d0">1757063</data>
    </edge>
    <edge source="MEX" target="KHM">
      <data key="d0">53600</data>
    </edge>
    <edge source="MEX" target="CAN">
      <data key="d0">6932408</data>
    </edge>
    <edge source="MEX" target="CHL">
      <data key="d0">7668935</data>
    </edge>
    <edge source="MEX" target="CHN">
      <data key="d0">21549255</data>
    </edge>
    <edge source="MEX" target="COL">
      <data key="d0">2011595</data>
    </edge>
    <edge source="MEX" target="CRI">
      <data key="d0">16075572</data>
    </edge>
    <edge source="MEX" target="ECU">
      <data key="d0">2087613</data>
    </edge>
    <edge source="MEX" target="SLV">
      <data key="d0">5215906</data>
    </edge>
    <edge source="MEX" target="FRA">
      <data key="d0">81496</data>
    </edge>
    <edge source="MEX" target="GTM">
      <data key="d0">18742809</data>
    </edge>
    <edge source="MEX" target="HND">
      <data key="d0">7024777</data>
    </edge>
    <edge source="MEX" target="HKG">
      <data key="d0">822040</data>
    </edge>
    <edge source="MEX" target="IDN">
      <data key="d0">469577</data>
    </edge>
    <edge source="MEX" target="IRL">
      <data key="d0">170997</data>
    </edge>
    <edge source="MEX" target="JAM">
      <data key="d0">144035</data>
    </edge>
    <edge source="MEX" target="JPN">
      <data key="d0">1794685</data>
    </edge>
    <edge source="MEX" target="MYS">
      <data key="d0">833619</data>
    </edge>
    <edge source="MEX" target="NLD">
      <data key="d0">1502523</data>
    </edge>
    <edge source="MEX" target="NIC">
      <data key="d0">3417218</data>
    </edge>
    <edge source="MEX" target="PAK">
      <data key="d0">11037</data>
    </edge>
    <edge source="MEX" target="PAN">
      <data key="d0">3225409</data>
    </edge>
    <edge source="MEX" target="PER">
      <data key="d0">1205910</data>
    </edge>
    <edge source="MEX" target="PHL">
      <data key="d0">482824</data>
    </edge>
    <edge source="MEX" target="IND">
      <data key="d0">224964</data>
    </edge>
    <edge source="MEX" target="VNM">
      <data key="d0">358426</data>
    </edge>
    <edge source="MEX" target="ESP">
      <data key="d0">20334</data>
    </edge>
    <edge source="MEX" target="SWE">
      <data key="d0">283161</data>
    </edge>
    <edge source="MEX" target="CHE">
      <data key="d0">97713</data>
    </edge>
    <edge source="MEX" target="THA">
      <data key="d0">44886</data>
    </edge>
    <edge source="MEX" target="ARE">
      <data key="d0">970776</data>
    </edge>
    <edge source="MEX" target="EGY">
      <data key="d0">144374</data>
    </edge>
    <edge source="MEX" target="GBR">
      <data key="d0">17883</data>
    </edge>
    <edge source="MEX" target="USA">
      <data key="d0">26302684</data>
    </edge>
    <edge source="MAR" target="CAN">
      <data key="d0">317661</data>
    </edge>
    <edge source="MAR" target="CHL">
      <data key="d0">646283</data>
    </edge>
    <edge source="MAR" target="CHN">
      <data key="d0">18681947</data>
    </edge>
    <edge source="MAR" target="DEU">
      <data key="d0">43300860</data>
    </edge>
    <edge source="MAR" target="GRC">
      <data key="d0">2014485</data>
    </edge>
    <edge source="MAR" target="ITA">
      <data key="d0">322667</data>
    </edge>
    <edge source="MAR" target="CIV">
      <data key="d0">1591106</data>
    </edge>
    <edge source="MAR" target="JPN">
      <data key="d0">3364703</data>
    </edge>
    <edge source="MAR" target="KOR">
      <data key="d0">20663</data>
    </edge>
    <edge source="MAR" target="LVA">
      <data key="d0">1139977</data>
    </edge>
    <edge source="MAR" target="MRT">
      <data key="d0">2982992</data>
    </edge>
    <edge source="MAR" target="RUS">
      <data key="d0">8943258</data>
    </edge>
    <edge source="MAR" target="IND">
      <data key="d0">7006201</data>
    </edge>
    <edge source="MAR" target="VNM">
      <data key="d0">2884586</data>
    </edge>
    <edge source="MAR" target="ESP">
      <data key="d0">4860076</data>
    </edge>
    <edge source="MAR" target="TUN">
      <data key="d0">1011118</data>
    </edge>
    <edge source="MAR" target="TUR">
      <data key="d0">63860524</data>
    </edge>
    <edge source="MAR" target="UKR">
      <data key="d0">274361</data>
    </edge>
    <edge source="MAR" target="EGY">
      <data key="d0">4966167</data>
    </edge>
    <edge source="MAR" target="GBR">
      <data key="d0">13301</data>
    </edge>
    <edge source="MAR" target="USA">
      <data key="d0">500743</data>
    </edge>
    <edge source="MOZ" target="OMN">
      <data key="d0">147197</data>
    </edge>
    <edge source="MOZ" target="PAK">
      <data key="d0">254181</data>
    </edge>
    <edge source="MOZ" target="VNM">
      <data key="d0">536572</data>
    </edge>
    <edge source="MOZ" target="ZAF">
      <data key="d0">4416097</data>
    </edge>
    <edge source="MOZ" target="ZWE">
      <data key="d0">180444</data>
    </edge>
    <edge source="MOZ" target="ARE">
      <data key="d0">564432</data>
    </edge>
    <edge source="OMN" target="CAN">
      <data key="d0">283170</data>
    </edge>
    <edge source="OMN" target="MYS">
      <data key="d0">53400</data>
    </edge>
    <edge source="OMN" target="PAK">
      <data key="d0">79764</data>
    </edge>
    <edge source="OMN" target="SAU">
      <data key="d0">130438</data>
    </edge>
    <edge source="OMN" target="IND">
      <data key="d0">1554732</data>
    </edge>
    <edge source="OMN" target="VNM">
      <data key="d0">1847993</data>
    </edge>
    <edge source="OMN" target="ARE">
      <data key="d0">20927574</data>
    </edge>
    <edge source="OMN" target="EGY">
      <data key="d0">880106</data>
    </edge>
    <edge source="NLD" target="ALB">
      <data key="d0">117704</data>
    </edge>
    <edge source="NLD" target="DZA">
      <data key="d0">4226500</data>
    </edge>
    <edge source="NLD" target="AZE">
      <data key="d0">785662</data>
    </edge>
    <edge source="NLD" target="ARG">
      <data key="d0">193634</data>
    </edge>
    <edge source="NLD" target="AUS">
      <data key="d0">9993601</data>
    </edge>
    <edge source="NLD" target="AUT">
      <data key="d0">43842309</data>
    </edge>
    <edge source="NLD" target="ARM">
      <data key="d0">303544</data>
    </edge>
    <edge source="NLD" target="BEL">
      <data key="d0">1019370808</data>
    </edge>
    <edge source="NLD" target="BOL">
      <data key="d0">351201</data>
    </edge>
    <edge source="NLD" target="BRA">
      <data key="d0">29915045</data>
    </edge>
    <edge source="NLD" target="BGR">
      <data key="d0">6988616</data>
    </edge>
    <edge source="NLD" target="BLR">
      <data key="d0">5258016</data>
    </edge>
    <edge source="NLD" target="KHM">
      <data key="d0">73765</data>
    </edge>
    <edge source="NLD" target="CMR">
      <data key="d0">553974</data>
    </edge>
    <edge source="NLD" target="CAN">
      <data key="d0">6133721</data>
    </edge>
    <edge source="NLD" target="LKA">
      <data key="d0">351881</data>
    </edge>
    <edge source="NLD" target="CHL">
      <data key="d0">16140428</data>
    </edge>
    <edge source="NLD" target="CHN">
      <data key="d0">21509898</data>
    </edge>
    <edge source="NLD" target="COL">
      <data key="d0">2059985</data>
    </edge>
    <edge source="NLD" target="CRI">
      <data key="d0">738917</data>
    </edge>
    <edge source="NLD" target="HRV">
      <data key="d0">4853022</data>
    </edge>
    <edge source="NLD" target="CZE">
      <data key="d0">57962522</data>
    </edge>
    <edge source="NLD" target="BEN">
      <data key="d0">252368</data>
    </edge>
    <edge source="NLD" target="DNK">
      <data key="d0">108771039</data>
    </edge>
    <edge source="NLD" target="ECU">
      <data key="d0">1192302</data>
    </edge>
    <edge source="NLD" target="SLV">
      <data key="d0">20533</data>
    </edge>
    <edge source="NLD" target="ETH">
      <data key="d0">1345201</data>
    </edge>
    <edge source="NLD" target="EST">
      <data key="d0">13342693</data>
    </edge>
    <edge source="NLD" target="FIN">
      <data key="d0">20129427</data>
    </edge>
    <edge source="NLD" target="FRA">
      <data key="d0">308554021</data>
    </edge>
    <edge source="NLD" target="GEO">
      <data key="d0">1446766</data>
    </edge>
    <edge source="NLD" target="GMB">
      <data key="d0">197529</data>
    </edge>
    <edge source="NLD" target="PSE">
      <data key="d0">54002</data>
    </edge>
    <edge source="NLD" target="DEU">
      <data key="d0">1448644308</data>
    </edge>
    <edge source="NLD" target="GHA">
      <data key="d0">4086090</data>
    </edge>
    <edge source="NLD" target="GRC">
      <data key="d0">17447650</data>
    </edge>
    <edge source="NLD" target="GTM">
      <data key="d0">974358</data>
    </edge>
    <edge source="NLD" target="HND">
      <data key="d0">168298</data>
    </edge>
    <edge source="NLD" target="HKG">
      <data key="d0">1503703</data>
    </edge>
    <edge source="NLD" target="HUN">
      <data key="d0">23786991</data>
    </edge>
    <edge source="NLD" target="IDN">
      <data key="d0">2934401</data>
    </edge>
    <edge source="NLD" target="IRL">
      <data key="d0">59144712</data>
    </edge>
    <edge source="NLD" target="ISR">
      <data key="d0">11086710</data>
    </edge>
    <edge source="NLD" target="ITA">
      <data key="d0">105556258</data>
    </edge>
    <edge source="NLD" target="CIV">
      <data key="d0">6045171</data>
    </edge>
    <edge source="NLD" target="JAM">
      <data key="d0">1010359</data>
    </edge>
    <edge source="NLD" target="JPN">
      <data key="d0">31105285</data>
    </edge>
    <edge source="NLD" target="KAZ">
      <data key="d0">235808</data>
    </edge>
    <edge source="NLD" target="JOR">
      <data key="d0">4948057</data>
    </edge>
    <edge source="NLD" target="KOR">
      <data key="d0">14691406</data>
    </edge>
    <edge source="NLD" target="KGZ">
      <data key="d0">90200</data>
    </edge>
    <edge source="NLD" target="LBN">
      <data key="d0">765157</data>
    </edge>
    <edge source="NLD" target="LVA">
      <data key="d0">7163766</data>
    </edge>
    <edge source="NLD" target="LTU">
      <data key="d0">31812009</data>
    </edge>
    <edge source="NLD" target="MDG">
      <data key="d0">391284</data>
    </edge>
    <edge source="NLD" target="MWI">
      <data key="d0">18526</data>
    </edge>
    <edge source="NLD" target="MYS">
      <data key="d0">10321683</data>
    </edge>
    <edge source="NLD" target="MUS">
      <data key="d0">236400</data>
    </edge>
    <edge source="NLD" target="MEX">
      <data key="d0">5739535</data>
    </edge>
    <edge source="NLD" target="MDA">
      <data key="d0">733550</data>
    </edge>
    <edge source="NLD" target="MAR">
      <data key="d0">2137219</data>
    </edge>
    <edge source="NLD" target="OMN">
      <data key="d0">342057</data>
    </edge>
    <edge source="NLD" target="NZL">
      <data key="d0">5412475</data>
    </edge>
    <edge source="NLD" target="NER">
      <data key="d0">136678</data>
    </edge>
    <edge source="NLD" target="NOR">
      <data key="d0">37804043</data>
    </edge>
    <edge source="NLD" target="PAK">
      <data key="d0">4472005</data>
    </edge>
    <edge source="NLD" target="PAN">
      <data key="d0">1033615</data>
    </edge>
    <edge source="NLD" target="PRY">
      <data key="d0">766400</data>
    </edge>
    <edge source="NLD" target="PER">
      <data key="d0">1951311</data>
    </edge>
    <edge source="NLD" target="PHL">
      <data key="d0">22775521</data>
    </edge>
    <edge source="NLD" target="POL">
      <data key="d0">73281141</data>
    </edge>
    <edge source="NLD" target="PRT">
      <data key="d0">8221209</data>
    </edge>
    <edge source="NLD" target="ROU">
      <data key="d0">13155813</data>
    </edge>
    <edge source="NLD" target="RUS">
      <data key="d0">62334429</data>
    </edge>
    <edge source="NLD" target="SAU">
      <data key="d0">7034403</data>
    </edge>
    <edge source="NLD" target="SEN">
      <data key="d0">617874</data>
    </edge>
    <edge source="NLD" target="SRB">
      <data key="d0">1352019</data>
    </edge>
    <edge source="NLD" target="IND">
      <data key="d0">4833137</data>
    </edge>
    <edge source="NLD" target="SGP">
      <data key="d0">3237050</data>
    </edge>
    <edge source="NLD" target="SVK">
      <data key="d0">7125685</data>
    </edge>
    <edge source="NLD" target="VNM">
      <data key="d0">57028952</data>
    </edge>
    <edge source="NLD" target="SVN">
      <data key="d0">4788341</data>
    </edge>
    <edge source="NLD" target="ZAF">
      <data key="d0">37249235</data>
    </edge>
    <edge source="NLD" target="ESP">
      <data key="d0">94077870</data>
    </edge>
    <edge source="NLD" target="SWE">
      <data key="d0">51978956</data>
    </edge>
    <edge source="NLD" target="CHE">
      <data key="d0">20229513</data>
    </edge>
    <edge source="NLD" target="THA">
      <data key="d0">45102134</data>
    </edge>
    <edge source="NLD" target="TGO">
      <data key="d0">68698</data>
    </edge>
    <edge source="NLD" target="ARE">
      <data key="d0">4167949</data>
    </edge>
    <edge source="NLD" target="TUN">
      <data key="d0">213699</data>
    </edge>
    <edge source="NLD" target="TUR">
      <data key="d0">13819493</data>
    </edge>
    <edge source="NLD" target="UGA">
      <data key="d0">1764300</data>
    </edge>
    <edge source="NLD" target="UKR">
      <data key="d0">3802680</data>
    </edge>
    <edge source="NLD" target="MKD">
      <data key="d0">412210</data>
    </edge>
    <edge source="NLD" target="EGY">
      <data key="d0">5340065</data>
    </edge>
    <edge source="NLD" target="GBR">
      <data key="d0">425223556</data>
    </edge>
    <edge source="NLD" target="TZA">
      <data key="d0">1325154</data>
    </edge>
    <edge source="NLD" target="USA">
      <data key="d0">46765804</data>
    </edge>
    <edge source="NLD" target="BFA">
      <data key="d0">382895</data>
    </edge>
    <edge source="NLD" target="URY">
      <data key="d0">338350</data>
    </edge>
    <edge source="NZL" target="ARG">
      <data key="d0">28106</data>
    </edge>
    <edge source="NZL" target="AUS">
      <data key="d0">46325705</data>
    </edge>
    <edge source="NZL" target="BEL">
      <data key="d0">699708</data>
    </edge>
    <edge source="NZL" target="BRA">
      <data key="d0">11382</data>
    </edge>
    <edge source="NZL" target="CAN">
      <data key="d0">3879553</data>
    </edge>
    <edge source="NZL" target="LKA">
      <data key="d0">285194</data>
    </edge>
    <edge source="NZL" target="CHN">
      <data key="d0">18789411</data>
    </edge>
    <edge source="NZL" target="CZE">
      <data key="d0">185391</data>
    </edge>
    <edge source="NZL" target="DNK">
      <data key="d0">191057</data>
    </edge>
    <edge source="NZL" target="FIN">
      <data key="d0">145815</data>
    </edge>
    <edge source="NZL" target="DEU">
      <data key="d0">3513186</data>
    </edge>
    <edge source="NZL" target="HKG">
      <data key="d0">4370783</data>
    </edge>
    <edge source="NZL" target="IDN">
      <data key="d0">39277484</data>
    </edge>
    <edge source="NZL" target="IRL">
      <data key="d0">50682</data>
    </edge>
    <edge source="NZL" target="ITA">
      <data key="d0">102383</data>
    </edge>
    <edge source="NZL" target="JPN">
      <data key="d0">15992108</data>
    </edge>
    <edge source="NZL" target="KOR">
      <data key="d0">6960226</data>
    </edge>
    <edge source="NZL" target="MYS">
      <data key="d0">1759279</data>
    </edge>
    <edge source="NZL" target="NLD">
      <data key="d0">2722095</data>
    </edge>
    <edge source="NZL" target="PAK">
      <data key="d0">13233</data>
    </edge>
    <edge source="NZL" target="PHL">
      <data key="d0">1413991</data>
    </edge>
    <edge source="NZL" target="RUS">
      <data key="d0">19327</data>
    </edge>
    <edge source="NZL" target="SAU">
      <data key="d0">7413763</data>
    </edge>
    <edge source="NZL" target="IND">
      <data key="d0">249749</data>
    </edge>
    <edge source="NZL" target="SGP">
      <data key="d0">4547540</data>
    </edge>
    <edge source="NZL" target="VNM">
      <data key="d0">549803</data>
    </edge>
    <edge source="NZL" target="ZAF">
      <data key="d0">35195</data>
    </edge>
    <edge source="NZL" target="ESP">
      <data key="d0">33246</data>
    </edge>
    <edge source="NZL" target="THA">
      <data key="d0">1891530</data>
    </edge>
    <edge source="NZL" target="ARE">
      <data key="d0">918527</data>
    </edge>
    <edge source="NZL" target="EGY">
      <data key="d0">19203</data>
    </edge>
    <edge source="NZL" target="GBR">
      <data key="d0">574612</data>
    </edge>
    <edge source="NZL" target="USA">
      <data key="d0">27857514</data>
    </edge>
    <edge source="NOR" target="AUS">
      <data key="d0">1436799</data>
    </edge>
    <edge source="NOR" target="AUT">
      <data key="d0">23253</data>
    </edge>
    <edge source="NOR" target="BEL">
      <data key="d0">1401621</data>
    </edge>
    <edge source="NOR" target="BGR">
      <data key="d0">40873</data>
    </edge>
    <edge source="NOR" target="CAN">
      <data key="d0">9529521</data>
    </edge>
    <edge source="NOR" target="CHL">
      <data key="d0">373698</data>
    </edge>
    <edge source="NOR" target="CHN">
      <data key="d0">366950</data>
    </edge>
    <edge source="NOR" target="CZE">
      <data key="d0">678136</data>
    </edge>
    <edge source="NOR" target="DNK">
      <data key="d0">37349576</data>
    </edge>
    <edge source="NOR" target="FIN">
      <data key="d0">18013713</data>
    </edge>
    <edge source="NOR" target="FRA">
      <data key="d0">641999</data>
    </edge>
    <edge source="NOR" target="DEU">
      <data key="d0">15089731</data>
    </edge>
    <edge source="NOR" target="GRC">
      <data key="d0">2337729</data>
    </edge>
    <edge source="NOR" target="HKG">
      <data key="d0">36366</data>
    </edge>
    <edge source="NOR" target="IDN">
      <data key="d0">236291</data>
    </edge>
    <edge source="NOR" target="IRL">
      <data key="d0">114199</data>
    </edge>
    <edge source="NOR" target="ISR">
      <data key="d0">963759</data>
    </edge>
    <edge source="NOR" target="ITA">
      <data key="d0">5627639</data>
    </edge>
    <edge source="NOR" target="JPN">
      <data key="d0">73069</data>
    </edge>
    <edge source="NOR" target="KOR">
      <data key="d0">239542</data>
    </edge>
    <edge source="NOR" target="LTU">
      <data key="d0">78226</data>
    </edge>
    <edge source="NOR" target="MYS">
      <data key="d0">12558</data>
    </edge>
    <edge source="NOR" target="NLD">
      <data key="d0">3523864</data>
    </edge>
    <edge source="NOR" target="POL">
      <data key="d0">587689</data>
    </edge>
    <edge source="NOR" target="PRT">
      <data key="d0">45317</data>
    </edge>
    <edge source="NOR" target="RUS">
      <data key="d0">17805931</data>
    </edge>
    <edge source="NOR" target="SRB">
      <data key="d0">11030</data>
    </edge>
    <edge source="NOR" target="VNM">
      <data key="d0">2872347</data>
    </edge>
    <edge source="NOR" target="SVN">
      <data key="d0">10561</data>
    </edge>
    <edge source="NOR" target="ESP">
      <data key="d0">1534372</data>
    </edge>
    <edge source="NOR" target="SWE">
      <data key="d0">77056095</data>
    </edge>
    <edge source="NOR" target="THA">
      <data key="d0">1639967</data>
    </edge>
    <edge source="NOR" target="TUR">
      <data key="d0">494456</data>
    </edge>
    <edge source="NOR" target="EGY">
      <data key="d0">444397</data>
    </edge>
    <edge source="NOR" target="GBR">
      <data key="d0">39456392</data>
    </edge>
    <edge source="NOR" target="USA">
      <data key="d0">11395886</data>
    </edge>
    <edge source="PAK" target="LKA">
      <data key="d0">2759324</data>
    </edge>
    <edge source="PAK" target="CHN">
      <data key="d0">10100140</data>
    </edge>
    <edge source="PAK" target="BEN">
      <data key="d0">50602</data>
    </edge>
    <edge source="PAK" target="DEU">
      <data key="d0">75657</data>
    </edge>
    <edge source="PAK" target="IDN">
      <data key="d0">581056</data>
    </edge>
    <edge source="PAK" target="ITA">
      <data key="d0">50801</data>
    </edge>
    <edge source="PAK" target="JPN">
      <data key="d0">46492</data>
    </edge>
    <edge source="PAK" target="JOR">
      <data key="d0">1597782</data>
    </edge>
    <edge source="PAK" target="KOR">
      <data key="d0">403131</data>
    </edge>
    <edge source="PAK" target="MDG">
      <data key="d0">1165007</data>
    </edge>
    <edge source="PAK" target="MYS">
      <data key="d0">221077</data>
    </edge>
    <edge source="PAK" target="MUS">
      <data key="d0">43728</data>
    </edge>
    <edge source="PAK" target="OMN">
      <data key="d0">2983671</data>
    </edge>
    <edge source="PAK" target="SAU">
      <data key="d0">95219</data>
    </edge>
    <edge source="PAK" target="IND">
      <data key="d0">365576</data>
    </edge>
    <edge source="PAK" target="VNM">
      <data key="d0">4957371</data>
    </edge>
    <edge source="PAK" target="THA">
      <data key="d0">456698</data>
    </edge>
    <edge source="PAK" target="ARE">
      <data key="d0">7899774</data>
    </edge>
    <edge source="PAK" target="EGY">
      <data key="d0">647361</data>
    </edge>
    <edge source="PAK" target="GBR">
      <data key="d0">368444</data>
    </edge>
    <edge source="PAK" target="TZA">
      <data key="d0">86567</data>
    </edge>
    <edge source="PAK" target="USA">
      <data key="d0">87813</data>
    </edge>
    <edge source="PAN" target="CHL">
      <data key="d0">72368</data>
    </edge>
    <edge source="PAN" target="CHN">
      <data key="d0">14099103</data>
    </edge>
    <edge source="PAN" target="COL">
      <data key="d0">244117</data>
    </edge>
    <edge source="PAN" target="CRI">
      <data key="d0">2900800</data>
    </edge>
    <edge source="PAN" target="SLV">
      <data key="d0">707048</data>
    </edge>
    <edge source="PAN" target="DEU">
      <data key="d0">7220535</data>
    </edge>
    <edge source="PAN" target="GTM">
      <data key="d0">1849656</data>
    </edge>
    <edge source="PAN" target="HND">
      <data key="d0">1580656</data>
    </edge>
    <edge source="PAN" target="JAM">
      <data key="d0">192101</data>
    </edge>
    <edge source="PAN" target="JPN">
      <data key="d0">170000</data>
    </edge>
    <edge source="PAN" target="NIC">
      <data key="d0">516049</data>
    </edge>
    <edge source="PAN" target="PER">
      <data key="d0">18341</data>
    </edge>
    <edge source="PAN" target="GBR">
      <data key="d0">1875103</data>
    </edge>
    <edge source="PRY" target="DZA">
      <data key="d0">4587173</data>
    </edge>
    <edge source="PRY" target="ARG">
      <data key="d0">947456</data>
    </edge>
    <edge source="PRY" target="BOL">
      <data key="d0">202403</data>
    </edge>
    <edge source="PRY" target="BRA">
      <data key="d0">8782298</data>
    </edge>
    <edge source="PRY" target="CHL">
      <data key="d0">116180634</data>
    </edge>
    <edge source="PRY" target="DNK">
      <data key="d0">47292293</data>
    </edge>
    <edge source="PRY" target="ECU">
      <data key="d0">28962808</data>
    </edge>
    <edge source="PRY" target="DEU">
      <data key="d0">4914725</data>
    </edge>
    <edge source="PRY" target="GHA">
      <data key="d0">142270</data>
    </edge>
    <edge source="PRY" target="IDN">
      <data key="d0">41225565</data>
    </edge>
    <edge source="PRY" target="ITA">
      <data key="d0">109374155</data>
    </edge>
    <edge source="PRY" target="JPN">
      <data key="d0">22155986</data>
    </edge>
    <edge source="PRY" target="LBN">
      <data key="d0">2358195</data>
    </edge>
    <edge source="PRY" target="MDG">
      <data key="d0">124393</data>
    </edge>
    <edge source="PRY" target="MUS">
      <data key="d0">78627</data>
    </edge>
    <edge source="PRY" target="MOZ">
      <data key="d0">385975</data>
    </edge>
    <edge source="PRY" target="OMN">
      <data key="d0">6312863</data>
    </edge>
    <edge source="PRY" target="NLD">
      <data key="d0">14417197</data>
    </edge>
    <edge source="PRY" target="PAK">
      <data key="d0">1739239</data>
    </edge>
    <edge source="PRY" target="PAN">
      <data key="d0">72580</data>
    </edge>
    <edge source="PRY" target="PER">
      <data key="d0">69068852</data>
    </edge>
    <edge source="PRY" target="POL">
      <data key="d0">151049284</data>
    </edge>
    <edge source="PRY" target="IND">
      <data key="d0">323114</data>
    </edge>
    <edge source="PRY" target="VNM">
      <data key="d0">7115237</data>
    </edge>
    <edge source="PRY" target="ZAF">
      <data key="d0">2445549</data>
    </edge>
    <edge source="PRY" target="ZWE">
      <data key="d0">113238</data>
    </edge>
    <edge source="PRY" target="ESP">
      <data key="d0">15609343</data>
    </edge>
    <edge source="PRY" target="THA">
      <data key="d0">45151776</data>
    </edge>
    <edge source="PRY" target="ARE">
      <data key="d0">23471418</data>
    </edge>
    <edge source="PRY" target="EGY">
      <data key="d0">2297747</data>
    </edge>
    <edge source="PRY" target="GBR">
      <data key="d0">94536633</data>
    </edge>
    <edge source="PRY" target="USA">
      <data key="d0">6429896</data>
    </edge>
    <edge source="PRY" target="URY">
      <data key="d0">27866500</data>
    </edge>
    <edge source="PER" target="AUS">
      <data key="d0">12229791</data>
    </edge>
    <edge source="PER" target="BEL">
      <data key="d0">86038</data>
    </edge>
    <edge source="PER" target="BOL">
      <data key="d0">2547788</data>
    </edge>
    <edge source="PER" target="BRA">
      <data key="d0">2197315</data>
    </edge>
    <edge source="PER" target="BGR">
      <data key="d0">1253963</data>
    </edge>
    <edge source="PER" target="CAN">
      <data key="d0">8193734</data>
    </edge>
    <edge source="PER" target="CHL">
      <data key="d0">30122337</data>
    </edge>
    <edge source="PER" target="CHN">
      <data key="d0">714345264</data>
    </edge>
    <edge source="PER" target="COL">
      <data key="d0">7617679</data>
    </edge>
    <edge source="PER" target="CRI">
      <data key="d0">2546105</data>
    </edge>
    <edge source="PER" target="ECU">
      <data key="d0">151682600</data>
    </edge>
    <edge source="PER" target="FRA">
      <data key="d0">3217170</data>
    </edge>
    <edge source="PER" target="DEU">
      <data key="d0">89140190</data>
    </edge>
    <edge source="PER" target="GTM">
      <data key="d0">630740</data>
    </edge>
    <edge source="PER" target="HND">
      <data key="d0">8776855</data>
    </edge>
    <edge source="PER" target="HKG">
      <data key="d0">1912238</data>
    </edge>
    <edge source="PER" target="IDN">
      <data key="d0">12327195</data>
    </edge>
    <edge source="PER" target="ITA">
      <data key="d0">79323</data>
    </edge>
    <edge source="PER" target="JAM">
      <data key="d0">141200</data>
    </edge>
    <edge source="PER" target="JPN">
      <data key="d0">37315681</data>
    </edge>
    <edge source="PER" target="KOR">
      <data key="d0">4098132</data>
    </edge>
    <edge source="PER" target="MUS">
      <data key="d0">127863</data>
    </edge>
    <edge source="PER" target="MEX">
      <data key="d0">768445</data>
    </edge>
    <edge source="PER" target="NIC">
      <data key="d0">9451699</data>
    </edge>
    <edge source="PER" target="PAN">
      <data key="d0">15449209</data>
    </edge>
    <edge source="PER" target="PRY">
      <data key="d0">126276</data>
    </edge>
    <edge source="PER" target="PHL">
      <data key="d0">835354</data>
    </edge>
    <edge source="PER" target="IND">
      <data key="d0">1050764</data>
    </edge>
    <edge source="PER" target="SGP">
      <data key="d0">18848</data>
    </edge>
    <edge source="PER" target="VNM">
      <data key="d0">41225010</data>
    </edge>
    <edge source="PER" target="ESP">
      <data key="d0">4030002</data>
    </edge>
    <edge source="PER" target="THA">
      <data key="d0">657996</data>
    </edge>
    <edge source="PER" target="TUR">
      <data key="d0">2088852</data>
    </edge>
    <edge source="PER" target="GBR">
      <data key="d0">2611113</data>
    </edge>
    <edge source="PER" target="USA">
      <data key="d0">3260935</data>
    </edge>
    <edge source="PER" target="URY">
      <data key="d0">161509</data>
    </edge>
    <edge source="PHL" target="AUS">
      <data key="d0">807905</data>
    </edge>
    <edge source="PHL" target="CHN">
      <data key="d0">70602</data>
    </edge>
    <edge source="PHL" target="HKG">
      <data key="d0">16681</data>
    </edge>
    <edge source="PHL" target="IDN">
      <data key="d0">13586</data>
    </edge>
    <edge source="PHL" target="JPN">
      <data key="d0">6330747</data>
    </edge>
    <edge source="PHL" target="KOR">
      <data key="d0">22542164</data>
    </edge>
    <edge source="PHL" target="MYS">
      <data key="d0">507778</data>
    </edge>
    <edge source="PHL" target="IND">
      <data key="d0">11116295</data>
    </edge>
    <edge source="PHL" target="SGP">
      <data key="d0">22895</data>
    </edge>
    <edge source="PHL" target="VNM">
      <data key="d0">16801531</data>
    </edge>
    <edge source="PHL" target="THA">
      <data key="d0">25756</data>
    </edge>
    <edge source="PHL" target="USA">
      <data key="d0">25919</data>
    </edge>
    <edge source="POL" target="ALB">
      <data key="d0">103123</data>
    </edge>
    <edge source="POL" target="DZA">
      <data key="d0">246360</data>
    </edge>
    <edge source="POL" target="AZE">
      <data key="d0">81513</data>
    </edge>
    <edge source="POL" target="AUS">
      <data key="d0">1840020</data>
    </edge>
    <edge source="POL" target="AUT">
      <data key="d0">11506018</data>
    </edge>
    <edge source="POL" target="ARM">
      <data key="d0">947575</data>
    </edge>
    <edge source="POL" target="BEL">
      <data key="d0">11575023</data>
    </edge>
    <edge source="POL" target="BRA">
      <data key="d0">497415</data>
    </edge>
    <edge source="POL" target="BGR">
      <data key="d0">6781303</data>
    </edge>
    <edge source="POL" target="BLR">
      <data key="d0">4527293</data>
    </edge>
    <edge source="POL" target="KHM">
      <data key="d0">59442</data>
    </edge>
    <edge source="POL" target="CAN">
      <data key="d0">274381</data>
    </edge>
    <edge source="POL" target="LKA">
      <data key="d0">18720</data>
    </edge>
    <edge source="POL" target="CHL">
      <data key="d0">313044</data>
    </edge>
    <edge source="POL" target="CHN">
      <data key="d0">272189</data>
    </edge>
    <edge source="POL" target="COL">
      <data key="d0">61247</data>
    </edge>
    <edge source="POL" target="HRV">
      <data key="d0">1606135</data>
    </edge>
    <edge source="POL" target="CZE">
      <data key="d0">45608522</data>
    </edge>
    <edge source="POL" target="DNK">
      <data key="d0">31906659</data>
    </edge>
    <edge source="POL" target="EST">
      <data key="d0">5211573</data>
    </edge>
    <edge source="POL" target="FIN">
      <data key="d0">12238373</data>
    </edge>
    <edge source="POL" target="FRA">
      <data key="d0">34663521</data>
    </edge>
    <edge source="POL" target="GEO">
      <data key="d0">1498033</data>
    </edge>
    <edge source="POL" target="DEU">
      <data key="d0">189671457</data>
    </edge>
    <edge source="POL" target="GHA">
      <data key="d0">2190951</data>
    </edge>
    <edge source="POL" target="GRC">
      <data key="d0">1965009</data>
    </edge>
    <edge source="POL" target="HKG">
      <data key="d0">286600</data>
    </edge>
    <edge source="POL" target="HUN">
      <data key="d0">18944191</data>
    </edge>
    <edge source="POL" target="IDN">
      <data key="d0">218410</data>
    </edge>
    <edge source="POL" target="IRL">
      <data key="d0">6241626</data>
    </edge>
    <edge source="POL" target="ISR">
      <data key="d0">240067</data>
    </edge>
    <edge source="POL" target="ITA">
      <data key="d0">8570159</data>
    </edge>
    <edge source="POL" target="JPN">
      <data key="d0">39769</data>
    </edge>
    <edge source="POL" target="KAZ">
      <data key="d0">441573</data>
    </edge>
    <edge source="POL" target="JOR">
      <data key="d0">72170</data>
    </edge>
    <edge source="POL" target="KOR">
      <data key="d0">422745</data>
    </edge>
    <edge source="POL" target="KGZ">
      <data key="d0">346285</data>
    </edge>
    <edge source="POL" target="LBN">
      <data key="d0">222923</data>
    </edge>
    <edge source="POL" target="LVA">
      <data key="d0">7169999</data>
    </edge>
    <edge source="POL" target="LTU">
      <data key="d0">36414917</data>
    </edge>
    <edge source="POL" target="MYS">
      <data key="d0">1081616</data>
    </edge>
    <edge source="POL" target="MEX">
      <data key="d0">133398</data>
    </edge>
    <edge source="POL" target="MDA">
      <data key="d0">431995</data>
    </edge>
    <edge source="POL" target="MAR">
      <data key="d0">1891798</data>
    </edge>
    <edge source="POL" target="NLD">
      <data key="d0">69952125</data>
    </edge>
    <edge source="POL" target="NZL">
      <data key="d0">77567</data>
    </edge>
    <edge source="POL" target="NOR">
      <data key="d0">10193705</data>
    </edge>
    <edge source="POL" target="PAK">
      <data key="d0">486210</data>
    </edge>
    <edge source="POL" target="PER">
      <data key="d0">46574</data>
    </edge>
    <edge source="POL" target="PHL">
      <data key="d0">85522</data>
    </edge>
    <edge source="POL" target="PRT">
      <data key="d0">1938985</data>
    </edge>
    <edge source="POL" target="ROU">
      <data key="d0">16476531</data>
    </edge>
    <edge source="POL" target="RUS">
      <data key="d0">17298877</data>
    </edge>
    <edge source="POL" target="SAU">
      <data key="d0">574210</data>
    </edge>
    <edge source="POL" target="SRB">
      <data key="d0">2626926</data>
    </edge>
    <edge source="POL" target="IND">
      <data key="d0">330334</data>
    </edge>
    <edge source="POL" target="SGP">
      <data key="d0">42102</data>
    </edge>
    <edge source="POL" target="SVK">
      <data key="d0">28652925</data>
    </edge>
    <edge source="POL" target="VNM">
      <data key="d0">22044564</data>
    </edge>
    <edge source="POL" target="SVN">
      <data key="d0">1660525</data>
    </edge>
    <edge source="POL" target="ZAF">
      <data key="d0">40147</data>
    </edge>
    <edge source="POL" target="ESP">
      <data key="d0">31373382</data>
    </edge>
    <edge source="POL" target="SWE">
      <data key="d0">28922285</data>
    </edge>
    <edge source="POL" target="CHE">
      <data key="d0">3127802</data>
    </edge>
    <edge source="POL" target="THA">
      <data key="d0">606368</data>
    </edge>
    <edge source="POL" target="ARE">
      <data key="d0">78084</data>
    </edge>
    <edge source="POL" target="TUN">
      <data key="d0">11519</data>
    </edge>
    <edge source="POL" target="TUR">
      <data key="d0">11966336</data>
    </edge>
    <edge source="POL" target="UKR">
      <data key="d0">34711482</data>
    </edge>
    <edge source="POL" target="MKD">
      <data key="d0">869301</data>
    </edge>
    <edge source="POL" target="EGY">
      <data key="d0">211878</data>
    </edge>
    <edge source="POL" target="GBR">
      <data key="d0">34175746</data>
    </edge>
    <edge source="POL" target="TZA">
      <data key="d0">49099</data>
    </edge>
    <edge source="POL" target="USA">
      <data key="d0">1628070</data>
    </edge>
    <edge source="PRT" target="ALB">
      <data key="d0">95277</data>
    </edge>
    <edge source="PRT" target="ARM">
      <data key="d0">488980</data>
    </edge>
    <edge source="PRT" target="BEL">
      <data key="d0">35539</data>
    </edge>
    <edge source="PRT" target="BRA">
      <data key="d0">91309</data>
    </edge>
    <edge source="PRT" target="BGR">
      <data key="d0">48070</data>
    </edge>
    <edge source="PRT" target="CHN">
      <data key="d0">62252</data>
    </edge>
    <edge source="PRT" target="COL">
      <data key="d0">139394</data>
    </edge>
    <edge source="PRT" target="CZE">
      <data key="d0">122992</data>
    </edge>
    <edge source="PRT" target="DNK">
      <data key="d0">152688</data>
    </edge>
    <edge source="PRT" target="EST">
      <data key="d0">30397</data>
    </edge>
    <edge source="PRT" target="FIN">
      <data key="d0">58951</data>
    </edge>
    <edge source="PRT" target="FRA">
      <data key="d0">1075499</data>
    </edge>
    <edge source="PRT" target="GEO">
      <data key="d0">80478</data>
    </edge>
    <edge source="PRT" target="DEU">
      <data key="d0">125011</data>
    </edge>
    <edge source="PRT" target="GRC">
      <data key="d0">7107681</data>
    </edge>
    <edge source="PRT" target="HKG">
      <data key="d0">398152</data>
    </edge>
    <edge source="PRT" target="ISR">
      <data key="d0">922630</data>
    </edge>
    <edge source="PRT" target="ITA">
      <data key="d0">5413202</data>
    </edge>
    <edge source="PRT" target="JOR">
      <data key="d0">23419</data>
    </edge>
    <edge source="PRT" target="KOR">
      <data key="d0">14485</data>
    </edge>
    <edge source="PRT" target="LBN">
      <data key="d0">167136</data>
    </edge>
    <edge source="PRT" target="LVA">
      <data key="d0">75075</data>
    </edge>
    <edge source="PRT" target="LTU">
      <data key="d0">14366</data>
    </edge>
    <edge source="PRT" target="MYS">
      <data key="d0">30652</data>
    </edge>
    <edge source="PRT" target="MDA">
      <data key="d0">29114</data>
    </edge>
    <edge source="PRT" target="MAR">
      <data key="d0">178843</data>
    </edge>
    <edge source="PRT" target="MOZ">
      <data key="d0">600916</data>
    </edge>
    <edge source="PRT" target="NLD">
      <data key="d0">599610</data>
    </edge>
    <edge source="PRT" target="NOR">
      <data key="d0">10250</data>
    </edge>
    <edge source="PRT" target="PAK">
      <data key="d0">72355</data>
    </edge>
    <edge source="PRT" target="PAN">
      <data key="d0">108990</data>
    </edge>
    <edge source="PRT" target="POL">
      <data key="d0">649312</data>
    </edge>
    <edge source="PRT" target="ROU">
      <data key="d0">25128</data>
    </edge>
    <edge source="PRT" target="SVK">
      <data key="d0">22213</data>
    </edge>
    <edge source="PRT" target="VNM">
      <data key="d0">337268</data>
    </edge>
    <edge source="PRT" target="SVN">
      <data key="d0">10208</data>
    </edge>
    <edge source="PRT" target="ESP">
      <data key="d0">70793992</data>
    </edge>
    <edge source="PRT" target="SWE">
      <data key="d0">76620</data>
    </edge>
    <edge source="PRT" target="CHE">
      <data key="d0">33898</data>
    </edge>
    <edge source="PRT" target="THA">
      <data key="d0">144006</data>
    </edge>
    <edge source="PRT" target="TGO">
      <data key="d0">21076</data>
    </edge>
    <edge source="PRT" target="TUN">
      <data key="d0">1677865</data>
    </edge>
    <edge source="PRT" target="TUR">
      <data key="d0">572162</data>
    </edge>
    <edge source="PRT" target="GBR">
      <data key="d0">383799</data>
    </edge>
    <edge source="PRT" target="USA">
      <data key="d0">62441</data>
    </edge>
    <edge source="ROU" target="AUS">
      <data key="d0">323321</data>
    </edge>
    <edge source="ROU" target="AUT">
      <data key="d0">784551</data>
    </edge>
    <edge source="ROU" target="BEL">
      <data key="d0">32615</data>
    </edge>
    <edge source="ROU" target="BGR">
      <data key="d0">45470841</data>
    </edge>
    <edge source="ROU" target="CAN">
      <data key="d0">1343179</data>
    </edge>
    <edge source="ROU" target="CHN">
      <data key="d0">34389</data>
    </edge>
    <edge source="ROU" target="HRV">
      <data key="d0">39631</data>
    </edge>
    <edge source="ROU" target="CZE">
      <data key="d0">279927</data>
    </edge>
    <edge source="ROU" target="FRA">
      <data key="d0">14698090</data>
    </edge>
    <edge source="ROU" target="GEO">
      <data key="d0">1583502</data>
    </edge>
    <edge source="ROU" target="DEU">
      <data key="d0">1684235</data>
    </edge>
    <edge source="ROU" target="GRC">
      <data key="d0">2434567</data>
    </edge>
    <edge source="ROU" target="HUN">
      <data key="d0">8001334</data>
    </edge>
    <edge source="ROU" target="IDN">
      <data key="d0">73869</data>
    </edge>
    <edge source="ROU" target="IRL">
      <data key="d0">941943</data>
    </edge>
    <edge source="ROU" target="ISR">
      <data key="d0">26973991</data>
    </edge>
    <edge source="ROU" target="ITA">
      <data key="d0">9834538</data>
    </edge>
    <edge source="ROU" target="LBN">
      <data key="d0">2798122</data>
    </edge>
    <edge source="ROU" target="LTU">
      <data key="d0">13521</data>
    </edge>
    <edge source="ROU" target="MDA">
      <data key="d0">7787343</data>
    </edge>
    <edge source="ROU" target="MAR">
      <data key="d0">12048672</data>
    </edge>
    <edge source="ROU" target="NLD">
      <data key="d0">675721</data>
    </edge>
    <edge source="ROU" target="POL">
      <data key="d0">421944</data>
    </edge>
    <edge source="ROU" target="SAU">
      <data key="d0">783757</data>
    </edge>
    <edge source="ROU" target="SRB">
      <data key="d0">195128</data>
    </edge>
    <edge source="ROU" target="SVK">
      <data key="d0">1980882</data>
    </edge>
    <edge source="ROU" target="VNM">
      <data key="d0">2711618</data>
    </edge>
    <edge source="ROU" target="SVN">
      <data key="d0">304916</data>
    </edge>
    <edge source="ROU" target="ESP">
      <data key="d0">12391449</data>
    </edge>
    <edge source="ROU" target="CHE">
      <data key="d0">792616</data>
    </edge>
    <edge source="ROU" target="ARE">
      <data key="d0">12001165</data>
    </edge>
    <edge source="ROU" target="TUR">
      <data key="d0">31524623</data>
    </edge>
    <edge source="ROU" target="UKR">
      <data key="d0">35929</data>
    </edge>
    <edge source="ROU" target="MKD">
      <data key="d0">12621</data>
    </edge>
    <edge source="ROU" target="GBR">
      <data key="d0">3153734</data>
    </edge>
    <edge source="RUS" target="AZE">
      <data key="d0">7857189</data>
    </edge>
    <edge source="RUS" target="ARM">
      <data key="d0">3214948</data>
    </edge>
    <edge source="RUS" target="BEL">
      <data key="d0">6797875</data>
    </edge>
    <edge source="RUS" target="BGR">
      <data key="d0">29539</data>
    </edge>
    <edge source="RUS" target="BLR">
      <data key="d0">58447636</data>
    </edge>
    <edge source="RUS" target="CHN">
      <data key="d0">42718762</data>
    </edge>
    <edge source="RUS" target="CZE">
      <data key="d0">219395</data>
    </edge>
    <edge source="RUS" target="DNK">
      <data key="d0">31859595</data>
    </edge>
    <edge source="RUS" target="EST">
      <data key="d0">132164</data>
    </edge>
    <edge source="RUS" target="FIN">
      <data key="d0">29610704</data>
    </edge>
    <edge source="RUS" target="FRA">
      <data key="d0">10263788</data>
    </edge>
    <edge source="RUS" target="GEO">
      <data key="d0">3991376</data>
    </edge>
    <edge source="RUS" target="DEU">
      <data key="d0">9616648</data>
    </edge>
    <edge source="RUS" target="GRC">
      <data key="d0">3733352</data>
    </edge>
    <edge source="RUS" target="HKG">
      <data key="d0">20400</data>
    </edge>
    <edge source="RUS" target="HUN">
      <data key="d0">40980</data>
    </edge>
    <edge source="RUS" target="IRL">
      <data key="d0">5498826</data>
    </edge>
    <edge source="RUS" target="ISR">
      <data key="d0">941571</data>
    </edge>
    <edge source="RUS" target="ITA">
      <data key="d0">35045175</data>
    </edge>
    <edge source="RUS" target="JPN">
      <data key="d0">518277</data>
    </edge>
    <edge source="RUS" target="KAZ">
      <data key="d0">42358543</data>
    </edge>
    <edge source="RUS" target="KOR">
      <data key="d0">37366708</data>
    </edge>
    <edge source="RUS" target="KGZ">
      <data key="d0">1403394</data>
    </edge>
    <edge source="RUS" target="LBN">
      <data key="d0">1260512</data>
    </edge>
    <edge source="RUS" target="LVA">
      <data key="d0">94695569</data>
    </edge>
    <edge source="RUS" target="LTU">
      <data key="d0">14095898</data>
    </edge>
    <edge source="RUS" target="MDA">
      <data key="d0">999860</data>
    </edge>
    <edge source="RUS" target="MAR">
      <data key="d0">1822674</data>
    </edge>
    <edge source="RUS" target="NLD">
      <data key="d0">65145065</data>
    </edge>
    <edge source="RUS" target="NOR">
      <data key="d0">36303923</data>
    </edge>
    <edge source="RUS" target="POL">
      <data key="d0">44904629</data>
    </edge>
    <edge source="RUS" target="SRB">
      <data key="d0">1192164</data>
    </edge>
    <edge source="RUS" target="IND">
      <data key="d0">20200</data>
    </edge>
    <edge source="RUS" target="SVK">
      <data key="d0">239999</data>
    </edge>
    <edge source="RUS" target="VNM">
      <data key="d0">2753839</data>
    </edge>
    <edge source="RUS" target="ESP">
      <data key="d0">8801163</data>
    </edge>
    <edge source="RUS" target="SWE">
      <data key="d0">19652704</data>
    </edge>
    <edge source="RUS" target="THA">
      <data key="d0">729054</data>
    </edge>
    <edge source="RUS" target="ARE">
      <data key="d0">104543</data>
    </edge>
    <edge source="RUS" target="TUN">
      <data key="d0">277826</data>
    </edge>
    <edge source="RUS" target="TUR">
      <data key="d0">227983444</data>
    </edge>
    <edge source="RUS" target="UKR">
      <data key="d0">24947657</data>
    </edge>
    <edge source="RUS" target="EGY">
      <data key="d0">3034465</data>
    </edge>
    <edge source="RUS" target="GBR">
      <data key="d0">14816341</data>
    </edge>
    <edge source="SAU" target="AUS">
      <data key="d0">144284</data>
    </edge>
    <edge source="SAU" target="BLR">
      <data key="d0">141883</data>
    </edge>
    <edge source="SAU" target="JOR">
      <data key="d0">253897</data>
    </edge>
    <edge source="SAU" target="LBN">
      <data key="d0">46672</data>
    </edge>
    <edge source="SAU" target="MAR">
      <data key="d0">66141</data>
    </edge>
    <edge source="SAU" target="OMN">
      <data key="d0">378178</data>
    </edge>
    <edge source="SAU" target="PAK">
      <data key="d0">99478</data>
    </edge>
    <edge source="SAU" target="SGP">
      <data key="d0">685682</data>
    </edge>
    <edge source="SAU" target="VNM">
      <data key="d0">6734676</data>
    </edge>
    <edge source="SAU" target="THA">
      <data key="d0">1144670</data>
    </edge>
    <edge source="SAU" target="ARE">
      <data key="d0">1668467</data>
    </edge>
    <edge source="SAU" target="EGY">
      <data key="d0">116013</data>
    </edge>
    <edge source="SAU" target="USA">
      <data key="d0">84543</data>
    </edge>
    <edge source="SEN" target="BEL">
      <data key="d0">10865</data>
    </edge>
    <edge source="SEN" target="CMR">
      <data key="d0">381513</data>
    </edge>
    <edge source="SEN" target="BEN">
      <data key="d0">106721</data>
    </edge>
    <edge source="SEN" target="DNK">
      <data key="d0">1054110</data>
    </edge>
    <edge source="SEN" target="GMB">
      <data key="d0">11330</data>
    </edge>
    <edge source="SEN" target="ITA">
      <data key="d0">774824</data>
    </edge>
    <edge source="SEN" target="CIV">
      <data key="d0">1216964</data>
    </edge>
    <edge source="SEN" target="JPN">
      <data key="d0">715010</data>
    </edge>
    <edge source="SEN" target="MRT">
      <data key="d0">19881</data>
    </edge>
    <edge source="SEN" target="VNM">
      <data key="d0">587867</data>
    </edge>
    <edge source="SEN" target="ESP">
      <data key="d0">84855</data>
    </edge>
    <edge source="SEN" target="TGO">
      <data key="d0">264468</data>
    </edge>
    <edge source="SEN" target="GBR">
      <data key="d0">27456</data>
    </edge>
    <edge source="SEN" target="BFA">
      <data key="d0">40438</data>
    </edge>
    <edge source="IND" target="AZE">
      <data key="d0">54860</data>
    </edge>
    <edge source="IND" target="ARG">
      <data key="d0">160888</data>
    </edge>
    <edge source="IND" target="AUS">
      <data key="d0">1469046</data>
    </edge>
    <edge source="IND" target="AUT">
      <data key="d0">507560</data>
    </edge>
    <edge source="IND" target="BEL">
      <data key="d0">8019451</data>
    </edge>
    <edge source="IND" target="BRA">
      <data key="d0">3001470</data>
    </edge>
    <edge source="IND" target="BGR">
      <data key="d0">590131</data>
    </edge>
    <edge source="IND" target="KHM">
      <data key="d0">2265438</data>
    </edge>
    <edge source="IND" target="CMR">
      <data key="d0">17262</data>
    </edge>
    <edge source="IND" target="CAN">
      <data key="d0">3521383</data>
    </edge>
    <edge source="IND" target="LKA">
      <data key="d0">19049810</data>
    </edge>
    <edge source="IND" target="CHL">
      <data key="d0">150401</data>
    </edge>
    <edge source="IND" target="CHN">
      <data key="d0">7311231</data>
    </edge>
    <edge source="IND" target="COL">
      <data key="d0">111916</data>
    </edge>
    <edge source="IND" target="CRI">
      <data key="d0">27549</data>
    </edge>
    <edge source="IND" target="CZE">
      <data key="d0">34470</data>
    </edge>
    <edge source="IND" target="BEN">
      <data key="d0">144615</data>
    </edge>
    <edge source="IND" target="DNK">
      <data key="d0">170321</data>
    </edge>
    <edge source="IND" target="ECU">
      <data key="d0">74932</data>
    </edge>
    <edge source="IND" target="ETH">
      <data key="d0">108796</data>
    </edge>
    <edge source="IND" target="FIN">
      <data key="d0">233858</data>
    </edge>
    <edge source="IND" target="FRA">
      <data key="d0">31449787</data>
    </edge>
    <edge source="IND" target="DEU">
      <data key="d0">30476261</data>
    </edge>
    <edge source="IND" target="GHA">
      <data key="d0">377632</data>
    </edge>
    <edge source="IND" target="GRC">
      <data key="d0">247056</data>
    </edge>
    <edge source="IND" target="GTM">
      <data key="d0">122928</data>
    </edge>
    <edge source="IND" target="HUN">
      <data key="d0">44619</data>
    </edge>
    <edge source="IND" target="IDN">
      <data key="d0">8860576</data>
    </edge>
    <edge source="IND" target="IRL">
      <data key="d0">813340</data>
    </edge>
    <edge source="IND" target="ISR">
      <data key="d0">65013</data>
    </edge>
    <edge source="IND" target="ITA">
      <data key="d0">2066512</data>
    </edge>
    <edge source="IND" target="CIV">
      <data key="d0">74397</data>
    </edge>
    <edge source="IND" target="JPN">
      <data key="d0">50178983</data>
    </edge>
    <edge source="IND" target="KAZ">
      <data key="d0">48032</data>
    </edge>
    <edge source="IND" target="JOR">
      <data key="d0">456717</data>
    </edge>
    <edge source="IND" target="KOR">
      <data key="d0">89332471</data>
    </edge>
    <edge source="IND" target="LBN">
      <data key="d0">121290</data>
    </edge>
    <edge source="IND" target="LVA">
      <data key="d0">78609</data>
    </edge>
    <edge source="IND" target="MDG">
      <data key="d0">121872</data>
    </edge>
    <edge source="IND" target="MWI">
      <data key="d0">77349</data>
    </edge>
    <edge source="IND" target="MYS">
      <data key="d0">6696497</data>
    </edge>
    <edge source="IND" target="MUS">
      <data key="d0">195420</data>
    </edge>
    <edge source="IND" target="MEX">
      <data key="d0">3470993</data>
    </edge>
    <edge source="IND" target="MAR">
      <data key="d0">164533</data>
    </edge>
    <edge source="IND" target="OMN">
      <data key="d0">9431625</data>
    </edge>
    <edge source="IND" target="NLD">
      <data key="d0">3491228</data>
    </edge>
    <edge source="IND" target="NZL">
      <data key="d0">472986</data>
    </edge>
    <edge source="IND" target="NER">
      <data key="d0">36294</data>
    </edge>
    <edge source="IND" target="NOR">
      <data key="d0">151756</data>
    </edge>
    <edge source="IND" target="PAK">
      <data key="d0">1039148</data>
    </edge>
    <edge source="IND" target="PER">
      <data key="d0">1995038</data>
    </edge>
    <edge source="IND" target="PHL">
      <data key="d0">3699560</data>
    </edge>
    <edge source="IND" target="POL">
      <data key="d0">1468767</data>
    </edge>
    <edge source="IND" target="ROU">
      <data key="d0">69493</data>
    </edge>
    <edge source="IND" target="RUS">
      <data key="d0">1399237</data>
    </edge>
    <edge source="IND" target="SAU">
      <data key="d0">980496</data>
    </edge>
    <edge source="IND" target="SEN">
      <data key="d0">185888</data>
    </edge>
    <edge source="IND" target="SRB">
      <data key="d0">105849</data>
    </edge>
    <edge source="IND" target="SGP">
      <data key="d0">3072502</data>
    </edge>
    <edge source="IND" target="SVK">
      <data key="d0">47390</data>
    </edge>
    <edge source="IND" target="VNM">
      <data key="d0">140323033</data>
    </edge>
    <edge source="IND" target="SVN">
      <data key="d0">20021</data>
    </edge>
    <edge source="IND" target="ZAF">
      <data key="d0">1735945</data>
    </edge>
    <edge source="IND" target="ESP">
      <data key="d0">882358</data>
    </edge>
    <edge source="IND" target="SWE">
      <data key="d0">3083266</data>
    </edge>
    <edge source="IND" target="CHE">
      <data key="d0">4472474</data>
    </edge>
    <edge source="IND" target="THA">
      <data key="d0">22714129</data>
    </edge>
    <edge source="IND" target="ARE">
      <data key="d0">3049588</data>
    </edge>
    <edge source="IND" target="TUR">
      <data key="d0">2244733</data>
    </edge>
    <edge source="IND" target="UGA">
      <data key="d0">770488</data>
    </edge>
    <edge source="IND" target="UKR">
      <data key="d0">114728</data>
    </edge>
    <edge source="IND" target="EGY">
      <data key="d0">2451015</data>
    </edge>
    <edge source="IND" target="GBR">
      <data key="d0">5380570</data>
    </edge>
    <edge source="IND" target="TZA">
      <data key="d0">1600812</data>
    </edge>
    <edge source="IND" target="USA">
      <data key="d0">38047047</data>
    </edge>
    <edge source="SGP" target="ARG">
      <data key="d0">33740</data>
    </edge>
    <edge source="SGP" target="AUS">
      <data key="d0">6911206</data>
    </edge>
    <edge source="SGP" target="KHM">
      <data key="d0">1046793</data>
    </edge>
    <edge source="SGP" target="LKA">
      <data key="d0">4794732</data>
    </edge>
    <edge source="SGP" target="CHN">
      <data key="d0">15871672</data>
    </edge>
    <edge source="SGP" target="ECU">
      <data key="d0">388731</data>
    </edge>
    <edge source="SGP" target="SLV">
      <data key="d0">13778</data>
    </edge>
    <edge source="SGP" target="DEU">
      <data key="d0">11106</data>
    </edge>
    <edge source="SGP" target="GRC">
      <data key="d0">43701</data>
    </edge>
    <edge source="SGP" target="HKG">
      <data key="d0">2098998</data>
    </edge>
    <edge source="SGP" target="IDN">
      <data key="d0">52969932</data>
    </edge>
    <edge source="SGP" target="IRL">
      <data key="d0">25583</data>
    </edge>
    <edge source="SGP" target="JPN">
      <data key="d0">6693537</data>
    </edge>
    <edge source="SGP" target="KOR">
      <data key="d0">9933693</data>
    </edge>
    <edge source="SGP" target="MYS">
      <data key="d0">21978561</data>
    </edge>
    <edge source="SGP" target="MUS">
      <data key="d0">17790</data>
    </edge>
    <edge source="SGP" target="MAR">
      <data key="d0">19396</data>
    </edge>
    <edge source="SGP" target="NZL">
      <data key="d0">1868238</data>
    </edge>
    <edge source="SGP" target="PAK">
      <data key="d0">2758473</data>
    </edge>
    <edge source="SGP" target="PHL">
      <data key="d0">22259062</data>
    </edge>
    <edge source="SGP" target="SAU">
      <data key="d0">224902</data>
    </edge>
    <edge source="SGP" target="IND">
      <data key="d0">13480090</data>
    </edge>
    <edge source="SGP" target="VNM">
      <data key="d0">42928122</data>
    </edge>
    <edge source="SGP" target="ESP">
      <data key="d0">35831</data>
    </edge>
    <edge source="SGP" target="THA">
      <data key="d0">21332956</data>
    </edge>
    <edge source="SGP" target="ARE">
      <data key="d0">79305</data>
    </edge>
    <edge source="SGP" target="UGA">
      <data key="d0">27633</data>
    </edge>
    <edge source="SGP" target="EGY">
      <data key="d0">293360</data>
    </edge>
    <edge source="SGP" target="GBR">
      <data key="d0">25405</data>
    </edge>
    <edge source="SGP" target="TZA">
      <data key="d0">206643</data>
    </edge>
    <edge source="SGP" target="USA">
      <data key="d0">2406366</data>
    </edge>
    <edge source="VNM" target="AUS">
      <data key="d0">3740798</data>
    </edge>
    <edge source="VNM" target="BEL">
      <data key="d0">121402</data>
    </edge>
    <edge source="VNM" target="BRA">
      <data key="d0">30720</data>
    </edge>
    <edge source="VNM" target="KHM">
      <data key="d0">94180982</data>
    </edge>
    <edge source="VNM" target="LKA">
      <data key="d0">3845991</data>
    </edge>
    <edge source="VNM" target="CHN">
      <data key="d0">198225234</data>
    </edge>
    <edge source="VNM" target="FRA">
      <data key="d0">699139</data>
    </edge>
    <edge source="VNM" target="DEU">
      <data key="d0">295927</data>
    </edge>
    <edge source="VNM" target="GHA">
      <data key="d0">43086</data>
    </edge>
    <edge source="VNM" target="HKG">
      <data key="d0">553773</data>
    </edge>
    <edge source="VNM" target="IDN">
      <data key="d0">17519056</data>
    </edge>
    <edge source="VNM" target="IRL">
      <data key="d0">10050</data>
    </edge>
    <edge source="VNM" target="ITA">
      <data key="d0">366360</data>
    </edge>
    <edge source="VNM" target="CIV">
      <data key="d0">11448</data>
    </edge>
    <edge source="VNM" target="JPN">
      <data key="d0">26829656</data>
    </edge>
    <edge source="VNM" target="KOR">
      <data key="d0">15262806</data>
    </edge>
    <edge source="VNM" target="LBN">
      <data key="d0">19095</data>
    </edge>
    <edge source="VNM" target="LTU">
      <data key="d0">20308</data>
    </edge>
    <edge source="VNM" target="MYS">
      <data key="d0">41812921</data>
    </edge>
    <edge source="VNM" target="MEX">
      <data key="d0">74061</data>
    </edge>
    <edge source="VNM" target="OMN">
      <data key="d0">137458</data>
    </edge>
    <edge source="VNM" target="NLD">
      <data key="d0">86000</data>
    </edge>
    <edge source="VNM" target="NZL">
      <data key="d0">21445</data>
    </edge>
    <edge source="VNM" target="PAK">
      <data key="d0">1862464</data>
    </edge>
    <edge source="VNM" target="PHL">
      <data key="d0">20733618</data>
    </edge>
    <edge source="VNM" target="RUS">
      <data key="d0">108428</data>
    </edge>
    <edge source="VNM" target="SAU">
      <data key="d0">4227177</data>
    </edge>
    <edge source="VNM" target="IND">
      <data key="d0">39010222</data>
    </edge>
    <edge source="VNM" target="SGP">
      <data key="d0">2381157</data>
    </edge>
    <edge source="VNM" target="ZAF">
      <data key="d0">117300</data>
    </edge>
    <edge source="VNM" target="ZWE">
      <data key="d0">452000</data>
    </edge>
    <edge source="VNM" target="ESP">
      <data key="d0">148066</data>
    </edge>
    <edge source="VNM" target="THA">
      <data key="d0">49642012</data>
    </edge>
    <edge source="VNM" target="ARE">
      <data key="d0">119884</data>
    </edge>
    <edge source="VNM" target="TUR">
      <data key="d0">684719</data>
    </edge>
    <edge source="VNM" target="UKR">
      <data key="d0">17600</data>
    </edge>
    <edge source="VNM" target="EGY">
      <data key="d0">89544</data>
    </edge>
    <edge source="VNM" target="GBR">
      <data key="d0">19255</data>
    </edge>
    <edge source="VNM" target="USA">
      <data key="d0">21070332</data>
    </edge>
    <edge source="ZAF" target="BEL">
      <data key="d0">177724</data>
    </edge>
    <edge source="ZAF" target="BWA">
      <data key="d0">32317304</data>
    </edge>
    <edge source="ZAF" target="LKA">
      <data key="d0">67161</data>
    </edge>
    <edge source="ZAF" target="CHN">
      <data key="d0">32750896</data>
    </edge>
    <edge source="ZAF" target="DNK">
      <data key="d0">12810116</data>
    </edge>
    <edge source="ZAF" target="ETH">
      <data key="d0">243743</data>
    </edge>
    <edge source="ZAF" target="FRA">
      <data key="d0">4604339</data>
    </edge>
    <edge source="ZAF" target="DEU">
      <data key="d0">9721706</data>
    </edge>
    <edge source="ZAF" target="GHA">
      <data key="d0">2563151</data>
    </edge>
    <edge source="ZAF" target="HKG">
      <data key="d0">6983887</data>
    </edge>
    <edge source="ZAF" target="ISR">
      <data key="d0">1074228</data>
    </edge>
    <edge source="ZAF" target="ITA">
      <data key="d0">822887</data>
    </edge>
    <edge source="ZAF" target="CIV">
      <data key="d0">509746</data>
    </edge>
    <edge source="ZAF" target="JPN">
      <data key="d0">5991066</data>
    </edge>
    <edge source="ZAF" target="JOR">
      <data key="d0">62217</data>
    </edge>
    <edge source="ZAF" target="KOR">
      <data key="d0">1191295</data>
    </edge>
    <edge source="ZAF" target="LBN">
      <data key="d0">76336</data>
    </edge>
    <edge source="ZAF" target="MDG">
      <data key="d0">406800</data>
    </edge>
    <edge source="ZAF" target="MWI">
      <data key="d0">3349169</data>
    </edge>
    <edge source="ZAF" target="MYS">
      <data key="d0">322851</data>
    </edge>
    <edge source="ZAF" target="MUS">
      <data key="d0">3775908</data>
    </edge>
    <edge source="ZAF" target="MAR">
      <data key="d0">142094</data>
    </edge>
    <edge source="ZAF" target="MOZ">
      <data key="d0">10934896</data>
    </edge>
    <edge source="ZAF" target="NAM">
      <data key="d0">37762992</data>
    </edge>
    <edge source="ZAF" target="NLD">
      <data key="d0">545830</data>
    </edge>
    <edge source="ZAF" target="NZL">
      <data key="d0">63581</data>
    </edge>
    <edge source="ZAF" target="PER">
      <data key="d0">778918</data>
    </edge>
    <edge source="ZAF" target="PHL">
      <data key="d0">682172</data>
    </edge>
    <edge source="ZAF" target="RUS">
      <data key="d0">40484</data>
    </edge>
    <edge source="ZAF" target="SAU">
      <data key="d0">11744384</data>
    </edge>
    <edge source="ZAF" target="SEN">
      <data key="d0">17770</data>
    </edge>
    <edge source="ZAF" target="SGP">
      <data key="d0">569061</data>
    </edge>
    <edge source="ZAF" target="SVK">
      <data key="d0">19061</data>
    </edge>
    <edge source="ZAF" target="VNM">
      <data key="d0">507510</data>
    </edge>
    <edge source="ZAF" target="ZWE">
      <data key="d0">57309373</data>
    </edge>
    <edge source="ZAF" target="ESP">
      <data key="d0">4017023</data>
    </edge>
    <edge source="ZAF" target="CHE">
      <data key="d0">326179</data>
    </edge>
    <edge source="ZAF" target="ARE">
      <data key="d0">8014388</data>
    </edge>
    <edge source="ZAF" target="TUR">
      <data key="d0">9305556</data>
    </edge>
    <edge source="ZAF" target="UGA">
      <data key="d0">539921</data>
    </edge>
    <edge source="ZAF" target="EGY">
      <data key="d0">214740</data>
    </edge>
    <edge source="ZAF" target="GBR">
      <data key="d0">3125309</data>
    </edge>
    <edge source="ZAF" target="TZA">
      <data key="d0">755883</data>
    </edge>
    <edge source="ZAF" target="USA">
      <data key="d0">836709</data>
    </edge>
    <edge source="ESP" target="ALB">
      <data key="d0">151275</data>
    </edge>
    <edge source="ESP" target="DZA">
      <data key="d0">12276745</data>
    </edge>
    <edge source="ESP" target="AZE">
      <data key="d0">10874</data>
    </edge>
    <edge source="ESP" target="ARG">
      <data key="d0">537804</data>
    </edge>
    <edge source="ESP" target="AUS">
      <data key="d0">1338761</data>
    </edge>
    <edge source="ESP" target="AUT">
      <data key="d0">3195007</data>
    </edge>
    <edge source="ESP" target="BEL">
      <data key="d0">5766127</data>
    </edge>
    <edge source="ESP" target="BOL">
      <data key="d0">547959</data>
    </edge>
    <edge source="ESP" target="BRA">
      <data key="d0">1810460</data>
    </edge>
    <edge source="ESP" target="BGR">
      <data key="d0">1998048</data>
    </edge>
    <edge source="ESP" target="BLR">
      <data key="d0">1177598</data>
    </edge>
    <edge source="ESP" target="KHM">
      <data key="d0">28030</data>
    </edge>
    <edge source="ESP" target="CMR">
      <data key="d0">132618</data>
    </edge>
    <edge source="ESP" target="CAN">
      <data key="d0">429144</data>
    </edge>
    <edge source="ESP" target="LKA">
      <data key="d0">701184</data>
    </edge>
    <edge source="ESP" target="CHL">
      <data key="d0">2506028</data>
    </edge>
    <edge source="ESP" target="CHN">
      <data key="d0">21088950</data>
    </edge>
    <edge source="ESP" target="COL">
      <data key="d0">4746457</data>
    </edge>
    <edge source="ESP" target="CRI">
      <data key="d0">1904283</data>
    </edge>
    <edge source="ESP" target="HRV">
      <data key="d0">787673</data>
    </edge>
    <edge source="ESP" target="CZE">
      <data key="d0">3615437</data>
    </edge>
    <edge source="ESP" target="BEN">
      <data key="d0">33405</data>
    </edge>
    <edge source="ESP" target="DNK">
      <data key="d0">2299796</data>
    </edge>
    <edge source="ESP" target="ECU">
      <data key="d0">2980376</data>
    </edge>
    <edge source="ESP" target="SLV">
      <data key="d0">632739</data>
    </edge>
    <edge source="ESP" target="EST">
      <data key="d0">1198270</data>
    </edge>
    <edge source="ESP" target="FIN">
      <data key="d0">2883029</data>
    </edge>
    <edge source="ESP" target="FRA">
      <data key="d0">301148655</data>
    </edge>
    <edge source="ESP" target="GEO">
      <data key="d0">1977099</data>
    </edge>
    <edge source="ESP" target="DEU">
      <data key="d0">43735191</data>
    </edge>
    <edge source="ESP" target="GHA">
      <data key="d0">185189</data>
    </edge>
    <edge source="ESP" target="GRC">
      <data key="d0">27695970</data>
    </edge>
    <edge source="ESP" target="GTM">
      <data key="d0">2413443</data>
    </edge>
    <edge source="ESP" target="HND">
      <data key="d0">255551</data>
    </edge>
    <edge source="ESP" target="HKG">
      <data key="d0">241476</data>
    </edge>
    <edge source="ESP" target="HUN">
      <data key="d0">7369842</data>
    </edge>
    <edge source="ESP" target="IDN">
      <data key="d0">1459385</data>
    </edge>
    <edge source="ESP" target="IRL">
      <data key="d0">2404899</data>
    </edge>
    <edge source="ESP" target="ISR">
      <data key="d0">7514100</data>
    </edge>
    <edge source="ESP" target="ITA">
      <data key="d0">123025233</data>
    </edge>
    <edge source="ESP" target="CIV">
      <data key="d0">1990453</data>
    </edge>
    <edge source="ESP" target="JAM">
      <data key="d0">68670</data>
    </edge>
    <edge source="ESP" target="JPN">
      <data key="d0">8039477</data>
    </edge>
    <edge source="ESP" target="KAZ">
      <data key="d0">87712</data>
    </edge>
    <edge source="ESP" target="JOR">
      <data key="d0">19347404</data>
    </edge>
    <edge source="ESP" target="KOR">
      <data key="d0">3161882</data>
    </edge>
    <edge source="ESP" target="LBN">
      <data key="d0">8153007</data>
    </edge>
    <edge source="ESP" target="LVA">
      <data key="d0">2388648</data>
    </edge>
    <edge source="ESP" target="LTU">
      <data key="d0">687510</data>
    </edge>
    <edge source="ESP" target="MDG">
      <data key="d0">120220</data>
    </edge>
    <edge source="ESP" target="MYS">
      <data key="d0">2268229</data>
    </edge>
    <edge source="ESP" target="MRT">
      <data key="d0">105643</data>
    </edge>
    <edge source="ESP" target="MUS">
      <data key="d0">42737</data>
    </edge>
    <edge source="ESP" target="MEX">
      <data key="d0">2209289</data>
    </edge>
    <edge source="ESP" target="MDA">
      <data key="d0">125448</data>
    </edge>
    <edge source="ESP" target="MAR">
      <data key="d0">14708056</data>
    </edge>
    <edge source="ESP" target="MOZ">
      <data key="d0">63312</data>
    </edge>
    <edge source="ESP" target="OMN">
      <data key="d0">243499</data>
    </edge>
    <edge source="ESP" target="NAM">
      <data key="d0">108238</data>
    </edge>
    <edge source="ESP" target="NLD">
      <data key="d0">32200966</data>
    </edge>
    <edge source="ESP" target="NIC">
      <data key="d0">171084</data>
    </edge>
    <edge source="ESP" target="NOR">
      <data key="d0">1512976</data>
    </edge>
    <edge source="ESP" target="PAK">
      <data key="d0">731229</data>
    </edge>
    <edge source="ESP" target="PAN">
      <data key="d0">1882602</data>
    </edge>
    <edge source="ESP" target="PRY">
      <data key="d0">141596</data>
    </edge>
    <edge source="ESP" target="PER">
      <data key="d0">2705978</data>
    </edge>
    <edge source="ESP" target="PHL">
      <data key="d0">12733737</data>
    </edge>
    <edge source="ESP" target="POL">
      <data key="d0">4938838</data>
    </edge>
    <edge source="ESP" target="PRT">
      <data key="d0">200032721</data>
    </edge>
    <edge source="ESP" target="ROU">
      <data key="d0">9769248</data>
    </edge>
    <edge source="ESP" target="RUS">
      <data key="d0">12774852</data>
    </edge>
    <edge source="ESP" target="SAU">
      <data key="d0">43900375</data>
    </edge>
    <edge source="ESP" target="SEN">
      <data key="d0">526875</data>
    </edge>
    <edge source="ESP" target="SRB">
      <data key="d0">1274138</data>
    </edge>
    <edge source="ESP" target="IND">
      <data key="d0">3250388</data>
    </edge>
    <edge source="ESP" target="SGP">
      <data key="d0">795224</data>
    </edge>
    <edge source="ESP" target="SVK">
      <data key="d0">1788881</data>
    </edge>
    <edge source="ESP" target="VNM">
      <data key="d0">6868793</data>
    </edge>
    <edge source="ESP" target="SVN">
      <data key="d0">219090</data>
    </edge>
    <edge source="ESP" target="ZAF">
      <data key="d0">3766579</data>
    </edge>
    <edge source="ESP" target="SWE">
      <data key="d0">2224719</data>
    </edge>
    <edge source="ESP" target="CHE">
      <data key="d0">4085620</data>
    </edge>
    <edge source="ESP" target="THA">
      <data key="d0">17593036</data>
    </edge>
    <edge source="ESP" target="TGO">
      <data key="d0">28964</data>
    </edge>
    <edge source="ESP" target="ARE">
      <data key="d0">125972788</data>
    </edge>
    <edge source="ESP" target="TUN">
      <data key="d0">5465206</data>
    </edge>
    <edge source="ESP" target="TUR">
      <data key="d0">17034867</data>
    </edge>
    <edge source="ESP" target="UGA">
      <data key="d0">64622</data>
    </edge>
    <edge source="ESP" target="UKR">
      <data key="d0">1088146</data>
    </edge>
    <edge source="ESP" target="MKD">
      <data key="d0">391381</data>
    </edge>
    <edge source="ESP" target="EGY">
      <data key="d0">3634247</data>
    </edge>
    <edge source="ESP" target="GBR">
      <data key="d0">45479072</data>
    </edge>
    <edge source="ESP" target="USA">
      <data key="d0">3995413</data>
    </edge>
    <edge source="ESP" target="URY">
      <data key="d0">1107483</data>
    </edge>
    <edge source="THA" target="AUS">
      <data key="d0">63133022</data>
    </edge>
    <edge source="THA" target="AUT">
      <data key="d0">382266</data>
    </edge>
    <edge source="THA" target="BEL">
      <data key="d0">3945791</data>
    </edge>
    <edge source="THA" target="BRA">
      <data key="d0">592487</data>
    </edge>
    <edge source="THA" target="BGR">
      <data key="d0">125674</data>
    </edge>
    <edge source="THA" target="KHM">
      <data key="d0">31460357</data>
    </edge>
    <edge source="THA" target="CAN">
      <data key="d0">14942885</data>
    </edge>
    <edge source="THA" target="LKA">
      <data key="d0">3900338</data>
    </edge>
    <edge source="THA" target="CHL">
      <data key="d0">176346</data>
    </edge>
    <edge source="THA" target="CHN">
      <data key="d0">117398157</data>
    </edge>
    <edge source="THA" target="CZE">
      <data key="d0">753290</data>
    </edge>
    <edge source="THA" target="DNK">
      <data key="d0">1132927</data>
    </edge>
    <edge source="THA" target="FIN">
      <data key="d0">1716258</data>
    </edge>
    <edge source="THA" target="FRA">
      <data key="d0">9070268</data>
    </edge>
    <edge source="THA" target="DEU">
      <data key="d0">31110155</data>
    </edge>
    <edge source="THA" target="GRC">
      <data key="d0">957628</data>
    </edge>
    <edge source="THA" target="HKG">
      <data key="d0">12981771</data>
    </edge>
    <edge source="THA" target="HUN">
      <data key="d0">132920</data>
    </edge>
    <edge source="THA" target="IDN">
      <data key="d0">55245777</data>
    </edge>
    <edge source="THA" target="ISR">
      <data key="d0">1713561</data>
    </edge>
    <edge source="THA" target="ITA">
      <data key="d0">101281107</data>
    </edge>
    <edge source="THA" target="JPN">
      <data key="d0">297745486</data>
    </edge>
    <edge source="THA" target="KAZ">
      <data key="d0">23827</data>
    </edge>
    <edge source="THA" target="JOR">
      <data key="d0">52114</data>
    </edge>
    <edge source="THA" target="KOR">
      <data key="d0">41558638</data>
    </edge>
    <edge source="THA" target="LBN">
      <data key="d0">288951</data>
    </edge>
    <edge source="THA" target="LTU">
      <data key="d0">188674</data>
    </edge>
    <edge source="THA" target="MDG">
      <data key="d0">13006</data>
    </edge>
    <edge source="THA" target="MYS">
      <data key="d0">104708176</data>
    </edge>
    <edge source="THA" target="MUS">
      <data key="d0">734367</data>
    </edge>
    <edge source="THA" target="MEX">
      <data key="d0">598061</data>
    </edge>
    <edge source="THA" target="OMN">
      <data key="d0">373219</data>
    </edge>
    <edge source="THA" target="NLD">
      <data key="d0">4347687</data>
    </edge>
    <edge source="THA" target="NZL">
      <data key="d0">9663956</data>
    </edge>
    <edge source="THA" target="PAK">
      <data key="d0">3312869</data>
    </edge>
    <edge source="THA" target="PHL">
      <data key="d0">25521175</data>
    </edge>
    <edge source="THA" target="POL">
      <data key="d0">100879</data>
    </edge>
    <edge source="THA" target="ROU">
      <data key="d0">88185</data>
    </edge>
    <edge source="THA" target="RUS">
      <data key="d0">5281083</data>
    </edge>
    <edge source="THA" target="SAU">
      <data key="d0">2722004</data>
    </edge>
    <edge source="THA" target="IND">
      <data key="d0">30028141</data>
    </edge>
    <edge source="THA" target="SGP">
      <data key="d0">11942145</data>
    </edge>
    <edge source="THA" target="VNM">
      <data key="d0">79187765</data>
    </edge>
    <edge source="THA" target="ZAF">
      <data key="d0">1177304</data>
    </edge>
    <edge source="THA" target="ESP">
      <data key="d0">291061</data>
    </edge>
    <edge source="THA" target="SWE">
      <data key="d0">1881310</data>
    </edge>
    <edge source="THA" target="CHE">
      <data key="d0">2873272</data>
    </edge>
    <edge source="THA" target="ARE">
      <data key="d0">5661428</data>
    </edge>
    <edge source="THA" target="TUN">
      <data key="d0">328669</data>
    </edge>
    <edge source="THA" target="TUR">
      <data key="d0">8630041</data>
    </edge>
    <edge source="THA" target="UKR">
      <data key="d0">224089</data>
    </edge>
    <edge source="THA" target="EGY">
      <data key="d0">114540</data>
    </edge>
    <edge source="THA" target="GBR">
      <data key="d0">36864428</data>
    </edge>
    <edge source="THA" target="TZA">
      <data key="d0">611149</data>
    </edge>
    <edge source="THA" target="USA">
      <data key="d0">234030922</data>
    </edge>
    <edge source="ARE" target="AZE">
      <data key="d0">10860</data>
    </edge>
    <edge source="ARE" target="AUS">
      <data key="d0">146026</data>
    </edge>
    <edge source="ARE" target="KHM">
      <data key="d0">7399949</data>
    </edge>
    <edge source="ARE" target="LKA">
      <data key="d0">84021</data>
    </edge>
    <edge source="ARE" target="CHN">
      <data key="d0">20951</data>
    </edge>
    <edge source="ARE" target="GEO">
      <data key="d0">37952</data>
    </edge>
    <edge source="ARE" target="IDN">
      <data key="d0">1630198</data>
    </edge>
    <edge source="ARE" target="KAZ">
      <data key="d0">157348</data>
    </edge>
    <edge source="ARE" target="MYS">
      <data key="d0">3551539</data>
    </edge>
    <edge source="ARE" target="OMN">
      <data key="d0">30162740</data>
    </edge>
    <edge source="ARE" target="PAK">
      <data key="d0">3639403</data>
    </edge>
    <edge source="ARE" target="PHL">
      <data key="d0">787053</data>
    </edge>
    <edge source="ARE" target="SAU">
      <data key="d0">696335</data>
    </edge>
    <edge source="ARE" target="IND">
      <data key="d0">3575989</data>
    </edge>
    <edge source="ARE" target="SGP">
      <data key="d0">129312</data>
    </edge>
    <edge source="ARE" target="VNM">
      <data key="d0">96553985</data>
    </edge>
    <edge source="ARE" target="THA">
      <data key="d0">24744643</data>
    </edge>
    <edge source="ARE" target="EGY">
      <data key="d0">435618</data>
    </edge>
    <edge source="ARE" target="GBR">
      <data key="d0">12685</data>
    </edge>
    <edge source="TUN" target="ALB">
      <data key="d0">129144</data>
    </edge>
    <edge source="TUN" target="DZA">
      <data key="d0">10395</data>
    </edge>
    <edge source="TUN" target="BEN">
      <data key="d0">16595</data>
    </edge>
    <edge source="TUN" target="ITA">
      <data key="d0">3334769</data>
    </edge>
    <edge source="TUN" target="CIV">
      <data key="d0">19907</data>
    </edge>
    <edge source="TUN" target="IND">
      <data key="d0">12360</data>
    </edge>
    <edge source="TUN" target="ESP">
      <data key="d0">24558</data>
    </edge>
    <edge source="TUN" target="SWE">
      <data key="d0">802264</data>
    </edge>
    <edge source="TUN" target="TUR">
      <data key="d0">2374829</data>
    </edge>
    <edge source="TUN" target="EGY">
      <data key="d0">403249</data>
    </edge>
    <edge source="EGY" target="PSE">
      <data key="d0">128142</data>
    </edge>
    <edge source="EGY" target="DEU">
      <data key="d0">93725</data>
    </edge>
    <edge source="EGY" target="GHA">
      <data key="d0">53154</data>
    </edge>
    <edge source="EGY" target="GRC">
      <data key="d0">1436507</data>
    </edge>
    <edge source="EGY" target="ISR">
      <data key="d0">35774</data>
    </edge>
    <edge source="EGY" target="ITA">
      <data key="d0">8143890</data>
    </edge>
    <edge source="EGY" target="JPN">
      <data key="d0">1093498</data>
    </edge>
    <edge source="EGY" target="JOR">
      <data key="d0">9287957</data>
    </edge>
    <edge source="EGY" target="KOR">
      <data key="d0">15154835</data>
    </edge>
    <edge source="EGY" target="LBN">
      <data key="d0">3250695</data>
    </edge>
    <edge source="EGY" target="MAR">
      <data key="d0">22691298</data>
    </edge>
    <edge source="EGY" target="OMN">
      <data key="d0">109775</data>
    </edge>
    <edge source="EGY" target="NLD">
      <data key="d0">20526</data>
    </edge>
    <edge source="EGY" target="SAU">
      <data key="d0">2270906</data>
    </edge>
    <edge source="EGY" target="IND">
      <data key="d0">27510</data>
    </edge>
    <edge source="EGY" target="SGP">
      <data key="d0">22946</data>
    </edge>
    <edge source="EGY" target="ESP">
      <data key="d0">5785923</data>
    </edge>
    <edge source="EGY" target="ARE">
      <data key="d0">10959657</data>
    </edge>
    <edge source="EGY" target="TUN">
      <data key="d0">289256</data>
    </edge>
    <edge source="EGY" target="TUR">
      <data key="d0">3316483</data>
    </edge>
    <edge source="EGY" target="UGA">
      <data key="d0">115182</data>
    </edge>
    <edge source="EGY" target="GBR">
      <data key="d0">22628</data>
    </edge>
    <edge source="EGY" target="USA">
      <data key="d0">23797</data>
    </edge>
    <edge source="GBR" target="DZA">
      <data key="d0">1883072</data>
    </edge>
    <edge source="GBR" target="ARG">
      <data key="d0">1407667</data>
    </edge>
    <edge source="GBR" target="AUS">
      <data key="d0">36645376</data>
    </edge>
    <edge source="GBR" target="AUT">
      <data key="d0">6016375</data>
    </edge>
    <edge source="GBR" target="BEL">
      <data key="d0">25220272</data>
    </edge>
    <edge source="GBR" target="BOL">
      <data key="d0">356019</data>
    </edge>
    <edge source="GBR" target="BRA">
      <data key="d0">3692301</data>
    </edge>
    <edge source="GBR" target="BGR">
      <data key="d0">6416550</data>
    </edge>
    <edge source="GBR" target="BLR">
      <data key="d0">370820</data>
    </edge>
    <edge source="GBR" target="CAN">
      <data key="d0">39183345</data>
    </edge>
    <edge source="GBR" target="LKA">
      <data key="d0">1403900</data>
    </edge>
    <edge source="GBR" target="CHL">
      <data key="d0">3387139</data>
    </edge>
    <edge source="GBR" target="CHN">
      <data key="d0">18065143</data>
    </edge>
    <edge source="GBR" target="COL">
      <data key="d0">3797735</data>
    </edge>
    <edge source="GBR" target="CRI">
      <data key="d0">401642</data>
    </edge>
    <edge source="GBR" target="HRV">
      <data key="d0">1046826</data>
    </edge>
    <edge source="GBR" target="CZE">
      <data key="d0">16878330</data>
    </edge>
    <edge source="GBR" target="BEN">
      <data key="d0">63482</data>
    </edge>
    <edge source="GBR" target="DNK">
      <data key="d0">24420704</data>
    </edge>
    <edge source="GBR" target="ECU">
      <data key="d0">888117</data>
    </edge>
    <edge source="GBR" target="SLV">
      <data key="d0">134838</data>
    </edge>
    <edge source="GBR" target="EST">
      <data key="d0">999843</data>
    </edge>
    <edge source="GBR" target="FIN">
      <data key="d0">27845938</data>
    </edge>
    <edge source="GBR" target="FRA">
      <data key="d0">96983882</data>
    </edge>
    <edge source="GBR" target="DEU">
      <data key="d0">131444396</data>
    </edge>
    <edge source="GBR" target="GHA">
      <data key="d0">795720</data>
    </edge>
    <edge source="GBR" target="GRC">
      <data key="d0">5278007</data>
    </edge>
    <edge source="GBR" target="GTM">
      <data key="d0">77140</data>
    </edge>
    <edge source="GBR" target="HKG">
      <data key="d0">4249627</data>
    </edge>
    <edge source="GBR" target="HUN">
      <data key="d0">6443029</data>
    </edge>
    <edge source="GBR" target="IDN">
      <data key="d0">2450791</data>
    </edge>
    <edge source="GBR" target="IRL">
      <data key="d0">300189579</data>
    </edge>
    <edge source="GBR" target="ISR">
      <data key="d0">1933167</data>
    </edge>
    <edge source="GBR" target="ITA">
      <data key="d0">26979363</data>
    </edge>
    <edge source="GBR" target="CIV">
      <data key="d0">68384</data>
    </edge>
    <edge source="GBR" target="JAM">
      <data key="d0">3133179</data>
    </edge>
    <edge source="GBR" target="JPN">
      <data key="d0">10129819</data>
    </edge>
    <edge source="GBR" target="KAZ">
      <data key="d0">35826</data>
    </edge>
    <edge source="GBR" target="JOR">
      <data key="d0">1372602</data>
    </edge>
    <edge source="GBR" target="KOR">
      <data key="d0">5050876</data>
    </edge>
    <edge source="GBR" target="LBN">
      <data key="d0">3121142</data>
    </edge>
    <edge source="GBR" target="LVA">
      <data key="d0">1431161</data>
    </edge>
    <edge source="GBR" target="LTU">
      <data key="d0">2030275</data>
    </edge>
    <edge source="GBR" target="MYS">
      <data key="d0">125221755</data>
    </edge>
    <edge source="GBR" target="MRT">
      <data key="d0">48081</data>
    </edge>
    <edge source="GBR" target="MEX">
      <data key="d0">60699645</data>
    </edge>
    <edge source="GBR" target="MAR">
      <data key="d0">2201626</data>
    </edge>
    <edge source="GBR" target="OMN">
      <data key="d0">657643</data>
    </edge>
    <edge source="GBR" target="NLD">
      <data key="d0">104328255</data>
    </edge>
    <edge source="GBR" target="NZL">
      <data key="d0">4674428</data>
    </edge>
    <edge source="GBR" target="NER">
      <data key="d0">17793</data>
    </edge>
    <edge source="GBR" target="NOR">
      <data key="d0">52877042</data>
    </edge>
    <edge source="GBR" target="PAK">
      <data key="d0">2888740</data>
    </edge>
    <edge source="GBR" target="PRY">
      <data key="d0">73830</data>
    </edge>
    <edge source="GBR" target="PER">
      <data key="d0">145170</data>
    </edge>
    <edge source="GBR" target="PHL">
      <data key="d0">5184911</data>
    </edge>
    <edge source="GBR" target="POL">
      <data key="d0">40295178</data>
    </edge>
    <edge source="GBR" target="PRT">
      <data key="d0">6171108</data>
    </edge>
    <edge source="GBR" target="ROU">
      <data key="d0">2611049</data>
    </edge>
    <edge source="GBR" target="RUS">
      <data key="d0">31644417</data>
    </edge>
    <edge source="GBR" target="SAU">
      <data key="d0">7382756</data>
    </edge>
    <edge source="GBR" target="SEN">
      <data key="d0">27254</data>
    </edge>
    <edge source="GBR" target="SRB">
      <data key="d0">254255</data>
    </edge>
    <edge source="GBR" target="IND">
      <data key="d0">5683399</data>
    </edge>
    <edge source="GBR" target="SGP">
      <data key="d0">3111013</data>
    </edge>
    <edge source="GBR" target="SVK">
      <data key="d0">442865</data>
    </edge>
    <edge source="GBR" target="VNM">
      <data key="d0">17480713</data>
    </edge>
    <edge source="GBR" target="SVN">
      <data key="d0">1650030</data>
    </edge>
    <edge source="GBR" target="ZAF">
      <data key="d0">22356133</data>
    </edge>
    <edge source="GBR" target="ESP">
      <data key="d0">26249879</data>
    </edge>
    <edge source="GBR" target="SWE">
      <data key="d0">29155868</data>
    </edge>
    <edge source="GBR" target="CHE">
      <data key="d0">7869748</data>
    </edge>
    <edge source="GBR" target="THA">
      <data key="d0">37271147</data>
    </edge>
    <edge source="GBR" target="ARE">
      <data key="d0">10442122</data>
    </edge>
    <edge source="GBR" target="TUN">
      <data key="d0">825370</data>
    </edge>
    <edge source="GBR" target="TUR">
      <data key="d0">9937647</data>
    </edge>
    <edge source="GBR" target="UGA">
      <data key="d0">52605</data>
    </edge>
    <edge source="GBR" target="UKR">
      <data key="d0">4143321</data>
    </edge>
    <edge source="GBR" target="EGY">
      <data key="d0">2754939</data>
    </edge>
    <edge source="GBR" target="TZA">
      <data key="d0">88438</data>
    </edge>
    <edge source="GBR" target="USA">
      <data key="d0">22824191</data>
    </edge>
    <edge source="GBR" target="BFA">
      <data key="d0">15933</data>
    </edge>
    <edge source="USA" target="ALB">
      <data key="d0">15915</data>
    </edge>
    <edge source="USA" target="DZA">
      <data key="d0">8399705</data>
    </edge>
    <edge source="USA" target="AZE">
      <data key="d0">16000</data>
    </edge>
    <edge source="USA" target="ARG">
      <data key="d0">10968743</data>
    </edge>
    <edge source="USA" target="AUS">
      <data key="d0">111154965</data>
    </edge>
    <edge source="USA" target="AUT">
      <data key="d0">4890322</data>
    </edge>
    <edge source="USA" target="BEL">
      <data key="d0">144249885</data>
    </edge>
    <edge source="USA" target="BOL">
      <data key="d0">621099</data>
    </edge>
    <edge source="USA" target="BRA">
      <data key="d0">48228553</data>
    </edge>
    <edge source="USA" target="BGR">
      <data key="d0">615838</data>
    </edge>
    <edge source="USA" target="BLR">
      <data key="d0">274761</data>
    </edge>
    <edge source="USA" target="KHM">
      <data key="d0">22293162</data>
    </edge>
    <edge source="USA" target="CMR">
      <data key="d0">238030</data>
    </edge>
    <edge source="USA" target="CAN">
      <data key="d0">1388880876</data>
    </edge>
    <edge source="USA" target="LKA">
      <data key="d0">44380309</data>
    </edge>
    <edge source="USA" target="CHL">
      <data key="d0">75052789</data>
    </edge>
    <edge source="USA" target="CHN">
      <data key="d0">1346017759</data>
    </edge>
    <edge source="USA" target="COL">
      <data key="d0">379742061</data>
    </edge>
    <edge source="USA" target="CRI">
      <data key="d0">49002819</data>
    </edge>
    <edge source="USA" target="HRV">
      <data key="d0">575335</data>
    </edge>
    <edge source="USA" target="CZE">
      <data key="d0">695389</data>
    </edge>
    <edge source="USA" target="DNK">
      <data key="d0">18519210</data>
    </edge>
    <edge source="USA" target="ECU">
      <data key="d0">145614094</data>
    </edge>
    <edge source="USA" target="SLV">
      <data key="d0">93357957</data>
    </edge>
    <edge source="USA" target="EST">
      <data key="d0">24674</data>
    </edge>
    <edge source="USA" target="FIN">
      <data key="d0">2892006</data>
    </edge>
    <edge source="USA" target="FRA">
      <data key="d0">5867432</data>
    </edge>
    <edge source="USA" target="GEO">
      <data key="d0">1245715</data>
    </edge>
    <edge source="USA" target="DEU">
      <data key="d0">50463246</data>
    </edge>
    <edge source="USA" target="GHA">
      <data key="d0">2306266</data>
    </edge>
    <edge source="USA" target="GRC">
      <data key="d0">829805</data>
    </edge>
    <edge source="USA" target="GTM">
      <data key="d0">152406656</data>
    </edge>
    <edge source="USA" target="HND">
      <data key="d0">106276729</data>
    </edge>
    <edge source="USA" target="HKG">
      <data key="d0">64314505</data>
    </edge>
    <edge source="USA" target="HUN">
      <data key="d0">453414</data>
    </edge>
    <edge source="USA" target="IDN">
      <data key="d0">415472393</data>
    </edge>
    <edge source="USA" target="IRL">
      <data key="d0">130083617</data>
    </edge>
    <edge source="USA" target="ISR">
      <data key="d0">90297062</data>
    </edge>
    <edge source="USA" target="ITA">
      <data key="d0">9716063</data>
    </edge>
    <edge source="USA" target="JAM">
      <data key="d0">51127205</data>
    </edge>
    <edge source="USA" target="JPN">
      <data key="d0">835749330</data>
    </edge>
    <edge source="USA" target="KAZ">
      <data key="d0">150753</data>
    </edge>
    <edge source="USA" target="JOR">
      <data key="d0">9338747</data>
    </edge>
    <edge source="USA" target="KOR">
      <data key="d0">595863607</data>
    </edge>
    <edge source="USA" target="LBN">
      <data key="d0">8142490</data>
    </edge>
    <edge source="USA" target="LVA">
      <data key="d0">632424</data>
    </edge>
    <edge source="USA" target="LTU">
      <data key="d0">184736</data>
    </edge>
    <edge source="USA" target="MDG">
      <data key="d0">15167</data>
    </edge>
    <edge source="USA" target="MYS">
      <data key="d0">44174514</data>
    </edge>
    <edge source="USA" target="MUS">
      <data key="d0">11009</data>
    </edge>
    <edge source="USA" target="MEX">
      <data key="d0">1459320101</data>
    </edge>
    <edge source="USA" target="MAR">
      <data key="d0">115627056</data>
    </edge>
    <edge source="USA" target="OMN">
      <data key="d0">3150232</data>
    </edge>
    <edge source="USA" target="NLD">
      <data key="d0">32695820</data>
    </edge>
    <edge source="USA" target="NZL">
      <data key="d0">55500640</data>
    </edge>
    <edge source="USA" target="NIC">
      <data key="d0">47912305</data>
    </edge>
    <edge source="USA" target="NOR">
      <data key="d0">392949</data>
    </edge>
    <edge source="USA" target="PAK">
      <data key="d0">15044452</data>
    </edge>
    <edge source="USA" target="PAN">
      <data key="d0">94127573</data>
    </edge>
    <edge source="USA" target="PRY">
      <data key="d0">332799</data>
    </edge>
    <edge source="USA" target="PER">
      <data key="d0">142788385</data>
    </edge>
    <edge source="USA" target="PHL">
      <data key="d0">456251854</data>
    </edge>
    <edge source="USA" target="POL">
      <data key="d0">12701302</data>
    </edge>
    <edge source="USA" target="PRT">
      <data key="d0">20549129</data>
    </edge>
    <edge source="USA" target="ROU">
      <data key="d0">882924</data>
    </edge>
    <edge source="USA" target="RUS">
      <data key="d0">10480257</data>
    </edge>
    <edge source="USA" target="SAU">
      <data key="d0">173452300</data>
    </edge>
    <edge source="USA" target="SEN">
      <data key="d0">4546102</data>
    </edge>
    <edge source="USA" target="IND">
      <data key="d0">14548738</data>
    </edge>
    <edge source="USA" target="SGP">
      <data key="d0">19233616</data>
    </edge>
    <edge source="USA" target="SVK">
      <data key="d0">58283</data>
    </edge>
    <edge source="USA" target="VNM">
      <data key="d0">334289944</data>
    </edge>
    <edge source="USA" target="SVN">
      <data key="d0">506624</data>
    </edge>
    <edge source="USA" target="ZAF">
      <data key="d0">23984444</data>
    </edge>
    <edge source="USA" target="ESP">
      <data key="d0">68428721</data>
    </edge>
    <edge source="USA" target="SWE">
      <data key="d0">2704317</data>
    </edge>
    <edge source="USA" target="CHE">
      <data key="d0">871487</data>
    </edge>
    <edge source="USA" target="THA">
      <data key="d0">328864610</data>
    </edge>
    <edge source="USA" target="ARE">
      <data key="d0">133086875</data>
    </edge>
    <edge source="USA" target="TUN">
      <data key="d0">3634511</data>
    </edge>
    <edge source="USA" target="TUR">
      <data key="d0">198748457</data>
    </edge>
    <edge source="USA" target="UKR">
      <data key="d0">2182593</data>
    </edge>
    <edge source="USA" target="EGY">
      <data key="d0">147381689</data>
    </edge>
    <edge source="USA" target="GBR">
      <data key="d0">100972525</data>
    </edge>
    <edge source="USA" target="TZA">
      <data key="d0">112933</data>
    </edge>
    <edge source="USA" target="URY">
      <data key="d0">2045789</data>
    </edge>
    <edge source="URY" target="ARG">
      <data key="d0">2503004</data>
    </edge>
    <edge source="URY" target="BRA">
      <data key="d0">526423</data>
    </edge>
    <edge source="URY" target="CHL">
      <data key="d0">74206</data>
    </edge>
    <edge source="URY" target="CHN">
      <data key="d0">16454447</data>
    </edge>
    <edge source="URY" target="COL">
      <data key="d0">1440265</data>
    </edge>
    <edge source="URY" target="ECU">
      <data key="d0">30891</data>
    </edge>
    <edge source="URY" target="GHA">
      <data key="d0">145457</data>
    </edge>
    <edge source="URY" target="MRT">
      <data key="d0">171138</data>
    </edge>
    <edge source="URY" target="MOZ">
      <data key="d0">22126</data>
    </edge>
    <edge source="URY" target="OMN">
      <data key="d0">345510</data>
    </edge>
    <edge source="URY" target="PAK">
      <data key="d0">87362</data>
    </edge>
    <edge source="URY" target="PAN">
      <data key="d0">21187</data>
    </edge>
    <edge source="URY" target="PRY">
      <data key="d0">1693053</data>
    </edge>
    <edge source="URY" target="POL">
      <data key="d0">88220</data>
    </edge>
    <edge source="URY" target="IND">
      <data key="d0">2103358</data>
    </edge>
    <edge source="URY" target="VNM">
      <data key="d0">883545</data>
    </edge>
    <edge source="URY" target="ESP">
      <data key="d0">2614806</data>
    </edge>
    <edge source="URY" target="THA">
      <data key="d0">386954</data>
    </edge>
    <edge source="URY" target="TUR">
      <data key="d0">5617957</data>
    </edge>
    <edge source="URY" target="EGY">
      <data key="d0">277149</data>
    </edge>
    <edge source="URY" target="GBR">
      <data key="d0">248436</data>
    </edge>
    <edge source="URY" target="USA">
      <data key="d0">1103840</data>
    </edge>
    <edge source="BWA" target="NAM">
      <data key="d0">47361</data>
    </edge>
    <edge source="BWA" target="ZAF">
      <data key="d0">2824694</data>
    </edge>
    <edge source="BWA" target="ZWE">
      <data key="d0">1113046</data>
    </edge>
    <edge source="KHM" target="JPN">
      <data key="d0">80388</data>
    </edge>
    <edge source="KHM" target="VNM">
      <data key="d0">1274399</data>
    </edge>
    <edge source="KHM" target="USA">
      <data key="d0">16261374</data>
    </edge>
    <edge source="LKA" target="ALB">
      <data key="d0">37172</data>
    </edge>
    <edge source="LKA" target="ARG">
      <data key="d0">47233</data>
    </edge>
    <edge source="LKA" target="BOL">
      <data key="d0">18705</data>
    </edge>
    <edge source="LKA" target="BRA">
      <data key="d0">541095</data>
    </edge>
    <edge source="LKA" target="BGR">
      <data key="d0">110512</data>
    </edge>
    <edge source="LKA" target="CAN">
      <data key="d0">31167</data>
    </edge>
    <edge source="LKA" target="HRV">
      <data key="d0">23515</data>
    </edge>
    <edge source="LKA" target="DNK">
      <data key="d0">57001</data>
    </edge>
    <edge source="LKA" target="FRA">
      <data key="d0">48623</data>
    </edge>
    <edge source="LKA" target="GEO">
      <data key="d0">18310</data>
    </edge>
    <edge source="LKA" target="DEU">
      <data key="d0">55140</data>
    </edge>
    <edge source="LKA" target="GRC">
      <data key="d0">17849</data>
    </edge>
    <edge source="LKA" target="HUN">
      <data key="d0">55609</data>
    </edge>
    <edge source="LKA" target="ISR">
      <data key="d0">78080</data>
    </edge>
    <edge source="LKA" target="ITA">
      <data key="d0">190920</data>
    </edge>
    <edge source="LKA" target="JPN">
      <data key="d0">1065242</data>
    </edge>
    <edge source="LKA" target="KOR">
      <data key="d0">873728</data>
    </edge>
    <edge source="LKA" target="LBN">
      <data key="d0">26105</data>
    </edge>
    <edge source="LKA" target="MYS">
      <data key="d0">759347</data>
    </edge>
    <edge source="LKA" target="MAR">
      <data key="d0">22831</data>
    </edge>
    <edge source="LKA" target="OMN">
      <data key="d0">205192</data>
    </edge>
    <edge source="LKA" target="NLD">
      <data key="d0">89723</data>
    </edge>
    <edge source="LKA" target="PAK">
      <data key="d0">1731743</data>
    </edge>
    <edge source="LKA" target="PRT">
      <data key="d0">155875</data>
    </edge>
    <edge source="LKA" target="ROU">
      <data key="d0">115294</data>
    </edge>
    <edge source="LKA" target="RUS">
      <data key="d0">20429</data>
    </edge>
    <edge source="LKA" target="SAU">
      <data key="d0">144201</data>
    </edge>
    <edge source="LKA" target="SRB">
      <data key="d0">55108</data>
    </edge>
    <edge source="LKA" target="IND">
      <data key="d0">53560667</data>
    </edge>
    <edge source="LKA" target="VNM">
      <data key="d0">2293672</data>
    </edge>
    <edge source="LKA" target="SVN">
      <data key="d0">21096</data>
    </edge>
    <edge source="LKA" target="ZAF">
      <data key="d0">124012</data>
    </edge>
    <edge source="LKA" target="ESP">
      <data key="d0">78926</data>
    </edge>
    <edge source="LKA" target="SWE">
      <data key="d0">15699</data>
    </edge>
    <edge source="LKA" target="THA">
      <data key="d0">64156</data>
    </edge>
    <edge source="LKA" target="ARE">
      <data key="d0">592950</data>
    </edge>
    <edge source="LKA" target="TUR">
      <data key="d0">678646</data>
    </edge>
    <edge source="LKA" target="UKR">
      <data key="d0">102147</data>
    </edge>
    <edge source="LKA" target="EGY">
      <data key="d0">968892</data>
    </edge>
    <edge source="LKA" target="GBR">
      <data key="d0">72031</data>
    </edge>
    <edge source="LKA" target="USA">
      <data key="d0">424261</data>
    </edge>
    <edge source="HKG" target="CHN">
      <data key="d0">14247805</data>
    </edge>
    <edge source="HKG" target="IDN">
      <data key="d0">89240</data>
    </edge>
    <edge source="HKG" target="MYS">
      <data key="d0">11590</data>
    </edge>
    <edge source="HKG" target="NLD">
      <data key="d0">14301</data>
    </edge>
    <edge source="HKG" target="PHL">
      <data key="d0">26025</data>
    </edge>
    <edge source="HKG" target="IND">
      <data key="d0">36476</data>
    </edge>
    <edge source="HKG" target="SGP">
      <data key="d0">75863</data>
    </edge>
    <edge source="HKG" target="VNM">
      <data key="d0">7664741</data>
    </edge>
    <edge source="HKG" target="ZAF">
      <data key="d0">36948</data>
    </edge>
    <edge source="HKG" target="SWE">
      <data key="d0">136038</data>
    </edge>
    <edge source="HKG" target="THA">
      <data key="d0">588513</data>
    </edge>
    <edge source="HKG" target="USA">
      <data key="d0">2213524</data>
    </edge>
    <edge source="CHE" target="ARG">
      <data key="d0">87853</data>
    </edge>
    <edge source="CHE" target="AUS">
      <data key="d0">1365319</data>
    </edge>
    <edge source="CHE" target="AUT">
      <data key="d0">8888784</data>
    </edge>
    <edge source="CHE" target="BEL">
      <data key="d0">659083</data>
    </edge>
    <edge source="CHE" target="BRA">
      <data key="d0">644309</data>
    </edge>
    <edge source="CHE" target="BLR">
      <data key="d0">61203</data>
    </edge>
    <edge source="CHE" target="CAN">
      <data key="d0">472589</data>
    </edge>
    <edge source="CHE" target="CHL">
      <data key="d0">2776279</data>
    </edge>
    <edge source="CHE" target="CHN">
      <data key="d0">14135</data>
    </edge>
    <edge source="CHE" target="COL">
      <data key="d0">15079</data>
    </edge>
    <edge source="CHE" target="CRI">
      <data key="d0">327287</data>
    </edge>
    <edge source="CHE" target="CZE">
      <data key="d0">408932</data>
    </edge>
    <edge source="CHE" target="DNK">
      <data key="d0">25229</data>
    </edge>
    <edge source="CHE" target="FIN">
      <data key="d0">230793</data>
    </edge>
    <edge source="CHE" target="FRA">
      <data key="d0">11324642</data>
    </edge>
    <edge source="CHE" target="DEU">
      <data key="d0">123935396</data>
    </edge>
    <edge source="CHE" target="GRC">
      <data key="d0">102764</data>
    </edge>
    <edge source="CHE" target="HKG">
      <data key="d0">369180</data>
    </edge>
    <edge source="CHE" target="HUN">
      <data key="d0">6800616</data>
    </edge>
    <edge source="CHE" target="IRL">
      <data key="d0">794592</data>
    </edge>
    <edge source="CHE" target="ISR">
      <data key="d0">28743</data>
    </edge>
    <edge source="CHE" target="ITA">
      <data key="d0">11521312</data>
    </edge>
    <edge source="CHE" target="JPN">
      <data key="d0">1111582</data>
    </edge>
    <edge source="CHE" target="JOR">
      <data key="d0">10758</data>
    </edge>
    <edge source="CHE" target="KOR">
      <data key="d0">240247</data>
    </edge>
    <edge source="CHE" target="LTU">
      <data key="d0">62826</data>
    </edge>
    <edge source="CHE" target="MYS">
      <data key="d0">250981</data>
    </edge>
    <edge source="CHE" target="MUS">
      <data key="d0">26937</data>
    </edge>
    <edge source="CHE" target="MEX">
      <data key="d0">639310</data>
    </edge>
    <edge source="CHE" target="MAR">
      <data key="d0">198445</data>
    </edge>
    <edge source="CHE" target="NLD">
      <data key="d0">16353944</data>
    </edge>
    <edge source="CHE" target="NOR">
      <data key="d0">1840118</data>
    </edge>
    <edge source="CHE" target="PAK">
      <data key="d0">18943</data>
    </edge>
    <edge source="CHE" target="PER">
      <data key="d0">1213028</data>
    </edge>
    <edge source="CHE" target="PHL">
      <data key="d0">78924</data>
    </edge>
    <edge source="CHE" target="POL">
      <data key="d0">1784902</data>
    </edge>
    <edge source="CHE" target="PRT">
      <data key="d0">239090</data>
    </edge>
    <edge source="CHE" target="ROU">
      <data key="d0">71074</data>
    </edge>
    <edge source="CHE" target="RUS">
      <data key="d0">420090</data>
    </edge>
    <edge source="CHE" target="SAU">
      <data key="d0">266057</data>
    </edge>
    <edge source="CHE" target="SRB">
      <data key="d0">54245</data>
    </edge>
    <edge source="CHE" target="IND">
      <data key="d0">570174</data>
    </edge>
    <edge source="CHE" target="SGP">
      <data key="d0">16068</data>
    </edge>
    <edge source="CHE" target="VNM">
      <data key="d0">85351</data>
    </edge>
    <edge source="CHE" target="ZAF">
      <data key="d0">40217</data>
    </edge>
    <edge source="CHE" target="ESP">
      <data key="d0">649038</data>
    </edge>
    <edge source="CHE" target="SWE">
      <data key="d0">825294</data>
    </edge>
    <edge source="CHE" target="THA">
      <data key="d0">295880</data>
    </edge>
    <edge source="CHE" target="ARE">
      <data key="d0">440814</data>
    </edge>
    <edge source="CHE" target="TUN">
      <data key="d0">16561</data>
    </edge>
    <edge source="CHE" target="TUR">
      <data key="d0">205117</data>
    </edge>
    <edge source="CHE" target="EGY">
      <data key="d0">43743</data>
    </edge>
    <edge source="CHE" target="GBR">
      <data key="d0">3505360</data>
    </edge>
    <edge source="CHE" target="USA">
      <data key="d0">1312769</data>
    </edge>
    <edge source="CHE" target="URY">
      <data key="d0">134955</data>
    </edge>
    <edge source="UKR" target="DZA">
      <data key="d0">1049836</data>
    </edge>
    <edge source="UKR" target="AZE">
      <data key="d0">1938459</data>
    </edge>
    <edge source="UKR" target="AUT">
      <data key="d0">1132638</data>
    </edge>
    <edge source="UKR" target="ARM">
      <data key="d0">25551</data>
    </edge>
    <edge source="UKR" target="BEL">
      <data key="d0">8797918</data>
    </edge>
    <edge source="UKR" target="BGR">
      <data key="d0">173128</data>
    </edge>
    <edge source="UKR" target="BLR">
      <data key="d0">129431646</data>
    </edge>
    <edge source="UKR" target="CAN">
      <data key="d0">257358</data>
    </edge>
    <edge source="UKR" target="LKA">
      <data key="d0">287806</data>
    </edge>
    <edge source="UKR" target="CHN">
      <data key="d0">634012</data>
    </edge>
    <edge source="UKR" target="HRV">
      <data key="d0">809053</data>
    </edge>
    <edge source="UKR" target="CZE">
      <data key="d0">1320491</data>
    </edge>
    <edge source="UKR" target="DNK">
      <data key="d0">3818710</data>
    </edge>
    <edge source="UKR" target="EST">
      <data key="d0">979923</data>
    </edge>
    <edge source="UKR" target="FRA">
      <data key="d0">104114274</data>
    </edge>
    <edge source="UKR" target="GEO">
      <data key="d0">24294321</data>
    </edge>
    <edge source="UKR" target="DEU">
      <data key="d0">8033414</data>
    </edge>
    <edge source="UKR" target="GRC">
      <data key="d0">5710377</data>
    </edge>
    <edge source="UKR" target="HUN">
      <data key="d0">9973235</data>
    </edge>
    <edge source="UKR" target="IDN">
      <data key="d0">64726</data>
    </edge>
    <edge source="UKR" target="ISR">
      <data key="d0">45473677</data>
    </edge>
    <edge source="UKR" target="ITA">
      <data key="d0">59068652</data>
    </edge>
    <edge source="UKR" target="JPN">
      <data key="d0">421305</data>
    </edge>
    <edge source="UKR" target="JOR">
      <data key="d0">303350</data>
    </edge>
    <edge source="UKR" target="KOR">
      <data key="d0">3271487</data>
    </edge>
    <edge source="UKR" target="LBN">
      <data key="d0">3140854</data>
    </edge>
    <edge source="UKR" target="LVA">
      <data key="d0">2565859</data>
    </edge>
    <edge source="UKR" target="LTU">
      <data key="d0">15735320</data>
    </edge>
    <edge source="UKR" target="MYS">
      <data key="d0">1683679</data>
    </edge>
    <edge source="UKR" target="MDA">
      <data key="d0">7240052</data>
    </edge>
    <edge source="UKR" target="MAR">
      <data key="d0">43627518</data>
    </edge>
    <edge source="UKR" target="OMN">
      <data key="d0">19253</data>
    </edge>
    <edge source="UKR" target="NLD">
      <data key="d0">54502465</data>
    </edge>
    <edge source="UKR" target="PAK">
      <data key="d0">22588075</data>
    </edge>
    <edge source="UKR" target="PAN">
      <data key="d0">269307</data>
    </edge>
    <edge source="UKR" target="POL">
      <data key="d0">76023871</data>
    </edge>
    <edge source="UKR" target="PRT">
      <data key="d0">1559384</data>
    </edge>
    <edge source="UKR" target="ROU">
      <data key="d0">1073748</data>
    </edge>
    <edge source="UKR" target="RUS">
      <data key="d0">6245906</data>
    </edge>
    <edge source="UKR" target="SAU">
      <data key="d0">22789633</data>
    </edge>
    <edge source="UKR" target="SRB">
      <data key="d0">15268</data>
    </edge>
    <edge source="UKR" target="IND">
      <data key="d0">53354809</data>
    </edge>
    <edge source="UKR" target="SGP">
      <data key="d0">100577</data>
    </edge>
    <edge source="UKR" target="SVK">
      <data key="d0">10111</data>
    </edge>
    <edge source="UKR" target="VNM">
      <data key="d0">3754880</data>
    </edge>
    <edge source="UKR" target="ESP">
      <data key="d0">65419760</data>
    </edge>
    <edge source="UKR" target="CHE">
      <data key="d0">292513</data>
    </edge>
    <edge source="UKR" target="THA">
      <data key="d0">12827514</data>
    </edge>
    <edge source="UKR" target="ARE">
      <data key="d0">695911</data>
    </edge>
    <edge source="UKR" target="TUN">
      <data key="d0">916532</data>
    </edge>
    <edge source="UKR" target="TUR">
      <data key="d0">136138418</data>
    </edge>
    <edge source="UKR" target="UGA">
      <data key="d0">44834</data>
    </edge>
    <edge source="UKR" target="EGY">
      <data key="d0">12520151</data>
    </edge>
    <edge source="UKR" target="GBR">
      <data key="d0">19521856</data>
    </edge>
    <edge source="UKR" target="TZA">
      <data key="d0">10933</data>
    </edge>
    <edge source="AUT" target="ALB">
      <data key="d0">729173</data>
    </edge>
    <edge source="AUT" target="DZA">
      <data key="d0">621500</data>
    </edge>
    <edge source="AUT" target="AZE">
      <data key="d0">22491</data>
    </edge>
    <edge source="AUT" target="ARG">
      <data key="d0">135888</data>
    </edge>
    <edge source="AUT" target="AUS">
      <data key="d0">3977407</data>
    </edge>
    <edge source="AUT" target="ARM">
      <data key="d0">59141</data>
    </edge>
    <edge source="AUT" target="BEL">
      <data key="d0">3262104</data>
    </edge>
    <edge source="AUT" target="BOL">
      <data key="d0">13238</data>
    </edge>
    <edge source="AUT" target="BRA">
      <data key="d0">6635601</data>
    </edge>
    <edge source="AUT" target="BGR">
      <data key="d0">6195524</data>
    </edge>
    <edge source="AUT" target="BLR">
      <data key="d0">1750597</data>
    </edge>
    <edge source="AUT" target="CAN">
      <data key="d0">597553</data>
    </edge>
    <edge source="AUT" target="CHL">
      <data key="d0">390917</data>
    </edge>
    <edge source="AUT" target="CHN">
      <data key="d0">2468014</data>
    </edge>
    <edge source="AUT" target="COL">
      <data key="d0">173138</data>
    </edge>
    <edge source="AUT" target="CRI">
      <data key="d0">48900</data>
    </edge>
    <edge source="AUT" target="HRV">
      <data key="d0">11243675</data>
    </edge>
    <edge source="AUT" target="CZE">
      <data key="d0">20847156</data>
    </edge>
    <edge source="AUT" target="DNK">
      <data key="d0">3335748</data>
    </edge>
    <edge source="AUT" target="ECU">
      <data key="d0">356238</data>
    </edge>
    <edge source="AUT" target="SLV">
      <data key="d0">67887</data>
    </edge>
    <edge source="AUT" target="EST">
      <data key="d0">254517</data>
    </edge>
    <edge source="AUT" target="FIN">
      <data key="d0">2864226</data>
    </edge>
    <edge source="AUT" target="FRA">
      <data key="d0">17447198</data>
    </edge>
    <edge source="AUT" target="GEO">
      <data key="d0">653407</data>
    </edge>
    <edge source="AUT" target="DEU">
      <data key="d0">272011926</data>
    </edge>
    <edge source="AUT" target="GHA">
      <data key="d0">88356</data>
    </edge>
    <edge source="AUT" target="GRC">
      <data key="d0">2229691</data>
    </edge>
    <edge source="AUT" target="GTM">
      <data key="d0">231037</data>
    </edge>
    <edge source="AUT" target="HND">
      <data key="d0">269051</data>
    </edge>
    <edge source="AUT" target="HKG">
      <data key="d0">602360</data>
    </edge>
    <edge source="AUT" target="HUN">
      <data key="d0">56475187</data>
    </edge>
    <edge source="AUT" target="IDN">
      <data key="d0">463196</data>
    </edge>
    <edge source="AUT" target="IRL">
      <data key="d0">809716</data>
    </edge>
    <edge source="AUT" target="ISR">
      <data key="d0">2358370</data>
    </edge>
    <edge source="AUT" target="ITA">
      <data key="d0">88073670</data>
    </edge>
    <edge source="AUT" target="CIV">
      <data key="d0">116767</data>
    </edge>
    <edge source="AUT" target="JPN">
      <data key="d0">6199573</data>
    </edge>
    <edge source="AUT" target="KAZ">
      <data key="d0">644599</data>
    </edge>
    <edge source="AUT" target="JOR">
      <data key="d0">720616</data>
    </edge>
    <edge source="AUT" target="KOR">
      <data key="d0">2938407</data>
    </edge>
    <edge source="AUT" target="LBN">
      <data key="d0">447857</data>
    </edge>
    <edge source="AUT" target="LVA">
      <data key="d0">89985</data>
    </edge>
    <edge source="AUT" target="LTU">
      <data key="d0">1258056</data>
    </edge>
    <edge source="AUT" target="MYS">
      <data key="d0">273838</data>
    </edge>
    <edge source="AUT" target="MEX">
      <data key="d0">886969</data>
    </edge>
    <edge source="AUT" target="MDA">
      <data key="d0">72419</data>
    </edge>
    <edge source="AUT" target="MAR">
      <data key="d0">870002</data>
    </edge>
    <edge source="AUT" target="OMN">
      <data key="d0">73961</data>
    </edge>
    <edge source="AUT" target="NLD">
      <data key="d0">24765130</data>
    </edge>
    <edge source="AUT" target="NZL">
      <data key="d0">733729</data>
    </edge>
    <edge source="AUT" target="NIC">
      <data key="d0">169806</data>
    </edge>
    <edge source="AUT" target="NOR">
      <data key="d0">835468</data>
    </edge>
    <edge source="AUT" target="PAK">
      <data key="d0">519558</data>
    </edge>
    <edge source="AUT" target="PAN">
      <data key="d0">1271466</data>
    </edge>
    <edge source="AUT" target="PER">
      <data key="d0">192621</data>
    </edge>
    <edge source="AUT" target="PHL">
      <data key="d0">1544971</data>
    </edge>
    <edge source="AUT" target="POL">
      <data key="d0">5949096</data>
    </edge>
    <edge source="AUT" target="PRT">
      <data key="d0">1020063</data>
    </edge>
    <edge source="AUT" target="ROU">
      <data key="d0">11657938</data>
    </edge>
    <edge source="AUT" target="RUS">
      <data key="d0">18303120</data>
    </edge>
    <edge source="AUT" target="SAU">
      <data key="d0">400683</data>
    </edge>
    <edge source="AUT" target="SEN">
      <data key="d0">43057</data>
    </edge>
    <edge source="AUT" target="SRB">
      <data key="d0">2872677</data>
    </edge>
    <edge source="AUT" target="IND">
      <data key="d0">423790</data>
    </edge>
    <edge source="AUT" target="SGP">
      <data key="d0">2502545</data>
    </edge>
    <edge source="AUT" target="SVK">
      <data key="d0">10498976</data>
    </edge>
    <edge source="AUT" target="VNM">
      <data key="d0">211751</data>
    </edge>
    <edge source="AUT" target="SVN">
      <data key="d0">21769950</data>
    </edge>
    <edge source="AUT" target="ZAF">
      <data key="d0">2694356</data>
    </edge>
    <edge source="AUT" target="ESP">
      <data key="d0">7926474</data>
    </edge>
    <edge source="AUT" target="SWE">
      <data key="d0">4124152</data>
    </edge>
    <edge source="AUT" target="CHE">
      <data key="d0">29786370</data>
    </edge>
    <edge source="AUT" target="THA">
      <data key="d0">2156562</data>
    </edge>
    <edge source="AUT" target="ARE">
      <data key="d0">581399</data>
    </edge>
    <edge source="AUT" target="TUN">
      <data key="d0">136857</data>
    </edge>
    <edge source="AUT" target="TUR">
      <data key="d0">2250106</data>
    </edge>
    <edge source="AUT" target="UKR">
      <data key="d0">3825489</data>
    </edge>
    <edge source="AUT" target="MKD">
      <data key="d0">1158663</data>
    </edge>
    <edge source="AUT" target="EGY">
      <data key="d0">5281047</data>
    </edge>
    <edge source="AUT" target="GBR">
      <data key="d0">30147352</data>
    </edge>
    <edge source="AUT" target="TZA">
      <data key="d0">46267</data>
    </edge>
    <edge source="AUT" target="USA">
      <data key="d0">18538713</data>
    </edge>
    <edge source="AUT" target="URY">
      <data key="d0">84368</data>
    </edge>
    <edge source="ARM" target="GEO">
      <data key="d0">24589</data>
    </edge>
    <edge source="ARM" target="RUS">
      <data key="d0">592620</data>
    </edge>
    <edge source="BGR" target="ALB">
      <data key="d0">142682</data>
    </edge>
    <edge source="BGR" target="DZA">
      <data key="d0">211285</data>
    </edge>
    <edge source="BGR" target="AZE">
      <data key="d0">56814</data>
    </edge>
    <edge source="BGR" target="AUS">
      <data key="d0">680373</data>
    </edge>
    <edge source="BGR" target="AUT">
      <data key="d0">2124063</data>
    </edge>
    <edge source="BGR" target="BEL">
      <data key="d0">1299108</data>
    </edge>
    <edge source="BGR" target="BOL">
      <data key="d0">85760</data>
    </edge>
    <edge source="BGR" target="BRA">
      <data key="d0">542226</data>
    </edge>
    <edge source="BGR" target="BLR">
      <data key="d0">821788</data>
    </edge>
    <edge source="BGR" target="CAN">
      <data key="d0">1114453</data>
    </edge>
    <edge source="BGR" target="LKA">
      <data key="d0">418600</data>
    </edge>
    <edge source="BGR" target="CHL">
      <data key="d0">330182</data>
    </edge>
    <edge source="BGR" target="CHN">
      <data key="d0">1211947</data>
    </edge>
    <edge source="BGR" target="CRI">
      <data key="d0">17331</data>
    </edge>
    <edge source="BGR" target="HRV">
      <data key="d0">454210</data>
    </edge>
    <edge source="BGR" target="CZE">
      <data key="d0">345037</data>
    </edge>
    <edge source="BGR" target="DNK">
      <data key="d0">837790</data>
    </edge>
    <edge source="BGR" target="ECU">
      <data key="d0">248437</data>
    </edge>
    <edge source="BGR" target="FIN">
      <data key="d0">711269</data>
    </edge>
    <edge source="BGR" target="FRA">
      <data key="d0">4389403</data>
    </edge>
    <edge source="BGR" target="GEO">
      <data key="d0">130197</data>
    </edge>
    <edge source="BGR" target="DEU">
      <data key="d0">16428062</data>
    </edge>
    <edge source="BGR" target="GRC">
      <data key="d0">30230849</data>
    </edge>
    <edge source="BGR" target="GTM">
      <data key="d0">191545</data>
    </edge>
    <edge source="BGR" target="HUN">
      <data key="d0">1240462</data>
    </edge>
    <edge source="BGR" target="IDN">
      <data key="d0">4012204</data>
    </edge>
    <edge source="BGR" target="ISR">
      <data key="d0">937710</data>
    </edge>
    <edge source="BGR" target="ITA">
      <data key="d0">11456043</data>
    </edge>
    <edge source="BGR" target="JPN">
      <data key="d0">475823</data>
    </edge>
    <edge source="BGR" target="KAZ">
      <data key="d0">184666</data>
    </edge>
    <edge source="BGR" target="JOR">
      <data key="d0">152222</data>
    </edge>
    <edge source="BGR" target="KOR">
      <data key="d0">349375</data>
    </edge>
    <edge source="BGR" target="LBN">
      <data key="d0">519403</data>
    </edge>
    <edge source="BGR" target="LTU">
      <data key="d0">242600</data>
    </edge>
    <edge source="BGR" target="MEX">
      <data key="d0">2698975</data>
    </edge>
    <edge source="BGR" target="MAR">
      <data key="d0">2374095</data>
    </edge>
    <edge source="BGR" target="NLD">
      <data key="d0">15777684</data>
    </edge>
    <edge source="BGR" target="NZL">
      <data key="d0">909991</data>
    </edge>
    <edge source="BGR" target="NOR">
      <data key="d0">1068657</data>
    </edge>
    <edge source="BGR" target="PAK">
      <data key="d0">1171147</data>
    </edge>
    <edge source="BGR" target="PAN">
      <data key="d0">158228</data>
    </edge>
    <edge source="BGR" target="PER">
      <data key="d0">270588</data>
    </edge>
    <edge source="BGR" target="PHL">
      <data key="d0">617372</data>
    </edge>
    <edge source="BGR" target="POL">
      <data key="d0">5994082</data>
    </edge>
    <edge source="BGR" target="PRT">
      <data key="d0">10792</data>
    </edge>
    <edge source="BGR" target="ROU">
      <data key="d0">26048305</data>
    </edge>
    <edge source="BGR" target="RUS">
      <data key="d0">12584849</data>
    </edge>
    <edge source="BGR" target="SAU">
      <data key="d0">428764</data>
    </edge>
    <edge source="BGR" target="SRB">
      <data key="d0">861457</data>
    </edge>
    <edge source="BGR" target="IND">
      <data key="d0">3402211</data>
    </edge>
    <edge source="BGR" target="SGP">
      <data key="d0">13711</data>
    </edge>
    <edge source="BGR" target="SVK">
      <data key="d0">328106</data>
    </edge>
    <edge source="BGR" target="VNM">
      <data key="d0">195800</data>
    </edge>
    <edge source="BGR" target="SVN">
      <data key="d0">265181</data>
    </edge>
    <edge source="BGR" target="ZAF">
      <data key="d0">2342773</data>
    </edge>
    <edge source="BGR" target="ESP">
      <data key="d0">3648449</data>
    </edge>
    <edge source="BGR" target="SWE">
      <data key="d0">714115</data>
    </edge>
    <edge source="BGR" target="CHE">
      <data key="d0">14158</data>
    </edge>
    <edge source="BGR" target="THA">
      <data key="d0">3627207</data>
    </edge>
    <edge source="BGR" target="ARE">
      <data key="d0">85070</data>
    </edge>
    <edge source="BGR" target="TUN">
      <data key="d0">452928</data>
    </edge>
    <edge source="BGR" target="TUR">
      <data key="d0">54198634</data>
    </edge>
    <edge source="BGR" target="UKR">
      <data key="d0">1121417</data>
    </edge>
    <edge source="BGR" target="MKD">
      <data key="d0">1104429</data>
    </edge>
    <edge source="BGR" target="EGY">
      <data key="d0">2061556</data>
    </edge>
    <edge source="BGR" target="GBR">
      <data key="d0">794930</data>
    </edge>
    <edge source="BGR" target="USA">
      <data key="d0">3572524</data>
    </edge>
    <edge source="HRV" target="ALB">
      <data key="d0">412927</data>
    </edge>
    <edge source="HRV" target="AZE">
      <data key="d0">71984</data>
    </edge>
    <edge source="HRV" target="AUT">
      <data key="d0">590986</data>
    </edge>
    <edge source="HRV" target="BEL">
      <data key="d0">27617</data>
    </edge>
    <edge source="HRV" target="BGR">
      <data key="d0">273670</data>
    </edge>
    <edge source="HRV" target="CAN">
      <data key="d0">194003</data>
    </edge>
    <edge source="HRV" target="CHL">
      <data key="d0">221759</data>
    </edge>
    <edge source="HRV" target="CHN">
      <data key="d0">620098</data>
    </edge>
    <edge source="HRV" target="CZE">
      <data key="d0">62786</data>
    </edge>
    <edge source="HRV" target="FRA">
      <data key="d0">38134</data>
    </edge>
    <edge source="HRV" target="GEO">
      <data key="d0">174683</data>
    </edge>
    <edge source="HRV" target="DEU">
      <data key="d0">2708449</data>
    </edge>
    <edge source="HRV" target="GRC">
      <data key="d0">241355</data>
    </edge>
    <edge source="HRV" target="HUN">
      <data key="d0">21778831</data>
    </edge>
    <edge source="HRV" target="ITA">
      <data key="d0">8413767</data>
    </edge>
    <edge source="HRV" target="JPN">
      <data key="d0">907764</data>
    </edge>
    <edge source="HRV" target="JOR">
      <data key="d0">899253</data>
    </edge>
    <edge source="HRV" target="KOR">
      <data key="d0">192987</data>
    </edge>
    <edge source="HRV" target="LBN">
      <data key="d0">99526</data>
    </edge>
    <edge source="HRV" target="MEX">
      <data key="d0">360002</data>
    </edge>
    <edge source="HRV" target="OMN">
      <data key="d0">136661</data>
    </edge>
    <edge source="HRV" target="NLD">
      <data key="d0">117466</data>
    </edge>
    <edge source="HRV" target="POL">
      <data key="d0">840764</data>
    </edge>
    <edge source="HRV" target="ROU">
      <data key="d0">723945</data>
    </edge>
    <edge source="HRV" target="RUS">
      <data key="d0">91957</data>
    </edge>
    <edge source="HRV" target="SAU">
      <data key="d0">12727479</data>
    </edge>
    <edge source="HRV" target="SRB">
      <data key="d0">2504813</data>
    </edge>
    <edge source="HRV" target="SVK">
      <data key="d0">2544501</data>
    </edge>
    <edge source="HRV" target="VNM">
      <data key="d0">212364</data>
    </edge>
    <edge source="HRV" target="SVN">
      <data key="d0">7398130</data>
    </edge>
    <edge source="HRV" target="ZAF">
      <data key="d0">338926</data>
    </edge>
    <edge source="HRV" target="CHE">
      <data key="d0">177719</data>
    </edge>
    <edge source="HRV" target="ARE">
      <data key="d0">42435</data>
    </edge>
    <edge source="HRV" target="TUR">
      <data key="d0">25526</data>
    </edge>
    <edge source="HRV" target="UKR">
      <data key="d0">15247</data>
    </edge>
    <edge source="HRV" target="MKD">
      <data key="d0">565559</data>
    </edge>
    <edge source="HRV" target="EGY">
      <data key="d0">153484</data>
    </edge>
    <edge source="HRV" target="GBR">
      <data key="d0">201664</data>
    </edge>
    <edge source="CZE" target="AUS">
      <data key="d0">879988</data>
    </edge>
    <edge source="CZE" target="AUT">
      <data key="d0">11629596</data>
    </edge>
    <edge source="CZE" target="BEL">
      <data key="d0">22345214</data>
    </edge>
    <edge source="CZE" target="BRA">
      <data key="d0">87693</data>
    </edge>
    <edge source="CZE" target="BGR">
      <data key="d0">2278723</data>
    </edge>
    <edge source="CZE" target="BLR">
      <data key="d0">463927</data>
    </edge>
    <edge source="CZE" target="CAN">
      <data key="d0">108553</data>
    </edge>
    <edge source="CZE" target="CHL">
      <data key="d0">437366</data>
    </edge>
    <edge source="CZE" target="CHN">
      <data key="d0">806043</data>
    </edge>
    <edge source="CZE" target="HRV">
      <data key="d0">2709265</data>
    </edge>
    <edge source="CZE" target="DNK">
      <data key="d0">7065547</data>
    </edge>
    <edge source="CZE" target="EST">
      <data key="d0">839907</data>
    </edge>
    <edge source="CZE" target="FIN">
      <data key="d0">10981306</data>
    </edge>
    <edge source="CZE" target="FRA">
      <data key="d0">13371619</data>
    </edge>
    <edge source="CZE" target="GEO">
      <data key="d0">27179</data>
    </edge>
    <edge source="CZE" target="DEU">
      <data key="d0">125373828</data>
    </edge>
    <edge source="CZE" target="GRC">
      <data key="d0">2495604</data>
    </edge>
    <edge source="CZE" target="HKG">
      <data key="d0">168878</data>
    </edge>
    <edge source="CZE" target="HUN">
      <data key="d0">16191453</data>
    </edge>
    <edge source="CZE" target="IDN">
      <data key="d0">167245</data>
    </edge>
    <edge source="CZE" target="IRL">
      <data key="d0">306630</data>
    </edge>
    <edge source="CZE" target="ISR">
      <data key="d0">2135857</data>
    </edge>
    <edge source="CZE" target="ITA">
      <data key="d0">17422122</data>
    </edge>
    <edge source="CZE" target="JPN">
      <data key="d0">30793275</data>
    </edge>
    <edge source="CZE" target="KAZ">
      <data key="d0">179546</data>
    </edge>
    <edge source="CZE" target="JOR">
      <data key="d0">47139</data>
    </edge>
    <edge source="CZE" target="KOR">
      <data key="d0">1341559</data>
    </edge>
    <edge source="CZE" target="KGZ">
      <data key="d0">15006</data>
    </edge>
    <edge source="CZE" target="LVA">
      <data key="d0">2744005</data>
    </edge>
    <edge source="CZE" target="LTU">
      <data key="d0">3745892</data>
    </edge>
    <edge source="CZE" target="MYS">
      <data key="d0">1399602</data>
    </edge>
    <edge source="CZE" target="MDA">
      <data key="d0">170347</data>
    </edge>
    <edge source="CZE" target="OMN">
      <data key="d0">82501</data>
    </edge>
    <edge source="CZE" target="NLD">
      <data key="d0">29060039</data>
    </edge>
    <edge source="CZE" target="NZL">
      <data key="d0">22780</data>
    </edge>
    <edge source="CZE" target="NOR">
      <data key="d0">611275</data>
    </edge>
    <edge source="CZE" target="PAK">
      <data key="d0">93236</data>
    </edge>
    <edge source="CZE" target="PER">
      <data key="d0">736559</data>
    </edge>
    <edge source="CZE" target="POL">
      <data key="d0">64110933</data>
    </edge>
    <edge source="CZE" target="PRT">
      <data key="d0">532619</data>
    </edge>
    <edge source="CZE" target="ROU">
      <data key="d0">7508865</data>
    </edge>
    <edge source="CZE" target="RUS">
      <data key="d0">26310353</data>
    </edge>
    <edge source="CZE" target="SRB">
      <data key="d0">1419253</data>
    </edge>
    <edge source="CZE" target="IND">
      <data key="d0">353124</data>
    </edge>
    <edge source="CZE" target="SGP">
      <data key="d0">665954</data>
    </edge>
    <edge source="CZE" target="SVK">
      <data key="d0">90410748</data>
    </edge>
    <edge source="CZE" target="VNM">
      <data key="d0">334901</data>
    </edge>
    <edge source="CZE" target="SVN">
      <data key="d0">1674082</data>
    </edge>
    <edge source="CZE" target="ZAF">
      <data key="d0">2835464</data>
    </edge>
    <edge source="CZE" target="ESP">
      <data key="d0">4400102</data>
    </edge>
    <edge source="CZE" target="SWE">
      <data key="d0">6360087</data>
    </edge>
    <edge source="CZE" target="CHE">
      <data key="d0">2490392</data>
    </edge>
    <edge source="CZE" target="THA">
      <data key="d0">10504</data>
    </edge>
    <edge source="CZE" target="ARE">
      <data key="d0">68307</data>
    </edge>
    <edge source="CZE" target="TUN">
      <data key="d0">55288</data>
    </edge>
    <edge source="CZE" target="TUR">
      <data key="d0">3067283</data>
    </edge>
    <edge source="CZE" target="UKR">
      <data key="d0">1157157</data>
    </edge>
    <edge source="CZE" target="MKD">
      <data key="d0">10378</data>
    </edge>
    <edge source="CZE" target="EGY">
      <data key="d0">341393</data>
    </edge>
    <edge source="CZE" target="GBR">
      <data key="d0">5226365</data>
    </edge>
    <edge source="CZE" target="USA">
      <data key="d0">168002</data>
    </edge>
    <edge source="SLV" target="COL">
      <data key="d0">10930</data>
    </edge>
    <edge source="SLV" target="CRI">
      <data key="d0">1173466</data>
    </edge>
    <edge source="SLV" target="GTM">
      <data key="d0">6280381</data>
    </edge>
    <edge source="SLV" target="HND">
      <data key="d0">13849106</data>
    </edge>
    <edge source="SLV" target="NIC">
      <data key="d0">2667925</data>
    </edge>
    <edge source="SLV" target="PAN">
      <data key="d0">66846</data>
    </edge>
    <edge source="EST" target="BGR">
      <data key="d0">112333</data>
    </edge>
    <edge source="EST" target="DNK">
      <data key="d0">8565821</data>
    </edge>
    <edge source="EST" target="FIN">
      <data key="d0">1384921</data>
    </edge>
    <edge source="EST" target="DEU">
      <data key="d0">82400</data>
    </edge>
    <edge source="EST" target="ITA">
      <data key="d0">1430082</data>
    </edge>
    <edge source="EST" target="LVA">
      <data key="d0">2857110</data>
    </edge>
    <edge source="EST" target="LTU">
      <data key="d0">2003867</data>
    </edge>
    <edge source="EST" target="NOR">
      <data key="d0">554054</data>
    </edge>
    <edge source="EST" target="RUS">
      <data key="d0">235140</data>
    </edge>
    <edge source="EST" target="ESP">
      <data key="d0">568304</data>
    </edge>
    <edge source="EST" target="UKR">
      <data key="d0">61665</data>
    </edge>
    <edge source="EST" target="GBR">
      <data key="d0">19441</data>
    </edge>
    <edge source="FIN" target="BEL">
      <data key="d0">277778</data>
    </edge>
    <edge source="FIN" target="CHN">
      <data key="d0">104578</data>
    </edge>
    <edge source="FIN" target="CZE">
      <data key="d0">45058</data>
    </edge>
    <edge source="FIN" target="DNK">
      <data key="d0">1439144</data>
    </edge>
    <edge source="FIN" target="EST">
      <data key="d0">1228069</data>
    </edge>
    <edge source="FIN" target="DEU">
      <data key="d0">447410</data>
    </edge>
    <edge source="FIN" target="GRC">
      <data key="d0">31993</data>
    </edge>
    <edge source="FIN" target="HUN">
      <data key="d0">25163</data>
    </edge>
    <edge source="FIN" target="ITA">
      <data key="d0">59524</data>
    </edge>
    <edge source="FIN" target="JPN">
      <data key="d0">44845</data>
    </edge>
    <edge source="FIN" target="KOR">
      <data key="d0">12659</data>
    </edge>
    <edge source="FIN" target="LVA">
      <data key="d0">1106926</data>
    </edge>
    <edge source="FIN" target="LTU">
      <data key="d0">565220</data>
    </edge>
    <edge source="FIN" target="NLD">
      <data key="d0">480299</data>
    </edge>
    <edge source="FIN" target="NOR">
      <data key="d0">14733332</data>
    </edge>
    <edge source="FIN" target="POL">
      <data key="d0">98042</data>
    </edge>
    <edge source="FIN" target="RUS">
      <data key="d0">20199814</data>
    </edge>
    <edge source="FIN" target="SAU">
      <data key="d0">27647</data>
    </edge>
    <edge source="FIN" target="IND">
      <data key="d0">338392</data>
    </edge>
    <edge source="FIN" target="SGP">
      <data key="d0">139565</data>
    </edge>
    <edge source="FIN" target="VNM">
      <data key="d0">114364</data>
    </edge>
    <edge source="FIN" target="SVN">
      <data key="d0">12487</data>
    </edge>
    <edge source="FIN" target="ZAF">
      <data key="d0">93866</data>
    </edge>
    <edge source="FIN" target="ESP">
      <data key="d0">35972</data>
    </edge>
    <edge source="FIN" target="SWE">
      <data key="d0">6814416</data>
    </edge>
    <edge source="FIN" target="TUR">
      <data key="d0">28277</data>
    </edge>
    <edge source="FIN" target="UKR">
      <data key="d0">20898</data>
    </edge>
    <edge source="FIN" target="EGY">
      <data key="d0">21866</data>
    </edge>
    <edge source="FIN" target="GBR">
      <data key="d0">452202</data>
    </edge>
    <edge source="FIN" target="USA">
      <data key="d0">419475</data>
    </edge>
    <edge source="HUN" target="ALB">
      <data key="d0">18229</data>
    </edge>
    <edge source="HUN" target="DZA">
      <data key="d0">706115</data>
    </edge>
    <edge source="HUN" target="AUS">
      <data key="d0">8285284</data>
    </edge>
    <edge source="HUN" target="AUT">
      <data key="d0">32553921</data>
    </edge>
    <edge source="HUN" target="ARM">
      <data key="d0">103921</data>
    </edge>
    <edge source="HUN" target="BEL">
      <data key="d0">11566998</data>
    </edge>
    <edge source="HUN" target="BRA">
      <data key="d0">2006445</data>
    </edge>
    <edge source="HUN" target="BGR">
      <data key="d0">11245869</data>
    </edge>
    <edge source="HUN" target="BLR">
      <data key="d0">2995379</data>
    </edge>
    <edge source="HUN" target="CAN">
      <data key="d0">189739</data>
    </edge>
    <edge source="HUN" target="CHL">
      <data key="d0">1328153</data>
    </edge>
    <edge source="HUN" target="HRV">
      <data key="d0">30242664</data>
    </edge>
    <edge source="HUN" target="CZE">
      <data key="d0">33405031</data>
    </edge>
    <edge source="HUN" target="DNK">
      <data key="d0">8042220</data>
    </edge>
    <edge source="HUN" target="EST">
      <data key="d0">4662400</data>
    </edge>
    <edge source="HUN" target="FIN">
      <data key="d0">4474288</data>
    </edge>
    <edge source="HUN" target="FRA">
      <data key="d0">43549215</data>
    </edge>
    <edge source="HUN" target="GEO">
      <data key="d0">12574</data>
    </edge>
    <edge source="HUN" target="DEU">
      <data key="d0">104059083</data>
    </edge>
    <edge source="HUN" target="GRC">
      <data key="d0">14125630</data>
    </edge>
    <edge source="HUN" target="IRL">
      <data key="d0">3347379</data>
    </edge>
    <edge source="HUN" target="ISR">
      <data key="d0">4257060</data>
    </edge>
    <edge source="HUN" target="ITA">
      <data key="d0">67763290</data>
    </edge>
    <edge source="HUN" target="JPN">
      <data key="d0">70227</data>
    </edge>
    <edge source="HUN" target="JOR">
      <data key="d0">12897</data>
    </edge>
    <edge source="HUN" target="KOR">
      <data key="d0">20227</data>
    </edge>
    <edge source="HUN" target="LBN">
      <data key="d0">41460</data>
    </edge>
    <edge source="HUN" target="LVA">
      <data key="d0">7432922</data>
    </edge>
    <edge source="HUN" target="LTU">
      <data key="d0">5543290</data>
    </edge>
    <edge source="HUN" target="MEX">
      <data key="d0">87500</data>
    </edge>
    <edge source="HUN" target="MDA">
      <data key="d0">4871358</data>
    </edge>
    <edge source="HUN" target="MAR">
      <data key="d0">189325</data>
    </edge>
    <edge source="HUN" target="NLD">
      <data key="d0">34051110</data>
    </edge>
    <edge source="HUN" target="NOR">
      <data key="d0">8953645</data>
    </edge>
    <edge source="HUN" target="POL">
      <data key="d0">49014470</data>
    </edge>
    <edge source="HUN" target="PRT">
      <data key="d0">3200185</data>
    </edge>
    <edge source="HUN" target="ROU">
      <data key="d0">149759758</data>
    </edge>
    <edge source="HUN" target="RUS">
      <data key="d0">35466966</data>
    </edge>
    <edge source="HUN" target="SAU">
      <data key="d0">36597</data>
    </edge>
    <edge source="HUN" target="SRB">
      <data key="d0">13527864</data>
    </edge>
    <edge source="HUN" target="IND">
      <data key="d0">416919</data>
    </edge>
    <edge source="HUN" target="SVK">
      <data key="d0">34508592</data>
    </edge>
    <edge source="HUN" target="VNM">
      <data key="d0">599444</data>
    </edge>
    <edge source="HUN" target="SVN">
      <data key="d0">14603894</data>
    </edge>
    <edge source="HUN" target="ZAF">
      <data key="d0">468234</data>
    </edge>
    <edge source="HUN" target="ESP">
      <data key="d0">11213464</data>
    </edge>
    <edge source="HUN" target="SWE">
      <data key="d0">10240345</data>
    </edge>
    <edge source="HUN" target="CHE">
      <data key="d0">9857968</data>
    </edge>
    <edge source="HUN" target="ARE">
      <data key="d0">384898</data>
    </edge>
    <edge source="HUN" target="TUR">
      <data key="d0">4846096</data>
    </edge>
    <edge source="HUN" target="UKR">
      <data key="d0">16212010</data>
    </edge>
    <edge source="HUN" target="MKD">
      <data key="d0">515416</data>
    </edge>
    <edge source="HUN" target="EGY">
      <data key="d0">365016</data>
    </edge>
    <edge source="HUN" target="GBR">
      <data key="d0">48051888</data>
    </edge>
    <edge source="HUN" target="USA">
      <data key="d0">94953</data>
    </edge>
    <edge source="KAZ" target="BLR">
      <data key="d0">29592</data>
    </edge>
    <edge source="KAZ" target="CHN">
      <data key="d0">264633</data>
    </edge>
    <edge source="KAZ" target="GEO">
      <data key="d0">25711</data>
    </edge>
    <edge source="KAZ" target="DEU">
      <data key="d0">1449008</data>
    </edge>
    <edge source="KAZ" target="ITA">
      <data key="d0">19201</data>
    </edge>
    <edge source="KAZ" target="KGZ">
      <data key="d0">1963124</data>
    </edge>
    <edge source="KAZ" target="LVA">
      <data key="d0">1683408</data>
    </edge>
    <edge source="KAZ" target="NOR">
      <data key="d0">4804009</data>
    </edge>
    <edge source="KAZ" target="PAK">
      <data key="d0">28487</data>
    </edge>
    <edge source="KAZ" target="RUS">
      <data key="d0">10189982</data>
    </edge>
    <edge source="KAZ" target="TUR">
      <data key="d0">3518427</data>
    </edge>
    <edge source="MDA" target="BGR">
      <data key="d0">166111</data>
    </edge>
    <edge source="MDA" target="BLR">
      <data key="d0">290508</data>
    </edge>
    <edge source="MDA" target="FRA">
      <data key="d0">1254000</data>
    </edge>
    <edge source="MDA" target="DEU">
      <data key="d0">42144</data>
    </edge>
    <edge source="MDA" target="ITA">
      <data key="d0">456673</data>
    </edge>
    <edge source="MDA" target="JOR">
      <data key="d0">26033</data>
    </edge>
    <edge source="MDA" target="LBN">
      <data key="d0">27839</data>
    </edge>
    <edge source="MDA" target="POL">
      <data key="d0">547889</data>
    </edge>
    <edge source="MDA" target="ROU">
      <data key="d0">3812435</data>
    </edge>
    <edge source="MDA" target="ESP">
      <data key="d0">21233</data>
    </edge>
    <edge source="MDA" target="CHE">
      <data key="d0">6734130</data>
    </edge>
    <edge source="MDA" target="TUR">
      <data key="d0">449862</data>
    </edge>
    <edge source="MDA" target="UKR">
      <data key="d0">44120</data>
    </edge>
    <edge source="MDA" target="EGY">
      <data key="d0">1963527</data>
    </edge>
    <edge source="NIC" target="CRI">
      <data key="d0">1990347</data>
    </edge>
    <edge source="NIC" target="SLV">
      <data key="d0">3024670</data>
    </edge>
    <edge source="NIC" target="GTM">
      <data key="d0">2578917</data>
    </edge>
    <edge source="NIC" target="HND">
      <data key="d0">2499867</data>
    </edge>
    <edge source="NIC" target="PAN">
      <data key="d0">449993</data>
    </edge>
    <edge source="SVK" target="AUT">
      <data key="d0">11877384</data>
    </edge>
    <edge source="SVK" target="BEL">
      <data key="d0">384152</data>
    </edge>
    <edge source="SVK" target="BGR">
      <data key="d0">98111</data>
    </edge>
    <edge source="SVK" target="HRV">
      <data key="d0">1420421</data>
    </edge>
    <edge source="SVK" target="CZE">
      <data key="d0">18504367</data>
    </edge>
    <edge source="SVK" target="DNK">
      <data key="d0">935635</data>
    </edge>
    <edge source="SVK" target="FIN">
      <data key="d0">673550</data>
    </edge>
    <edge source="SVK" target="FRA">
      <data key="d0">340405</data>
    </edge>
    <edge source="SVK" target="DEU">
      <data key="d0">9370503</data>
    </edge>
    <edge source="SVK" target="GRC">
      <data key="d0">860977</data>
    </edge>
    <edge source="SVK" target="HKG">
      <data key="d0">16324</data>
    </edge>
    <edge source="SVK" target="HUN">
      <data key="d0">18817589</data>
    </edge>
    <edge source="SVK" target="IRL">
      <data key="d0">149872</data>
    </edge>
    <edge source="SVK" target="ITA">
      <data key="d0">13098187</data>
    </edge>
    <edge source="SVK" target="KAZ">
      <data key="d0">24127</data>
    </edge>
    <edge source="SVK" target="LBN">
      <data key="d0">13766</data>
    </edge>
    <edge source="SVK" target="LTU">
      <data key="d0">477526</data>
    </edge>
    <edge source="SVK" target="MDA">
      <data key="d0">37887</data>
    </edge>
    <edge source="SVK" target="NOR">
      <data key="d0">1066255</data>
    </edge>
    <edge source="SVK" target="POL">
      <data key="d0">17784516</data>
    </edge>
    <edge source="SVK" target="ROU">
      <data key="d0">3881911</data>
    </edge>
    <edge source="SVK" target="RUS">
      <data key="d0">1898195</data>
    </edge>
    <edge source="SVK" target="SRB">
      <data key="d0">170466</data>
    </edge>
    <edge source="SVK" target="SVN">
      <data key="d0">3191461</data>
    </edge>
    <edge source="SVK" target="ZAF">
      <data key="d0">32081</data>
    </edge>
    <edge source="SVK" target="ESP">
      <data key="d0">137690</data>
    </edge>
    <edge source="SVK" target="SWE">
      <data key="d0">730033</data>
    </edge>
    <edge source="SVK" target="CHE">
      <data key="d0">1184472</data>
    </edge>
    <edge source="SVK" target="TUR">
      <data key="d0">2897840</data>
    </edge>
    <edge source="SVK" target="UKR">
      <data key="d0">41481</data>
    </edge>
    <edge source="SVK" target="GBR">
      <data key="d0">398008</data>
    </edge>
    <edge source="SVN" target="AZE">
      <data key="d0">11674</data>
    </edge>
    <edge source="SVN" target="AUT">
      <data key="d0">8521729</data>
    </edge>
    <edge source="SVN" target="BEL">
      <data key="d0">173366</data>
    </edge>
    <edge source="SVN" target="BGR">
      <data key="d0">11209</data>
    </edge>
    <edge source="SVN" target="BLR">
      <data key="d0">300075</data>
    </edge>
    <edge source="SVN" target="CHN">
      <data key="d0">29844</data>
    </edge>
    <edge source="SVN" target="HRV">
      <data key="d0">47242800</data>
    </edge>
    <edge source="SVN" target="CZE">
      <data key="d0">3283218</data>
    </edge>
    <edge source="SVN" target="DNK">
      <data key="d0">377759</data>
    </edge>
    <edge source="SVN" target="FRA">
      <data key="d0">299880</data>
    </edge>
    <edge source="SVN" target="DEU">
      <data key="d0">6326322</data>
    </edge>
    <edge source="SVN" target="HUN">
      <data key="d0">44744182</data>
    </edge>
    <edge source="SVN" target="IDN">
      <data key="d0">42486</data>
    </edge>
    <edge source="SVN" target="ISR">
      <data key="d0">26775</data>
    </edge>
    <edge source="SVN" target="ITA">
      <data key="d0">2995875</data>
    </edge>
    <edge source="SVN" target="JPN">
      <data key="d0">27440</data>
    </edge>
    <edge source="SVN" target="KOR">
      <data key="d0">40068</data>
    </edge>
    <edge source="SVN" target="LTU">
      <data key="d0">19758</data>
    </edge>
    <edge source="SVN" target="MYS">
      <data key="d0">52925</data>
    </edge>
    <edge source="SVN" target="MAR">
      <data key="d0">93981</data>
    </edge>
    <edge source="SVN" target="NLD">
      <data key="d0">65982</data>
    </edge>
    <edge source="SVN" target="POL">
      <data key="d0">76324</data>
    </edge>
    <edge source="SVN" target="PRT">
      <data key="d0">144468</data>
    </edge>
    <edge source="SVN" target="ROU">
      <data key="d0">525561</data>
    </edge>
    <edge source="SVN" target="RUS">
      <data key="d0">2200857</data>
    </edge>
    <edge source="SVN" target="SRB">
      <data key="d0">2312638</data>
    </edge>
    <edge source="SVN" target="IND">
      <data key="d0">20936</data>
    </edge>
    <edge source="SVN" target="SGP">
      <data key="d0">86786</data>
    </edge>
    <edge source="SVN" target="SVK">
      <data key="d0">27030453</data>
    </edge>
    <edge source="SVN" target="ESP">
      <data key="d0">60936</data>
    </edge>
    <edge source="SVN" target="CHE">
      <data key="d0">242238</data>
    </edge>
    <edge source="SVN" target="THA">
      <data key="d0">507534</data>
    </edge>
    <edge source="SVN" target="TUR">
      <data key="d0">229403</data>
    </edge>
    <edge source="SVN" target="UKR">
      <data key="d0">326986</data>
    </edge>
    <edge source="SVN" target="MKD">
      <data key="d0">957716</data>
    </edge>
    <edge source="SVN" target="GBR">
      <data key="d0">540357</data>
    </edge>
    <edge source="SWE" target="DZA">
      <data key="d0">21400</data>
    </edge>
    <edge source="SWE" target="ARG">
      <data key="d0">38590</data>
    </edge>
    <edge source="SWE" target="AUS">
      <data key="d0">102907</data>
    </edge>
    <edge source="SWE" target="AUT">
      <data key="d0">180555</data>
    </edge>
    <edge source="SWE" target="BEL">
      <data key="d0">384030</data>
    </edge>
    <edge source="SWE" target="BRA">
      <data key="d0">16605</data>
    </edge>
    <edge source="SWE" target="CAN">
      <data key="d0">622236</data>
    </edge>
    <edge source="SWE" target="CHL">
      <data key="d0">166873</data>
    </edge>
    <edge source="SWE" target="CHN">
      <data key="d0">282994</data>
    </edge>
    <edge source="SWE" target="CZE">
      <data key="d0">776596</data>
    </edge>
    <edge source="SWE" target="DNK">
      <data key="d0">15814336</data>
    </edge>
    <edge source="SWE" target="EST">
      <data key="d0">226863</data>
    </edge>
    <edge source="SWE" target="FIN">
      <data key="d0">10737634</data>
    </edge>
    <edge source="SWE" target="FRA">
      <data key="d0">2954832</data>
    </edge>
    <edge source="SWE" target="DEU">
      <data key="d0">16694658</data>
    </edge>
    <edge source="SWE" target="GRC">
      <data key="d0">260425</data>
    </edge>
    <edge source="SWE" target="HUN">
      <data key="d0">104193</data>
    </edge>
    <edge source="SWE" target="IRL">
      <data key="d0">6517399</data>
    </edge>
    <edge source="SWE" target="ISR">
      <data key="d0">31691</data>
    </edge>
    <edge source="SWE" target="ITA">
      <data key="d0">442967</data>
    </edge>
    <edge source="SWE" target="JPN">
      <data key="d0">353509</data>
    </edge>
    <edge source="SWE" target="KOR">
      <data key="d0">33211</data>
    </edge>
    <edge source="SWE" target="LVA">
      <data key="d0">99866</data>
    </edge>
    <edge source="SWE" target="LTU">
      <data key="d0">266856</data>
    </edge>
    <edge source="SWE" target="MYS">
      <data key="d0">10875</data>
    </edge>
    <edge source="SWE" target="MEX">
      <data key="d0">42800</data>
    </edge>
    <edge source="SWE" target="NLD">
      <data key="d0">10902753</data>
    </edge>
    <edge source="SWE" target="NOR">
      <data key="d0">84912467</data>
    </edge>
    <edge source="SWE" target="PAK">
      <data key="d0">26194</data>
    </edge>
    <edge source="SWE" target="PHL">
      <data key="d0">56599</data>
    </edge>
    <edge source="SWE" target="POL">
      <data key="d0">4522759</data>
    </edge>
    <edge source="SWE" target="ROU">
      <data key="d0">23271</data>
    </edge>
    <edge source="SWE" target="RUS">
      <data key="d0">1941783</data>
    </edge>
    <edge source="SWE" target="IND">
      <data key="d0">59522</data>
    </edge>
    <edge source="SWE" target="SVN">
      <data key="d0">11928</data>
    </edge>
    <edge source="SWE" target="ZAF">
      <data key="d0">152255</data>
    </edge>
    <edge source="SWE" target="ESP">
      <data key="d0">142549</data>
    </edge>
    <edge source="SWE" target="CHE">
      <data key="d0">969313</data>
    </edge>
    <edge source="SWE" target="THA">
      <data key="d0">206515</data>
    </edge>
    <edge source="SWE" target="ARE">
      <data key="d0">630773</data>
    </edge>
    <edge source="SWE" target="TUR">
      <data key="d0">1240613</data>
    </edge>
    <edge source="SWE" target="UKR">
      <data key="d0">22803</data>
    </edge>
    <edge source="SWE" target="GBR">
      <data key="d0">9014061</data>
    </edge>
    <edge source="SWE" target="USA">
      <data key="d0">459222</data>
    </edge>
    <edge source="MKD" target="ALB">
      <data key="d0">386263</data>
    </edge>
    <edge source="MKD" target="GRC">
      <data key="d0">521594</data>
    </edge>
    <edge source="MKD" target="ITA">
      <data key="d0">32807</data>
    </edge>
    <edge source="MKD" target="SRB">
      <data key="d0">291264</data>
    </edge>
    <edge source="TZA" target="BGR">
      <data key="d0">44863</data>
    </edge>
    <edge source="TZA" target="KOR">
      <data key="d0">316154</data>
    </edge>
    <edge source="TZA" target="OMN">
      <data key="d0">3899788</data>
    </edge>
    <edge source="TZA" target="PAK">
      <data key="d0">16899</data>
    </edge>
    <edge source="TZA" target="SAU">
      <data key="d0">154875</data>
    </edge>
    <edge source="TZA" target="IND">
      <data key="d0">5217694</data>
    </edge>
    <edge source="TZA" target="VNM">
      <data key="d0">8463322</data>
    </edge>
    <edge source="TZA" target="ARE">
      <data key="d0">3103073</data>
    </edge>
    <edge source="TZA" target="UGA">
      <data key="d0">39218604</data>
    </edge>
    <edge source="BEN" target="CIV">
      <data key="d0">1532345</data>
    </edge>
    <edge source="BEN" target="KOR">
      <data key="d0">10786</data>
    </edge>
    <edge source="BEN" target="MRT">
      <data key="d0">99960</data>
    </edge>
    <edge source="BEN" target="IND">
      <data key="d0">1379978</data>
    </edge>
    <edge source="BEN" target="ZAF">
      <data key="d0">2221946</data>
    </edge>
    <edge source="BEN" target="TGO">
      <data key="d0">1393145</data>
    </edge>
    <edge source="BEN" target="TUR">
      <data key="d0">293346</data>
    </edge>
    <edge source="KGZ" target="CHN">
      <data key="d0">127834</data>
    </edge>
    <edge source="MDG" target="FRA">
      <data key="d0">23451</data>
    </edge>
    <edge source="MDG" target="DEU">
      <data key="d0">715182</data>
    </edge>
    <edge source="MDG" target="USA">
      <data key="d0">39954</data>
    </edge>
    <edge source="MRT" target="BLR">
      <data key="d0">1016325</data>
    </edge>
    <edge source="MRT" target="CAN">
      <data key="d0">253940</data>
    </edge>
    <edge source="MRT" target="CHN">
      <data key="d0">14194240</data>
    </edge>
    <edge source="MRT" target="DNK">
      <data key="d0">8529894</data>
    </edge>
    <edge source="MRT" target="FRA">
      <data key="d0">2691052</data>
    </edge>
    <edge source="MRT" target="DEU">
      <data key="d0">11877697</data>
    </edge>
    <edge source="MRT" target="GRC">
      <data key="d0">658901</data>
    </edge>
    <edge source="MRT" target="HKG">
      <data key="d0">591845</data>
    </edge>
    <edge source="MRT" target="IDN">
      <data key="d0">436816</data>
    </edge>
    <edge source="MRT" target="JPN">
      <data key="d0">4214540</data>
    </edge>
    <edge source="MRT" target="KOR">
      <data key="d0">1105938</data>
    </edge>
    <edge source="MRT" target="LVA">
      <data key="d0">1198055</data>
    </edge>
    <edge source="MRT" target="LTU">
      <data key="d0">286828</data>
    </edge>
    <edge source="MRT" target="RUS">
      <data key="d0">2141672</data>
    </edge>
    <edge source="MRT" target="SAU">
      <data key="d0">2795189</data>
    </edge>
    <edge source="MRT" target="IND">
      <data key="d0">2070623</data>
    </edge>
    <edge source="MRT" target="VNM">
      <data key="d0">10771199</data>
    </edge>
    <edge source="MRT" target="ESP">
      <data key="d0">4269221</data>
    </edge>
    <edge source="MRT" target="THA">
      <data key="d0">148335</data>
    </edge>
    <edge source="MRT" target="TUN">
      <data key="d0">1837126</data>
    </edge>
    <edge source="MRT" target="TUR">
      <data key="d0">15120271</data>
    </edge>
    <edge source="MRT" target="UKR">
      <data key="d0">715510</data>
    </edge>
    <edge source="MRT" target="USA">
      <data key="d0">192437</data>
    </edge>
    <edge source="TGO" target="BEN">
      <data key="d0">423910</data>
    </edge>
    <edge source="TGO" target="GHA">
      <data key="d0">21531</data>
    </edge>
    <edge source="TGO" target="CIV">
      <data key="d0">43215</data>
    </edge>
    <edge source="TGO" target="NER">
      <data key="d0">217756</data>
    </edge>
    <edge source="TGO" target="ZAF">
      <data key="d0">28983</data>
    </edge>
    <edge source="UGA" target="ARE">
      <data key="d0">4761051</data>
    </edge>
    <edge source="UGA" target="TZA">
      <data key="d0">45671</data>
    </edge>
    <edge source="BFA" target="FRA">
      <data key="d0">15008</data>
    </edge>
    <edge source="BFA" target="GHA">
      <data key="d0">23792</data>
    </edge>
    <edge source="BFA" target="CIV">
      <data key="d0">142930</data>
    </edge>
    <edge source="BFA" target="MRT">
      <data key="d0">103272</data>
    </edge>
    <edge source="BFA" target="NER">
      <data key="d0">21692</data>
    </edge>
    <edge source="BFA" target="SEN">
      <data key="d0">4617573</data>
    </edge>
    <edge source="NAM" target="BWA">
      <data key="d0">14043</data>
    </edge>
    <edge source="NAM" target="CHN">
      <data key="d0">12317121</data>
    </edge>
    <edge source="NAM" target="HKG">
      <data key="d0">813953</data>
    </edge>
    <edge source="NAM" target="JPN">
      <data key="d0">1140682</data>
    </edge>
    <edge source="NAM" target="VNM">
      <data key="d0">270781</data>
    </edge>
    <edge source="NAM" target="ZAF">
      <data key="d0">3968238</data>
    </edge>
    <edge source="NAM" target="USA">
      <data key="d0">136286</data>
    </edge>
    <edge source="ZWE" target="BWA">
      <data key="d0">1336412</data>
    </edge>
    <edge source="ZWE" target="MOZ">
      <data key="d0">117949</data>
    </edge>
    <edge source="ZWE" target="ZAF">
      <data key="d0">1325857</data>
    </edge>
    <edge source="BDI" target="OMN">
      <data key="d0">54426</data>
    </edge>
    <edge source="BDI" target="ARE">
      <data key="d0">571515</data>
    </edge>
    <edge source="PSE" target="ISR">
      <data key="d0">3182293</data>
    </edge>
    <edge source="PSE" target="JOR">
      <data key="d0">14056</data>
    </edge>
    <edge source="MWI" target="MOZ">
      <data key="d0">272269</data>
    </edge>
    <edge source="MWI" target="ZAF">
      <data key="d0">3315956</data>
    </edge>
    <edge source="MWI" target="ZWE">
      <data key="d0">9299049</data>
    </edge>
    <edge source="MWI" target="TZA">
      <data key="d0">1527861</data>
    </edge>
  </graph>
</graphml>
