# Supplementary material for: Core-periphery structure in sectoral international trade networks: A new approach to an old theory
Source: PLoS One. 2020 Apr 2;15(4):e0229547. doi: 10.1371/journal.pone.0229547 (PMC7117750; doi:10.1371/journal.pone.0229547)
Supplement: S8 File — (ZIP) [file pone.0229547.s008.zip › S8_File/Networks 2016/81-PREFAB BUILDGS,FTTNG ETC.graphml]

<?xml version='1.0' encoding='utf-8'?>
<graphml xmlns="http://graphml.graphdrawing.org/xmlns" xmlns:xsi="http://www.w3.org/2001/XMLSchema-instance" xsi:schemaLocation="http://graphml.graphdrawing.org/xmlns http://graphml.graphdrawing.org/xmlns/1.0/graphml.xsd">
  <key attr.name="weight" attr.type="long" for="edge" id="d0" />
  <graph edgedefault="directed">
    <node id="ALB" />
    <node id="DEU" />
    <node id="GRC" />
    <node id="ITA" />
    <node id="SRB" />
    <node id="TUR" />
    <node id="DZA" />
    <node id="MAR" />
    <node id="TUN" />
    <node id="AZE" />
    <node id="GEO" />
    <node id="ARE" />
    <node id="EGY" />
    <node id="GBR" />
    <node id="ARG" />
    <node id="BOL" />
    <node id="BRA" />
    <node id="CHL" />
    <node id="COL" />
    <node id="ECU" />
    <node id="SLV" />
    <node id="FIN" />
    <node id="GTM" />
    <node id="MEX" />
    <node id="PAN" />
    <node id="PRY" />
    <node id="PER" />
    <node id="PHL" />
    <node id="POL" />
    <node id="RUS" />
    <node id="SGP" />
    <node id="USA" />
    <node id="URY" />
    <node id="AUS" />
    <node id="AUT" />
    <node id="BEL" />
    <node id="CAN" />
    <node id="LKA" />
    <node id="CHN" />
    <node id="HRV" />
    <node id="CZE" />
    <node id="DNK" />
    <node id="FRA" />
    <node id="GHA" />
    <node id="HKG" />
    <node id="IDN" />
    <node id="IRL" />
    <node id="ISR" />
    <node id="CIV" />
    <node id="JAM" />
    <node id="JPN" />
    <node id="KAZ" />
    <node id="JOR" />
    <node id="KOR" />
    <node id="LBN" />
    <node id="LVA" />
    <node id="MYS" />
    <node id="MRT" />
    <node id="MUS" />
    <node id="MOZ" />
    <node id="OMN" />
    <node id="NLD" />
    <node id="NZL" />
    <node id="NOR" />
    <node id="PAK" />
    <node id="PRT" />
    <node id="ROU" />
    <node id="SAU" />
    <node id="SEN" />
    <node id="IND" />
    <node id="VNM" />
    <node id="ZAF" />
    <node id="ESP" />
    <node id="SWE" />
    <node id="CHE" />
    <node id="THA" />
    <node id="TZA" />
    <node id="BFA" />
    <node id="ARM" />
    <node id="BGR" />
    <node id="BLR" />
    <node id="KHM" />
    <node id="CMR" />
    <node id="CRI" />
    <node id="BEN" />
    <node id="ETH" />
    <node id="EST" />
    <node id="HUN" />
    <node id="LTU" />
    <node id="MDG" />
    <node id="MDA" />
    <node id="NAM" />
    <node id="NIC" />
    <node id="SVK" />
    <node id="SVN" />
    <node id="UKR" />
    <node id="MKD" />
    <node id="BDI" />
    <node id="CAF" />
    <node id="GMB" />
    <node id="PSE" />
    <node id="HND" />
    <node id="KGZ" />
    <node id="NER" />
    <node id="ZWE" />
    <node id="TGO" />
    <node id="BWA" />
    <node id="MWI" />
    <node id="UGA" />
    <edge source="ALB" target="DEU">
      <data key="d0">752001</data>
    </edge>
    <edge source="ALB" target="GRC">
      <data key="d0">38740</data>
    </edge>
    <edge source="ALB" target="ITA">
      <data key="d0">229587</data>
    </edge>
    <edge source="ALB" target="SRB">
      <data key="d0">377092</data>
    </edge>
    <edge source="ALB" target="TUR">
      <data key="d0">536679</data>
    </edge>
    <edge source="DEU" target="ALB">
      <data key="d0">441015</data>
    </edge>
    <edge source="DEU" target="DZA">
      <data key="d0">15993089</data>
    </edge>
    <edge source="DEU" target="AZE">
      <data key="d0">2814025</data>
    </edge>
    <edge source="DEU" target="ARG">
      <data key="d0">2903330</data>
    </edge>
    <edge source="DEU" target="AUS">
      <data key="d0">47266742</data>
    </edge>
    <edge source="DEU" target="AUT">
      <data key="d0">478329133</data>
    </edge>
    <edge source="DEU" target="ARM">
      <data key="d0">554354</data>
    </edge>
    <edge source="DEU" target="BEL">
      <data key="d0">360440215</data>
    </edge>
    <edge source="DEU" target="BOL">
      <data key="d0">574319</data>
    </edge>
    <edge source="DEU" target="BRA">
      <data key="d0">7714814</data>
    </edge>
    <edge source="DEU" target="BGR">
      <data key="d0">10906976</data>
    </edge>
    <edge source="DEU" target="BLR">
      <data key="d0">4815236</data>
    </edge>
    <edge source="DEU" target="KHM">
      <data key="d0">131776</data>
    </edge>
    <edge source="DEU" target="CMR">
      <data key="d0">354627</data>
    </edge>
    <edge source="DEU" target="CAN">
      <data key="d0">34140085</data>
    </edge>
    <edge source="DEU" target="LKA">
      <data key="d0">1189605</data>
    </edge>
    <edge source="DEU" target="CHL">
      <data key="d0">10283024</data>
    </edge>
    <edge source="DEU" target="CHN">
      <data key="d0">209031869</data>
    </edge>
    <edge source="DEU" target="COL">
      <data key="d0">5561922</data>
    </edge>
    <edge source="DEU" target="CRI">
      <data key="d0">707812</data>
    </edge>
    <edge source="DEU" target="HRV">
      <data key="d0">19721665</data>
    </edge>
    <edge source="DEU" target="CZE">
      <data key="d0">116089459</data>
    </edge>
    <edge source="DEU" target="BEN">
      <data key="d0">12639</data>
    </edge>
    <edge source="DEU" target="DNK">
      <data key="d0">91489393</data>
    </edge>
    <edge source="DEU" target="ECU">
      <data key="d0">589817</data>
    </edge>
    <edge source="DEU" target="SLV">
      <data key="d0">196717</data>
    </edge>
    <edge source="DEU" target="ETH">
      <data key="d0">578769</data>
    </edge>
    <edge source="DEU" target="EST">
      <data key="d0">12717796</data>
    </edge>
    <edge source="DEU" target="FIN">
      <data key="d0">50629816</data>
    </edge>
    <edge source="DEU" target="FRA">
      <data key="d0">535929020</data>
    </edge>
    <edge source="DEU" target="GEO">
      <data key="d0">2446696</data>
    </edge>
    <edge source="DEU" target="PSE">
      <data key="d0">694694</data>
    </edge>
    <edge source="DEU" target="GHA">
      <data key="d0">1475721</data>
    </edge>
    <edge source="DEU" target="GRC">
      <data key="d0">16177927</data>
    </edge>
    <edge source="DEU" target="GTM">
      <data key="d0">496262</data>
    </edge>
    <edge source="DEU" target="HND">
      <data key="d0">429175</data>
    </edge>
    <edge source="DEU" target="HKG">
      <data key="d0">18689476</data>
    </edge>
    <edge source="DEU" target="HUN">
      <data key="d0">56191935</data>
    </edge>
    <edge source="DEU" target="IDN">
      <data key="d0">9440090</data>
    </edge>
    <edge source="DEU" target="IRL">
      <data key="d0">18298965</data>
    </edge>
    <edge source="DEU" target="ISR">
      <data key="d0">14261445</data>
    </edge>
    <edge source="DEU" target="ITA">
      <data key="d0">319299225</data>
    </edge>
    <edge source="DEU" target="CIV">
      <data key="d0">253071</data>
    </edge>
    <edge source="DEU" target="JAM">
      <data key="d0">66582</data>
    </edge>
    <edge source="DEU" target="JPN">
      <data key="d0">39186366</data>
    </edge>
    <edge source="DEU" target="KAZ">
      <data key="d0">5789433</data>
    </edge>
    <edge source="DEU" target="JOR">
      <data key="d0">4989057</data>
    </edge>
    <edge source="DEU" target="KOR">
      <data key="d0">24770263</data>
    </edge>
    <edge source="DEU" target="KGZ">
      <data key="d0">231991</data>
    </edge>
    <edge source="DEU" target="LBN">
      <data key="d0">4132019</data>
    </edge>
    <edge source="DEU" target="LVA">
      <data key="d0">9071077</data>
    </edge>
    <edge source="DEU" target="LTU">
      <data key="d0">17482336</data>
    </edge>
    <edge source="DEU" target="MDG">
      <data key="d0">163245</data>
    </edge>
    <edge source="DEU" target="MWI">
      <data key="d0">67872</data>
    </edge>
    <edge source="DEU" target="MYS">
      <data key="d0">3698651</data>
    </edge>
    <edge source="DEU" target="MRT">
      <data key="d0">759414</data>
    </edge>
    <edge source="DEU" target="MUS">
      <data key="d0">542096</data>
    </edge>
    <edge source="DEU" target="MEX">
      <data key="d0">13083757</data>
    </edge>
    <edge source="DEU" target="MDA">
      <data key="d0">1761161</data>
    </edge>
    <edge source="DEU" target="MAR">
      <data key="d0">5777432</data>
    </edge>
    <edge source="DEU" target="MOZ">
      <data key="d0">69367</data>
    </edge>
    <edge source="DEU" target="OMN">
      <data key="d0">3430560</data>
    </edge>
    <edge source="DEU" target="NAM">
      <data key="d0">314520</data>
    </edge>
    <edge source="DEU" target="NLD">
      <data key="d0">348452273</data>
    </edge>
    <edge source="DEU" target="NZL">
      <data key="d0">7773554</data>
    </edge>
    <edge source="DEU" target="NIC">
      <data key="d0">149298</data>
    </edge>
    <edge source="DEU" target="NER">
      <data key="d0">50180</data>
    </edge>
    <edge source="DEU" target="NOR">
      <data key="d0">127084607</data>
    </edge>
    <edge source="DEU" target="PAK">
      <data key="d0">2426014</data>
    </edge>
    <edge source="DEU" target="PAN">
      <data key="d0">1047837</data>
    </edge>
    <edge source="DEU" target="PRY">
      <data key="d0">600043</data>
    </edge>
    <edge source="DEU" target="PER">
      <data key="d0">3673664</data>
    </edge>
    <edge source="DEU" target="PHL">
      <data key="d0">6290159</data>
    </edge>
    <edge source="DEU" target="POL">
      <data key="d0">311941741</data>
    </edge>
    <edge source="DEU" target="PRT">
      <data key="d0">32968532</data>
    </edge>
    <edge source="DEU" target="ROU">
      <data key="d0">41073568</data>
    </edge>
    <edge source="DEU" target="RUS">
      <data key="d0">140670682</data>
    </edge>
    <edge source="DEU" target="SAU">
      <data key="d0">31064964</data>
    </edge>
    <edge source="DEU" target="SEN">
      <data key="d0">92981</data>
    </edge>
    <edge source="DEU" target="SRB">
      <data key="d0">8298612</data>
    </edge>
    <edge source="DEU" target="IND">
      <data key="d0">34986358</data>
    </edge>
    <edge source="DEU" target="SGP">
      <data key="d0">27300352</data>
    </edge>
    <edge source="DEU" target="SVK">
      <data key="d0">96805672</data>
    </edge>
    <edge source="DEU" target="VNM">
      <data key="d0">6117781</data>
    </edge>
    <edge source="DEU" target="SVN">
      <data key="d0">26040879</data>
    </edge>
    <edge source="DEU" target="ZAF">
      <data key="d0">9872542</data>
    </edge>
    <edge source="DEU" target="ZWE">
      <data key="d0">373993</data>
    </edge>
    <edge source="DEU" target="ESP">
      <data key="d0">194410144</data>
    </edge>
    <edge source="DEU" target="SWE">
      <data key="d0">142837793</data>
    </edge>
    <edge source="DEU" target="CHE">
      <data key="d0">489634315</data>
    </edge>
    <edge source="DEU" target="THA">
      <data key="d0">7099348</data>
    </edge>
    <edge source="DEU" target="TGO">
      <data key="d0">69180</data>
    </edge>
    <edge source="DEU" target="ARE">
      <data key="d0">72127939</data>
    </edge>
    <edge source="DEU" target="TUN">
      <data key="d0">2257530</data>
    </edge>
    <edge source="DEU" target="TUR">
      <data key="d0">92420046</data>
    </edge>
    <edge source="DEU" target="UGA">
      <data key="d0">139216</data>
    </edge>
    <edge source="DEU" target="UKR">
      <data key="d0">15559318</data>
    </edge>
    <edge source="DEU" target="MKD">
      <data key="d0">2126884</data>
    </edge>
    <edge source="DEU" target="EGY">
      <data key="d0">13052083</data>
    </edge>
    <edge source="DEU" target="GBR">
      <data key="d0">426102208</data>
    </edge>
    <edge source="DEU" target="TZA">
      <data key="d0">726795</data>
    </edge>
    <edge source="DEU" target="USA">
      <data key="d0">278768671</data>
    </edge>
    <edge source="DEU" target="BFA">
      <data key="d0">28734</data>
    </edge>
    <edge source="DEU" target="URY">
      <data key="d0">761714</data>
    </edge>
    <edge source="GRC" target="ALB">
      <data key="d0">1399825</data>
    </edge>
    <edge source="GRC" target="DZA">
      <data key="d0">214851</data>
    </edge>
    <edge source="GRC" target="AZE">
      <data key="d0">733251</data>
    </edge>
    <edge source="GRC" target="AUS">
      <data key="d0">138574</data>
    </edge>
    <edge source="GRC" target="AUT">
      <data key="d0">495692</data>
    </edge>
    <edge source="GRC" target="BEL">
      <data key="d0">1130934</data>
    </edge>
    <edge source="GRC" target="BGR">
      <data key="d0">9637924</data>
    </edge>
    <edge source="GRC" target="CMR">
      <data key="d0">43546</data>
    </edge>
    <edge source="GRC" target="CAN">
      <data key="d0">34278</data>
    </edge>
    <edge source="GRC" target="LKA">
      <data key="d0">10764</data>
    </edge>
    <edge source="GRC" target="CHL">
      <data key="d0">3045149</data>
    </edge>
    <edge source="GRC" target="CHN">
      <data key="d0">328795</data>
    </edge>
    <edge source="GRC" target="HRV">
      <data key="d0">185316</data>
    </edge>
    <edge source="GRC" target="CZE">
      <data key="d0">2226249</data>
    </edge>
    <edge source="GRC" target="DNK">
      <data key="d0">371326</data>
    </edge>
    <edge source="GRC" target="EST">
      <data key="d0">40338</data>
    </edge>
    <edge source="GRC" target="FIN">
      <data key="d0">85776</data>
    </edge>
    <edge source="GRC" target="FRA">
      <data key="d0">1282063</data>
    </edge>
    <edge source="GRC" target="PSE">
      <data key="d0">13456</data>
    </edge>
    <edge source="GRC" target="DEU">
      <data key="d0">3846747</data>
    </edge>
    <edge source="GRC" target="HKG">
      <data key="d0">11500</data>
    </edge>
    <edge source="GRC" target="HUN">
      <data key="d0">296130</data>
    </edge>
    <edge source="GRC" target="IRL">
      <data key="d0">247906</data>
    </edge>
    <edge source="GRC" target="ISR">
      <data key="d0">1564346</data>
    </edge>
    <edge source="GRC" target="ITA">
      <data key="d0">2557251</data>
    </edge>
    <edge source="GRC" target="JPN">
      <data key="d0">38029</data>
    </edge>
    <edge source="GRC" target="JOR">
      <data key="d0">360099</data>
    </edge>
    <edge source="GRC" target="KOR">
      <data key="d0">14914</data>
    </edge>
    <edge source="GRC" target="LBN">
      <data key="d0">825626</data>
    </edge>
    <edge source="GRC" target="LVA">
      <data key="d0">114239</data>
    </edge>
    <edge source="GRC" target="LTU">
      <data key="d0">94981</data>
    </edge>
    <edge source="GRC" target="MRT">
      <data key="d0">61699</data>
    </edge>
    <edge source="GRC" target="MUS">
      <data key="d0">51384</data>
    </edge>
    <edge source="GRC" target="MDA">
      <data key="d0">79397</data>
    </edge>
    <edge source="GRC" target="MAR">
      <data key="d0">78970</data>
    </edge>
    <edge source="GRC" target="OMN">
      <data key="d0">246617</data>
    </edge>
    <edge source="GRC" target="NLD">
      <data key="d0">473610</data>
    </edge>
    <edge source="GRC" target="NZL">
      <data key="d0">109801</data>
    </edge>
    <edge source="GRC" target="NOR">
      <data key="d0">3937415</data>
    </edge>
    <edge source="GRC" target="POL">
      <data key="d0">550407</data>
    </edge>
    <edge source="GRC" target="PRT">
      <data key="d0">309853</data>
    </edge>
    <edge source="GRC" target="ROU">
      <data key="d0">4630201</data>
    </edge>
    <edge source="GRC" target="RUS">
      <data key="d0">1483012</data>
    </edge>
    <edge source="GRC" target="SAU">
      <data key="d0">1671749</data>
    </edge>
    <edge source="GRC" target="SRB">
      <data key="d0">1588413</data>
    </edge>
    <edge source="GRC" target="IND">
      <data key="d0">23140</data>
    </edge>
    <edge source="GRC" target="SGP">
      <data key="d0">39481</data>
    </edge>
    <edge source="GRC" target="SVK">
      <data key="d0">177051</data>
    </edge>
    <edge source="GRC" target="VNM">
      <data key="d0">31797</data>
    </edge>
    <edge source="GRC" target="SVN">
      <data key="d0">128908</data>
    </edge>
    <edge source="GRC" target="ZAF">
      <data key="d0">131207</data>
    </edge>
    <edge source="GRC" target="ESP">
      <data key="d0">275909</data>
    </edge>
    <edge source="GRC" target="SWE">
      <data key="d0">1981882</data>
    </edge>
    <edge source="GRC" target="CHE">
      <data key="d0">116253</data>
    </edge>
    <edge source="GRC" target="THA">
      <data key="d0">76218</data>
    </edge>
    <edge source="GRC" target="ARE">
      <data key="d0">4011351</data>
    </edge>
    <edge source="GRC" target="TUR">
      <data key="d0">498605</data>
    </edge>
    <edge source="GRC" target="UGA">
      <data key="d0">36404</data>
    </edge>
    <edge source="GRC" target="MKD">
      <data key="d0">1176666</data>
    </edge>
    <edge source="GRC" target="EGY">
      <data key="d0">461851</data>
    </edge>
    <edge source="GRC" target="GBR">
      <data key="d0">4306396</data>
    </edge>
    <edge source="GRC" target="USA">
      <data key="d0">503939</data>
    </edge>
    <edge source="ITA" target="ALB">
      <data key="d0">6923287</data>
    </edge>
    <edge source="ITA" target="DZA">
      <data key="d0">41327633</data>
    </edge>
    <edge source="ITA" target="AZE">
      <data key="d0">12302040</data>
    </edge>
    <edge source="ITA" target="ARG">
      <data key="d0">9987187</data>
    </edge>
    <edge source="ITA" target="AUS">
      <data key="d0">37863903</data>
    </edge>
    <edge source="ITA" target="AUT">
      <data key="d0">65602349</data>
    </edge>
    <edge source="ITA" target="ARM">
      <data key="d0">4610929</data>
    </edge>
    <edge source="ITA" target="BEL">
      <data key="d0">75838819</data>
    </edge>
    <edge source="ITA" target="BOL">
      <data key="d0">248739</data>
    </edge>
    <edge source="ITA" target="BWA">
      <data key="d0">92089</data>
    </edge>
    <edge source="ITA" target="BRA">
      <data key="d0">4898904</data>
    </edge>
    <edge source="ITA" target="BGR">
      <data key="d0">18570665</data>
    </edge>
    <edge source="ITA" target="BLR">
      <data key="d0">2099538</data>
    </edge>
    <edge source="ITA" target="KHM">
      <data key="d0">508510</data>
    </edge>
    <edge source="ITA" target="CMR">
      <data key="d0">964513</data>
    </edge>
    <edge source="ITA" target="CAN">
      <data key="d0">19058264</data>
    </edge>
    <edge source="ITA" target="LKA">
      <data key="d0">871861</data>
    </edge>
    <edge source="ITA" target="CHL">
      <data key="d0">11785051</data>
    </edge>
    <edge source="ITA" target="CHN">
      <data key="d0">80355409</data>
    </edge>
    <edge source="ITA" target="COL">
      <data key="d0">2429351</data>
    </edge>
    <edge source="ITA" target="CRI">
      <data key="d0">495963</data>
    </edge>
    <edge source="ITA" target="HRV">
      <data key="d0">23921898</data>
    </edge>
    <edge source="ITA" target="CZE">
      <data key="d0">41178235</data>
    </edge>
    <edge source="ITA" target="BEN">
      <data key="d0">122719</data>
    </edge>
    <edge source="ITA" target="DNK">
      <data key="d0">38503464</data>
    </edge>
    <edge source="ITA" target="ECU">
      <data key="d0">723879</data>
    </edge>
    <edge source="ITA" target="SLV">
      <data key="d0">46034</data>
    </edge>
    <edge source="ITA" target="ETH">
      <data key="d0">3324509</data>
    </edge>
    <edge source="ITA" target="EST">
      <data key="d0">7926307</data>
    </edge>
    <edge source="ITA" target="FIN">
      <data key="d0">16556814</data>
    </edge>
    <edge source="ITA" target="FRA">
      <data key="d0">383259665</data>
    </edge>
    <edge source="ITA" target="GEO">
      <data key="d0">11375101</data>
    </edge>
    <edge source="ITA" target="GMB">
      <data key="d0">120747</data>
    </edge>
    <edge source="ITA" target="PSE">
      <data key="d0">99075</data>
    </edge>
    <edge source="ITA" target="DEU">
      <data key="d0">368630156</data>
    </edge>
    <edge source="ITA" target="GHA">
      <data key="d0">1900732</data>
    </edge>
    <edge source="ITA" target="GRC">
      <data key="d0">35914226</data>
    </edge>
    <edge source="ITA" target="GTM">
      <data key="d0">298469</data>
    </edge>
    <edge source="ITA" target="HND">
      <data key="d0">190458</data>
    </edge>
    <edge source="ITA" target="HKG">
      <data key="d0">16396226</data>
    </edge>
    <edge source="ITA" target="HUN">
      <data key="d0">42864615</data>
    </edge>
    <edge source="ITA" target="IDN">
      <data key="d0">2167786</data>
    </edge>
    <edge source="ITA" target="IRL">
      <data key="d0">17495394</data>
    </edge>
    <edge source="ITA" target="ISR">
      <data key="d0">26361318</data>
    </edge>
    <edge source="ITA" target="CIV">
      <data key="d0">1023774</data>
    </edge>
    <edge source="ITA" target="JAM">
      <data key="d0">40080</data>
    </edge>
    <edge source="ITA" target="JPN">
      <data key="d0">16278828</data>
    </edge>
    <edge source="ITA" target="KAZ">
      <data key="d0">6193666</data>
    </edge>
    <edge source="ITA" target="JOR">
      <data key="d0">10884431</data>
    </edge>
    <edge source="ITA" target="KOR">
      <data key="d0">11977286</data>
    </edge>
    <edge source="ITA" target="KGZ">
      <data key="d0">312032</data>
    </edge>
    <edge source="ITA" target="LBN">
      <data key="d0">16578325</data>
    </edge>
    <edge source="ITA" target="LVA">
      <data key="d0">7346780</data>
    </edge>
    <edge source="ITA" target="LTU">
      <data key="d0">11290629</data>
    </edge>
    <edge source="ITA" target="MDG">
      <data key="d0">354323</data>
    </edge>
    <edge source="ITA" target="MYS">
      <data key="d0">3995863</data>
    </edge>
    <edge source="ITA" target="MRT">
      <data key="d0">18234</data>
    </edge>
    <edge source="ITA" target="MUS">
      <data key="d0">444925</data>
    </edge>
    <edge source="ITA" target="MEX">
      <data key="d0">20438453</data>
    </edge>
    <edge source="ITA" target="MDA">
      <data key="d0">4696655</data>
    </edge>
    <edge source="ITA" target="MAR">
      <data key="d0">15143894</data>
    </edge>
    <edge source="ITA" target="MOZ">
      <data key="d0">261746</data>
    </edge>
    <edge source="ITA" target="OMN">
      <data key="d0">9507601</data>
    </edge>
    <edge source="ITA" target="NAM">
      <data key="d0">41951</data>
    </edge>
    <edge source="ITA" target="NLD">
      <data key="d0">82764823</data>
    </edge>
    <edge source="ITA" target="NZL">
      <data key="d0">12201442</data>
    </edge>
    <edge source="ITA" target="NIC">
      <data key="d0">220699</data>
    </edge>
    <edge source="ITA" target="NER">
      <data key="d0">262666</data>
    </edge>
    <edge source="ITA" target="NOR">
      <data key="d0">33208108</data>
    </edge>
    <edge source="ITA" target="PAK">
      <data key="d0">2340933</data>
    </edge>
    <edge source="ITA" target="PAN">
      <data key="d0">1059208</data>
    </edge>
    <edge source="ITA" target="PRY">
      <data key="d0">213907</data>
    </edge>
    <edge source="ITA" target="PER">
      <data key="d0">3537412</data>
    </edge>
    <edge source="ITA" target="PHL">
      <data key="d0">2978491</data>
    </edge>
    <edge source="ITA" target="POL">
      <data key="d0">88688170</data>
    </edge>
    <edge source="ITA" target="PRT">
      <data key="d0">19165605</data>
    </edge>
    <edge source="ITA" target="ROU">
      <data key="d0">61348896</data>
    </edge>
    <edge source="ITA" target="RUS">
      <data key="d0">145805850</data>
    </edge>
    <edge source="ITA" target="SAU">
      <data key="d0">43574594</data>
    </edge>
    <edge source="ITA" target="SEN">
      <data key="d0">1312952</data>
    </edge>
    <edge source="ITA" target="SRB">
      <data key="d0">6245849</data>
    </edge>
    <edge source="ITA" target="IND">
      <data key="d0">11631767</data>
    </edge>
    <edge source="ITA" target="SGP">
      <data key="d0">17116469</data>
    </edge>
    <edge source="ITA" target="SVK">
      <data key="d0">25647839</data>
    </edge>
    <edge source="ITA" target="VNM">
      <data key="d0">5829935</data>
    </edge>
    <edge source="ITA" target="SVN">
      <data key="d0">19614752</data>
    </edge>
    <edge source="ITA" target="ZAF">
      <data key="d0">6432544</data>
    </edge>
    <edge source="ITA" target="ZWE">
      <data key="d0">93935</data>
    </edge>
    <edge source="ITA" target="ESP">
      <data key="d0">176105938</data>
    </edge>
    <edge source="ITA" target="SWE">
      <data key="d0">46871362</data>
    </edge>
    <edge source="ITA" target="CHE">
      <data key="d0">135239662</data>
    </edge>
    <edge source="ITA" target="THA">
      <data key="d0">2028329</data>
    </edge>
    <edge source="ITA" target="TGO">
      <data key="d0">37921</data>
    </edge>
    <edge source="ITA" target="ARE">
      <data key="d0">107306485</data>
    </edge>
    <edge source="ITA" target="TUN">
      <data key="d0">12996846</data>
    </edge>
    <edge source="ITA" target="TUR">
      <data key="d0">91144082</data>
    </edge>
    <edge source="ITA" target="UGA">
      <data key="d0">15810071</data>
    </edge>
    <edge source="ITA" target="UKR">
      <data key="d0">30338009</data>
    </edge>
    <edge source="ITA" target="MKD">
      <data key="d0">1733878</data>
    </edge>
    <edge source="ITA" target="EGY">
      <data key="d0">18145689</data>
    </edge>
    <edge source="ITA" target="GBR">
      <data key="d0">249848872</data>
    </edge>
    <edge source="ITA" target="TZA">
      <data key="d0">458139</data>
    </edge>
    <edge source="ITA" target="USA">
      <data key="d0">138961097</data>
    </edge>
    <edge source="ITA" target="BFA">
      <data key="d0">1301047</data>
    </edge>
    <edge source="ITA" target="URY">
      <data key="d0">1352958</data>
    </edge>
    <edge source="SRB" target="ALB">
      <data key="d0">72836</data>
    </edge>
    <edge source="SRB" target="DZA">
      <data key="d0">355915</data>
    </edge>
    <edge source="SRB" target="AUS">
      <data key="d0">11731</data>
    </edge>
    <edge source="SRB" target="AUT">
      <data key="d0">10143427</data>
    </edge>
    <edge source="SRB" target="BEL">
      <data key="d0">1130679</data>
    </edge>
    <edge source="SRB" target="BGR">
      <data key="d0">850410</data>
    </edge>
    <edge source="SRB" target="BLR">
      <data key="d0">124618</data>
    </edge>
    <edge source="SRB" target="CHL">
      <data key="d0">24086</data>
    </edge>
    <edge source="SRB" target="HRV">
      <data key="d0">1761125</data>
    </edge>
    <edge source="SRB" target="CZE">
      <data key="d0">148641</data>
    </edge>
    <edge source="SRB" target="DNK">
      <data key="d0">97651</data>
    </edge>
    <edge source="SRB" target="EST">
      <data key="d0">137586</data>
    </edge>
    <edge source="SRB" target="FRA">
      <data key="d0">1672136</data>
    </edge>
    <edge source="SRB" target="DEU">
      <data key="d0">11527328</data>
    </edge>
    <edge source="SRB" target="GRC">
      <data key="d0">331359</data>
    </edge>
    <edge source="SRB" target="HUN">
      <data key="d0">393489</data>
    </edge>
    <edge source="SRB" target="IRL">
      <data key="d0">51654</data>
    </edge>
    <edge source="SRB" target="ISR">
      <data key="d0">33852</data>
    </edge>
    <edge source="SRB" target="ITA">
      <data key="d0">2174257</data>
    </edge>
    <edge source="SRB" target="KAZ">
      <data key="d0">706600</data>
    </edge>
    <edge source="SRB" target="KGZ">
      <data key="d0">158133</data>
    </edge>
    <edge source="SRB" target="LVA">
      <data key="d0">31467</data>
    </edge>
    <edge source="SRB" target="LTU">
      <data key="d0">46652</data>
    </edge>
    <edge source="SRB" target="MEX">
      <data key="d0">11541</data>
    </edge>
    <edge source="SRB" target="MAR">
      <data key="d0">26071</data>
    </edge>
    <edge source="SRB" target="OMN">
      <data key="d0">10538</data>
    </edge>
    <edge source="SRB" target="NLD">
      <data key="d0">212787</data>
    </edge>
    <edge source="SRB" target="NOR">
      <data key="d0">280781</data>
    </edge>
    <edge source="SRB" target="POL">
      <data key="d0">679784</data>
    </edge>
    <edge source="SRB" target="PRT">
      <data key="d0">43947</data>
    </edge>
    <edge source="SRB" target="ROU">
      <data key="d0">2417720</data>
    </edge>
    <edge source="SRB" target="RUS">
      <data key="d0">5304326</data>
    </edge>
    <edge source="SRB" target="SAU">
      <data key="d0">20829</data>
    </edge>
    <edge source="SRB" target="SVK">
      <data key="d0">217236</data>
    </edge>
    <edge source="SRB" target="SVN">
      <data key="d0">2720604</data>
    </edge>
    <edge source="SRB" target="ESP">
      <data key="d0">153951</data>
    </edge>
    <edge source="SRB" target="SWE">
      <data key="d0">3295705</data>
    </edge>
    <edge source="SRB" target="CHE">
      <data key="d0">715465</data>
    </edge>
    <edge source="SRB" target="ARE">
      <data key="d0">202174</data>
    </edge>
    <edge source="SRB" target="TUR">
      <data key="d0">52288</data>
    </edge>
    <edge source="SRB" target="UKR">
      <data key="d0">151402</data>
    </edge>
    <edge source="SRB" target="MKD">
      <data key="d0">3393369</data>
    </edge>
    <edge source="SRB" target="GBR">
      <data key="d0">487542</data>
    </edge>
    <edge source="SRB" target="USA">
      <data key="d0">68105</data>
    </edge>
    <edge source="TUR" target="ALB">
      <data key="d0">2466994</data>
    </edge>
    <edge source="TUR" target="DZA">
      <data key="d0">14630831</data>
    </edge>
    <edge source="TUR" target="AZE">
      <data key="d0">19394818</data>
    </edge>
    <edge source="TUR" target="ARG">
      <data key="d0">106614</data>
    </edge>
    <edge source="TUR" target="AUS">
      <data key="d0">3757390</data>
    </edge>
    <edge source="TUR" target="AUT">
      <data key="d0">8985597</data>
    </edge>
    <edge source="TUR" target="BEL">
      <data key="d0">20617237</data>
    </edge>
    <edge source="TUR" target="BRA">
      <data key="d0">440114</data>
    </edge>
    <edge source="TUR" target="BGR">
      <data key="d0">15362248</data>
    </edge>
    <edge source="TUR" target="BLR">
      <data key="d0">4341765</data>
    </edge>
    <edge source="TUR" target="KHM">
      <data key="d0">15944</data>
    </edge>
    <edge source="TUR" target="CMR">
      <data key="d0">1590876</data>
    </edge>
    <edge source="TUR" target="CAN">
      <data key="d0">2627378</data>
    </edge>
    <edge source="TUR" target="CAF">
      <data key="d0">106397</data>
    </edge>
    <edge source="TUR" target="LKA">
      <data key="d0">389940</data>
    </edge>
    <edge source="TUR" target="CHL">
      <data key="d0">2891213</data>
    </edge>
    <edge source="TUR" target="CHN">
      <data key="d0">64782152</data>
    </edge>
    <edge source="TUR" target="COL">
      <data key="d0">356522</data>
    </edge>
    <edge source="TUR" target="CRI">
      <data key="d0">57139</data>
    </edge>
    <edge source="TUR" target="HRV">
      <data key="d0">6099792</data>
    </edge>
    <edge source="TUR" target="CZE">
      <data key="d0">12663044</data>
    </edge>
    <edge source="TUR" target="BEN">
      <data key="d0">100402</data>
    </edge>
    <edge source="TUR" target="DNK">
      <data key="d0">5929342</data>
    </edge>
    <edge source="TUR" target="ECU">
      <data key="d0">22842</data>
    </edge>
    <edge source="TUR" target="ETH">
      <data key="d0">1566482</data>
    </edge>
    <edge source="TUR" target="EST">
      <data key="d0">1627364</data>
    </edge>
    <edge source="TUR" target="FIN">
      <data key="d0">326996</data>
    </edge>
    <edge source="TUR" target="FRA">
      <data key="d0">37630311</data>
    </edge>
    <edge source="TUR" target="GEO">
      <data key="d0">18491443</data>
    </edge>
    <edge source="TUR" target="GMB">
      <data key="d0">22041</data>
    </edge>
    <edge source="TUR" target="PSE">
      <data key="d0">109807</data>
    </edge>
    <edge source="TUR" target="DEU">
      <data key="d0">196702996</data>
    </edge>
    <edge source="TUR" target="GHA">
      <data key="d0">3049383</data>
    </edge>
    <edge source="TUR" target="GRC">
      <data key="d0">13282135</data>
    </edge>
    <edge source="TUR" target="GTM">
      <data key="d0">10823</data>
    </edge>
    <edge source="TUR" target="HKG">
      <data key="d0">3063532</data>
    </edge>
    <edge source="TUR" target="HUN">
      <data key="d0">19469730</data>
    </edge>
    <edge source="TUR" target="IDN">
      <data key="d0">624450</data>
    </edge>
    <edge source="TUR" target="IRL">
      <data key="d0">4325053</data>
    </edge>
    <edge source="TUR" target="ISR">
      <data key="d0">13162360</data>
    </edge>
    <edge source="TUR" target="ITA">
      <data key="d0">63704942</data>
    </edge>
    <edge source="TUR" target="CIV">
      <data key="d0">8176544</data>
    </edge>
    <edge source="TUR" target="JPN">
      <data key="d0">517889</data>
    </edge>
    <edge source="TUR" target="KAZ">
      <data key="d0">13653123</data>
    </edge>
    <edge source="TUR" target="JOR">
      <data key="d0">9206012</data>
    </edge>
    <edge source="TUR" target="KOR">
      <data key="d0">85086</data>
    </edge>
    <edge source="TUR" target="KGZ">
      <data key="d0">700870</data>
    </edge>
    <edge source="TUR" target="LBN">
      <data key="d0">3112895</data>
    </edge>
    <edge source="TUR" target="LVA">
      <data key="d0">9654824</data>
    </edge>
    <edge source="TUR" target="LTU">
      <data key="d0">2823843</data>
    </edge>
    <edge source="TUR" target="MDG">
      <data key="d0">218313</data>
    </edge>
    <edge source="TUR" target="MWI">
      <data key="d0">168865</data>
    </edge>
    <edge source="TUR" target="MYS">
      <data key="d0">13806062</data>
    </edge>
    <edge source="TUR" target="MRT">
      <data key="d0">541224</data>
    </edge>
    <edge source="TUR" target="MUS">
      <data key="d0">99821</data>
    </edge>
    <edge source="TUR" target="MEX">
      <data key="d0">117950</data>
    </edge>
    <edge source="TUR" target="MDA">
      <data key="d0">5677081</data>
    </edge>
    <edge source="TUR" target="MAR">
      <data key="d0">12888264</data>
    </edge>
    <edge source="TUR" target="MOZ">
      <data key="d0">2469765</data>
    </edge>
    <edge source="TUR" target="OMN">
      <data key="d0">1374097</data>
    </edge>
    <edge source="TUR" target="NAM">
      <data key="d0">14158</data>
    </edge>
    <edge source="TUR" target="NLD">
      <data key="d0">19010749</data>
    </edge>
    <edge source="TUR" target="NZL">
      <data key="d0">1699421</data>
    </edge>
    <edge source="TUR" target="NIC">
      <data key="d0">255733</data>
    </edge>
    <edge source="TUR" target="NER">
      <data key="d0">846725</data>
    </edge>
    <edge source="TUR" target="NOR">
      <data key="d0">9663965</data>
    </edge>
    <edge source="TUR" target="PAK">
      <data key="d0">3027242</data>
    </edge>
    <edge source="TUR" target="PAN">
      <data key="d0">764637</data>
    </edge>
    <edge source="TUR" target="PER">
      <data key="d0">72382</data>
    </edge>
    <edge source="TUR" target="PHL">
      <data key="d0">77255</data>
    </edge>
    <edge source="TUR" target="POL">
      <data key="d0">28243587</data>
    </edge>
    <edge source="TUR" target="PRT">
      <data key="d0">2181578</data>
    </edge>
    <edge source="TUR" target="ROU">
      <data key="d0">64421480</data>
    </edge>
    <edge source="TUR" target="RUS">
      <data key="d0">29458859</data>
    </edge>
    <edge source="TUR" target="SAU">
      <data key="d0">27197716</data>
    </edge>
    <edge source="TUR" target="SEN">
      <data key="d0">1915129</data>
    </edge>
    <edge source="TUR" target="SRB">
      <data key="d0">13546969</data>
    </edge>
    <edge source="TUR" target="IND">
      <data key="d0">3810082</data>
    </edge>
    <edge source="TUR" target="SGP">
      <data key="d0">536457</data>
    </edge>
    <edge source="TUR" target="SVK">
      <data key="d0">5502133</data>
    </edge>
    <edge source="TUR" target="VNM">
      <data key="d0">52504</data>
    </edge>
    <edge source="TUR" target="SVN">
      <data key="d0">930987</data>
    </edge>
    <edge source="TUR" target="ZAF">
      <data key="d0">535522</data>
    </edge>
    <edge source="TUR" target="ZWE">
      <data key="d0">17148</data>
    </edge>
    <edge source="TUR" target="ESP">
      <data key="d0">44815279</data>
    </edge>
    <edge source="TUR" target="SWE">
      <data key="d0">13184115</data>
    </edge>
    <edge source="TUR" target="CHE">
      <data key="d0">1630125</data>
    </edge>
    <edge source="TUR" target="THA">
      <data key="d0">127954</data>
    </edge>
    <edge source="TUR" target="TGO">
      <data key="d0">240163</data>
    </edge>
    <edge source="TUR" target="ARE">
      <data key="d0">25842301</data>
    </edge>
    <edge source="TUR" target="TUN">
      <data key="d0">3956339</data>
    </edge>
    <edge source="TUR" target="UGA">
      <data key="d0">597404</data>
    </edge>
    <edge source="TUR" target="UKR">
      <data key="d0">27963236</data>
    </edge>
    <edge source="TUR" target="MKD">
      <data key="d0">6122453</data>
    </edge>
    <edge source="TUR" target="EGY">
      <data key="d0">2697104</data>
    </edge>
    <edge source="TUR" target="GBR">
      <data key="d0">208628211</data>
    </edge>
    <edge source="TUR" target="TZA">
      <data key="d0">569485</data>
    </edge>
    <edge source="TUR" target="USA">
      <data key="d0">18476724</data>
    </edge>
    <edge source="TUR" target="BFA">
      <data key="d0">533136</data>
    </edge>
    <edge source="TUR" target="URY">
      <data key="d0">159526</data>
    </edge>
    <edge source="DZA" target="MAR">
      <data key="d0">49562</data>
    </edge>
    <edge source="DZA" target="TUN">
      <data key="d0">123346</data>
    </edge>
    <edge source="MAR" target="DZA">
      <data key="d0">1692988</data>
    </edge>
    <edge source="MAR" target="AUS">
      <data key="d0">28304</data>
    </edge>
    <edge source="MAR" target="AUT">
      <data key="d0">14292</data>
    </edge>
    <edge source="MAR" target="BEL">
      <data key="d0">433973</data>
    </edge>
    <edge source="MAR" target="CMR">
      <data key="d0">928349</data>
    </edge>
    <edge source="MAR" target="CAN">
      <data key="d0">47776</data>
    </edge>
    <edge source="MAR" target="CAF">
      <data key="d0">20283</data>
    </edge>
    <edge source="MAR" target="LKA">
      <data key="d0">16977</data>
    </edge>
    <edge source="MAR" target="HRV">
      <data key="d0">13489</data>
    </edge>
    <edge source="MAR" target="BEN">
      <data key="d0">304481</data>
    </edge>
    <edge source="MAR" target="DNK">
      <data key="d0">23529</data>
    </edge>
    <edge source="MAR" target="FRA">
      <data key="d0">18111135</data>
    </edge>
    <edge source="MAR" target="GMB">
      <data key="d0">118638</data>
    </edge>
    <edge source="MAR" target="DEU">
      <data key="d0">261124</data>
    </edge>
    <edge source="MAR" target="GHA">
      <data key="d0">137954</data>
    </edge>
    <edge source="MAR" target="ITA">
      <data key="d0">1133604</data>
    </edge>
    <edge source="MAR" target="CIV">
      <data key="d0">3358570</data>
    </edge>
    <edge source="MAR" target="JOR">
      <data key="d0">92193</data>
    </edge>
    <edge source="MAR" target="LBN">
      <data key="d0">10587</data>
    </edge>
    <edge source="MAR" target="MDG">
      <data key="d0">80092</data>
    </edge>
    <edge source="MAR" target="MRT">
      <data key="d0">2772862</data>
    </edge>
    <edge source="MAR" target="MEX">
      <data key="d0">15897</data>
    </edge>
    <edge source="MAR" target="OMN">
      <data key="d0">193051</data>
    </edge>
    <edge source="MAR" target="NLD">
      <data key="d0">85596</data>
    </edge>
    <edge source="MAR" target="NER">
      <data key="d0">214854</data>
    </edge>
    <edge source="MAR" target="PAK">
      <data key="d0">19470</data>
    </edge>
    <edge source="MAR" target="PHL">
      <data key="d0">321675</data>
    </edge>
    <edge source="MAR" target="PRT">
      <data key="d0">25056</data>
    </edge>
    <edge source="MAR" target="RUS">
      <data key="d0">148426</data>
    </edge>
    <edge source="MAR" target="SAU">
      <data key="d0">275007</data>
    </edge>
    <edge source="MAR" target="SEN">
      <data key="d0">2215643</data>
    </edge>
    <edge source="MAR" target="IND">
      <data key="d0">388428</data>
    </edge>
    <edge source="MAR" target="ZAF">
      <data key="d0">123859</data>
    </edge>
    <edge source="MAR" target="ESP">
      <data key="d0">6830903</data>
    </edge>
    <edge source="MAR" target="SWE">
      <data key="d0">36408</data>
    </edge>
    <edge source="MAR" target="CHE">
      <data key="d0">100476</data>
    </edge>
    <edge source="MAR" target="TGO">
      <data key="d0">683905</data>
    </edge>
    <edge source="MAR" target="ARE">
      <data key="d0">487493</data>
    </edge>
    <edge source="MAR" target="TUN">
      <data key="d0">496948</data>
    </edge>
    <edge source="MAR" target="TUR">
      <data key="d0">128798</data>
    </edge>
    <edge source="MAR" target="UGA">
      <data key="d0">22152</data>
    </edge>
    <edge source="MAR" target="GBR">
      <data key="d0">6781585</data>
    </edge>
    <edge source="MAR" target="USA">
      <data key="d0">772697</data>
    </edge>
    <edge source="MAR" target="BFA">
      <data key="d0">791370</data>
    </edge>
    <edge source="TUN" target="DZA">
      <data key="d0">12636190</data>
    </edge>
    <edge source="TUN" target="BRA">
      <data key="d0">30417</data>
    </edge>
    <edge source="TUN" target="CMR">
      <data key="d0">88302</data>
    </edge>
    <edge source="TUN" target="CAF">
      <data key="d0">30713</data>
    </edge>
    <edge source="TUN" target="BEN">
      <data key="d0">72714</data>
    </edge>
    <edge source="TUN" target="FRA">
      <data key="d0">6510221</data>
    </edge>
    <edge source="TUN" target="DEU">
      <data key="d0">2456767</data>
    </edge>
    <edge source="TUN" target="GHA">
      <data key="d0">918920</data>
    </edge>
    <edge source="TUN" target="GRC">
      <data key="d0">131686</data>
    </edge>
    <edge source="TUN" target="ITA">
      <data key="d0">14759391</data>
    </edge>
    <edge source="TUN" target="CIV">
      <data key="d0">295565</data>
    </edge>
    <edge source="TUN" target="JOR">
      <data key="d0">19716</data>
    </edge>
    <edge source="TUN" target="LBN">
      <data key="d0">101331</data>
    </edge>
    <edge source="TUN" target="MRT">
      <data key="d0">93936</data>
    </edge>
    <edge source="TUN" target="MAR">
      <data key="d0">809361</data>
    </edge>
    <edge source="TUN" target="NER">
      <data key="d0">25542</data>
    </edge>
    <edge source="TUN" target="NOR">
      <data key="d0">50596</data>
    </edge>
    <edge source="TUN" target="ROU">
      <data key="d0">33666</data>
    </edge>
    <edge source="TUN" target="SEN">
      <data key="d0">188322</data>
    </edge>
    <edge source="TUN" target="IND">
      <data key="d0">20425</data>
    </edge>
    <edge source="TUN" target="ESP">
      <data key="d0">132266</data>
    </edge>
    <edge source="TUN" target="SWE">
      <data key="d0">312826</data>
    </edge>
    <edge source="TUN" target="TGO">
      <data key="d0">83737</data>
    </edge>
    <edge source="TUN" target="EGY">
      <data key="d0">70238</data>
    </edge>
    <edge source="TUN" target="GBR">
      <data key="d0">17953</data>
    </edge>
    <edge source="TUN" target="USA">
      <data key="d0">98321</data>
    </edge>
    <edge source="TUN" target="BFA">
      <data key="d0">175964</data>
    </edge>
    <edge source="AZE" target="GEO">
      <data key="d0">35467</data>
    </edge>
    <edge source="AZE" target="ARE">
      <data key="d0">25701</data>
    </edge>
    <edge source="AZE" target="TUR">
      <data key="d0">88813</data>
    </edge>
    <edge source="AZE" target="EGY">
      <data key="d0">41621</data>
    </edge>
    <edge source="AZE" target="GBR">
      <data key="d0">22496</data>
    </edge>
    <edge source="GEO" target="AZE">
      <data key="d0">194908</data>
    </edge>
    <edge source="GEO" target="ARM">
      <data key="d0">260385</data>
    </edge>
    <edge source="GEO" target="POL">
      <data key="d0">17404</data>
    </edge>
    <edge source="GEO" target="TUR">
      <data key="d0">41099</data>
    </edge>
    <edge source="ARE" target="ALB">
      <data key="d0">144431</data>
    </edge>
    <edge source="ARE" target="DZA">
      <data key="d0">986236</data>
    </edge>
    <edge source="ARE" target="AZE">
      <data key="d0">950357</data>
    </edge>
    <edge source="ARE" target="AUS">
      <data key="d0">1226744</data>
    </edge>
    <edge source="ARE" target="AUT">
      <data key="d0">15301</data>
    </edge>
    <edge source="ARE" target="ARM">
      <data key="d0">1017791</data>
    </edge>
    <edge source="ARE" target="BEL">
      <data key="d0">1527162</data>
    </edge>
    <edge source="ARE" target="BRA">
      <data key="d0">18022</data>
    </edge>
    <edge source="ARE" target="BDI">
      <data key="d0">100960</data>
    </edge>
    <edge source="ARE" target="CMR">
      <data key="d0">995108</data>
    </edge>
    <edge source="ARE" target="CAN">
      <data key="d0">161247</data>
    </edge>
    <edge source="ARE" target="CAF">
      <data key="d0">223803</data>
    </edge>
    <edge source="ARE" target="LKA">
      <data key="d0">1036914</data>
    </edge>
    <edge source="ARE" target="CHN">
      <data key="d0">2531974</data>
    </edge>
    <edge source="ARE" target="CZE">
      <data key="d0">487832</data>
    </edge>
    <edge source="ARE" target="BEN">
      <data key="d0">283714</data>
    </edge>
    <edge source="ARE" target="DNK">
      <data key="d0">122907</data>
    </edge>
    <edge source="ARE" target="ECU">
      <data key="d0">214692</data>
    </edge>
    <edge source="ARE" target="ETH">
      <data key="d0">6240738</data>
    </edge>
    <edge source="ARE" target="FIN">
      <data key="d0">16208</data>
    </edge>
    <edge source="ARE" target="FRA">
      <data key="d0">3649567</data>
    </edge>
    <edge source="ARE" target="GEO">
      <data key="d0">1648268</data>
    </edge>
    <edge source="ARE" target="GMB">
      <data key="d0">2197103</data>
    </edge>
    <edge source="ARE" target="DEU">
      <data key="d0">7135873</data>
    </edge>
    <edge source="ARE" target="GHA">
      <data key="d0">1305302</data>
    </edge>
    <edge source="ARE" target="GRC">
      <data key="d0">149370</data>
    </edge>
    <edge source="ARE" target="HKG">
      <data key="d0">6419816</data>
    </edge>
    <edge source="ARE" target="HUN">
      <data key="d0">52563</data>
    </edge>
    <edge source="ARE" target="IDN">
      <data key="d0">165890</data>
    </edge>
    <edge source="ARE" target="IRL">
      <data key="d0">793988</data>
    </edge>
    <edge source="ARE" target="ITA">
      <data key="d0">7896230</data>
    </edge>
    <edge source="ARE" target="CIV">
      <data key="d0">654570</data>
    </edge>
    <edge source="ARE" target="JPN">
      <data key="d0">148355</data>
    </edge>
    <edge source="ARE" target="KAZ">
      <data key="d0">935491</data>
    </edge>
    <edge source="ARE" target="JOR">
      <data key="d0">1237350</data>
    </edge>
    <edge source="ARE" target="KOR">
      <data key="d0">236638</data>
    </edge>
    <edge source="ARE" target="LBN">
      <data key="d0">1337209</data>
    </edge>
    <edge source="ARE" target="LTU">
      <data key="d0">16773</data>
    </edge>
    <edge source="ARE" target="MDG">
      <data key="d0">160805</data>
    </edge>
    <edge source="ARE" target="MWI">
      <data key="d0">791306</data>
    </edge>
    <edge source="ARE" target="MYS">
      <data key="d0">184204</data>
    </edge>
    <edge source="ARE" target="MRT">
      <data key="d0">342823</data>
    </edge>
    <edge source="ARE" target="MUS">
      <data key="d0">347626</data>
    </edge>
    <edge source="ARE" target="MAR">
      <data key="d0">432863</data>
    </edge>
    <edge source="ARE" target="MOZ">
      <data key="d0">512973</data>
    </edge>
    <edge source="ARE" target="OMN">
      <data key="d0">27267841</data>
    </edge>
    <edge source="ARE" target="NLD">
      <data key="d0">593863</data>
    </edge>
    <edge source="ARE" target="NZL">
      <data key="d0">135750</data>
    </edge>
    <edge source="ARE" target="NER">
      <data key="d0">86826</data>
    </edge>
    <edge source="ARE" target="NOR">
      <data key="d0">26817</data>
    </edge>
    <edge source="ARE" target="PAK">
      <data key="d0">3975085</data>
    </edge>
    <edge source="ARE" target="PHL">
      <data key="d0">27292</data>
    </edge>
    <edge source="ARE" target="POL">
      <data key="d0">23536</data>
    </edge>
    <edge source="ARE" target="PRT">
      <data key="d0">18533</data>
    </edge>
    <edge source="ARE" target="ROU">
      <data key="d0">21291</data>
    </edge>
    <edge source="ARE" target="RUS">
      <data key="d0">58255</data>
    </edge>
    <edge source="ARE" target="SAU">
      <data key="d0">14734625</data>
    </edge>
    <edge source="ARE" target="SEN">
      <data key="d0">1068255</data>
    </edge>
    <edge source="ARE" target="SRB">
      <data key="d0">78360</data>
    </edge>
    <edge source="ARE" target="IND">
      <data key="d0">2840993</data>
    </edge>
    <edge source="ARE" target="SGP">
      <data key="d0">780046</data>
    </edge>
    <edge source="ARE" target="SVN">
      <data key="d0">28015</data>
    </edge>
    <edge source="ARE" target="ZAF">
      <data key="d0">496018</data>
    </edge>
    <edge source="ARE" target="ZWE">
      <data key="d0">53958</data>
    </edge>
    <edge source="ARE" target="ESP">
      <data key="d0">1018992</data>
    </edge>
    <edge source="ARE" target="SWE">
      <data key="d0">123021</data>
    </edge>
    <edge source="ARE" target="CHE">
      <data key="d0">17855</data>
    </edge>
    <edge source="ARE" target="THA">
      <data key="d0">12990</data>
    </edge>
    <edge source="ARE" target="TGO">
      <data key="d0">31998</data>
    </edge>
    <edge source="ARE" target="TUN">
      <data key="d0">608245</data>
    </edge>
    <edge source="ARE" target="TUR">
      <data key="d0">474691</data>
    </edge>
    <edge source="ARE" target="UGA">
      <data key="d0">654870</data>
    </edge>
    <edge source="ARE" target="UKR">
      <data key="d0">72139</data>
    </edge>
    <edge source="ARE" target="MKD">
      <data key="d0">44873</data>
    </edge>
    <edge source="ARE" target="EGY">
      <data key="d0">700766</data>
    </edge>
    <edge source="ARE" target="GBR">
      <data key="d0">24243559</data>
    </edge>
    <edge source="ARE" target="TZA">
      <data key="d0">7114256</data>
    </edge>
    <edge source="ARE" target="USA">
      <data key="d0">14824623</data>
    </edge>
    <edge source="ARE" target="BFA">
      <data key="d0">373655</data>
    </edge>
    <edge source="ARE" target="URY">
      <data key="d0">13073</data>
    </edge>
    <edge source="EGY" target="DZA">
      <data key="d0">1762834</data>
    </edge>
    <edge source="EGY" target="AUS">
      <data key="d0">69519</data>
    </edge>
    <edge source="EGY" target="AUT">
      <data key="d0">666772</data>
    </edge>
    <edge source="EGY" target="BEL">
      <data key="d0">356149</data>
    </edge>
    <edge source="EGY" target="BRA">
      <data key="d0">51376</data>
    </edge>
    <edge source="EGY" target="CAN">
      <data key="d0">53894</data>
    </edge>
    <edge source="EGY" target="CAF">
      <data key="d0">14040</data>
    </edge>
    <edge source="EGY" target="CHN">
      <data key="d0">483409</data>
    </edge>
    <edge source="EGY" target="HRV">
      <data key="d0">146287</data>
    </edge>
    <edge source="EGY" target="CZE">
      <data key="d0">717742</data>
    </edge>
    <edge source="EGY" target="BEN">
      <data key="d0">61256</data>
    </edge>
    <edge source="EGY" target="ETH">
      <data key="d0">264008</data>
    </edge>
    <edge source="EGY" target="EST">
      <data key="d0">213195</data>
    </edge>
    <edge source="EGY" target="FIN">
      <data key="d0">322323</data>
    </edge>
    <edge source="EGY" target="FRA">
      <data key="d0">1835205</data>
    </edge>
    <edge source="EGY" target="PSE">
      <data key="d0">101931</data>
    </edge>
    <edge source="EGY" target="DEU">
      <data key="d0">6374174</data>
    </edge>
    <edge source="EGY" target="GHA">
      <data key="d0">418258</data>
    </edge>
    <edge source="EGY" target="GRC">
      <data key="d0">569850</data>
    </edge>
    <edge source="EGY" target="HKG">
      <data key="d0">688972</data>
    </edge>
    <edge source="EGY" target="HUN">
      <data key="d0">2655026</data>
    </edge>
    <edge source="EGY" target="IRL">
      <data key="d0">872806</data>
    </edge>
    <edge source="EGY" target="ISR">
      <data key="d0">217379</data>
    </edge>
    <edge source="EGY" target="ITA">
      <data key="d0">3768871</data>
    </edge>
    <edge source="EGY" target="CIV">
      <data key="d0">788835</data>
    </edge>
    <edge source="EGY" target="JPN">
      <data key="d0">19314</data>
    </edge>
    <edge source="EGY" target="KAZ">
      <data key="d0">10954</data>
    </edge>
    <edge source="EGY" target="JOR">
      <data key="d0">4673171</data>
    </edge>
    <edge source="EGY" target="KOR">
      <data key="d0">64084</data>
    </edge>
    <edge source="EGY" target="LBN">
      <data key="d0">1533253</data>
    </edge>
    <edge source="EGY" target="LTU">
      <data key="d0">22552</data>
    </edge>
    <edge source="EGY" target="MYS">
      <data key="d0">109630</data>
    </edge>
    <edge source="EGY" target="MRT">
      <data key="d0">48491</data>
    </edge>
    <edge source="EGY" target="MUS">
      <data key="d0">25707</data>
    </edge>
    <edge source="EGY" target="MEX">
      <data key="d0">209852</data>
    </edge>
    <edge source="EGY" target="MAR">
      <data key="d0">906590</data>
    </edge>
    <edge source="EGY" target="OMN">
      <data key="d0">1647207</data>
    </edge>
    <edge source="EGY" target="NLD">
      <data key="d0">557643</data>
    </edge>
    <edge source="EGY" target="NER">
      <data key="d0">18137</data>
    </edge>
    <edge source="EGY" target="NOR">
      <data key="d0">337986</data>
    </edge>
    <edge source="EGY" target="POL">
      <data key="d0">2090598</data>
    </edge>
    <edge source="EGY" target="PRT">
      <data key="d0">91940</data>
    </edge>
    <edge source="EGY" target="ROU">
      <data key="d0">2984067</data>
    </edge>
    <edge source="EGY" target="RUS">
      <data key="d0">340056</data>
    </edge>
    <edge source="EGY" target="SAU">
      <data key="d0">4298991</data>
    </edge>
    <edge source="EGY" target="SEN">
      <data key="d0">423009</data>
    </edge>
    <edge source="EGY" target="IND">
      <data key="d0">182214</data>
    </edge>
    <edge source="EGY" target="SVN">
      <data key="d0">180115</data>
    </edge>
    <edge source="EGY" target="ZAF">
      <data key="d0">3603175</data>
    </edge>
    <edge source="EGY" target="ESP">
      <data key="d0">711308</data>
    </edge>
    <edge source="EGY" target="SWE">
      <data key="d0">934326</data>
    </edge>
    <edge source="EGY" target="THA">
      <data key="d0">44781</data>
    </edge>
    <edge source="EGY" target="TGO">
      <data key="d0">229143</data>
    </edge>
    <edge source="EGY" target="ARE">
      <data key="d0">4910843</data>
    </edge>
    <edge source="EGY" target="TUN">
      <data key="d0">1085257</data>
    </edge>
    <edge source="EGY" target="TUR">
      <data key="d0">483920</data>
    </edge>
    <edge source="EGY" target="UGA">
      <data key="d0">54929</data>
    </edge>
    <edge source="EGY" target="UKR">
      <data key="d0">144440</data>
    </edge>
    <edge source="EGY" target="GBR">
      <data key="d0">18069417</data>
    </edge>
    <edge source="EGY" target="TZA">
      <data key="d0">59079</data>
    </edge>
    <edge source="EGY" target="USA">
      <data key="d0">1830815</data>
    </edge>
    <edge source="EGY" target="BFA">
      <data key="d0">15132</data>
    </edge>
    <edge source="GBR" target="ALB">
      <data key="d0">57385</data>
    </edge>
    <edge source="GBR" target="DZA">
      <data key="d0">2094420</data>
    </edge>
    <edge source="GBR" target="AZE">
      <data key="d0">1874931</data>
    </edge>
    <edge source="GBR" target="ARG">
      <data key="d0">245543</data>
    </edge>
    <edge source="GBR" target="AUS">
      <data key="d0">28016889</data>
    </edge>
    <edge source="GBR" target="AUT">
      <data key="d0">6299842</data>
    </edge>
    <edge source="GBR" target="ARM">
      <data key="d0">173725</data>
    </edge>
    <edge source="GBR" target="BEL">
      <data key="d0">31287920</data>
    </edge>
    <edge source="GBR" target="BOL">
      <data key="d0">13616</data>
    </edge>
    <edge source="GBR" target="BWA">
      <data key="d0">50679</data>
    </edge>
    <edge source="GBR" target="BRA">
      <data key="d0">1786614</data>
    </edge>
    <edge source="GBR" target="BGR">
      <data key="d0">3404146</data>
    </edge>
    <edge source="GBR" target="BLR">
      <data key="d0">26375</data>
    </edge>
    <edge source="GBR" target="KHM">
      <data key="d0">13281</data>
    </edge>
    <edge source="GBR" target="CMR">
      <data key="d0">94784</data>
    </edge>
    <edge source="GBR" target="CAN">
      <data key="d0">3759035</data>
    </edge>
    <edge source="GBR" target="LKA">
      <data key="d0">297623</data>
    </edge>
    <edge source="GBR" target="CHL">
      <data key="d0">568601</data>
    </edge>
    <edge source="GBR" target="CHN">
      <data key="d0">8956970</data>
    </edge>
    <edge source="GBR" target="COL">
      <data key="d0">158827</data>
    </edge>
    <edge source="GBR" target="CRI">
      <data key="d0">22964</data>
    </edge>
    <edge source="GBR" target="HRV">
      <data key="d0">293284</data>
    </edge>
    <edge source="GBR" target="CZE">
      <data key="d0">5131016</data>
    </edge>
    <edge source="GBR" target="DNK">
      <data key="d0">9493885</data>
    </edge>
    <edge source="GBR" target="ECU">
      <data key="d0">381934</data>
    </edge>
    <edge source="GBR" target="ETH">
      <data key="d0">430963</data>
    </edge>
    <edge source="GBR" target="EST">
      <data key="d0">888136</data>
    </edge>
    <edge source="GBR" target="FIN">
      <data key="d0">6472015</data>
    </edge>
    <edge source="GBR" target="FRA">
      <data key="d0">110041860</data>
    </edge>
    <edge source="GBR" target="GEO">
      <data key="d0">4733100</data>
    </edge>
    <edge source="GBR" target="GMB">
      <data key="d0">58710</data>
    </edge>
    <edge source="GBR" target="DEU">
      <data key="d0">129200229</data>
    </edge>
    <edge source="GBR" target="GHA">
      <data key="d0">4151137</data>
    </edge>
    <edge source="GBR" target="GRC">
      <data key="d0">1807380</data>
    </edge>
    <edge source="GBR" target="GTM">
      <data key="d0">116376</data>
    </edge>
    <edge source="GBR" target="HKG">
      <data key="d0">7356299</data>
    </edge>
    <edge source="GBR" target="HUN">
      <data key="d0">4113758</data>
    </edge>
    <edge source="GBR" target="IDN">
      <data key="d0">581606</data>
    </edge>
    <edge source="GBR" target="IRL">
      <data key="d0">182756759</data>
    </edge>
    <edge source="GBR" target="ISR">
      <data key="d0">4062140</data>
    </edge>
    <edge source="GBR" target="ITA">
      <data key="d0">30853803</data>
    </edge>
    <edge source="GBR" target="CIV">
      <data key="d0">388803</data>
    </edge>
    <edge source="GBR" target="JAM">
      <data key="d0">36144</data>
    </edge>
    <edge source="GBR" target="JPN">
      <data key="d0">7240330</data>
    </edge>
    <edge source="GBR" target="KAZ">
      <data key="d0">37971404</data>
    </edge>
    <edge source="GBR" target="JOR">
      <data key="d0">2245365</data>
    </edge>
    <edge source="GBR" target="KOR">
      <data key="d0">7300350</data>
    </edge>
    <edge source="GBR" target="LBN">
      <data key="d0">948529</data>
    </edge>
    <edge source="GBR" target="LVA">
      <data key="d0">785559</data>
    </edge>
    <edge source="GBR" target="LTU">
      <data key="d0">1099348</data>
    </edge>
    <edge source="GBR" target="MDG">
      <data key="d0">12474</data>
    </edge>
    <edge source="GBR" target="MYS">
      <data key="d0">2685336</data>
    </edge>
    <edge source="GBR" target="MUS">
      <data key="d0">372709</data>
    </edge>
    <edge source="GBR" target="MEX">
      <data key="d0">3465940</data>
    </edge>
    <edge source="GBR" target="MDA">
      <data key="d0">20130</data>
    </edge>
    <edge source="GBR" target="MAR">
      <data key="d0">1416431</data>
    </edge>
    <edge source="GBR" target="OMN">
      <data key="d0">9047266</data>
    </edge>
    <edge source="GBR" target="NAM">
      <data key="d0">39567</data>
    </edge>
    <edge source="GBR" target="NLD">
      <data key="d0">90168441</data>
    </edge>
    <edge source="GBR" target="NZL">
      <data key="d0">4264856</data>
    </edge>
    <edge source="GBR" target="NIC">
      <data key="d0">12316</data>
    </edge>
    <edge source="GBR" target="NOR">
      <data key="d0">11492173</data>
    </edge>
    <edge source="GBR" target="PAK">
      <data key="d0">1011621</data>
    </edge>
    <edge source="GBR" target="PAN">
      <data key="d0">110265</data>
    </edge>
    <edge source="GBR" target="PRY">
      <data key="d0">214701</data>
    </edge>
    <edge source="GBR" target="PER">
      <data key="d0">95737</data>
    </edge>
    <edge source="GBR" target="PHL">
      <data key="d0">1223704</data>
    </edge>
    <edge source="GBR" target="POL">
      <data key="d0">17940533</data>
    </edge>
    <edge source="GBR" target="PRT">
      <data key="d0">4214159</data>
    </edge>
    <edge source="GBR" target="ROU">
      <data key="d0">1532507</data>
    </edge>
    <edge source="GBR" target="RUS">
      <data key="d0">4913370</data>
    </edge>
    <edge source="GBR" target="SAU">
      <data key="d0">11918074</data>
    </edge>
    <edge source="GBR" target="SEN">
      <data key="d0">632518</data>
    </edge>
    <edge source="GBR" target="SRB">
      <data key="d0">667095</data>
    </edge>
    <edge source="GBR" target="IND">
      <data key="d0">6943499</data>
    </edge>
    <edge source="GBR" target="SGP">
      <data key="d0">7482511</data>
    </edge>
    <edge source="GBR" target="SVK">
      <data key="d0">1243580</data>
    </edge>
    <edge source="GBR" target="VNM">
      <data key="d0">885010</data>
    </edge>
    <edge source="GBR" target="SVN">
      <data key="d0">318236</data>
    </edge>
    <edge source="GBR" target="ZAF">
      <data key="d0">4098116</data>
    </edge>
    <edge source="GBR" target="ZWE">
      <data key="d0">31141</data>
    </edge>
    <edge source="GBR" target="ESP">
      <data key="d0">22606358</data>
    </edge>
    <edge source="GBR" target="SWE">
      <data key="d0">41208514</data>
    </edge>
    <edge source="GBR" target="CHE">
      <data key="d0">7615712</data>
    </edge>
    <edge source="GBR" target="THA">
      <data key="d0">2720884</data>
    </edge>
    <edge source="GBR" target="ARE">
      <data key="d0">66958993</data>
    </edge>
    <edge source="GBR" target="TUN">
      <data key="d0">2054621</data>
    </edge>
    <edge source="GBR" target="TUR">
      <data key="d0">8127877</data>
    </edge>
    <edge source="GBR" target="UGA">
      <data key="d0">266043</data>
    </edge>
    <edge source="GBR" target="UKR">
      <data key="d0">926660</data>
    </edge>
    <edge source="GBR" target="EGY">
      <data key="d0">3145211</data>
    </edge>
    <edge source="GBR" target="TZA">
      <data key="d0">392420</data>
    </edge>
    <edge source="GBR" target="USA">
      <data key="d0">61438112</data>
    </edge>
    <edge source="GBR" target="BFA">
      <data key="d0">65355</data>
    </edge>
    <edge source="GBR" target="URY">
      <data key="d0">79603</data>
    </edge>
    <edge source="ARG" target="BOL">
      <data key="d0">1473552</data>
    </edge>
    <edge source="ARG" target="BRA">
      <data key="d0">426237</data>
    </edge>
    <edge source="ARG" target="CHL">
      <data key="d0">1387352</data>
    </edge>
    <edge source="ARG" target="COL">
      <data key="d0">267453</data>
    </edge>
    <edge source="ARG" target="ECU">
      <data key="d0">19393</data>
    </edge>
    <edge source="ARG" target="SLV">
      <data key="d0">224308</data>
    </edge>
    <edge source="ARG" target="FIN">
      <data key="d0">26210</data>
    </edge>
    <edge source="ARG" target="GTM">
      <data key="d0">355050</data>
    </edge>
    <edge source="ARG" target="ITA">
      <data key="d0">139821</data>
    </edge>
    <edge source="ARG" target="MEX">
      <data key="d0">16905</data>
    </edge>
    <edge source="ARG" target="PAN">
      <data key="d0">15000</data>
    </edge>
    <edge source="ARG" target="PRY">
      <data key="d0">3107856</data>
    </edge>
    <edge source="ARG" target="PER">
      <data key="d0">1105439</data>
    </edge>
    <edge source="ARG" target="PHL">
      <data key="d0">52616</data>
    </edge>
    <edge source="ARG" target="POL">
      <data key="d0">125445</data>
    </edge>
    <edge source="ARG" target="RUS">
      <data key="d0">47105</data>
    </edge>
    <edge source="ARG" target="SGP">
      <data key="d0">23800</data>
    </edge>
    <edge source="ARG" target="EGY">
      <data key="d0">41995</data>
    </edge>
    <edge source="ARG" target="USA">
      <data key="d0">374634</data>
    </edge>
    <edge source="ARG" target="URY">
      <data key="d0">8045028</data>
    </edge>
    <edge source="BOL" target="BRA">
      <data key="d0">16823</data>
    </edge>
    <edge source="BOL" target="CHL">
      <data key="d0">96280</data>
    </edge>
    <edge source="BOL" target="COL">
      <data key="d0">39775</data>
    </edge>
    <edge source="BOL" target="FRA">
      <data key="d0">209617</data>
    </edge>
    <edge source="BOL" target="PER">
      <data key="d0">25588</data>
    </edge>
    <edge source="BOL" target="TZA">
      <data key="d0">628818</data>
    </edge>
    <edge source="BRA" target="DZA">
      <data key="d0">17664</data>
    </edge>
    <edge source="BRA" target="ARG">
      <data key="d0">3982500</data>
    </edge>
    <edge source="BRA" target="AUS">
      <data key="d0">99818</data>
    </edge>
    <edge source="BRA" target="AUT">
      <data key="d0">33420</data>
    </edge>
    <edge source="BRA" target="BEL">
      <data key="d0">119079</data>
    </edge>
    <edge source="BRA" target="BOL">
      <data key="d0">8518045</data>
    </edge>
    <edge source="BRA" target="BGR">
      <data key="d0">20053</data>
    </edge>
    <edge source="BRA" target="CMR">
      <data key="d0">20081</data>
    </edge>
    <edge source="BRA" target="CAN">
      <data key="d0">264080</data>
    </edge>
    <edge source="BRA" target="CHL">
      <data key="d0">4307776</data>
    </edge>
    <edge source="BRA" target="CHN">
      <data key="d0">337129</data>
    </edge>
    <edge source="BRA" target="COL">
      <data key="d0">403437</data>
    </edge>
    <edge source="BRA" target="CRI">
      <data key="d0">123919</data>
    </edge>
    <edge source="BRA" target="ECU">
      <data key="d0">54221</data>
    </edge>
    <edge source="BRA" target="SLV">
      <data key="d0">31776</data>
    </edge>
    <edge source="BRA" target="FIN">
      <data key="d0">18764</data>
    </edge>
    <edge source="BRA" target="FRA">
      <data key="d0">786070</data>
    </edge>
    <edge source="BRA" target="DEU">
      <data key="d0">205957</data>
    </edge>
    <edge source="BRA" target="GHA">
      <data key="d0">1901476</data>
    </edge>
    <edge source="BRA" target="GTM">
      <data key="d0">105780</data>
    </edge>
    <edge source="BRA" target="HND">
      <data key="d0">36795</data>
    </edge>
    <edge source="BRA" target="HKG">
      <data key="d0">57049</data>
    </edge>
    <edge source="BRA" target="IDN">
      <data key="d0">548178</data>
    </edge>
    <edge source="BRA" target="ISR">
      <data key="d0">37674</data>
    </edge>
    <edge source="BRA" target="ITA">
      <data key="d0">192252</data>
    </edge>
    <edge source="BRA" target="LBN">
      <data key="d0">25359</data>
    </edge>
    <edge source="BRA" target="MEX">
      <data key="d0">665651</data>
    </edge>
    <edge source="BRA" target="MAR">
      <data key="d0">11570</data>
    </edge>
    <edge source="BRA" target="NIC">
      <data key="d0">194905</data>
    </edge>
    <edge source="BRA" target="PAN">
      <data key="d0">3284438</data>
    </edge>
    <edge source="BRA" target="PRY">
      <data key="d0">13708657</data>
    </edge>
    <edge source="BRA" target="PER">
      <data key="d0">3553103</data>
    </edge>
    <edge source="BRA" target="PHL">
      <data key="d0">15918</data>
    </edge>
    <edge source="BRA" target="PRT">
      <data key="d0">48193</data>
    </edge>
    <edge source="BRA" target="RUS">
      <data key="d0">25674</data>
    </edge>
    <edge source="BRA" target="SEN">
      <data key="d0">105314</data>
    </edge>
    <edge source="BRA" target="IND">
      <data key="d0">40361</data>
    </edge>
    <edge source="BRA" target="SGP">
      <data key="d0">136673</data>
    </edge>
    <edge source="BRA" target="ZAF">
      <data key="d0">50216</data>
    </edge>
    <edge source="BRA" target="ESP">
      <data key="d0">115897</data>
    </edge>
    <edge source="BRA" target="THA">
      <data key="d0">19148</data>
    </edge>
    <edge source="BRA" target="ARE">
      <data key="d0">118038</data>
    </edge>
    <edge source="BRA" target="TUN">
      <data key="d0">14719</data>
    </edge>
    <edge source="BRA" target="GBR">
      <data key="d0">111484</data>
    </edge>
    <edge source="BRA" target="USA">
      <data key="d0">9798621</data>
    </edge>
    <edge source="BRA" target="URY">
      <data key="d0">4207688</data>
    </edge>
    <edge source="CHL" target="ARG">
      <data key="d0">882111</data>
    </edge>
    <edge source="CHL" target="BOL">
      <data key="d0">4922654</data>
    </edge>
    <edge source="CHL" target="BRA">
      <data key="d0">92192</data>
    </edge>
    <edge source="CHL" target="CAN">
      <data key="d0">69985</data>
    </edge>
    <edge source="CHL" target="CHN">
      <data key="d0">116704</data>
    </edge>
    <edge source="CHL" target="COL">
      <data key="d0">1577441</data>
    </edge>
    <edge source="CHL" target="CRI">
      <data key="d0">71990</data>
    </edge>
    <edge source="CHL" target="ECU">
      <data key="d0">555076</data>
    </edge>
    <edge source="CHL" target="SLV">
      <data key="d0">109244</data>
    </edge>
    <edge source="CHL" target="FRA">
      <data key="d0">61975</data>
    </edge>
    <edge source="CHL" target="DEU">
      <data key="d0">26552</data>
    </edge>
    <edge source="CHL" target="GRC">
      <data key="d0">32687</data>
    </edge>
    <edge source="CHL" target="GTM">
      <data key="d0">203331</data>
    </edge>
    <edge source="CHL" target="JAM">
      <data key="d0">76097</data>
    </edge>
    <edge source="CHL" target="MEX">
      <data key="d0">1417072</data>
    </edge>
    <edge source="CHL" target="NLD">
      <data key="d0">17406</data>
    </edge>
    <edge source="CHL" target="NZL">
      <data key="d0">29320</data>
    </edge>
    <edge source="CHL" target="NIC">
      <data key="d0">165904</data>
    </edge>
    <edge source="CHL" target="PAN">
      <data key="d0">599343</data>
    </edge>
    <edge source="CHL" target="PRY">
      <data key="d0">3152948</data>
    </edge>
    <edge source="CHL" target="PER">
      <data key="d0">3308877</data>
    </edge>
    <edge source="CHL" target="PRT">
      <data key="d0">49209</data>
    </edge>
    <edge source="CHL" target="SGP">
      <data key="d0">87635</data>
    </edge>
    <edge source="CHL" target="ZAF">
      <data key="d0">43487</data>
    </edge>
    <edge source="CHL" target="ESP">
      <data key="d0">29328</data>
    </edge>
    <edge source="CHL" target="SWE">
      <data key="d0">14491</data>
    </edge>
    <edge source="CHL" target="EGY">
      <data key="d0">41758</data>
    </edge>
    <edge source="CHL" target="GBR">
      <data key="d0">41768</data>
    </edge>
    <edge source="CHL" target="USA">
      <data key="d0">926051</data>
    </edge>
    <edge source="CHL" target="URY">
      <data key="d0">163450</data>
    </edge>
    <edge source="COL" target="ARG">
      <data key="d0">51649</data>
    </edge>
    <edge source="COL" target="BOL">
      <data key="d0">2508713</data>
    </edge>
    <edge source="COL" target="BRA">
      <data key="d0">806417</data>
    </edge>
    <edge source="COL" target="CAN">
      <data key="d0">22500</data>
    </edge>
    <edge source="COL" target="CHL">
      <data key="d0">5579298</data>
    </edge>
    <edge source="COL" target="CRI">
      <data key="d0">4556617</data>
    </edge>
    <edge source="COL" target="ECU">
      <data key="d0">2683692</data>
    </edge>
    <edge source="COL" target="SLV">
      <data key="d0">622128</data>
    </edge>
    <edge source="COL" target="GTM">
      <data key="d0">1208735</data>
    </edge>
    <edge source="COL" target="HND">
      <data key="d0">3016412</data>
    </edge>
    <edge source="COL" target="ITA">
      <data key="d0">44990</data>
    </edge>
    <edge source="COL" target="CIV">
      <data key="d0">23967</data>
    </edge>
    <edge source="COL" target="JAM">
      <data key="d0">2282362</data>
    </edge>
    <edge source="COL" target="KOR">
      <data key="d0">761486</data>
    </edge>
    <edge source="COL" target="MEX">
      <data key="d0">2732253</data>
    </edge>
    <edge source="COL" target="NIC">
      <data key="d0">55160</data>
    </edge>
    <edge source="COL" target="PAN">
      <data key="d0">10722182</data>
    </edge>
    <edge source="COL" target="PRY">
      <data key="d0">162099</data>
    </edge>
    <edge source="COL" target="PER">
      <data key="d0">8270185</data>
    </edge>
    <edge source="COL" target="IND">
      <data key="d0">279239</data>
    </edge>
    <edge source="COL" target="ESP">
      <data key="d0">13394</data>
    </edge>
    <edge source="COL" target="SWE">
      <data key="d0">46591</data>
    </edge>
    <edge source="COL" target="USA">
      <data key="d0">6808244</data>
    </edge>
    <edge source="COL" target="URY">
      <data key="d0">273898</data>
    </edge>
    <edge source="ECU" target="ARG">
      <data key="d0">2193364</data>
    </edge>
    <edge source="ECU" target="BEL">
      <data key="d0">64943</data>
    </edge>
    <edge source="ECU" target="BOL">
      <data key="d0">1007846</data>
    </edge>
    <edge source="ECU" target="CHL">
      <data key="d0">3585617</data>
    </edge>
    <edge source="ECU" target="COL">
      <data key="d0">3037698</data>
    </edge>
    <edge source="ECU" target="CRI">
      <data key="d0">362050</data>
    </edge>
    <edge source="ECU" target="SLV">
      <data key="d0">1014632</data>
    </edge>
    <edge source="ECU" target="GTM">
      <data key="d0">1179205</data>
    </edge>
    <edge source="ECU" target="HND">
      <data key="d0">250552</data>
    </edge>
    <edge source="ECU" target="JAM">
      <data key="d0">580410</data>
    </edge>
    <edge source="ECU" target="PAN">
      <data key="d0">760464</data>
    </edge>
    <edge source="ECU" target="PER">
      <data key="d0">878186</data>
    </edge>
    <edge source="ECU" target="USA">
      <data key="d0">3567119</data>
    </edge>
    <edge source="SLV" target="CHN">
      <data key="d0">85296</data>
    </edge>
    <edge source="SLV" target="CRI">
      <data key="d0">613522</data>
    </edge>
    <edge source="SLV" target="ECU">
      <data key="d0">10886</data>
    </edge>
    <edge source="SLV" target="GTM">
      <data key="d0">670235</data>
    </edge>
    <edge source="SLV" target="HND">
      <data key="d0">588011</data>
    </edge>
    <edge source="SLV" target="MYS">
      <data key="d0">25671</data>
    </edge>
    <edge source="SLV" target="NIC">
      <data key="d0">271776</data>
    </edge>
    <edge source="SLV" target="PAN">
      <data key="d0">881399</data>
    </edge>
    <edge source="SLV" target="USA">
      <data key="d0">438425</data>
    </edge>
    <edge source="FIN" target="DZA">
      <data key="d0">3429853</data>
    </edge>
    <edge source="FIN" target="AUS">
      <data key="d0">687544</data>
    </edge>
    <edge source="FIN" target="AUT">
      <data key="d0">10039129</data>
    </edge>
    <edge source="FIN" target="ARM">
      <data key="d0">215128</data>
    </edge>
    <edge source="FIN" target="BEL">
      <data key="d0">2660034</data>
    </edge>
    <edge source="FIN" target="BOL">
      <data key="d0">11769</data>
    </edge>
    <edge source="FIN" target="BRA">
      <data key="d0">1521747</data>
    </edge>
    <edge source="FIN" target="BGR">
      <data key="d0">1345162</data>
    </edge>
    <edge source="FIN" target="BLR">
      <data key="d0">297637</data>
    </edge>
    <edge source="FIN" target="CAN">
      <data key="d0">512328</data>
    </edge>
    <edge source="FIN" target="CHL">
      <data key="d0">37063</data>
    </edge>
    <edge source="FIN" target="CHN">
      <data key="d0">1203233</data>
    </edge>
    <edge source="FIN" target="COL">
      <data key="d0">1629968</data>
    </edge>
    <edge source="FIN" target="CRI">
      <data key="d0">29625</data>
    </edge>
    <edge source="FIN" target="HRV">
      <data key="d0">141856</data>
    </edge>
    <edge source="FIN" target="CZE">
      <data key="d0">2236959</data>
    </edge>
    <edge source="FIN" target="DNK">
      <data key="d0">6733651</data>
    </edge>
    <edge source="FIN" target="EST">
      <data key="d0">43316095</data>
    </edge>
    <edge source="FIN" target="FRA">
      <data key="d0">33242932</data>
    </edge>
    <edge source="FIN" target="DEU">
      <data key="d0">34795400</data>
    </edge>
    <edge source="FIN" target="GHA">
      <data key="d0">20276</data>
    </edge>
    <edge source="FIN" target="GRC">
      <data key="d0">256605</data>
    </edge>
    <edge source="FIN" target="HKG">
      <data key="d0">2269679</data>
    </edge>
    <edge source="FIN" target="HUN">
      <data key="d0">914637</data>
    </edge>
    <edge source="FIN" target="IDN">
      <data key="d0">168832</data>
    </edge>
    <edge source="FIN" target="IRL">
      <data key="d0">597842</data>
    </edge>
    <edge source="FIN" target="ISR">
      <data key="d0">582283</data>
    </edge>
    <edge source="FIN" target="ITA">
      <data key="d0">4118990</data>
    </edge>
    <edge source="FIN" target="JPN">
      <data key="d0">9676178</data>
    </edge>
    <edge source="FIN" target="KAZ">
      <data key="d0">631927</data>
    </edge>
    <edge source="FIN" target="JOR">
      <data key="d0">180306</data>
    </edge>
    <edge source="FIN" target="KOR">
      <data key="d0">514536</data>
    </edge>
    <edge source="FIN" target="LBN">
      <data key="d0">13036</data>
    </edge>
    <edge source="FIN" target="LVA">
      <data key="d0">2923519</data>
    </edge>
    <edge source="FIN" target="LTU">
      <data key="d0">866312</data>
    </edge>
    <edge source="FIN" target="MYS">
      <data key="d0">28565</data>
    </edge>
    <edge source="FIN" target="MEX">
      <data key="d0">66930</data>
    </edge>
    <edge source="FIN" target="MDA">
      <data key="d0">35055</data>
    </edge>
    <edge source="FIN" target="MAR">
      <data key="d0">97652</data>
    </edge>
    <edge source="FIN" target="OMN">
      <data key="d0">275488</data>
    </edge>
    <edge source="FIN" target="NLD">
      <data key="d0">5040996</data>
    </edge>
    <edge source="FIN" target="NZL">
      <data key="d0">52085</data>
    </edge>
    <edge source="FIN" target="NOR">
      <data key="d0">35745146</data>
    </edge>
    <edge source="FIN" target="PAK">
      <data key="d0">80930</data>
    </edge>
    <edge source="FIN" target="PAN">
      <data key="d0">13589</data>
    </edge>
    <edge source="FIN" target="PER">
      <data key="d0">138999</data>
    </edge>
    <edge source="FIN" target="POL">
      <data key="d0">3915296</data>
    </edge>
    <edge source="FIN" target="PRT">
      <data key="d0">396119</data>
    </edge>
    <edge source="FIN" target="ROU">
      <data key="d0">142892</data>
    </edge>
    <edge source="FIN" target="RUS">
      <data key="d0">23565093</data>
    </edge>
    <edge source="FIN" target="SAU">
      <data key="d0">571530</data>
    </edge>
    <edge source="FIN" target="SRB">
      <data key="d0">12298</data>
    </edge>
    <edge source="FIN" target="IND">
      <data key="d0">1670887</data>
    </edge>
    <edge source="FIN" target="SGP">
      <data key="d0">262491</data>
    </edge>
    <edge source="FIN" target="SVK">
      <data key="d0">1825192</data>
    </edge>
    <edge source="FIN" target="VNM">
      <data key="d0">71894</data>
    </edge>
    <edge source="FIN" target="SVN">
      <data key="d0">717611</data>
    </edge>
    <edge source="FIN" target="ZAF">
      <data key="d0">2163392</data>
    </edge>
    <edge source="FIN" target="ESP">
      <data key="d0">3432804</data>
    </edge>
    <edge source="FIN" target="SWE">
      <data key="d0">58546876</data>
    </edge>
    <edge source="FIN" target="CHE">
      <data key="d0">4199405</data>
    </edge>
    <edge source="FIN" target="THA">
      <data key="d0">62096</data>
    </edge>
    <edge source="FIN" target="ARE">
      <data key="d0">5078591</data>
    </edge>
    <edge source="FIN" target="TUR">
      <data key="d0">1210280</data>
    </edge>
    <edge source="FIN" target="UKR">
      <data key="d0">1219417</data>
    </edge>
    <edge source="FIN" target="GBR">
      <data key="d0">15687115</data>
    </edge>
    <edge source="FIN" target="USA">
      <data key="d0">4196700</data>
    </edge>
    <edge source="FIN" target="URY">
      <data key="d0">20122</data>
    </edge>
    <edge source="GTM" target="BOL">
      <data key="d0">26055</data>
    </edge>
    <edge source="GTM" target="CHL">
      <data key="d0">1470970</data>
    </edge>
    <edge source="GTM" target="COL">
      <data key="d0">34204</data>
    </edge>
    <edge source="GTM" target="CRI">
      <data key="d0">2571503</data>
    </edge>
    <edge source="GTM" target="SLV">
      <data key="d0">3107524</data>
    </edge>
    <edge source="GTM" target="DEU">
      <data key="d0">14316</data>
    </edge>
    <edge source="GTM" target="HND">
      <data key="d0">3182455</data>
    </edge>
    <edge source="GTM" target="JAM">
      <data key="d0">226720</data>
    </edge>
    <edge source="GTM" target="MEX">
      <data key="d0">299618</data>
    </edge>
    <edge source="GTM" target="NIC">
      <data key="d0">1827276</data>
    </edge>
    <edge source="GTM" target="PAN">
      <data key="d0">304250</data>
    </edge>
    <edge source="GTM" target="PER">
      <data key="d0">21920</data>
    </edge>
    <edge source="GTM" target="SAU">
      <data key="d0">260245</data>
    </edge>
    <edge source="GTM" target="USA">
      <data key="d0">46948</data>
    </edge>
    <edge source="MEX" target="ARG">
      <data key="d0">309291</data>
    </edge>
    <edge source="MEX" target="AUS">
      <data key="d0">547935</data>
    </edge>
    <edge source="MEX" target="BEL">
      <data key="d0">575985</data>
    </edge>
    <edge source="MEX" target="BOL">
      <data key="d0">839614</data>
    </edge>
    <edge source="MEX" target="BRA">
      <data key="d0">1219846</data>
    </edge>
    <edge source="MEX" target="CAN">
      <data key="d0">58357321</data>
    </edge>
    <edge source="MEX" target="CHL">
      <data key="d0">9004517</data>
    </edge>
    <edge source="MEX" target="CHN">
      <data key="d0">76805</data>
    </edge>
    <edge source="MEX" target="COL">
      <data key="d0">2156085</data>
    </edge>
    <edge source="MEX" target="CRI">
      <data key="d0">4561702</data>
    </edge>
    <edge source="MEX" target="DNK">
      <data key="d0">19674</data>
    </edge>
    <edge source="MEX" target="ECU">
      <data key="d0">257193</data>
    </edge>
    <edge source="MEX" target="SLV">
      <data key="d0">1814806</data>
    </edge>
    <edge source="MEX" target="FIN">
      <data key="d0">30958</data>
    </edge>
    <edge source="MEX" target="FRA">
      <data key="d0">378695</data>
    </edge>
    <edge source="MEX" target="DEU">
      <data key="d0">181337</data>
    </edge>
    <edge source="MEX" target="GHA">
      <data key="d0">35269</data>
    </edge>
    <edge source="MEX" target="GTM">
      <data key="d0">5485647</data>
    </edge>
    <edge source="MEX" target="HND">
      <data key="d0">2535255</data>
    </edge>
    <edge source="MEX" target="HKG">
      <data key="d0">338573</data>
    </edge>
    <edge source="MEX" target="HUN">
      <data key="d0">8157204</data>
    </edge>
    <edge source="MEX" target="IDN">
      <data key="d0">47143</data>
    </edge>
    <edge source="MEX" target="IRL">
      <data key="d0">262331</data>
    </edge>
    <edge source="MEX" target="ISR">
      <data key="d0">34291</data>
    </edge>
    <edge source="MEX" target="ITA">
      <data key="d0">417556</data>
    </edge>
    <edge source="MEX" target="JAM">
      <data key="d0">869634</data>
    </edge>
    <edge source="MEX" target="JPN">
      <data key="d0">251139</data>
    </edge>
    <edge source="MEX" target="NLD">
      <data key="d0">186997</data>
    </edge>
    <edge source="MEX" target="NZL">
      <data key="d0">47282</data>
    </edge>
    <edge source="MEX" target="NIC">
      <data key="d0">3251540</data>
    </edge>
    <edge source="MEX" target="NOR">
      <data key="d0">34236</data>
    </edge>
    <edge source="MEX" target="PAN">
      <data key="d0">5889592</data>
    </edge>
    <edge source="MEX" target="PRY">
      <data key="d0">129951</data>
    </edge>
    <edge source="MEX" target="PER">
      <data key="d0">3652620</data>
    </edge>
    <edge source="MEX" target="PHL">
      <data key="d0">1579324</data>
    </edge>
    <edge source="MEX" target="POL">
      <data key="d0">96197</data>
    </edge>
    <edge source="MEX" target="SAU">
      <data key="d0">549203</data>
    </edge>
    <edge source="MEX" target="IND">
      <data key="d0">65365</data>
    </edge>
    <edge source="MEX" target="SGP">
      <data key="d0">30789</data>
    </edge>
    <edge source="MEX" target="VNM">
      <data key="d0">66282</data>
    </edge>
    <edge source="MEX" target="ESP">
      <data key="d0">360215</data>
    </edge>
    <edge source="MEX" target="SWE">
      <data key="d0">35573</data>
    </edge>
    <edge source="MEX" target="CHE">
      <data key="d0">40357</data>
    </edge>
    <edge source="MEX" target="THA">
      <data key="d0">19032</data>
    </edge>
    <edge source="MEX" target="ARE">
      <data key="d0">176552</data>
    </edge>
    <edge source="MEX" target="TUR">
      <data key="d0">16670</data>
    </edge>
    <edge source="MEX" target="EGY">
      <data key="d0">12770</data>
    </edge>
    <edge source="MEX" target="GBR">
      <data key="d0">477720</data>
    </edge>
    <edge source="MEX" target="USA">
      <data key="d0">2949241911</data>
    </edge>
    <edge source="MEX" target="URY">
      <data key="d0">149460</data>
    </edge>
    <edge source="PAN" target="BEL">
      <data key="d0">43789</data>
    </edge>
    <edge source="PAN" target="BOL">
      <data key="d0">43032</data>
    </edge>
    <edge source="PAN" target="BRA">
      <data key="d0">1111717</data>
    </edge>
    <edge source="PAN" target="CHL">
      <data key="d0">713621</data>
    </edge>
    <edge source="PAN" target="COL">
      <data key="d0">5583611</data>
    </edge>
    <edge source="PAN" target="CRI">
      <data key="d0">3708725</data>
    </edge>
    <edge source="PAN" target="ECU">
      <data key="d0">1190816</data>
    </edge>
    <edge source="PAN" target="SLV">
      <data key="d0">1231178</data>
    </edge>
    <edge source="PAN" target="GTM">
      <data key="d0">1898451</data>
    </edge>
    <edge source="PAN" target="HND">
      <data key="d0">2449131</data>
    </edge>
    <edge source="PAN" target="JAM">
      <data key="d0">1035963</data>
    </edge>
    <edge source="PAN" target="MEX">
      <data key="d0">128005</data>
    </edge>
    <edge source="PAN" target="NIC">
      <data key="d0">2348892</data>
    </edge>
    <edge source="PAN" target="PRY">
      <data key="d0">695541</data>
    </edge>
    <edge source="PAN" target="PER">
      <data key="d0">385806</data>
    </edge>
    <edge source="PAN" target="ESP">
      <data key="d0">32812</data>
    </edge>
    <edge source="PAN" target="USA">
      <data key="d0">686751</data>
    </edge>
    <edge source="PAN" target="URY">
      <data key="d0">75127</data>
    </edge>
    <edge source="PRY" target="ARG">
      <data key="d0">66372</data>
    </edge>
    <edge source="PRY" target="BRA">
      <data key="d0">265833</data>
    </edge>
    <edge source="PRY" target="CAN">
      <data key="d0">101137</data>
    </edge>
    <edge source="PRY" target="CHL">
      <data key="d0">15748</data>
    </edge>
    <edge source="PRY" target="LBN">
      <data key="d0">10741</data>
    </edge>
    <edge source="PRY" target="PAN">
      <data key="d0">11813</data>
    </edge>
    <edge source="PRY" target="PER">
      <data key="d0">55125</data>
    </edge>
    <edge source="PRY" target="URY">
      <data key="d0">104685</data>
    </edge>
    <edge source="PER" target="ARG">
      <data key="d0">30435</data>
    </edge>
    <edge source="PER" target="BOL">
      <data key="d0">2229336</data>
    </edge>
    <edge source="PER" target="CHL">
      <data key="d0">2410632</data>
    </edge>
    <edge source="PER" target="COL">
      <data key="d0">1369773</data>
    </edge>
    <edge source="PER" target="CRI">
      <data key="d0">148768</data>
    </edge>
    <edge source="PER" target="ECU">
      <data key="d0">276865</data>
    </edge>
    <edge source="PER" target="SLV">
      <data key="d0">22878</data>
    </edge>
    <edge source="PER" target="GTM">
      <data key="d0">19964</data>
    </edge>
    <edge source="PER" target="MEX">
      <data key="d0">384163</data>
    </edge>
    <edge source="PER" target="NIC">
      <data key="d0">23539</data>
    </edge>
    <edge source="PER" target="PAN">
      <data key="d0">16223</data>
    </edge>
    <edge source="PER" target="PRY">
      <data key="d0">12140</data>
    </edge>
    <edge source="PER" target="ESP">
      <data key="d0">16575</data>
    </edge>
    <edge source="PER" target="USA">
      <data key="d0">330741</data>
    </edge>
    <edge source="PER" target="URY">
      <data key="d0">65941</data>
    </edge>
    <edge source="PHL" target="AUS">
      <data key="d0">1453601</data>
    </edge>
    <edge source="PHL" target="BEL">
      <data key="d0">651306</data>
    </edge>
    <edge source="PHL" target="BRA">
      <data key="d0">43972</data>
    </edge>
    <edge source="PHL" target="CAN">
      <data key="d0">329414</data>
    </edge>
    <edge source="PHL" target="CHL">
      <data key="d0">368676</data>
    </edge>
    <edge source="PHL" target="CHN">
      <data key="d0">394197</data>
    </edge>
    <edge source="PHL" target="COL">
      <data key="d0">154688</data>
    </edge>
    <edge source="PHL" target="DNK">
      <data key="d0">42220</data>
    </edge>
    <edge source="PHL" target="FIN">
      <data key="d0">16702</data>
    </edge>
    <edge source="PHL" target="FRA">
      <data key="d0">962315</data>
    </edge>
    <edge source="PHL" target="DEU">
      <data key="d0">3615335</data>
    </edge>
    <edge source="PHL" target="GRC">
      <data key="d0">13600</data>
    </edge>
    <edge source="PHL" target="GTM">
      <data key="d0">27949</data>
    </edge>
    <edge source="PHL" target="HKG">
      <data key="d0">2171715</data>
    </edge>
    <edge source="PHL" target="IDN">
      <data key="d0">751790</data>
    </edge>
    <edge source="PHL" target="IRL">
      <data key="d0">135154</data>
    </edge>
    <edge source="PHL" target="ISR">
      <data key="d0">15782</data>
    </edge>
    <edge source="PHL" target="ITA">
      <data key="d0">39785</data>
    </edge>
    <edge source="PHL" target="JPN">
      <data key="d0">28718567</data>
    </edge>
    <edge source="PHL" target="KOR">
      <data key="d0">107072</data>
    </edge>
    <edge source="PHL" target="LBN">
      <data key="d0">120226</data>
    </edge>
    <edge source="PHL" target="LVA">
      <data key="d0">17621</data>
    </edge>
    <edge source="PHL" target="MYS">
      <data key="d0">312299</data>
    </edge>
    <edge source="PHL" target="MUS">
      <data key="d0">137330</data>
    </edge>
    <edge source="PHL" target="MEX">
      <data key="d0">52686</data>
    </edge>
    <edge source="PHL" target="MAR">
      <data key="d0">350752</data>
    </edge>
    <edge source="PHL" target="OMN">
      <data key="d0">125638</data>
    </edge>
    <edge source="PHL" target="NLD">
      <data key="d0">881595</data>
    </edge>
    <edge source="PHL" target="NZL">
      <data key="d0">82602</data>
    </edge>
    <edge source="PHL" target="PAK">
      <data key="d0">729126</data>
    </edge>
    <edge source="PHL" target="PER">
      <data key="d0">241422</data>
    </edge>
    <edge source="PHL" target="POL">
      <data key="d0">818847</data>
    </edge>
    <edge source="PHL" target="PRT">
      <data key="d0">448261</data>
    </edge>
    <edge source="PHL" target="RUS">
      <data key="d0">32105</data>
    </edge>
    <edge source="PHL" target="SAU">
      <data key="d0">2326428</data>
    </edge>
    <edge source="PHL" target="IND">
      <data key="d0">85994</data>
    </edge>
    <edge source="PHL" target="SGP">
      <data key="d0">94958</data>
    </edge>
    <edge source="PHL" target="VNM">
      <data key="d0">342318</data>
    </edge>
    <edge source="PHL" target="ZAF">
      <data key="d0">457586</data>
    </edge>
    <edge source="PHL" target="ESP">
      <data key="d0">590394</data>
    </edge>
    <edge source="PHL" target="SWE">
      <data key="d0">49942</data>
    </edge>
    <edge source="PHL" target="CHE">
      <data key="d0">72787</data>
    </edge>
    <edge source="PHL" target="THA">
      <data key="d0">205928</data>
    </edge>
    <edge source="PHL" target="ARE">
      <data key="d0">2890059</data>
    </edge>
    <edge source="PHL" target="TUR">
      <data key="d0">34137</data>
    </edge>
    <edge source="PHL" target="UGA">
      <data key="d0">44306</data>
    </edge>
    <edge source="PHL" target="EGY">
      <data key="d0">59813</data>
    </edge>
    <edge source="PHL" target="GBR">
      <data key="d0">1380400</data>
    </edge>
    <edge source="PHL" target="TZA">
      <data key="d0">24628</data>
    </edge>
    <edge source="PHL" target="USA">
      <data key="d0">22686667</data>
    </edge>
    <edge source="POL" target="ALB">
      <data key="d0">66879</data>
    </edge>
    <edge source="POL" target="DZA">
      <data key="d0">980711</data>
    </edge>
    <edge source="POL" target="AZE">
      <data key="d0">1310789</data>
    </edge>
    <edge source="POL" target="ARG">
      <data key="d0">545173</data>
    </edge>
    <edge source="POL" target="AUS">
      <data key="d0">3449370</data>
    </edge>
    <edge source="POL" target="AUT">
      <data key="d0">53523884</data>
    </edge>
    <edge source="POL" target="ARM">
      <data key="d0">382749</data>
    </edge>
    <edge source="POL" target="BEL">
      <data key="d0">22036009</data>
    </edge>
    <edge source="POL" target="BWA">
      <data key="d0">12500</data>
    </edge>
    <edge source="POL" target="BRA">
      <data key="d0">954652</data>
    </edge>
    <edge source="POL" target="BGR">
      <data key="d0">4056316</data>
    </edge>
    <edge source="POL" target="BLR">
      <data key="d0">8818085</data>
    </edge>
    <edge source="POL" target="CMR">
      <data key="d0">79425</data>
    </edge>
    <edge source="POL" target="CAN">
      <data key="d0">12417638</data>
    </edge>
    <edge source="POL" target="LKA">
      <data key="d0">13602</data>
    </edge>
    <edge source="POL" target="CHL">
      <data key="d0">319989</data>
    </edge>
    <edge source="POL" target="CHN">
      <data key="d0">24492253</data>
    </edge>
    <edge source="POL" target="COL">
      <data key="d0">173096</data>
    </edge>
    <edge source="POL" target="CRI">
      <data key="d0">24662</data>
    </edge>
    <edge source="POL" target="HRV">
      <data key="d0">4598466</data>
    </edge>
    <edge source="POL" target="CZE">
      <data key="d0">58048470</data>
    </edge>
    <edge source="POL" target="BEN">
      <data key="d0">21028</data>
    </edge>
    <edge source="POL" target="DNK">
      <data key="d0">30822069</data>
    </edge>
    <edge source="POL" target="SLV">
      <data key="d0">165106</data>
    </edge>
    <edge source="POL" target="ETH">
      <data key="d0">424367</data>
    </edge>
    <edge source="POL" target="EST">
      <data key="d0">9398055</data>
    </edge>
    <edge source="POL" target="FIN">
      <data key="d0">40457545</data>
    </edge>
    <edge source="POL" target="FRA">
      <data key="d0">124419889</data>
    </edge>
    <edge source="POL" target="GEO">
      <data key="d0">750706</data>
    </edge>
    <edge source="POL" target="DEU">
      <data key="d0">433056551</data>
    </edge>
    <edge source="POL" target="GHA">
      <data key="d0">179643</data>
    </edge>
    <edge source="POL" target="GRC">
      <data key="d0">1353199</data>
    </edge>
    <edge source="POL" target="GTM">
      <data key="d0">14640</data>
    </edge>
    <edge source="POL" target="HKG">
      <data key="d0">1774546</data>
    </edge>
    <edge source="POL" target="HUN">
      <data key="d0">73579413</data>
    </edge>
    <edge source="POL" target="IDN">
      <data key="d0">690363</data>
    </edge>
    <edge source="POL" target="IRL">
      <data key="d0">9273987</data>
    </edge>
    <edge source="POL" target="ISR">
      <data key="d0">2621059</data>
    </edge>
    <edge source="POL" target="ITA">
      <data key="d0">112731780</data>
    </edge>
    <edge source="POL" target="CIV">
      <data key="d0">1012940</data>
    </edge>
    <edge source="POL" target="JAM">
      <data key="d0">46629</data>
    </edge>
    <edge source="POL" target="JPN">
      <data key="d0">5157140</data>
    </edge>
    <edge source="POL" target="KAZ">
      <data key="d0">2624979</data>
    </edge>
    <edge source="POL" target="JOR">
      <data key="d0">441365</data>
    </edge>
    <edge source="POL" target="KOR">
      <data key="d0">1906783</data>
    </edge>
    <edge source="POL" target="KGZ">
      <data key="d0">150800</data>
    </edge>
    <edge source="POL" target="LBN">
      <data key="d0">735096</data>
    </edge>
    <edge source="POL" target="LVA">
      <data key="d0">12259589</data>
    </edge>
    <edge source="POL" target="LTU">
      <data key="d0">20956400</data>
    </edge>
    <edge source="POL" target="MDG">
      <data key="d0">358167</data>
    </edge>
    <edge source="POL" target="MYS">
      <data key="d0">104060</data>
    </edge>
    <edge source="POL" target="MUS">
      <data key="d0">168760</data>
    </edge>
    <edge source="POL" target="MEX">
      <data key="d0">2284416</data>
    </edge>
    <edge source="POL" target="MDA">
      <data key="d0">2942838</data>
    </edge>
    <edge source="POL" target="MAR">
      <data key="d0">2008924</data>
    </edge>
    <edge source="POL" target="MOZ">
      <data key="d0">49804</data>
    </edge>
    <edge source="POL" target="OMN">
      <data key="d0">915972</data>
    </edge>
    <edge source="POL" target="NAM">
      <data key="d0">21964</data>
    </edge>
    <edge source="POL" target="NLD">
      <data key="d0">77184356</data>
    </edge>
    <edge source="POL" target="NZL">
      <data key="d0">1406579</data>
    </edge>
    <edge source="POL" target="NOR">
      <data key="d0">66838089</data>
    </edge>
    <edge source="POL" target="PAK">
      <data key="d0">375522</data>
    </edge>
    <edge source="POL" target="PRY">
      <data key="d0">117022</data>
    </edge>
    <edge source="POL" target="PER">
      <data key="d0">352450</data>
    </edge>
    <edge source="POL" target="PHL">
      <data key="d0">344362</data>
    </edge>
    <edge source="POL" target="PRT">
      <data key="d0">4378389</data>
    </edge>
    <edge source="POL" target="ROU">
      <data key="d0">24606813</data>
    </edge>
    <edge source="POL" target="RUS">
      <data key="d0">68134883</data>
    </edge>
    <edge source="POL" target="SAU">
      <data key="d0">2792051</data>
    </edge>
    <edge source="POL" target="SEN">
      <data key="d0">44116</data>
    </edge>
    <edge source="POL" target="SRB">
      <data key="d0">2166812</data>
    </edge>
    <edge source="POL" target="IND">
      <data key="d0">1647710</data>
    </edge>
    <edge source="POL" target="SGP">
      <data key="d0">1554829</data>
    </edge>
    <edge source="POL" target="SVK">
      <data key="d0">30207466</data>
    </edge>
    <edge source="POL" target="VNM">
      <data key="d0">669768</data>
    </edge>
    <edge source="POL" target="SVN">
      <data key="d0">2223225</data>
    </edge>
    <edge source="POL" target="ZAF">
      <data key="d0">1269167</data>
    </edge>
    <edge source="POL" target="ESP">
      <data key="d0">17408543</data>
    </edge>
    <edge source="POL" target="SWE">
      <data key="d0">55637095</data>
    </edge>
    <edge source="POL" target="CHE">
      <data key="d0">26448607</data>
    </edge>
    <edge source="POL" target="THA">
      <data key="d0">836537</data>
    </edge>
    <edge source="POL" target="TGO">
      <data key="d0">190703</data>
    </edge>
    <edge source="POL" target="ARE">
      <data key="d0">15654802</data>
    </edge>
    <edge source="POL" target="TUN">
      <data key="d0">802393</data>
    </edge>
    <edge source="POL" target="TUR">
      <data key="d0">17029266</data>
    </edge>
    <edge source="POL" target="UKR">
      <data key="d0">23079408</data>
    </edge>
    <edge source="POL" target="MKD">
      <data key="d0">730059</data>
    </edge>
    <edge source="POL" target="EGY">
      <data key="d0">4798192</data>
    </edge>
    <edge source="POL" target="GBR">
      <data key="d0">107753467</data>
    </edge>
    <edge source="POL" target="TZA">
      <data key="d0">18387</data>
    </edge>
    <edge source="POL" target="USA">
      <data key="d0">46664457</data>
    </edge>
    <edge source="POL" target="BFA">
      <data key="d0">16142</data>
    </edge>
    <edge source="POL" target="URY">
      <data key="d0">403556</data>
    </edge>
    <edge source="RUS" target="DZA">
      <data key="d0">136025</data>
    </edge>
    <edge source="RUS" target="AZE">
      <data key="d0">1730089</data>
    </edge>
    <edge source="RUS" target="AUT">
      <data key="d0">39179</data>
    </edge>
    <edge source="RUS" target="ARM">
      <data key="d0">2618211</data>
    </edge>
    <edge source="RUS" target="BEL">
      <data key="d0">167588</data>
    </edge>
    <edge source="RUS" target="BRA">
      <data key="d0">19037</data>
    </edge>
    <edge source="RUS" target="BGR">
      <data key="d0">291676</data>
    </edge>
    <edge source="RUS" target="BLR">
      <data key="d0">37843620</data>
    </edge>
    <edge source="RUS" target="CAN">
      <data key="d0">139927</data>
    </edge>
    <edge source="RUS" target="CHN">
      <data key="d0">4036074</data>
    </edge>
    <edge source="RUS" target="CZE">
      <data key="d0">2250393</data>
    </edge>
    <edge source="RUS" target="DNK">
      <data key="d0">11178</data>
    </edge>
    <edge source="RUS" target="ECU">
      <data key="d0">92000</data>
    </edge>
    <edge source="RUS" target="EST">
      <data key="d0">1278630</data>
    </edge>
    <edge source="RUS" target="FIN">
      <data key="d0">1140838</data>
    </edge>
    <edge source="RUS" target="FRA">
      <data key="d0">393207</data>
    </edge>
    <edge source="RUS" target="GEO">
      <data key="d0">4353306</data>
    </edge>
    <edge source="RUS" target="DEU">
      <data key="d0">7880603</data>
    </edge>
    <edge source="RUS" target="GRC">
      <data key="d0">13501</data>
    </edge>
    <edge source="RUS" target="HKG">
      <data key="d0">28731</data>
    </edge>
    <edge source="RUS" target="HUN">
      <data key="d0">136285</data>
    </edge>
    <edge source="RUS" target="IDN">
      <data key="d0">286912</data>
    </edge>
    <edge source="RUS" target="IRL">
      <data key="d0">35241</data>
    </edge>
    <edge source="RUS" target="ISR">
      <data key="d0">68457</data>
    </edge>
    <edge source="RUS" target="ITA">
      <data key="d0">207683</data>
    </edge>
    <edge source="RUS" target="JPN">
      <data key="d0">120471</data>
    </edge>
    <edge source="RUS" target="KAZ">
      <data key="d0">81762939</data>
    </edge>
    <edge source="RUS" target="JOR">
      <data key="d0">21533</data>
    </edge>
    <edge source="RUS" target="KOR">
      <data key="d0">931660</data>
    </edge>
    <edge source="RUS" target="KGZ">
      <data key="d0">3833167</data>
    </edge>
    <edge source="RUS" target="LBN">
      <data key="d0">85641</data>
    </edge>
    <edge source="RUS" target="LVA">
      <data key="d0">2755588</data>
    </edge>
    <edge source="RUS" target="LTU">
      <data key="d0">920178</data>
    </edge>
    <edge source="RUS" target="MYS">
      <data key="d0">10272</data>
    </edge>
    <edge source="RUS" target="MDA">
      <data key="d0">1050834</data>
    </edge>
    <edge source="RUS" target="MAR">
      <data key="d0">51676</data>
    </edge>
    <edge source="RUS" target="OMN">
      <data key="d0">156568</data>
    </edge>
    <edge source="RUS" target="NLD">
      <data key="d0">985636</data>
    </edge>
    <edge source="RUS" target="NIC">
      <data key="d0">801749</data>
    </edge>
    <edge source="RUS" target="NOR">
      <data key="d0">14932768</data>
    </edge>
    <edge source="RUS" target="PAK">
      <data key="d0">22545</data>
    </edge>
    <edge source="RUS" target="PER">
      <data key="d0">172836</data>
    </edge>
    <edge source="RUS" target="POL">
      <data key="d0">4888784</data>
    </edge>
    <edge source="RUS" target="ROU">
      <data key="d0">19882</data>
    </edge>
    <edge source="RUS" target="SAU">
      <data key="d0">145963</data>
    </edge>
    <edge source="RUS" target="SEN">
      <data key="d0">57100</data>
    </edge>
    <edge source="RUS" target="SRB">
      <data key="d0">485069</data>
    </edge>
    <edge source="RUS" target="IND">
      <data key="d0">1361612</data>
    </edge>
    <edge source="RUS" target="SGP">
      <data key="d0">385885</data>
    </edge>
    <edge source="RUS" target="SVK">
      <data key="d0">781478</data>
    </edge>
    <edge source="RUS" target="VNM">
      <data key="d0">196088</data>
    </edge>
    <edge source="RUS" target="SVN">
      <data key="d0">14115</data>
    </edge>
    <edge source="RUS" target="ZAF">
      <data key="d0">47274</data>
    </edge>
    <edge source="RUS" target="ESP">
      <data key="d0">1119486</data>
    </edge>
    <edge source="RUS" target="SWE">
      <data key="d0">527189</data>
    </edge>
    <edge source="RUS" target="CHE">
      <data key="d0">18598</data>
    </edge>
    <edge source="RUS" target="THA">
      <data key="d0">23424</data>
    </edge>
    <edge source="RUS" target="ARE">
      <data key="d0">4258012</data>
    </edge>
    <edge source="RUS" target="TUR">
      <data key="d0">445117</data>
    </edge>
    <edge source="RUS" target="UKR">
      <data key="d0">7048519</data>
    </edge>
    <edge source="RUS" target="MKD">
      <data key="d0">14483</data>
    </edge>
    <edge source="RUS" target="GBR">
      <data key="d0">782693</data>
    </edge>
    <edge source="RUS" target="USA">
      <data key="d0">267111</data>
    </edge>
    <edge source="SGP" target="DZA">
      <data key="d0">10819</data>
    </edge>
    <edge source="SGP" target="AZE">
      <data key="d0">177242</data>
    </edge>
    <edge source="SGP" target="ARG">
      <data key="d0">11769</data>
    </edge>
    <edge source="SGP" target="AUS">
      <data key="d0">5625766</data>
    </edge>
    <edge source="SGP" target="AUT">
      <data key="d0">149897</data>
    </edge>
    <edge source="SGP" target="BEL">
      <data key="d0">332397</data>
    </edge>
    <edge source="SGP" target="BRA">
      <data key="d0">950026</data>
    </edge>
    <edge source="SGP" target="KHM">
      <data key="d0">1374507</data>
    </edge>
    <edge source="SGP" target="CMR">
      <data key="d0">33430</data>
    </edge>
    <edge source="SGP" target="CAN">
      <data key="d0">258966</data>
    </edge>
    <edge source="SGP" target="LKA">
      <data key="d0">583088</data>
    </edge>
    <edge source="SGP" target="CHN">
      <data key="d0">22985615</data>
    </edge>
    <edge source="SGP" target="COL">
      <data key="d0">66039</data>
    </edge>
    <edge source="SGP" target="CRI">
      <data key="d0">49349</data>
    </edge>
    <edge source="SGP" target="CZE">
      <data key="d0">85702</data>
    </edge>
    <edge source="SGP" target="DNK">
      <data key="d0">1258699</data>
    </edge>
    <edge source="SGP" target="FRA">
      <data key="d0">509619</data>
    </edge>
    <edge source="SGP" target="DEU">
      <data key="d0">4020814</data>
    </edge>
    <edge source="SGP" target="GHA">
      <data key="d0">15672</data>
    </edge>
    <edge source="SGP" target="HKG">
      <data key="d0">12029901</data>
    </edge>
    <edge source="SGP" target="HUN">
      <data key="d0">137175</data>
    </edge>
    <edge source="SGP" target="IDN">
      <data key="d0">37140189</data>
    </edge>
    <edge source="SGP" target="ISR">
      <data key="d0">103508</data>
    </edge>
    <edge source="SGP" target="ITA">
      <data key="d0">430700</data>
    </edge>
    <edge source="SGP" target="CIV">
      <data key="d0">44515</data>
    </edge>
    <edge source="SGP" target="JPN">
      <data key="d0">8556280</data>
    </edge>
    <edge source="SGP" target="KAZ">
      <data key="d0">17964</data>
    </edge>
    <edge source="SGP" target="JOR">
      <data key="d0">11469</data>
    </edge>
    <edge source="SGP" target="KOR">
      <data key="d0">1400797</data>
    </edge>
    <edge source="SGP" target="LBN">
      <data key="d0">13672</data>
    </edge>
    <edge source="SGP" target="MYS">
      <data key="d0">22019790</data>
    </edge>
    <edge source="SGP" target="MUS">
      <data key="d0">77722</data>
    </edge>
    <edge source="SGP" target="MEX">
      <data key="d0">129656</data>
    </edge>
    <edge source="SGP" target="NAM">
      <data key="d0">12385</data>
    </edge>
    <edge source="SGP" target="NLD">
      <data key="d0">435098</data>
    </edge>
    <edge source="SGP" target="NZL">
      <data key="d0">636726</data>
    </edge>
    <edge source="SGP" target="NIC">
      <data key="d0">22369</data>
    </edge>
    <edge source="SGP" target="NOR">
      <data key="d0">67753</data>
    </edge>
    <edge source="SGP" target="PAK">
      <data key="d0">267010</data>
    </edge>
    <edge source="SGP" target="PHL">
      <data key="d0">7345371</data>
    </edge>
    <edge source="SGP" target="PRT">
      <data key="d0">24381</data>
    </edge>
    <edge source="SGP" target="ROU">
      <data key="d0">48197</data>
    </edge>
    <edge source="SGP" target="RUS">
      <data key="d0">852702</data>
    </edge>
    <edge source="SGP" target="SAU">
      <data key="d0">666405</data>
    </edge>
    <edge source="SGP" target="IND">
      <data key="d0">4745942</data>
    </edge>
    <edge source="SGP" target="VNM">
      <data key="d0">5656397</data>
    </edge>
    <edge source="SGP" target="ZAF">
      <data key="d0">100784</data>
    </edge>
    <edge source="SGP" target="ESP">
      <data key="d0">65833</data>
    </edge>
    <edge source="SGP" target="CHE">
      <data key="d0">47058</data>
    </edge>
    <edge source="SGP" target="THA">
      <data key="d0">6037556</data>
    </edge>
    <edge source="SGP" target="ARE">
      <data key="d0">2612337</data>
    </edge>
    <edge source="SGP" target="TUR">
      <data key="d0">63068</data>
    </edge>
    <edge source="SGP" target="EGY">
      <data key="d0">49733</data>
    </edge>
    <edge source="SGP" target="GBR">
      <data key="d0">3987197</data>
    </edge>
    <edge source="SGP" target="TZA">
      <data key="d0">165739</data>
    </edge>
    <edge source="SGP" target="USA">
      <data key="d0">8527807</data>
    </edge>
    <edge source="SGP" target="URY">
      <data key="d0">132939</data>
    </edge>
    <edge source="USA" target="DZA">
      <data key="d0">863200</data>
    </edge>
    <edge source="USA" target="AZE">
      <data key="d0">164443</data>
    </edge>
    <edge source="USA" target="ARG">
      <data key="d0">10282866</data>
    </edge>
    <edge source="USA" target="AUS">
      <data key="d0">54073809</data>
    </edge>
    <edge source="USA" target="AUT">
      <data key="d0">2184593</data>
    </edge>
    <edge source="USA" target="ARM">
      <data key="d0">110497</data>
    </edge>
    <edge source="USA" target="BEL">
      <data key="d0">9649885</data>
    </edge>
    <edge source="USA" target="BOL">
      <data key="d0">1244719</data>
    </edge>
    <edge source="USA" target="BRA">
      <data key="d0">26917540</data>
    </edge>
    <edge source="USA" target="BGR">
      <data key="d0">1834771</data>
    </edge>
    <edge source="USA" target="BDI">
      <data key="d0">480190</data>
    </edge>
    <edge source="USA" target="BLR">
      <data key="d0">86190</data>
    </edge>
    <edge source="USA" target="KHM">
      <data key="d0">394798</data>
    </edge>
    <edge source="USA" target="CMR">
      <data key="d0">3999303</data>
    </edge>
    <edge source="USA" target="CAN">
      <data key="d0">1603327469</data>
    </edge>
    <edge source="USA" target="CAF">
      <data key="d0">43056</data>
    </edge>
    <edge source="USA" target="LKA">
      <data key="d0">478503</data>
    </edge>
    <edge source="USA" target="CHL">
      <data key="d0">22963561</data>
    </edge>
    <edge source="USA" target="CHN">
      <data key="d0">53340274</data>
    </edge>
    <edge source="USA" target="COL">
      <data key="d0">17613976</data>
    </edge>
    <edge source="USA" target="CRI">
      <data key="d0">10129781</data>
    </edge>
    <edge source="USA" target="HRV">
      <data key="d0">77071</data>
    </edge>
    <edge source="USA" target="CZE">
      <data key="d0">4132501</data>
    </edge>
    <edge source="USA" target="DNK">
      <data key="d0">8756765</data>
    </edge>
    <edge source="USA" target="ECU">
      <data key="d0">5046733</data>
    </edge>
    <edge source="USA" target="SLV">
      <data key="d0">3851056</data>
    </edge>
    <edge source="USA" target="ETH">
      <data key="d0">835511</data>
    </edge>
    <edge source="USA" target="EST">
      <data key="d0">1345198</data>
    </edge>
    <edge source="USA" target="FIN">
      <data key="d0">1998564</data>
    </edge>
    <edge source="USA" target="FRA">
      <data key="d0">26009654</data>
    </edge>
    <edge source="USA" target="GEO">
      <data key="d0">186707</data>
    </edge>
    <edge source="USA" target="DEU">
      <data key="d0">49945694</data>
    </edge>
    <edge source="USA" target="GHA">
      <data key="d0">1705933</data>
    </edge>
    <edge source="USA" target="GRC">
      <data key="d0">870694</data>
    </edge>
    <edge source="USA" target="GTM">
      <data key="d0">6523055</data>
    </edge>
    <edge source="USA" target="HND">
      <data key="d0">7665328</data>
    </edge>
    <edge source="USA" target="HKG">
      <data key="d0">28959278</data>
    </edge>
    <edge source="USA" target="HUN">
      <data key="d0">6668598</data>
    </edge>
    <edge source="USA" target="IDN">
      <data key="d0">6792840</data>
    </edge>
    <edge source="USA" target="IRL">
      <data key="d0">3160608</data>
    </edge>
    <edge source="USA" target="ISR">
      <data key="d0">8757780</data>
    </edge>
    <edge source="USA" target="ITA">
      <data key="d0">21536019</data>
    </edge>
    <edge source="USA" target="CIV">
      <data key="d0">325853</data>
    </edge>
    <edge source="USA" target="JAM">
      <data key="d0">6145694</data>
    </edge>
    <edge source="USA" target="JPN">
      <data key="d0">52878625</data>
    </edge>
    <edge source="USA" target="KAZ">
      <data key="d0">11174831</data>
    </edge>
    <edge source="USA" target="JOR">
      <data key="d0">1474917</data>
    </edge>
    <edge source="USA" target="KOR">
      <data key="d0">40430642</data>
    </edge>
    <edge source="USA" target="KGZ">
      <data key="d0">72104</data>
    </edge>
    <edge source="USA" target="LBN">
      <data key="d0">828529</data>
    </edge>
    <edge source="USA" target="LVA">
      <data key="d0">1266121</data>
    </edge>
    <edge source="USA" target="LTU">
      <data key="d0">1196454</data>
    </edge>
    <edge source="USA" target="MYS">
      <data key="d0">4644396</data>
    </edge>
    <edge source="USA" target="MRT">
      <data key="d0">903892</data>
    </edge>
    <edge source="USA" target="MUS">
      <data key="d0">140345</data>
    </edge>
    <edge source="USA" target="MEX">
      <data key="d0">486301639</data>
    </edge>
    <edge source="USA" target="MAR">
      <data key="d0">1435092</data>
    </edge>
    <edge source="USA" target="MOZ">
      <data key="d0">68661</data>
    </edge>
    <edge source="USA" target="OMN">
      <data key="d0">3790231</data>
    </edge>
    <edge source="USA" target="NAM">
      <data key="d0">327048</data>
    </edge>
    <edge source="USA" target="NLD">
      <data key="d0">60289721</data>
    </edge>
    <edge source="USA" target="NZL">
      <data key="d0">8585696</data>
    </edge>
    <edge source="USA" target="NIC">
      <data key="d0">5314780</data>
    </edge>
    <edge source="USA" target="NER">
      <data key="d0">579415</data>
    </edge>
    <edge source="USA" target="NOR">
      <data key="d0">2506288</data>
    </edge>
    <edge source="USA" target="PAK">
      <data key="d0">4578963</data>
    </edge>
    <edge source="USA" target="PAN">
      <data key="d0">14930741</data>
    </edge>
    <edge source="USA" target="PRY">
      <data key="d0">1344092</data>
    </edge>
    <edge source="USA" target="PER">
      <data key="d0">14846131</data>
    </edge>
    <edge source="USA" target="PHL">
      <data key="d0">12514617</data>
    </edge>
    <edge source="USA" target="POL">
      <data key="d0">3616875</data>
    </edge>
    <edge source="USA" target="PRT">
      <data key="d0">359275</data>
    </edge>
    <edge source="USA" target="ROU">
      <data key="d0">979368</data>
    </edge>
    <edge source="USA" target="RUS">
      <data key="d0">12430594</data>
    </edge>
    <edge source="USA" target="SAU">
      <data key="d0">36561394</data>
    </edge>
    <edge source="USA" target="SEN">
      <data key="d0">292871</data>
    </edge>
    <edge source="USA" target="SRB">
      <data key="d0">90999</data>
    </edge>
    <edge source="USA" target="IND">
      <data key="d0">12882868</data>
    </edge>
    <edge source="USA" target="SGP">
      <data key="d0">18468210</data>
    </edge>
    <edge source="USA" target="SVK">
      <data key="d0">855671</data>
    </edge>
    <edge source="USA" target="VNM">
      <data key="d0">2783209</data>
    </edge>
    <edge source="USA" target="SVN">
      <data key="d0">162305</data>
    </edge>
    <edge source="USA" target="ZAF">
      <data key="d0">6516784</data>
    </edge>
    <edge source="USA" target="ESP">
      <data key="d0">7473207</data>
    </edge>
    <edge source="USA" target="SWE">
      <data key="d0">5260841</data>
    </edge>
    <edge source="USA" target="CHE">
      <data key="d0">7114276</data>
    </edge>
    <edge source="USA" target="THA">
      <data key="d0">7709844</data>
    </edge>
    <edge source="USA" target="ARE">
      <data key="d0">41403941</data>
    </edge>
    <edge source="USA" target="TUN">
      <data key="d0">311605</data>
    </edge>
    <edge source="USA" target="TUR">
      <data key="d0">13097626</data>
    </edge>
    <edge source="USA" target="UGA">
      <data key="d0">154248</data>
    </edge>
    <edge source="USA" target="UKR">
      <data key="d0">4460161</data>
    </edge>
    <edge source="USA" target="MKD">
      <data key="d0">30260</data>
    </edge>
    <edge source="USA" target="EGY">
      <data key="d0">3322065</data>
    </edge>
    <edge source="USA" target="GBR">
      <data key="d0">70089640</data>
    </edge>
    <edge source="USA" target="TZA">
      <data key="d0">396487</data>
    </edge>
    <edge source="USA" target="BFA">
      <data key="d0">14368</data>
    </edge>
    <edge source="USA" target="URY">
      <data key="d0">1944511</data>
    </edge>
    <edge source="URY" target="ARG">
      <data key="d0">463181</data>
    </edge>
    <edge source="URY" target="BOL">
      <data key="d0">11100</data>
    </edge>
    <edge source="URY" target="CHL">
      <data key="d0">128041</data>
    </edge>
    <edge source="URY" target="PRY">
      <data key="d0">85487</data>
    </edge>
    <edge source="URY" target="GBR">
      <data key="d0">20370</data>
    </edge>
    <edge source="AUS" target="ARG">
      <data key="d0">787119</data>
    </edge>
    <edge source="AUS" target="AUT">
      <data key="d0">210229</data>
    </edge>
    <edge source="AUS" target="BEL">
      <data key="d0">272657</data>
    </edge>
    <edge source="AUS" target="BRA">
      <data key="d0">42083</data>
    </edge>
    <edge source="AUS" target="CAN">
      <data key="d0">815315</data>
    </edge>
    <edge source="AUS" target="LKA">
      <data key="d0">47055</data>
    </edge>
    <edge source="AUS" target="CHL">
      <data key="d0">238487</data>
    </edge>
    <edge source="AUS" target="CHN">
      <data key="d0">4186241</data>
    </edge>
    <edge source="AUS" target="COL">
      <data key="d0">121810</data>
    </edge>
    <edge source="AUS" target="HRV">
      <data key="d0">11990</data>
    </edge>
    <edge source="AUS" target="CZE">
      <data key="d0">14472</data>
    </edge>
    <edge source="AUS" target="DNK">
      <data key="d0">277212</data>
    </edge>
    <edge source="AUS" target="FIN">
      <data key="d0">33462</data>
    </edge>
    <edge source="AUS" target="FRA">
      <data key="d0">3178727</data>
    </edge>
    <edge source="AUS" target="DEU">
      <data key="d0">962978</data>
    </edge>
    <edge source="AUS" target="GHA">
      <data key="d0">259843</data>
    </edge>
    <edge source="AUS" target="GRC">
      <data key="d0">18222</data>
    </edge>
    <edge source="AUS" target="HKG">
      <data key="d0">1571403</data>
    </edge>
    <edge source="AUS" target="IDN">
      <data key="d0">6813881</data>
    </edge>
    <edge source="AUS" target="IRL">
      <data key="d0">31818</data>
    </edge>
    <edge source="AUS" target="ISR">
      <data key="d0">38456</data>
    </edge>
    <edge source="AUS" target="ITA">
      <data key="d0">300066</data>
    </edge>
    <edge source="AUS" target="CIV">
      <data key="d0">116151</data>
    </edge>
    <edge source="AUS" target="JAM">
      <data key="d0">12568</data>
    </edge>
    <edge source="AUS" target="JPN">
      <data key="d0">684907</data>
    </edge>
    <edge source="AUS" target="KAZ">
      <data key="d0">84093</data>
    </edge>
    <edge source="AUS" target="JOR">
      <data key="d0">45291</data>
    </edge>
    <edge source="AUS" target="KOR">
      <data key="d0">1074355</data>
    </edge>
    <edge source="AUS" target="LBN">
      <data key="d0">88137</data>
    </edge>
    <edge source="AUS" target="LVA">
      <data key="d0">20071</data>
    </edge>
    <edge source="AUS" target="MYS">
      <data key="d0">732572</data>
    </edge>
    <edge source="AUS" target="MRT">
      <data key="d0">11245</data>
    </edge>
    <edge source="AUS" target="MUS">
      <data key="d0">27036</data>
    </edge>
    <edge source="AUS" target="MEX">
      <data key="d0">164611</data>
    </edge>
    <edge source="AUS" target="MOZ">
      <data key="d0">367406</data>
    </edge>
    <edge source="AUS" target="OMN">
      <data key="d0">279093</data>
    </edge>
    <edge source="AUS" target="NLD">
      <data key="d0">2354553</data>
    </edge>
    <edge source="AUS" target="NZL">
      <data key="d0">25360481</data>
    </edge>
    <edge source="AUS" target="NOR">
      <data key="d0">110701</data>
    </edge>
    <edge source="AUS" target="PAK">
      <data key="d0">78198</data>
    </edge>
    <edge source="AUS" target="PAN">
      <data key="d0">12438</data>
    </edge>
    <edge source="AUS" target="PER">
      <data key="d0">223281</data>
    </edge>
    <edge source="AUS" target="PHL">
      <data key="d0">2153988</data>
    </edge>
    <edge source="AUS" target="POL">
      <data key="d0">26528</data>
    </edge>
    <edge source="AUS" target="PRT">
      <data key="d0">17501</data>
    </edge>
    <edge source="AUS" target="ROU">
      <data key="d0">22158</data>
    </edge>
    <edge source="AUS" target="RUS">
      <data key="d0">12170</data>
    </edge>
    <edge source="AUS" target="SAU">
      <data key="d0">1250930</data>
    </edge>
    <edge source="AUS" target="SEN">
      <data key="d0">64782</data>
    </edge>
    <edge source="AUS" target="IND">
      <data key="d0">621862</data>
    </edge>
    <edge source="AUS" target="SGP">
      <data key="d0">4122396</data>
    </edge>
    <edge source="AUS" target="VNM">
      <data key="d0">2972996</data>
    </edge>
    <edge source="AUS" target="ZAF">
      <data key="d0">305442</data>
    </edge>
    <edge source="AUS" target="ESP">
      <data key="d0">241894</data>
    </edge>
    <edge source="AUS" target="SWE">
      <data key="d0">733633</data>
    </edge>
    <edge source="AUS" target="CHE">
      <data key="d0">151256</data>
    </edge>
    <edge source="AUS" target="THA">
      <data key="d0">935926</data>
    </edge>
    <edge source="AUS" target="ARE">
      <data key="d0">1997664</data>
    </edge>
    <edge source="AUS" target="TUR">
      <data key="d0">284711</data>
    </edge>
    <edge source="AUS" target="EGY">
      <data key="d0">139956</data>
    </edge>
    <edge source="AUS" target="GBR">
      <data key="d0">3327908</data>
    </edge>
    <edge source="AUS" target="TZA">
      <data key="d0">190642</data>
    </edge>
    <edge source="AUS" target="USA">
      <data key="d0">9971334</data>
    </edge>
    <edge source="AUS" target="BFA">
      <data key="d0">142453</data>
    </edge>
    <edge source="AUT" target="ALB">
      <data key="d0">115507</data>
    </edge>
    <edge source="AUT" target="DZA">
      <data key="d0">29847</data>
    </edge>
    <edge source="AUT" target="AZE">
      <data key="d0">724218</data>
    </edge>
    <edge source="AUT" target="ARG">
      <data key="d0">140607</data>
    </edge>
    <edge source="AUT" target="AUS">
      <data key="d0">5927044</data>
    </edge>
    <edge source="AUT" target="ARM">
      <data key="d0">19488</data>
    </edge>
    <edge source="AUT" target="BEL">
      <data key="d0">19051093</data>
    </edge>
    <edge source="AUT" target="BRA">
      <data key="d0">235762</data>
    </edge>
    <edge source="AUT" target="BGR">
      <data key="d0">2988944</data>
    </edge>
    <edge source="AUT" target="BLR">
      <data key="d0">1122054</data>
    </edge>
    <edge source="AUT" target="KHM">
      <data key="d0">25398</data>
    </edge>
    <edge source="AUT" target="CMR">
      <data key="d0">45809</data>
    </edge>
    <edge source="AUT" target="CAN">
      <data key="d0">2963070</data>
    </edge>
    <edge source="AUT" target="LKA">
      <data key="d0">174055</data>
    </edge>
    <edge source="AUT" target="CHL">
      <data key="d0">501894</data>
    </edge>
    <edge source="AUT" target="CHN">
      <data key="d0">3252779</data>
    </edge>
    <edge source="AUT" target="COL">
      <data key="d0">265561</data>
    </edge>
    <edge source="AUT" target="CRI">
      <data key="d0">130624</data>
    </edge>
    <edge source="AUT" target="HRV">
      <data key="d0">7973681</data>
    </edge>
    <edge source="AUT" target="CZE">
      <data key="d0">30381704</data>
    </edge>
    <edge source="AUT" target="BEN">
      <data key="d0">17546</data>
    </edge>
    <edge source="AUT" target="DNK">
      <data key="d0">8512898</data>
    </edge>
    <edge source="AUT" target="ECU">
      <data key="d0">24283</data>
    </edge>
    <edge source="AUT" target="ETH">
      <data key="d0">13622</data>
    </edge>
    <edge source="AUT" target="EST">
      <data key="d0">2132047</data>
    </edge>
    <edge source="AUT" target="FIN">
      <data key="d0">7272106</data>
    </edge>
    <edge source="AUT" target="FRA">
      <data key="d0">88782050</data>
    </edge>
    <edge source="AUT" target="GEO">
      <data key="d0">2311427</data>
    </edge>
    <edge source="AUT" target="DEU">
      <data key="d0">657618042</data>
    </edge>
    <edge source="AUT" target="GHA">
      <data key="d0">23824</data>
    </edge>
    <edge source="AUT" target="GRC">
      <data key="d0">5509891</data>
    </edge>
    <edge source="AUT" target="GTM">
      <data key="d0">45587</data>
    </edge>
    <edge source="AUT" target="HKG">
      <data key="d0">4118001</data>
    </edge>
    <edge source="AUT" target="HUN">
      <data key="d0">20793151</data>
    </edge>
    <edge source="AUT" target="IDN">
      <data key="d0">417792</data>
    </edge>
    <edge source="AUT" target="IRL">
      <data key="d0">2005740</data>
    </edge>
    <edge source="AUT" target="ISR">
      <data key="d0">1835809</data>
    </edge>
    <edge source="AUT" target="ITA">
      <data key="d0">76281295</data>
    </edge>
    <edge source="AUT" target="CIV">
      <data key="d0">362554</data>
    </edge>
    <edge source="AUT" target="JAM">
      <data key="d0">20847</data>
    </edge>
    <edge source="AUT" target="JPN">
      <data key="d0">2962878</data>
    </edge>
    <edge source="AUT" target="KAZ">
      <data key="d0">299351</data>
    </edge>
    <edge source="AUT" target="JOR">
      <data key="d0">1243936</data>
    </edge>
    <edge source="AUT" target="KOR">
      <data key="d0">984188</data>
    </edge>
    <edge source="AUT" target="LBN">
      <data key="d0">622545</data>
    </edge>
    <edge source="AUT" target="LVA">
      <data key="d0">4630819</data>
    </edge>
    <edge source="AUT" target="LTU">
      <data key="d0">1207887</data>
    </edge>
    <edge source="AUT" target="MDG">
      <data key="d0">35871</data>
    </edge>
    <edge source="AUT" target="MYS">
      <data key="d0">436301</data>
    </edge>
    <edge source="AUT" target="MUS">
      <data key="d0">103418</data>
    </edge>
    <edge source="AUT" target="MEX">
      <data key="d0">1323533</data>
    </edge>
    <edge source="AUT" target="MDA">
      <data key="d0">177313</data>
    </edge>
    <edge source="AUT" target="MAR">
      <data key="d0">309958</data>
    </edge>
    <edge source="AUT" target="MOZ">
      <data key="d0">16058</data>
    </edge>
    <edge source="AUT" target="OMN">
      <data key="d0">4308455</data>
    </edge>
    <edge source="AUT" target="NAM">
      <data key="d0">13237</data>
    </edge>
    <edge source="AUT" target="NLD">
      <data key="d0">25747528</data>
    </edge>
    <edge source="AUT" target="NZL">
      <data key="d0">1014867</data>
    </edge>
    <edge source="AUT" target="NIC">
      <data key="d0">36627</data>
    </edge>
    <edge source="AUT" target="NOR">
      <data key="d0">7918610</data>
    </edge>
    <edge source="AUT" target="PAK">
      <data key="d0">64750</data>
    </edge>
    <edge source="AUT" target="PRY">
      <data key="d0">206321</data>
    </edge>
    <edge source="AUT" target="PER">
      <data key="d0">305490</data>
    </edge>
    <edge source="AUT" target="PHL">
      <data key="d0">193226</data>
    </edge>
    <edge source="AUT" target="POL">
      <data key="d0">27352184</data>
    </edge>
    <edge source="AUT" target="PRT">
      <data key="d0">2961016</data>
    </edge>
    <edge source="AUT" target="ROU">
      <data key="d0">9964730</data>
    </edge>
    <edge source="AUT" target="RUS">
      <data key="d0">8265011</data>
    </edge>
    <edge source="AUT" target="SAU">
      <data key="d0">3815419</data>
    </edge>
    <edge source="AUT" target="SEN">
      <data key="d0">20318</data>
    </edge>
    <edge source="AUT" target="SRB">
      <data key="d0">10435178</data>
    </edge>
    <edge source="AUT" target="IND">
      <data key="d0">2641214</data>
    </edge>
    <edge source="AUT" target="SGP">
      <data key="d0">2379110</data>
    </edge>
    <edge source="AUT" target="SVK">
      <data key="d0">18839875</data>
    </edge>
    <edge source="AUT" target="VNM">
      <data key="d0">233354</data>
    </edge>
    <edge source="AUT" target="SVN">
      <data key="d0">13097166</data>
    </edge>
    <edge source="AUT" target="ZAF">
      <data key="d0">923461</data>
    </edge>
    <edge source="AUT" target="ESP">
      <data key="d0">15775127</data>
    </edge>
    <edge source="AUT" target="SWE">
      <data key="d0">12828615</data>
    </edge>
    <edge source="AUT" target="CHE">
      <data key="d0">126055911</data>
    </edge>
    <edge source="AUT" target="THA">
      <data key="d0">146132</data>
    </edge>
    <edge source="AUT" target="ARE">
      <data key="d0">6201166</data>
    </edge>
    <edge source="AUT" target="TUR">
      <data key="d0">4843807</data>
    </edge>
    <edge source="AUT" target="UKR">
      <data key="d0">3077028</data>
    </edge>
    <edge source="AUT" target="MKD">
      <data key="d0">152434</data>
    </edge>
    <edge source="AUT" target="EGY">
      <data key="d0">1884509</data>
    </edge>
    <edge source="AUT" target="GBR">
      <data key="d0">98270005</data>
    </edge>
    <edge source="AUT" target="USA">
      <data key="d0">13674691</data>
    </edge>
    <edge source="AUT" target="URY">
      <data key="d0">68765</data>
    </edge>
    <edge source="BEL" target="ALB">
      <data key="d0">11560</data>
    </edge>
    <edge source="BEL" target="DZA">
      <data key="d0">1649678</data>
    </edge>
    <edge source="BEL" target="AZE">
      <data key="d0">186774</data>
    </edge>
    <edge source="BEL" target="ARG">
      <data key="d0">143724</data>
    </edge>
    <edge source="BEL" target="AUS">
      <data key="d0">7629305</data>
    </edge>
    <edge source="BEL" target="AUT">
      <data key="d0">8991796</data>
    </edge>
    <edge source="BEL" target="ARM">
      <data key="d0">101410</data>
    </edge>
    <edge source="BEL" target="BRA">
      <data key="d0">3322986</data>
    </edge>
    <edge source="BEL" target="BGR">
      <data key="d0">1558641</data>
    </edge>
    <edge source="BEL" target="BDI">
      <data key="d0">56292</data>
    </edge>
    <edge source="BEL" target="BLR">
      <data key="d0">594651</data>
    </edge>
    <edge source="BEL" target="KHM">
      <data key="d0">19271</data>
    </edge>
    <edge source="BEL" target="CMR">
      <data key="d0">756060</data>
    </edge>
    <edge source="BEL" target="CAN">
      <data key="d0">4584672</data>
    </edge>
    <edge source="BEL" target="CAF">
      <data key="d0">15926</data>
    </edge>
    <edge source="BEL" target="LKA">
      <data key="d0">167284</data>
    </edge>
    <edge source="BEL" target="CHL">
      <data key="d0">1503085</data>
    </edge>
    <edge source="BEL" target="CHN">
      <data key="d0">3915470</data>
    </edge>
    <edge source="BEL" target="COL">
      <data key="d0">1396640</data>
    </edge>
    <edge source="BEL" target="CRI">
      <data key="d0">43092</data>
    </edge>
    <edge source="BEL" target="HRV">
      <data key="d0">1459920</data>
    </edge>
    <edge source="BEL" target="CZE">
      <data key="d0">5179661</data>
    </edge>
    <edge source="BEL" target="BEN">
      <data key="d0">33806</data>
    </edge>
    <edge source="BEL" target="DNK">
      <data key="d0">10963344</data>
    </edge>
    <edge source="BEL" target="ECU">
      <data key="d0">845090</data>
    </edge>
    <edge source="BEL" target="SLV">
      <data key="d0">87923</data>
    </edge>
    <edge source="BEL" target="ETH">
      <data key="d0">2308545</data>
    </edge>
    <edge source="BEL" target="EST">
      <data key="d0">1239220</data>
    </edge>
    <edge source="BEL" target="FIN">
      <data key="d0">3118874</data>
    </edge>
    <edge source="BEL" target="FRA">
      <data key="d0">373900897</data>
    </edge>
    <edge source="BEL" target="GEO">
      <data key="d0">230853</data>
    </edge>
    <edge source="BEL" target="GMB">
      <data key="d0">33562</data>
    </edge>
    <edge source="BEL" target="PSE">
      <data key="d0">33445</data>
    </edge>
    <edge source="BEL" target="DEU">
      <data key="d0">116466657</data>
    </edge>
    <edge source="BEL" target="GHA">
      <data key="d0">605305</data>
    </edge>
    <edge source="BEL" target="GRC">
      <data key="d0">1708840</data>
    </edge>
    <edge source="BEL" target="GTM">
      <data key="d0">404863</data>
    </edge>
    <edge source="BEL" target="HND">
      <data key="d0">21435</data>
    </edge>
    <edge source="BEL" target="HKG">
      <data key="d0">2035761</data>
    </edge>
    <edge source="BEL" target="HUN">
      <data key="d0">2717718</data>
    </edge>
    <edge source="BEL" target="IDN">
      <data key="d0">316546</data>
    </edge>
    <edge source="BEL" target="IRL">
      <data key="d0">2128527</data>
    </edge>
    <edge source="BEL" target="ISR">
      <data key="d0">3885509</data>
    </edge>
    <edge source="BEL" target="ITA">
      <data key="d0">21061710</data>
    </edge>
    <edge source="BEL" target="CIV">
      <data key="d0">1125378</data>
    </edge>
    <edge source="BEL" target="JPN">
      <data key="d0">3244106</data>
    </edge>
    <edge source="BEL" target="KAZ">
      <data key="d0">446250</data>
    </edge>
    <edge source="BEL" target="JOR">
      <data key="d0">1499979</data>
    </edge>
    <edge source="BEL" target="KOR">
      <data key="d0">403211</data>
    </edge>
    <edge source="BEL" target="KGZ">
      <data key="d0">37517</data>
    </edge>
    <edge source="BEL" target="LBN">
      <data key="d0">3615671</data>
    </edge>
    <edge source="BEL" target="LVA">
      <data key="d0">1504104</data>
    </edge>
    <edge source="BEL" target="LTU">
      <data key="d0">2703386</data>
    </edge>
    <edge source="BEL" target="MDG">
      <data key="d0">237048</data>
    </edge>
    <edge source="BEL" target="MYS">
      <data key="d0">434715</data>
    </edge>
    <edge source="BEL" target="MRT">
      <data key="d0">81770</data>
    </edge>
    <edge source="BEL" target="MUS">
      <data key="d0">100767</data>
    </edge>
    <edge source="BEL" target="MEX">
      <data key="d0">8708132</data>
    </edge>
    <edge source="BEL" target="MDA">
      <data key="d0">56233</data>
    </edge>
    <edge source="BEL" target="MAR">
      <data key="d0">2177179</data>
    </edge>
    <edge source="BEL" target="MOZ">
      <data key="d0">99456</data>
    </edge>
    <edge source="BEL" target="OMN">
      <data key="d0">858299</data>
    </edge>
    <edge source="BEL" target="NLD">
      <data key="d0">194512910</data>
    </edge>
    <edge source="BEL" target="NZL">
      <data key="d0">1208524</data>
    </edge>
    <edge source="BEL" target="NER">
      <data key="d0">10050</data>
    </edge>
    <edge source="BEL" target="NOR">
      <data key="d0">5589473</data>
    </edge>
    <edge source="BEL" target="PAN">
      <data key="d0">456366</data>
    </edge>
    <edge source="BEL" target="PER">
      <data key="d0">137381</data>
    </edge>
    <edge source="BEL" target="PHL">
      <data key="d0">3243973</data>
    </edge>
    <edge source="BEL" target="POL">
      <data key="d0">20488912</data>
    </edge>
    <edge source="BEL" target="PRT">
      <data key="d0">6401192</data>
    </edge>
    <edge source="BEL" target="ROU">
      <data key="d0">2774060</data>
    </edge>
    <edge source="BEL" target="RUS">
      <data key="d0">4701546</data>
    </edge>
    <edge source="BEL" target="SAU">
      <data key="d0">4348615</data>
    </edge>
    <edge source="BEL" target="SEN">
      <data key="d0">371160</data>
    </edge>
    <edge source="BEL" target="SRB">
      <data key="d0">509136</data>
    </edge>
    <edge source="BEL" target="IND">
      <data key="d0">2337704</data>
    </edge>
    <edge source="BEL" target="SGP">
      <data key="d0">3254226</data>
    </edge>
    <edge source="BEL" target="SVK">
      <data key="d0">1353543</data>
    </edge>
    <edge source="BEL" target="VNM">
      <data key="d0">22311</data>
    </edge>
    <edge source="BEL" target="SVN">
      <data key="d0">900662</data>
    </edge>
    <edge source="BEL" target="ZAF">
      <data key="d0">5923367</data>
    </edge>
    <edge source="BEL" target="ZWE">
      <data key="d0">232463</data>
    </edge>
    <edge source="BEL" target="ESP">
      <data key="d0">20550578</data>
    </edge>
    <edge source="BEL" target="SWE">
      <data key="d0">15309079</data>
    </edge>
    <edge source="BEL" target="CHE">
      <data key="d0">16608473</data>
    </edge>
    <edge source="BEL" target="THA">
      <data key="d0">707821</data>
    </edge>
    <edge source="BEL" target="TGO">
      <data key="d0">164883</data>
    </edge>
    <edge source="BEL" target="ARE">
      <data key="d0">6791377</data>
    </edge>
    <edge source="BEL" target="TUN">
      <data key="d0">652653</data>
    </edge>
    <edge source="BEL" target="TUR">
      <data key="d0">3357631</data>
    </edge>
    <edge source="BEL" target="UKR">
      <data key="d0">759360</data>
    </edge>
    <edge source="BEL" target="MKD">
      <data key="d0">96756</data>
    </edge>
    <edge source="BEL" target="EGY">
      <data key="d0">901710</data>
    </edge>
    <edge source="BEL" target="GBR">
      <data key="d0">43319706</data>
    </edge>
    <edge source="BEL" target="TZA">
      <data key="d0">69655</data>
    </edge>
    <edge source="BEL" target="USA">
      <data key="d0">29810582</data>
    </edge>
    <edge source="BEL" target="BFA">
      <data key="d0">169487</data>
    </edge>
    <edge source="BEL" target="URY">
      <data key="d0">188723</data>
    </edge>
    <edge source="CAN" target="ALB">
      <data key="d0">45312</data>
    </edge>
    <edge source="CAN" target="DZA">
      <data key="d0">125924</data>
    </edge>
    <edge source="CAN" target="AZE">
      <data key="d0">53625</data>
    </edge>
    <edge source="CAN" target="ARG">
      <data key="d0">247836</data>
    </edge>
    <edge source="CAN" target="AUS">
      <data key="d0">5691931</data>
    </edge>
    <edge source="CAN" target="AUT">
      <data key="d0">206955</data>
    </edge>
    <edge source="CAN" target="BEL">
      <data key="d0">274830</data>
    </edge>
    <edge source="CAN" target="BOL">
      <data key="d0">14642</data>
    </edge>
    <edge source="CAN" target="BWA">
      <data key="d0">166669</data>
    </edge>
    <edge source="CAN" target="BRA">
      <data key="d0">346209</data>
    </edge>
    <edge source="CAN" target="BLR">
      <data key="d0">17331</data>
    </edge>
    <edge source="CAN" target="CHL">
      <data key="d0">472598</data>
    </edge>
    <edge source="CAN" target="CHN">
      <data key="d0">2916671</data>
    </edge>
    <edge source="CAN" target="COL">
      <data key="d0">315231</data>
    </edge>
    <edge source="CAN" target="CRI">
      <data key="d0">1141793</data>
    </edge>
    <edge source="CAN" target="CZE">
      <data key="d0">33078</data>
    </edge>
    <edge source="CAN" target="DNK">
      <data key="d0">177405</data>
    </edge>
    <edge source="CAN" target="ECU">
      <data key="d0">412235</data>
    </edge>
    <edge source="CAN" target="SLV">
      <data key="d0">159320</data>
    </edge>
    <edge source="CAN" target="ETH">
      <data key="d0">259683</data>
    </edge>
    <edge source="CAN" target="EST">
      <data key="d0">21194</data>
    </edge>
    <edge source="CAN" target="FIN">
      <data key="d0">79859</data>
    </edge>
    <edge source="CAN" target="FRA">
      <data key="d0">4178635</data>
    </edge>
    <edge source="CAN" target="GEO">
      <data key="d0">3403204</data>
    </edge>
    <edge source="CAN" target="DEU">
      <data key="d0">6568606</data>
    </edge>
    <edge source="CAN" target="GHA">
      <data key="d0">27525</data>
    </edge>
    <edge source="CAN" target="GRC">
      <data key="d0">33250</data>
    </edge>
    <edge source="CAN" target="GTM">
      <data key="d0">155022</data>
    </edge>
    <edge source="CAN" target="HND">
      <data key="d0">201642</data>
    </edge>
    <edge source="CAN" target="HKG">
      <data key="d0">748617</data>
    </edge>
    <edge source="CAN" target="HUN">
      <data key="d0">203421</data>
    </edge>
    <edge source="CAN" target="IDN">
      <data key="d0">1026243</data>
    </edge>
    <edge source="CAN" target="IRL">
      <data key="d0">142061</data>
    </edge>
    <edge source="CAN" target="ISR">
      <data key="d0">1941778</data>
    </edge>
    <edge source="CAN" target="ITA">
      <data key="d0">1327043</data>
    </edge>
    <edge source="CAN" target="CIV">
      <data key="d0">11324</data>
    </edge>
    <edge source="CAN" target="JAM">
      <data key="d0">144071</data>
    </edge>
    <edge source="CAN" target="JPN">
      <data key="d0">7701795</data>
    </edge>
    <edge source="CAN" target="KAZ">
      <data key="d0">2248014</data>
    </edge>
    <edge source="CAN" target="JOR">
      <data key="d0">17473</data>
    </edge>
    <edge source="CAN" target="KOR">
      <data key="d0">667529</data>
    </edge>
    <edge source="CAN" target="KGZ">
      <data key="d0">12078</data>
    </edge>
    <edge source="CAN" target="LBN">
      <data key="d0">200600</data>
    </edge>
    <edge source="CAN" target="LVA">
      <data key="d0">845376</data>
    </edge>
    <edge source="CAN" target="LTU">
      <data key="d0">367146</data>
    </edge>
    <edge source="CAN" target="MYS">
      <data key="d0">182970</data>
    </edge>
    <edge source="CAN" target="MEX">
      <data key="d0">18894095</data>
    </edge>
    <edge source="CAN" target="MAR">
      <data key="d0">49234</data>
    </edge>
    <edge source="CAN" target="OMN">
      <data key="d0">121455</data>
    </edge>
    <edge source="CAN" target="NAM">
      <data key="d0">21428</data>
    </edge>
    <edge source="CAN" target="NLD">
      <data key="d0">1390590</data>
    </edge>
    <edge source="CAN" target="NZL">
      <data key="d0">1178330</data>
    </edge>
    <edge source="CAN" target="NOR">
      <data key="d0">574729</data>
    </edge>
    <edge source="CAN" target="PAK">
      <data key="d0">39527</data>
    </edge>
    <edge source="CAN" target="PAN">
      <data key="d0">170176</data>
    </edge>
    <edge source="CAN" target="PRY">
      <data key="d0">747940</data>
    </edge>
    <edge source="CAN" target="PER">
      <data key="d0">334181</data>
    </edge>
    <edge source="CAN" target="PHL">
      <data key="d0">1208512</data>
    </edge>
    <edge source="CAN" target="POL">
      <data key="d0">215300</data>
    </edge>
    <edge source="CAN" target="PRT">
      <data key="d0">229993</data>
    </edge>
    <edge source="CAN" target="ROU">
      <data key="d0">114540</data>
    </edge>
    <edge source="CAN" target="RUS">
      <data key="d0">2559348</data>
    </edge>
    <edge source="CAN" target="SAU">
      <data key="d0">2051901</data>
    </edge>
    <edge source="CAN" target="SEN">
      <data key="d0">2962256</data>
    </edge>
    <edge source="CAN" target="IND">
      <data key="d0">352145</data>
    </edge>
    <edge source="CAN" target="SGP">
      <data key="d0">1270440</data>
    </edge>
    <edge source="CAN" target="VNM">
      <data key="d0">37682</data>
    </edge>
    <edge source="CAN" target="SVN">
      <data key="d0">10481</data>
    </edge>
    <edge source="CAN" target="ZAF">
      <data key="d0">952574</data>
    </edge>
    <edge source="CAN" target="ESP">
      <data key="d0">384947</data>
    </edge>
    <edge source="CAN" target="SWE">
      <data key="d0">780548</data>
    </edge>
    <edge source="CAN" target="CHE">
      <data key="d0">136296</data>
    </edge>
    <edge source="CAN" target="THA">
      <data key="d0">76652</data>
    </edge>
    <edge source="CAN" target="ARE">
      <data key="d0">5381460</data>
    </edge>
    <edge source="CAN" target="TUR">
      <data key="d0">40494</data>
    </edge>
    <edge source="CAN" target="UKR">
      <data key="d0">373528</data>
    </edge>
    <edge source="CAN" target="MKD">
      <data key="d0">11941</data>
    </edge>
    <edge source="CAN" target="EGY">
      <data key="d0">80004</data>
    </edge>
    <edge source="CAN" target="GBR">
      <data key="d0">5216489</data>
    </edge>
    <edge source="CAN" target="USA">
      <data key="d0">1103530834</data>
    </edge>
    <edge source="CAN" target="BFA">
      <data key="d0">48236</data>
    </edge>
    <edge source="CAN" target="URY">
      <data key="d0">601803</data>
    </edge>
    <edge source="LKA" target="AUS">
      <data key="d0">38998</data>
    </edge>
    <edge source="LKA" target="ETH">
      <data key="d0">63532</data>
    </edge>
    <edge source="LKA" target="HKG">
      <data key="d0">36292</data>
    </edge>
    <edge source="LKA" target="IND">
      <data key="d0">306471</data>
    </edge>
    <edge source="LKA" target="CHE">
      <data key="d0">161239</data>
    </edge>
    <edge source="LKA" target="GBR">
      <data key="d0">32528</data>
    </edge>
    <edge source="LKA" target="USA">
      <data key="d0">11686</data>
    </edge>
    <edge source="CHN" target="ALB">
      <data key="d0">22587777</data>
    </edge>
    <edge source="CHN" target="DZA">
      <data key="d0">126066545</data>
    </edge>
    <edge source="CHN" target="AZE">
      <data key="d0">7426914</data>
    </edge>
    <edge source="CHN" target="ARG">
      <data key="d0">175673815</data>
    </edge>
    <edge source="CHN" target="AUS">
      <data key="d0">858180224</data>
    </edge>
    <edge source="CHN" target="AUT">
      <data key="d0">83924789</data>
    </edge>
    <edge source="CHN" target="ARM">
      <data key="d0">1980634</data>
    </edge>
    <edge source="CHN" target="BEL">
      <data key="d0">310665358</data>
    </edge>
    <edge source="CHN" target="BOL">
      <data key="d0">8610404</data>
    </edge>
    <edge source="CHN" target="BWA">
      <data key="d0">3602529</data>
    </edge>
    <edge source="CHN" target="BRA">
      <data key="d0">378021794</data>
    </edge>
    <edge source="CHN" target="BGR">
      <data key="d0">27543405</data>
    </edge>
    <edge source="CHN" target="BDI">
      <data key="d0">1072174</data>
    </edge>
    <edge source="CHN" target="BLR">
      <data key="d0">5566414</data>
    </edge>
    <edge source="CHN" target="KHM">
      <data key="d0">22648170</data>
    </edge>
    <edge source="CHN" target="CMR">
      <data key="d0">28559463</data>
    </edge>
    <edge source="CHN" target="CAN">
      <data key="d0">932433146</data>
    </edge>
    <edge source="CHN" target="CAF">
      <data key="d0">50509</data>
    </edge>
    <edge source="CHN" target="LKA">
      <data key="d0">97094271</data>
    </edge>
    <edge source="CHN" target="CHL">
      <data key="d0">285136478</data>
    </edge>
    <edge source="CHN" target="COL">
      <data key="d0">127508011</data>
    </edge>
    <edge source="CHN" target="CRI">
      <data key="d0">18197771</data>
    </edge>
    <edge source="CHN" target="HRV">
      <data key="d0">32494818</data>
    </edge>
    <edge source="CHN" target="CZE">
      <data key="d0">47722597</data>
    </edge>
    <edge source="CHN" target="BEN">
      <data key="d0">35825643</data>
    </edge>
    <edge source="CHN" target="DNK">
      <data key="d0">139515579</data>
    </edge>
    <edge source="CHN" target="ECU">
      <data key="d0">55928430</data>
    </edge>
    <edge source="CHN" target="SLV">
      <data key="d0">13650197</data>
    </edge>
    <edge source="CHN" target="ETH">
      <data key="d0">44197412</data>
    </edge>
    <edge source="CHN" target="EST">
      <data key="d0">20046538</data>
    </edge>
    <edge source="CHN" target="FIN">
      <data key="d0">111153305</data>
    </edge>
    <edge source="CHN" target="FRA">
      <data key="d0">811585675</data>
    </edge>
    <edge source="CHN" target="GEO">
      <data key="d0">19209206</data>
    </edge>
    <edge source="CHN" target="GMB">
      <data key="d0">5086368</data>
    </edge>
    <edge source="CHN" target="PSE">
      <data key="d0">1521995</data>
    </edge>
    <edge source="CHN" target="DEU">
      <data key="d0">1726225514</data>
    </edge>
    <edge source="CHN" target="GHA">
      <data key="d0">108839144</data>
    </edge>
    <edge source="CHN" target="GRC">
      <data key="d0">171272916</data>
    </edge>
    <edge source="CHN" target="GTM">
      <data key="d0">23948697</data>
    </edge>
    <edge source="CHN" target="HND">
      <data key="d0">5734738</data>
    </edge>
    <edge source="CHN" target="HKG">
      <data key="d0">1460944583</data>
    </edge>
    <edge source="CHN" target="HUN">
      <data key="d0">93947291</data>
    </edge>
    <edge source="CHN" target="IDN">
      <data key="d0">523603551</data>
    </edge>
    <edge source="CHN" target="IRL">
      <data key="d0">71508045</data>
    </edge>
    <edge source="CHN" target="ISR">
      <data key="d0">184270931</data>
    </edge>
    <edge source="CHN" target="ITA">
      <data key="d0">568481148</data>
    </edge>
    <edge source="CHN" target="CIV">
      <data key="d0">25328716</data>
    </edge>
    <edge source="CHN" target="JAM">
      <data key="d0">6999000</data>
    </edge>
    <edge source="CHN" target="JPN">
      <data key="d0">982544874</data>
    </edge>
    <edge source="CHN" target="KAZ">
      <data key="d0">174053376</data>
    </edge>
    <edge source="CHN" target="JOR">
      <data key="d0">63912522</data>
    </edge>
    <edge source="CHN" target="KOR">
      <data key="d0">751465703</data>
    </edge>
    <edge source="CHN" target="KGZ">
      <data key="d0">25518895</data>
    </edge>
    <edge source="CHN" target="LBN">
      <data key="d0">76019007</data>
    </edge>
    <edge source="CHN" target="LVA">
      <data key="d0">59281457</data>
    </edge>
    <edge source="CHN" target="LTU">
      <data key="d0">52125138</data>
    </edge>
    <edge source="CHN" target="MDG">
      <data key="d0">17295238</data>
    </edge>
    <edge source="CHN" target="MWI">
      <data key="d0">6543886</data>
    </edge>
    <edge source="CHN" target="MYS">
      <data key="d0">737425170</data>
    </edge>
    <edge source="CHN" target="MRT">
      <data key="d0">13698847</data>
    </edge>
    <edge source="CHN" target="MUS">
      <data key="d0">20070523</data>
    </edge>
    <edge source="CHN" target="MEX">
      <data key="d0">402471796</data>
    </edge>
    <edge source="CHN" target="MDA">
      <data key="d0">2235239</data>
    </edge>
    <edge source="CHN" target="MAR">
      <data key="d0">78973611</data>
    </edge>
    <edge source="CHN" target="MOZ">
      <data key="d0">24403597</data>
    </edge>
    <edge source="CHN" target="OMN">
      <data key="d0">41459179</data>
    </edge>
    <edge source="CHN" target="NAM">
      <data key="d0">13074107</data>
    </edge>
    <edge source="CHN" target="NLD">
      <data key="d0">903643041</data>
    </edge>
    <edge source="CHN" target="NZL">
      <data key="d0">122690468</data>
    </edge>
    <edge source="CHN" target="NIC">
      <data key="d0">4035760</data>
    </edge>
    <edge source="CHN" target="NER">
      <data key="d0">1536406</data>
    </edge>
    <edge source="CHN" target="NOR">
      <data key="d0">123849712</data>
    </edge>
    <edge source="CHN" target="PAK">
      <data key="d0">218399254</data>
    </edge>
    <edge source="CHN" target="PAN">
      <data key="d0">86811553</data>
    </edge>
    <edge source="CHN" target="PRY">
      <data key="d0">8468435</data>
    </edge>
    <edge source="CHN" target="PER">
      <data key="d0">94800385</data>
    </edge>
    <edge source="CHN" target="PHL">
      <data key="d0">475129995</data>
    </edge>
    <edge source="CHN" target="POL">
      <data key="d0">537244715</data>
    </edge>
    <edge source="CHN" target="PRT">
      <data key="d0">64660802</data>
    </edge>
    <edge source="CHN" target="ROU">
      <data key="d0">108623221</data>
    </edge>
    <edge source="CHN" target="RUS">
      <data key="d0">603126427</data>
    </edge>
    <edge source="CHN" target="SAU">
      <data key="d0">589801149</data>
    </edge>
    <edge source="CHN" target="SEN">
      <data key="d0">47688095</data>
    </edge>
    <edge source="CHN" target="SRB">
      <data key="d0">7178186</data>
    </edge>
    <edge source="CHN" target="IND">
      <data key="d0">1087072925</data>
    </edge>
    <edge source="CHN" target="SGP">
      <data key="d0">1285729334</data>
    </edge>
    <edge source="CHN" target="SVK">
      <data key="d0">16063165</data>
    </edge>
    <edge source="CHN" target="VNM">
      <data key="d0">681193313</data>
    </edge>
    <edge source="CHN" target="SVN">
      <data key="d0">83676638</data>
    </edge>
    <edge source="CHN" target="ZAF">
      <data key="d0">150477025</data>
    </edge>
    <edge source="CHN" target="ZWE">
      <data key="d0">4488720</data>
    </edge>
    <edge source="CHN" target="ESP">
      <data key="d0">690793249</data>
    </edge>
    <edge source="CHN" target="SWE">
      <data key="d0">309087026</data>
    </edge>
    <edge source="CHN" target="CHE">
      <data key="d0">38601306</data>
    </edge>
    <edge source="CHN" target="THA">
      <data key="d0">400300843</data>
    </edge>
    <edge source="CHN" target="TGO">
      <data key="d0">24896779</data>
    </edge>
    <edge source="CHN" target="ARE">
      <data key="d0">681380349</data>
    </edge>
    <edge source="CHN" target="TUN">
      <data key="d0">30861919</data>
    </edge>
    <edge source="CHN" target="TUR">
      <data key="d0">223998913</data>
    </edge>
    <edge source="CHN" target="UGA">
      <data key="d0">10587898</data>
    </edge>
    <edge source="CHN" target="UKR">
      <data key="d0">131719415</data>
    </edge>
    <edge source="CHN" target="MKD">
      <data key="d0">1119041</data>
    </edge>
    <edge source="CHN" target="EGY">
      <data key="d0">230497643</data>
    </edge>
    <edge source="CHN" target="GBR">
      <data key="d0">1615363573</data>
    </edge>
    <edge source="CHN" target="TZA">
      <data key="d0">70474553</data>
    </edge>
    <edge source="CHN" target="USA">
      <data key="d0">8733342053</data>
    </edge>
    <edge source="CHN" target="BFA">
      <data key="d0">1247657</data>
    </edge>
    <edge source="CHN" target="URY">
      <data key="d0">32970945</data>
    </edge>
    <edge source="HRV" target="ALB">
      <data key="d0">84385</data>
    </edge>
    <edge source="HRV" target="DZA">
      <data key="d0">139800</data>
    </edge>
    <edge source="HRV" target="AZE">
      <data key="d0">69599</data>
    </edge>
    <edge source="HRV" target="AUS">
      <data key="d0">420347</data>
    </edge>
    <edge source="HRV" target="AUT">
      <data key="d0">28713649</data>
    </edge>
    <edge source="HRV" target="BEL">
      <data key="d0">346825</data>
    </edge>
    <edge source="HRV" target="BGR">
      <data key="d0">910168</data>
    </edge>
    <edge source="HRV" target="BLR">
      <data key="d0">174416</data>
    </edge>
    <edge source="HRV" target="CHN">
      <data key="d0">102243</data>
    </edge>
    <edge source="HRV" target="CZE">
      <data key="d0">1090779</data>
    </edge>
    <edge source="HRV" target="DNK">
      <data key="d0">317862</data>
    </edge>
    <edge source="HRV" target="EST">
      <data key="d0">269456</data>
    </edge>
    <edge source="HRV" target="FIN">
      <data key="d0">407936</data>
    </edge>
    <edge source="HRV" target="FRA">
      <data key="d0">2618178</data>
    </edge>
    <edge source="HRV" target="GEO">
      <data key="d0">38599</data>
    </edge>
    <edge source="HRV" target="DEU">
      <data key="d0">47782694</data>
    </edge>
    <edge source="HRV" target="GRC">
      <data key="d0">87802</data>
    </edge>
    <edge source="HRV" target="HKG">
      <data key="d0">28044</data>
    </edge>
    <edge source="HRV" target="HUN">
      <data key="d0">5534907</data>
    </edge>
    <edge source="HRV" target="ISR">
      <data key="d0">10565</data>
    </edge>
    <edge source="HRV" target="ITA">
      <data key="d0">12387315</data>
    </edge>
    <edge source="HRV" target="CIV">
      <data key="d0">133014</data>
    </edge>
    <edge source="HRV" target="KAZ">
      <data key="d0">177395</data>
    </edge>
    <edge source="HRV" target="KOR">
      <data key="d0">116946</data>
    </edge>
    <edge source="HRV" target="LBN">
      <data key="d0">753021</data>
    </edge>
    <edge source="HRV" target="LVA">
      <data key="d0">675479</data>
    </edge>
    <edge source="HRV" target="LTU">
      <data key="d0">490355</data>
    </edge>
    <edge source="HRV" target="MEX">
      <data key="d0">15743</data>
    </edge>
    <edge source="HRV" target="NLD">
      <data key="d0">465545</data>
    </edge>
    <edge source="HRV" target="NOR">
      <data key="d0">1879476</data>
    </edge>
    <edge source="HRV" target="PHL">
      <data key="d0">14645</data>
    </edge>
    <edge source="HRV" target="POL">
      <data key="d0">1518914</data>
    </edge>
    <edge source="HRV" target="PRT">
      <data key="d0">246560</data>
    </edge>
    <edge source="HRV" target="ROU">
      <data key="d0">479484</data>
    </edge>
    <edge source="HRV" target="RUS">
      <data key="d0">73350</data>
    </edge>
    <edge source="HRV" target="SAU">
      <data key="d0">104854</data>
    </edge>
    <edge source="HRV" target="SRB">
      <data key="d0">8058182</data>
    </edge>
    <edge source="HRV" target="IND">
      <data key="d0">15152</data>
    </edge>
    <edge source="HRV" target="SGP">
      <data key="d0">16259</data>
    </edge>
    <edge source="HRV" target="SVK">
      <data key="d0">765598</data>
    </edge>
    <edge source="HRV" target="SVN">
      <data key="d0">14764552</data>
    </edge>
    <edge source="HRV" target="ESP">
      <data key="d0">1205762</data>
    </edge>
    <edge source="HRV" target="SWE">
      <data key="d0">24604340</data>
    </edge>
    <edge source="HRV" target="CHE">
      <data key="d0">5320728</data>
    </edge>
    <edge source="HRV" target="ARE">
      <data key="d0">261457</data>
    </edge>
    <edge source="HRV" target="TUR">
      <data key="d0">29088</data>
    </edge>
    <edge source="HRV" target="UKR">
      <data key="d0">125564</data>
    </edge>
    <edge source="HRV" target="MKD">
      <data key="d0">1567885</data>
    </edge>
    <edge source="HRV" target="EGY">
      <data key="d0">20107</data>
    </edge>
    <edge source="HRV" target="GBR">
      <data key="d0">380233</data>
    </edge>
    <edge source="HRV" target="USA">
      <data key="d0">558138</data>
    </edge>
    <edge source="HRV" target="BFA">
      <data key="d0">21664</data>
    </edge>
    <edge source="CZE" target="ALB">
      <data key="d0">152780</data>
    </edge>
    <edge source="CZE" target="DZA">
      <data key="d0">3265444</data>
    </edge>
    <edge source="CZE" target="AZE">
      <data key="d0">2195112</data>
    </edge>
    <edge source="CZE" target="ARG">
      <data key="d0">867562</data>
    </edge>
    <edge source="CZE" target="AUS">
      <data key="d0">3794898</data>
    </edge>
    <edge source="CZE" target="AUT">
      <data key="d0">59818802</data>
    </edge>
    <edge source="CZE" target="ARM">
      <data key="d0">115104</data>
    </edge>
    <edge source="CZE" target="BEL">
      <data key="d0">27420633</data>
    </edge>
    <edge source="CZE" target="BOL">
      <data key="d0">131489</data>
    </edge>
    <edge source="CZE" target="BRA">
      <data key="d0">1926059</data>
    </edge>
    <edge source="CZE" target="BGR">
      <data key="d0">7605057</data>
    </edge>
    <edge source="CZE" target="BLR">
      <data key="d0">1674668</data>
    </edge>
    <edge source="CZE" target="CAN">
      <data key="d0">548833</data>
    </edge>
    <edge source="CZE" target="LKA">
      <data key="d0">119442</data>
    </edge>
    <edge source="CZE" target="CHL">
      <data key="d0">1548660</data>
    </edge>
    <edge source="CZE" target="CHN">
      <data key="d0">6033917</data>
    </edge>
    <edge source="CZE" target="COL">
      <data key="d0">430737</data>
    </edge>
    <edge source="CZE" target="HRV">
      <data key="d0">3419294</data>
    </edge>
    <edge source="CZE" target="DNK">
      <data key="d0">12313582</data>
    </edge>
    <edge source="CZE" target="ECU">
      <data key="d0">110612</data>
    </edge>
    <edge source="CZE" target="ETH">
      <data key="d0">466874</data>
    </edge>
    <edge source="CZE" target="EST">
      <data key="d0">7262523</data>
    </edge>
    <edge source="CZE" target="FIN">
      <data key="d0">9467669</data>
    </edge>
    <edge source="CZE" target="FRA">
      <data key="d0">39795618</data>
    </edge>
    <edge source="CZE" target="GEO">
      <data key="d0">729674</data>
    </edge>
    <edge source="CZE" target="DEU">
      <data key="d0">469829021</data>
    </edge>
    <edge source="CZE" target="GHA">
      <data key="d0">65419</data>
    </edge>
    <edge source="CZE" target="GRC">
      <data key="d0">3673516</data>
    </edge>
    <edge source="CZE" target="HKG">
      <data key="d0">2529339</data>
    </edge>
    <edge source="CZE" target="HUN">
      <data key="d0">14794653</data>
    </edge>
    <edge source="CZE" target="IDN">
      <data key="d0">640299</data>
    </edge>
    <edge source="CZE" target="IRL">
      <data key="d0">1915835</data>
    </edge>
    <edge source="CZE" target="ISR">
      <data key="d0">4917089</data>
    </edge>
    <edge source="CZE" target="ITA">
      <data key="d0">40062385</data>
    </edge>
    <edge source="CZE" target="JPN">
      <data key="d0">4401072</data>
    </edge>
    <edge source="CZE" target="KAZ">
      <data key="d0">3872791</data>
    </edge>
    <edge source="CZE" target="JOR">
      <data key="d0">954724</data>
    </edge>
    <edge source="CZE" target="KOR">
      <data key="d0">1083497</data>
    </edge>
    <edge source="CZE" target="KGZ">
      <data key="d0">178201</data>
    </edge>
    <edge source="CZE" target="LBN">
      <data key="d0">1517492</data>
    </edge>
    <edge source="CZE" target="LVA">
      <data key="d0">4039374</data>
    </edge>
    <edge source="CZE" target="LTU">
      <data key="d0">7728646</data>
    </edge>
    <edge source="CZE" target="MYS">
      <data key="d0">313623</data>
    </edge>
    <edge source="CZE" target="MUS">
      <data key="d0">362022</data>
    </edge>
    <edge source="CZE" target="MEX">
      <data key="d0">2471751</data>
    </edge>
    <edge source="CZE" target="MDA">
      <data key="d0">1923877</data>
    </edge>
    <edge source="CZE" target="MAR">
      <data key="d0">801951</data>
    </edge>
    <edge source="CZE" target="OMN">
      <data key="d0">2219245</data>
    </edge>
    <edge source="CZE" target="NAM">
      <data key="d0">41585</data>
    </edge>
    <edge source="CZE" target="NLD">
      <data key="d0">39247906</data>
    </edge>
    <edge source="CZE" target="NZL">
      <data key="d0">1460875</data>
    </edge>
    <edge source="CZE" target="NOR">
      <data key="d0">12458415</data>
    </edge>
    <edge source="CZE" target="PAK">
      <data key="d0">51747</data>
    </edge>
    <edge source="CZE" target="PAN">
      <data key="d0">24760</data>
    </edge>
    <edge source="CZE" target="PER">
      <data key="d0">267613</data>
    </edge>
    <edge source="CZE" target="PHL">
      <data key="d0">3268462</data>
    </edge>
    <edge source="CZE" target="POL">
      <data key="d0">51808989</data>
    </edge>
    <edge source="CZE" target="PRT">
      <data key="d0">1549682</data>
    </edge>
    <edge source="CZE" target="ROU">
      <data key="d0">22967978</data>
    </edge>
    <edge source="CZE" target="RUS">
      <data key="d0">26556781</data>
    </edge>
    <edge source="CZE" target="SAU">
      <data key="d0">3148209</data>
    </edge>
    <edge source="CZE" target="SRB">
      <data key="d0">2832950</data>
    </edge>
    <edge source="CZE" target="IND">
      <data key="d0">1368623</data>
    </edge>
    <edge source="CZE" target="SGP">
      <data key="d0">3547916</data>
    </edge>
    <edge source="CZE" target="SVK">
      <data key="d0">76513343</data>
    </edge>
    <edge source="CZE" target="VNM">
      <data key="d0">732627</data>
    </edge>
    <edge source="CZE" target="SVN">
      <data key="d0">4299495</data>
    </edge>
    <edge source="CZE" target="ZAF">
      <data key="d0">2806445</data>
    </edge>
    <edge source="CZE" target="ESP">
      <data key="d0">8280839</data>
    </edge>
    <edge source="CZE" target="SWE">
      <data key="d0">15285679</data>
    </edge>
    <edge source="CZE" target="CHE">
      <data key="d0">39563218</data>
    </edge>
    <edge source="CZE" target="THA">
      <data key="d0">465093</data>
    </edge>
    <edge source="CZE" target="ARE">
      <data key="d0">12010440</data>
    </edge>
    <edge source="CZE" target="TUN">
      <data key="d0">1326977</data>
    </edge>
    <edge source="CZE" target="TUR">
      <data key="d0">6779185</data>
    </edge>
    <edge source="CZE" target="UKR">
      <data key="d0">7130688</data>
    </edge>
    <edge source="CZE" target="MKD">
      <data key="d0">233901</data>
    </edge>
    <edge source="CZE" target="EGY">
      <data key="d0">481612</data>
    </edge>
    <edge source="CZE" target="GBR">
      <data key="d0">40345368</data>
    </edge>
    <edge source="CZE" target="TZA">
      <data key="d0">224529</data>
    </edge>
    <edge source="CZE" target="USA">
      <data key="d0">28163797</data>
    </edge>
    <edge source="CZE" target="URY">
      <data key="d0">53565</data>
    </edge>
    <edge source="DNK" target="ALB">
      <data key="d0">11459</data>
    </edge>
    <edge source="DNK" target="DZA">
      <data key="d0">92583</data>
    </edge>
    <edge source="DNK" target="AZE">
      <data key="d0">620181</data>
    </edge>
    <edge source="DNK" target="ARG">
      <data key="d0">30730</data>
    </edge>
    <edge source="DNK" target="AUS">
      <data key="d0">6230463</data>
    </edge>
    <edge source="DNK" target="AUT">
      <data key="d0">4491319</data>
    </edge>
    <edge source="DNK" target="BEL">
      <data key="d0">8270170</data>
    </edge>
    <edge source="DNK" target="BRA">
      <data key="d0">1479363</data>
    </edge>
    <edge source="DNK" target="BGR">
      <data key="d0">2348689</data>
    </edge>
    <edge source="DNK" target="BLR">
      <data key="d0">23942</data>
    </edge>
    <edge source="DNK" target="CAN">
      <data key="d0">2334104</data>
    </edge>
    <edge source="DNK" target="CHL">
      <data key="d0">513013</data>
    </edge>
    <edge source="DNK" target="CHN">
      <data key="d0">4170051</data>
    </edge>
    <edge source="DNK" target="COL">
      <data key="d0">197875</data>
    </edge>
    <edge source="DNK" target="HRV">
      <data key="d0">319012</data>
    </edge>
    <edge source="DNK" target="CZE">
      <data key="d0">1379184</data>
    </edge>
    <edge source="DNK" target="ECU">
      <data key="d0">98517</data>
    </edge>
    <edge source="DNK" target="SLV">
      <data key="d0">16438</data>
    </edge>
    <edge source="DNK" target="EST">
      <data key="d0">3724120</data>
    </edge>
    <edge source="DNK" target="FIN">
      <data key="d0">22313036</data>
    </edge>
    <edge source="DNK" target="FRA">
      <data key="d0">30320545</data>
    </edge>
    <edge source="DNK" target="GEO">
      <data key="d0">25604</data>
    </edge>
    <edge source="DNK" target="DEU">
      <data key="d0">75312267</data>
    </edge>
    <edge source="DNK" target="GRC">
      <data key="d0">628102</data>
    </edge>
    <edge source="DNK" target="GTM">
      <data key="d0">66121</data>
    </edge>
    <edge source="DNK" target="HKG">
      <data key="d0">2168408</data>
    </edge>
    <edge source="DNK" target="HUN">
      <data key="d0">6440787</data>
    </edge>
    <edge source="DNK" target="IDN">
      <data key="d0">70363</data>
    </edge>
    <edge source="DNK" target="IRL">
      <data key="d0">1542074</data>
    </edge>
    <edge source="DNK" target="ISR">
      <data key="d0">679168</data>
    </edge>
    <edge source="DNK" target="ITA">
      <data key="d0">44305795</data>
    </edge>
    <edge source="DNK" target="JPN">
      <data key="d0">11517179</data>
    </edge>
    <edge source="DNK" target="KAZ">
      <data key="d0">227259</data>
    </edge>
    <edge source="DNK" target="JOR">
      <data key="d0">42588</data>
    </edge>
    <edge source="DNK" target="KOR">
      <data key="d0">2928308</data>
    </edge>
    <edge source="DNK" target="LBN">
      <data key="d0">206651</data>
    </edge>
    <edge source="DNK" target="LVA">
      <data key="d0">1703354</data>
    </edge>
    <edge source="DNK" target="LTU">
      <data key="d0">2247983</data>
    </edge>
    <edge source="DNK" target="MYS">
      <data key="d0">770950</data>
    </edge>
    <edge source="DNK" target="MUS">
      <data key="d0">104104</data>
    </edge>
    <edge source="DNK" target="MEX">
      <data key="d0">1486935</data>
    </edge>
    <edge source="DNK" target="MDA">
      <data key="d0">22750</data>
    </edge>
    <edge source="DNK" target="MAR">
      <data key="d0">269989</data>
    </edge>
    <edge source="DNK" target="OMN">
      <data key="d0">106709</data>
    </edge>
    <edge source="DNK" target="NLD">
      <data key="d0">38471147</data>
    </edge>
    <edge source="DNK" target="NZL">
      <data key="d0">611125</data>
    </edge>
    <edge source="DNK" target="NOR">
      <data key="d0">72841994</data>
    </edge>
    <edge source="DNK" target="PAK">
      <data key="d0">18375</data>
    </edge>
    <edge source="DNK" target="PAN">
      <data key="d0">64025</data>
    </edge>
    <edge source="DNK" target="PRY">
      <data key="d0">64853</data>
    </edge>
    <edge source="DNK" target="PER">
      <data key="d0">259177</data>
    </edge>
    <edge source="DNK" target="PHL">
      <data key="d0">55477</data>
    </edge>
    <edge source="DNK" target="POL">
      <data key="d0">6173249</data>
    </edge>
    <edge source="DNK" target="PRT">
      <data key="d0">1211479</data>
    </edge>
    <edge source="DNK" target="ROU">
      <data key="d0">377687</data>
    </edge>
    <edge source="DNK" target="RUS">
      <data key="d0">1259556</data>
    </edge>
    <edge source="DNK" target="SAU">
      <data key="d0">323049</data>
    </edge>
    <edge source="DNK" target="SRB">
      <data key="d0">186426</data>
    </edge>
    <edge source="DNK" target="IND">
      <data key="d0">951053</data>
    </edge>
    <edge source="DNK" target="SGP">
      <data key="d0">2263419</data>
    </edge>
    <edge source="DNK" target="SVK">
      <data key="d0">595370</data>
    </edge>
    <edge source="DNK" target="VNM">
      <data key="d0">636448</data>
    </edge>
    <edge source="DNK" target="SVN">
      <data key="d0">791596</data>
    </edge>
    <edge source="DNK" target="ZAF">
      <data key="d0">5572673</data>
    </edge>
    <edge source="DNK" target="ESP">
      <data key="d0">10368683</data>
    </edge>
    <edge source="DNK" target="SWE">
      <data key="d0">99101824</data>
    </edge>
    <edge source="DNK" target="CHE">
      <data key="d0">9519737</data>
    </edge>
    <edge source="DNK" target="THA">
      <data key="d0">1473997</data>
    </edge>
    <edge source="DNK" target="ARE">
      <data key="d0">3441153</data>
    </edge>
    <edge source="DNK" target="TUR">
      <data key="d0">4259061</data>
    </edge>
    <edge source="DNK" target="UKR">
      <data key="d0">154350</data>
    </edge>
    <edge source="DNK" target="MKD">
      <data key="d0">23556</data>
    </edge>
    <edge source="DNK" target="EGY">
      <data key="d0">194520</data>
    </edge>
    <edge source="DNK" target="GBR">
      <data key="d0">44152635</data>
    </edge>
    <edge source="DNK" target="USA">
      <data key="d0">41657461</data>
    </edge>
    <edge source="DNK" target="URY">
      <data key="d0">166942</data>
    </edge>
    <edge source="FRA" target="ALB">
      <data key="d0">79892</data>
    </edge>
    <edge source="FRA" target="DZA">
      <data key="d0">17388061</data>
    </edge>
    <edge source="FRA" target="AZE">
      <data key="d0">1968145</data>
    </edge>
    <edge source="FRA" target="ARG">
      <data key="d0">887678</data>
    </edge>
    <edge source="FRA" target="AUS">
      <data key="d0">5625460</data>
    </edge>
    <edge source="FRA" target="AUT">
      <data key="d0">11777146</data>
    </edge>
    <edge source="FRA" target="ARM">
      <data key="d0">2834340</data>
    </edge>
    <edge source="FRA" target="BEL">
      <data key="d0">80711505</data>
    </edge>
    <edge source="FRA" target="BOL">
      <data key="d0">59257</data>
    </edge>
    <edge source="FRA" target="BRA">
      <data key="d0">4134879</data>
    </edge>
    <edge source="FRA" target="BGR">
      <data key="d0">2774371</data>
    </edge>
    <edge source="FRA" target="BDI">
      <data key="d0">24000</data>
    </edge>
    <edge source="FRA" target="BLR">
      <data key="d0">467782</data>
    </edge>
    <edge source="FRA" target="KHM">
      <data key="d0">467129</data>
    </edge>
    <edge source="FRA" target="CMR">
      <data key="d0">3049069</data>
    </edge>
    <edge source="FRA" target="CAN">
      <data key="d0">8309184</data>
    </edge>
    <edge source="FRA" target="CAF">
      <data key="d0">114909</data>
    </edge>
    <edge source="FRA" target="LKA">
      <data key="d0">574571</data>
    </edge>
    <edge source="FRA" target="CHL">
      <data key="d0">3996037</data>
    </edge>
    <edge source="FRA" target="CHN">
      <data key="d0">17143833</data>
    </edge>
    <edge source="FRA" target="COL">
      <data key="d0">648775</data>
    </edge>
    <edge source="FRA" target="CRI">
      <data key="d0">824459</data>
    </edge>
    <edge source="FRA" target="HRV">
      <data key="d0">891629</data>
    </edge>
    <edge source="FRA" target="CZE">
      <data key="d0">11746602</data>
    </edge>
    <edge source="FRA" target="BEN">
      <data key="d0">1245374</data>
    </edge>
    <edge source="FRA" target="DNK">
      <data key="d0">14251301</data>
    </edge>
    <edge source="FRA" target="ECU">
      <data key="d0">324636</data>
    </edge>
    <edge source="FRA" target="ETH">
      <data key="d0">1415385</data>
    </edge>
    <edge source="FRA" target="EST">
      <data key="d0">1839544</data>
    </edge>
    <edge source="FRA" target="FIN">
      <data key="d0">10224743</data>
    </edge>
    <edge source="FRA" target="GEO">
      <data key="d0">881243</data>
    </edge>
    <edge source="FRA" target="DEU">
      <data key="d0">225462749</data>
    </edge>
    <edge source="FRA" target="GHA">
      <data key="d0">550031</data>
    </edge>
    <edge source="FRA" target="GRC">
      <data key="d0">6143441</data>
    </edge>
    <edge source="FRA" target="GTM">
      <data key="d0">66946</data>
    </edge>
    <edge source="FRA" target="HKG">
      <data key="d0">9263487</data>
    </edge>
    <edge source="FRA" target="HUN">
      <data key="d0">11146808</data>
    </edge>
    <edge source="FRA" target="IDN">
      <data key="d0">1379011</data>
    </edge>
    <edge source="FRA" target="IRL">
      <data key="d0">4695357</data>
    </edge>
    <edge source="FRA" target="ISR">
      <data key="d0">6961989</data>
    </edge>
    <edge source="FRA" target="ITA">
      <data key="d0">173052976</data>
    </edge>
    <edge source="FRA" target="CIV">
      <data key="d0">4868204</data>
    </edge>
    <edge source="FRA" target="JAM">
      <data key="d0">137270</data>
    </edge>
    <edge source="FRA" target="JPN">
      <data key="d0">8301168</data>
    </edge>
    <edge source="FRA" target="KAZ">
      <data key="d0">158877</data>
    </edge>
    <edge source="FRA" target="JOR">
      <data key="d0">1009300</data>
    </edge>
    <edge source="FRA" target="KOR">
      <data key="d0">4226917</data>
    </edge>
    <edge source="FRA" target="LBN">
      <data key="d0">4059383</data>
    </edge>
    <edge source="FRA" target="LVA">
      <data key="d0">1917056</data>
    </edge>
    <edge source="FRA" target="LTU">
      <data key="d0">1579416</data>
    </edge>
    <edge source="FRA" target="MDG">
      <data key="d0">1195264</data>
    </edge>
    <edge source="FRA" target="MYS">
      <data key="d0">1953789</data>
    </edge>
    <edge source="FRA" target="MRT">
      <data key="d0">183396</data>
    </edge>
    <edge source="FRA" target="MUS">
      <data key="d0">1629551</data>
    </edge>
    <edge source="FRA" target="MEX">
      <data key="d0">29487427</data>
    </edge>
    <edge source="FRA" target="MDA">
      <data key="d0">46032</data>
    </edge>
    <edge source="FRA" target="MAR">
      <data key="d0">23578713</data>
    </edge>
    <edge source="FRA" target="OMN">
      <data key="d0">3327528</data>
    </edge>
    <edge source="FRA" target="NAM">
      <data key="d0">237562</data>
    </edge>
    <edge source="FRA" target="NLD">
      <data key="d0">79048023</data>
    </edge>
    <edge source="FRA" target="NZL">
      <data key="d0">1304948</data>
    </edge>
    <edge source="FRA" target="NER">
      <data key="d0">1106071</data>
    </edge>
    <edge source="FRA" target="NOR">
      <data key="d0">3852835</data>
    </edge>
    <edge source="FRA" target="PAK">
      <data key="d0">2021149</data>
    </edge>
    <edge source="FRA" target="PAN">
      <data key="d0">394928</data>
    </edge>
    <edge source="FRA" target="PRY">
      <data key="d0">74447</data>
    </edge>
    <edge source="FRA" target="PER">
      <data key="d0">475784</data>
    </edge>
    <edge source="FRA" target="PHL">
      <data key="d0">583901</data>
    </edge>
    <edge source="FRA" target="POL">
      <data key="d0">37909373</data>
    </edge>
    <edge source="FRA" target="PRT">
      <data key="d0">16777368</data>
    </edge>
    <edge source="FRA" target="ROU">
      <data key="d0">9051726</data>
    </edge>
    <edge source="FRA" target="RUS">
      <data key="d0">16196659</data>
    </edge>
    <edge source="FRA" target="SAU">
      <data key="d0">7485491</data>
    </edge>
    <edge source="FRA" target="SEN">
      <data key="d0">4296982</data>
    </edge>
    <edge source="FRA" target="SRB">
      <data key="d0">1069716</data>
    </edge>
    <edge source="FRA" target="IND">
      <data key="d0">3921811</data>
    </edge>
    <edge source="FRA" target="SGP">
      <data key="d0">5018049</data>
    </edge>
    <edge source="FRA" target="SVK">
      <data key="d0">85942689</data>
    </edge>
    <edge source="FRA" target="VNM">
      <data key="d0">5775533</data>
    </edge>
    <edge source="FRA" target="SVN">
      <data key="d0">1761304</data>
    </edge>
    <edge source="FRA" target="ZAF">
      <data key="d0">2036119</data>
    </edge>
    <edge source="FRA" target="ESP">
      <data key="d0">156442662</data>
    </edge>
    <edge source="FRA" target="SWE">
      <data key="d0">23872517</data>
    </edge>
    <edge source="FRA" target="CHE">
      <data key="d0">75845629</data>
    </edge>
    <edge source="FRA" target="THA">
      <data key="d0">1620862</data>
    </edge>
    <edge source="FRA" target="TGO">
      <data key="d0">642568</data>
    </edge>
    <edge source="FRA" target="ARE">
      <data key="d0">16326961</data>
    </edge>
    <edge source="FRA" target="TUN">
      <data key="d0">8375315</data>
    </edge>
    <edge source="FRA" target="TUR">
      <data key="d0">17640357</data>
    </edge>
    <edge source="FRA" target="UGA">
      <data key="d0">20912</data>
    </edge>
    <edge source="FRA" target="UKR">
      <data key="d0">2218183</data>
    </edge>
    <edge source="FRA" target="MKD">
      <data key="d0">89472</data>
    </edge>
    <edge source="FRA" target="EGY">
      <data key="d0">5730782</data>
    </edge>
    <edge source="FRA" target="GBR">
      <data key="d0">142570322</data>
    </edge>
    <edge source="FRA" target="TZA">
      <data key="d0">24735</data>
    </edge>
    <edge source="FRA" target="USA">
      <data key="d0">77243168</data>
    </edge>
    <edge source="FRA" target="BFA">
      <data key="d0">1163979</data>
    </edge>
    <edge source="FRA" target="URY">
      <data key="d0">110749</data>
    </edge>
    <edge source="HKG" target="ALB">
      <data key="d0">25945</data>
    </edge>
    <edge source="HKG" target="DZA">
      <data key="d0">27461</data>
    </edge>
    <edge source="HKG" target="AZE">
      <data key="d0">75850</data>
    </edge>
    <edge source="HKG" target="ARG">
      <data key="d0">1437090</data>
    </edge>
    <edge source="HKG" target="AUS">
      <data key="d0">19464270</data>
    </edge>
    <edge source="HKG" target="AUT">
      <data key="d0">3001418</data>
    </edge>
    <edge source="HKG" target="ARM">
      <data key="d0">54168</data>
    </edge>
    <edge source="HKG" target="BEL">
      <data key="d0">9575508</data>
    </edge>
    <edge source="HKG" target="BOL">
      <data key="d0">72022</data>
    </edge>
    <edge source="HKG" target="BRA">
      <data key="d0">2221315</data>
    </edge>
    <edge source="HKG" target="BGR">
      <data key="d0">116426</data>
    </edge>
    <edge source="HKG" target="BLR">
      <data key="d0">13785</data>
    </edge>
    <edge source="HKG" target="KHM">
      <data key="d0">325212</data>
    </edge>
    <edge source="HKG" target="CMR">
      <data key="d0">19911</data>
    </edge>
    <edge source="HKG" target="CAN">
      <data key="d0">20896422</data>
    </edge>
    <edge source="HKG" target="LKA">
      <data key="d0">871030</data>
    </edge>
    <edge source="HKG" target="CHL">
      <data key="d0">2254992</data>
    </edge>
    <edge source="HKG" target="CHN">
      <data key="d0">84035687</data>
    </edge>
    <edge source="HKG" target="COL">
      <data key="d0">1566724</data>
    </edge>
    <edge source="HKG" target="CRI">
      <data key="d0">288195</data>
    </edge>
    <edge source="HKG" target="HRV">
      <data key="d0">111630</data>
    </edge>
    <edge source="HKG" target="CZE">
      <data key="d0">2217124</data>
    </edge>
    <edge source="HKG" target="BEN">
      <data key="d0">14289</data>
    </edge>
    <edge source="HKG" target="DNK">
      <data key="d0">3774791</data>
    </edge>
    <edge source="HKG" target="ECU">
      <data key="d0">273714</data>
    </edge>
    <edge source="HKG" target="SLV">
      <data key="d0">68974</data>
    </edge>
    <edge source="HKG" target="ETH">
      <data key="d0">781094</data>
    </edge>
    <edge source="HKG" target="EST">
      <data key="d0">393902</data>
    </edge>
    <edge source="HKG" target="FIN">
      <data key="d0">10543828</data>
    </edge>
    <edge source="HKG" target="FRA">
      <data key="d0">42516424</data>
    </edge>
    <edge source="HKG" target="GEO">
      <data key="d0">200161</data>
    </edge>
    <edge source="HKG" target="GMB">
      <data key="d0">36258</data>
    </edge>
    <edge source="HKG" target="DEU">
      <data key="d0">46867667</data>
    </edge>
    <edge source="HKG" target="GHA">
      <data key="d0">51570</data>
    </edge>
    <edge source="HKG" target="GRC">
      <data key="d0">256365</data>
    </edge>
    <edge source="HKG" target="GTM">
      <data key="d0">90954</data>
    </edge>
    <edge source="HKG" target="HND">
      <data key="d0">89109</data>
    </edge>
    <edge source="HKG" target="HUN">
      <data key="d0">3930718</data>
    </edge>
    <edge source="HKG" target="IDN">
      <data key="d0">2812603</data>
    </edge>
    <edge source="HKG" target="IRL">
      <data key="d0">636816</data>
    </edge>
    <edge source="HKG" target="ISR">
      <data key="d0">1268201</data>
    </edge>
    <edge source="HKG" target="ITA">
      <data key="d0">7241288</data>
    </edge>
    <edge source="HKG" target="CIV">
      <data key="d0">75917</data>
    </edge>
    <edge source="HKG" target="JAM">
      <data key="d0">35610</data>
    </edge>
    <edge source="HKG" target="JPN">
      <data key="d0">71518921</data>
    </edge>
    <edge source="HKG" target="JOR">
      <data key="d0">276128</data>
    </edge>
    <edge source="HKG" target="KOR">
      <data key="d0">8248958</data>
    </edge>
    <edge source="HKG" target="LBN">
      <data key="d0">176032</data>
    </edge>
    <edge source="HKG" target="LVA">
      <data key="d0">278121</data>
    </edge>
    <edge source="HKG" target="LTU">
      <data key="d0">91246</data>
    </edge>
    <edge source="HKG" target="MDG">
      <data key="d0">54993</data>
    </edge>
    <edge source="HKG" target="MWI">
      <data key="d0">34436</data>
    </edge>
    <edge source="HKG" target="MYS">
      <data key="d0">3981952</data>
    </edge>
    <edge source="HKG" target="MUS">
      <data key="d0">28145</data>
    </edge>
    <edge source="HKG" target="MEX">
      <data key="d0">7683677</data>
    </edge>
    <edge source="HKG" target="MDA">
      <data key="d0">17612</data>
    </edge>
    <edge source="HKG" target="MAR">
      <data key="d0">214042</data>
    </edge>
    <edge source="HKG" target="MOZ">
      <data key="d0">28091</data>
    </edge>
    <edge source="HKG" target="OMN">
      <data key="d0">125197</data>
    </edge>
    <edge source="HKG" target="NAM">
      <data key="d0">13846</data>
    </edge>
    <edge source="HKG" target="NLD">
      <data key="d0">24994715</data>
    </edge>
    <edge source="HKG" target="NZL">
      <data key="d0">2932465</data>
    </edge>
    <edge source="HKG" target="NER">
      <data key="d0">23572</data>
    </edge>
    <edge source="HKG" target="NOR">
      <data key="d0">2155068</data>
    </edge>
    <edge source="HKG" target="PAK">
      <data key="d0">484523</data>
    </edge>
    <edge source="HKG" target="PAN">
      <data key="d0">292111</data>
    </edge>
    <edge source="HKG" target="PRY">
      <data key="d0">13568</data>
    </edge>
    <edge source="HKG" target="PER">
      <data key="d0">384524</data>
    </edge>
    <edge source="HKG" target="PHL">
      <data key="d0">8819320</data>
    </edge>
    <edge source="HKG" target="POL">
      <data key="d0">7780901</data>
    </edge>
    <edge source="HKG" target="PRT">
      <data key="d0">223359</data>
    </edge>
    <edge source="HKG" target="ROU">
      <data key="d0">393694</data>
    </edge>
    <edge source="HKG" target="RUS">
      <data key="d0">1253312</data>
    </edge>
    <edge source="HKG" target="SAU">
      <data key="d0">1528005</data>
    </edge>
    <edge source="HKG" target="SRB">
      <data key="d0">67908</data>
    </edge>
    <edge source="HKG" target="IND">
      <data key="d0">14386396</data>
    </edge>
    <edge source="HKG" target="SGP">
      <data key="d0">11621308</data>
    </edge>
    <edge source="HKG" target="SVK">
      <data key="d0">175488</data>
    </edge>
    <edge source="HKG" target="VNM">
      <data key="d0">4069349</data>
    </edge>
    <edge source="HKG" target="SVN">
      <data key="d0">194129</data>
    </edge>
    <edge source="HKG" target="ZAF">
      <data key="d0">4846343</data>
    </edge>
    <edge source="HKG" target="ESP">
      <data key="d0">7423456</data>
    </edge>
    <edge source="HKG" target="SWE">
      <data key="d0">10529824</data>
    </edge>
    <edge source="HKG" target="CHE">
      <data key="d0">3910110</data>
    </edge>
    <edge source="HKG" target="THA">
      <data key="d0">3243270</data>
    </edge>
    <edge source="HKG" target="ARE">
      <data key="d0">11985926</data>
    </edge>
    <edge source="HKG" target="TUN">
      <data key="d0">75292</data>
    </edge>
    <edge source="HKG" target="TUR">
      <data key="d0">3184467</data>
    </edge>
    <edge source="HKG" target="UGA">
      <data key="d0">19766</data>
    </edge>
    <edge source="HKG" target="UKR">
      <data key="d0">318253</data>
    </edge>
    <edge source="HKG" target="EGY">
      <data key="d0">1110318</data>
    </edge>
    <edge source="HKG" target="GBR">
      <data key="d0">36037205</data>
    </edge>
    <edge source="HKG" target="TZA">
      <data key="d0">70700</data>
    </edge>
    <edge source="HKG" target="USA">
      <data key="d0">266589693</data>
    </edge>
    <edge source="HKG" target="URY">
      <data key="d0">91669</data>
    </edge>
    <edge source="IDN" target="DZA">
      <data key="d0">22077</data>
    </edge>
    <edge source="IDN" target="ARG">
      <data key="d0">193585</data>
    </edge>
    <edge source="IDN" target="AUS">
      <data key="d0">2541979</data>
    </edge>
    <edge source="IDN" target="AUT">
      <data key="d0">60495</data>
    </edge>
    <edge source="IDN" target="BEL">
      <data key="d0">1104541</data>
    </edge>
    <edge source="IDN" target="BRA">
      <data key="d0">38762</data>
    </edge>
    <edge source="IDN" target="KHM">
      <data key="d0">84657</data>
    </edge>
    <edge source="IDN" target="CMR">
      <data key="d0">42586</data>
    </edge>
    <edge source="IDN" target="CAN">
      <data key="d0">46081</data>
    </edge>
    <edge source="IDN" target="LKA">
      <data key="d0">95289</data>
    </edge>
    <edge source="IDN" target="CHL">
      <data key="d0">22459</data>
    </edge>
    <edge source="IDN" target="CHN">
      <data key="d0">1024645</data>
    </edge>
    <edge source="IDN" target="COL">
      <data key="d0">24486</data>
    </edge>
    <edge source="IDN" target="CRI">
      <data key="d0">87290</data>
    </edge>
    <edge source="IDN" target="DNK">
      <data key="d0">40793</data>
    </edge>
    <edge source="IDN" target="FRA">
      <data key="d0">1004979</data>
    </edge>
    <edge source="IDN" target="DEU">
      <data key="d0">1716309</data>
    </edge>
    <edge source="IDN" target="GHA">
      <data key="d0">134286</data>
    </edge>
    <edge source="IDN" target="GRC">
      <data key="d0">20009</data>
    </edge>
    <edge source="IDN" target="HKG">
      <data key="d0">1712051</data>
    </edge>
    <edge source="IDN" target="IRL">
      <data key="d0">14943</data>
    </edge>
    <edge source="IDN" target="ISR">
      <data key="d0">20743</data>
    </edge>
    <edge source="IDN" target="ITA">
      <data key="d0">168097</data>
    </edge>
    <edge source="IDN" target="JPN">
      <data key="d0">17974340</data>
    </edge>
    <edge source="IDN" target="KOR">
      <data key="d0">721275</data>
    </edge>
    <edge source="IDN" target="LBN">
      <data key="d0">185848</data>
    </edge>
    <edge source="IDN" target="MYS">
      <data key="d0">5484803</data>
    </edge>
    <edge source="IDN" target="MUS">
      <data key="d0">44473</data>
    </edge>
    <edge source="IDN" target="MEX">
      <data key="d0">211551</data>
    </edge>
    <edge source="IDN" target="MAR">
      <data key="d0">7925041</data>
    </edge>
    <edge source="IDN" target="OMN">
      <data key="d0">182827</data>
    </edge>
    <edge source="IDN" target="NLD">
      <data key="d0">377326</data>
    </edge>
    <edge source="IDN" target="NZL">
      <data key="d0">444774</data>
    </edge>
    <edge source="IDN" target="PAK">
      <data key="d0">91932</data>
    </edge>
    <edge source="IDN" target="PAN">
      <data key="d0">60060</data>
    </edge>
    <edge source="IDN" target="PER">
      <data key="d0">26923</data>
    </edge>
    <edge source="IDN" target="PHL">
      <data key="d0">302570</data>
    </edge>
    <edge source="IDN" target="POL">
      <data key="d0">11441</data>
    </edge>
    <edge source="IDN" target="SAU">
      <data key="d0">450638</data>
    </edge>
    <edge source="IDN" target="IND">
      <data key="d0">2090331</data>
    </edge>
    <edge source="IDN" target="SGP">
      <data key="d0">4091529</data>
    </edge>
    <edge source="IDN" target="VNM">
      <data key="d0">1576831</data>
    </edge>
    <edge source="IDN" target="SVN">
      <data key="d0">156485</data>
    </edge>
    <edge source="IDN" target="ZAF">
      <data key="d0">21428</data>
    </edge>
    <edge source="IDN" target="ESP">
      <data key="d0">496083</data>
    </edge>
    <edge source="IDN" target="SWE">
      <data key="d0">47163</data>
    </edge>
    <edge source="IDN" target="CHE">
      <data key="d0">14523</data>
    </edge>
    <edge source="IDN" target="THA">
      <data key="d0">1161175</data>
    </edge>
    <edge source="IDN" target="ARE">
      <data key="d0">1362677</data>
    </edge>
    <edge source="IDN" target="UKR">
      <data key="d0">20570</data>
    </edge>
    <edge source="IDN" target="GBR">
      <data key="d0">216053</data>
    </edge>
    <edge source="IDN" target="TZA">
      <data key="d0">13443</data>
    </edge>
    <edge source="IDN" target="USA">
      <data key="d0">8183744</data>
    </edge>
    <edge source="IRL" target="AUS">
      <data key="d0">138878</data>
    </edge>
    <edge source="IRL" target="AUT">
      <data key="d0">185618</data>
    </edge>
    <edge source="IRL" target="BEL">
      <data key="d0">243499</data>
    </edge>
    <edge source="IRL" target="BGR">
      <data key="d0">10988</data>
    </edge>
    <edge source="IRL" target="CAN">
      <data key="d0">230242</data>
    </edge>
    <edge source="IRL" target="CHL">
      <data key="d0">34271</data>
    </edge>
    <edge source="IRL" target="CHN">
      <data key="d0">454784</data>
    </edge>
    <edge source="IRL" target="CZE">
      <data key="d0">85457</data>
    </edge>
    <edge source="IRL" target="DNK">
      <data key="d0">565059</data>
    </edge>
    <edge source="IRL" target="EST">
      <data key="d0">15491</data>
    </edge>
    <edge source="IRL" target="FIN">
      <data key="d0">170692</data>
    </edge>
    <edge source="IRL" target="FRA">
      <data key="d0">1597471</data>
    </edge>
    <edge source="IRL" target="DEU">
      <data key="d0">2797506</data>
    </edge>
    <edge source="IRL" target="GRC">
      <data key="d0">63357</data>
    </edge>
    <edge source="IRL" target="HKG">
      <data key="d0">42120</data>
    </edge>
    <edge source="IRL" target="HUN">
      <data key="d0">105926</data>
    </edge>
    <edge source="IRL" target="ISR">
      <data key="d0">636691</data>
    </edge>
    <edge source="IRL" target="ITA">
      <data key="d0">883211</data>
    </edge>
    <edge source="IRL" target="JPN">
      <data key="d0">121671</data>
    </edge>
    <edge source="IRL" target="KOR">
      <data key="d0">162148</data>
    </edge>
    <edge source="IRL" target="LBN">
      <data key="d0">17193</data>
    </edge>
    <edge source="IRL" target="LVA">
      <data key="d0">36045</data>
    </edge>
    <edge source="IRL" target="MYS">
      <data key="d0">15996</data>
    </edge>
    <edge source="IRL" target="MUS">
      <data key="d0">10756</data>
    </edge>
    <edge source="IRL" target="OMN">
      <data key="d0">613209</data>
    </edge>
    <edge source="IRL" target="NLD">
      <data key="d0">1307210</data>
    </edge>
    <edge source="IRL" target="NZL">
      <data key="d0">575726</data>
    </edge>
    <edge source="IRL" target="NOR">
      <data key="d0">1184513</data>
    </edge>
    <edge source="IRL" target="POL">
      <data key="d0">309951</data>
    </edge>
    <edge source="IRL" target="PRT">
      <data key="d0">21878</data>
    </edge>
    <edge source="IRL" target="ROU">
      <data key="d0">81965</data>
    </edge>
    <edge source="IRL" target="RUS">
      <data key="d0">135265</data>
    </edge>
    <edge source="IRL" target="SAU">
      <data key="d0">435612</data>
    </edge>
    <edge source="IRL" target="SRB">
      <data key="d0">15073</data>
    </edge>
    <edge source="IRL" target="IND">
      <data key="d0">115958</data>
    </edge>
    <edge source="IRL" target="SGP">
      <data key="d0">41811</data>
    </edge>
    <edge source="IRL" target="SVK">
      <data key="d0">63003</data>
    </edge>
    <edge source="IRL" target="VNM">
      <data key="d0">28675</data>
    </edge>
    <edge source="IRL" target="SVN">
      <data key="d0">11409</data>
    </edge>
    <edge source="IRL" target="ZAF">
      <data key="d0">141508</data>
    </edge>
    <edge source="IRL" target="ESP">
      <data key="d0">742636</data>
    </edge>
    <edge source="IRL" target="SWE">
      <data key="d0">618910</data>
    </edge>
    <edge source="IRL" target="CHE">
      <data key="d0">706527</data>
    </edge>
    <edge source="IRL" target="ARE">
      <data key="d0">366076</data>
    </edge>
    <edge source="IRL" target="TUR">
      <data key="d0">107604</data>
    </edge>
    <edge source="IRL" target="EGY">
      <data key="d0">10540</data>
    </edge>
    <edge source="IRL" target="GBR">
      <data key="d0">132503251</data>
    </edge>
    <edge source="IRL" target="USA">
      <data key="d0">1441718</data>
    </edge>
    <edge source="ISR" target="ALB">
      <data key="d0">1472000</data>
    </edge>
    <edge source="ISR" target="AZE">
      <data key="d0">628000</data>
    </edge>
    <edge source="ISR" target="ARG">
      <data key="d0">1137000</data>
    </edge>
    <edge source="ISR" target="AUS">
      <data key="d0">971000</data>
    </edge>
    <edge source="ISR" target="AUT">
      <data key="d0">300000</data>
    </edge>
    <edge source="ISR" target="BEL">
      <data key="d0">4995000</data>
    </edge>
    <edge source="ISR" target="BRA">
      <data key="d0">160000</data>
    </edge>
    <edge source="ISR" target="BGR">
      <data key="d0">884000</data>
    </edge>
    <edge source="ISR" target="BLR">
      <data key="d0">99000</data>
    </edge>
    <edge source="ISR" target="CMR">
      <data key="d0">281000</data>
    </edge>
    <edge source="ISR" target="CAN">
      <data key="d0">12775000</data>
    </edge>
    <edge source="ISR" target="LKA">
      <data key="d0">4851000</data>
    </edge>
    <edge source="ISR" target="CHL">
      <data key="d0">626000</data>
    </edge>
    <edge source="ISR" target="CHN">
      <data key="d0">1996000</data>
    </edge>
    <edge source="ISR" target="HRV">
      <data key="d0">105000</data>
    </edge>
    <edge source="ISR" target="CZE">
      <data key="d0">455000</data>
    </edge>
    <edge source="ISR" target="DNK">
      <data key="d0">799000</data>
    </edge>
    <edge source="ISR" target="EST">
      <data key="d0">150000</data>
    </edge>
    <edge source="ISR" target="FIN">
      <data key="d0">780000</data>
    </edge>
    <edge source="ISR" target="FRA">
      <data key="d0">14053000</data>
    </edge>
    <edge source="ISR" target="GEO">
      <data key="d0">246000</data>
    </edge>
    <edge source="ISR" target="DEU">
      <data key="d0">11310000</data>
    </edge>
    <edge source="ISR" target="GHA">
      <data key="d0">723000</data>
    </edge>
    <edge source="ISR" target="GRC">
      <data key="d0">243000</data>
    </edge>
    <edge source="ISR" target="GTM">
      <data key="d0">39000</data>
    </edge>
    <edge source="ISR" target="HND">
      <data key="d0">24000</data>
    </edge>
    <edge source="ISR" target="HKG">
      <data key="d0">2427000</data>
    </edge>
    <edge source="ISR" target="HUN">
      <data key="d0">495000</data>
    </edge>
    <edge source="ISR" target="IDN">
      <data key="d0">337000</data>
    </edge>
    <edge source="ISR" target="IRL">
      <data key="d0">84000</data>
    </edge>
    <edge source="ISR" target="ITA">
      <data key="d0">1325000</data>
    </edge>
    <edge source="ISR" target="CIV">
      <data key="d0">402000</data>
    </edge>
    <edge source="ISR" target="JAM">
      <data key="d0">86000</data>
    </edge>
    <edge source="ISR" target="JPN">
      <data key="d0">563000</data>
    </edge>
    <edge source="ISR" target="KAZ">
      <data key="d0">53000</data>
    </edge>
    <edge source="ISR" target="JOR">
      <data key="d0">102000</data>
    </edge>
    <edge source="ISR" target="KOR">
      <data key="d0">2400000</data>
    </edge>
    <edge source="ISR" target="LVA">
      <data key="d0">140000</data>
    </edge>
    <edge source="ISR" target="LTU">
      <data key="d0">43000</data>
    </edge>
    <edge source="ISR" target="MUS">
      <data key="d0">119000</data>
    </edge>
    <edge source="ISR" target="MEX">
      <data key="d0">4111000</data>
    </edge>
    <edge source="ISR" target="NLD">
      <data key="d0">4197000</data>
    </edge>
    <edge source="ISR" target="NZL">
      <data key="d0">739000</data>
    </edge>
    <edge source="ISR" target="NIC">
      <data key="d0">106000</data>
    </edge>
    <edge source="ISR" target="NOR">
      <data key="d0">654000</data>
    </edge>
    <edge source="ISR" target="PAK">
      <data key="d0">383000</data>
    </edge>
    <edge source="ISR" target="PRY">
      <data key="d0">211000</data>
    </edge>
    <edge source="ISR" target="PHL">
      <data key="d0">1364000</data>
    </edge>
    <edge source="ISR" target="POL">
      <data key="d0">1607000</data>
    </edge>
    <edge source="ISR" target="PRT">
      <data key="d0">39000</data>
    </edge>
    <edge source="ISR" target="ROU">
      <data key="d0">129000</data>
    </edge>
    <edge source="ISR" target="RUS">
      <data key="d0">511000</data>
    </edge>
    <edge source="ISR" target="SRB">
      <data key="d0">17000</data>
    </edge>
    <edge source="ISR" target="IND">
      <data key="d0">259000</data>
    </edge>
    <edge source="ISR" target="SGP">
      <data key="d0">716000</data>
    </edge>
    <edge source="ISR" target="VNM">
      <data key="d0">9138000</data>
    </edge>
    <edge source="ISR" target="SVN">
      <data key="d0">1486000</data>
    </edge>
    <edge source="ISR" target="ZAF">
      <data key="d0">2542000</data>
    </edge>
    <edge source="ISR" target="ESP">
      <data key="d0">4200000</data>
    </edge>
    <edge source="ISR" target="SWE">
      <data key="d0">1001000</data>
    </edge>
    <edge source="ISR" target="CHE">
      <data key="d0">500000</data>
    </edge>
    <edge source="ISR" target="THA">
      <data key="d0">451000</data>
    </edge>
    <edge source="ISR" target="TUR">
      <data key="d0">279000</data>
    </edge>
    <edge source="ISR" target="UKR">
      <data key="d0">718000</data>
    </edge>
    <edge source="ISR" target="GBR">
      <data key="d0">57715000</data>
    </edge>
    <edge source="ISR" target="TZA">
      <data key="d0">266000</data>
    </edge>
    <edge source="ISR" target="USA">
      <data key="d0">34043000</data>
    </edge>
    <edge source="ISR" target="URY">
      <data key="d0">97000</data>
    </edge>
    <edge source="CIV" target="COL">
      <data key="d0">52213</data>
    </edge>
    <edge source="CIV" target="BEN">
      <data key="d0">23612</data>
    </edge>
    <edge source="CIV" target="FRA">
      <data key="d0">11142</data>
    </edge>
    <edge source="CIV" target="GHA">
      <data key="d0">903509</data>
    </edge>
    <edge source="CIV" target="ITA">
      <data key="d0">152291</data>
    </edge>
    <edge source="CIV" target="MAR">
      <data key="d0">38567</data>
    </edge>
    <edge source="CIV" target="USA">
      <data key="d0">12038</data>
    </edge>
    <edge source="CIV" target="BFA">
      <data key="d0">117558</data>
    </edge>
    <edge source="JAM" target="CAN">
      <data key="d0">91389</data>
    </edge>
    <edge source="JAM" target="USA">
      <data key="d0">394228</data>
    </edge>
    <edge source="JPN" target="AUS">
      <data key="d0">1042580</data>
    </edge>
    <edge source="JPN" target="AUT">
      <data key="d0">435986</data>
    </edge>
    <edge source="JPN" target="BEL">
      <data key="d0">5695738</data>
    </edge>
    <edge source="JPN" target="BOL">
      <data key="d0">166078</data>
    </edge>
    <edge source="JPN" target="BRA">
      <data key="d0">476953</data>
    </edge>
    <edge source="JPN" target="KHM">
      <data key="d0">972285</data>
    </edge>
    <edge source="JPN" target="CAN">
      <data key="d0">1928088</data>
    </edge>
    <edge source="JPN" target="LKA">
      <data key="d0">279430</data>
    </edge>
    <edge source="JPN" target="CHL">
      <data key="d0">755011</data>
    </edge>
    <edge source="JPN" target="CHN">
      <data key="d0">10195359</data>
    </edge>
    <edge source="JPN" target="COL">
      <data key="d0">28656</data>
    </edge>
    <edge source="JPN" target="CZE">
      <data key="d0">40681</data>
    </edge>
    <edge source="JPN" target="DNK">
      <data key="d0">790784</data>
    </edge>
    <edge source="JPN" target="ECU">
      <data key="d0">47827</data>
    </edge>
    <edge source="JPN" target="EST">
      <data key="d0">73950</data>
    </edge>
    <edge source="JPN" target="FIN">
      <data key="d0">84171</data>
    </edge>
    <edge source="JPN" target="FRA">
      <data key="d0">4601786</data>
    </edge>
    <edge source="JPN" target="GEO">
      <data key="d0">118094</data>
    </edge>
    <edge source="JPN" target="DEU">
      <data key="d0">2910724</data>
    </edge>
    <edge source="JPN" target="GRC">
      <data key="d0">91566</data>
    </edge>
    <edge source="JPN" target="HKG">
      <data key="d0">9688655</data>
    </edge>
    <edge source="JPN" target="HUN">
      <data key="d0">15562</data>
    </edge>
    <edge source="JPN" target="IDN">
      <data key="d0">4522771</data>
    </edge>
    <edge source="JPN" target="IRL">
      <data key="d0">87514</data>
    </edge>
    <edge source="JPN" target="ISR">
      <data key="d0">107542</data>
    </edge>
    <edge source="JPN" target="ITA">
      <data key="d0">2594434</data>
    </edge>
    <edge source="JPN" target="KOR">
      <data key="d0">14339640</data>
    </edge>
    <edge source="JPN" target="MYS">
      <data key="d0">1458474</data>
    </edge>
    <edge source="JPN" target="MUS">
      <data key="d0">89503</data>
    </edge>
    <edge source="JPN" target="MEX">
      <data key="d0">277413</data>
    </edge>
    <edge source="JPN" target="MAR">
      <data key="d0">82560</data>
    </edge>
    <edge source="JPN" target="OMN">
      <data key="d0">15838</data>
    </edge>
    <edge source="JPN" target="NLD">
      <data key="d0">1721440</data>
    </edge>
    <edge source="JPN" target="NZL">
      <data key="d0">165866</data>
    </edge>
    <edge source="JPN" target="NOR">
      <data key="d0">35037</data>
    </edge>
    <edge source="JPN" target="PAK">
      <data key="d0">155138</data>
    </edge>
    <edge source="JPN" target="PAN">
      <data key="d0">92348</data>
    </edge>
    <edge source="JPN" target="PER">
      <data key="d0">31041</data>
    </edge>
    <edge source="JPN" target="PHL">
      <data key="d0">4112024</data>
    </edge>
    <edge source="JPN" target="POL">
      <data key="d0">55405</data>
    </edge>
    <edge source="JPN" target="PRT">
      <data key="d0">43269</data>
    </edge>
    <edge source="JPN" target="ROU">
      <data key="d0">30184</data>
    </edge>
    <edge source="JPN" target="RUS">
      <data key="d0">4410754</data>
    </edge>
    <edge source="JPN" target="SAU">
      <data key="d0">808105</data>
    </edge>
    <edge source="JPN" target="SRB">
      <data key="d0">229899</data>
    </edge>
    <edge source="JPN" target="IND">
      <data key="d0">593509</data>
    </edge>
    <edge source="JPN" target="SGP">
      <data key="d0">8605403</data>
    </edge>
    <edge source="JPN" target="VNM">
      <data key="d0">4117798</data>
    </edge>
    <edge source="JPN" target="ZAF">
      <data key="d0">207266</data>
    </edge>
    <edge source="JPN" target="ESP">
      <data key="d0">639375</data>
    </edge>
    <edge source="JPN" target="SWE">
      <data key="d0">14576</data>
    </edge>
    <edge source="JPN" target="CHE">
      <data key="d0">77017</data>
    </edge>
    <edge source="JPN" target="THA">
      <data key="d0">6441577</data>
    </edge>
    <edge source="JPN" target="ARE">
      <data key="d0">1090426</data>
    </edge>
    <edge source="JPN" target="TUR">
      <data key="d0">132763</data>
    </edge>
    <edge source="JPN" target="EGY">
      <data key="d0">45829</data>
    </edge>
    <edge source="JPN" target="GBR">
      <data key="d0">1483990</data>
    </edge>
    <edge source="JPN" target="USA">
      <data key="d0">24958499</data>
    </edge>
    <edge source="KAZ" target="AZE">
      <data key="d0">134011</data>
    </edge>
    <edge source="KAZ" target="BEL">
      <data key="d0">78164</data>
    </edge>
    <edge source="KAZ" target="BLR">
      <data key="d0">31041</data>
    </edge>
    <edge source="KAZ" target="CHN">
      <data key="d0">1547208</data>
    </edge>
    <edge source="KAZ" target="FRA">
      <data key="d0">24948</data>
    </edge>
    <edge source="KAZ" target="DEU">
      <data key="d0">248803</data>
    </edge>
    <edge source="KAZ" target="ITA">
      <data key="d0">530966</data>
    </edge>
    <edge source="KAZ" target="KGZ">
      <data key="d0">676266</data>
    </edge>
    <edge source="KAZ" target="NLD">
      <data key="d0">499173</data>
    </edge>
    <edge source="KAZ" target="PAN">
      <data key="d0">41481</data>
    </edge>
    <edge source="KAZ" target="RUS">
      <data key="d0">4587143</data>
    </edge>
    <edge source="KAZ" target="SAU">
      <data key="d0">1115446</data>
    </edge>
    <edge source="KAZ" target="ARE">
      <data key="d0">82220</data>
    </edge>
    <edge source="KAZ" target="GBR">
      <data key="d0">717533</data>
    </edge>
    <edge source="KAZ" target="USA">
      <data key="d0">48692</data>
    </edge>
    <edge source="JOR" target="CHN">
      <data key="d0">130041</data>
    </edge>
    <edge source="JOR" target="ITA">
      <data key="d0">37776</data>
    </edge>
    <edge source="JOR" target="SAU">
      <data key="d0">160617</data>
    </edge>
    <edge source="JOR" target="ARE">
      <data key="d0">439235</data>
    </edge>
    <edge source="JOR" target="TUR">
      <data key="d0">37327</data>
    </edge>
    <edge source="JOR" target="EGY">
      <data key="d0">41941</data>
    </edge>
    <edge source="JOR" target="GBR">
      <data key="d0">19907</data>
    </edge>
    <edge source="JOR" target="USA">
      <data key="d0">16680</data>
    </edge>
    <edge source="KOR" target="DZA">
      <data key="d0">151714</data>
    </edge>
    <edge source="KOR" target="AZE">
      <data key="d0">204512</data>
    </edge>
    <edge source="KOR" target="ARG">
      <data key="d0">27194</data>
    </edge>
    <edge source="KOR" target="AUS">
      <data key="d0">12632472</data>
    </edge>
    <edge source="KOR" target="AUT">
      <data key="d0">1000267</data>
    </edge>
    <edge source="KOR" target="BEL">
      <data key="d0">1378349</data>
    </edge>
    <edge source="KOR" target="BOL">
      <data key="d0">72500</data>
    </edge>
    <edge source="KOR" target="BWA">
      <data key="d0">119018</data>
    </edge>
    <edge source="KOR" target="BRA">
      <data key="d0">10190913</data>
    </edge>
    <edge source="KOR" target="BGR">
      <data key="d0">152223</data>
    </edge>
    <edge source="KOR" target="BLR">
      <data key="d0">77294</data>
    </edge>
    <edge source="KOR" target="KHM">
      <data key="d0">278297</data>
    </edge>
    <edge source="KOR" target="CAN">
      <data key="d0">6726889</data>
    </edge>
    <edge source="KOR" target="LKA">
      <data key="d0">292766</data>
    </edge>
    <edge source="KOR" target="CHL">
      <data key="d0">5784413</data>
    </edge>
    <edge source="KOR" target="CHN">
      <data key="d0">135765403</data>
    </edge>
    <edge source="KOR" target="COL">
      <data key="d0">1148797</data>
    </edge>
    <edge source="KOR" target="CRI">
      <data key="d0">62167</data>
    </edge>
    <edge source="KOR" target="CZE">
      <data key="d0">2341725</data>
    </edge>
    <edge source="KOR" target="DNK">
      <data key="d0">723260</data>
    </edge>
    <edge source="KOR" target="ECU">
      <data key="d0">144981</data>
    </edge>
    <edge source="KOR" target="ETH">
      <data key="d0">268091</data>
    </edge>
    <edge source="KOR" target="EST">
      <data key="d0">183957</data>
    </edge>
    <edge source="KOR" target="FIN">
      <data key="d0">575194</data>
    </edge>
    <edge source="KOR" target="FRA">
      <data key="d0">4118552</data>
    </edge>
    <edge source="KOR" target="GEO">
      <data key="d0">164900</data>
    </edge>
    <edge source="KOR" target="DEU">
      <data key="d0">10217276</data>
    </edge>
    <edge source="KOR" target="GHA">
      <data key="d0">87470</data>
    </edge>
    <edge source="KOR" target="GRC">
      <data key="d0">3049062</data>
    </edge>
    <edge source="KOR" target="GTM">
      <data key="d0">199590</data>
    </edge>
    <edge source="KOR" target="HKG">
      <data key="d0">6253114</data>
    </edge>
    <edge source="KOR" target="HUN">
      <data key="d0">1761453</data>
    </edge>
    <edge source="KOR" target="IDN">
      <data key="d0">9098087</data>
    </edge>
    <edge source="KOR" target="IRL">
      <data key="d0">401863</data>
    </edge>
    <edge source="KOR" target="ISR">
      <data key="d0">527527</data>
    </edge>
    <edge source="KOR" target="ITA">
      <data key="d0">6617689</data>
    </edge>
    <edge source="KOR" target="CIV">
      <data key="d0">23328</data>
    </edge>
    <edge source="KOR" target="JPN">
      <data key="d0">159723802</data>
    </edge>
    <edge source="KOR" target="KAZ">
      <data key="d0">9453742</data>
    </edge>
    <edge source="KOR" target="JOR">
      <data key="d0">350746</data>
    </edge>
    <edge source="KOR" target="KGZ">
      <data key="d0">1442765</data>
    </edge>
    <edge source="KOR" target="LBN">
      <data key="d0">472310</data>
    </edge>
    <edge source="KOR" target="LVA">
      <data key="d0">84142</data>
    </edge>
    <edge source="KOR" target="LTU">
      <data key="d0">771276</data>
    </edge>
    <edge source="KOR" target="MDG">
      <data key="d0">35859</data>
    </edge>
    <edge source="KOR" target="MYS">
      <data key="d0">5447358</data>
    </edge>
    <edge source="KOR" target="MUS">
      <data key="d0">69462</data>
    </edge>
    <edge source="KOR" target="MEX">
      <data key="d0">17121057</data>
    </edge>
    <edge source="KOR" target="MAR">
      <data key="d0">1882506</data>
    </edge>
    <edge source="KOR" target="MOZ">
      <data key="d0">30046</data>
    </edge>
    <edge source="KOR" target="OMN">
      <data key="d0">690581</data>
    </edge>
    <edge source="KOR" target="NLD">
      <data key="d0">7218309</data>
    </edge>
    <edge source="KOR" target="NZL">
      <data key="d0">2213298</data>
    </edge>
    <edge source="KOR" target="NIC">
      <data key="d0">61488</data>
    </edge>
    <edge source="KOR" target="NOR">
      <data key="d0">3212841</data>
    </edge>
    <edge source="KOR" target="PAK">
      <data key="d0">562955</data>
    </edge>
    <edge source="KOR" target="PAN">
      <data key="d0">481756</data>
    </edge>
    <edge source="KOR" target="PRY">
      <data key="d0">18672</data>
    </edge>
    <edge source="KOR" target="PER">
      <data key="d0">802785</data>
    </edge>
    <edge source="KOR" target="PHL">
      <data key="d0">6633473</data>
    </edge>
    <edge source="KOR" target="POL">
      <data key="d0">11730565</data>
    </edge>
    <edge source="KOR" target="PRT">
      <data key="d0">106752</data>
    </edge>
    <edge source="KOR" target="ROU">
      <data key="d0">1003811</data>
    </edge>
    <edge source="KOR" target="RUS">
      <data key="d0">35734985</data>
    </edge>
    <edge source="KOR" target="SAU">
      <data key="d0">5171861</data>
    </edge>
    <edge source="KOR" target="SEN">
      <data key="d0">28853</data>
    </edge>
    <edge source="KOR" target="SRB">
      <data key="d0">142913</data>
    </edge>
    <edge source="KOR" target="IND">
      <data key="d0">17585214</data>
    </edge>
    <edge source="KOR" target="SGP">
      <data key="d0">7178297</data>
    </edge>
    <edge source="KOR" target="SVK">
      <data key="d0">45876640</data>
    </edge>
    <edge source="KOR" target="VNM">
      <data key="d0">56667454</data>
    </edge>
    <edge source="KOR" target="SVN">
      <data key="d0">57507858</data>
    </edge>
    <edge source="KOR" target="ZAF">
      <data key="d0">1080355</data>
    </edge>
    <edge source="KOR" target="ZWE">
      <data key="d0">16525</data>
    </edge>
    <edge source="KOR" target="ESP">
      <data key="d0">2007790</data>
    </edge>
    <edge source="KOR" target="SWE">
      <data key="d0">4954716</data>
    </edge>
    <edge source="KOR" target="CHE">
      <data key="d0">1347083</data>
    </edge>
    <edge source="KOR" target="THA">
      <data key="d0">9299290</data>
    </edge>
    <edge source="KOR" target="ARE">
      <data key="d0">13447683</data>
    </edge>
    <edge source="KOR" target="TUN">
      <data key="d0">15779</data>
    </edge>
    <edge source="KOR" target="TUR">
      <data key="d0">5866723</data>
    </edge>
    <edge source="KOR" target="UKR">
      <data key="d0">266043</data>
    </edge>
    <edge source="KOR" target="MKD">
      <data key="d0">47100</data>
    </edge>
    <edge source="KOR" target="EGY">
      <data key="d0">8324427</data>
    </edge>
    <edge source="KOR" target="GBR">
      <data key="d0">7127841</data>
    </edge>
    <edge source="KOR" target="TZA">
      <data key="d0">563084</data>
    </edge>
    <edge source="KOR" target="USA">
      <data key="d0">204410494</data>
    </edge>
    <edge source="KOR" target="BFA">
      <data key="d0">39507</data>
    </edge>
    <edge source="KOR" target="URY">
      <data key="d0">928239</data>
    </edge>
    <edge source="LBN" target="DZA">
      <data key="d0">170762</data>
    </edge>
    <edge source="LBN" target="CMR">
      <data key="d0">152853</data>
    </edge>
    <edge source="LBN" target="CAN">
      <data key="d0">26072</data>
    </edge>
    <edge source="LBN" target="CAF">
      <data key="d0">11433</data>
    </edge>
    <edge source="LBN" target="BEN">
      <data key="d0">231787</data>
    </edge>
    <edge source="LBN" target="EST">
      <data key="d0">84138</data>
    </edge>
    <edge source="LBN" target="FRA">
      <data key="d0">252421</data>
    </edge>
    <edge source="LBN" target="DEU">
      <data key="d0">701081</data>
    </edge>
    <edge source="LBN" target="GHA">
      <data key="d0">168601</data>
    </edge>
    <edge source="LBN" target="GRC">
      <data key="d0">14005</data>
    </edge>
    <edge source="LBN" target="ITA">
      <data key="d0">414945</data>
    </edge>
    <edge source="LBN" target="CIV">
      <data key="d0">3836643</data>
    </edge>
    <edge source="LBN" target="JOR">
      <data key="d0">957162</data>
    </edge>
    <edge source="LBN" target="OMN">
      <data key="d0">194608</data>
    </edge>
    <edge source="LBN" target="NLD">
      <data key="d0">93801</data>
    </edge>
    <edge source="LBN" target="NOR">
      <data key="d0">11102</data>
    </edge>
    <edge source="LBN" target="SAU">
      <data key="d0">4412002</data>
    </edge>
    <edge source="LBN" target="SEN">
      <data key="d0">26566</data>
    </edge>
    <edge source="LBN" target="SGP">
      <data key="d0">35560</data>
    </edge>
    <edge source="LBN" target="ESP">
      <data key="d0">25955</data>
    </edge>
    <edge source="LBN" target="CHE">
      <data key="d0">94898</data>
    </edge>
    <edge source="LBN" target="TGO">
      <data key="d0">107874</data>
    </edge>
    <edge source="LBN" target="ARE">
      <data key="d0">2176532</data>
    </edge>
    <edge source="LBN" target="TUN">
      <data key="d0">131008</data>
    </edge>
    <edge source="LBN" target="EGY">
      <data key="d0">525795</data>
    </edge>
    <edge source="LBN" target="GBR">
      <data key="d0">191754</data>
    </edge>
    <edge source="LBN" target="TZA">
      <data key="d0">386235</data>
    </edge>
    <edge source="LBN" target="USA">
      <data key="d0">234587</data>
    </edge>
    <edge source="LVA" target="AUS">
      <data key="d0">64215</data>
    </edge>
    <edge source="LVA" target="AUT">
      <data key="d0">37515</data>
    </edge>
    <edge source="LVA" target="BEL">
      <data key="d0">324072</data>
    </edge>
    <edge source="LVA" target="BGR">
      <data key="d0">104279</data>
    </edge>
    <edge source="LVA" target="BLR">
      <data key="d0">3033590</data>
    </edge>
    <edge source="LVA" target="CHN">
      <data key="d0">12661</data>
    </edge>
    <edge source="LVA" target="CZE">
      <data key="d0">160763</data>
    </edge>
    <edge source="LVA" target="DNK">
      <data key="d0">3482554</data>
    </edge>
    <edge source="LVA" target="EST">
      <data key="d0">6905289</data>
    </edge>
    <edge source="LVA" target="FIN">
      <data key="d0">7839337</data>
    </edge>
    <edge source="LVA" target="FRA">
      <data key="d0">5206256</data>
    </edge>
    <edge source="LVA" target="DEU">
      <data key="d0">1936156</data>
    </edge>
    <edge source="LVA" target="HUN">
      <data key="d0">87947</data>
    </edge>
    <edge source="LVA" target="IRL">
      <data key="d0">10316</data>
    </edge>
    <edge source="LVA" target="ISR">
      <data key="d0">312086</data>
    </edge>
    <edge source="LVA" target="ITA">
      <data key="d0">673913</data>
    </edge>
    <edge source="LVA" target="JPN">
      <data key="d0">29360</data>
    </edge>
    <edge source="LVA" target="KAZ">
      <data key="d0">173600</data>
    </edge>
    <edge source="LVA" target="LTU">
      <data key="d0">12027774</data>
    </edge>
    <edge source="LVA" target="OMN">
      <data key="d0">106842</data>
    </edge>
    <edge source="LVA" target="NLD">
      <data key="d0">9283262</data>
    </edge>
    <edge source="LVA" target="NZL">
      <data key="d0">241598</data>
    </edge>
    <edge source="LVA" target="NOR">
      <data key="d0">33314582</data>
    </edge>
    <edge source="LVA" target="POL">
      <data key="d0">1261155</data>
    </edge>
    <edge source="LVA" target="PRT">
      <data key="d0">35890</data>
    </edge>
    <edge source="LVA" target="ROU">
      <data key="d0">213064</data>
    </edge>
    <edge source="LVA" target="RUS">
      <data key="d0">7025684</data>
    </edge>
    <edge source="LVA" target="SAU">
      <data key="d0">146782</data>
    </edge>
    <edge source="LVA" target="SRB">
      <data key="d0">11557</data>
    </edge>
    <edge source="LVA" target="ESP">
      <data key="d0">311694</data>
    </edge>
    <edge source="LVA" target="SWE">
      <data key="d0">26594187</data>
    </edge>
    <edge source="LVA" target="CHE">
      <data key="d0">1411174</data>
    </edge>
    <edge source="LVA" target="ARE">
      <data key="d0">130343</data>
    </edge>
    <edge source="LVA" target="TUR">
      <data key="d0">41539</data>
    </edge>
    <edge source="LVA" target="UKR">
      <data key="d0">65176</data>
    </edge>
    <edge source="LVA" target="GBR">
      <data key="d0">4650565</data>
    </edge>
    <edge source="LVA" target="USA">
      <data key="d0">1817285</data>
    </edge>
    <edge source="MYS" target="DZA">
      <data key="d0">151870</data>
    </edge>
    <edge source="MYS" target="ARG">
      <data key="d0">1767626</data>
    </edge>
    <edge source="MYS" target="AUS">
      <data key="d0">38151881</data>
    </edge>
    <edge source="MYS" target="AUT">
      <data key="d0">11257</data>
    </edge>
    <edge source="MYS" target="BEL">
      <data key="d0">186230</data>
    </edge>
    <edge source="MYS" target="BWA">
      <data key="d0">204267</data>
    </edge>
    <edge source="MYS" target="BRA">
      <data key="d0">1246334</data>
    </edge>
    <edge source="MYS" target="KHM">
      <data key="d0">580159</data>
    </edge>
    <edge source="MYS" target="CAN">
      <data key="d0">3770518</data>
    </edge>
    <edge source="MYS" target="LKA">
      <data key="d0">1219858</data>
    </edge>
    <edge source="MYS" target="CHL">
      <data key="d0">481755</data>
    </edge>
    <edge source="MYS" target="CHN">
      <data key="d0">2456496</data>
    </edge>
    <edge source="MYS" target="COL">
      <data key="d0">10723</data>
    </edge>
    <edge source="MYS" target="CRI">
      <data key="d0">21379</data>
    </edge>
    <edge source="MYS" target="CZE">
      <data key="d0">17286</data>
    </edge>
    <edge source="MYS" target="DNK">
      <data key="d0">468403</data>
    </edge>
    <edge source="MYS" target="FIN">
      <data key="d0">24127</data>
    </edge>
    <edge source="MYS" target="FRA">
      <data key="d0">10215867</data>
    </edge>
    <edge source="MYS" target="GEO">
      <data key="d0">57572</data>
    </edge>
    <edge source="MYS" target="DEU">
      <data key="d0">4305393</data>
    </edge>
    <edge source="MYS" target="GHA">
      <data key="d0">1195089</data>
    </edge>
    <edge source="MYS" target="HKG">
      <data key="d0">1426123</data>
    </edge>
    <edge source="MYS" target="HUN">
      <data key="d0">2080044</data>
    </edge>
    <edge source="MYS" target="IDN">
      <data key="d0">14669714</data>
    </edge>
    <edge source="MYS" target="ITA">
      <data key="d0">127772</data>
    </edge>
    <edge source="MYS" target="CIV">
      <data key="d0">1030954</data>
    </edge>
    <edge source="MYS" target="JPN">
      <data key="d0">4226246</data>
    </edge>
    <edge source="MYS" target="JOR">
      <data key="d0">52373</data>
    </edge>
    <edge source="MYS" target="KOR">
      <data key="d0">1542322</data>
    </edge>
    <edge source="MYS" target="LVA">
      <data key="d0">92082</data>
    </edge>
    <edge source="MYS" target="MDG">
      <data key="d0">174423</data>
    </edge>
    <edge source="MYS" target="MUS">
      <data key="d0">484098</data>
    </edge>
    <edge source="MYS" target="MEX">
      <data key="d0">55325</data>
    </edge>
    <edge source="MYS" target="MAR">
      <data key="d0">1243134</data>
    </edge>
    <edge source="MYS" target="OMN">
      <data key="d0">908679</data>
    </edge>
    <edge source="MYS" target="NAM">
      <data key="d0">156628</data>
    </edge>
    <edge source="MYS" target="NLD">
      <data key="d0">4984654</data>
    </edge>
    <edge source="MYS" target="NZL">
      <data key="d0">4531347</data>
    </edge>
    <edge source="MYS" target="NOR">
      <data key="d0">48915</data>
    </edge>
    <edge source="MYS" target="PAK">
      <data key="d0">2537267</data>
    </edge>
    <edge source="MYS" target="PHL">
      <data key="d0">5645732</data>
    </edge>
    <edge source="MYS" target="POL">
      <data key="d0">11169540</data>
    </edge>
    <edge source="MYS" target="PRT">
      <data key="d0">168889</data>
    </edge>
    <edge source="MYS" target="ROU">
      <data key="d0">32291</data>
    </edge>
    <edge source="MYS" target="RUS">
      <data key="d0">13897</data>
    </edge>
    <edge source="MYS" target="SAU">
      <data key="d0">3689996</data>
    </edge>
    <edge source="MYS" target="SEN">
      <data key="d0">333417</data>
    </edge>
    <edge source="MYS" target="IND">
      <data key="d0">1302778</data>
    </edge>
    <edge source="MYS" target="SGP">
      <data key="d0">41259690</data>
    </edge>
    <edge source="MYS" target="VNM">
      <data key="d0">7232592</data>
    </edge>
    <edge source="MYS" target="ZAF">
      <data key="d0">2121281</data>
    </edge>
    <edge source="MYS" target="ESP">
      <data key="d0">619837</data>
    </edge>
    <edge source="MYS" target="SWE">
      <data key="d0">72184</data>
    </edge>
    <edge source="MYS" target="CHE">
      <data key="d0">598210</data>
    </edge>
    <edge source="MYS" target="THA">
      <data key="d0">4269893</data>
    </edge>
    <edge source="MYS" target="TGO">
      <data key="d0">76692</data>
    </edge>
    <edge source="MYS" target="ARE">
      <data key="d0">5444981</data>
    </edge>
    <edge source="MYS" target="TUR">
      <data key="d0">79757</data>
    </edge>
    <edge source="MYS" target="UKR">
      <data key="d0">40556</data>
    </edge>
    <edge source="MYS" target="EGY">
      <data key="d0">92291</data>
    </edge>
    <edge source="MYS" target="GBR">
      <data key="d0">7029402</data>
    </edge>
    <edge source="MYS" target="TZA">
      <data key="d0">301320</data>
    </edge>
    <edge source="MYS" target="USA">
      <data key="d0">30477576</data>
    </edge>
    <edge source="MYS" target="URY">
      <data key="d0">569066</data>
    </edge>
    <edge source="MUS" target="FRA">
      <data key="d0">109652</data>
    </edge>
    <edge source="MUS" target="MDG">
      <data key="d0">34609</data>
    </edge>
    <edge source="MUS" target="IND">
      <data key="d0">12224</data>
    </edge>
    <edge source="MUS" target="ZAF">
      <data key="d0">111392</data>
    </edge>
    <edge source="MUS" target="ESP">
      <data key="d0">21788</data>
    </edge>
    <edge source="MUS" target="THA">
      <data key="d0">15625</data>
    </edge>
    <edge source="MOZ" target="MWI">
      <data key="d0">111722</data>
    </edge>
    <edge source="MOZ" target="PRT">
      <data key="d0">19002</data>
    </edge>
    <edge source="MOZ" target="ZAF">
      <data key="d0">37560</data>
    </edge>
    <edge source="MOZ" target="ARE">
      <data key="d0">152460</data>
    </edge>
    <edge source="MOZ" target="TZA">
      <data key="d0">11561</data>
    </edge>
    <edge source="OMN" target="FRA">
      <data key="d0">12970</data>
    </edge>
    <edge source="OMN" target="DEU">
      <data key="d0">29927</data>
    </edge>
    <edge source="OMN" target="ITA">
      <data key="d0">280988</data>
    </edge>
    <edge source="OMN" target="NLD">
      <data key="d0">67330</data>
    </edge>
    <edge source="OMN" target="SAU">
      <data key="d0">1092388</data>
    </edge>
    <edge source="OMN" target="IND">
      <data key="d0">184451</data>
    </edge>
    <edge source="OMN" target="ARE">
      <data key="d0">1587052</data>
    </edge>
    <edge source="OMN" target="GBR">
      <data key="d0">790245</data>
    </edge>
    <edge source="OMN" target="USA">
      <data key="d0">163544</data>
    </edge>
    <edge source="NLD" target="ALB">
      <data key="d0">60131</data>
    </edge>
    <edge source="NLD" target="DZA">
      <data key="d0">445663</data>
    </edge>
    <edge source="NLD" target="AZE">
      <data key="d0">3482442</data>
    </edge>
    <edge source="NLD" target="ARG">
      <data key="d0">534820</data>
    </edge>
    <edge source="NLD" target="AUS">
      <data key="d0">7826827</data>
    </edge>
    <edge source="NLD" target="AUT">
      <data key="d0">29971479</data>
    </edge>
    <edge source="NLD" target="ARM">
      <data key="d0">430445</data>
    </edge>
    <edge source="NLD" target="BEL">
      <data key="d0">262419092</data>
    </edge>
    <edge source="NLD" target="BOL">
      <data key="d0">33397</data>
    </edge>
    <edge source="NLD" target="BRA">
      <data key="d0">563936</data>
    </edge>
    <edge source="NLD" target="BGR">
      <data key="d0">1668922</data>
    </edge>
    <edge source="NLD" target="BDI">
      <data key="d0">166448</data>
    </edge>
    <edge source="NLD" target="BLR">
      <data key="d0">165894</data>
    </edge>
    <edge source="NLD" target="KHM">
      <data key="d0">184642</data>
    </edge>
    <edge source="NLD" target="CMR">
      <data key="d0">106809</data>
    </edge>
    <edge source="NLD" target="CAN">
      <data key="d0">38280756</data>
    </edge>
    <edge source="NLD" target="LKA">
      <data key="d0">278575</data>
    </edge>
    <edge source="NLD" target="CHL">
      <data key="d0">437219</data>
    </edge>
    <edge source="NLD" target="CHN">
      <data key="d0">33616108</data>
    </edge>
    <edge source="NLD" target="COL">
      <data key="d0">1036704</data>
    </edge>
    <edge source="NLD" target="CRI">
      <data key="d0">87433</data>
    </edge>
    <edge source="NLD" target="HRV">
      <data key="d0">1605389</data>
    </edge>
    <edge source="NLD" target="CZE">
      <data key="d0">16085155</data>
    </edge>
    <edge source="NLD" target="DNK">
      <data key="d0">23226338</data>
    </edge>
    <edge source="NLD" target="ETH">
      <data key="d0">3588493</data>
    </edge>
    <edge source="NLD" target="EST">
      <data key="d0">2012756</data>
    </edge>
    <edge source="NLD" target="FIN">
      <data key="d0">20053832</data>
    </edge>
    <edge source="NLD" target="FRA">
      <data key="d0">233136509</data>
    </edge>
    <edge source="NLD" target="GEO">
      <data key="d0">717123</data>
    </edge>
    <edge source="NLD" target="PSE">
      <data key="d0">70796</data>
    </edge>
    <edge source="NLD" target="DEU">
      <data key="d0">500286419</data>
    </edge>
    <edge source="NLD" target="GHA">
      <data key="d0">1210229</data>
    </edge>
    <edge source="NLD" target="GRC">
      <data key="d0">3316632</data>
    </edge>
    <edge source="NLD" target="GTM">
      <data key="d0">21345</data>
    </edge>
    <edge source="NLD" target="HKG">
      <data key="d0">1575510</data>
    </edge>
    <edge source="NLD" target="HUN">
      <data key="d0">22779873</data>
    </edge>
    <edge source="NLD" target="IDN">
      <data key="d0">1263034</data>
    </edge>
    <edge source="NLD" target="IRL">
      <data key="d0">15115247</data>
    </edge>
    <edge source="NLD" target="ISR">
      <data key="d0">1489967</data>
    </edge>
    <edge source="NLD" target="ITA">
      <data key="d0">59702614</data>
    </edge>
    <edge source="NLD" target="CIV">
      <data key="d0">768779</data>
    </edge>
    <edge source="NLD" target="JAM">
      <data key="d0">72213</data>
    </edge>
    <edge source="NLD" target="JPN">
      <data key="d0">10451069</data>
    </edge>
    <edge source="NLD" target="KAZ">
      <data key="d0">4703950</data>
    </edge>
    <edge source="NLD" target="JOR">
      <data key="d0">419340</data>
    </edge>
    <edge source="NLD" target="KOR">
      <data key="d0">2570601</data>
    </edge>
    <edge source="NLD" target="LBN">
      <data key="d0">827039</data>
    </edge>
    <edge source="NLD" target="LVA">
      <data key="d0">2813067</data>
    </edge>
    <edge source="NLD" target="LTU">
      <data key="d0">3092842</data>
    </edge>
    <edge source="NLD" target="MYS">
      <data key="d0">1613479</data>
    </edge>
    <edge source="NLD" target="MUS">
      <data key="d0">176213</data>
    </edge>
    <edge source="NLD" target="MEX">
      <data key="d0">14090871</data>
    </edge>
    <edge source="NLD" target="MDA">
      <data key="d0">139532</data>
    </edge>
    <edge source="NLD" target="MAR">
      <data key="d0">854045</data>
    </edge>
    <edge source="NLD" target="MOZ">
      <data key="d0">325209</data>
    </edge>
    <edge source="NLD" target="OMN">
      <data key="d0">11376098</data>
    </edge>
    <edge source="NLD" target="NAM">
      <data key="d0">33635</data>
    </edge>
    <edge source="NLD" target="NZL">
      <data key="d0">2514707</data>
    </edge>
    <edge source="NLD" target="NER">
      <data key="d0">14881</data>
    </edge>
    <edge source="NLD" target="NOR">
      <data key="d0">18607139</data>
    </edge>
    <edge source="NLD" target="PAK">
      <data key="d0">292877</data>
    </edge>
    <edge source="NLD" target="PAN">
      <data key="d0">4508786</data>
    </edge>
    <edge source="NLD" target="PRY">
      <data key="d0">98989</data>
    </edge>
    <edge source="NLD" target="PER">
      <data key="d0">86269</data>
    </edge>
    <edge source="NLD" target="PHL">
      <data key="d0">699992</data>
    </edge>
    <edge source="NLD" target="POL">
      <data key="d0">77856023</data>
    </edge>
    <edge source="NLD" target="PRT">
      <data key="d0">6836014</data>
    </edge>
    <edge source="NLD" target="ROU">
      <data key="d0">14453077</data>
    </edge>
    <edge source="NLD" target="RUS">
      <data key="d0">117878732</data>
    </edge>
    <edge source="NLD" target="SAU">
      <data key="d0">16891479</data>
    </edge>
    <edge source="NLD" target="SEN">
      <data key="d0">63605</data>
    </edge>
    <edge source="NLD" target="SRB">
      <data key="d0">1093638</data>
    </edge>
    <edge source="NLD" target="IND">
      <data key="d0">2630687</data>
    </edge>
    <edge source="NLD" target="SGP">
      <data key="d0">1795735</data>
    </edge>
    <edge source="NLD" target="SVK">
      <data key="d0">12879938</data>
    </edge>
    <edge source="NLD" target="VNM">
      <data key="d0">516203</data>
    </edge>
    <edge source="NLD" target="SVN">
      <data key="d0">1915681</data>
    </edge>
    <edge source="NLD" target="ZAF">
      <data key="d0">2449148</data>
    </edge>
    <edge source="NLD" target="ESP">
      <data key="d0">40556057</data>
    </edge>
    <edge source="NLD" target="SWE">
      <data key="d0">17394749</data>
    </edge>
    <edge source="NLD" target="CHE">
      <data key="d0">47015380</data>
    </edge>
    <edge source="NLD" target="THA">
      <data key="d0">2827642</data>
    </edge>
    <edge source="NLD" target="TGO">
      <data key="d0">41712</data>
    </edge>
    <edge source="NLD" target="ARE">
      <data key="d0">13609326</data>
    </edge>
    <edge source="NLD" target="TUN">
      <data key="d0">4906278</data>
    </edge>
    <edge source="NLD" target="TUR">
      <data key="d0">23553088</data>
    </edge>
    <edge source="NLD" target="UGA">
      <data key="d0">276788</data>
    </edge>
    <edge source="NLD" target="UKR">
      <data key="d0">11502637</data>
    </edge>
    <edge source="NLD" target="MKD">
      <data key="d0">256313</data>
    </edge>
    <edge source="NLD" target="EGY">
      <data key="d0">3679483</data>
    </edge>
    <edge source="NLD" target="GBR">
      <data key="d0">181550957</data>
    </edge>
    <edge source="NLD" target="TZA">
      <data key="d0">400835</data>
    </edge>
    <edge source="NLD" target="USA">
      <data key="d0">125158962</data>
    </edge>
    <edge source="NLD" target="BFA">
      <data key="d0">336191</data>
    </edge>
    <edge source="NLD" target="URY">
      <data key="d0">99520</data>
    </edge>
    <edge source="NZL" target="AUS">
      <data key="d0">16811458</data>
    </edge>
    <edge source="NZL" target="AUT">
      <data key="d0">892214</data>
    </edge>
    <edge source="NZL" target="BRA">
      <data key="d0">10676</data>
    </edge>
    <edge source="NZL" target="CAN">
      <data key="d0">59587</data>
    </edge>
    <edge source="NZL" target="LKA">
      <data key="d0">171742</data>
    </edge>
    <edge source="NZL" target="CHN">
      <data key="d0">212969</data>
    </edge>
    <edge source="NZL" target="DNK">
      <data key="d0">123904</data>
    </edge>
    <edge source="NZL" target="FIN">
      <data key="d0">13135</data>
    </edge>
    <edge source="NZL" target="FRA">
      <data key="d0">460674</data>
    </edge>
    <edge source="NZL" target="DEU">
      <data key="d0">301002</data>
    </edge>
    <edge source="NZL" target="HKG">
      <data key="d0">1040020</data>
    </edge>
    <edge source="NZL" target="IDN">
      <data key="d0">16982</data>
    </edge>
    <edge source="NZL" target="IRL">
      <data key="d0">27438</data>
    </edge>
    <edge source="NZL" target="ISR">
      <data key="d0">50270</data>
    </edge>
    <edge source="NZL" target="ITA">
      <data key="d0">152024</data>
    </edge>
    <edge source="NZL" target="JAM">
      <data key="d0">56324</data>
    </edge>
    <edge source="NZL" target="JPN">
      <data key="d0">94865</data>
    </edge>
    <edge source="NZL" target="KOR">
      <data key="d0">53308</data>
    </edge>
    <edge source="NZL" target="LBN">
      <data key="d0">14735</data>
    </edge>
    <edge source="NZL" target="MYS">
      <data key="d0">212695</data>
    </edge>
    <edge source="NZL" target="MEX">
      <data key="d0">68746</data>
    </edge>
    <edge source="NZL" target="NLD">
      <data key="d0">1178600</data>
    </edge>
    <edge source="NZL" target="NIC">
      <data key="d0">28298</data>
    </edge>
    <edge source="NZL" target="NOR">
      <data key="d0">282672</data>
    </edge>
    <edge source="NZL" target="PHL">
      <data key="d0">498731</data>
    </edge>
    <edge source="NZL" target="POL">
      <data key="d0">35822</data>
    </edge>
    <edge source="NZL" target="PRT">
      <data key="d0">30791</data>
    </edge>
    <edge source="NZL" target="ROU">
      <data key="d0">12647</data>
    </edge>
    <edge source="NZL" target="IND">
      <data key="d0">69199</data>
    </edge>
    <edge source="NZL" target="SGP">
      <data key="d0">625674</data>
    </edge>
    <edge source="NZL" target="VNM">
      <data key="d0">41177</data>
    </edge>
    <edge source="NZL" target="ZAF">
      <data key="d0">123488</data>
    </edge>
    <edge source="NZL" target="ESP">
      <data key="d0">72280</data>
    </edge>
    <edge source="NZL" target="SWE">
      <data key="d0">77902</data>
    </edge>
    <edge source="NZL" target="CHE">
      <data key="d0">29890</data>
    </edge>
    <edge source="NZL" target="THA">
      <data key="d0">210509</data>
    </edge>
    <edge source="NZL" target="ARE">
      <data key="d0">1051546</data>
    </edge>
    <edge source="NZL" target="TUR">
      <data key="d0">137055</data>
    </edge>
    <edge source="NZL" target="GBR">
      <data key="d0">2857779</data>
    </edge>
    <edge source="NZL" target="USA">
      <data key="d0">4050259</data>
    </edge>
    <edge source="NOR" target="DZA">
      <data key="d0">70581</data>
    </edge>
    <edge source="NOR" target="AZE">
      <data key="d0">87224</data>
    </edge>
    <edge source="NOR" target="AUS">
      <data key="d0">683722</data>
    </edge>
    <edge source="NOR" target="AUT">
      <data key="d0">117915</data>
    </edge>
    <edge source="NOR" target="BEL">
      <data key="d0">3082449</data>
    </edge>
    <edge source="NOR" target="BRA">
      <data key="d0">610713</data>
    </edge>
    <edge source="NOR" target="CMR">
      <data key="d0">67428</data>
    </edge>
    <edge source="NOR" target="CAN">
      <data key="d0">466349</data>
    </edge>
    <edge source="NOR" target="CAF">
      <data key="d0">87764</data>
    </edge>
    <edge source="NOR" target="CHL">
      <data key="d0">92699</data>
    </edge>
    <edge source="NOR" target="CHN">
      <data key="d0">5523191</data>
    </edge>
    <edge source="NOR" target="HRV">
      <data key="d0">138726</data>
    </edge>
    <edge source="NOR" target="CZE">
      <data key="d0">590371</data>
    </edge>
    <edge source="NOR" target="DNK">
      <data key="d0">16057014</data>
    </edge>
    <edge source="NOR" target="ETH">
      <data key="d0">130394</data>
    </edge>
    <edge source="NOR" target="EST">
      <data key="d0">2127870</data>
    </edge>
    <edge source="NOR" target="FIN">
      <data key="d0">11107784</data>
    </edge>
    <edge source="NOR" target="FRA">
      <data key="d0">589518</data>
    </edge>
    <edge source="NOR" target="DEU">
      <data key="d0">10154475</data>
    </edge>
    <edge source="NOR" target="GHA">
      <data key="d0">818588</data>
    </edge>
    <edge source="NOR" target="GRC">
      <data key="d0">299729</data>
    </edge>
    <edge source="NOR" target="HKG">
      <data key="d0">420083</data>
    </edge>
    <edge source="NOR" target="HUN">
      <data key="d0">520362</data>
    </edge>
    <edge source="NOR" target="IRL">
      <data key="d0">742280</data>
    </edge>
    <edge source="NOR" target="ISR">
      <data key="d0">163574</data>
    </edge>
    <edge source="NOR" target="ITA">
      <data key="d0">3600523</data>
    </edge>
    <edge source="NOR" target="CIV">
      <data key="d0">83411</data>
    </edge>
    <edge source="NOR" target="JPN">
      <data key="d0">758303</data>
    </edge>
    <edge source="NOR" target="KAZ">
      <data key="d0">6429162</data>
    </edge>
    <edge source="NOR" target="JOR">
      <data key="d0">205766</data>
    </edge>
    <edge source="NOR" target="KOR">
      <data key="d0">9563263</data>
    </edge>
    <edge source="NOR" target="LVA">
      <data key="d0">34871</data>
    </edge>
    <edge source="NOR" target="LTU">
      <data key="d0">1084816</data>
    </edge>
    <edge source="NOR" target="MYS">
      <data key="d0">185673</data>
    </edge>
    <edge source="NOR" target="MEX">
      <data key="d0">58390</data>
    </edge>
    <edge source="NOR" target="MOZ">
      <data key="d0">150069</data>
    </edge>
    <edge source="NOR" target="OMN">
      <data key="d0">209005</data>
    </edge>
    <edge source="NOR" target="NLD">
      <data key="d0">2964036</data>
    </edge>
    <edge source="NOR" target="NZL">
      <data key="d0">48830</data>
    </edge>
    <edge source="NOR" target="PAK">
      <data key="d0">102387</data>
    </edge>
    <edge source="NOR" target="PAN">
      <data key="d0">296007</data>
    </edge>
    <edge source="NOR" target="PER">
      <data key="d0">30157</data>
    </edge>
    <edge source="NOR" target="PHL">
      <data key="d0">18996</data>
    </edge>
    <edge source="NOR" target="POL">
      <data key="d0">1852317</data>
    </edge>
    <edge source="NOR" target="PRT">
      <data key="d0">107427</data>
    </edge>
    <edge source="NOR" target="ROU">
      <data key="d0">326567</data>
    </edge>
    <edge source="NOR" target="RUS">
      <data key="d0">2059651</data>
    </edge>
    <edge source="NOR" target="SAU">
      <data key="d0">49518</data>
    </edge>
    <edge source="NOR" target="IND">
      <data key="d0">915703</data>
    </edge>
    <edge source="NOR" target="SGP">
      <data key="d0">4816923</data>
    </edge>
    <edge source="NOR" target="SVK">
      <data key="d0">812098</data>
    </edge>
    <edge source="NOR" target="VNM">
      <data key="d0">126843</data>
    </edge>
    <edge source="NOR" target="ZAF">
      <data key="d0">27614</data>
    </edge>
    <edge source="NOR" target="ZWE">
      <data key="d0">82051</data>
    </edge>
    <edge source="NOR" target="ESP">
      <data key="d0">727948</data>
    </edge>
    <edge source="NOR" target="SWE">
      <data key="d0">55306159</data>
    </edge>
    <edge source="NOR" target="CHE">
      <data key="d0">69713</data>
    </edge>
    <edge source="NOR" target="THA">
      <data key="d0">813514</data>
    </edge>
    <edge source="NOR" target="TGO">
      <data key="d0">18100</data>
    </edge>
    <edge source="NOR" target="ARE">
      <data key="d0">3946125</data>
    </edge>
    <edge source="NOR" target="TUR">
      <data key="d0">777105</data>
    </edge>
    <edge source="NOR" target="UGA">
      <data key="d0">326417</data>
    </edge>
    <edge source="NOR" target="UKR">
      <data key="d0">45576</data>
    </edge>
    <edge source="NOR" target="EGY">
      <data key="d0">24302</data>
    </edge>
    <edge source="NOR" target="GBR">
      <data key="d0">7998967</data>
    </edge>
    <edge source="NOR" target="TZA">
      <data key="d0">69535</data>
    </edge>
    <edge source="NOR" target="USA">
      <data key="d0">3028993</data>
    </edge>
    <edge source="PAK" target="AUS">
      <data key="d0">79605</data>
    </edge>
    <edge source="PAK" target="CAN">
      <data key="d0">118933</data>
    </edge>
    <edge source="PAK" target="DEU">
      <data key="d0">20100</data>
    </edge>
    <edge source="PAK" target="ITA">
      <data key="d0">14330</data>
    </edge>
    <edge source="PAK" target="LBN">
      <data key="d0">13787</data>
    </edge>
    <edge source="PAK" target="OMN">
      <data key="d0">211112</data>
    </edge>
    <edge source="PAK" target="NZL">
      <data key="d0">20604</data>
    </edge>
    <edge source="PAK" target="RUS">
      <data key="d0">18236</data>
    </edge>
    <edge source="PAK" target="SAU">
      <data key="d0">1410433</data>
    </edge>
    <edge source="PAK" target="SVN">
      <data key="d0">20174</data>
    </edge>
    <edge source="PAK" target="ESP">
      <data key="d0">16531</data>
    </edge>
    <edge source="PAK" target="THA">
      <data key="d0">28845</data>
    </edge>
    <edge source="PAK" target="ARE">
      <data key="d0">434129</data>
    </edge>
    <edge source="PAK" target="GBR">
      <data key="d0">72145</data>
    </edge>
    <edge source="PAK" target="USA">
      <data key="d0">594733</data>
    </edge>
    <edge source="PRT" target="ALB">
      <data key="d0">17729</data>
    </edge>
    <edge source="PRT" target="DZA">
      <data key="d0">3674988</data>
    </edge>
    <edge source="PRT" target="AZE">
      <data key="d0">14687</data>
    </edge>
    <edge source="PRT" target="ARG">
      <data key="d0">26479</data>
    </edge>
    <edge source="PRT" target="AUS">
      <data key="d0">403838</data>
    </edge>
    <edge source="PRT" target="AUT">
      <data key="d0">588991</data>
    </edge>
    <edge source="PRT" target="BEL">
      <data key="d0">5884295</data>
    </edge>
    <edge source="PRT" target="BOL">
      <data key="d0">11436</data>
    </edge>
    <edge source="PRT" target="BRA">
      <data key="d0">1001810</data>
    </edge>
    <edge source="PRT" target="BGR">
      <data key="d0">365807</data>
    </edge>
    <edge source="PRT" target="CMR">
      <data key="d0">130878</data>
    </edge>
    <edge source="PRT" target="CAN">
      <data key="d0">220130</data>
    </edge>
    <edge source="PRT" target="CHL">
      <data key="d0">1225299</data>
    </edge>
    <edge source="PRT" target="CHN">
      <data key="d0">2696024</data>
    </edge>
    <edge source="PRT" target="COL">
      <data key="d0">269037</data>
    </edge>
    <edge source="PRT" target="HRV">
      <data key="d0">115893</data>
    </edge>
    <edge source="PRT" target="CZE">
      <data key="d0">1526480</data>
    </edge>
    <edge source="PRT" target="BEN">
      <data key="d0">37686</data>
    </edge>
    <edge source="PRT" target="DNK">
      <data key="d0">2326033</data>
    </edge>
    <edge source="PRT" target="SLV">
      <data key="d0">319802</data>
    </edge>
    <edge source="PRT" target="EST">
      <data key="d0">159045</data>
    </edge>
    <edge source="PRT" target="FIN">
      <data key="d0">223358</data>
    </edge>
    <edge source="PRT" target="FRA">
      <data key="d0">78242854</data>
    </edge>
    <edge source="PRT" target="GMB">
      <data key="d0">101917</data>
    </edge>
    <edge source="PRT" target="DEU">
      <data key="d0">17189008</data>
    </edge>
    <edge source="PRT" target="GHA">
      <data key="d0">966792</data>
    </edge>
    <edge source="PRT" target="GRC">
      <data key="d0">513420</data>
    </edge>
    <edge source="PRT" target="GTM">
      <data key="d0">16777</data>
    </edge>
    <edge source="PRT" target="HKG">
      <data key="d0">466518</data>
    </edge>
    <edge source="PRT" target="HUN">
      <data key="d0">180313</data>
    </edge>
    <edge source="PRT" target="IDN">
      <data key="d0">356006</data>
    </edge>
    <edge source="PRT" target="IRL">
      <data key="d0">1152581</data>
    </edge>
    <edge source="PRT" target="ISR">
      <data key="d0">1454415</data>
    </edge>
    <edge source="PRT" target="ITA">
      <data key="d0">9564626</data>
    </edge>
    <edge source="PRT" target="CIV">
      <data key="d0">404156</data>
    </edge>
    <edge source="PRT" target="JPN">
      <data key="d0">66552</data>
    </edge>
    <edge source="PRT" target="JOR">
      <data key="d0">983212</data>
    </edge>
    <edge source="PRT" target="KOR">
      <data key="d0">18933</data>
    </edge>
    <edge source="PRT" target="LBN">
      <data key="d0">855894</data>
    </edge>
    <edge source="PRT" target="LVA">
      <data key="d0">449805</data>
    </edge>
    <edge source="PRT" target="LTU">
      <data key="d0">83217</data>
    </edge>
    <edge source="PRT" target="MDG">
      <data key="d0">10697</data>
    </edge>
    <edge source="PRT" target="MYS">
      <data key="d0">110925</data>
    </edge>
    <edge source="PRT" target="MRT">
      <data key="d0">86417</data>
    </edge>
    <edge source="PRT" target="MUS">
      <data key="d0">23809</data>
    </edge>
    <edge source="PRT" target="MEX">
      <data key="d0">634073</data>
    </edge>
    <edge source="PRT" target="MAR">
      <data key="d0">2964234</data>
    </edge>
    <edge source="PRT" target="MOZ">
      <data key="d0">4708347</data>
    </edge>
    <edge source="PRT" target="OMN">
      <data key="d0">137028</data>
    </edge>
    <edge source="PRT" target="NLD">
      <data key="d0">10220124</data>
    </edge>
    <edge source="PRT" target="NZL">
      <data key="d0">672000</data>
    </edge>
    <edge source="PRT" target="NER">
      <data key="d0">396821</data>
    </edge>
    <edge source="PRT" target="NOR">
      <data key="d0">424838</data>
    </edge>
    <edge source="PRT" target="PAK">
      <data key="d0">96385</data>
    </edge>
    <edge source="PRT" target="PAN">
      <data key="d0">42850</data>
    </edge>
    <edge source="PRT" target="PER">
      <data key="d0">1415350</data>
    </edge>
    <edge source="PRT" target="PHL">
      <data key="d0">65712</data>
    </edge>
    <edge source="PRT" target="POL">
      <data key="d0">3652073</data>
    </edge>
    <edge source="PRT" target="ROU">
      <data key="d0">1850363</data>
    </edge>
    <edge source="PRT" target="RUS">
      <data key="d0">536375</data>
    </edge>
    <edge source="PRT" target="SAU">
      <data key="d0">2058674</data>
    </edge>
    <edge source="PRT" target="SEN">
      <data key="d0">225152</data>
    </edge>
    <edge source="PRT" target="SRB">
      <data key="d0">31374</data>
    </edge>
    <edge source="PRT" target="IND">
      <data key="d0">459540</data>
    </edge>
    <edge source="PRT" target="SGP">
      <data key="d0">391153</data>
    </edge>
    <edge source="PRT" target="VNM">
      <data key="d0">204057</data>
    </edge>
    <edge source="PRT" target="SVN">
      <data key="d0">36935</data>
    </edge>
    <edge source="PRT" target="ZAF">
      <data key="d0">637771</data>
    </edge>
    <edge source="PRT" target="ESP">
      <data key="d0">104664925</data>
    </edge>
    <edge source="PRT" target="SWE">
      <data key="d0">2522144</data>
    </edge>
    <edge source="PRT" target="CHE">
      <data key="d0">1910085</data>
    </edge>
    <edge source="PRT" target="THA">
      <data key="d0">116436</data>
    </edge>
    <edge source="PRT" target="TGO">
      <data key="d0">219880</data>
    </edge>
    <edge source="PRT" target="ARE">
      <data key="d0">2820239</data>
    </edge>
    <edge source="PRT" target="TUN">
      <data key="d0">888223</data>
    </edge>
    <edge source="PRT" target="TUR">
      <data key="d0">584910</data>
    </edge>
    <edge source="PRT" target="UKR">
      <data key="d0">190186</data>
    </edge>
    <edge source="PRT" target="EGY">
      <data key="d0">358388</data>
    </edge>
    <edge source="PRT" target="GBR">
      <data key="d0">44546604</data>
    </edge>
    <edge source="PRT" target="TZA">
      <data key="d0">14597</data>
    </edge>
    <edge source="PRT" target="USA">
      <data key="d0">6533372</data>
    </edge>
    <edge source="PRT" target="URY">
      <data key="d0">179683</data>
    </edge>
    <edge source="ROU" target="ALB">
      <data key="d0">14221</data>
    </edge>
    <edge source="ROU" target="DZA">
      <data key="d0">654780</data>
    </edge>
    <edge source="ROU" target="AZE">
      <data key="d0">34466</data>
    </edge>
    <edge source="ROU" target="AUS">
      <data key="d0">96754</data>
    </edge>
    <edge source="ROU" target="AUT">
      <data key="d0">5367840</data>
    </edge>
    <edge source="ROU" target="ARM">
      <data key="d0">43818</data>
    </edge>
    <edge source="ROU" target="BEL">
      <data key="d0">2194860</data>
    </edge>
    <edge source="ROU" target="BGR">
      <data key="d0">3105149</data>
    </edge>
    <edge source="ROU" target="BLR">
      <data key="d0">359990</data>
    </edge>
    <edge source="ROU" target="CHN">
      <data key="d0">314306</data>
    </edge>
    <edge source="ROU" target="HRV">
      <data key="d0">784247</data>
    </edge>
    <edge source="ROU" target="CZE">
      <data key="d0">672251</data>
    </edge>
    <edge source="ROU" target="DNK">
      <data key="d0">3681785</data>
    </edge>
    <edge source="ROU" target="ETH">
      <data key="d0">277158</data>
    </edge>
    <edge source="ROU" target="EST">
      <data key="d0">372352</data>
    </edge>
    <edge source="ROU" target="FIN">
      <data key="d0">253503</data>
    </edge>
    <edge source="ROU" target="FRA">
      <data key="d0">32073459</data>
    </edge>
    <edge source="ROU" target="GEO">
      <data key="d0">47433</data>
    </edge>
    <edge source="ROU" target="GMB">
      <data key="d0">26432</data>
    </edge>
    <edge source="ROU" target="DEU">
      <data key="d0">95579871</data>
    </edge>
    <edge source="ROU" target="GRC">
      <data key="d0">951054</data>
    </edge>
    <edge source="ROU" target="HUN">
      <data key="d0">14107469</data>
    </edge>
    <edge source="ROU" target="IRL">
      <data key="d0">57350</data>
    </edge>
    <edge source="ROU" target="ISR">
      <data key="d0">148935</data>
    </edge>
    <edge source="ROU" target="ITA">
      <data key="d0">20858023</data>
    </edge>
    <edge source="ROU" target="JPN">
      <data key="d0">144486</data>
    </edge>
    <edge source="ROU" target="KAZ">
      <data key="d0">73202</data>
    </edge>
    <edge source="ROU" target="LVA">
      <data key="d0">64868</data>
    </edge>
    <edge source="ROU" target="LTU">
      <data key="d0">66262</data>
    </edge>
    <edge source="ROU" target="MUS">
      <data key="d0">109525</data>
    </edge>
    <edge source="ROU" target="MEX">
      <data key="d0">54643</data>
    </edge>
    <edge source="ROU" target="MDA">
      <data key="d0">6391629</data>
    </edge>
    <edge source="ROU" target="MAR">
      <data key="d0">24886</data>
    </edge>
    <edge source="ROU" target="OMN">
      <data key="d0">59018</data>
    </edge>
    <edge source="ROU" target="NLD">
      <data key="d0">13170934</data>
    </edge>
    <edge source="ROU" target="NIC">
      <data key="d0">18211</data>
    </edge>
    <edge source="ROU" target="NOR">
      <data key="d0">315056</data>
    </edge>
    <edge source="ROU" target="PAK">
      <data key="d0">176993</data>
    </edge>
    <edge source="ROU" target="POL">
      <data key="d0">3725063</data>
    </edge>
    <edge source="ROU" target="PRT">
      <data key="d0">178769</data>
    </edge>
    <edge source="ROU" target="RUS">
      <data key="d0">1209455</data>
    </edge>
    <edge source="ROU" target="SAU">
      <data key="d0">114299</data>
    </edge>
    <edge source="ROU" target="SRB">
      <data key="d0">2091813</data>
    </edge>
    <edge source="ROU" target="IND">
      <data key="d0">95815</data>
    </edge>
    <edge source="ROU" target="SGP">
      <data key="d0">72294</data>
    </edge>
    <edge source="ROU" target="SVK">
      <data key="d0">3311355</data>
    </edge>
    <edge source="ROU" target="VNM">
      <data key="d0">443033</data>
    </edge>
    <edge source="ROU" target="SVN">
      <data key="d0">973046</data>
    </edge>
    <edge source="ROU" target="ZAF">
      <data key="d0">34277</data>
    </edge>
    <edge source="ROU" target="ESP">
      <data key="d0">5171588</data>
    </edge>
    <edge source="ROU" target="SWE">
      <data key="d0">25529435</data>
    </edge>
    <edge source="ROU" target="CHE">
      <data key="d0">3385016</data>
    </edge>
    <edge source="ROU" target="THA">
      <data key="d0">24432</data>
    </edge>
    <edge source="ROU" target="ARE">
      <data key="d0">95254</data>
    </edge>
    <edge source="ROU" target="TUN">
      <data key="d0">120619</data>
    </edge>
    <edge source="ROU" target="TUR">
      <data key="d0">572156</data>
    </edge>
    <edge source="ROU" target="UKR">
      <data key="d0">516113</data>
    </edge>
    <edge source="ROU" target="MKD">
      <data key="d0">257135</data>
    </edge>
    <edge source="ROU" target="EGY">
      <data key="d0">35362</data>
    </edge>
    <edge source="ROU" target="GBR">
      <data key="d0">8781055</data>
    </edge>
    <edge source="ROU" target="TZA">
      <data key="d0">90000</data>
    </edge>
    <edge source="ROU" target="USA">
      <data key="d0">1425799</data>
    </edge>
    <edge source="SAU" target="DZA">
      <data key="d0">41338</data>
    </edge>
    <edge source="SAU" target="BEL">
      <data key="d0">30937</data>
    </edge>
    <edge source="SAU" target="CHN">
      <data key="d0">121081</data>
    </edge>
    <edge source="SAU" target="ETH">
      <data key="d0">96278</data>
    </edge>
    <edge source="SAU" target="GHA">
      <data key="d0">27203</data>
    </edge>
    <edge source="SAU" target="ITA">
      <data key="d0">136816</data>
    </edge>
    <edge source="SAU" target="CIV">
      <data key="d0">563534</data>
    </edge>
    <edge source="SAU" target="JOR">
      <data key="d0">928378</data>
    </edge>
    <edge source="SAU" target="LBN">
      <data key="d0">503527</data>
    </edge>
    <edge source="SAU" target="MYS">
      <data key="d0">176021</data>
    </edge>
    <edge source="SAU" target="OMN">
      <data key="d0">529130</data>
    </edge>
    <edge source="SAU" target="PAK">
      <data key="d0">889173</data>
    </edge>
    <edge source="SAU" target="PRT">
      <data key="d0">50939</data>
    </edge>
    <edge source="SAU" target="SGP">
      <data key="d0">306436</data>
    </edge>
    <edge source="SAU" target="ESP">
      <data key="d0">44538</data>
    </edge>
    <edge source="SAU" target="SWE">
      <data key="d0">47739</data>
    </edge>
    <edge source="SAU" target="ARE">
      <data key="d0">8231923</data>
    </edge>
    <edge source="SAU" target="TUN">
      <data key="d0">33337</data>
    </edge>
    <edge source="SAU" target="TUR">
      <data key="d0">421117</data>
    </edge>
    <edge source="SAU" target="EGY">
      <data key="d0">260564</data>
    </edge>
    <edge source="SAU" target="GBR">
      <data key="d0">537664</data>
    </edge>
    <edge source="SAU" target="USA">
      <data key="d0">186689</data>
    </edge>
    <edge source="SEN" target="BEL">
      <data key="d0">10571</data>
    </edge>
    <edge source="SEN" target="CAF">
      <data key="d0">690724</data>
    </edge>
    <edge source="SEN" target="GMB">
      <data key="d0">24694</data>
    </edge>
    <edge source="SEN" target="KOR">
      <data key="d0">28487</data>
    </edge>
    <edge source="SEN" target="MRT">
      <data key="d0">137010</data>
    </edge>
    <edge source="SEN" target="GBR">
      <data key="d0">21061</data>
    </edge>
    <edge source="IND" target="ALB">
      <data key="d0">48649</data>
    </edge>
    <edge source="IND" target="DZA">
      <data key="d0">982098</data>
    </edge>
    <edge source="IND" target="AZE">
      <data key="d0">59728</data>
    </edge>
    <edge source="IND" target="ARG">
      <data key="d0">109743</data>
    </edge>
    <edge source="IND" target="AUS">
      <data key="d0">1488292</data>
    </edge>
    <edge source="IND" target="AUT">
      <data key="d0">3222035</data>
    </edge>
    <edge source="IND" target="BEL">
      <data key="d0">3031399</data>
    </edge>
    <edge source="IND" target="BOL">
      <data key="d0">17108</data>
    </edge>
    <edge source="IND" target="BWA">
      <data key="d0">41954</data>
    </edge>
    <edge source="IND" target="BRA">
      <data key="d0">142850</data>
    </edge>
    <edge source="IND" target="BGR">
      <data key="d0">549214</data>
    </edge>
    <edge source="IND" target="BDI">
      <data key="d0">166508</data>
    </edge>
    <edge source="IND" target="CMR">
      <data key="d0">1611699</data>
    </edge>
    <edge source="IND" target="CAN">
      <data key="d0">1664062</data>
    </edge>
    <edge source="IND" target="LKA">
      <data key="d0">5200488</data>
    </edge>
    <edge source="IND" target="CHL">
      <data key="d0">94796</data>
    </edge>
    <edge source="IND" target="CHN">
      <data key="d0">2883167</data>
    </edge>
    <edge source="IND" target="COL">
      <data key="d0">28831</data>
    </edge>
    <edge source="IND" target="HRV">
      <data key="d0">186475</data>
    </edge>
    <edge source="IND" target="CZE">
      <data key="d0">21551</data>
    </edge>
    <edge source="IND" target="BEN">
      <data key="d0">517937</data>
    </edge>
    <edge source="IND" target="DNK">
      <data key="d0">2024715</data>
    </edge>
    <edge source="IND" target="SLV">
      <data key="d0">912601</data>
    </edge>
    <edge source="IND" target="ETH">
      <data key="d0">1319705</data>
    </edge>
    <edge source="IND" target="EST">
      <data key="d0">628442</data>
    </edge>
    <edge source="IND" target="FIN">
      <data key="d0">190203</data>
    </edge>
    <edge source="IND" target="FRA">
      <data key="d0">10870532</data>
    </edge>
    <edge source="IND" target="GEO">
      <data key="d0">2915409</data>
    </edge>
    <edge source="IND" target="GMB">
      <data key="d0">127687</data>
    </edge>
    <edge source="IND" target="DEU">
      <data key="d0">48125736</data>
    </edge>
    <edge source="IND" target="GHA">
      <data key="d0">1715473</data>
    </edge>
    <edge source="IND" target="GRC">
      <data key="d0">591976</data>
    </edge>
    <edge source="IND" target="GTM">
      <data key="d0">133859</data>
    </edge>
    <edge source="IND" target="HKG">
      <data key="d0">154333</data>
    </edge>
    <edge source="IND" target="HUN">
      <data key="d0">2911047</data>
    </edge>
    <edge source="IND" target="IDN">
      <data key="d0">1078603</data>
    </edge>
    <edge source="IND" target="IRL">
      <data key="d0">347469</data>
    </edge>
    <edge source="IND" target="ISR">
      <data key="d0">2541013</data>
    </edge>
    <edge source="IND" target="ITA">
      <data key="d0">2900767</data>
    </edge>
    <edge source="IND" target="CIV">
      <data key="d0">3650633</data>
    </edge>
    <edge source="IND" target="JAM">
      <data key="d0">77065</data>
    </edge>
    <edge source="IND" target="JPN">
      <data key="d0">296675</data>
    </edge>
    <edge source="IND" target="KAZ">
      <data key="d0">47285</data>
    </edge>
    <edge source="IND" target="JOR">
      <data key="d0">2953112</data>
    </edge>
    <edge source="IND" target="KOR">
      <data key="d0">95891</data>
    </edge>
    <edge source="IND" target="LBN">
      <data key="d0">435521</data>
    </edge>
    <edge source="IND" target="LVA">
      <data key="d0">15802</data>
    </edge>
    <edge source="IND" target="MDG">
      <data key="d0">339369</data>
    </edge>
    <edge source="IND" target="MWI">
      <data key="d0">347132</data>
    </edge>
    <edge source="IND" target="MYS">
      <data key="d0">621738</data>
    </edge>
    <edge source="IND" target="MRT">
      <data key="d0">171116</data>
    </edge>
    <edge source="IND" target="MUS">
      <data key="d0">298930</data>
    </edge>
    <edge source="IND" target="MEX">
      <data key="d0">258780</data>
    </edge>
    <edge source="IND" target="MAR">
      <data key="d0">237991</data>
    </edge>
    <edge source="IND" target="MOZ">
      <data key="d0">1261133</data>
    </edge>
    <edge source="IND" target="OMN">
      <data key="d0">4265235</data>
    </edge>
    <edge source="IND" target="NAM">
      <data key="d0">121853</data>
    </edge>
    <edge source="IND" target="NLD">
      <data key="d0">5622963</data>
    </edge>
    <edge source="IND" target="NZL">
      <data key="d0">165163</data>
    </edge>
    <edge source="IND" target="NIC">
      <data key="d0">327057</data>
    </edge>
    <edge source="IND" target="NER">
      <data key="d0">164224</data>
    </edge>
    <edge source="IND" target="NOR">
      <data key="d0">323144</data>
    </edge>
    <edge source="IND" target="PAN">
      <data key="d0">10935</data>
    </edge>
    <edge source="IND" target="PRY">
      <data key="d0">33911</data>
    </edge>
    <edge source="IND" target="PER">
      <data key="d0">111918</data>
    </edge>
    <edge source="IND" target="PHL">
      <data key="d0">2235311</data>
    </edge>
    <edge source="IND" target="POL">
      <data key="d0">2961359</data>
    </edge>
    <edge source="IND" target="PRT">
      <data key="d0">489930</data>
    </edge>
    <edge source="IND" target="ROU">
      <data key="d0">1244355</data>
    </edge>
    <edge source="IND" target="RUS">
      <data key="d0">427542</data>
    </edge>
    <edge source="IND" target="SAU">
      <data key="d0">14802871</data>
    </edge>
    <edge source="IND" target="SEN">
      <data key="d0">3306565</data>
    </edge>
    <edge source="IND" target="SRB">
      <data key="d0">22909</data>
    </edge>
    <edge source="IND" target="SGP">
      <data key="d0">660625</data>
    </edge>
    <edge source="IND" target="VNM">
      <data key="d0">2334073</data>
    </edge>
    <edge source="IND" target="SVN">
      <data key="d0">10201</data>
    </edge>
    <edge source="IND" target="ZAF">
      <data key="d0">2142422</data>
    </edge>
    <edge source="IND" target="ZWE">
      <data key="d0">86038</data>
    </edge>
    <edge source="IND" target="ESP">
      <data key="d0">2322438</data>
    </edge>
    <edge source="IND" target="SWE">
      <data key="d0">2502724</data>
    </edge>
    <edge source="IND" target="CHE">
      <data key="d0">95243</data>
    </edge>
    <edge source="IND" target="THA">
      <data key="d0">996281</data>
    </edge>
    <edge source="IND" target="TGO">
      <data key="d0">669412</data>
    </edge>
    <edge source="IND" target="ARE">
      <data key="d0">12125271</data>
    </edge>
    <edge source="IND" target="TUN">
      <data key="d0">161582</data>
    </edge>
    <edge source="IND" target="TUR">
      <data key="d0">492566</data>
    </edge>
    <edge source="IND" target="UGA">
      <data key="d0">1743854</data>
    </edge>
    <edge source="IND" target="UKR">
      <data key="d0">79837</data>
    </edge>
    <edge source="IND" target="MKD">
      <data key="d0">91095</data>
    </edge>
    <edge source="IND" target="EGY">
      <data key="d0">605004</data>
    </edge>
    <edge source="IND" target="GBR">
      <data key="d0">12744435</data>
    </edge>
    <edge source="IND" target="TZA">
      <data key="d0">5913749</data>
    </edge>
    <edge source="IND" target="USA">
      <data key="d0">49673108</data>
    </edge>
    <edge source="IND" target="BFA">
      <data key="d0">280445</data>
    </edge>
    <edge source="IND" target="URY">
      <data key="d0">28215</data>
    </edge>
    <edge source="VNM" target="DZA">
      <data key="d0">3194786</data>
    </edge>
    <edge source="VNM" target="AUS">
      <data key="d0">2365072</data>
    </edge>
    <edge source="VNM" target="BEL">
      <data key="d0">980052</data>
    </edge>
    <edge source="VNM" target="BRA">
      <data key="d0">62225</data>
    </edge>
    <edge source="VNM" target="KHM">
      <data key="d0">16193381</data>
    </edge>
    <edge source="VNM" target="CMR">
      <data key="d0">16092</data>
    </edge>
    <edge source="VNM" target="CAN">
      <data key="d0">736363</data>
    </edge>
    <edge source="VNM" target="LKA">
      <data key="d0">1461283</data>
    </edge>
    <edge source="VNM" target="CHL">
      <data key="d0">31294</data>
    </edge>
    <edge source="VNM" target="CHN">
      <data key="d0">41955132</data>
    </edge>
    <edge source="VNM" target="COL">
      <data key="d0">82338</data>
    </edge>
    <edge source="VNM" target="CRI">
      <data key="d0">53724</data>
    </edge>
    <edge source="VNM" target="DNK">
      <data key="d0">126563</data>
    </edge>
    <edge source="VNM" target="EST">
      <data key="d0">71195</data>
    </edge>
    <edge source="VNM" target="FIN">
      <data key="d0">62159</data>
    </edge>
    <edge source="VNM" target="FRA">
      <data key="d0">1810945</data>
    </edge>
    <edge source="VNM" target="GEO">
      <data key="d0">35566</data>
    </edge>
    <edge source="VNM" target="DEU">
      <data key="d0">8443723</data>
    </edge>
    <edge source="VNM" target="GHA">
      <data key="d0">754849</data>
    </edge>
    <edge source="VNM" target="GRC">
      <data key="d0">40052</data>
    </edge>
    <edge source="VNM" target="HND">
      <data key="d0">11786</data>
    </edge>
    <edge source="VNM" target="HKG">
      <data key="d0">1100317</data>
    </edge>
    <edge source="VNM" target="IDN">
      <data key="d0">8569773</data>
    </edge>
    <edge source="VNM" target="IRL">
      <data key="d0">17651</data>
    </edge>
    <edge source="VNM" target="ISR">
      <data key="d0">73764</data>
    </edge>
    <edge source="VNM" target="ITA">
      <data key="d0">2797892</data>
    </edge>
    <edge source="VNM" target="CIV">
      <data key="d0">502102</data>
    </edge>
    <edge source="VNM" target="JPN">
      <data key="d0">68445458</data>
    </edge>
    <edge source="VNM" target="JOR">
      <data key="d0">10707</data>
    </edge>
    <edge source="VNM" target="KOR">
      <data key="d0">29839051</data>
    </edge>
    <edge source="VNM" target="LBN">
      <data key="d0">98871</data>
    </edge>
    <edge source="VNM" target="LVA">
      <data key="d0">682261</data>
    </edge>
    <edge source="VNM" target="MYS">
      <data key="d0">4028223</data>
    </edge>
    <edge source="VNM" target="MUS">
      <data key="d0">61335</data>
    </edge>
    <edge source="VNM" target="MEX">
      <data key="d0">918425</data>
    </edge>
    <edge source="VNM" target="MAR">
      <data key="d0">95055</data>
    </edge>
    <edge source="VNM" target="MOZ">
      <data key="d0">1239067</data>
    </edge>
    <edge source="VNM" target="OMN">
      <data key="d0">20599</data>
    </edge>
    <edge source="VNM" target="NLD">
      <data key="d0">4717006</data>
    </edge>
    <edge source="VNM" target="NZL">
      <data key="d0">238764</data>
    </edge>
    <edge source="VNM" target="NOR">
      <data key="d0">98897</data>
    </edge>
    <edge source="VNM" target="PAK">
      <data key="d0">595074</data>
    </edge>
    <edge source="VNM" target="PAN">
      <data key="d0">185353</data>
    </edge>
    <edge source="VNM" target="PER">
      <data key="d0">24059</data>
    </edge>
    <edge source="VNM" target="PHL">
      <data key="d0">45477308</data>
    </edge>
    <edge source="VNM" target="POL">
      <data key="d0">1405161</data>
    </edge>
    <edge source="VNM" target="ROU">
      <data key="d0">67131</data>
    </edge>
    <edge source="VNM" target="RUS">
      <data key="d0">813802</data>
    </edge>
    <edge source="VNM" target="SAU">
      <data key="d0">1072784</data>
    </edge>
    <edge source="VNM" target="IND">
      <data key="d0">868901</data>
    </edge>
    <edge source="VNM" target="SGP">
      <data key="d0">3551512</data>
    </edge>
    <edge source="VNM" target="SVK">
      <data key="d0">2751238</data>
    </edge>
    <edge source="VNM" target="SVN">
      <data key="d0">41808</data>
    </edge>
    <edge source="VNM" target="ZAF">
      <data key="d0">20912</data>
    </edge>
    <edge source="VNM" target="ESP">
      <data key="d0">1249952</data>
    </edge>
    <edge source="VNM" target="SWE">
      <data key="d0">1318678</data>
    </edge>
    <edge source="VNM" target="CHE">
      <data key="d0">71802</data>
    </edge>
    <edge source="VNM" target="THA">
      <data key="d0">18895651</data>
    </edge>
    <edge source="VNM" target="ARE">
      <data key="d0">809561</data>
    </edge>
    <edge source="VNM" target="TUN">
      <data key="d0">23159</data>
    </edge>
    <edge source="VNM" target="TUR">
      <data key="d0">10681</data>
    </edge>
    <edge source="VNM" target="UKR">
      <data key="d0">33443</data>
    </edge>
    <edge source="VNM" target="EGY">
      <data key="d0">1614362</data>
    </edge>
    <edge source="VNM" target="GBR">
      <data key="d0">2198224</data>
    </edge>
    <edge source="VNM" target="USA">
      <data key="d0">21616812</data>
    </edge>
    <edge source="ZAF" target="DZA">
      <data key="d0">86062</data>
    </edge>
    <edge source="ZAF" target="AUS">
      <data key="d0">910530</data>
    </edge>
    <edge source="ZAF" target="BEL">
      <data key="d0">203746</data>
    </edge>
    <edge source="ZAF" target="BWA">
      <data key="d0">16302403</data>
    </edge>
    <edge source="ZAF" target="BRA">
      <data key="d0">126295</data>
    </edge>
    <edge source="ZAF" target="CMR">
      <data key="d0">67266</data>
    </edge>
    <edge source="ZAF" target="CAN">
      <data key="d0">157004</data>
    </edge>
    <edge source="ZAF" target="CHL">
      <data key="d0">15896</data>
    </edge>
    <edge source="ZAF" target="CHN">
      <data key="d0">23707</data>
    </edge>
    <edge source="ZAF" target="CZE">
      <data key="d0">154215</data>
    </edge>
    <edge source="ZAF" target="BEN">
      <data key="d0">17999</data>
    </edge>
    <edge source="ZAF" target="ETH">
      <data key="d0">31529</data>
    </edge>
    <edge source="ZAF" target="FRA">
      <data key="d0">154352</data>
    </edge>
    <edge source="ZAF" target="GMB">
      <data key="d0">52244</data>
    </edge>
    <edge source="ZAF" target="DEU">
      <data key="d0">237582</data>
    </edge>
    <edge source="ZAF" target="GHA">
      <data key="d0">5746150</data>
    </edge>
    <edge source="ZAF" target="GTM">
      <data key="d0">55825</data>
    </edge>
    <edge source="ZAF" target="HKG">
      <data key="d0">26170</data>
    </edge>
    <edge source="ZAF" target="HUN">
      <data key="d0">188803</data>
    </edge>
    <edge source="ZAF" target="IDN">
      <data key="d0">237625</data>
    </edge>
    <edge source="ZAF" target="IRL">
      <data key="d0">64752</data>
    </edge>
    <edge source="ZAF" target="ISR">
      <data key="d0">109033</data>
    </edge>
    <edge source="ZAF" target="ITA">
      <data key="d0">25509</data>
    </edge>
    <edge source="ZAF" target="CIV">
      <data key="d0">158204</data>
    </edge>
    <edge source="ZAF" target="JAM">
      <data key="d0">40560</data>
    </edge>
    <edge source="ZAF" target="KAZ">
      <data key="d0">61786</data>
    </edge>
    <edge source="ZAF" target="MDG">
      <data key="d0">554707</data>
    </edge>
    <edge source="ZAF" target="MWI">
      <data key="d0">3077721</data>
    </edge>
    <edge source="ZAF" target="MYS">
      <data key="d0">69711</data>
    </edge>
    <edge source="ZAF" target="MRT">
      <data key="d0">203904</data>
    </edge>
    <edge source="ZAF" target="MUS">
      <data key="d0">1711891</data>
    </edge>
    <edge source="ZAF" target="MOZ">
      <data key="d0">8320872</data>
    </edge>
    <edge source="ZAF" target="OMN">
      <data key="d0">40939</data>
    </edge>
    <edge source="ZAF" target="NAM">
      <data key="d0">18927257</data>
    </edge>
    <edge source="ZAF" target="NLD">
      <data key="d0">561736</data>
    </edge>
    <edge source="ZAF" target="NZL">
      <data key="d0">27026</data>
    </edge>
    <edge source="ZAF" target="PAN">
      <data key="d0">12782</data>
    </edge>
    <edge source="ZAF" target="PHL">
      <data key="d0">29892</data>
    </edge>
    <edge source="ZAF" target="PRT">
      <data key="d0">355015</data>
    </edge>
    <edge source="ZAF" target="RUS">
      <data key="d0">24314</data>
    </edge>
    <edge source="ZAF" target="SAU">
      <data key="d0">13083</data>
    </edge>
    <edge source="ZAF" target="SEN">
      <data key="d0">409972</data>
    </edge>
    <edge source="ZAF" target="IND">
      <data key="d0">63790</data>
    </edge>
    <edge source="ZAF" target="SGP">
      <data key="d0">753251</data>
    </edge>
    <edge source="ZAF" target="ZWE">
      <data key="d0">7160547</data>
    </edge>
    <edge source="ZAF" target="ESP">
      <data key="d0">778407</data>
    </edge>
    <edge source="ZAF" target="SWE">
      <data key="d0">24955</data>
    </edge>
    <edge source="ZAF" target="CHE">
      <data key="d0">63408</data>
    </edge>
    <edge source="ZAF" target="TGO">
      <data key="d0">104815</data>
    </edge>
    <edge source="ZAF" target="ARE">
      <data key="d0">606369</data>
    </edge>
    <edge source="ZAF" target="TUR">
      <data key="d0">807762</data>
    </edge>
    <edge source="ZAF" target="UGA">
      <data key="d0">237882</data>
    </edge>
    <edge source="ZAF" target="EGY">
      <data key="d0">1341229</data>
    </edge>
    <edge source="ZAF" target="GBR">
      <data key="d0">1027123</data>
    </edge>
    <edge source="ZAF" target="TZA">
      <data key="d0">1900698</data>
    </edge>
    <edge source="ZAF" target="USA">
      <data key="d0">599839</data>
    </edge>
    <edge source="ZAF" target="BFA">
      <data key="d0">32259</data>
    </edge>
    <edge source="ESP" target="ALB">
      <data key="d0">158588</data>
    </edge>
    <edge source="ESP" target="DZA">
      <data key="d0">14401764</data>
    </edge>
    <edge source="ESP" target="AZE">
      <data key="d0">984547</data>
    </edge>
    <edge source="ESP" target="ARG">
      <data key="d0">1794501</data>
    </edge>
    <edge source="ESP" target="AUS">
      <data key="d0">10803334</data>
    </edge>
    <edge source="ESP" target="AUT">
      <data key="d0">9497348</data>
    </edge>
    <edge source="ESP" target="ARM">
      <data key="d0">4154404</data>
    </edge>
    <edge source="ESP" target="BEL">
      <data key="d0">33768529</data>
    </edge>
    <edge source="ESP" target="BOL">
      <data key="d0">465047</data>
    </edge>
    <edge source="ESP" target="BRA">
      <data key="d0">7665054</data>
    </edge>
    <edge source="ESP" target="BGR">
      <data key="d0">2121463</data>
    </edge>
    <edge source="ESP" target="BLR">
      <data key="d0">582168</data>
    </edge>
    <edge source="ESP" target="KHM">
      <data key="d0">161713</data>
    </edge>
    <edge source="ESP" target="CMR">
      <data key="d0">990144</data>
    </edge>
    <edge source="ESP" target="CAN">
      <data key="d0">3337228</data>
    </edge>
    <edge source="ESP" target="CAF">
      <data key="d0">330096</data>
    </edge>
    <edge source="ESP" target="LKA">
      <data key="d0">761411</data>
    </edge>
    <edge source="ESP" target="CHL">
      <data key="d0">12399597</data>
    </edge>
    <edge source="ESP" target="CHN">
      <data key="d0">10365457</data>
    </edge>
    <edge source="ESP" target="COL">
      <data key="d0">4384939</data>
    </edge>
    <edge source="ESP" target="CRI">
      <data key="d0">1618393</data>
    </edge>
    <edge source="ESP" target="HRV">
      <data key="d0">3091241</data>
    </edge>
    <edge source="ESP" target="CZE">
      <data key="d0">4121169</data>
    </edge>
    <edge source="ESP" target="BEN">
      <data key="d0">263529</data>
    </edge>
    <edge source="ESP" target="DNK">
      <data key="d0">6674470</data>
    </edge>
    <edge source="ESP" target="ECU">
      <data key="d0">1735235</data>
    </edge>
    <edge source="ESP" target="SLV">
      <data key="d0">225339</data>
    </edge>
    <edge source="ESP" target="ETH">
      <data key="d0">518892</data>
    </edge>
    <edge source="ESP" target="EST">
      <data key="d0">3061272</data>
    </edge>
    <edge source="ESP" target="FIN">
      <data key="d0">3628689</data>
    </edge>
    <edge source="ESP" target="FRA">
      <data key="d0">167977099</data>
    </edge>
    <edge source="ESP" target="GEO">
      <data key="d0">773776</data>
    </edge>
    <edge source="ESP" target="GMB">
      <data key="d0">61948</data>
    </edge>
    <edge source="ESP" target="PSE">
      <data key="d0">50743</data>
    </edge>
    <edge source="ESP" target="DEU">
      <data key="d0">96984712</data>
    </edge>
    <edge source="ESP" target="GHA">
      <data key="d0">486858</data>
    </edge>
    <edge source="ESP" target="GRC">
      <data key="d0">4169487</data>
    </edge>
    <edge source="ESP" target="GTM">
      <data key="d0">1568812</data>
    </edge>
    <edge source="ESP" target="HND">
      <data key="d0">1992044</data>
    </edge>
    <edge source="ESP" target="HKG">
      <data key="d0">3600692</data>
    </edge>
    <edge source="ESP" target="HUN">
      <data key="d0">5348953</data>
    </edge>
    <edge source="ESP" target="IDN">
      <data key="d0">1156527</data>
    </edge>
    <edge source="ESP" target="IRL">
      <data key="d0">5147761</data>
    </edge>
    <edge source="ESP" target="ISR">
      <data key="d0">7252028</data>
    </edge>
    <edge source="ESP" target="ITA">
      <data key="d0">72918789</data>
    </edge>
    <edge source="ESP" target="CIV">
      <data key="d0">1323329</data>
    </edge>
    <edge source="ESP" target="JAM">
      <data key="d0">694307</data>
    </edge>
    <edge source="ESP" target="JPN">
      <data key="d0">3395196</data>
    </edge>
    <edge source="ESP" target="KAZ">
      <data key="d0">1039423</data>
    </edge>
    <edge source="ESP" target="JOR">
      <data key="d0">3244661</data>
    </edge>
    <edge source="ESP" target="KOR">
      <data key="d0">2245104</data>
    </edge>
    <edge source="ESP" target="KGZ">
      <data key="d0">16911</data>
    </edge>
    <edge source="ESP" target="LBN">
      <data key="d0">6384557</data>
    </edge>
    <edge source="ESP" target="LVA">
      <data key="d0">1615316</data>
    </edge>
    <edge source="ESP" target="LTU">
      <data key="d0">2074975</data>
    </edge>
    <edge source="ESP" target="MDG">
      <data key="d0">238355</data>
    </edge>
    <edge source="ESP" target="MYS">
      <data key="d0">2053184</data>
    </edge>
    <edge source="ESP" target="MRT">
      <data key="d0">743577</data>
    </edge>
    <edge source="ESP" target="MUS">
      <data key="d0">308596</data>
    </edge>
    <edge source="ESP" target="MEX">
      <data key="d0">60360131</data>
    </edge>
    <edge source="ESP" target="MDA">
      <data key="d0">240946</data>
    </edge>
    <edge source="ESP" target="MAR">
      <data key="d0">30029020</data>
    </edge>
    <edge source="ESP" target="MOZ">
      <data key="d0">15527</data>
    </edge>
    <edge source="ESP" target="OMN">
      <data key="d0">3162058</data>
    </edge>
    <edge source="ESP" target="NAM">
      <data key="d0">25762</data>
    </edge>
    <edge source="ESP" target="NLD">
      <data key="d0">30037304</data>
    </edge>
    <edge source="ESP" target="NZL">
      <data key="d0">1905281</data>
    </edge>
    <edge source="ESP" target="NIC">
      <data key="d0">979296</data>
    </edge>
    <edge source="ESP" target="NER">
      <data key="d0">14172</data>
    </edge>
    <edge source="ESP" target="NOR">
      <data key="d0">5681196</data>
    </edge>
    <edge source="ESP" target="PAK">
      <data key="d0">1108761</data>
    </edge>
    <edge source="ESP" target="PAN">
      <data key="d0">2817154</data>
    </edge>
    <edge source="ESP" target="PRY">
      <data key="d0">385506</data>
    </edge>
    <edge source="ESP" target="PER">
      <data key="d0">10332106</data>
    </edge>
    <edge source="ESP" target="PHL">
      <data key="d0">2988380</data>
    </edge>
    <edge source="ESP" target="POL">
      <data key="d0">23257480</data>
    </edge>
    <edge source="ESP" target="PRT">
      <data key="d0">88611930</data>
    </edge>
    <edge source="ESP" target="ROU">
      <data key="d0">6308590</data>
    </edge>
    <edge source="ESP" target="RUS">
      <data key="d0">15276490</data>
    </edge>
    <edge source="ESP" target="SAU">
      <data key="d0">67625876</data>
    </edge>
    <edge source="ESP" target="SEN">
      <data key="d0">1537051</data>
    </edge>
    <edge source="ESP" target="SRB">
      <data key="d0">1857487</data>
    </edge>
    <edge source="ESP" target="IND">
      <data key="d0">4381475</data>
    </edge>
    <edge source="ESP" target="SGP">
      <data key="d0">4540047</data>
    </edge>
    <edge source="ESP" target="SVK">
      <data key="d0">1142434</data>
    </edge>
    <edge source="ESP" target="VNM">
      <data key="d0">2402593</data>
    </edge>
    <edge source="ESP" target="SVN">
      <data key="d0">723391</data>
    </edge>
    <edge source="ESP" target="ZAF">
      <data key="d0">2252681</data>
    </edge>
    <edge source="ESP" target="ZWE">
      <data key="d0">35865</data>
    </edge>
    <edge source="ESP" target="SWE">
      <data key="d0">5839767</data>
    </edge>
    <edge source="ESP" target="CHE">
      <data key="d0">18300332</data>
    </edge>
    <edge source="ESP" target="THA">
      <data key="d0">2026368</data>
    </edge>
    <edge source="ESP" target="TGO">
      <data key="d0">122734</data>
    </edge>
    <edge source="ESP" target="ARE">
      <data key="d0">38319925</data>
    </edge>
    <edge source="ESP" target="TUN">
      <data key="d0">2245555</data>
    </edge>
    <edge source="ESP" target="TUR">
      <data key="d0">5773201</data>
    </edge>
    <edge source="ESP" target="UGA">
      <data key="d0">215965</data>
    </edge>
    <edge source="ESP" target="UKR">
      <data key="d0">1846798</data>
    </edge>
    <edge source="ESP" target="MKD">
      <data key="d0">196372</data>
    </edge>
    <edge source="ESP" target="EGY">
      <data key="d0">5960846</data>
    </edge>
    <edge source="ESP" target="GBR">
      <data key="d0">114735151</data>
    </edge>
    <edge source="ESP" target="TZA">
      <data key="d0">300373</data>
    </edge>
    <edge source="ESP" target="USA">
      <data key="d0">26638048</data>
    </edge>
    <edge source="ESP" target="BFA">
      <data key="d0">117839</data>
    </edge>
    <edge source="ESP" target="URY">
      <data key="d0">4958836</data>
    </edge>
    <edge source="SWE" target="AZE">
      <data key="d0">42449</data>
    </edge>
    <edge source="SWE" target="ARG">
      <data key="d0">193067</data>
    </edge>
    <edge source="SWE" target="AUS">
      <data key="d0">3922390</data>
    </edge>
    <edge source="SWE" target="AUT">
      <data key="d0">2214603</data>
    </edge>
    <edge source="SWE" target="ARM">
      <data key="d0">23622</data>
    </edge>
    <edge source="SWE" target="BEL">
      <data key="d0">6535524</data>
    </edge>
    <edge source="SWE" target="BOL">
      <data key="d0">90394</data>
    </edge>
    <edge source="SWE" target="BRA">
      <data key="d0">303225</data>
    </edge>
    <edge source="SWE" target="BGR">
      <data key="d0">175059</data>
    </edge>
    <edge source="SWE" target="CAN">
      <data key="d0">740579</data>
    </edge>
    <edge source="SWE" target="LKA">
      <data key="d0">18827</data>
    </edge>
    <edge source="SWE" target="CHL">
      <data key="d0">479920</data>
    </edge>
    <edge source="SWE" target="CHN">
      <data key="d0">2489996</data>
    </edge>
    <edge source="SWE" target="COL">
      <data key="d0">6890553</data>
    </edge>
    <edge source="SWE" target="CRI">
      <data key="d0">13214</data>
    </edge>
    <edge source="SWE" target="HRV">
      <data key="d0">121734</data>
    </edge>
    <edge source="SWE" target="CZE">
      <data key="d0">6902364</data>
    </edge>
    <edge source="SWE" target="DNK">
      <data key="d0">90629998</data>
    </edge>
    <edge source="SWE" target="ECU">
      <data key="d0">43268</data>
    </edge>
    <edge source="SWE" target="EST">
      <data key="d0">4950056</data>
    </edge>
    <edge source="SWE" target="FIN">
      <data key="d0">83627768</data>
    </edge>
    <edge source="SWE" target="FRA">
      <data key="d0">8959684</data>
    </edge>
    <edge source="SWE" target="GEO">
      <data key="d0">13916</data>
    </edge>
    <edge source="SWE" target="GMB">
      <data key="d0">12162</data>
    </edge>
    <edge source="SWE" target="DEU">
      <data key="d0">54433896</data>
    </edge>
    <edge source="SWE" target="GRC">
      <data key="d0">535584</data>
    </edge>
    <edge source="SWE" target="GTM">
      <data key="d0">20348</data>
    </edge>
    <edge source="SWE" target="HKG">
      <data key="d0">533596</data>
    </edge>
    <edge source="SWE" target="HUN">
      <data key="d0">1635401</data>
    </edge>
    <edge source="SWE" target="IDN">
      <data key="d0">108403</data>
    </edge>
    <edge source="SWE" target="IRL">
      <data key="d0">1198982</data>
    </edge>
    <edge source="SWE" target="ISR">
      <data key="d0">771568</data>
    </edge>
    <edge source="SWE" target="ITA">
      <data key="d0">5762319</data>
    </edge>
    <edge source="SWE" target="CIV">
      <data key="d0">26779</data>
    </edge>
    <edge source="SWE" target="JPN">
      <data key="d0">17489965</data>
    </edge>
    <edge source="SWE" target="KAZ">
      <data key="d0">309773</data>
    </edge>
    <edge source="SWE" target="JOR">
      <data key="d0">14033</data>
    </edge>
    <edge source="SWE" target="KOR">
      <data key="d0">321818</data>
    </edge>
    <edge source="SWE" target="LBN">
      <data key="d0">113782</data>
    </edge>
    <edge source="SWE" target="LVA">
      <data key="d0">3258992</data>
    </edge>
    <edge source="SWE" target="LTU">
      <data key="d0">3267996</data>
    </edge>
    <edge source="SWE" target="MYS">
      <data key="d0">98463</data>
    </edge>
    <edge source="SWE" target="MUS">
      <data key="d0">31925</data>
    </edge>
    <edge source="SWE" target="MEX">
      <data key="d0">559322</data>
    </edge>
    <edge source="SWE" target="MAR">
      <data key="d0">26078</data>
    </edge>
    <edge source="SWE" target="OMN">
      <data key="d0">118343</data>
    </edge>
    <edge source="SWE" target="NLD">
      <data key="d0">11182239</data>
    </edge>
    <edge source="SWE" target="NZL">
      <data key="d0">181724</data>
    </edge>
    <edge source="SWE" target="NIC">
      <data key="d0">48530</data>
    </edge>
    <edge source="SWE" target="NOR">
      <data key="d0">219819800</data>
    </edge>
    <edge source="SWE" target="PRY">
      <data key="d0">185817</data>
    </edge>
    <edge source="SWE" target="PER">
      <data key="d0">491614</data>
    </edge>
    <edge source="SWE" target="PHL">
      <data key="d0">67240</data>
    </edge>
    <edge source="SWE" target="POL">
      <data key="d0">26319027</data>
    </edge>
    <edge source="SWE" target="PRT">
      <data key="d0">1172203</data>
    </edge>
    <edge source="SWE" target="ROU">
      <data key="d0">1727784</data>
    </edge>
    <edge source="SWE" target="RUS">
      <data key="d0">7709716</data>
    </edge>
    <edge source="SWE" target="SAU">
      <data key="d0">741631</data>
    </edge>
    <edge source="SWE" target="SEN">
      <data key="d0">18243</data>
    </edge>
    <edge source="SWE" target="SRB">
      <data key="d0">430923</data>
    </edge>
    <edge source="SWE" target="IND">
      <data key="d0">317959</data>
    </edge>
    <edge source="SWE" target="SGP">
      <data key="d0">631240</data>
    </edge>
    <edge source="SWE" target="SVK">
      <data key="d0">1636922</data>
    </edge>
    <edge source="SWE" target="VNM">
      <data key="d0">11109</data>
    </edge>
    <edge source="SWE" target="SVN">
      <data key="d0">2867478</data>
    </edge>
    <edge source="SWE" target="ZAF">
      <data key="d0">467525</data>
    </edge>
    <edge source="SWE" target="ZWE">
      <data key="d0">18009</data>
    </edge>
    <edge source="SWE" target="ESP">
      <data key="d0">4122942</data>
    </edge>
    <edge source="SWE" target="CHE">
      <data key="d0">5868267</data>
    </edge>
    <edge source="SWE" target="THA">
      <data key="d0">130855</data>
    </edge>
    <edge source="SWE" target="TGO">
      <data key="d0">13682</data>
    </edge>
    <edge source="SWE" target="ARE">
      <data key="d0">1667794</data>
    </edge>
    <edge source="SWE" target="TUR">
      <data key="d0">3548183</data>
    </edge>
    <edge source="SWE" target="UGA">
      <data key="d0">213298</data>
    </edge>
    <edge source="SWE" target="UKR">
      <data key="d0">361344</data>
    </edge>
    <edge source="SWE" target="MKD">
      <data key="d0">39993</data>
    </edge>
    <edge source="SWE" target="EGY">
      <data key="d0">241714</data>
    </edge>
    <edge source="SWE" target="GBR">
      <data key="d0">37461389</data>
    </edge>
    <edge source="SWE" target="USA">
      <data key="d0">6248320</data>
    </edge>
    <edge source="SWE" target="BFA">
      <data key="d0">26194</data>
    </edge>
    <edge source="SWE" target="URY">
      <data key="d0">13799</data>
    </edge>
    <edge source="CHE" target="DZA">
      <data key="d0">30083</data>
    </edge>
    <edge source="CHE" target="AUS">
      <data key="d0">936993</data>
    </edge>
    <edge source="CHE" target="AUT">
      <data key="d0">35190868</data>
    </edge>
    <edge source="CHE" target="BEL">
      <data key="d0">4709618</data>
    </edge>
    <edge source="CHE" target="BRA">
      <data key="d0">150962</data>
    </edge>
    <edge source="CHE" target="BGR">
      <data key="d0">159278</data>
    </edge>
    <edge source="CHE" target="KHM">
      <data key="d0">21841</data>
    </edge>
    <edge source="CHE" target="CAN">
      <data key="d0">10148548</data>
    </edge>
    <edge source="CHE" target="CHL">
      <data key="d0">212003</data>
    </edge>
    <edge source="CHE" target="CHN">
      <data key="d0">1609065</data>
    </edge>
    <edge source="CHE" target="COL">
      <data key="d0">24200</data>
    </edge>
    <edge source="CHE" target="HRV">
      <data key="d0">115313</data>
    </edge>
    <edge source="CHE" target="CZE">
      <data key="d0">4405034</data>
    </edge>
    <edge source="CHE" target="DNK">
      <data key="d0">1961906</data>
    </edge>
    <edge source="CHE" target="EST">
      <data key="d0">89384</data>
    </edge>
    <edge source="CHE" target="FIN">
      <data key="d0">195482</data>
    </edge>
    <edge source="CHE" target="FRA">
      <data key="d0">22348043</data>
    </edge>
    <edge source="CHE" target="GEO">
      <data key="d0">19097</data>
    </edge>
    <edge source="CHE" target="DEU">
      <data key="d0">134430968</data>
    </edge>
    <edge source="CHE" target="GRC">
      <data key="d0">109944</data>
    </edge>
    <edge source="CHE" target="HKG">
      <data key="d0">688902</data>
    </edge>
    <edge source="CHE" target="HUN">
      <data key="d0">213888</data>
    </edge>
    <edge source="CHE" target="IDN">
      <data key="d0">581633</data>
    </edge>
    <edge source="CHE" target="IRL">
      <data key="d0">528276</data>
    </edge>
    <edge source="CHE" target="ISR">
      <data key="d0">4209995</data>
    </edge>
    <edge source="CHE" target="ITA">
      <data key="d0">17628369</data>
    </edge>
    <edge source="CHE" target="CIV">
      <data key="d0">412783</data>
    </edge>
    <edge source="CHE" target="JPN">
      <data key="d0">3091108</data>
    </edge>
    <edge source="CHE" target="JOR">
      <data key="d0">40188</data>
    </edge>
    <edge source="CHE" target="KOR">
      <data key="d0">878485</data>
    </edge>
    <edge source="CHE" target="LBN">
      <data key="d0">64004</data>
    </edge>
    <edge source="CHE" target="LVA">
      <data key="d0">22562</data>
    </edge>
    <edge source="CHE" target="LTU">
      <data key="d0">26725</data>
    </edge>
    <edge source="CHE" target="MYS">
      <data key="d0">79030</data>
    </edge>
    <edge source="CHE" target="MRT">
      <data key="d0">27270</data>
    </edge>
    <edge source="CHE" target="MEX">
      <data key="d0">36997</data>
    </edge>
    <edge source="CHE" target="MDA">
      <data key="d0">28507</data>
    </edge>
    <edge source="CHE" target="MAR">
      <data key="d0">50987</data>
    </edge>
    <edge source="CHE" target="OMN">
      <data key="d0">227160</data>
    </edge>
    <edge source="CHE" target="NLD">
      <data key="d0">3768801</data>
    </edge>
    <edge source="CHE" target="NZL">
      <data key="d0">34559</data>
    </edge>
    <edge source="CHE" target="NOR">
      <data key="d0">743831</data>
    </edge>
    <edge source="CHE" target="PAK">
      <data key="d0">37909</data>
    </edge>
    <edge source="CHE" target="PER">
      <data key="d0">26033</data>
    </edge>
    <edge source="CHE" target="PHL">
      <data key="d0">51666</data>
    </edge>
    <edge source="CHE" target="POL">
      <data key="d0">1550840</data>
    </edge>
    <edge source="CHE" target="PRT">
      <data key="d0">231388</data>
    </edge>
    <edge source="CHE" target="ROU">
      <data key="d0">1506502</data>
    </edge>
    <edge source="CHE" target="RUS">
      <data key="d0">882602</data>
    </edge>
    <edge source="CHE" target="SAU">
      <data key="d0">434903</data>
    </edge>
    <edge source="CHE" target="SRB">
      <data key="d0">276043</data>
    </edge>
    <edge source="CHE" target="IND">
      <data key="d0">396133</data>
    </edge>
    <edge source="CHE" target="SGP">
      <data key="d0">709898</data>
    </edge>
    <edge source="CHE" target="SVK">
      <data key="d0">71838</data>
    </edge>
    <edge source="CHE" target="VNM">
      <data key="d0">11339</data>
    </edge>
    <edge source="CHE" target="SVN">
      <data key="d0">95385</data>
    </edge>
    <edge source="CHE" target="ZAF">
      <data key="d0">112784</data>
    </edge>
    <edge source="CHE" target="ESP">
      <data key="d0">3162223</data>
    </edge>
    <edge source="CHE" target="SWE">
      <data key="d0">1618099</data>
    </edge>
    <edge source="CHE" target="THA">
      <data key="d0">189740</data>
    </edge>
    <edge source="CHE" target="ARE">
      <data key="d0">821023</data>
    </edge>
    <edge source="CHE" target="TUN">
      <data key="d0">24930</data>
    </edge>
    <edge source="CHE" target="TUR">
      <data key="d0">933375</data>
    </edge>
    <edge source="CHE" target="UKR">
      <data key="d0">40805</data>
    </edge>
    <edge source="CHE" target="EGY">
      <data key="d0">41326</data>
    </edge>
    <edge source="CHE" target="GBR">
      <data key="d0">6869196</data>
    </edge>
    <edge source="CHE" target="TZA">
      <data key="d0">12555</data>
    </edge>
    <edge source="CHE" target="USA">
      <data key="d0">4336090</data>
    </edge>
    <edge source="CHE" target="URY">
      <data key="d0">11958</data>
    </edge>
    <edge source="THA" target="ARG">
      <data key="d0">10372</data>
    </edge>
    <edge source="THA" target="AUS">
      <data key="d0">10731119</data>
    </edge>
    <edge source="THA" target="AUT">
      <data key="d0">42913</data>
    </edge>
    <edge source="THA" target="ARM">
      <data key="d0">46436</data>
    </edge>
    <edge source="THA" target="BEL">
      <data key="d0">272221</data>
    </edge>
    <edge source="THA" target="BOL">
      <data key="d0">39414</data>
    </edge>
    <edge source="THA" target="BRA">
      <data key="d0">125890</data>
    </edge>
    <edge source="THA" target="KHM">
      <data key="d0">13127249</data>
    </edge>
    <edge source="THA" target="CAN">
      <data key="d0">299013</data>
    </edge>
    <edge source="THA" target="LKA">
      <data key="d0">995927</data>
    </edge>
    <edge source="THA" target="CHL">
      <data key="d0">102605</data>
    </edge>
    <edge source="THA" target="CHN">
      <data key="d0">12657966</data>
    </edge>
    <edge source="THA" target="COL">
      <data key="d0">15072</data>
    </edge>
    <edge source="THA" target="CRI">
      <data key="d0">67791</data>
    </edge>
    <edge source="THA" target="CZE">
      <data key="d0">176814</data>
    </edge>
    <edge source="THA" target="BEN">
      <data key="d0">94146</data>
    </edge>
    <edge source="THA" target="DNK">
      <data key="d0">486067</data>
    </edge>
    <edge source="THA" target="ETH">
      <data key="d0">45754</data>
    </edge>
    <edge source="THA" target="EST">
      <data key="d0">50189</data>
    </edge>
    <edge source="THA" target="FIN">
      <data key="d0">378339</data>
    </edge>
    <edge source="THA" target="FRA">
      <data key="d0">1480617</data>
    </edge>
    <edge source="THA" target="GEO">
      <data key="d0">77907</data>
    </edge>
    <edge source="THA" target="DEU">
      <data key="d0">7707015</data>
    </edge>
    <edge source="THA" target="GHA">
      <data key="d0">227474</data>
    </edge>
    <edge source="THA" target="GRC">
      <data key="d0">137615</data>
    </edge>
    <edge source="THA" target="GTM">
      <data key="d0">53739</data>
    </edge>
    <edge source="THA" target="HKG">
      <data key="d0">5739446</data>
    </edge>
    <edge source="THA" target="HUN">
      <data key="d0">41666</data>
    </edge>
    <edge source="THA" target="IDN">
      <data key="d0">4541867</data>
    </edge>
    <edge source="THA" target="ISR">
      <data key="d0">443693</data>
    </edge>
    <edge source="THA" target="ITA">
      <data key="d0">735906</data>
    </edge>
    <edge source="THA" target="JAM">
      <data key="d0">11170</data>
    </edge>
    <edge source="THA" target="JPN">
      <data key="d0">56568043</data>
    </edge>
    <edge source="THA" target="JOR">
      <data key="d0">405574</data>
    </edge>
    <edge source="THA" target="KOR">
      <data key="d0">503704</data>
    </edge>
    <edge source="THA" target="LBN">
      <data key="d0">17577</data>
    </edge>
    <edge source="THA" target="LVA">
      <data key="d0">288070</data>
    </edge>
    <edge source="THA" target="LTU">
      <data key="d0">22842</data>
    </edge>
    <edge source="THA" target="MDG">
      <data key="d0">36732</data>
    </edge>
    <edge source="THA" target="MYS">
      <data key="d0">9654669</data>
    </edge>
    <edge source="THA" target="MUS">
      <data key="d0">142420</data>
    </edge>
    <edge source="THA" target="MEX">
      <data key="d0">317058</data>
    </edge>
    <edge source="THA" target="MAR">
      <data key="d0">12506</data>
    </edge>
    <edge source="THA" target="OMN">
      <data key="d0">1741378</data>
    </edge>
    <edge source="THA" target="NLD">
      <data key="d0">2655975</data>
    </edge>
    <edge source="THA" target="NZL">
      <data key="d0">2232444</data>
    </edge>
    <edge source="THA" target="NIC">
      <data key="d0">10384</data>
    </edge>
    <edge source="THA" target="NOR">
      <data key="d0">1593786</data>
    </edge>
    <edge source="THA" target="PAK">
      <data key="d0">395330</data>
    </edge>
    <edge source="THA" target="PAN">
      <data key="d0">88690</data>
    </edge>
    <edge source="THA" target="PER">
      <data key="d0">175097</data>
    </edge>
    <edge source="THA" target="PHL">
      <data key="d0">7997898</data>
    </edge>
    <edge source="THA" target="POL">
      <data key="d0">466144</data>
    </edge>
    <edge source="THA" target="PRT">
      <data key="d0">133330</data>
    </edge>
    <edge source="THA" target="ROU">
      <data key="d0">53446</data>
    </edge>
    <edge source="THA" target="RUS">
      <data key="d0">323851</data>
    </edge>
    <edge source="THA" target="SAU">
      <data key="d0">4093853</data>
    </edge>
    <edge source="THA" target="SEN">
      <data key="d0">26550</data>
    </edge>
    <edge source="THA" target="IND">
      <data key="d0">3822143</data>
    </edge>
    <edge source="THA" target="SGP">
      <data key="d0">8458128</data>
    </edge>
    <edge source="THA" target="SVK">
      <data key="d0">10941</data>
    </edge>
    <edge source="THA" target="VNM">
      <data key="d0">12676740</data>
    </edge>
    <edge source="THA" target="SVN">
      <data key="d0">13543</data>
    </edge>
    <edge source="THA" target="ZAF">
      <data key="d0">2307878</data>
    </edge>
    <edge source="THA" target="ESP">
      <data key="d0">309959</data>
    </edge>
    <edge source="THA" target="SWE">
      <data key="d0">2784645</data>
    </edge>
    <edge source="THA" target="CHE">
      <data key="d0">785723</data>
    </edge>
    <edge source="THA" target="ARE">
      <data key="d0">2774881</data>
    </edge>
    <edge source="THA" target="TUR">
      <data key="d0">175327</data>
    </edge>
    <edge source="THA" target="UGA">
      <data key="d0">174181</data>
    </edge>
    <edge source="THA" target="EGY">
      <data key="d0">964806</data>
    </edge>
    <edge source="THA" target="GBR">
      <data key="d0">2221954</data>
    </edge>
    <edge source="THA" target="TZA">
      <data key="d0">175321</data>
    </edge>
    <edge source="THA" target="USA">
      <data key="d0">69908668</data>
    </edge>
    <edge source="THA" target="URY">
      <data key="d0">186945</data>
    </edge>
    <edge source="BFA" target="CIV">
      <data key="d0">41845</data>
    </edge>
    <edge source="ARM" target="GEO">
      <data key="d0">87829</data>
    </edge>
    <edge source="ARM" target="KAZ">
      <data key="d0">44339</data>
    </edge>
    <edge source="ARM" target="RUS">
      <data key="d0">481915</data>
    </edge>
    <edge source="BGR" target="ALB">
      <data key="d0">1647620</data>
    </edge>
    <edge source="BGR" target="DZA">
      <data key="d0">159603</data>
    </edge>
    <edge source="BGR" target="AZE">
      <data key="d0">18719</data>
    </edge>
    <edge source="BGR" target="AUS">
      <data key="d0">35724</data>
    </edge>
    <edge source="BGR" target="AUT">
      <data key="d0">3512363</data>
    </edge>
    <edge source="BGR" target="ARM">
      <data key="d0">366227</data>
    </edge>
    <edge source="BGR" target="BEL">
      <data key="d0">2343002</data>
    </edge>
    <edge source="BGR" target="BOL">
      <data key="d0">15114</data>
    </edge>
    <edge source="BGR" target="BLR">
      <data key="d0">49207</data>
    </edge>
    <edge source="BGR" target="CAN">
      <data key="d0">38244</data>
    </edge>
    <edge source="BGR" target="LKA">
      <data key="d0">23045</data>
    </edge>
    <edge source="BGR" target="CHN">
      <data key="d0">413865</data>
    </edge>
    <edge source="BGR" target="HRV">
      <data key="d0">2967520</data>
    </edge>
    <edge source="BGR" target="CZE">
      <data key="d0">14233726</data>
    </edge>
    <edge source="BGR" target="DNK">
      <data key="d0">417843</data>
    </edge>
    <edge source="BGR" target="ECU">
      <data key="d0">75535</data>
    </edge>
    <edge source="BGR" target="EST">
      <data key="d0">646768</data>
    </edge>
    <edge source="BGR" target="FIN">
      <data key="d0">71576</data>
    </edge>
    <edge source="BGR" target="FRA">
      <data key="d0">25268400</data>
    </edge>
    <edge source="BGR" target="GEO">
      <data key="d0">617853</data>
    </edge>
    <edge source="BGR" target="DEU">
      <data key="d0">15197232</data>
    </edge>
    <edge source="BGR" target="GHA">
      <data key="d0">88021</data>
    </edge>
    <edge source="BGR" target="GRC">
      <data key="d0">13595515</data>
    </edge>
    <edge source="BGR" target="HKG">
      <data key="d0">11709</data>
    </edge>
    <edge source="BGR" target="HUN">
      <data key="d0">6660997</data>
    </edge>
    <edge source="BGR" target="IRL">
      <data key="d0">458232</data>
    </edge>
    <edge source="BGR" target="ISR">
      <data key="d0">850778</data>
    </edge>
    <edge source="BGR" target="ITA">
      <data key="d0">35016712</data>
    </edge>
    <edge source="BGR" target="CIV">
      <data key="d0">41217</data>
    </edge>
    <edge source="BGR" target="KAZ">
      <data key="d0">10146</data>
    </edge>
    <edge source="BGR" target="JOR">
      <data key="d0">433574</data>
    </edge>
    <edge source="BGR" target="KGZ">
      <data key="d0">82139</data>
    </edge>
    <edge source="BGR" target="LBN">
      <data key="d0">468744</data>
    </edge>
    <edge source="BGR" target="LVA">
      <data key="d0">1749759</data>
    </edge>
    <edge source="BGR" target="LTU">
      <data key="d0">1310525</data>
    </edge>
    <edge source="BGR" target="MUS">
      <data key="d0">40713</data>
    </edge>
    <edge source="BGR" target="MDA">
      <data key="d0">81413</data>
    </edge>
    <edge source="BGR" target="MAR">
      <data key="d0">135332</data>
    </edge>
    <edge source="BGR" target="OMN">
      <data key="d0">494334</data>
    </edge>
    <edge source="BGR" target="NLD">
      <data key="d0">1321414</data>
    </edge>
    <edge source="BGR" target="NOR">
      <data key="d0">183321</data>
    </edge>
    <edge source="BGR" target="PAK">
      <data key="d0">36294</data>
    </edge>
    <edge source="BGR" target="PAN">
      <data key="d0">26486</data>
    </edge>
    <edge source="BGR" target="PER">
      <data key="d0">23400</data>
    </edge>
    <edge source="BGR" target="POL">
      <data key="d0">4049490</data>
    </edge>
    <edge source="BGR" target="PRT">
      <data key="d0">3089224</data>
    </edge>
    <edge source="BGR" target="ROU">
      <data key="d0">14278773</data>
    </edge>
    <edge source="BGR" target="RUS">
      <data key="d0">3134433</data>
    </edge>
    <edge source="BGR" target="SAU">
      <data key="d0">495684</data>
    </edge>
    <edge source="BGR" target="SRB">
      <data key="d0">6408103</data>
    </edge>
    <edge source="BGR" target="IND">
      <data key="d0">11806</data>
    </edge>
    <edge source="BGR" target="SVK">
      <data key="d0">1160397</data>
    </edge>
    <edge source="BGR" target="VNM">
      <data key="d0">14795</data>
    </edge>
    <edge source="BGR" target="SVN">
      <data key="d0">816709</data>
    </edge>
    <edge source="BGR" target="ESP">
      <data key="d0">7098373</data>
    </edge>
    <edge source="BGR" target="SWE">
      <data key="d0">1238765</data>
    </edge>
    <edge source="BGR" target="CHE">
      <data key="d0">858404</data>
    </edge>
    <edge source="BGR" target="ARE">
      <data key="d0">2967006</data>
    </edge>
    <edge source="BGR" target="TUN">
      <data key="d0">69935</data>
    </edge>
    <edge source="BGR" target="TUR">
      <data key="d0">709456</data>
    </edge>
    <edge source="BGR" target="UKR">
      <data key="d0">2521391</data>
    </edge>
    <edge source="BGR" target="MKD">
      <data key="d0">2663654</data>
    </edge>
    <edge source="BGR" target="EGY">
      <data key="d0">272393</data>
    </edge>
    <edge source="BGR" target="GBR">
      <data key="d0">25491751</data>
    </edge>
    <edge source="BGR" target="USA">
      <data key="d0">1012959</data>
    </edge>
    <edge source="BLR" target="AZE">
      <data key="d0">739700</data>
    </edge>
    <edge source="BLR" target="AUT">
      <data key="d0">95900</data>
    </edge>
    <edge source="BLR" target="ARM">
      <data key="d0">54800</data>
    </edge>
    <edge source="BLR" target="BEL">
      <data key="d0">1133000</data>
    </edge>
    <edge source="BLR" target="BGR">
      <data key="d0">349500</data>
    </edge>
    <edge source="BLR" target="CAN">
      <data key="d0">42000</data>
    </edge>
    <edge source="BLR" target="CZE">
      <data key="d0">1469200</data>
    </edge>
    <edge source="BLR" target="DNK">
      <data key="d0">10600</data>
    </edge>
    <edge source="BLR" target="EST">
      <data key="d0">56000</data>
    </edge>
    <edge source="BLR" target="FRA">
      <data key="d0">1938000</data>
    </edge>
    <edge source="BLR" target="GEO">
      <data key="d0">1146400</data>
    </edge>
    <edge source="BLR" target="DEU">
      <data key="d0">2012200</data>
    </edge>
    <edge source="BLR" target="HUN">
      <data key="d0">1785900</data>
    </edge>
    <edge source="BLR" target="ITA">
      <data key="d0">275200</data>
    </edge>
    <edge source="BLR" target="KAZ">
      <data key="d0">2952900</data>
    </edge>
    <edge source="BLR" target="KGZ">
      <data key="d0">603000</data>
    </edge>
    <edge source="BLR" target="LBN">
      <data key="d0">21000</data>
    </edge>
    <edge source="BLR" target="LVA">
      <data key="d0">230100</data>
    </edge>
    <edge source="BLR" target="LTU">
      <data key="d0">1073900</data>
    </edge>
    <edge source="BLR" target="MDA">
      <data key="d0">413300</data>
    </edge>
    <edge source="BLR" target="NLD">
      <data key="d0">99800</data>
    </edge>
    <edge source="BLR" target="NOR">
      <data key="d0">82800</data>
    </edge>
    <edge source="BLR" target="POL">
      <data key="d0">241300</data>
    </edge>
    <edge source="BLR" target="ROU">
      <data key="d0">2064400</data>
    </edge>
    <edge source="BLR" target="RUS">
      <data key="d0">70172200</data>
    </edge>
    <edge source="BLR" target="ESP">
      <data key="d0">1149200</data>
    </edge>
    <edge source="BLR" target="SWE">
      <data key="d0">16100</data>
    </edge>
    <edge source="BLR" target="TGO">
      <data key="d0">34100</data>
    </edge>
    <edge source="BLR" target="UKR">
      <data key="d0">2611100</data>
    </edge>
    <edge source="BLR" target="GBR">
      <data key="d0">78000</data>
    </edge>
    <edge source="BLR" target="USA">
      <data key="d0">128100</data>
    </edge>
    <edge source="KHM" target="FRA">
      <data key="d0">113895</data>
    </edge>
    <edge source="KHM" target="JPN">
      <data key="d0">44089</data>
    </edge>
    <edge source="KHM" target="MYS">
      <data key="d0">54193</data>
    </edge>
    <edge source="KHM" target="PHL">
      <data key="d0">25962</data>
    </edge>
    <edge source="KHM" target="VNM">
      <data key="d0">13086</data>
    </edge>
    <edge source="KHM" target="THA">
      <data key="d0">47503</data>
    </edge>
    <edge source="CMR" target="CAF">
      <data key="d0">69613</data>
    </edge>
    <edge source="CRI" target="COL">
      <data key="d0">17441</data>
    </edge>
    <edge source="CRI" target="ECU">
      <data key="d0">80148</data>
    </edge>
    <edge source="CRI" target="SLV">
      <data key="d0">1449724</data>
    </edge>
    <edge source="CRI" target="FRA">
      <data key="d0">168900</data>
    </edge>
    <edge source="CRI" target="GTM">
      <data key="d0">2102004</data>
    </edge>
    <edge source="CRI" target="HND">
      <data key="d0">1552293</data>
    </edge>
    <edge source="CRI" target="JAM">
      <data key="d0">252099</data>
    </edge>
    <edge source="CRI" target="MEX">
      <data key="d0">1093044</data>
    </edge>
    <edge source="CRI" target="NIC">
      <data key="d0">2981540</data>
    </edge>
    <edge source="CRI" target="PAN">
      <data key="d0">3494179</data>
    </edge>
    <edge source="CRI" target="PER">
      <data key="d0">70968</data>
    </edge>
    <edge source="CRI" target="SAU">
      <data key="d0">79435</data>
    </edge>
    <edge source="CRI" target="ESP">
      <data key="d0">73108</data>
    </edge>
    <edge source="CRI" target="USA">
      <data key="d0">647511</data>
    </edge>
    <edge source="BEN" target="TGO">
      <data key="d0">156088</data>
    </edge>
    <edge source="ETH" target="DEU">
      <data key="d0">185449</data>
    </edge>
    <edge source="ETH" target="ARE">
      <data key="d0">41252</data>
    </edge>
    <edge source="ETH" target="TUR">
      <data key="d0">19714</data>
    </edge>
    <edge source="ETH" target="USA">
      <data key="d0">10010</data>
    </edge>
    <edge source="EST" target="DZA">
      <data key="d0">337447</data>
    </edge>
    <edge source="EST" target="AZE">
      <data key="d0">225621</data>
    </edge>
    <edge source="EST" target="AUS">
      <data key="d0">550793</data>
    </edge>
    <edge source="EST" target="AUT">
      <data key="d0">978679</data>
    </edge>
    <edge source="EST" target="BEL">
      <data key="d0">2452261</data>
    </edge>
    <edge source="EST" target="BRA">
      <data key="d0">91666</data>
    </edge>
    <edge source="EST" target="BGR">
      <data key="d0">18888</data>
    </edge>
    <edge source="EST" target="BLR">
      <data key="d0">624373</data>
    </edge>
    <edge source="EST" target="CAN">
      <data key="d0">448040</data>
    </edge>
    <edge source="EST" target="LKA">
      <data key="d0">24933</data>
    </edge>
    <edge source="EST" target="CHN">
      <data key="d0">49930</data>
    </edge>
    <edge source="EST" target="CZE">
      <data key="d0">3826187</data>
    </edge>
    <edge source="EST" target="DNK">
      <data key="d0">5829724</data>
    </edge>
    <edge source="EST" target="FIN">
      <data key="d0">63353457</data>
    </edge>
    <edge source="EST" target="FRA">
      <data key="d0">19472198</data>
    </edge>
    <edge source="EST" target="DEU">
      <data key="d0">68590557</data>
    </edge>
    <edge source="EST" target="GRC">
      <data key="d0">25839</data>
    </edge>
    <edge source="EST" target="HUN">
      <data key="d0">15857</data>
    </edge>
    <edge source="EST" target="IRL">
      <data key="d0">831214</data>
    </edge>
    <edge source="EST" target="ISR">
      <data key="d0">161085</data>
    </edge>
    <edge source="EST" target="ITA">
      <data key="d0">3674220</data>
    </edge>
    <edge source="EST" target="JPN">
      <data key="d0">2566096</data>
    </edge>
    <edge source="EST" target="KAZ">
      <data key="d0">344578</data>
    </edge>
    <edge source="EST" target="KOR">
      <data key="d0">71735</data>
    </edge>
    <edge source="EST" target="KGZ">
      <data key="d0">73589</data>
    </edge>
    <edge source="EST" target="LBN">
      <data key="d0">12638</data>
    </edge>
    <edge source="EST" target="LVA">
      <data key="d0">2930380</data>
    </edge>
    <edge source="EST" target="LTU">
      <data key="d0">1743191</data>
    </edge>
    <edge source="EST" target="MAR">
      <data key="d0">48972</data>
    </edge>
    <edge source="EST" target="NLD">
      <data key="d0">18981235</data>
    </edge>
    <edge source="EST" target="NZL">
      <data key="d0">343661</data>
    </edge>
    <edge source="EST" target="NOR">
      <data key="d0">139610160</data>
    </edge>
    <edge source="EST" target="POL">
      <data key="d0">958218</data>
    </edge>
    <edge source="EST" target="PRT">
      <data key="d0">148224</data>
    </edge>
    <edge source="EST" target="RUS">
      <data key="d0">5970628</data>
    </edge>
    <edge source="EST" target="SAU">
      <data key="d0">149615</data>
    </edge>
    <edge source="EST" target="SRB">
      <data key="d0">412135</data>
    </edge>
    <edge source="EST" target="IND">
      <data key="d0">107411</data>
    </edge>
    <edge source="EST" target="SVK">
      <data key="d0">93345</data>
    </edge>
    <edge source="EST" target="ZAF">
      <data key="d0">87384</data>
    </edge>
    <edge source="EST" target="ESP">
      <data key="d0">3116294</data>
    </edge>
    <edge source="EST" target="SWE">
      <data key="d0">85414269</data>
    </edge>
    <edge source="EST" target="CHE">
      <data key="d0">2143701</data>
    </edge>
    <edge source="EST" target="ARE">
      <data key="d0">1246774</data>
    </edge>
    <edge source="EST" target="TUR">
      <data key="d0">17123</data>
    </edge>
    <edge source="EST" target="UKR">
      <data key="d0">156329</data>
    </edge>
    <edge source="EST" target="GBR">
      <data key="d0">24415378</data>
    </edge>
    <edge source="EST" target="USA">
      <data key="d0">1995418</data>
    </edge>
    <edge source="EST" target="URY">
      <data key="d0">24800</data>
    </edge>
    <edge source="HUN" target="ALB">
      <data key="d0">768452</data>
    </edge>
    <edge source="HUN" target="DZA">
      <data key="d0">66643</data>
    </edge>
    <edge source="HUN" target="ARG">
      <data key="d0">84393</data>
    </edge>
    <edge source="HUN" target="AUS">
      <data key="d0">200783</data>
    </edge>
    <edge source="HUN" target="AUT">
      <data key="d0">58102418</data>
    </edge>
    <edge source="HUN" target="BEL">
      <data key="d0">11989669</data>
    </edge>
    <edge source="HUN" target="BOL">
      <data key="d0">36454</data>
    </edge>
    <edge source="HUN" target="BRA">
      <data key="d0">299694</data>
    </edge>
    <edge source="HUN" target="BGR">
      <data key="d0">3172792</data>
    </edge>
    <edge source="HUN" target="BLR">
      <data key="d0">381025</data>
    </edge>
    <edge source="HUN" target="CAN">
      <data key="d0">815328</data>
    </edge>
    <edge source="HUN" target="CHL">
      <data key="d0">183018</data>
    </edge>
    <edge source="HUN" target="CHN">
      <data key="d0">1153364</data>
    </edge>
    <edge source="HUN" target="COL">
      <data key="d0">1630207</data>
    </edge>
    <edge source="HUN" target="HRV">
      <data key="d0">10939362</data>
    </edge>
    <edge source="HUN" target="CZE">
      <data key="d0">27950715</data>
    </edge>
    <edge source="HUN" target="DNK">
      <data key="d0">1356756</data>
    </edge>
    <edge source="HUN" target="ECU">
      <data key="d0">471349</data>
    </edge>
    <edge source="HUN" target="ETH">
      <data key="d0">23405</data>
    </edge>
    <edge source="HUN" target="EST">
      <data key="d0">904744</data>
    </edge>
    <edge source="HUN" target="FIN">
      <data key="d0">1705005</data>
    </edge>
    <edge source="HUN" target="FRA">
      <data key="d0">58998907</data>
    </edge>
    <edge source="HUN" target="GEO">
      <data key="d0">43543</data>
    </edge>
    <edge source="HUN" target="DEU">
      <data key="d0">144403976</data>
    </edge>
    <edge source="HUN" target="GRC">
      <data key="d0">1411491</data>
    </edge>
    <edge source="HUN" target="HKG">
      <data key="d0">13818</data>
    </edge>
    <edge source="HUN" target="IDN">
      <data key="d0">42706</data>
    </edge>
    <edge source="HUN" target="IRL">
      <data key="d0">1160068</data>
    </edge>
    <edge source="HUN" target="ISR">
      <data key="d0">548298</data>
    </edge>
    <edge source="HUN" target="ITA">
      <data key="d0">43725181</data>
    </edge>
    <edge source="HUN" target="CIV">
      <data key="d0">30047</data>
    </edge>
    <edge source="HUN" target="JPN">
      <data key="d0">214173</data>
    </edge>
    <edge source="HUN" target="KAZ">
      <data key="d0">162634</data>
    </edge>
    <edge source="HUN" target="JOR">
      <data key="d0">183990</data>
    </edge>
    <edge source="HUN" target="KOR">
      <data key="d0">348860</data>
    </edge>
    <edge source="HUN" target="LBN">
      <data key="d0">118174</data>
    </edge>
    <edge source="HUN" target="LVA">
      <data key="d0">453009</data>
    </edge>
    <edge source="HUN" target="LTU">
      <data key="d0">530692</data>
    </edge>
    <edge source="HUN" target="MEX">
      <data key="d0">352640</data>
    </edge>
    <edge source="HUN" target="MDA">
      <data key="d0">168190</data>
    </edge>
    <edge source="HUN" target="MAR">
      <data key="d0">405253</data>
    </edge>
    <edge source="HUN" target="OMN">
      <data key="d0">449604</data>
    </edge>
    <edge source="HUN" target="NLD">
      <data key="d0">28590168</data>
    </edge>
    <edge source="HUN" target="NZL">
      <data key="d0">148254</data>
    </edge>
    <edge source="HUN" target="NOR">
      <data key="d0">2075789</data>
    </edge>
    <edge source="HUN" target="PAK">
      <data key="d0">666583</data>
    </edge>
    <edge source="HUN" target="PAN">
      <data key="d0">16932</data>
    </edge>
    <edge source="HUN" target="PER">
      <data key="d0">47601</data>
    </edge>
    <edge source="HUN" target="POL">
      <data key="d0">67017265</data>
    </edge>
    <edge source="HUN" target="PRT">
      <data key="d0">5458406</data>
    </edge>
    <edge source="HUN" target="ROU">
      <data key="d0">28419121</data>
    </edge>
    <edge source="HUN" target="RUS">
      <data key="d0">7839111</data>
    </edge>
    <edge source="HUN" target="SAU">
      <data key="d0">3591104</data>
    </edge>
    <edge source="HUN" target="SRB">
      <data key="d0">10188565</data>
    </edge>
    <edge source="HUN" target="IND">
      <data key="d0">531251</data>
    </edge>
    <edge source="HUN" target="SGP">
      <data key="d0">452264</data>
    </edge>
    <edge source="HUN" target="SVK">
      <data key="d0">21926647</data>
    </edge>
    <edge source="HUN" target="VNM">
      <data key="d0">207053</data>
    </edge>
    <edge source="HUN" target="SVN">
      <data key="d0">4893129</data>
    </edge>
    <edge source="HUN" target="ZAF">
      <data key="d0">394789</data>
    </edge>
    <edge source="HUN" target="ESP">
      <data key="d0">8332332</data>
    </edge>
    <edge source="HUN" target="SWE">
      <data key="d0">17717971</data>
    </edge>
    <edge source="HUN" target="CHE">
      <data key="d0">4272078</data>
    </edge>
    <edge source="HUN" target="ARE">
      <data key="d0">7105741</data>
    </edge>
    <edge source="HUN" target="TUN">
      <data key="d0">65652</data>
    </edge>
    <edge source="HUN" target="TUR">
      <data key="d0">5104591</data>
    </edge>
    <edge source="HUN" target="UKR">
      <data key="d0">2837891</data>
    </edge>
    <edge source="HUN" target="MKD">
      <data key="d0">1312810</data>
    </edge>
    <edge source="HUN" target="EGY">
      <data key="d0">3139299</data>
    </edge>
    <edge source="HUN" target="GBR">
      <data key="d0">23288556</data>
    </edge>
    <edge source="HUN" target="TZA">
      <data key="d0">67432</data>
    </edge>
    <edge source="HUN" target="USA">
      <data key="d0">4835451</data>
    </edge>
    <edge source="HUN" target="URY">
      <data key="d0">16674</data>
    </edge>
    <edge source="LTU" target="AZE">
      <data key="d0">94992</data>
    </edge>
    <edge source="LTU" target="AUS">
      <data key="d0">717782</data>
    </edge>
    <edge source="LTU" target="AUT">
      <data key="d0">844914</data>
    </edge>
    <edge source="LTU" target="ARM">
      <data key="d0">111971</data>
    </edge>
    <edge source="LTU" target="BEL">
      <data key="d0">1407770</data>
    </edge>
    <edge source="LTU" target="BRA">
      <data key="d0">296636</data>
    </edge>
    <edge source="LTU" target="BGR">
      <data key="d0">636380</data>
    </edge>
    <edge source="LTU" target="BLR">
      <data key="d0">6262509</data>
    </edge>
    <edge source="LTU" target="CAN">
      <data key="d0">53773</data>
    </edge>
    <edge source="LTU" target="CHL">
      <data key="d0">660700</data>
    </edge>
    <edge source="LTU" target="CHN">
      <data key="d0">870734</data>
    </edge>
    <edge source="LTU" target="HRV">
      <data key="d0">207520</data>
    </edge>
    <edge source="LTU" target="CZE">
      <data key="d0">1268372</data>
    </edge>
    <edge source="LTU" target="DNK">
      <data key="d0">7505050</data>
    </edge>
    <edge source="LTU" target="EST">
      <data key="d0">7692321</data>
    </edge>
    <edge source="LTU" target="FIN">
      <data key="d0">6937145</data>
    </edge>
    <edge source="LTU" target="FRA">
      <data key="d0">11826469</data>
    </edge>
    <edge source="LTU" target="GEO">
      <data key="d0">74509</data>
    </edge>
    <edge source="LTU" target="DEU">
      <data key="d0">20658910</data>
    </edge>
    <edge source="LTU" target="GRC">
      <data key="d0">384871</data>
    </edge>
    <edge source="LTU" target="HKG">
      <data key="d0">17675</data>
    </edge>
    <edge source="LTU" target="HUN">
      <data key="d0">188565</data>
    </edge>
    <edge source="LTU" target="IRL">
      <data key="d0">2077524</data>
    </edge>
    <edge source="LTU" target="ISR">
      <data key="d0">222024</data>
    </edge>
    <edge source="LTU" target="ITA">
      <data key="d0">5718866</data>
    </edge>
    <edge source="LTU" target="JPN">
      <data key="d0">542615</data>
    </edge>
    <edge source="LTU" target="KAZ">
      <data key="d0">6554925</data>
    </edge>
    <edge source="LTU" target="JOR">
      <data key="d0">69859</data>
    </edge>
    <edge source="LTU" target="KOR">
      <data key="d0">121823</data>
    </edge>
    <edge source="LTU" target="KGZ">
      <data key="d0">411789</data>
    </edge>
    <edge source="LTU" target="LBN">
      <data key="d0">47742</data>
    </edge>
    <edge source="LTU" target="LVA">
      <data key="d0">11596037</data>
    </edge>
    <edge source="LTU" target="MDA">
      <data key="d0">46560</data>
    </edge>
    <edge source="LTU" target="OMN">
      <data key="d0">168173</data>
    </edge>
    <edge source="LTU" target="NLD">
      <data key="d0">7707736</data>
    </edge>
    <edge source="LTU" target="NZL">
      <data key="d0">39892</data>
    </edge>
    <edge source="LTU" target="NOR">
      <data key="d0">100129069</data>
    </edge>
    <edge source="LTU" target="PAN">
      <data key="d0">16391</data>
    </edge>
    <edge source="LTU" target="POL">
      <data key="d0">5059323</data>
    </edge>
    <edge source="LTU" target="PRT">
      <data key="d0">1009315</data>
    </edge>
    <edge source="LTU" target="ROU">
      <data key="d0">568243</data>
    </edge>
    <edge source="LTU" target="RUS">
      <data key="d0">41783575</data>
    </edge>
    <edge source="LTU" target="SAU">
      <data key="d0">61287</data>
    </edge>
    <edge source="LTU" target="SRB">
      <data key="d0">14417</data>
    </edge>
    <edge source="LTU" target="IND">
      <data key="d0">791756</data>
    </edge>
    <edge source="LTU" target="SGP">
      <data key="d0">17035</data>
    </edge>
    <edge source="LTU" target="SVK">
      <data key="d0">194230</data>
    </edge>
    <edge source="LTU" target="SVN">
      <data key="d0">332114</data>
    </edge>
    <edge source="LTU" target="ESP">
      <data key="d0">4249198</data>
    </edge>
    <edge source="LTU" target="SWE">
      <data key="d0">14631543</data>
    </edge>
    <edge source="LTU" target="CHE">
      <data key="d0">927287</data>
    </edge>
    <edge source="LTU" target="ARE">
      <data key="d0">2153199</data>
    </edge>
    <edge source="LTU" target="TUR">
      <data key="d0">371358</data>
    </edge>
    <edge source="LTU" target="UKR">
      <data key="d0">512033</data>
    </edge>
    <edge source="LTU" target="MKD">
      <data key="d0">21910</data>
    </edge>
    <edge source="LTU" target="GBR">
      <data key="d0">23049769</data>
    </edge>
    <edge source="LTU" target="USA">
      <data key="d0">1838098</data>
    </edge>
    <edge source="MDG" target="FRA">
      <data key="d0">391184</data>
    </edge>
    <edge source="MDA" target="BEL">
      <data key="d0">2754615</data>
    </edge>
    <edge source="MDA" target="BLR">
      <data key="d0">80006</data>
    </edge>
    <edge source="MDA" target="CHN">
      <data key="d0">441628</data>
    </edge>
    <edge source="MDA" target="FRA">
      <data key="d0">21242</data>
    </edge>
    <edge source="MDA" target="DEU">
      <data key="d0">2171353</data>
    </edge>
    <edge source="MDA" target="ROU">
      <data key="d0">177739</data>
    </edge>
    <edge source="MDA" target="RUS">
      <data key="d0">535447</data>
    </edge>
    <edge source="NAM" target="BWA">
      <data key="d0">37020</data>
    </edge>
    <edge source="NAM" target="ZAF">
      <data key="d0">579481</data>
    </edge>
    <edge source="NAM" target="ZWE">
      <data key="d0">83247</data>
    </edge>
    <edge source="NAM" target="GBR">
      <data key="d0">12976</data>
    </edge>
    <edge source="NIC" target="CAN">
      <data key="d0">18250</data>
    </edge>
    <edge source="NIC" target="COL">
      <data key="d0">36643</data>
    </edge>
    <edge source="NIC" target="CRI">
      <data key="d0">2157236</data>
    </edge>
    <edge source="NIC" target="ECU">
      <data key="d0">69759</data>
    </edge>
    <edge source="NIC" target="SLV">
      <data key="d0">1172742</data>
    </edge>
    <edge source="NIC" target="GTM">
      <data key="d0">1390481</data>
    </edge>
    <edge source="NIC" target="HND">
      <data key="d0">1472010</data>
    </edge>
    <edge source="NIC" target="JAM">
      <data key="d0">40077</data>
    </edge>
    <edge source="NIC" target="SAU">
      <data key="d0">14495</data>
    </edge>
    <edge source="NIC" target="USA">
      <data key="d0">134650</data>
    </edge>
    <edge source="SVK" target="ALB">
      <data key="d0">320362</data>
    </edge>
    <edge source="SVK" target="DZA">
      <data key="d0">2365850</data>
    </edge>
    <edge source="SVK" target="AZE">
      <data key="d0">2691247</data>
    </edge>
    <edge source="SVK" target="ARG">
      <data key="d0">481537</data>
    </edge>
    <edge source="SVK" target="AUS">
      <data key="d0">1290801</data>
    </edge>
    <edge source="SVK" target="AUT">
      <data key="d0">24550947</data>
    </edge>
    <edge source="SVK" target="ARM">
      <data key="d0">32668</data>
    </edge>
    <edge source="SVK" target="BEL">
      <data key="d0">9842405</data>
    </edge>
    <edge source="SVK" target="BRA">
      <data key="d0">39921</data>
    </edge>
    <edge source="SVK" target="BGR">
      <data key="d0">1137410</data>
    </edge>
    <edge source="SVK" target="BLR">
      <data key="d0">2226092</data>
    </edge>
    <edge source="SVK" target="CAN">
      <data key="d0">462057</data>
    </edge>
    <edge source="SVK" target="CHL">
      <data key="d0">197869</data>
    </edge>
    <edge source="SVK" target="CHN">
      <data key="d0">7600886</data>
    </edge>
    <edge source="SVK" target="HRV">
      <data key="d0">6926575</data>
    </edge>
    <edge source="SVK" target="CZE">
      <data key="d0">54963981</data>
    </edge>
    <edge source="SVK" target="DNK">
      <data key="d0">10918258</data>
    </edge>
    <edge source="SVK" target="ETH">
      <data key="d0">216434</data>
    </edge>
    <edge source="SVK" target="EST">
      <data key="d0">1426118</data>
    </edge>
    <edge source="SVK" target="FIN">
      <data key="d0">1816434</data>
    </edge>
    <edge source="SVK" target="FRA">
      <data key="d0">92274447</data>
    </edge>
    <edge source="SVK" target="GEO">
      <data key="d0">505842</data>
    </edge>
    <edge source="SVK" target="DEU">
      <data key="d0">291210041</data>
    </edge>
    <edge source="SVK" target="GHA">
      <data key="d0">23730</data>
    </edge>
    <edge source="SVK" target="GRC">
      <data key="d0">526514</data>
    </edge>
    <edge source="SVK" target="HKG">
      <data key="d0">18042</data>
    </edge>
    <edge source="SVK" target="HUN">
      <data key="d0">72001534</data>
    </edge>
    <edge source="SVK" target="IRL">
      <data key="d0">895524</data>
    </edge>
    <edge source="SVK" target="ISR">
      <data key="d0">299486</data>
    </edge>
    <edge source="SVK" target="ITA">
      <data key="d0">11523000</data>
    </edge>
    <edge source="SVK" target="CIV">
      <data key="d0">27526</data>
    </edge>
    <edge source="SVK" target="JPN">
      <data key="d0">32566</data>
    </edge>
    <edge source="SVK" target="KAZ">
      <data key="d0">218386</data>
    </edge>
    <edge source="SVK" target="JOR">
      <data key="d0">27081</data>
    </edge>
    <edge source="SVK" target="KOR">
      <data key="d0">338714</data>
    </edge>
    <edge source="SVK" target="KGZ">
      <data key="d0">230194</data>
    </edge>
    <edge source="SVK" target="LBN">
      <data key="d0">41500</data>
    </edge>
    <edge source="SVK" target="LVA">
      <data key="d0">949337</data>
    </edge>
    <edge source="SVK" target="LTU">
      <data key="d0">2897764</data>
    </edge>
    <edge source="SVK" target="MYS">
      <data key="d0">83841</data>
    </edge>
    <edge source="SVK" target="MUS">
      <data key="d0">78152</data>
    </edge>
    <edge source="SVK" target="MEX">
      <data key="d0">17662</data>
    </edge>
    <edge source="SVK" target="MDA">
      <data key="d0">157168</data>
    </edge>
    <edge source="SVK" target="MAR">
      <data key="d0">549307</data>
    </edge>
    <edge source="SVK" target="OMN">
      <data key="d0">766402</data>
    </edge>
    <edge source="SVK" target="NLD">
      <data key="d0">18001924</data>
    </edge>
    <edge source="SVK" target="NZL">
      <data key="d0">76175</data>
    </edge>
    <edge source="SVK" target="NOR">
      <data key="d0">1853713</data>
    </edge>
    <edge source="SVK" target="POL">
      <data key="d0">32707103</data>
    </edge>
    <edge source="SVK" target="PRT">
      <data key="d0">1826782</data>
    </edge>
    <edge source="SVK" target="ROU">
      <data key="d0">24499281</data>
    </edge>
    <edge source="SVK" target="RUS">
      <data key="d0">41373370</data>
    </edge>
    <edge source="SVK" target="SAU">
      <data key="d0">998506</data>
    </edge>
    <edge source="SVK" target="SRB">
      <data key="d0">2343148</data>
    </edge>
    <edge source="SVK" target="SGP">
      <data key="d0">87217</data>
    </edge>
    <edge source="SVK" target="SVN">
      <data key="d0">768776</data>
    </edge>
    <edge source="SVK" target="ZAF">
      <data key="d0">502929</data>
    </edge>
    <edge source="SVK" target="ESP">
      <data key="d0">3480242</data>
    </edge>
    <edge source="SVK" target="SWE">
      <data key="d0">4488821</data>
    </edge>
    <edge source="SVK" target="CHE">
      <data key="d0">7719980</data>
    </edge>
    <edge source="SVK" target="THA">
      <data key="d0">22594</data>
    </edge>
    <edge source="SVK" target="ARE">
      <data key="d0">207527</data>
    </edge>
    <edge source="SVK" target="TUN">
      <data key="d0">242831</data>
    </edge>
    <edge source="SVK" target="TUR">
      <data key="d0">32249554</data>
    </edge>
    <edge source="SVK" target="UGA">
      <data key="d0">22381</data>
    </edge>
    <edge source="SVK" target="UKR">
      <data key="d0">7232576</data>
    </edge>
    <edge source="SVK" target="MKD">
      <data key="d0">101001</data>
    </edge>
    <edge source="SVK" target="EGY">
      <data key="d0">219372</data>
    </edge>
    <edge source="SVK" target="GBR">
      <data key="d0">105333926</data>
    </edge>
    <edge source="SVK" target="USA">
      <data key="d0">429618</data>
    </edge>
    <edge source="SVK" target="URY">
      <data key="d0">26920</data>
    </edge>
    <edge source="SVN" target="ALB">
      <data key="d0">67724</data>
    </edge>
    <edge source="SVN" target="AUS">
      <data key="d0">419510</data>
    </edge>
    <edge source="SVN" target="AUT">
      <data key="d0">46151376</data>
    </edge>
    <edge source="SVN" target="BEL">
      <data key="d0">1496374</data>
    </edge>
    <edge source="SVN" target="BGR">
      <data key="d0">429063</data>
    </edge>
    <edge source="SVN" target="BLR">
      <data key="d0">13079</data>
    </edge>
    <edge source="SVN" target="CAN">
      <data key="d0">51671</data>
    </edge>
    <edge source="SVN" target="CHN">
      <data key="d0">320032</data>
    </edge>
    <edge source="SVN" target="HRV">
      <data key="d0">26533572</data>
    </edge>
    <edge source="SVN" target="CZE">
      <data key="d0">3415811</data>
    </edge>
    <edge source="SVN" target="DNK">
      <data key="d0">3569198</data>
    </edge>
    <edge source="SVN" target="ECU">
      <data key="d0">13870</data>
    </edge>
    <edge source="SVN" target="EST">
      <data key="d0">1808213</data>
    </edge>
    <edge source="SVN" target="FIN">
      <data key="d0">7125249</data>
    </edge>
    <edge source="SVN" target="FRA">
      <data key="d0">12317919</data>
    </edge>
    <edge source="SVN" target="GEO">
      <data key="d0">392117</data>
    </edge>
    <edge source="SVN" target="GMB">
      <data key="d0">446025</data>
    </edge>
    <edge source="SVN" target="DEU">
      <data key="d0">114334921</data>
    </edge>
    <edge source="SVN" target="GRC">
      <data key="d0">175444</data>
    </edge>
    <edge source="SVN" target="HKG">
      <data key="d0">15312</data>
    </edge>
    <edge source="SVN" target="HUN">
      <data key="d0">7299161</data>
    </edge>
    <edge source="SVN" target="IDN">
      <data key="d0">17830</data>
    </edge>
    <edge source="SVN" target="IRL">
      <data key="d0">438322</data>
    </edge>
    <edge source="SVN" target="ISR">
      <data key="d0">733174</data>
    </edge>
    <edge source="SVN" target="ITA">
      <data key="d0">37633955</data>
    </edge>
    <edge source="SVN" target="JPN">
      <data key="d0">288322</data>
    </edge>
    <edge source="SVN" target="KAZ">
      <data key="d0">237800</data>
    </edge>
    <edge source="SVN" target="KGZ">
      <data key="d0">435979</data>
    </edge>
    <edge source="SVN" target="LBN">
      <data key="d0">58613</data>
    </edge>
    <edge source="SVN" target="LVA">
      <data key="d0">257990</data>
    </edge>
    <edge source="SVN" target="LTU">
      <data key="d0">93073</data>
    </edge>
    <edge source="SVN" target="MYS">
      <data key="d0">20963</data>
    </edge>
    <edge source="SVN" target="MDA">
      <data key="d0">68137</data>
    </edge>
    <edge source="SVN" target="MAR">
      <data key="d0">30136</data>
    </edge>
    <edge source="SVN" target="OMN">
      <data key="d0">35436</data>
    </edge>
    <edge source="SVN" target="NLD">
      <data key="d0">4716088</data>
    </edge>
    <edge source="SVN" target="NZL">
      <data key="d0">373652</data>
    </edge>
    <edge source="SVN" target="NOR">
      <data key="d0">3010052</data>
    </edge>
    <edge source="SVN" target="POL">
      <data key="d0">1179242</data>
    </edge>
    <edge source="SVN" target="PRT">
      <data key="d0">104846</data>
    </edge>
    <edge source="SVN" target="ROU">
      <data key="d0">1047953</data>
    </edge>
    <edge source="SVN" target="RUS">
      <data key="d0">1894312</data>
    </edge>
    <edge source="SVN" target="SAU">
      <data key="d0">11236</data>
    </edge>
    <edge source="SVN" target="SRB">
      <data key="d0">4213820</data>
    </edge>
    <edge source="SVN" target="IND">
      <data key="d0">138607</data>
    </edge>
    <edge source="SVN" target="SVK">
      <data key="d0">1391242</data>
    </edge>
    <edge source="SVN" target="VNM">
      <data key="d0">68947</data>
    </edge>
    <edge source="SVN" target="ESP">
      <data key="d0">597943</data>
    </edge>
    <edge source="SVN" target="SWE">
      <data key="d0">6073075</data>
    </edge>
    <edge source="SVN" target="CHE">
      <data key="d0">24305118</data>
    </edge>
    <edge source="SVN" target="THA">
      <data key="d0">15157</data>
    </edge>
    <edge source="SVN" target="ARE">
      <data key="d0">1304629</data>
    </edge>
    <edge source="SVN" target="TUN">
      <data key="d0">143132</data>
    </edge>
    <edge source="SVN" target="TUR">
      <data key="d0">531769</data>
    </edge>
    <edge source="SVN" target="UKR">
      <data key="d0">157946</data>
    </edge>
    <edge source="SVN" target="MKD">
      <data key="d0">369257</data>
    </edge>
    <edge source="SVN" target="EGY">
      <data key="d0">18615</data>
    </edge>
    <edge source="SVN" target="GBR">
      <data key="d0">24692477</data>
    </edge>
    <edge source="SVN" target="USA">
      <data key="d0">5045590</data>
    </edge>
    <edge source="UKR" target="DZA">
      <data key="d0">108374</data>
    </edge>
    <edge source="UKR" target="AZE">
      <data key="d0">1428530</data>
    </edge>
    <edge source="UKR" target="AUS">
      <data key="d0">36736</data>
    </edge>
    <edge source="UKR" target="AUT">
      <data key="d0">464886</data>
    </edge>
    <edge source="UKR" target="ARM">
      <data key="d0">363775</data>
    </edge>
    <edge source="UKR" target="BEL">
      <data key="d0">293888</data>
    </edge>
    <edge source="UKR" target="BOL">
      <data key="d0">20650</data>
    </edge>
    <edge source="UKR" target="BGR">
      <data key="d0">123771</data>
    </edge>
    <edge source="UKR" target="BLR">
      <data key="d0">4915473</data>
    </edge>
    <edge source="UKR" target="CAN">
      <data key="d0">121078</data>
    </edge>
    <edge source="UKR" target="CHN">
      <data key="d0">955748</data>
    </edge>
    <edge source="UKR" target="CZE">
      <data key="d0">253294</data>
    </edge>
    <edge source="UKR" target="DNK">
      <data key="d0">499349</data>
    </edge>
    <edge source="UKR" target="ETH">
      <data key="d0">16001</data>
    </edge>
    <edge source="UKR" target="EST">
      <data key="d0">593066</data>
    </edge>
    <edge source="UKR" target="FIN">
      <data key="d0">115036</data>
    </edge>
    <edge source="UKR" target="FRA">
      <data key="d0">782132</data>
    </edge>
    <edge source="UKR" target="GEO">
      <data key="d0">846556</data>
    </edge>
    <edge source="UKR" target="DEU">
      <data key="d0">2746862</data>
    </edge>
    <edge source="UKR" target="GHA">
      <data key="d0">76255</data>
    </edge>
    <edge source="UKR" target="GRC">
      <data key="d0">45491</data>
    </edge>
    <edge source="UKR" target="HUN">
      <data key="d0">3981566</data>
    </edge>
    <edge source="UKR" target="IRL">
      <data key="d0">48072</data>
    </edge>
    <edge source="UKR" target="ISR">
      <data key="d0">438753</data>
    </edge>
    <edge source="UKR" target="ITA">
      <data key="d0">702276</data>
    </edge>
    <edge source="UKR" target="KAZ">
      <data key="d0">962514</data>
    </edge>
    <edge source="UKR" target="KOR">
      <data key="d0">63625</data>
    </edge>
    <edge source="UKR" target="LBN">
      <data key="d0">14440</data>
    </edge>
    <edge source="UKR" target="LVA">
      <data key="d0">589412</data>
    </edge>
    <edge source="UKR" target="LTU">
      <data key="d0">684384</data>
    </edge>
    <edge source="UKR" target="MDA">
      <data key="d0">3153544</data>
    </edge>
    <edge source="UKR" target="NLD">
      <data key="d0">1128246</data>
    </edge>
    <edge source="UKR" target="NZL">
      <data key="d0">13750</data>
    </edge>
    <edge source="UKR" target="NOR">
      <data key="d0">385831</data>
    </edge>
    <edge source="UKR" target="POL">
      <data key="d0">17818056</data>
    </edge>
    <edge source="UKR" target="PRT">
      <data key="d0">31336</data>
    </edge>
    <edge source="UKR" target="ROU">
      <data key="d0">721256</data>
    </edge>
    <edge source="UKR" target="RUS">
      <data key="d0">19721500</data>
    </edge>
    <edge source="UKR" target="SAU">
      <data key="d0">69278</data>
    </edge>
    <edge source="UKR" target="SRB">
      <data key="d0">324421</data>
    </edge>
    <edge source="UKR" target="IND">
      <data key="d0">608700</data>
    </edge>
    <edge source="UKR" target="SVK">
      <data key="d0">1043864</data>
    </edge>
    <edge source="UKR" target="SVN">
      <data key="d0">82757</data>
    </edge>
    <edge source="UKR" target="ESP">
      <data key="d0">408462</data>
    </edge>
    <edge source="UKR" target="SWE">
      <data key="d0">452586</data>
    </edge>
    <edge source="UKR" target="CHE">
      <data key="d0">122925</data>
    </edge>
    <edge source="UKR" target="ARE">
      <data key="d0">684529</data>
    </edge>
    <edge source="UKR" target="TUR">
      <data key="d0">133158</data>
    </edge>
    <edge source="UKR" target="GBR">
      <data key="d0">1189105</data>
    </edge>
    <edge source="UKR" target="USA">
      <data key="d0">278957</data>
    </edge>
    <edge source="MKD" target="ALB">
      <data key="d0">29042</data>
    </edge>
    <edge source="MKD" target="AUT">
      <data key="d0">59456</data>
    </edge>
    <edge source="MKD" target="BGR">
      <data key="d0">10250</data>
    </edge>
    <edge source="MKD" target="DEU">
      <data key="d0">1100904</data>
    </edge>
    <edge source="MKD" target="GRC">
      <data key="d0">12100</data>
    </edge>
    <edge source="MKD" target="HUN">
      <data key="d0">36553</data>
    </edge>
    <edge source="MKD" target="ITA">
      <data key="d0">37289</data>
    </edge>
    <edge source="MKD" target="SRB">
      <data key="d0">563533</data>
    </edge>
    <edge source="MKD" target="CHE">
      <data key="d0">62968</data>
    </edge>
    <edge source="GMB" target="CHE">
      <data key="d0">25963</data>
    </edge>
    <edge source="PSE" target="ISR">
      <data key="d0">5079236</data>
    </edge>
    <edge source="PSE" target="SAU">
      <data key="d0">704970</data>
    </edge>
    <edge source="HND" target="CHN">
      <data key="d0">11462</data>
    </edge>
    <edge source="HND" target="COL">
      <data key="d0">27531</data>
    </edge>
    <edge source="HND" target="GTM">
      <data key="d0">23840</data>
    </edge>
    <edge source="HND" target="NIC">
      <data key="d0">97511</data>
    </edge>
    <edge source="HND" target="USA">
      <data key="d0">864269</data>
    </edge>
    <edge source="KGZ" target="CHN">
      <data key="d0">335867</data>
    </edge>
    <edge source="KGZ" target="KAZ">
      <data key="d0">35669</data>
    </edge>
    <edge source="KGZ" target="SAU">
      <data key="d0">42200</data>
    </edge>
    <edge source="NER" target="CHN">
      <data key="d0">16730</data>
    </edge>
    <edge source="ZWE" target="MOZ">
      <data key="d0">1296801</data>
    </edge>
    <edge source="ZWE" target="ZAF">
      <data key="d0">1334362</data>
    </edge>
    <edge source="TGO" target="NER">
      <data key="d0">176276</data>
    </edge>
    <edge source="TGO" target="BFA">
      <data key="d0">12180</data>
    </edge>
    <edge source="BWA" target="ZAF">
      <data key="d0">547341</data>
    </edge>
    <edge source="BWA" target="ZWE">
      <data key="d0">21046</data>
    </edge>
    <edge source="MWI" target="ZAF">
      <data key="d0">16814</data>
    </edge>
    <edge source="UGA" target="MUS">
      <data key="d0">20825</data>
    </edge>
    <edge source="UGA" target="ARE">
      <data key="d0">18654</data>
    </edge>
    <edge source="UGA" target="TUR">
      <data key="d0">142739</data>
    </edge>
  </graph>
</graphml>
