# Supplementary material for: Core-periphery structure in sectoral international trade networks: A new approach to an old theory
Source: PLoS One. 2020 Apr 2;15(4):e0229547. doi: 10.1371/journal.pone.0229547 (PMC7117750; doi:10.1371/journal.pone.0229547)
Supplement: S8 File — (ZIP) [file pone.0229547.s008.zip › S8_File/Networks 2016/82-FURNITURE,BEDDING,ETC..graphml]

<?xml version='1.0' encoding='utf-8'?>
<graphml xmlns="http://graphml.graphdrawing.org/xmlns" xmlns:xsi="http://www.w3.org/2001/XMLSchema-instance" xsi:schemaLocation="http://graphml.graphdrawing.org/xmlns http://graphml.graphdrawing.org/xmlns/1.0/graphml.xsd">
  <key attr.name="weight" attr.type="long" for="edge" id="d0" />
  <graph edgedefault="directed">
    <node id="ALB" />
    <node id="BEL" />
    <node id="BGR" />
    <node id="HRV" />
    <node id="FRA" />
    <node id="DEU" />
    <node id="GRC" />
    <node id="HUN" />
    <node id="ITA" />
    <node id="NLD" />
    <node id="ROU" />
    <node id="SRB" />
    <node id="CHE" />
    <node id="MKD" />
    <node id="GBR" />
    <node id="DZA" />
    <node id="ARE" />
    <node id="TUN" />
    <node id="AZE" />
    <node id="GEO" />
    <node id="ISR" />
    <node id="KAZ" />
    <node id="OMN" />
    <node id="RUS" />
    <node id="TUR" />
    <node id="USA" />
    <node id="ARG" />
    <node id="BOL" />
    <node id="BRA" />
    <node id="CHL" />
    <node id="COL" />
    <node id="CRI" />
    <node id="ECU" />
    <node id="GTM" />
    <node id="JPN" />
    <node id="MEX" />
    <node id="PAN" />
    <node id="PRY" />
    <node id="PER" />
    <node id="ZAF" />
    <node id="ESP" />
    <node id="URY" />
    <node id="AUS" />
    <node id="AUT" />
    <node id="KHM" />
    <node id="CAN" />
    <node id="LKA" />
    <node id="CHN" />
    <node id="DNK" />
    <node id="EST" />
    <node id="HND" />
    <node id="HKG" />
    <node id="IDN" />
    <node id="IRL" />
    <node id="CIV" />
    <node id="JOR" />
    <node id="KOR" />
    <node id="LBN" />
    <node id="MYS" />
    <node id="MUS" />
    <node id="NZL" />
    <node id="NOR" />
    <node id="PAK" />
    <node id="PHL" />
    <node id="POL" />
    <node id="SAU" />
    <node id="IND" />
    <node id="SGP" />
    <node id="VNM" />
    <node id="SWE" />
    <node id="THA" />
    <node id="EGY" />
    <node id="TZA" />
    <node id="ARM" />
    <node id="BLR" />
    <node id="CMR" />
    <node id="CZE" />
    <node id="FIN" />
    <node id="GMB" />
    <node id="GHA" />
    <node id="KGZ" />
    <node id="LVA" />
    <node id="LTU" />
    <node id="MDA" />
    <node id="MAR" />
    <node id="NAM" />
    <node id="NIC" />
    <node id="PRT" />
    <node id="SEN" />
    <node id="SVK" />
    <node id="SVN" />
    <node id="UKR" />
    <node id="BDI" />
    <node id="CAF" />
    <node id="BEN" />
    <node id="ETH" />
    <node id="JAM" />
    <node id="MDG" />
    <node id="MRT" />
    <node id="NER" />
    <node id="ZWE" />
    <node id="TGO" />
    <node id="BFA" />
    <node id="BWA" />
    <node id="MOZ" />
    <node id="SLV" />
    <node id="PSE" />
    <node id="MWI" />
    <node id="UGA" />
    <edge source="ALB" target="BEL">
      <data key="d0">39467</data>
    </edge>
    <edge source="ALB" target="BGR">
      <data key="d0">1111997</data>
    </edge>
    <edge source="ALB" target="HRV">
      <data key="d0">23122</data>
    </edge>
    <edge source="ALB" target="FRA">
      <data key="d0">364743</data>
    </edge>
    <edge source="ALB" target="DEU">
      <data key="d0">308766</data>
    </edge>
    <edge source="ALB" target="GRC">
      <data key="d0">1716232</data>
    </edge>
    <edge source="ALB" target="HUN">
      <data key="d0">108080</data>
    </edge>
    <edge source="ALB" target="ITA">
      <data key="d0">10267746</data>
    </edge>
    <edge source="ALB" target="NLD">
      <data key="d0">72195</data>
    </edge>
    <edge source="ALB" target="ROU">
      <data key="d0">2947421</data>
    </edge>
    <edge source="ALB" target="SRB">
      <data key="d0">4261972</data>
    </edge>
    <edge source="ALB" target="CHE">
      <data key="d0">36875</data>
    </edge>
    <edge source="ALB" target="MKD">
      <data key="d0">526753</data>
    </edge>
    <edge source="ALB" target="GBR">
      <data key="d0">21931</data>
    </edge>
    <edge source="BEL" target="ALB">
      <data key="d0">75992</data>
    </edge>
    <edge source="BEL" target="DZA">
      <data key="d0">1526316</data>
    </edge>
    <edge source="BEL" target="AZE">
      <data key="d0">72926</data>
    </edge>
    <edge source="BEL" target="ARG">
      <data key="d0">58699</data>
    </edge>
    <edge source="BEL" target="AUS">
      <data key="d0">7233590</data>
    </edge>
    <edge source="BEL" target="AUT">
      <data key="d0">11917791</data>
    </edge>
    <edge source="BEL" target="ARM">
      <data key="d0">1597223</data>
    </edge>
    <edge source="BEL" target="BOL">
      <data key="d0">17042</data>
    </edge>
    <edge source="BEL" target="BRA">
      <data key="d0">3491643</data>
    </edge>
    <edge source="BEL" target="BGR">
      <data key="d0">1010541</data>
    </edge>
    <edge source="BEL" target="BDI">
      <data key="d0">103573</data>
    </edge>
    <edge source="BEL" target="BLR">
      <data key="d0">15184</data>
    </edge>
    <edge source="BEL" target="KHM">
      <data key="d0">18442</data>
    </edge>
    <edge source="BEL" target="CMR">
      <data key="d0">2049061</data>
    </edge>
    <edge source="BEL" target="CAN">
      <data key="d0">2235783</data>
    </edge>
    <edge source="BEL" target="CAF">
      <data key="d0">24602</data>
    </edge>
    <edge source="BEL" target="CHL">
      <data key="d0">312069</data>
    </edge>
    <edge source="BEL" target="CHN">
      <data key="d0">5015523</data>
    </edge>
    <edge source="BEL" target="COL">
      <data key="d0">537272</data>
    </edge>
    <edge source="BEL" target="CRI">
      <data key="d0">135010</data>
    </edge>
    <edge source="BEL" target="HRV">
      <data key="d0">393867</data>
    </edge>
    <edge source="BEL" target="CZE">
      <data key="d0">4744939</data>
    </edge>
    <edge source="BEL" target="BEN">
      <data key="d0">382440</data>
    </edge>
    <edge source="BEL" target="DNK">
      <data key="d0">6522236</data>
    </edge>
    <edge source="BEL" target="ECU">
      <data key="d0">30666</data>
    </edge>
    <edge source="BEL" target="ETH">
      <data key="d0">23647</data>
    </edge>
    <edge source="BEL" target="EST">
      <data key="d0">1828845</data>
    </edge>
    <edge source="BEL" target="FIN">
      <data key="d0">2462207</data>
    </edge>
    <edge source="BEL" target="FRA">
      <data key="d0">658551314</data>
    </edge>
    <edge source="BEL" target="GEO">
      <data key="d0">617559</data>
    </edge>
    <edge source="BEL" target="GMB">
      <data key="d0">254032</data>
    </edge>
    <edge source="BEL" target="DEU">
      <data key="d0">152666833</data>
    </edge>
    <edge source="BEL" target="GHA">
      <data key="d0">1563006</data>
    </edge>
    <edge source="BEL" target="GRC">
      <data key="d0">3625900</data>
    </edge>
    <edge source="BEL" target="GTM">
      <data key="d0">21961</data>
    </edge>
    <edge source="BEL" target="HKG">
      <data key="d0">1266530</data>
    </edge>
    <edge source="BEL" target="HUN">
      <data key="d0">3454362</data>
    </edge>
    <edge source="BEL" target="IDN">
      <data key="d0">442245</data>
    </edge>
    <edge source="BEL" target="IRL">
      <data key="d0">3538326</data>
    </edge>
    <edge source="BEL" target="ISR">
      <data key="d0">4562566</data>
    </edge>
    <edge source="BEL" target="ITA">
      <data key="d0">24555990</data>
    </edge>
    <edge source="BEL" target="CIV">
      <data key="d0">1118302</data>
    </edge>
    <edge source="BEL" target="JAM">
      <data key="d0">21624</data>
    </edge>
    <edge source="BEL" target="JPN">
      <data key="d0">2524185</data>
    </edge>
    <edge source="BEL" target="KAZ">
      <data key="d0">70377</data>
    </edge>
    <edge source="BEL" target="JOR">
      <data key="d0">211803</data>
    </edge>
    <edge source="BEL" target="KOR">
      <data key="d0">3292944</data>
    </edge>
    <edge source="BEL" target="LBN">
      <data key="d0">1379973</data>
    </edge>
    <edge source="BEL" target="LVA">
      <data key="d0">680878</data>
    </edge>
    <edge source="BEL" target="LTU">
      <data key="d0">1350948</data>
    </edge>
    <edge source="BEL" target="MDG">
      <data key="d0">165789</data>
    </edge>
    <edge source="BEL" target="MYS">
      <data key="d0">160601</data>
    </edge>
    <edge source="BEL" target="MRT">
      <data key="d0">184862</data>
    </edge>
    <edge source="BEL" target="MUS">
      <data key="d0">430988</data>
    </edge>
    <edge source="BEL" target="MEX">
      <data key="d0">1043268</data>
    </edge>
    <edge source="BEL" target="MDA">
      <data key="d0">97957</data>
    </edge>
    <edge source="BEL" target="MAR">
      <data key="d0">3828181</data>
    </edge>
    <edge source="BEL" target="OMN">
      <data key="d0">119528</data>
    </edge>
    <edge source="BEL" target="NLD">
      <data key="d0">440152470</data>
    </edge>
    <edge source="BEL" target="NZL">
      <data key="d0">760631</data>
    </edge>
    <edge source="BEL" target="NER">
      <data key="d0">65516</data>
    </edge>
    <edge source="BEL" target="NOR">
      <data key="d0">3249298</data>
    </edge>
    <edge source="BEL" target="PAK">
      <data key="d0">69603</data>
    </edge>
    <edge source="BEL" target="PAN">
      <data key="d0">55059</data>
    </edge>
    <edge source="BEL" target="PRY">
      <data key="d0">100282</data>
    </edge>
    <edge source="BEL" target="PER">
      <data key="d0">192111</data>
    </edge>
    <edge source="BEL" target="PHL">
      <data key="d0">278841</data>
    </edge>
    <edge source="BEL" target="POL">
      <data key="d0">19346531</data>
    </edge>
    <edge source="BEL" target="PRT">
      <data key="d0">7998938</data>
    </edge>
    <edge source="BEL" target="ROU">
      <data key="d0">5027317</data>
    </edge>
    <edge source="BEL" target="RUS">
      <data key="d0">4340849</data>
    </edge>
    <edge source="BEL" target="SAU">
      <data key="d0">1764851</data>
    </edge>
    <edge source="BEL" target="SEN">
      <data key="d0">1309472</data>
    </edge>
    <edge source="BEL" target="SRB">
      <data key="d0">239324</data>
    </edge>
    <edge source="BEL" target="IND">
      <data key="d0">484425</data>
    </edge>
    <edge source="BEL" target="SGP">
      <data key="d0">803156</data>
    </edge>
    <edge source="BEL" target="SVK">
      <data key="d0">2028552</data>
    </edge>
    <edge source="BEL" target="VNM">
      <data key="d0">101718</data>
    </edge>
    <edge source="BEL" target="SVN">
      <data key="d0">543767</data>
    </edge>
    <edge source="BEL" target="ZAF">
      <data key="d0">1552932</data>
    </edge>
    <edge source="BEL" target="ZWE">
      <data key="d0">15908</data>
    </edge>
    <edge source="BEL" target="ESP">
      <data key="d0">26238366</data>
    </edge>
    <edge source="BEL" target="SWE">
      <data key="d0">30312747</data>
    </edge>
    <edge source="BEL" target="CHE">
      <data key="d0">27672694</data>
    </edge>
    <edge source="BEL" target="THA">
      <data key="d0">1817468</data>
    </edge>
    <edge source="BEL" target="TGO">
      <data key="d0">170971</data>
    </edge>
    <edge source="BEL" target="ARE">
      <data key="d0">4852645</data>
    </edge>
    <edge source="BEL" target="TUN">
      <data key="d0">160455</data>
    </edge>
    <edge source="BEL" target="TUR">
      <data key="d0">1182185</data>
    </edge>
    <edge source="BEL" target="UKR">
      <data key="d0">642275</data>
    </edge>
    <edge source="BEL" target="MKD">
      <data key="d0">894908</data>
    </edge>
    <edge source="BEL" target="EGY">
      <data key="d0">592758</data>
    </edge>
    <edge source="BEL" target="GBR">
      <data key="d0">48344330</data>
    </edge>
    <edge source="BEL" target="TZA">
      <data key="d0">210144</data>
    </edge>
    <edge source="BEL" target="USA">
      <data key="d0">30139242</data>
    </edge>
    <edge source="BEL" target="BFA">
      <data key="d0">126069</data>
    </edge>
    <edge source="BEL" target="URY">
      <data key="d0">56750</data>
    </edge>
    <edge source="BGR" target="ALB">
      <data key="d0">218103</data>
    </edge>
    <edge source="BGR" target="DZA">
      <data key="d0">214719</data>
    </edge>
    <edge source="BGR" target="AZE">
      <data key="d0">24843</data>
    </edge>
    <edge source="BGR" target="AUS">
      <data key="d0">293218</data>
    </edge>
    <edge source="BGR" target="AUT">
      <data key="d0">12009644</data>
    </edge>
    <edge source="BGR" target="ARM">
      <data key="d0">234557</data>
    </edge>
    <edge source="BGR" target="BEL">
      <data key="d0">12448996</data>
    </edge>
    <edge source="BGR" target="BRA">
      <data key="d0">282014</data>
    </edge>
    <edge source="BGR" target="BLR">
      <data key="d0">196532</data>
    </edge>
    <edge source="BGR" target="CMR">
      <data key="d0">11764</data>
    </edge>
    <edge source="BGR" target="CAN">
      <data key="d0">1568843</data>
    </edge>
    <edge source="BGR" target="CHN">
      <data key="d0">3676603</data>
    </edge>
    <edge source="BGR" target="COL">
      <data key="d0">12012</data>
    </edge>
    <edge source="BGR" target="HRV">
      <data key="d0">1954638</data>
    </edge>
    <edge source="BGR" target="CZE">
      <data key="d0">39897082</data>
    </edge>
    <edge source="BGR" target="DNK">
      <data key="d0">14670627</data>
    </edge>
    <edge source="BGR" target="EST">
      <data key="d0">731123</data>
    </edge>
    <edge source="BGR" target="FIN">
      <data key="d0">625322</data>
    </edge>
    <edge source="BGR" target="FRA">
      <data key="d0">40538643</data>
    </edge>
    <edge source="BGR" target="GEO">
      <data key="d0">951053</data>
    </edge>
    <edge source="BGR" target="DEU">
      <data key="d0">89202030</data>
    </edge>
    <edge source="BGR" target="GHA">
      <data key="d0">26490</data>
    </edge>
    <edge source="BGR" target="GRC">
      <data key="d0">20525283</data>
    </edge>
    <edge source="BGR" target="HUN">
      <data key="d0">3992843</data>
    </edge>
    <edge source="BGR" target="IRL">
      <data key="d0">197932</data>
    </edge>
    <edge source="BGR" target="ISR">
      <data key="d0">11081441</data>
    </edge>
    <edge source="BGR" target="ITA">
      <data key="d0">48942469</data>
    </edge>
    <edge source="BGR" target="CIV">
      <data key="d0">50098</data>
    </edge>
    <edge source="BGR" target="JPN">
      <data key="d0">943611</data>
    </edge>
    <edge source="BGR" target="KAZ">
      <data key="d0">199902</data>
    </edge>
    <edge source="BGR" target="JOR">
      <data key="d0">423299</data>
    </edge>
    <edge source="BGR" target="KOR">
      <data key="d0">2668723</data>
    </edge>
    <edge source="BGR" target="LBN">
      <data key="d0">61882</data>
    </edge>
    <edge source="BGR" target="LVA">
      <data key="d0">145238</data>
    </edge>
    <edge source="BGR" target="LTU">
      <data key="d0">387720</data>
    </edge>
    <edge source="BGR" target="MUS">
      <data key="d0">22290</data>
    </edge>
    <edge source="BGR" target="MEX">
      <data key="d0">129549</data>
    </edge>
    <edge source="BGR" target="MDA">
      <data key="d0">332378</data>
    </edge>
    <edge source="BGR" target="MAR">
      <data key="d0">420435</data>
    </edge>
    <edge source="BGR" target="OMN">
      <data key="d0">35157</data>
    </edge>
    <edge source="BGR" target="NLD">
      <data key="d0">20052302</data>
    </edge>
    <edge source="BGR" target="NIC">
      <data key="d0">68213</data>
    </edge>
    <edge source="BGR" target="NOR">
      <data key="d0">1770678</data>
    </edge>
    <edge source="BGR" target="PAN">
      <data key="d0">22170</data>
    </edge>
    <edge source="BGR" target="POL">
      <data key="d0">37951774</data>
    </edge>
    <edge source="BGR" target="PRT">
      <data key="d0">288782</data>
    </edge>
    <edge source="BGR" target="ROU">
      <data key="d0">11276864</data>
    </edge>
    <edge source="BGR" target="RUS">
      <data key="d0">7035684</data>
    </edge>
    <edge source="BGR" target="SAU">
      <data key="d0">3634505</data>
    </edge>
    <edge source="BGR" target="SEN">
      <data key="d0">23159</data>
    </edge>
    <edge source="BGR" target="SRB">
      <data key="d0">1294325</data>
    </edge>
    <edge source="BGR" target="IND">
      <data key="d0">76938</data>
    </edge>
    <edge source="BGR" target="SGP">
      <data key="d0">12853</data>
    </edge>
    <edge source="BGR" target="SVK">
      <data key="d0">2018798</data>
    </edge>
    <edge source="BGR" target="SVN">
      <data key="d0">147247</data>
    </edge>
    <edge source="BGR" target="ZAF">
      <data key="d0">70927</data>
    </edge>
    <edge source="BGR" target="ESP">
      <data key="d0">14635013</data>
    </edge>
    <edge source="BGR" target="SWE">
      <data key="d0">15354987</data>
    </edge>
    <edge source="BGR" target="CHE">
      <data key="d0">4884147</data>
    </edge>
    <edge source="BGR" target="ARE">
      <data key="d0">7435827</data>
    </edge>
    <edge source="BGR" target="TUR">
      <data key="d0">21481470</data>
    </edge>
    <edge source="BGR" target="UKR">
      <data key="d0">218272</data>
    </edge>
    <edge source="BGR" target="MKD">
      <data key="d0">1795402</data>
    </edge>
    <edge source="BGR" target="GBR">
      <data key="d0">67535310</data>
    </edge>
    <edge source="BGR" target="TZA">
      <data key="d0">11972</data>
    </edge>
    <edge source="BGR" target="USA">
      <data key="d0">17413184</data>
    </edge>
    <edge source="BGR" target="BFA">
      <data key="d0">10805</data>
    </edge>
    <edge source="HRV" target="ALB">
      <data key="d0">246083</data>
    </edge>
    <edge source="HRV" target="DZA">
      <data key="d0">20976</data>
    </edge>
    <edge source="HRV" target="AUS">
      <data key="d0">222232</data>
    </edge>
    <edge source="HRV" target="AUT">
      <data key="d0">25280029</data>
    </edge>
    <edge source="HRV" target="ARM">
      <data key="d0">11731</data>
    </edge>
    <edge source="HRV" target="BEL">
      <data key="d0">7837634</data>
    </edge>
    <edge source="HRV" target="BGR">
      <data key="d0">375336</data>
    </edge>
    <edge source="HRV" target="BLR">
      <data key="d0">12183</data>
    </edge>
    <edge source="HRV" target="CAN">
      <data key="d0">1904268</data>
    </edge>
    <edge source="HRV" target="CHL">
      <data key="d0">25645</data>
    </edge>
    <edge source="HRV" target="CHN">
      <data key="d0">1403359</data>
    </edge>
    <edge source="HRV" target="CZE">
      <data key="d0">9106464</data>
    </edge>
    <edge source="HRV" target="DNK">
      <data key="d0">1430321</data>
    </edge>
    <edge source="HRV" target="EST">
      <data key="d0">81880</data>
    </edge>
    <edge source="HRV" target="FIN">
      <data key="d0">416908</data>
    </edge>
    <edge source="HRV" target="FRA">
      <data key="d0">17461318</data>
    </edge>
    <edge source="HRV" target="GEO">
      <data key="d0">96590</data>
    </edge>
    <edge source="HRV" target="DEU">
      <data key="d0">146703036</data>
    </edge>
    <edge source="HRV" target="GRC">
      <data key="d0">147333</data>
    </edge>
    <edge source="HRV" target="HKG">
      <data key="d0">43624</data>
    </edge>
    <edge source="HRV" target="HUN">
      <data key="d0">1416107</data>
    </edge>
    <edge source="HRV" target="IRL">
      <data key="d0">782089</data>
    </edge>
    <edge source="HRV" target="ISR">
      <data key="d0">251282</data>
    </edge>
    <edge source="HRV" target="ITA">
      <data key="d0">23327414</data>
    </edge>
    <edge source="HRV" target="KOR">
      <data key="d0">54500</data>
    </edge>
    <edge source="HRV" target="LBN">
      <data key="d0">90896</data>
    </edge>
    <edge source="HRV" target="LVA">
      <data key="d0">18062</data>
    </edge>
    <edge source="HRV" target="LTU">
      <data key="d0">51944</data>
    </edge>
    <edge source="HRV" target="MYS">
      <data key="d0">16829</data>
    </edge>
    <edge source="HRV" target="MEX">
      <data key="d0">42443</data>
    </edge>
    <edge source="HRV" target="MDA">
      <data key="d0">12506</data>
    </edge>
    <edge source="HRV" target="NLD">
      <data key="d0">2713292</data>
    </edge>
    <edge source="HRV" target="NOR">
      <data key="d0">16011</data>
    </edge>
    <edge source="HRV" target="PHL">
      <data key="d0">13092</data>
    </edge>
    <edge source="HRV" target="POL">
      <data key="d0">7911136</data>
    </edge>
    <edge source="HRV" target="ROU">
      <data key="d0">2480560</data>
    </edge>
    <edge source="HRV" target="RUS">
      <data key="d0">80144</data>
    </edge>
    <edge source="HRV" target="SAU">
      <data key="d0">593444</data>
    </edge>
    <edge source="HRV" target="SRB">
      <data key="d0">5137486</data>
    </edge>
    <edge source="HRV" target="SGP">
      <data key="d0">23861</data>
    </edge>
    <edge source="HRV" target="SVK">
      <data key="d0">72047157</data>
    </edge>
    <edge source="HRV" target="SVN">
      <data key="d0">27360792</data>
    </edge>
    <edge source="HRV" target="ZAF">
      <data key="d0">102223</data>
    </edge>
    <edge source="HRV" target="ESP">
      <data key="d0">5820465</data>
    </edge>
    <edge source="HRV" target="SWE">
      <data key="d0">4781858</data>
    </edge>
    <edge source="HRV" target="CHE">
      <data key="d0">8953716</data>
    </edge>
    <edge source="HRV" target="ARE">
      <data key="d0">370067</data>
    </edge>
    <edge source="HRV" target="TUR">
      <data key="d0">64197</data>
    </edge>
    <edge source="HRV" target="UKR">
      <data key="d0">29760</data>
    </edge>
    <edge source="HRV" target="MKD">
      <data key="d0">1159040</data>
    </edge>
    <edge source="HRV" target="GBR">
      <data key="d0">6833867</data>
    </edge>
    <edge source="HRV" target="USA">
      <data key="d0">793494</data>
    </edge>
    <edge source="FRA" target="ALB">
      <data key="d0">56229</data>
    </edge>
    <edge source="FRA" target="DZA">
      <data key="d0">18157177</data>
    </edge>
    <edge source="FRA" target="AZE">
      <data key="d0">2215571</data>
    </edge>
    <edge source="FRA" target="ARG">
      <data key="d0">4966349</data>
    </edge>
    <edge source="FRA" target="AUS">
      <data key="d0">10692437</data>
    </edge>
    <edge source="FRA" target="AUT">
      <data key="d0">22305486</data>
    </edge>
    <edge source="FRA" target="ARM">
      <data key="d0">314115</data>
    </edge>
    <edge source="FRA" target="BEL">
      <data key="d0">190844940</data>
    </edge>
    <edge source="FRA" target="BRA">
      <data key="d0">23491476</data>
    </edge>
    <edge source="FRA" target="BGR">
      <data key="d0">1604159</data>
    </edge>
    <edge source="FRA" target="BDI">
      <data key="d0">411674</data>
    </edge>
    <edge source="FRA" target="BLR">
      <data key="d0">472646</data>
    </edge>
    <edge source="FRA" target="KHM">
      <data key="d0">415399</data>
    </edge>
    <edge source="FRA" target="CMR">
      <data key="d0">4796497</data>
    </edge>
    <edge source="FRA" target="CAN">
      <data key="d0">9553136</data>
    </edge>
    <edge source="FRA" target="CAF">
      <data key="d0">43866</data>
    </edge>
    <edge source="FRA" target="LKA">
      <data key="d0">852899</data>
    </edge>
    <edge source="FRA" target="CHL">
      <data key="d0">2912326</data>
    </edge>
    <edge source="FRA" target="CHN">
      <data key="d0">68962037</data>
    </edge>
    <edge source="FRA" target="COL">
      <data key="d0">1950470</data>
    </edge>
    <edge source="FRA" target="CRI">
      <data key="d0">271693</data>
    </edge>
    <edge source="FRA" target="HRV">
      <data key="d0">2779548</data>
    </edge>
    <edge source="FRA" target="CZE">
      <data key="d0">30671955</data>
    </edge>
    <edge source="FRA" target="BEN">
      <data key="d0">1614442</data>
    </edge>
    <edge source="FRA" target="DNK">
      <data key="d0">9813454</data>
    </edge>
    <edge source="FRA" target="ECU">
      <data key="d0">48204</data>
    </edge>
    <edge source="FRA" target="SLV">
      <data key="d0">1440778</data>
    </edge>
    <edge source="FRA" target="ETH">
      <data key="d0">369852</data>
    </edge>
    <edge source="FRA" target="EST">
      <data key="d0">1675693</data>
    </edge>
    <edge source="FRA" target="FIN">
      <data key="d0">3881549</data>
    </edge>
    <edge source="FRA" target="GEO">
      <data key="d0">1273844</data>
    </edge>
    <edge source="FRA" target="GMB">
      <data key="d0">91145</data>
    </edge>
    <edge source="FRA" target="PSE">
      <data key="d0">39841</data>
    </edge>
    <edge source="FRA" target="DEU">
      <data key="d0">446986451</data>
    </edge>
    <edge source="FRA" target="GHA">
      <data key="d0">301354</data>
    </edge>
    <edge source="FRA" target="GRC">
      <data key="d0">5338745</data>
    </edge>
    <edge source="FRA" target="GTM">
      <data key="d0">969366</data>
    </edge>
    <edge source="FRA" target="HKG">
      <data key="d0">33110611</data>
    </edge>
    <edge source="FRA" target="HUN">
      <data key="d0">10870296</data>
    </edge>
    <edge source="FRA" target="IDN">
      <data key="d0">966784</data>
    </edge>
    <edge source="FRA" target="IRL">
      <data key="d0">8258770</data>
    </edge>
    <edge source="FRA" target="ISR">
      <data key="d0">12422742</data>
    </edge>
    <edge source="FRA" target="ITA">
      <data key="d0">125283060</data>
    </edge>
    <edge source="FRA" target="CIV">
      <data key="d0">8212334</data>
    </edge>
    <edge source="FRA" target="JAM">
      <data key="d0">10585</data>
    </edge>
    <edge source="FRA" target="JPN">
      <data key="d0">38735266</data>
    </edge>
    <edge source="FRA" target="KAZ">
      <data key="d0">2003894</data>
    </edge>
    <edge source="FRA" target="JOR">
      <data key="d0">2097436</data>
    </edge>
    <edge source="FRA" target="KOR">
      <data key="d0">20422266</data>
    </edge>
    <edge source="FRA" target="KGZ">
      <data key="d0">17508</data>
    </edge>
    <edge source="FRA" target="LBN">
      <data key="d0">10366781</data>
    </edge>
    <edge source="FRA" target="LVA">
      <data key="d0">1169574</data>
    </edge>
    <edge source="FRA" target="LTU">
      <data key="d0">2158289</data>
    </edge>
    <edge source="FRA" target="MDG">
      <data key="d0">2735134</data>
    </edge>
    <edge source="FRA" target="MYS">
      <data key="d0">2101711</data>
    </edge>
    <edge source="FRA" target="MRT">
      <data key="d0">341398</data>
    </edge>
    <edge source="FRA" target="MUS">
      <data key="d0">4079938</data>
    </edge>
    <edge source="FRA" target="MEX">
      <data key="d0">16605677</data>
    </edge>
    <edge source="FRA" target="MDA">
      <data key="d0">34688</data>
    </edge>
    <edge source="FRA" target="MAR">
      <data key="d0">27582704</data>
    </edge>
    <edge source="FRA" target="MOZ">
      <data key="d0">107357</data>
    </edge>
    <edge source="FRA" target="OMN">
      <data key="d0">1318051</data>
    </edge>
    <edge source="FRA" target="NLD">
      <data key="d0">42562735</data>
    </edge>
    <edge source="FRA" target="NZL">
      <data key="d0">1626610</data>
    </edge>
    <edge source="FRA" target="NER">
      <data key="d0">515476</data>
    </edge>
    <edge source="FRA" target="NOR">
      <data key="d0">7484921</data>
    </edge>
    <edge source="FRA" target="PAK">
      <data key="d0">805432</data>
    </edge>
    <edge source="FRA" target="PAN">
      <data key="d0">1438750</data>
    </edge>
    <edge source="FRA" target="PRY">
      <data key="d0">291693</data>
    </edge>
    <edge source="FRA" target="PER">
      <data key="d0">179072</data>
    </edge>
    <edge source="FRA" target="PHL">
      <data key="d0">3293334</data>
    </edge>
    <edge source="FRA" target="POL">
      <data key="d0">77008692</data>
    </edge>
    <edge source="FRA" target="PRT">
      <data key="d0">81069620</data>
    </edge>
    <edge source="FRA" target="ROU">
      <data key="d0">12299576</data>
    </edge>
    <edge source="FRA" target="RUS">
      <data key="d0">22445212</data>
    </edge>
    <edge source="FRA" target="SAU">
      <data key="d0">14599396</data>
    </edge>
    <edge source="FRA" target="SEN">
      <data key="d0">9035925</data>
    </edge>
    <edge source="FRA" target="SRB">
      <data key="d0">2987173</data>
    </edge>
    <edge source="FRA" target="IND">
      <data key="d0">10017625</data>
    </edge>
    <edge source="FRA" target="SGP">
      <data key="d0">16956004</data>
    </edge>
    <edge source="FRA" target="SVK">
      <data key="d0">7614848</data>
    </edge>
    <edge source="FRA" target="VNM">
      <data key="d0">7070850</data>
    </edge>
    <edge source="FRA" target="SVN">
      <data key="d0">4811860</data>
    </edge>
    <edge source="FRA" target="ZAF">
      <data key="d0">9173119</data>
    </edge>
    <edge source="FRA" target="ZWE">
      <data key="d0">14218</data>
    </edge>
    <edge source="FRA" target="ESP">
      <data key="d0">196178196</data>
    </edge>
    <edge source="FRA" target="SWE">
      <data key="d0">18561630</data>
    </edge>
    <edge source="FRA" target="CHE">
      <data key="d0">223261653</data>
    </edge>
    <edge source="FRA" target="THA">
      <data key="d0">3858102</data>
    </edge>
    <edge source="FRA" target="TGO">
      <data key="d0">1181825</data>
    </edge>
    <edge source="FRA" target="ARE">
      <data key="d0">46518701</data>
    </edge>
    <edge source="FRA" target="TUN">
      <data key="d0">34272316</data>
    </edge>
    <edge source="FRA" target="TUR">
      <data key="d0">27832027</data>
    </edge>
    <edge source="FRA" target="UKR">
      <data key="d0">1585717</data>
    </edge>
    <edge source="FRA" target="MKD">
      <data key="d0">144880</data>
    </edge>
    <edge source="FRA" target="EGY">
      <data key="d0">2240310</data>
    </edge>
    <edge source="FRA" target="GBR">
      <data key="d0">152128476</data>
    </edge>
    <edge source="FRA" target="TZA">
      <data key="d0">13324</data>
    </edge>
    <edge source="FRA" target="USA">
      <data key="d0">317750101</data>
    </edge>
    <edge source="FRA" target="BFA">
      <data key="d0">522436</data>
    </edge>
    <edge source="FRA" target="URY">
      <data key="d0">443081</data>
    </edge>
    <edge source="DEU" target="ALB">
      <data key="d0">617688</data>
    </edge>
    <edge source="DEU" target="DZA">
      <data key="d0">6785751</data>
    </edge>
    <edge source="DEU" target="AZE">
      <data key="d0">2190415</data>
    </edge>
    <edge source="DEU" target="ARG">
      <data key="d0">19304659</data>
    </edge>
    <edge source="DEU" target="AUS">
      <data key="d0">59073518</data>
    </edge>
    <edge source="DEU" target="AUT">
      <data key="d0">1185848403</data>
    </edge>
    <edge source="DEU" target="ARM">
      <data key="d0">1034150</data>
    </edge>
    <edge source="DEU" target="BEL">
      <data key="d0">613714876</data>
    </edge>
    <edge source="DEU" target="BOL">
      <data key="d0">539347</data>
    </edge>
    <edge source="DEU" target="BRA">
      <data key="d0">51552780</data>
    </edge>
    <edge source="DEU" target="BGR">
      <data key="d0">26688848</data>
    </edge>
    <edge source="DEU" target="BLR">
      <data key="d0">2424196</data>
    </edge>
    <edge source="DEU" target="KHM">
      <data key="d0">117209</data>
    </edge>
    <edge source="DEU" target="CMR">
      <data key="d0">844091</data>
    </edge>
    <edge source="DEU" target="CAN">
      <data key="d0">58096530</data>
    </edge>
    <edge source="DEU" target="CAF">
      <data key="d0">27564</data>
    </edge>
    <edge source="DEU" target="LKA">
      <data key="d0">1248962</data>
    </edge>
    <edge source="DEU" target="CHL">
      <data key="d0">9957763</data>
    </edge>
    <edge source="DEU" target="CHN">
      <data key="d0">279943644</data>
    </edge>
    <edge source="DEU" target="COL">
      <data key="d0">5273832</data>
    </edge>
    <edge source="DEU" target="CRI">
      <data key="d0">926591</data>
    </edge>
    <edge source="DEU" target="HRV">
      <data key="d0">45560296</data>
    </edge>
    <edge source="DEU" target="CZE">
      <data key="d0">473681054</data>
    </edge>
    <edge source="DEU" target="BEN">
      <data key="d0">396892</data>
    </edge>
    <edge source="DEU" target="DNK">
      <data key="d0">149442992</data>
    </edge>
    <edge source="DEU" target="ECU">
      <data key="d0">524019</data>
    </edge>
    <edge source="DEU" target="SLV">
      <data key="d0">2373927</data>
    </edge>
    <edge source="DEU" target="ETH">
      <data key="d0">518492</data>
    </edge>
    <edge source="DEU" target="EST">
      <data key="d0">9957543</data>
    </edge>
    <edge source="DEU" target="FIN">
      <data key="d0">109782584</data>
    </edge>
    <edge source="DEU" target="FRA">
      <data key="d0">1487990758</data>
    </edge>
    <edge source="DEU" target="GEO">
      <data key="d0">1650266</data>
    </edge>
    <edge source="DEU" target="GMB">
      <data key="d0">209804</data>
    </edge>
    <edge source="DEU" target="PSE">
      <data key="d0">286429</data>
    </edge>
    <edge source="DEU" target="GHA">
      <data key="d0">2975933</data>
    </edge>
    <edge source="DEU" target="GRC">
      <data key="d0">23253420</data>
    </edge>
    <edge source="DEU" target="GTM">
      <data key="d0">423110</data>
    </edge>
    <edge source="DEU" target="HND">
      <data key="d0">1343128</data>
    </edge>
    <edge source="DEU" target="HKG">
      <data key="d0">45074405</data>
    </edge>
    <edge source="DEU" target="HUN">
      <data key="d0">210087083</data>
    </edge>
    <edge source="DEU" target="IDN">
      <data key="d0">7259682</data>
    </edge>
    <edge source="DEU" target="IRL">
      <data key="d0">52237536</data>
    </edge>
    <edge source="DEU" target="ISR">
      <data key="d0">28675147</data>
    </edge>
    <edge source="DEU" target="ITA">
      <data key="d0">394198396</data>
    </edge>
    <edge source="DEU" target="CIV">
      <data key="d0">966245</data>
    </edge>
    <edge source="DEU" target="JAM">
      <data key="d0">258144</data>
    </edge>
    <edge source="DEU" target="JPN">
      <data key="d0">85610830</data>
    </edge>
    <edge source="DEU" target="KAZ">
      <data key="d0">11442146</data>
    </edge>
    <edge source="DEU" target="JOR">
      <data key="d0">5552474</data>
    </edge>
    <edge source="DEU" target="KOR">
      <data key="d0">51224722</data>
    </edge>
    <edge source="DEU" target="KGZ">
      <data key="d0">118515</data>
    </edge>
    <edge source="DEU" target="LBN">
      <data key="d0">9536183</data>
    </edge>
    <edge source="DEU" target="LVA">
      <data key="d0">7643509</data>
    </edge>
    <edge source="DEU" target="LTU">
      <data key="d0">29619258</data>
    </edge>
    <edge source="DEU" target="MDG">
      <data key="d0">70622</data>
    </edge>
    <edge source="DEU" target="MWI">
      <data key="d0">80302</data>
    </edge>
    <edge source="DEU" target="MYS">
      <data key="d0">34806868</data>
    </edge>
    <edge source="DEU" target="MRT">
      <data key="d0">47016</data>
    </edge>
    <edge source="DEU" target="MUS">
      <data key="d0">989637</data>
    </edge>
    <edge source="DEU" target="MEX">
      <data key="d0">42287603</data>
    </edge>
    <edge source="DEU" target="MDA">
      <data key="d0">749737</data>
    </edge>
    <edge source="DEU" target="MAR">
      <data key="d0">7700210</data>
    </edge>
    <edge source="DEU" target="MOZ">
      <data key="d0">157144</data>
    </edge>
    <edge source="DEU" target="OMN">
      <data key="d0">7666628</data>
    </edge>
    <edge source="DEU" target="NAM">
      <data key="d0">1047107</data>
    </edge>
    <edge source="DEU" target="NLD">
      <data key="d0">919961108</data>
    </edge>
    <edge source="DEU" target="NZL">
      <data key="d0">11224518</data>
    </edge>
    <edge source="DEU" target="NIC">
      <data key="d0">37235</data>
    </edge>
    <edge source="DEU" target="NER">
      <data key="d0">85867</data>
    </edge>
    <edge source="DEU" target="NOR">
      <data key="d0">91556379</data>
    </edge>
    <edge source="DEU" target="PAK">
      <data key="d0">1730509</data>
    </edge>
    <edge source="DEU" target="PAN">
      <data key="d0">1567984</data>
    </edge>
    <edge source="DEU" target="PRY">
      <data key="d0">435623</data>
    </edge>
    <edge source="DEU" target="PER">
      <data key="d0">2993493</data>
    </edge>
    <edge source="DEU" target="PHL">
      <data key="d0">5779948</data>
    </edge>
    <edge source="DEU" target="POL">
      <data key="d0">512530092</data>
    </edge>
    <edge source="DEU" target="PRT">
      <data key="d0">58082185</data>
    </edge>
    <edge source="DEU" target="ROU">
      <data key="d0">74925065</data>
    </edge>
    <edge source="DEU" target="RUS">
      <data key="d0">154920383</data>
    </edge>
    <edge source="DEU" target="SAU">
      <data key="d0">53820478</data>
    </edge>
    <edge source="DEU" target="SEN">
      <data key="d0">539766</data>
    </edge>
    <edge source="DEU" target="SRB">
      <data key="d0">23207796</data>
    </edge>
    <edge source="DEU" target="IND">
      <data key="d0">57309538</data>
    </edge>
    <edge source="DEU" target="SGP">
      <data key="d0">36999813</data>
    </edge>
    <edge source="DEU" target="SVK">
      <data key="d0">195678559</data>
    </edge>
    <edge source="DEU" target="VNM">
      <data key="d0">13994545</data>
    </edge>
    <edge source="DEU" target="SVN">
      <data key="d0">81042103</data>
    </edge>
    <edge source="DEU" target="ZAF">
      <data key="d0">28843882</data>
    </edge>
    <edge source="DEU" target="ZWE">
      <data key="d0">42172</data>
    </edge>
    <edge source="DEU" target="ESP">
      <data key="d0">410875407</data>
    </edge>
    <edge source="DEU" target="SWE">
      <data key="d0">225604889</data>
    </edge>
    <edge source="DEU" target="CHE">
      <data key="d0">1323189769</data>
    </edge>
    <edge source="DEU" target="THA">
      <data key="d0">16386481</data>
    </edge>
    <edge source="DEU" target="TGO">
      <data key="d0">376063</data>
    </edge>
    <edge source="DEU" target="ARE">
      <data key="d0">88524463</data>
    </edge>
    <edge source="DEU" target="TUN">
      <data key="d0">2309245</data>
    </edge>
    <edge source="DEU" target="TUR">
      <data key="d0">68664394</data>
    </edge>
    <edge source="DEU" target="UGA">
      <data key="d0">125558</data>
    </edge>
    <edge source="DEU" target="UKR">
      <data key="d0">19386227</data>
    </edge>
    <edge source="DEU" target="MKD">
      <data key="d0">1748165</data>
    </edge>
    <edge source="DEU" target="EGY">
      <data key="d0">9983265</data>
    </edge>
    <edge source="DEU" target="GBR">
      <data key="d0">841305384</data>
    </edge>
    <edge source="DEU" target="TZA">
      <data key="d0">127372</data>
    </edge>
    <edge source="DEU" target="USA">
      <data key="d0">499723561</data>
    </edge>
    <edge source="DEU" target="BFA">
      <data key="d0">169816</data>
    </edge>
    <edge source="DEU" target="URY">
      <data key="d0">682410</data>
    </edge>
    <edge source="GRC" target="ALB">
      <data key="d0">2190771</data>
    </edge>
    <edge source="GRC" target="DZA">
      <data key="d0">126746</data>
    </edge>
    <edge source="GRC" target="AZE">
      <data key="d0">72771</data>
    </edge>
    <edge source="GRC" target="AUS">
      <data key="d0">439179</data>
    </edge>
    <edge source="GRC" target="AUT">
      <data key="d0">231138</data>
    </edge>
    <edge source="GRC" target="BEL">
      <data key="d0">1199675</data>
    </edge>
    <edge source="GRC" target="BRA">
      <data key="d0">65523</data>
    </edge>
    <edge source="GRC" target="BGR">
      <data key="d0">4645921</data>
    </edge>
    <edge source="GRC" target="CMR">
      <data key="d0">102572</data>
    </edge>
    <edge source="GRC" target="CAN">
      <data key="d0">198971</data>
    </edge>
    <edge source="GRC" target="CHN">
      <data key="d0">918822</data>
    </edge>
    <edge source="GRC" target="HRV">
      <data key="d0">195553</data>
    </edge>
    <edge source="GRC" target="CZE">
      <data key="d0">96966</data>
    </edge>
    <edge source="GRC" target="DNK">
      <data key="d0">35091</data>
    </edge>
    <edge source="GRC" target="ETH">
      <data key="d0">403256</data>
    </edge>
    <edge source="GRC" target="FIN">
      <data key="d0">214727</data>
    </edge>
    <edge source="GRC" target="FRA">
      <data key="d0">2574476</data>
    </edge>
    <edge source="GRC" target="GEO">
      <data key="d0">42457</data>
    </edge>
    <edge source="GRC" target="DEU">
      <data key="d0">15500417</data>
    </edge>
    <edge source="GRC" target="GHA">
      <data key="d0">82746</data>
    </edge>
    <edge source="GRC" target="HKG">
      <data key="d0">18622</data>
    </edge>
    <edge source="GRC" target="HUN">
      <data key="d0">51260</data>
    </edge>
    <edge source="GRC" target="ISR">
      <data key="d0">398810</data>
    </edge>
    <edge source="GRC" target="ITA">
      <data key="d0">1264445</data>
    </edge>
    <edge source="GRC" target="JOR">
      <data key="d0">686591</data>
    </edge>
    <edge source="GRC" target="KOR">
      <data key="d0">402943</data>
    </edge>
    <edge source="GRC" target="LBN">
      <data key="d0">476574</data>
    </edge>
    <edge source="GRC" target="LVA">
      <data key="d0">31346</data>
    </edge>
    <edge source="GRC" target="LTU">
      <data key="d0">60013</data>
    </edge>
    <edge source="GRC" target="MUS">
      <data key="d0">27522</data>
    </edge>
    <edge source="GRC" target="MAR">
      <data key="d0">193136</data>
    </edge>
    <edge source="GRC" target="OMN">
      <data key="d0">13833</data>
    </edge>
    <edge source="GRC" target="NLD">
      <data key="d0">4126320</data>
    </edge>
    <edge source="GRC" target="NZL">
      <data key="d0">44908</data>
    </edge>
    <edge source="GRC" target="NOR">
      <data key="d0">58861</data>
    </edge>
    <edge source="GRC" target="PAN">
      <data key="d0">402635</data>
    </edge>
    <edge source="GRC" target="POL">
      <data key="d0">431036</data>
    </edge>
    <edge source="GRC" target="PRT">
      <data key="d0">320050</data>
    </edge>
    <edge source="GRC" target="ROU">
      <data key="d0">2414243</data>
    </edge>
    <edge source="GRC" target="RUS">
      <data key="d0">44767</data>
    </edge>
    <edge source="GRC" target="SAU">
      <data key="d0">2290065</data>
    </edge>
    <edge source="GRC" target="SRB">
      <data key="d0">747843</data>
    </edge>
    <edge source="GRC" target="IND">
      <data key="d0">32404</data>
    </edge>
    <edge source="GRC" target="SGP">
      <data key="d0">56149</data>
    </edge>
    <edge source="GRC" target="SVK">
      <data key="d0">22870</data>
    </edge>
    <edge source="GRC" target="SVN">
      <data key="d0">68990</data>
    </edge>
    <edge source="GRC" target="ZAF">
      <data key="d0">27695</data>
    </edge>
    <edge source="GRC" target="ESP">
      <data key="d0">1804351</data>
    </edge>
    <edge source="GRC" target="SWE">
      <data key="d0">176914</data>
    </edge>
    <edge source="GRC" target="CHE">
      <data key="d0">1526700</data>
    </edge>
    <edge source="GRC" target="ARE">
      <data key="d0">1297942</data>
    </edge>
    <edge source="GRC" target="TUN">
      <data key="d0">289932</data>
    </edge>
    <edge source="GRC" target="TUR">
      <data key="d0">1154921</data>
    </edge>
    <edge source="GRC" target="MKD">
      <data key="d0">781303</data>
    </edge>
    <edge source="GRC" target="EGY">
      <data key="d0">927821</data>
    </edge>
    <edge source="GRC" target="GBR">
      <data key="d0">4222413</data>
    </edge>
    <edge source="GRC" target="TZA">
      <data key="d0">54440</data>
    </edge>
    <edge source="GRC" target="USA">
      <data key="d0">3452922</data>
    </edge>
    <edge source="GRC" target="URY">
      <data key="d0">17130</data>
    </edge>
    <edge source="HUN" target="ALB">
      <data key="d0">224938</data>
    </edge>
    <edge source="HUN" target="DZA">
      <data key="d0">56177</data>
    </edge>
    <edge source="HUN" target="ARG">
      <data key="d0">322225</data>
    </edge>
    <edge source="HUN" target="AUS">
      <data key="d0">638341</data>
    </edge>
    <edge source="HUN" target="AUT">
      <data key="d0">66975707</data>
    </edge>
    <edge source="HUN" target="BEL">
      <data key="d0">24860579</data>
    </edge>
    <edge source="HUN" target="BRA">
      <data key="d0">1090765</data>
    </edge>
    <edge source="HUN" target="BGR">
      <data key="d0">1142116</data>
    </edge>
    <edge source="HUN" target="BLR">
      <data key="d0">394479</data>
    </edge>
    <edge source="HUN" target="CAN">
      <data key="d0">1225143</data>
    </edge>
    <edge source="HUN" target="CHN">
      <data key="d0">25563877</data>
    </edge>
    <edge source="HUN" target="HRV">
      <data key="d0">3745719</data>
    </edge>
    <edge source="HUN" target="CZE">
      <data key="d0">62433269</data>
    </edge>
    <edge source="HUN" target="DNK">
      <data key="d0">2374291</data>
    </edge>
    <edge source="HUN" target="EST">
      <data key="d0">94376</data>
    </edge>
    <edge source="HUN" target="FIN">
      <data key="d0">153493</data>
    </edge>
    <edge source="HUN" target="FRA">
      <data key="d0">18193994</data>
    </edge>
    <edge source="HUN" target="GEO">
      <data key="d0">53628</data>
    </edge>
    <edge source="HUN" target="DEU">
      <data key="d0">661458269</data>
    </edge>
    <edge source="HUN" target="GRC">
      <data key="d0">750040</data>
    </edge>
    <edge source="HUN" target="HKG">
      <data key="d0">373659</data>
    </edge>
    <edge source="HUN" target="IDN">
      <data key="d0">334741</data>
    </edge>
    <edge source="HUN" target="IRL">
      <data key="d0">1140721</data>
    </edge>
    <edge source="HUN" target="ISR">
      <data key="d0">4272286</data>
    </edge>
    <edge source="HUN" target="ITA">
      <data key="d0">35658463</data>
    </edge>
    <edge source="HUN" target="JPN">
      <data key="d0">3319150</data>
    </edge>
    <edge source="HUN" target="KAZ">
      <data key="d0">14791</data>
    </edge>
    <edge source="HUN" target="JOR">
      <data key="d0">45992</data>
    </edge>
    <edge source="HUN" target="KOR">
      <data key="d0">6741600</data>
    </edge>
    <edge source="HUN" target="LBN">
      <data key="d0">79954</data>
    </edge>
    <edge source="HUN" target="LVA">
      <data key="d0">202785</data>
    </edge>
    <edge source="HUN" target="LTU">
      <data key="d0">103710</data>
    </edge>
    <edge source="HUN" target="MDG">
      <data key="d0">41973</data>
    </edge>
    <edge source="HUN" target="MYS">
      <data key="d0">299749</data>
    </edge>
    <edge source="HUN" target="MUS">
      <data key="d0">30064</data>
    </edge>
    <edge source="HUN" target="MEX">
      <data key="d0">2656436</data>
    </edge>
    <edge source="HUN" target="MDA">
      <data key="d0">711720</data>
    </edge>
    <edge source="HUN" target="MAR">
      <data key="d0">1689299</data>
    </edge>
    <edge source="HUN" target="NLD">
      <data key="d0">19838023</data>
    </edge>
    <edge source="HUN" target="NZL">
      <data key="d0">31095</data>
    </edge>
    <edge source="HUN" target="NOR">
      <data key="d0">2027320</data>
    </edge>
    <edge source="HUN" target="PAK">
      <data key="d0">13777</data>
    </edge>
    <edge source="HUN" target="PHL">
      <data key="d0">54027</data>
    </edge>
    <edge source="HUN" target="POL">
      <data key="d0">49028530</data>
    </edge>
    <edge source="HUN" target="PRT">
      <data key="d0">1078483</data>
    </edge>
    <edge source="HUN" target="ROU">
      <data key="d0">42073140</data>
    </edge>
    <edge source="HUN" target="RUS">
      <data key="d0">2927104</data>
    </edge>
    <edge source="HUN" target="SAU">
      <data key="d0">261173</data>
    </edge>
    <edge source="HUN" target="SRB">
      <data key="d0">3075991</data>
    </edge>
    <edge source="HUN" target="IND">
      <data key="d0">983029</data>
    </edge>
    <edge source="HUN" target="SGP">
      <data key="d0">17729</data>
    </edge>
    <edge source="HUN" target="SVK">
      <data key="d0">41369804</data>
    </edge>
    <edge source="HUN" target="VNM">
      <data key="d0">48992</data>
    </edge>
    <edge source="HUN" target="SVN">
      <data key="d0">4901386</data>
    </edge>
    <edge source="HUN" target="ZAF">
      <data key="d0">6918838</data>
    </edge>
    <edge source="HUN" target="ESP">
      <data key="d0">22903699</data>
    </edge>
    <edge source="HUN" target="SWE">
      <data key="d0">8302289</data>
    </edge>
    <edge source="HUN" target="CHE">
      <data key="d0">19253590</data>
    </edge>
    <edge source="HUN" target="THA">
      <data key="d0">2145752</data>
    </edge>
    <edge source="HUN" target="ARE">
      <data key="d0">1590401</data>
    </edge>
    <edge source="HUN" target="TUR">
      <data key="d0">6429839</data>
    </edge>
    <edge source="HUN" target="UKR">
      <data key="d0">2058456</data>
    </edge>
    <edge source="HUN" target="MKD">
      <data key="d0">171451</data>
    </edge>
    <edge source="HUN" target="EGY">
      <data key="d0">290383</data>
    </edge>
    <edge source="HUN" target="GBR">
      <data key="d0">37897075</data>
    </edge>
    <edge source="HUN" target="USA">
      <data key="d0">24957427</data>
    </edge>
    <edge source="ITA" target="ALB">
      <data key="d0">14460024</data>
    </edge>
    <edge source="ITA" target="DZA">
      <data key="d0">33017800</data>
    </edge>
    <edge source="ITA" target="AZE">
      <data key="d0">27024038</data>
    </edge>
    <edge source="ITA" target="ARG">
      <data key="d0">3693868</data>
    </edge>
    <edge source="ITA" target="AUS">
      <data key="d0">107535487</data>
    </edge>
    <edge source="ITA" target="AUT">
      <data key="d0">154831564</data>
    </edge>
    <edge source="ITA" target="ARM">
      <data key="d0">4315969</data>
    </edge>
    <edge source="ITA" target="BEL">
      <data key="d0">260505867</data>
    </edge>
    <edge source="ITA" target="BOL">
      <data key="d0">117553</data>
    </edge>
    <edge source="ITA" target="BWA">
      <data key="d0">375291</data>
    </edge>
    <edge source="ITA" target="BRA">
      <data key="d0">24842799</data>
    </edge>
    <edge source="ITA" target="BGR">
      <data key="d0">21606599</data>
    </edge>
    <edge source="ITA" target="BLR">
      <data key="d0">5457258</data>
    </edge>
    <edge source="ITA" target="KHM">
      <data key="d0">785214</data>
    </edge>
    <edge source="ITA" target="CMR">
      <data key="d0">4255489</data>
    </edge>
    <edge source="ITA" target="CAN">
      <data key="d0">142383690</data>
    </edge>
    <edge source="ITA" target="CAF">
      <data key="d0">1161959</data>
    </edge>
    <edge source="ITA" target="LKA">
      <data key="d0">1786368</data>
    </edge>
    <edge source="ITA" target="CHL">
      <data key="d0">14822400</data>
    </edge>
    <edge source="ITA" target="CHN">
      <data key="d0">375844473</data>
    </edge>
    <edge source="ITA" target="COL">
      <data key="d0">10472100</data>
    </edge>
    <edge source="ITA" target="CRI">
      <data key="d0">4881004</data>
    </edge>
    <edge source="ITA" target="HRV">
      <data key="d0">55474596</data>
    </edge>
    <edge source="ITA" target="CZE">
      <data key="d0">63199202</data>
    </edge>
    <edge source="ITA" target="BEN">
      <data key="d0">1795145</data>
    </edge>
    <edge source="ITA" target="DNK">
      <data key="d0">64575547</data>
    </edge>
    <edge source="ITA" target="ECU">
      <data key="d0">913555</data>
    </edge>
    <edge source="ITA" target="SLV">
      <data key="d0">771126</data>
    </edge>
    <edge source="ITA" target="ETH">
      <data key="d0">4980366</data>
    </edge>
    <edge source="ITA" target="EST">
      <data key="d0">12070875</data>
    </edge>
    <edge source="ITA" target="FIN">
      <data key="d0">28603865</data>
    </edge>
    <edge source="ITA" target="FRA">
      <data key="d0">1632191330</data>
    </edge>
    <edge source="ITA" target="GEO">
      <data key="d0">8324323</data>
    </edge>
    <edge source="ITA" target="GMB">
      <data key="d0">73979</data>
    </edge>
    <edge source="ITA" target="PSE">
      <data key="d0">154061</data>
    </edge>
    <edge source="ITA" target="DEU">
      <data key="d0">1110433978</data>
    </edge>
    <edge source="ITA" target="GHA">
      <data key="d0">8953675</data>
    </edge>
    <edge source="ITA" target="GRC">
      <data key="d0">83459520</data>
    </edge>
    <edge source="ITA" target="GTM">
      <data key="d0">2589764</data>
    </edge>
    <edge source="ITA" target="HND">
      <data key="d0">510056</data>
    </edge>
    <edge source="ITA" target="HKG">
      <data key="d0">79273995</data>
    </edge>
    <edge source="ITA" target="HUN">
      <data key="d0">37564069</data>
    </edge>
    <edge source="ITA" target="IDN">
      <data key="d0">11668013</data>
    </edge>
    <edge source="ITA" target="IRL">
      <data key="d0">39721797</data>
    </edge>
    <edge source="ITA" target="ISR">
      <data key="d0">129293734</data>
    </edge>
    <edge source="ITA" target="CIV">
      <data key="d0">9397537</data>
    </edge>
    <edge source="ITA" target="JAM">
      <data key="d0">259808</data>
    </edge>
    <edge source="ITA" target="JPN">
      <data key="d0">107643895</data>
    </edge>
    <edge source="ITA" target="KAZ">
      <data key="d0">30322082</data>
    </edge>
    <edge source="ITA" target="JOR">
      <data key="d0">13999720</data>
    </edge>
    <edge source="ITA" target="KOR">
      <data key="d0">105353041</data>
    </edge>
    <edge source="ITA" target="KGZ">
      <data key="d0">2278396</data>
    </edge>
    <edge source="ITA" target="LBN">
      <data key="d0">48541906</data>
    </edge>
    <edge source="ITA" target="LVA">
      <data key="d0">19180832</data>
    </edge>
    <edge source="ITA" target="LTU">
      <data key="d0">22425805</data>
    </edge>
    <edge source="ITA" target="MDG">
      <data key="d0">881224</data>
    </edge>
    <edge source="ITA" target="MWI">
      <data key="d0">66070</data>
    </edge>
    <edge source="ITA" target="MYS">
      <data key="d0">10941084</data>
    </edge>
    <edge source="ITA" target="MRT">
      <data key="d0">301925</data>
    </edge>
    <edge source="ITA" target="MUS">
      <data key="d0">2658596</data>
    </edge>
    <edge source="ITA" target="MEX">
      <data key="d0">71133337</data>
    </edge>
    <edge source="ITA" target="MDA">
      <data key="d0">3881398</data>
    </edge>
    <edge source="ITA" target="MAR">
      <data key="d0">42728803</data>
    </edge>
    <edge source="ITA" target="MOZ">
      <data key="d0">682532</data>
    </edge>
    <edge source="ITA" target="OMN">
      <data key="d0">13670698</data>
    </edge>
    <edge source="ITA" target="NAM">
      <data key="d0">203600</data>
    </edge>
    <edge source="ITA" target="NLD">
      <data key="d0">151358544</data>
    </edge>
    <edge source="ITA" target="NZL">
      <data key="d0">14053266</data>
    </edge>
    <edge source="ITA" target="NIC">
      <data key="d0">1436029</data>
    </edge>
    <edge source="ITA" target="NER">
      <data key="d0">711420</data>
    </edge>
    <edge source="ITA" target="NOR">
      <data key="d0">28861827</data>
    </edge>
    <edge source="ITA" target="PAK">
      <data key="d0">4381191</data>
    </edge>
    <edge source="ITA" target="PAN">
      <data key="d0">19761464</data>
    </edge>
    <edge source="ITA" target="PRY">
      <data key="d0">804629</data>
    </edge>
    <edge source="ITA" target="PER">
      <data key="d0">5071338</data>
    </edge>
    <edge source="ITA" target="PHL">
      <data key="d0">12757406</data>
    </edge>
    <edge source="ITA" target="POL">
      <data key="d0">141932192</data>
    </edge>
    <edge source="ITA" target="PRT">
      <data key="d0">63805427</data>
    </edge>
    <edge source="ITA" target="ROU">
      <data key="d0">72516634</data>
    </edge>
    <edge source="ITA" target="RUS">
      <data key="d0">433740340</data>
    </edge>
    <edge source="ITA" target="SAU">
      <data key="d0">174694684</data>
    </edge>
    <edge source="ITA" target="SEN">
      <data key="d0">7998791</data>
    </edge>
    <edge source="ITA" target="SRB">
      <data key="d0">19911968</data>
    </edge>
    <edge source="ITA" target="IND">
      <data key="d0">67389384</data>
    </edge>
    <edge source="ITA" target="SGP">
      <data key="d0">46831352</data>
    </edge>
    <edge source="ITA" target="SVK">
      <data key="d0">29715928</data>
    </edge>
    <edge source="ITA" target="VNM">
      <data key="d0">23375300</data>
    </edge>
    <edge source="ITA" target="SVN">
      <data key="d0">54737884</data>
    </edge>
    <edge source="ITA" target="ZAF">
      <data key="d0">26689605</data>
    </edge>
    <edge source="ITA" target="ZWE">
      <data key="d0">275132</data>
    </edge>
    <edge source="ITA" target="ESP">
      <data key="d0">374663326</data>
    </edge>
    <edge source="ITA" target="SWE">
      <data key="d0">91927906</data>
    </edge>
    <edge source="ITA" target="CHE">
      <data key="d0">494594415</data>
    </edge>
    <edge source="ITA" target="THA">
      <data key="d0">16355495</data>
    </edge>
    <edge source="ITA" target="TGO">
      <data key="d0">3449035</data>
    </edge>
    <edge source="ITA" target="ARE">
      <data key="d0">245027837</data>
    </edge>
    <edge source="ITA" target="TUN">
      <data key="d0">16480640</data>
    </edge>
    <edge source="ITA" target="TUR">
      <data key="d0">102278026</data>
    </edge>
    <edge source="ITA" target="UGA">
      <data key="d0">4205947</data>
    </edge>
    <edge source="ITA" target="UKR">
      <data key="d0">66357534</data>
    </edge>
    <edge source="ITA" target="MKD">
      <data key="d0">6308901</data>
    </edge>
    <edge source="ITA" target="EGY">
      <data key="d0">39619154</data>
    </edge>
    <edge source="ITA" target="GBR">
      <data key="d0">1059429488</data>
    </edge>
    <edge source="ITA" target="TZA">
      <data key="d0">1115904</data>
    </edge>
    <edge source="ITA" target="USA">
      <data key="d0">1025663992</data>
    </edge>
    <edge source="ITA" target="BFA">
      <data key="d0">693992</data>
    </edge>
    <edge source="ITA" target="URY">
      <data key="d0">2826515</data>
    </edge>
    <edge source="NLD" target="ALB">
      <data key="d0">137366</data>
    </edge>
    <edge source="NLD" target="DZA">
      <data key="d0">921914</data>
    </edge>
    <edge source="NLD" target="AZE">
      <data key="d0">365844</data>
    </edge>
    <edge source="NLD" target="ARG">
      <data key="d0">1149346</data>
    </edge>
    <edge source="NLD" target="AUS">
      <data key="d0">6952365</data>
    </edge>
    <edge source="NLD" target="AUT">
      <data key="d0">36871283</data>
    </edge>
    <edge source="NLD" target="ARM">
      <data key="d0">266075</data>
    </edge>
    <edge source="NLD" target="BEL">
      <data key="d0">658372173</data>
    </edge>
    <edge source="NLD" target="BOL">
      <data key="d0">66859</data>
    </edge>
    <edge source="NLD" target="BRA">
      <data key="d0">2286964</data>
    </edge>
    <edge source="NLD" target="BGR">
      <data key="d0">2572622</data>
    </edge>
    <edge source="NLD" target="BLR">
      <data key="d0">387820</data>
    </edge>
    <edge source="NLD" target="KHM">
      <data key="d0">15979</data>
    </edge>
    <edge source="NLD" target="CMR">
      <data key="d0">215508</data>
    </edge>
    <edge source="NLD" target="CAN">
      <data key="d0">4342322</data>
    </edge>
    <edge source="NLD" target="LKA">
      <data key="d0">257191</data>
    </edge>
    <edge source="NLD" target="CHL">
      <data key="d0">722680</data>
    </edge>
    <edge source="NLD" target="CHN">
      <data key="d0">16279286</data>
    </edge>
    <edge source="NLD" target="COL">
      <data key="d0">246010</data>
    </edge>
    <edge source="NLD" target="CRI">
      <data key="d0">146734</data>
    </edge>
    <edge source="NLD" target="HRV">
      <data key="d0">2154896</data>
    </edge>
    <edge source="NLD" target="CZE">
      <data key="d0">15795162</data>
    </edge>
    <edge source="NLD" target="BEN">
      <data key="d0">38622</data>
    </edge>
    <edge source="NLD" target="DNK">
      <data key="d0">33467300</data>
    </edge>
    <edge source="NLD" target="ECU">
      <data key="d0">82966</data>
    </edge>
    <edge source="NLD" target="ETH">
      <data key="d0">131480</data>
    </edge>
    <edge source="NLD" target="EST">
      <data key="d0">2504326</data>
    </edge>
    <edge source="NLD" target="FIN">
      <data key="d0">13451965</data>
    </edge>
    <edge source="NLD" target="FRA">
      <data key="d0">241589122</data>
    </edge>
    <edge source="NLD" target="GEO">
      <data key="d0">536228</data>
    </edge>
    <edge source="NLD" target="GMB">
      <data key="d0">407641</data>
    </edge>
    <edge source="NLD" target="PSE">
      <data key="d0">65739</data>
    </edge>
    <edge source="NLD" target="DEU">
      <data key="d0">628191449</data>
    </edge>
    <edge source="NLD" target="GHA">
      <data key="d0">1906952</data>
    </edge>
    <edge source="NLD" target="GRC">
      <data key="d0">4564289</data>
    </edge>
    <edge source="NLD" target="GTM">
      <data key="d0">281490</data>
    </edge>
    <edge source="NLD" target="HKG">
      <data key="d0">5583652</data>
    </edge>
    <edge source="NLD" target="HUN">
      <data key="d0">10531717</data>
    </edge>
    <edge source="NLD" target="IDN">
      <data key="d0">313499</data>
    </edge>
    <edge source="NLD" target="IRL">
      <data key="d0">13521137</data>
    </edge>
    <edge source="NLD" target="ISR">
      <data key="d0">5353035</data>
    </edge>
    <edge source="NLD" target="ITA">
      <data key="d0">43135569</data>
    </edge>
    <edge source="NLD" target="CIV">
      <data key="d0">231816</data>
    </edge>
    <edge source="NLD" target="JAM">
      <data key="d0">37632</data>
    </edge>
    <edge source="NLD" target="JPN">
      <data key="d0">11228972</data>
    </edge>
    <edge source="NLD" target="KAZ">
      <data key="d0">1138359</data>
    </edge>
    <edge source="NLD" target="JOR">
      <data key="d0">669684</data>
    </edge>
    <edge source="NLD" target="KOR">
      <data key="d0">3897177</data>
    </edge>
    <edge source="NLD" target="KGZ">
      <data key="d0">45902</data>
    </edge>
    <edge source="NLD" target="LBN">
      <data key="d0">1779353</data>
    </edge>
    <edge source="NLD" target="LVA">
      <data key="d0">1903061</data>
    </edge>
    <edge source="NLD" target="LTU">
      <data key="d0">2737980</data>
    </edge>
    <edge source="NLD" target="MDG">
      <data key="d0">20438</data>
    </edge>
    <edge source="NLD" target="MWI">
      <data key="d0">18468</data>
    </edge>
    <edge source="NLD" target="MYS">
      <data key="d0">795250</data>
    </edge>
    <edge source="NLD" target="MUS">
      <data key="d0">183660</data>
    </edge>
    <edge source="NLD" target="MEX">
      <data key="d0">1242889</data>
    </edge>
    <edge source="NLD" target="MDA">
      <data key="d0">5948286</data>
    </edge>
    <edge source="NLD" target="MAR">
      <data key="d0">2374800</data>
    </edge>
    <edge source="NLD" target="MOZ">
      <data key="d0">222306</data>
    </edge>
    <edge source="NLD" target="OMN">
      <data key="d0">2616211</data>
    </edge>
    <edge source="NLD" target="NAM">
      <data key="d0">20971</data>
    </edge>
    <edge source="NLD" target="NZL">
      <data key="d0">2190188</data>
    </edge>
    <edge source="NLD" target="NOR">
      <data key="d0">33248025</data>
    </edge>
    <edge source="NLD" target="PAK">
      <data key="d0">166831</data>
    </edge>
    <edge source="NLD" target="PAN">
      <data key="d0">287726</data>
    </edge>
    <edge source="NLD" target="PRY">
      <data key="d0">23728</data>
    </edge>
    <edge source="NLD" target="PER">
      <data key="d0">369323</data>
    </edge>
    <edge source="NLD" target="PHL">
      <data key="d0">856353</data>
    </edge>
    <edge source="NLD" target="POL">
      <data key="d0">31450447</data>
    </edge>
    <edge source="NLD" target="PRT">
      <data key="d0">8040468</data>
    </edge>
    <edge source="NLD" target="ROU">
      <data key="d0">9084889</data>
    </edge>
    <edge source="NLD" target="RUS">
      <data key="d0">13254484</data>
    </edge>
    <edge source="NLD" target="SAU">
      <data key="d0">4624103</data>
    </edge>
    <edge source="NLD" target="SEN">
      <data key="d0">442970</data>
    </edge>
    <edge source="NLD" target="SRB">
      <data key="d0">864818</data>
    </edge>
    <edge source="NLD" target="IND">
      <data key="d0">1203696</data>
    </edge>
    <edge source="NLD" target="SGP">
      <data key="d0">3981598</data>
    </edge>
    <edge source="NLD" target="SVK">
      <data key="d0">2647771</data>
    </edge>
    <edge source="NLD" target="VNM">
      <data key="d0">684923</data>
    </edge>
    <edge source="NLD" target="SVN">
      <data key="d0">2017766</data>
    </edge>
    <edge source="NLD" target="ZAF">
      <data key="d0">3160341</data>
    </edge>
    <edge source="NLD" target="ESP">
      <data key="d0">43520875</data>
    </edge>
    <edge source="NLD" target="SWE">
      <data key="d0">41379442</data>
    </edge>
    <edge source="NLD" target="CHE">
      <data key="d0">65950138</data>
    </edge>
    <edge source="NLD" target="THA">
      <data key="d0">2420708</data>
    </edge>
    <edge source="NLD" target="TGO">
      <data key="d0">42628</data>
    </edge>
    <edge source="NLD" target="ARE">
      <data key="d0">15977530</data>
    </edge>
    <edge source="NLD" target="TUN">
      <data key="d0">229440</data>
    </edge>
    <edge source="NLD" target="TUR">
      <data key="d0">7651939</data>
    </edge>
    <edge source="NLD" target="UGA">
      <data key="d0">28790</data>
    </edge>
    <edge source="NLD" target="UKR">
      <data key="d0">1975225</data>
    </edge>
    <edge source="NLD" target="MKD">
      <data key="d0">151319</data>
    </edge>
    <edge source="NLD" target="EGY">
      <data key="d0">777497</data>
    </edge>
    <edge source="NLD" target="GBR">
      <data key="d0">137323461</data>
    </edge>
    <edge source="NLD" target="TZA">
      <data key="d0">101681</data>
    </edge>
    <edge source="NLD" target="USA">
      <data key="d0">42989099</data>
    </edge>
    <edge source="NLD" target="BFA">
      <data key="d0">34687</data>
    </edge>
    <edge source="NLD" target="URY">
      <data key="d0">473907</data>
    </edge>
    <edge source="ROU" target="ALB">
      <data key="d0">145168</data>
    </edge>
    <edge source="ROU" target="DZA">
      <data key="d0">13234291</data>
    </edge>
    <edge source="ROU" target="AZE">
      <data key="d0">458411</data>
    </edge>
    <edge source="ROU" target="ARG">
      <data key="d0">14044</data>
    </edge>
    <edge source="ROU" target="AUS">
      <data key="d0">2548435</data>
    </edge>
    <edge source="ROU" target="AUT">
      <data key="d0">86250474</data>
    </edge>
    <edge source="ROU" target="ARM">
      <data key="d0">198587</data>
    </edge>
    <edge source="ROU" target="BEL">
      <data key="d0">72118808</data>
    </edge>
    <edge source="ROU" target="BRA">
      <data key="d0">227521</data>
    </edge>
    <edge source="ROU" target="BGR">
      <data key="d0">12222931</data>
    </edge>
    <edge source="ROU" target="BLR">
      <data key="d0">443706</data>
    </edge>
    <edge source="ROU" target="KHM">
      <data key="d0">18569</data>
    </edge>
    <edge source="ROU" target="CMR">
      <data key="d0">194084</data>
    </edge>
    <edge source="ROU" target="CAN">
      <data key="d0">10847849</data>
    </edge>
    <edge source="ROU" target="CHL">
      <data key="d0">11681</data>
    </edge>
    <edge source="ROU" target="CHN">
      <data key="d0">16277648</data>
    </edge>
    <edge source="ROU" target="COL">
      <data key="d0">1806147</data>
    </edge>
    <edge source="ROU" target="HRV">
      <data key="d0">6354070</data>
    </edge>
    <edge source="ROU" target="CZE">
      <data key="d0">192394197</data>
    </edge>
    <edge source="ROU" target="DNK">
      <data key="d0">11351987</data>
    </edge>
    <edge source="ROU" target="EST">
      <data key="d0">1965067</data>
    </edge>
    <edge source="ROU" target="FIN">
      <data key="d0">1533619</data>
    </edge>
    <edge source="ROU" target="FRA">
      <data key="d0">352398834</data>
    </edge>
    <edge source="ROU" target="GEO">
      <data key="d0">804375</data>
    </edge>
    <edge source="ROU" target="GMB">
      <data key="d0">204547</data>
    </edge>
    <edge source="ROU" target="DEU">
      <data key="d0">456364302</data>
    </edge>
    <edge source="ROU" target="GHA">
      <data key="d0">25932</data>
    </edge>
    <edge source="ROU" target="GRC">
      <data key="d0">14999726</data>
    </edge>
    <edge source="ROU" target="HKG">
      <data key="d0">161925</data>
    </edge>
    <edge source="ROU" target="HUN">
      <data key="d0">43477718</data>
    </edge>
    <edge source="ROU" target="IRL">
      <data key="d0">2660992</data>
    </edge>
    <edge source="ROU" target="ISR">
      <data key="d0">12223694</data>
    </edge>
    <edge source="ROU" target="ITA">
      <data key="d0">270852502</data>
    </edge>
    <edge source="ROU" target="JPN">
      <data key="d0">1732288</data>
    </edge>
    <edge source="ROU" target="KAZ">
      <data key="d0">296681</data>
    </edge>
    <edge source="ROU" target="JOR">
      <data key="d0">1443885</data>
    </edge>
    <edge source="ROU" target="KOR">
      <data key="d0">247119</data>
    </edge>
    <edge source="ROU" target="LBN">
      <data key="d0">499637</data>
    </edge>
    <edge source="ROU" target="LVA">
      <data key="d0">282199</data>
    </edge>
    <edge source="ROU" target="LTU">
      <data key="d0">1974097</data>
    </edge>
    <edge source="ROU" target="MYS">
      <data key="d0">79832</data>
    </edge>
    <edge source="ROU" target="MEX">
      <data key="d0">370906</data>
    </edge>
    <edge source="ROU" target="MDA">
      <data key="d0">7727746</data>
    </edge>
    <edge source="ROU" target="MAR">
      <data key="d0">6559725</data>
    </edge>
    <edge source="ROU" target="NLD">
      <data key="d0">124854808</data>
    </edge>
    <edge source="ROU" target="NZL">
      <data key="d0">176326</data>
    </edge>
    <edge source="ROU" target="NOR">
      <data key="d0">451022</data>
    </edge>
    <edge source="ROU" target="PHL">
      <data key="d0">17370</data>
    </edge>
    <edge source="ROU" target="POL">
      <data key="d0">45583138</data>
    </edge>
    <edge source="ROU" target="PRT">
      <data key="d0">14619257</data>
    </edge>
    <edge source="ROU" target="RUS">
      <data key="d0">11943570</data>
    </edge>
    <edge source="ROU" target="SAU">
      <data key="d0">19191626</data>
    </edge>
    <edge source="ROU" target="SRB">
      <data key="d0">25684479</data>
    </edge>
    <edge source="ROU" target="IND">
      <data key="d0">48404</data>
    </edge>
    <edge source="ROU" target="SGP">
      <data key="d0">41378</data>
    </edge>
    <edge source="ROU" target="SVK">
      <data key="d0">56660587</data>
    </edge>
    <edge source="ROU" target="VNM">
      <data key="d0">753819</data>
    </edge>
    <edge source="ROU" target="SVN">
      <data key="d0">16192121</data>
    </edge>
    <edge source="ROU" target="ZAF">
      <data key="d0">378176</data>
    </edge>
    <edge source="ROU" target="ESP">
      <data key="d0">68798776</data>
    </edge>
    <edge source="ROU" target="SWE">
      <data key="d0">64739402</data>
    </edge>
    <edge source="ROU" target="CHE">
      <data key="d0">35820303</data>
    </edge>
    <edge source="ROU" target="THA">
      <data key="d0">51346</data>
    </edge>
    <edge source="ROU" target="ARE">
      <data key="d0">21493909</data>
    </edge>
    <edge source="ROU" target="TUN">
      <data key="d0">36496</data>
    </edge>
    <edge source="ROU" target="TUR">
      <data key="d0">13652487</data>
    </edge>
    <edge source="ROU" target="UKR">
      <data key="d0">3757457</data>
    </edge>
    <edge source="ROU" target="MKD">
      <data key="d0">6034140</data>
    </edge>
    <edge source="ROU" target="EGY">
      <data key="d0">444243</data>
    </edge>
    <edge source="ROU" target="GBR">
      <data key="d0">150724885</data>
    </edge>
    <edge source="ROU" target="USA">
      <data key="d0">50673887</data>
    </edge>
    <edge source="SRB" target="ALB">
      <data key="d0">323126</data>
    </edge>
    <edge source="SRB" target="AZE">
      <data key="d0">22193</data>
    </edge>
    <edge source="SRB" target="AUS">
      <data key="d0">41073</data>
    </edge>
    <edge source="SRB" target="AUT">
      <data key="d0">6047695</data>
    </edge>
    <edge source="SRB" target="BEL">
      <data key="d0">9586625</data>
    </edge>
    <edge source="SRB" target="BGR">
      <data key="d0">3680945</data>
    </edge>
    <edge source="SRB" target="BLR">
      <data key="d0">211856</data>
    </edge>
    <edge source="SRB" target="CAN">
      <data key="d0">148729</data>
    </edge>
    <edge source="SRB" target="CHN">
      <data key="d0">438773</data>
    </edge>
    <edge source="SRB" target="HRV">
      <data key="d0">18180029</data>
    </edge>
    <edge source="SRB" target="CZE">
      <data key="d0">76066499</data>
    </edge>
    <edge source="SRB" target="DNK">
      <data key="d0">6294370</data>
    </edge>
    <edge source="SRB" target="EST">
      <data key="d0">166794</data>
    </edge>
    <edge source="SRB" target="FRA">
      <data key="d0">25600300</data>
    </edge>
    <edge source="SRB" target="GEO">
      <data key="d0">50406</data>
    </edge>
    <edge source="SRB" target="DEU">
      <data key="d0">36357771</data>
    </edge>
    <edge source="SRB" target="GRC">
      <data key="d0">3711952</data>
    </edge>
    <edge source="SRB" target="HKG">
      <data key="d0">11718</data>
    </edge>
    <edge source="SRB" target="HUN">
      <data key="d0">2957443</data>
    </edge>
    <edge source="SRB" target="IRL">
      <data key="d0">277218</data>
    </edge>
    <edge source="SRB" target="ISR">
      <data key="d0">379619</data>
    </edge>
    <edge source="SRB" target="ITA">
      <data key="d0">15812664</data>
    </edge>
    <edge source="SRB" target="KAZ">
      <data key="d0">578752</data>
    </edge>
    <edge source="SRB" target="KOR">
      <data key="d0">35091</data>
    </edge>
    <edge source="SRB" target="KGZ">
      <data key="d0">65188</data>
    </edge>
    <edge source="SRB" target="LTU">
      <data key="d0">1288219</data>
    </edge>
    <edge source="SRB" target="MAR">
      <data key="d0">100251</data>
    </edge>
    <edge source="SRB" target="NLD">
      <data key="d0">9844321</data>
    </edge>
    <edge source="SRB" target="NOR">
      <data key="d0">339087</data>
    </edge>
    <edge source="SRB" target="POL">
      <data key="d0">17580390</data>
    </edge>
    <edge source="SRB" target="PRT">
      <data key="d0">123626</data>
    </edge>
    <edge source="SRB" target="ROU">
      <data key="d0">22177388</data>
    </edge>
    <edge source="SRB" target="RUS">
      <data key="d0">5584778</data>
    </edge>
    <edge source="SRB" target="SAU">
      <data key="d0">387992</data>
    </edge>
    <edge source="SRB" target="SGP">
      <data key="d0">30214</data>
    </edge>
    <edge source="SRB" target="SVK">
      <data key="d0">2877076</data>
    </edge>
    <edge source="SRB" target="SVN">
      <data key="d0">23004375</data>
    </edge>
    <edge source="SRB" target="ZWE">
      <data key="d0">30248</data>
    </edge>
    <edge source="SRB" target="ESP">
      <data key="d0">44352750</data>
    </edge>
    <edge source="SRB" target="SWE">
      <data key="d0">1497104</data>
    </edge>
    <edge source="SRB" target="CHE">
      <data key="d0">6928010</data>
    </edge>
    <edge source="SRB" target="ARE">
      <data key="d0">645301</data>
    </edge>
    <edge source="SRB" target="TUR">
      <data key="d0">87640</data>
    </edge>
    <edge source="SRB" target="UKR">
      <data key="d0">298615</data>
    </edge>
    <edge source="SRB" target="MKD">
      <data key="d0">10107868</data>
    </edge>
    <edge source="SRB" target="GBR">
      <data key="d0">6915157</data>
    </edge>
    <edge source="SRB" target="USA">
      <data key="d0">1301320</data>
    </edge>
    <edge source="CHE" target="ALB">
      <data key="d0">110398</data>
    </edge>
    <edge source="CHE" target="DZA">
      <data key="d0">128490</data>
    </edge>
    <edge source="CHE" target="AZE">
      <data key="d0">29462</data>
    </edge>
    <edge source="CHE" target="ARG">
      <data key="d0">102172</data>
    </edge>
    <edge source="CHE" target="AUS">
      <data key="d0">2225257</data>
    </edge>
    <edge source="CHE" target="AUT">
      <data key="d0">51675693</data>
    </edge>
    <edge source="CHE" target="ARM">
      <data key="d0">20396</data>
    </edge>
    <edge source="CHE" target="BEL">
      <data key="d0">15015513</data>
    </edge>
    <edge source="CHE" target="BRA">
      <data key="d0">370892</data>
    </edge>
    <edge source="CHE" target="BGR">
      <data key="d0">143203</data>
    </edge>
    <edge source="CHE" target="BLR">
      <data key="d0">33302</data>
    </edge>
    <edge source="CHE" target="KHM">
      <data key="d0">24708</data>
    </edge>
    <edge source="CHE" target="CMR">
      <data key="d0">327361</data>
    </edge>
    <edge source="CHE" target="CAN">
      <data key="d0">4400007</data>
    </edge>
    <edge source="CHE" target="LKA">
      <data key="d0">99181</data>
    </edge>
    <edge source="CHE" target="CHL">
      <data key="d0">531843</data>
    </edge>
    <edge source="CHE" target="CHN">
      <data key="d0">4417080</data>
    </edge>
    <edge source="CHE" target="COL">
      <data key="d0">71731</data>
    </edge>
    <edge source="CHE" target="CRI">
      <data key="d0">172256</data>
    </edge>
    <edge source="CHE" target="HRV">
      <data key="d0">496952</data>
    </edge>
    <edge source="CHE" target="CZE">
      <data key="d0">1616245</data>
    </edge>
    <edge source="CHE" target="BEN">
      <data key="d0">27224</data>
    </edge>
    <edge source="CHE" target="DNK">
      <data key="d0">3169091</data>
    </edge>
    <edge source="CHE" target="ETH">
      <data key="d0">420399</data>
    </edge>
    <edge source="CHE" target="EST">
      <data key="d0">303642</data>
    </edge>
    <edge source="CHE" target="FIN">
      <data key="d0">595909</data>
    </edge>
    <edge source="CHE" target="FRA">
      <data key="d0">52187047</data>
    </edge>
    <edge source="CHE" target="GEO">
      <data key="d0">47737</data>
    </edge>
    <edge source="CHE" target="GMB">
      <data key="d0">76984</data>
    </edge>
    <edge source="CHE" target="PSE">
      <data key="d0">13302</data>
    </edge>
    <edge source="CHE" target="DEU">
      <data key="d0">281341214</data>
    </edge>
    <edge source="CHE" target="GHA">
      <data key="d0">52739</data>
    </edge>
    <edge source="CHE" target="GRC">
      <data key="d0">495033</data>
    </edge>
    <edge source="CHE" target="HKG">
      <data key="d0">1277707</data>
    </edge>
    <edge source="CHE" target="HUN">
      <data key="d0">5804980</data>
    </edge>
    <edge source="CHE" target="IDN">
      <data key="d0">547760</data>
    </edge>
    <edge source="CHE" target="IRL">
      <data key="d0">907012</data>
    </edge>
    <edge source="CHE" target="ISR">
      <data key="d0">1044047</data>
    </edge>
    <edge source="CHE" target="ITA">
      <data key="d0">20932720</data>
    </edge>
    <edge source="CHE" target="CIV">
      <data key="d0">14669</data>
    </edge>
    <edge source="CHE" target="JPN">
      <data key="d0">7025006</data>
    </edge>
    <edge source="CHE" target="KAZ">
      <data key="d0">68204</data>
    </edge>
    <edge source="CHE" target="JOR">
      <data key="d0">140296</data>
    </edge>
    <edge source="CHE" target="KOR">
      <data key="d0">2232837</data>
    </edge>
    <edge source="CHE" target="LBN">
      <data key="d0">231329</data>
    </edge>
    <edge source="CHE" target="LVA">
      <data key="d0">147333</data>
    </edge>
    <edge source="CHE" target="LTU">
      <data key="d0">267440</data>
    </edge>
    <edge source="CHE" target="MDG">
      <data key="d0">63150</data>
    </edge>
    <edge source="CHE" target="MYS">
      <data key="d0">433424</data>
    </edge>
    <edge source="CHE" target="MUS">
      <data key="d0">25556</data>
    </edge>
    <edge source="CHE" target="MEX">
      <data key="d0">454096</data>
    </edge>
    <edge source="CHE" target="MAR">
      <data key="d0">173379</data>
    </edge>
    <edge source="CHE" target="OMN">
      <data key="d0">690691</data>
    </edge>
    <edge source="CHE" target="NLD">
      <data key="d0">14735580</data>
    </edge>
    <edge source="CHE" target="NZL">
      <data key="d0">230263</data>
    </edge>
    <edge source="CHE" target="NIC">
      <data key="d0">10340</data>
    </edge>
    <edge source="CHE" target="NOR">
      <data key="d0">1668605</data>
    </edge>
    <edge source="CHE" target="PAK">
      <data key="d0">32670</data>
    </edge>
    <edge source="CHE" target="PAN">
      <data key="d0">26216</data>
    </edge>
    <edge source="CHE" target="PRY">
      <data key="d0">125627</data>
    </edge>
    <edge source="CHE" target="PER">
      <data key="d0">202835</data>
    </edge>
    <edge source="CHE" target="PHL">
      <data key="d0">353977</data>
    </edge>
    <edge source="CHE" target="POL">
      <data key="d0">6405188</data>
    </edge>
    <edge source="CHE" target="PRT">
      <data key="d0">1383912</data>
    </edge>
    <edge source="CHE" target="ROU">
      <data key="d0">525855</data>
    </edge>
    <edge source="CHE" target="RUS">
      <data key="d0">5814998</data>
    </edge>
    <edge source="CHE" target="SAU">
      <data key="d0">3192570</data>
    </edge>
    <edge source="CHE" target="SEN">
      <data key="d0">132850</data>
    </edge>
    <edge source="CHE" target="SRB">
      <data key="d0">1747697</data>
    </edge>
    <edge source="CHE" target="IND">
      <data key="d0">789595</data>
    </edge>
    <edge source="CHE" target="SGP">
      <data key="d0">1629547</data>
    </edge>
    <edge source="CHE" target="SVK">
      <data key="d0">186824</data>
    </edge>
    <edge source="CHE" target="VNM">
      <data key="d0">125598</data>
    </edge>
    <edge source="CHE" target="SVN">
      <data key="d0">1082912</data>
    </edge>
    <edge source="CHE" target="ZAF">
      <data key="d0">591378</data>
    </edge>
    <edge source="CHE" target="ESP">
      <data key="d0">5192952</data>
    </edge>
    <edge source="CHE" target="SWE">
      <data key="d0">1311142</data>
    </edge>
    <edge source="CHE" target="THA">
      <data key="d0">819084</data>
    </edge>
    <edge source="CHE" target="TGO">
      <data key="d0">58052</data>
    </edge>
    <edge source="CHE" target="ARE">
      <data key="d0">5518706</data>
    </edge>
    <edge source="CHE" target="TUN">
      <data key="d0">81931</data>
    </edge>
    <edge source="CHE" target="TUR">
      <data key="d0">851260</data>
    </edge>
    <edge source="CHE" target="UKR">
      <data key="d0">328432</data>
    </edge>
    <edge source="CHE" target="MKD">
      <data key="d0">491979</data>
    </edge>
    <edge source="CHE" target="EGY">
      <data key="d0">50388</data>
    </edge>
    <edge source="CHE" target="GBR">
      <data key="d0">17123016</data>
    </edge>
    <edge source="CHE" target="TZA">
      <data key="d0">59691</data>
    </edge>
    <edge source="CHE" target="USA">
      <data key="d0">38915205</data>
    </edge>
    <edge source="CHE" target="BFA">
      <data key="d0">18091</data>
    </edge>
    <edge source="CHE" target="URY">
      <data key="d0">68541</data>
    </edge>
    <edge source="MKD" target="ALB">
      <data key="d0">748789</data>
    </edge>
    <edge source="MKD" target="DZA">
      <data key="d0">84104</data>
    </edge>
    <edge source="MKD" target="AUS">
      <data key="d0">22346</data>
    </edge>
    <edge source="MKD" target="AUT">
      <data key="d0">1058597</data>
    </edge>
    <edge source="MKD" target="BEL">
      <data key="d0">3559391</data>
    </edge>
    <edge source="MKD" target="BGR">
      <data key="d0">2130565</data>
    </edge>
    <edge source="MKD" target="CAN">
      <data key="d0">35734</data>
    </edge>
    <edge source="MKD" target="HRV">
      <data key="d0">2628712</data>
    </edge>
    <edge source="MKD" target="CZE">
      <data key="d0">467260</data>
    </edge>
    <edge source="MKD" target="FRA">
      <data key="d0">1085178</data>
    </edge>
    <edge source="MKD" target="DEU">
      <data key="d0">81615115</data>
    </edge>
    <edge source="MKD" target="GRC">
      <data key="d0">991161</data>
    </edge>
    <edge source="MKD" target="HUN">
      <data key="d0">21402477</data>
    </edge>
    <edge source="MKD" target="ITA">
      <data key="d0">1112825</data>
    </edge>
    <edge source="MKD" target="MDA">
      <data key="d0">3234631</data>
    </edge>
    <edge source="MKD" target="NLD">
      <data key="d0">5710131</data>
    </edge>
    <edge source="MKD" target="NOR">
      <data key="d0">384657</data>
    </edge>
    <edge source="MKD" target="POL">
      <data key="d0">622230</data>
    </edge>
    <edge source="MKD" target="PRT">
      <data key="d0">28179</data>
    </edge>
    <edge source="MKD" target="ROU">
      <data key="d0">6543366</data>
    </edge>
    <edge source="MKD" target="RUS">
      <data key="d0">40001</data>
    </edge>
    <edge source="MKD" target="SRB">
      <data key="d0">7619297</data>
    </edge>
    <edge source="MKD" target="IND">
      <data key="d0">13524</data>
    </edge>
    <edge source="MKD" target="SVK">
      <data key="d0">234304</data>
    </edge>
    <edge source="MKD" target="SVN">
      <data key="d0">2371051</data>
    </edge>
    <edge source="MKD" target="ESP">
      <data key="d0">83860</data>
    </edge>
    <edge source="MKD" target="SWE">
      <data key="d0">247387</data>
    </edge>
    <edge source="MKD" target="CHE">
      <data key="d0">2246225</data>
    </edge>
    <edge source="MKD" target="THA">
      <data key="d0">89034</data>
    </edge>
    <edge source="MKD" target="ARE">
      <data key="d0">21146</data>
    </edge>
    <edge source="MKD" target="TUR">
      <data key="d0">90871</data>
    </edge>
    <edge source="MKD" target="GBR">
      <data key="d0">10846870</data>
    </edge>
    <edge source="MKD" target="USA">
      <data key="d0">159293</data>
    </edge>
    <edge source="GBR" target="ALB">
      <data key="d0">129496</data>
    </edge>
    <edge source="GBR" target="DZA">
      <data key="d0">1191316</data>
    </edge>
    <edge source="GBR" target="AZE">
      <data key="d0">734091</data>
    </edge>
    <edge source="GBR" target="ARG">
      <data key="d0">46030</data>
    </edge>
    <edge source="GBR" target="AUS">
      <data key="d0">33780928</data>
    </edge>
    <edge source="GBR" target="AUT">
      <data key="d0">13872791</data>
    </edge>
    <edge source="GBR" target="ARM">
      <data key="d0">428683</data>
    </edge>
    <edge source="GBR" target="BEL">
      <data key="d0">44040070</data>
    </edge>
    <edge source="GBR" target="BWA">
      <data key="d0">909678</data>
    </edge>
    <edge source="GBR" target="BRA">
      <data key="d0">3047158</data>
    </edge>
    <edge source="GBR" target="BGR">
      <data key="d0">1646746</data>
    </edge>
    <edge source="GBR" target="BLR">
      <data key="d0">51768</data>
    </edge>
    <edge source="GBR" target="KHM">
      <data key="d0">104148</data>
    </edge>
    <edge source="GBR" target="CMR">
      <data key="d0">1494062</data>
    </edge>
    <edge source="GBR" target="CAN">
      <data key="d0">21528256</data>
    </edge>
    <edge source="GBR" target="LKA">
      <data key="d0">143214</data>
    </edge>
    <edge source="GBR" target="CHL">
      <data key="d0">1554005</data>
    </edge>
    <edge source="GBR" target="CHN">
      <data key="d0">107826549</data>
    </edge>
    <edge source="GBR" target="COL">
      <data key="d0">406906</data>
    </edge>
    <edge source="GBR" target="CRI">
      <data key="d0">515434</data>
    </edge>
    <edge source="GBR" target="HRV">
      <data key="d0">1165215</data>
    </edge>
    <edge source="GBR" target="CZE">
      <data key="d0">20176860</data>
    </edge>
    <edge source="GBR" target="BEN">
      <data key="d0">461867</data>
    </edge>
    <edge source="GBR" target="DNK">
      <data key="d0">13100304</data>
    </edge>
    <edge source="GBR" target="ECU">
      <data key="d0">286821</data>
    </edge>
    <edge source="GBR" target="SLV">
      <data key="d0">1863725</data>
    </edge>
    <edge source="GBR" target="ETH">
      <data key="d0">4265871</data>
    </edge>
    <edge source="GBR" target="EST">
      <data key="d0">1369087</data>
    </edge>
    <edge source="GBR" target="FIN">
      <data key="d0">10732344</data>
    </edge>
    <edge source="GBR" target="FRA">
      <data key="d0">282640932</data>
    </edge>
    <edge source="GBR" target="GEO">
      <data key="d0">547220</data>
    </edge>
    <edge source="GBR" target="GMB">
      <data key="d0">3032294</data>
    </edge>
    <edge source="GBR" target="DEU">
      <data key="d0">217895899</data>
    </edge>
    <edge source="GBR" target="GHA">
      <data key="d0">6350161</data>
    </edge>
    <edge source="GBR" target="GRC">
      <data key="d0">2989171</data>
    </edge>
    <edge source="GBR" target="GTM">
      <data key="d0">21882</data>
    </edge>
    <edge source="GBR" target="HND">
      <data key="d0">56033</data>
    </edge>
    <edge source="GBR" target="HKG">
      <data key="d0">61200736</data>
    </edge>
    <edge source="GBR" target="HUN">
      <data key="d0">8076596</data>
    </edge>
    <edge source="GBR" target="IDN">
      <data key="d0">2793817</data>
    </edge>
    <edge source="GBR" target="IRL">
      <data key="d0">363024368</data>
    </edge>
    <edge source="GBR" target="ISR">
      <data key="d0">6674184</data>
    </edge>
    <edge source="GBR" target="ITA">
      <data key="d0">39586258</data>
    </edge>
    <edge source="GBR" target="CIV">
      <data key="d0">1274895</data>
    </edge>
    <edge source="GBR" target="JAM">
      <data key="d0">189572</data>
    </edge>
    <edge source="GBR" target="JPN">
      <data key="d0">27883984</data>
    </edge>
    <edge source="GBR" target="KAZ">
      <data key="d0">1463146</data>
    </edge>
    <edge source="GBR" target="JOR">
      <data key="d0">4397581</data>
    </edge>
    <edge source="GBR" target="KOR">
      <data key="d0">7723526</data>
    </edge>
    <edge source="GBR" target="KGZ">
      <data key="d0">28034</data>
    </edge>
    <edge source="GBR" target="LBN">
      <data key="d0">2821444</data>
    </edge>
    <edge source="GBR" target="LVA">
      <data key="d0">1282750</data>
    </edge>
    <edge source="GBR" target="LTU">
      <data key="d0">1760257</data>
    </edge>
    <edge source="GBR" target="MWI">
      <data key="d0">51218</data>
    </edge>
    <edge source="GBR" target="MYS">
      <data key="d0">13913257</data>
    </edge>
    <edge source="GBR" target="MRT">
      <data key="d0">111646</data>
    </edge>
    <edge source="GBR" target="MUS">
      <data key="d0">814258</data>
    </edge>
    <edge source="GBR" target="MEX">
      <data key="d0">1980068</data>
    </edge>
    <edge source="GBR" target="MDA">
      <data key="d0">155568</data>
    </edge>
    <edge source="GBR" target="MAR">
      <data key="d0">2536792</data>
    </edge>
    <edge source="GBR" target="MOZ">
      <data key="d0">171125</data>
    </edge>
    <edge source="GBR" target="OMN">
      <data key="d0">4197767</data>
    </edge>
    <edge source="GBR" target="NAM">
      <data key="d0">318844</data>
    </edge>
    <edge source="GBR" target="NLD">
      <data key="d0">74657641</data>
    </edge>
    <edge source="GBR" target="NZL">
      <data key="d0">7863826</data>
    </edge>
    <edge source="GBR" target="NOR">
      <data key="d0">14138142</data>
    </edge>
    <edge source="GBR" target="PAK">
      <data key="d0">2077556</data>
    </edge>
    <edge source="GBR" target="PAN">
      <data key="d0">243982</data>
    </edge>
    <edge source="GBR" target="PRY">
      <data key="d0">42951</data>
    </edge>
    <edge source="GBR" target="PER">
      <data key="d0">253075</data>
    </edge>
    <edge source="GBR" target="PHL">
      <data key="d0">3527741</data>
    </edge>
    <edge source="GBR" target="POL">
      <data key="d0">26130415</data>
    </edge>
    <edge source="GBR" target="PRT">
      <data key="d0">6812445</data>
    </edge>
    <edge source="GBR" target="ROU">
      <data key="d0">5039455</data>
    </edge>
    <edge source="GBR" target="RUS">
      <data key="d0">27100164</data>
    </edge>
    <edge source="GBR" target="SAU">
      <data key="d0">24327268</data>
    </edge>
    <edge source="GBR" target="SEN">
      <data key="d0">848570</data>
    </edge>
    <edge source="GBR" target="SRB">
      <data key="d0">1056820</data>
    </edge>
    <edge source="GBR" target="IND">
      <data key="d0">14825102</data>
    </edge>
    <edge source="GBR" target="SGP">
      <data key="d0">12781945</data>
    </edge>
    <edge source="GBR" target="SVK">
      <data key="d0">6439233</data>
    </edge>
    <edge source="GBR" target="VNM">
      <data key="d0">1570810</data>
    </edge>
    <edge source="GBR" target="SVN">
      <data key="d0">1190718</data>
    </edge>
    <edge source="GBR" target="ZAF">
      <data key="d0">11705913</data>
    </edge>
    <edge source="GBR" target="ZWE">
      <data key="d0">143548</data>
    </edge>
    <edge source="GBR" target="ESP">
      <data key="d0">43953863</data>
    </edge>
    <edge source="GBR" target="SWE">
      <data key="d0">38217825</data>
    </edge>
    <edge source="GBR" target="CHE">
      <data key="d0">41457752</data>
    </edge>
    <edge source="GBR" target="THA">
      <data key="d0">4097995</data>
    </edge>
    <edge source="GBR" target="TGO">
      <data key="d0">534284</data>
    </edge>
    <edge source="GBR" target="ARE">
      <data key="d0">85429280</data>
    </edge>
    <edge source="GBR" target="TUN">
      <data key="d0">930544</data>
    </edge>
    <edge source="GBR" target="TUR">
      <data key="d0">26813444</data>
    </edge>
    <edge source="GBR" target="UGA">
      <data key="d0">360808</data>
    </edge>
    <edge source="GBR" target="UKR">
      <data key="d0">2735557</data>
    </edge>
    <edge source="GBR" target="MKD">
      <data key="d0">169852</data>
    </edge>
    <edge source="GBR" target="EGY">
      <data key="d0">3340046</data>
    </edge>
    <edge source="GBR" target="TZA">
      <data key="d0">3518166</data>
    </edge>
    <edge source="GBR" target="USA">
      <data key="d0">703109268</data>
    </edge>
    <edge source="GBR" target="BFA">
      <data key="d0">209055</data>
    </edge>
    <edge source="GBR" target="URY">
      <data key="d0">364790</data>
    </edge>
    <edge source="DZA" target="FRA">
      <data key="d0">12547</data>
    </edge>
    <edge source="DZA" target="ARE">
      <data key="d0">41351</data>
    </edge>
    <edge source="DZA" target="TUN">
      <data key="d0">33560</data>
    </edge>
    <edge source="ARE" target="DZA">
      <data key="d0">4606054</data>
    </edge>
    <edge source="ARE" target="AZE">
      <data key="d0">611525</data>
    </edge>
    <edge source="ARE" target="AUS">
      <data key="d0">1110444</data>
    </edge>
    <edge source="ARE" target="AUT">
      <data key="d0">66222</data>
    </edge>
    <edge source="ARE" target="ARM">
      <data key="d0">837150</data>
    </edge>
    <edge source="ARE" target="BEL">
      <data key="d0">232159</data>
    </edge>
    <edge source="ARE" target="BWA">
      <data key="d0">13615</data>
    </edge>
    <edge source="ARE" target="BGR">
      <data key="d0">19626</data>
    </edge>
    <edge source="ARE" target="BDI">
      <data key="d0">89636</data>
    </edge>
    <edge source="ARE" target="KHM">
      <data key="d0">56786</data>
    </edge>
    <edge source="ARE" target="CMR">
      <data key="d0">1370287</data>
    </edge>
    <edge source="ARE" target="CAN">
      <data key="d0">398004</data>
    </edge>
    <edge source="ARE" target="CAF">
      <data key="d0">137645</data>
    </edge>
    <edge source="ARE" target="LKA">
      <data key="d0">1990491</data>
    </edge>
    <edge source="ARE" target="CHN">
      <data key="d0">2821748</data>
    </edge>
    <edge source="ARE" target="CZE">
      <data key="d0">43948</data>
    </edge>
    <edge source="ARE" target="BEN">
      <data key="d0">324412</data>
    </edge>
    <edge source="ARE" target="DNK">
      <data key="d0">181247</data>
    </edge>
    <edge source="ARE" target="ETH">
      <data key="d0">2256716</data>
    </edge>
    <edge source="ARE" target="FIN">
      <data key="d0">82450</data>
    </edge>
    <edge source="ARE" target="FRA">
      <data key="d0">2074603</data>
    </edge>
    <edge source="ARE" target="GEO">
      <data key="d0">484086</data>
    </edge>
    <edge source="ARE" target="GMB">
      <data key="d0">462166</data>
    </edge>
    <edge source="ARE" target="DEU">
      <data key="d0">783284</data>
    </edge>
    <edge source="ARE" target="GHA">
      <data key="d0">1335911</data>
    </edge>
    <edge source="ARE" target="GRC">
      <data key="d0">117827</data>
    </edge>
    <edge source="ARE" target="HKG">
      <data key="d0">115495</data>
    </edge>
    <edge source="ARE" target="HUN">
      <data key="d0">35245</data>
    </edge>
    <edge source="ARE" target="IDN">
      <data key="d0">222378</data>
    </edge>
    <edge source="ARE" target="IRL">
      <data key="d0">74925</data>
    </edge>
    <edge source="ARE" target="ITA">
      <data key="d0">624175</data>
    </edge>
    <edge source="ARE" target="CIV">
      <data key="d0">663729</data>
    </edge>
    <edge source="ARE" target="JPN">
      <data key="d0">118279</data>
    </edge>
    <edge source="ARE" target="KAZ">
      <data key="d0">252461</data>
    </edge>
    <edge source="ARE" target="JOR">
      <data key="d0">1978345</data>
    </edge>
    <edge source="ARE" target="KOR">
      <data key="d0">166131</data>
    </edge>
    <edge source="ARE" target="KGZ">
      <data key="d0">108503</data>
    </edge>
    <edge source="ARE" target="LBN">
      <data key="d0">2869418</data>
    </edge>
    <edge source="ARE" target="LTU">
      <data key="d0">328838</data>
    </edge>
    <edge source="ARE" target="MDG">
      <data key="d0">116415</data>
    </edge>
    <edge source="ARE" target="MWI">
      <data key="d0">210219</data>
    </edge>
    <edge source="ARE" target="MYS">
      <data key="d0">554934</data>
    </edge>
    <edge source="ARE" target="MRT">
      <data key="d0">536123</data>
    </edge>
    <edge source="ARE" target="MUS">
      <data key="d0">54660</data>
    </edge>
    <edge source="ARE" target="MEX">
      <data key="d0">106330</data>
    </edge>
    <edge source="ARE" target="MDA">
      <data key="d0">12268</data>
    </edge>
    <edge source="ARE" target="MAR">
      <data key="d0">693742</data>
    </edge>
    <edge source="ARE" target="MOZ">
      <data key="d0">1305429</data>
    </edge>
    <edge source="ARE" target="OMN">
      <data key="d0">52684939</data>
    </edge>
    <edge source="ARE" target="NLD">
      <data key="d0">754753</data>
    </edge>
    <edge source="ARE" target="NZL">
      <data key="d0">63190</data>
    </edge>
    <edge source="ARE" target="NIC">
      <data key="d0">152104</data>
    </edge>
    <edge source="ARE" target="NER">
      <data key="d0">255092</data>
    </edge>
    <edge source="ARE" target="NOR">
      <data key="d0">61255</data>
    </edge>
    <edge source="ARE" target="PAK">
      <data key="d0">3276855</data>
    </edge>
    <edge source="ARE" target="PAN">
      <data key="d0">16254</data>
    </edge>
    <edge source="ARE" target="PER">
      <data key="d0">26564</data>
    </edge>
    <edge source="ARE" target="PHL">
      <data key="d0">1181705</data>
    </edge>
    <edge source="ARE" target="POL">
      <data key="d0">118043</data>
    </edge>
    <edge source="ARE" target="PRT">
      <data key="d0">69349</data>
    </edge>
    <edge source="ARE" target="ROU">
      <data key="d0">30353</data>
    </edge>
    <edge source="ARE" target="RUS">
      <data key="d0">322488</data>
    </edge>
    <edge source="ARE" target="SAU">
      <data key="d0">15345164</data>
    </edge>
    <edge source="ARE" target="SEN">
      <data key="d0">1457194</data>
    </edge>
    <edge source="ARE" target="IND">
      <data key="d0">6541404</data>
    </edge>
    <edge source="ARE" target="SGP">
      <data key="d0">266543</data>
    </edge>
    <edge source="ARE" target="VNM">
      <data key="d0">13671</data>
    </edge>
    <edge source="ARE" target="SVN">
      <data key="d0">26792</data>
    </edge>
    <edge source="ARE" target="ZAF">
      <data key="d0">541406</data>
    </edge>
    <edge source="ARE" target="ZWE">
      <data key="d0">40850</data>
    </edge>
    <edge source="ARE" target="ESP">
      <data key="d0">311997</data>
    </edge>
    <edge source="ARE" target="SWE">
      <data key="d0">61007</data>
    </edge>
    <edge source="ARE" target="CHE">
      <data key="d0">608268</data>
    </edge>
    <edge source="ARE" target="THA">
      <data key="d0">128344</data>
    </edge>
    <edge source="ARE" target="TGO">
      <data key="d0">286605</data>
    </edge>
    <edge source="ARE" target="TUN">
      <data key="d0">154631</data>
    </edge>
    <edge source="ARE" target="TUR">
      <data key="d0">412380</data>
    </edge>
    <edge source="ARE" target="UGA">
      <data key="d0">551158</data>
    </edge>
    <edge source="ARE" target="UKR">
      <data key="d0">26015</data>
    </edge>
    <edge source="ARE" target="EGY">
      <data key="d0">4388084</data>
    </edge>
    <edge source="ARE" target="GBR">
      <data key="d0">2491197</data>
    </edge>
    <edge source="ARE" target="TZA">
      <data key="d0">4912255</data>
    </edge>
    <edge source="ARE" target="USA">
      <data key="d0">2402148</data>
    </edge>
    <edge source="TUN" target="DZA">
      <data key="d0">2673505</data>
    </edge>
    <edge source="TUN" target="BEL">
      <data key="d0">55327</data>
    </edge>
    <edge source="TUN" target="BRA">
      <data key="d0">54323</data>
    </edge>
    <edge source="TUN" target="CMR">
      <data key="d0">507631</data>
    </edge>
    <edge source="TUN" target="CAF">
      <data key="d0">16079</data>
    </edge>
    <edge source="TUN" target="CZE">
      <data key="d0">9872741</data>
    </edge>
    <edge source="TUN" target="BEN">
      <data key="d0">19086</data>
    </edge>
    <edge source="TUN" target="FRA">
      <data key="d0">123708526</data>
    </edge>
    <edge source="TUN" target="DEU">
      <data key="d0">2432890</data>
    </edge>
    <edge source="TUN" target="ITA">
      <data key="d0">4970839</data>
    </edge>
    <edge source="TUN" target="CIV">
      <data key="d0">102266</data>
    </edge>
    <edge source="TUN" target="MRT">
      <data key="d0">82886</data>
    </edge>
    <edge source="TUN" target="MAR">
      <data key="d0">159210</data>
    </edge>
    <edge source="TUN" target="OMN">
      <data key="d0">17364</data>
    </edge>
    <edge source="TUN" target="SAU">
      <data key="d0">66219</data>
    </edge>
    <edge source="TUN" target="SEN">
      <data key="d0">94298</data>
    </edge>
    <edge source="TUN" target="ESP">
      <data key="d0">21600</data>
    </edge>
    <edge source="TUN" target="SWE">
      <data key="d0">11672</data>
    </edge>
    <edge source="TUN" target="CHE">
      <data key="d0">53450</data>
    </edge>
    <edge source="TUN" target="TGO">
      <data key="d0">10676</data>
    </edge>
    <edge source="TUN" target="ARE">
      <data key="d0">336706</data>
    </edge>
    <edge source="TUN" target="GBR">
      <data key="d0">4800921</data>
    </edge>
    <edge source="TUN" target="USA">
      <data key="d0">1826700</data>
    </edge>
    <edge source="AZE" target="GEO">
      <data key="d0">304599</data>
    </edge>
    <edge source="AZE" target="ISR">
      <data key="d0">41400</data>
    </edge>
    <edge source="AZE" target="KAZ">
      <data key="d0">503075</data>
    </edge>
    <edge source="AZE" target="OMN">
      <data key="d0">10623</data>
    </edge>
    <edge source="AZE" target="RUS">
      <data key="d0">273219</data>
    </edge>
    <edge source="AZE" target="ARE">
      <data key="d0">16857</data>
    </edge>
    <edge source="AZE" target="TUR">
      <data key="d0">22231</data>
    </edge>
    <edge source="AZE" target="GBR">
      <data key="d0">103053</data>
    </edge>
    <edge source="AZE" target="USA">
      <data key="d0">93324</data>
    </edge>
    <edge source="GEO" target="AZE">
      <data key="d0">472971</data>
    </edge>
    <edge source="GEO" target="ARM">
      <data key="d0">404585</data>
    </edge>
    <edge source="GEO" target="DEU">
      <data key="d0">48741</data>
    </edge>
    <edge source="GEO" target="GHA">
      <data key="d0">15354</data>
    </edge>
    <edge source="GEO" target="GRC">
      <data key="d0">41655</data>
    </edge>
    <edge source="GEO" target="ITA">
      <data key="d0">25454</data>
    </edge>
    <edge source="GEO" target="KAZ">
      <data key="d0">91670</data>
    </edge>
    <edge source="GEO" target="KGZ">
      <data key="d0">65124</data>
    </edge>
    <edge source="GEO" target="RUS">
      <data key="d0">38709</data>
    </edge>
    <edge source="GEO" target="SGP">
      <data key="d0">72212</data>
    </edge>
    <edge source="GEO" target="ARE">
      <data key="d0">21817</data>
    </edge>
    <edge source="GEO" target="TUR">
      <data key="d0">72530</data>
    </edge>
    <edge source="GEO" target="GBR">
      <data key="d0">13528</data>
    </edge>
    <edge source="GEO" target="USA">
      <data key="d0">55248</data>
    </edge>
    <edge source="ISR" target="ALB">
      <data key="d0">16000</data>
    </edge>
    <edge source="ISR" target="AZE">
      <data key="d0">410000</data>
    </edge>
    <edge source="ISR" target="ARG">
      <data key="d0">1017000</data>
    </edge>
    <edge source="ISR" target="AUS">
      <data key="d0">773000</data>
    </edge>
    <edge source="ISR" target="AUT">
      <data key="d0">73000</data>
    </edge>
    <edge source="ISR" target="ARM">
      <data key="d0">83000</data>
    </edge>
    <edge source="ISR" target="BEL">
      <data key="d0">7018000</data>
    </edge>
    <edge source="ISR" target="BRA">
      <data key="d0">291000</data>
    </edge>
    <edge source="ISR" target="BGR">
      <data key="d0">57000</data>
    </edge>
    <edge source="ISR" target="BLR">
      <data key="d0">15000</data>
    </edge>
    <edge source="ISR" target="CMR">
      <data key="d0">340000</data>
    </edge>
    <edge source="ISR" target="CAN">
      <data key="d0">3423000</data>
    </edge>
    <edge source="ISR" target="CHL">
      <data key="d0">522000</data>
    </edge>
    <edge source="ISR" target="CHN">
      <data key="d0">791000</data>
    </edge>
    <edge source="ISR" target="COL">
      <data key="d0">114000</data>
    </edge>
    <edge source="ISR" target="CRI">
      <data key="d0">359000</data>
    </edge>
    <edge source="ISR" target="HRV">
      <data key="d0">44000</data>
    </edge>
    <edge source="ISR" target="CZE">
      <data key="d0">362000</data>
    </edge>
    <edge source="ISR" target="DNK">
      <data key="d0">895000</data>
    </edge>
    <edge source="ISR" target="FIN">
      <data key="d0">36000</data>
    </edge>
    <edge source="ISR" target="FRA">
      <data key="d0">13037000</data>
    </edge>
    <edge source="ISR" target="GEO">
      <data key="d0">1826000</data>
    </edge>
    <edge source="ISR" target="DEU">
      <data key="d0">7360000</data>
    </edge>
    <edge source="ISR" target="GHA">
      <data key="d0">584000</data>
    </edge>
    <edge source="ISR" target="GRC">
      <data key="d0">1294000</data>
    </edge>
    <edge source="ISR" target="GTM">
      <data key="d0">19000</data>
    </edge>
    <edge source="ISR" target="HND">
      <data key="d0">47000</data>
    </edge>
    <edge source="ISR" target="HUN">
      <data key="d0">334000</data>
    </edge>
    <edge source="ISR" target="IRL">
      <data key="d0">39000</data>
    </edge>
    <edge source="ISR" target="ITA">
      <data key="d0">3911000</data>
    </edge>
    <edge source="ISR" target="JAM">
      <data key="d0">37000</data>
    </edge>
    <edge source="ISR" target="JPN">
      <data key="d0">294000</data>
    </edge>
    <edge source="ISR" target="JOR">
      <data key="d0">121000</data>
    </edge>
    <edge source="ISR" target="KOR">
      <data key="d0">640000</data>
    </edge>
    <edge source="ISR" target="LVA">
      <data key="d0">24000</data>
    </edge>
    <edge source="ISR" target="LTU">
      <data key="d0">87000</data>
    </edge>
    <edge source="ISR" target="MUS">
      <data key="d0">33000</data>
    </edge>
    <edge source="ISR" target="MEX">
      <data key="d0">2156000</data>
    </edge>
    <edge source="ISR" target="MDA">
      <data key="d0">107000</data>
    </edge>
    <edge source="ISR" target="NLD">
      <data key="d0">2271000</data>
    </edge>
    <edge source="ISR" target="NZL">
      <data key="d0">275000</data>
    </edge>
    <edge source="ISR" target="NIC">
      <data key="d0">53000</data>
    </edge>
    <edge source="ISR" target="NOR">
      <data key="d0">507000</data>
    </edge>
    <edge source="ISR" target="PAN">
      <data key="d0">60000</data>
    </edge>
    <edge source="ISR" target="PRY">
      <data key="d0">108000</data>
    </edge>
    <edge source="ISR" target="PER">
      <data key="d0">513000</data>
    </edge>
    <edge source="ISR" target="PHL">
      <data key="d0">520000</data>
    </edge>
    <edge source="ISR" target="POL">
      <data key="d0">3242000</data>
    </edge>
    <edge source="ISR" target="PRT">
      <data key="d0">54000</data>
    </edge>
    <edge source="ISR" target="ROU">
      <data key="d0">6153000</data>
    </edge>
    <edge source="ISR" target="RUS">
      <data key="d0">5629000</data>
    </edge>
    <edge source="ISR" target="SEN">
      <data key="d0">264000</data>
    </edge>
    <edge source="ISR" target="IND">
      <data key="d0">31000</data>
    </edge>
    <edge source="ISR" target="SGP">
      <data key="d0">287000</data>
    </edge>
    <edge source="ISR" target="SVK">
      <data key="d0">135000</data>
    </edge>
    <edge source="ISR" target="VNM">
      <data key="d0">11000</data>
    </edge>
    <edge source="ISR" target="SVN">
      <data key="d0">3205000</data>
    </edge>
    <edge source="ISR" target="ZAF">
      <data key="d0">256000</data>
    </edge>
    <edge source="ISR" target="ESP">
      <data key="d0">7833000</data>
    </edge>
    <edge source="ISR" target="SWE">
      <data key="d0">2674000</data>
    </edge>
    <edge source="ISR" target="CHE">
      <data key="d0">20000</data>
    </edge>
    <edge source="ISR" target="THA">
      <data key="d0">117000</data>
    </edge>
    <edge source="ISR" target="TUR">
      <data key="d0">1263000</data>
    </edge>
    <edge source="ISR" target="UGA">
      <data key="d0">18000</data>
    </edge>
    <edge source="ISR" target="UKR">
      <data key="d0">514000</data>
    </edge>
    <edge source="ISR" target="GBR">
      <data key="d0">9669000</data>
    </edge>
    <edge source="ISR" target="TZA">
      <data key="d0">11000</data>
    </edge>
    <edge source="ISR" target="USA">
      <data key="d0">32759000</data>
    </edge>
    <edge source="ISR" target="URY">
      <data key="d0">31000</data>
    </edge>
    <edge source="KAZ" target="AZE">
      <data key="d0">198655</data>
    </edge>
    <edge source="KAZ" target="AUT">
      <data key="d0">37207</data>
    </edge>
    <edge source="KAZ" target="BLR">
      <data key="d0">992845</data>
    </edge>
    <edge source="KAZ" target="CHN">
      <data key="d0">12414</data>
    </edge>
    <edge source="KAZ" target="CZE">
      <data key="d0">25985</data>
    </edge>
    <edge source="KAZ" target="FRA">
      <data key="d0">66595</data>
    </edge>
    <edge source="KAZ" target="GEO">
      <data key="d0">28968</data>
    </edge>
    <edge source="KAZ" target="DEU">
      <data key="d0">36375</data>
    </edge>
    <edge source="KAZ" target="KGZ">
      <data key="d0">974625</data>
    </edge>
    <edge source="KAZ" target="LTU">
      <data key="d0">23823</data>
    </edge>
    <edge source="KAZ" target="RUS">
      <data key="d0">2104187</data>
    </edge>
    <edge source="KAZ" target="UKR">
      <data key="d0">17468</data>
    </edge>
    <edge source="KAZ" target="EGY">
      <data key="d0">122916</data>
    </edge>
    <edge source="KAZ" target="GBR">
      <data key="d0">41986</data>
    </edge>
    <edge source="KAZ" target="USA">
      <data key="d0">15033</data>
    </edge>
    <edge source="OMN" target="AUS">
      <data key="d0">73980</data>
    </edge>
    <edge source="OMN" target="LKA">
      <data key="d0">63473</data>
    </edge>
    <edge source="OMN" target="CZE">
      <data key="d0">36315</data>
    </edge>
    <edge source="OMN" target="GEO">
      <data key="d0">18208</data>
    </edge>
    <edge source="OMN" target="DEU">
      <data key="d0">58770</data>
    </edge>
    <edge source="OMN" target="JAM">
      <data key="d0">39618</data>
    </edge>
    <edge source="OMN" target="JOR">
      <data key="d0">622613</data>
    </edge>
    <edge source="OMN" target="NAM">
      <data key="d0">83408</data>
    </edge>
    <edge source="OMN" target="SAU">
      <data key="d0">12786089</data>
    </edge>
    <edge source="OMN" target="IND">
      <data key="d0">37353</data>
    </edge>
    <edge source="OMN" target="ZAF">
      <data key="d0">71030</data>
    </edge>
    <edge source="OMN" target="ARE">
      <data key="d0">22237066</data>
    </edge>
    <edge source="OMN" target="GBR">
      <data key="d0">547039</data>
    </edge>
    <edge source="OMN" target="TZA">
      <data key="d0">80828</data>
    </edge>
    <edge source="OMN" target="USA">
      <data key="d0">65514</data>
    </edge>
    <edge source="RUS" target="DZA">
      <data key="d0">1090678</data>
    </edge>
    <edge source="RUS" target="AZE">
      <data key="d0">1283750</data>
    </edge>
    <edge source="RUS" target="AUS">
      <data key="d0">603453</data>
    </edge>
    <edge source="RUS" target="AUT">
      <data key="d0">2197926</data>
    </edge>
    <edge source="RUS" target="ARM">
      <data key="d0">2978991</data>
    </edge>
    <edge source="RUS" target="BEL">
      <data key="d0">290574</data>
    </edge>
    <edge source="RUS" target="BGR">
      <data key="d0">227202</data>
    </edge>
    <edge source="RUS" target="BLR">
      <data key="d0">26565706</data>
    </edge>
    <edge source="RUS" target="CAN">
      <data key="d0">1507427</data>
    </edge>
    <edge source="RUS" target="CHN">
      <data key="d0">5016403</data>
    </edge>
    <edge source="RUS" target="HRV">
      <data key="d0">549118</data>
    </edge>
    <edge source="RUS" target="CZE">
      <data key="d0">1666023</data>
    </edge>
    <edge source="RUS" target="DNK">
      <data key="d0">714161</data>
    </edge>
    <edge source="RUS" target="EST">
      <data key="d0">2404254</data>
    </edge>
    <edge source="RUS" target="FIN">
      <data key="d0">149158</data>
    </edge>
    <edge source="RUS" target="FRA">
      <data key="d0">3711443</data>
    </edge>
    <edge source="RUS" target="GEO">
      <data key="d0">2793583</data>
    </edge>
    <edge source="RUS" target="DEU">
      <data key="d0">29448518</data>
    </edge>
    <edge source="RUS" target="GHA">
      <data key="d0">18515</data>
    </edge>
    <edge source="RUS" target="GRC">
      <data key="d0">102806</data>
    </edge>
    <edge source="RUS" target="HKG">
      <data key="d0">36713</data>
    </edge>
    <edge source="RUS" target="HUN">
      <data key="d0">5620280</data>
    </edge>
    <edge source="RUS" target="ISR">
      <data key="d0">389933</data>
    </edge>
    <edge source="RUS" target="ITA">
      <data key="d0">5781222</data>
    </edge>
    <edge source="RUS" target="JPN">
      <data key="d0">445475</data>
    </edge>
    <edge source="RUS" target="KAZ">
      <data key="d0">95278114</data>
    </edge>
    <edge source="RUS" target="KOR">
      <data key="d0">19810</data>
    </edge>
    <edge source="RUS" target="KGZ">
      <data key="d0">5402795</data>
    </edge>
    <edge source="RUS" target="LBN">
      <data key="d0">29240</data>
    </edge>
    <edge source="RUS" target="LVA">
      <data key="d0">2340745</data>
    </edge>
    <edge source="RUS" target="LTU">
      <data key="d0">5841402</data>
    </edge>
    <edge source="RUS" target="MEX">
      <data key="d0">10961</data>
    </edge>
    <edge source="RUS" target="MDA">
      <data key="d0">836237</data>
    </edge>
    <edge source="RUS" target="NLD">
      <data key="d0">2357515</data>
    </edge>
    <edge source="RUS" target="NIC">
      <data key="d0">49816</data>
    </edge>
    <edge source="RUS" target="NOR">
      <data key="d0">22911</data>
    </edge>
    <edge source="RUS" target="POL">
      <data key="d0">5327702</data>
    </edge>
    <edge source="RUS" target="PRT">
      <data key="d0">1103841</data>
    </edge>
    <edge source="RUS" target="ROU">
      <data key="d0">606420</data>
    </edge>
    <edge source="RUS" target="SRB">
      <data key="d0">495495</data>
    </edge>
    <edge source="RUS" target="IND">
      <data key="d0">164153</data>
    </edge>
    <edge source="RUS" target="SVK">
      <data key="d0">611262</data>
    </edge>
    <edge source="RUS" target="VNM">
      <data key="d0">37636</data>
    </edge>
    <edge source="RUS" target="SVN">
      <data key="d0">1354155</data>
    </edge>
    <edge source="RUS" target="ESP">
      <data key="d0">2380589</data>
    </edge>
    <edge source="RUS" target="SWE">
      <data key="d0">3217126</data>
    </edge>
    <edge source="RUS" target="CHE">
      <data key="d0">51336</data>
    </edge>
    <edge source="RUS" target="THA">
      <data key="d0">37993</data>
    </edge>
    <edge source="RUS" target="ARE">
      <data key="d0">1172364</data>
    </edge>
    <edge source="RUS" target="TUR">
      <data key="d0">97921</data>
    </edge>
    <edge source="RUS" target="UGA">
      <data key="d0">59600</data>
    </edge>
    <edge source="RUS" target="UKR">
      <data key="d0">8924527</data>
    </edge>
    <edge source="RUS" target="EGY">
      <data key="d0">248117</data>
    </edge>
    <edge source="RUS" target="GBR">
      <data key="d0">3698914</data>
    </edge>
    <edge source="RUS" target="TZA">
      <data key="d0">11104</data>
    </edge>
    <edge source="RUS" target="USA">
      <data key="d0">10491125</data>
    </edge>
    <edge source="TUR" target="ALB">
      <data key="d0">4016209</data>
    </edge>
    <edge source="TUR" target="DZA">
      <data key="d0">44916513</data>
    </edge>
    <edge source="TUR" target="AZE">
      <data key="d0">50802439</data>
    </edge>
    <edge source="TUR" target="ARG">
      <data key="d0">377646</data>
    </edge>
    <edge source="TUR" target="AUS">
      <data key="d0">4387734</data>
    </edge>
    <edge source="TUR" target="AUT">
      <data key="d0">23002353</data>
    </edge>
    <edge source="TUR" target="BEL">
      <data key="d0">31071817</data>
    </edge>
    <edge source="TUR" target="BOL">
      <data key="d0">114329</data>
    </edge>
    <edge source="TUR" target="BRA">
      <data key="d0">3699639</data>
    </edge>
    <edge source="TUR" target="BGR">
      <data key="d0">25713693</data>
    </edge>
    <edge source="TUR" target="BLR">
      <data key="d0">7806855</data>
    </edge>
    <edge source="TUR" target="KHM">
      <data key="d0">81025</data>
    </edge>
    <edge source="TUR" target="CMR">
      <data key="d0">699991</data>
    </edge>
    <edge source="TUR" target="CAN">
      <data key="d0">2934215</data>
    </edge>
    <edge source="TUR" target="CAF">
      <data key="d0">15573</data>
    </edge>
    <edge source="TUR" target="LKA">
      <data key="d0">737677</data>
    </edge>
    <edge source="TUR" target="CHL">
      <data key="d0">1715776</data>
    </edge>
    <edge source="TUR" target="CHN">
      <data key="d0">8534274</data>
    </edge>
    <edge source="TUR" target="COL">
      <data key="d0">354884</data>
    </edge>
    <edge source="TUR" target="CRI">
      <data key="d0">138564</data>
    </edge>
    <edge source="TUR" target="HRV">
      <data key="d0">2692312</data>
    </edge>
    <edge source="TUR" target="CZE">
      <data key="d0">5735557</data>
    </edge>
    <edge source="TUR" target="BEN">
      <data key="d0">59057</data>
    </edge>
    <edge source="TUR" target="DNK">
      <data key="d0">7024761</data>
    </edge>
    <edge source="TUR" target="ECU">
      <data key="d0">83382</data>
    </edge>
    <edge source="TUR" target="ETH">
      <data key="d0">2142320</data>
    </edge>
    <edge source="TUR" target="EST">
      <data key="d0">783455</data>
    </edge>
    <edge source="TUR" target="FIN">
      <data key="d0">2283435</data>
    </edge>
    <edge source="TUR" target="FRA">
      <data key="d0">133217989</data>
    </edge>
    <edge source="TUR" target="GEO">
      <data key="d0">28782634</data>
    </edge>
    <edge source="TUR" target="GMB">
      <data key="d0">295461</data>
    </edge>
    <edge source="TUR" target="PSE">
      <data key="d0">162770</data>
    </edge>
    <edge source="TUR" target="DEU">
      <data key="d0">165471423</data>
    </edge>
    <edge source="TUR" target="GHA">
      <data key="d0">4008684</data>
    </edge>
    <edge source="TUR" target="GRC">
      <data key="d0">25058476</data>
    </edge>
    <edge source="TUR" target="GTM">
      <data key="d0">226867</data>
    </edge>
    <edge source="TUR" target="HND">
      <data key="d0">19357</data>
    </edge>
    <edge source="TUR" target="HKG">
      <data key="d0">552676</data>
    </edge>
    <edge source="TUR" target="HUN">
      <data key="d0">6319197</data>
    </edge>
    <edge source="TUR" target="IDN">
      <data key="d0">400507</data>
    </edge>
    <edge source="TUR" target="IRL">
      <data key="d0">3302653</data>
    </edge>
    <edge source="TUR" target="ISR">
      <data key="d0">54535434</data>
    </edge>
    <edge source="TUR" target="ITA">
      <data key="d0">42322346</data>
    </edge>
    <edge source="TUR" target="CIV">
      <data key="d0">1984890</data>
    </edge>
    <edge source="TUR" target="JPN">
      <data key="d0">8084523</data>
    </edge>
    <edge source="TUR" target="KAZ">
      <data key="d0">10984599</data>
    </edge>
    <edge source="TUR" target="JOR">
      <data key="d0">18738469</data>
    </edge>
    <edge source="TUR" target="KOR">
      <data key="d0">1488702</data>
    </edge>
    <edge source="TUR" target="KGZ">
      <data key="d0">2591353</data>
    </edge>
    <edge source="TUR" target="LBN">
      <data key="d0">16264410</data>
    </edge>
    <edge source="TUR" target="LVA">
      <data key="d0">1112220</data>
    </edge>
    <edge source="TUR" target="LTU">
      <data key="d0">1985616</data>
    </edge>
    <edge source="TUR" target="MDG">
      <data key="d0">70737</data>
    </edge>
    <edge source="TUR" target="MWI">
      <data key="d0">23386</data>
    </edge>
    <edge source="TUR" target="MYS">
      <data key="d0">296860</data>
    </edge>
    <edge source="TUR" target="MRT">
      <data key="d0">1613892</data>
    </edge>
    <edge source="TUR" target="MUS">
      <data key="d0">168614</data>
    </edge>
    <edge source="TUR" target="MEX">
      <data key="d0">3396905</data>
    </edge>
    <edge source="TUR" target="MDA">
      <data key="d0">1946104</data>
    </edge>
    <edge source="TUR" target="MAR">
      <data key="d0">22799544</data>
    </edge>
    <edge source="TUR" target="MOZ">
      <data key="d0">824721</data>
    </edge>
    <edge source="TUR" target="OMN">
      <data key="d0">15781429</data>
    </edge>
    <edge source="TUR" target="NLD">
      <data key="d0">49375922</data>
    </edge>
    <edge source="TUR" target="NZL">
      <data key="d0">2182765</data>
    </edge>
    <edge source="TUR" target="NIC">
      <data key="d0">529581</data>
    </edge>
    <edge source="TUR" target="NER">
      <data key="d0">570504</data>
    </edge>
    <edge source="TUR" target="NOR">
      <data key="d0">1782183</data>
    </edge>
    <edge source="TUR" target="PAK">
      <data key="d0">2044804</data>
    </edge>
    <edge source="TUR" target="PAN">
      <data key="d0">783947</data>
    </edge>
    <edge source="TUR" target="PRY">
      <data key="d0">70221</data>
    </edge>
    <edge source="TUR" target="PER">
      <data key="d0">509126</data>
    </edge>
    <edge source="TUR" target="PHL">
      <data key="d0">138364</data>
    </edge>
    <edge source="TUR" target="POL">
      <data key="d0">14148429</data>
    </edge>
    <edge source="TUR" target="PRT">
      <data key="d0">3738157</data>
    </edge>
    <edge source="TUR" target="ROU">
      <data key="d0">55165377</data>
    </edge>
    <edge source="TUR" target="RUS">
      <data key="d0">15845070</data>
    </edge>
    <edge source="TUR" target="SAU">
      <data key="d0">155453231</data>
    </edge>
    <edge source="TUR" target="SEN">
      <data key="d0">2054935</data>
    </edge>
    <edge source="TUR" target="SRB">
      <data key="d0">11782160</data>
    </edge>
    <edge source="TUR" target="IND">
      <data key="d0">3335084</data>
    </edge>
    <edge source="TUR" target="SGP">
      <data key="d0">952464</data>
    </edge>
    <edge source="TUR" target="SVK">
      <data key="d0">4119147</data>
    </edge>
    <edge source="TUR" target="VNM">
      <data key="d0">312033</data>
    </edge>
    <edge source="TUR" target="SVN">
      <data key="d0">3466048</data>
    </edge>
    <edge source="TUR" target="ZAF">
      <data key="d0">4163396</data>
    </edge>
    <edge source="TUR" target="ZWE">
      <data key="d0">143434</data>
    </edge>
    <edge source="TUR" target="ESP">
      <data key="d0">32613296</data>
    </edge>
    <edge source="TUR" target="SWE">
      <data key="d0">7396445</data>
    </edge>
    <edge source="TUR" target="CHE">
      <data key="d0">9699095</data>
    </edge>
    <edge source="TUR" target="THA">
      <data key="d0">569378</data>
    </edge>
    <edge source="TUR" target="TGO">
      <data key="d0">101446</data>
    </edge>
    <edge source="TUR" target="ARE">
      <data key="d0">61581897</data>
    </edge>
    <edge source="TUR" target="TUN">
      <data key="d0">4392888</data>
    </edge>
    <edge source="TUR" target="UGA">
      <data key="d0">1053643</data>
    </edge>
    <edge source="TUR" target="UKR">
      <data key="d0">7864157</data>
    </edge>
    <edge source="TUR" target="MKD">
      <data key="d0">12373568</data>
    </edge>
    <edge source="TUR" target="EGY">
      <data key="d0">13373723</data>
    </edge>
    <edge source="TUR" target="GBR">
      <data key="d0">73268170</data>
    </edge>
    <edge source="TUR" target="TZA">
      <data key="d0">1158619</data>
    </edge>
    <edge source="TUR" target="USA">
      <data key="d0">97680380</data>
    </edge>
    <edge source="TUR" target="BFA">
      <data key="d0">337541</data>
    </edge>
    <edge source="TUR" target="URY">
      <data key="d0">456499</data>
    </edge>
    <edge source="USA" target="ALB">
      <data key="d0">78220</data>
    </edge>
    <edge source="USA" target="DZA">
      <data key="d0">990986</data>
    </edge>
    <edge source="USA" target="AZE">
      <data key="d0">374573</data>
    </edge>
    <edge source="USA" target="ARG">
      <data key="d0">9835255</data>
    </edge>
    <edge source="USA" target="AUS">
      <data key="d0">82683861</data>
    </edge>
    <edge source="USA" target="AUT">
      <data key="d0">1835550</data>
    </edge>
    <edge source="USA" target="ARM">
      <data key="d0">470751</data>
    </edge>
    <edge source="USA" target="BEL">
      <data key="d0">15811685</data>
    </edge>
    <edge source="USA" target="BOL">
      <data key="d0">1565137</data>
    </edge>
    <edge source="USA" target="BWA">
      <data key="d0">54297</data>
    </edge>
    <edge source="USA" target="BRA">
      <data key="d0">37932091</data>
    </edge>
    <edge source="USA" target="BGR">
      <data key="d0">553011</data>
    </edge>
    <edge source="USA" target="BDI">
      <data key="d0">151813</data>
    </edge>
    <edge source="USA" target="BLR">
      <data key="d0">87168</data>
    </edge>
    <edge source="USA" target="KHM">
      <data key="d0">119022</data>
    </edge>
    <edge source="USA" target="CMR">
      <data key="d0">1274852</data>
    </edge>
    <edge source="USA" target="CAN">
      <data key="d0">3669096805</data>
    </edge>
    <edge source="USA" target="LKA">
      <data key="d0">1105888</data>
    </edge>
    <edge source="USA" target="CHL">
      <data key="d0">22528228</data>
    </edge>
    <edge source="USA" target="CHN">
      <data key="d0">211847993</data>
    </edge>
    <edge source="USA" target="COL">
      <data key="d0">24245536</data>
    </edge>
    <edge source="USA" target="CRI">
      <data key="d0">31989873</data>
    </edge>
    <edge source="USA" target="HRV">
      <data key="d0">416101</data>
    </edge>
    <edge source="USA" target="CZE">
      <data key="d0">5042357</data>
    </edge>
    <edge source="USA" target="BEN">
      <data key="d0">459424</data>
    </edge>
    <edge source="USA" target="DNK">
      <data key="d0">2664342</data>
    </edge>
    <edge source="USA" target="ECU">
      <data key="d0">5130015</data>
    </edge>
    <edge source="USA" target="SLV">
      <data key="d0">7329737</data>
    </edge>
    <edge source="USA" target="ETH">
      <data key="d0">3967708</data>
    </edge>
    <edge source="USA" target="EST">
      <data key="d0">658677</data>
    </edge>
    <edge source="USA" target="FIN">
      <data key="d0">6095334</data>
    </edge>
    <edge source="USA" target="FRA">
      <data key="d0">64426475</data>
    </edge>
    <edge source="USA" target="GEO">
      <data key="d0">1299408</data>
    </edge>
    <edge source="USA" target="GMB">
      <data key="d0">1123988</data>
    </edge>
    <edge source="USA" target="PSE">
      <data key="d0">127257</data>
    </edge>
    <edge source="USA" target="DEU">
      <data key="d0">70472418</data>
    </edge>
    <edge source="USA" target="GHA">
      <data key="d0">16193698</data>
    </edge>
    <edge source="USA" target="GRC">
      <data key="d0">1495529</data>
    </edge>
    <edge source="USA" target="GTM">
      <data key="d0">13391275</data>
    </edge>
    <edge source="USA" target="HND">
      <data key="d0">11740107</data>
    </edge>
    <edge source="USA" target="HKG">
      <data key="d0">44582729</data>
    </edge>
    <edge source="USA" target="HUN">
      <data key="d0">5111783</data>
    </edge>
    <edge source="USA" target="IDN">
      <data key="d0">10778226</data>
    </edge>
    <edge source="USA" target="IRL">
      <data key="d0">23363155</data>
    </edge>
    <edge source="USA" target="ISR">
      <data key="d0">14671485</data>
    </edge>
    <edge source="USA" target="ITA">
      <data key="d0">40226431</data>
    </edge>
    <edge source="USA" target="CIV">
      <data key="d0">202224</data>
    </edge>
    <edge source="USA" target="JAM">
      <data key="d0">13372867</data>
    </edge>
    <edge source="USA" target="JPN">
      <data key="d0">236465690</data>
    </edge>
    <edge source="USA" target="KAZ">
      <data key="d0">213188</data>
    </edge>
    <edge source="USA" target="JOR">
      <data key="d0">10034104</data>
    </edge>
    <edge source="USA" target="KOR">
      <data key="d0">87520664</data>
    </edge>
    <edge source="USA" target="KGZ">
      <data key="d0">113425</data>
    </edge>
    <edge source="USA" target="LBN">
      <data key="d0">4400319</data>
    </edge>
    <edge source="USA" target="LVA">
      <data key="d0">1735692</data>
    </edge>
    <edge source="USA" target="LTU">
      <data key="d0">1643907</data>
    </edge>
    <edge source="USA" target="MDG">
      <data key="d0">14280</data>
    </edge>
    <edge source="USA" target="MYS">
      <data key="d0">16749561</data>
    </edge>
    <edge source="USA" target="MRT">
      <data key="d0">977956</data>
    </edge>
    <edge source="USA" target="MUS">
      <data key="d0">135205</data>
    </edge>
    <edge source="USA" target="MEX">
      <data key="d0">1937694450</data>
    </edge>
    <edge source="USA" target="MAR">
      <data key="d0">1614270</data>
    </edge>
    <edge source="USA" target="MOZ">
      <data key="d0">111268</data>
    </edge>
    <edge source="USA" target="OMN">
      <data key="d0">3652977</data>
    </edge>
    <edge source="USA" target="NAM">
      <data key="d0">151376</data>
    </edge>
    <edge source="USA" target="NLD">
      <data key="d0">32820341</data>
    </edge>
    <edge source="USA" target="NZL">
      <data key="d0">12940026</data>
    </edge>
    <edge source="USA" target="NIC">
      <data key="d0">7963598</data>
    </edge>
    <edge source="USA" target="NER">
      <data key="d0">266468</data>
    </edge>
    <edge source="USA" target="NOR">
      <data key="d0">4108783</data>
    </edge>
    <edge source="USA" target="PAK">
      <data key="d0">1213735</data>
    </edge>
    <edge source="USA" target="PAN">
      <data key="d0">37850906</data>
    </edge>
    <edge source="USA" target="PRY">
      <data key="d0">2920093</data>
    </edge>
    <edge source="USA" target="PER">
      <data key="d0">26783134</data>
    </edge>
    <edge source="USA" target="PHL">
      <data key="d0">16720440</data>
    </edge>
    <edge source="USA" target="POL">
      <data key="d0">12336764</data>
    </edge>
    <edge source="USA" target="PRT">
      <data key="d0">2197306</data>
    </edge>
    <edge source="USA" target="ROU">
      <data key="d0">1881084</data>
    </edge>
    <edge source="USA" target="RUS">
      <data key="d0">41449983</data>
    </edge>
    <edge source="USA" target="SAU">
      <data key="d0">78133730</data>
    </edge>
    <edge source="USA" target="SEN">
      <data key="d0">1890472</data>
    </edge>
    <edge source="USA" target="SRB">
      <data key="d0">60107</data>
    </edge>
    <edge source="USA" target="IND">
      <data key="d0">25583470</data>
    </edge>
    <edge source="USA" target="SGP">
      <data key="d0">39550745</data>
    </edge>
    <edge source="USA" target="SVK">
      <data key="d0">12056163</data>
    </edge>
    <edge source="USA" target="VNM">
      <data key="d0">4943750</data>
    </edge>
    <edge source="USA" target="SVN">
      <data key="d0">193067</data>
    </edge>
    <edge source="USA" target="ZAF">
      <data key="d0">5867010</data>
    </edge>
    <edge source="USA" target="ZWE">
      <data key="d0">71532</data>
    </edge>
    <edge source="USA" target="ESP">
      <data key="d0">26087550</data>
    </edge>
    <edge source="USA" target="SWE">
      <data key="d0">9835280</data>
    </edge>
    <edge source="USA" target="CHE">
      <data key="d0">7614396</data>
    </edge>
    <edge source="USA" target="THA">
      <data key="d0">35564753</data>
    </edge>
    <edge source="USA" target="TGO">
      <data key="d0">530650</data>
    </edge>
    <edge source="USA" target="ARE">
      <data key="d0">95450359</data>
    </edge>
    <edge source="USA" target="TUN">
      <data key="d0">82690</data>
    </edge>
    <edge source="USA" target="TUR">
      <data key="d0">18796850</data>
    </edge>
    <edge source="USA" target="UGA">
      <data key="d0">139484</data>
    </edge>
    <edge source="USA" target="UKR">
      <data key="d0">720143</data>
    </edge>
    <edge source="USA" target="MKD">
      <data key="d0">33076</data>
    </edge>
    <edge source="USA" target="EGY">
      <data key="d0">8664713</data>
    </edge>
    <edge source="USA" target="GBR">
      <data key="d0">192041645</data>
    </edge>
    <edge source="USA" target="TZA">
      <data key="d0">353839</data>
    </edge>
    <edge source="USA" target="BFA">
      <data key="d0">103622</data>
    </edge>
    <edge source="USA" target="URY">
      <data key="d0">1917464</data>
    </edge>
    <edge source="ARG" target="BOL">
      <data key="d0">1361537</data>
    </edge>
    <edge source="ARG" target="BRA">
      <data key="d0">3627554</data>
    </edge>
    <edge source="ARG" target="CHL">
      <data key="d0">2528522</data>
    </edge>
    <edge source="ARG" target="COL">
      <data key="d0">937180</data>
    </edge>
    <edge source="ARG" target="CRI">
      <data key="d0">99542</data>
    </edge>
    <edge source="ARG" target="ECU">
      <data key="d0">315843</data>
    </edge>
    <edge source="ARG" target="FRA">
      <data key="d0">24436</data>
    </edge>
    <edge source="ARG" target="DEU">
      <data key="d0">193596</data>
    </edge>
    <edge source="ARG" target="GTM">
      <data key="d0">118420</data>
    </edge>
    <edge source="ARG" target="ITA">
      <data key="d0">14222</data>
    </edge>
    <edge source="ARG" target="JPN">
      <data key="d0">34717</data>
    </edge>
    <edge source="ARG" target="MEX">
      <data key="d0">78061</data>
    </edge>
    <edge source="ARG" target="PAN">
      <data key="d0">298709</data>
    </edge>
    <edge source="ARG" target="PRY">
      <data key="d0">2294482</data>
    </edge>
    <edge source="ARG" target="PER">
      <data key="d0">680980</data>
    </edge>
    <edge source="ARG" target="ZAF">
      <data key="d0">87815</data>
    </edge>
    <edge source="ARG" target="ESP">
      <data key="d0">26840</data>
    </edge>
    <edge source="ARG" target="GBR">
      <data key="d0">23371</data>
    </edge>
    <edge source="ARG" target="USA">
      <data key="d0">9340266</data>
    </edge>
    <edge source="ARG" target="URY">
      <data key="d0">8058458</data>
    </edge>
    <edge source="BOL" target="ARG">
      <data key="d0">15147</data>
    </edge>
    <edge source="BOL" target="CHL">
      <data key="d0">29167</data>
    </edge>
    <edge source="BOL" target="PRY">
      <data key="d0">10000</data>
    </edge>
    <edge source="BOL" target="PER">
      <data key="d0">251712</data>
    </edge>
    <edge source="BOL" target="SWE">
      <data key="d0">496657</data>
    </edge>
    <edge source="BOL" target="GBR">
      <data key="d0">1385153</data>
    </edge>
    <edge source="BOL" target="USA">
      <data key="d0">5860924</data>
    </edge>
    <edge source="BRA" target="DZA">
      <data key="d0">601689</data>
    </edge>
    <edge source="BRA" target="ARG">
      <data key="d0">67457858</data>
    </edge>
    <edge source="BRA" target="AUS">
      <data key="d0">594080</data>
    </edge>
    <edge source="BRA" target="AUT">
      <data key="d0">2736372</data>
    </edge>
    <edge source="BRA" target="BEL">
      <data key="d0">1434137</data>
    </edge>
    <edge source="BRA" target="BOL">
      <data key="d0">29703738</data>
    </edge>
    <edge source="BRA" target="BWA">
      <data key="d0">37531</data>
    </edge>
    <edge source="BRA" target="CMR">
      <data key="d0">461748</data>
    </edge>
    <edge source="BRA" target="CAN">
      <data key="d0">7876376</data>
    </edge>
    <edge source="BRA" target="CHL">
      <data key="d0">30721339</data>
    </edge>
    <edge source="BRA" target="CHN">
      <data key="d0">2148790</data>
    </edge>
    <edge source="BRA" target="COL">
      <data key="d0">6909389</data>
    </edge>
    <edge source="BRA" target="CRI">
      <data key="d0">1945550</data>
    </edge>
    <edge source="BRA" target="HRV">
      <data key="d0">34581</data>
    </edge>
    <edge source="BRA" target="CZE">
      <data key="d0">769445</data>
    </edge>
    <edge source="BRA" target="DNK">
      <data key="d0">1930154</data>
    </edge>
    <edge source="BRA" target="ECU">
      <data key="d0">1935322</data>
    </edge>
    <edge source="BRA" target="SLV">
      <data key="d0">1491952</data>
    </edge>
    <edge source="BRA" target="ETH">
      <data key="d0">36851</data>
    </edge>
    <edge source="BRA" target="EST">
      <data key="d0">26198</data>
    </edge>
    <edge source="BRA" target="FRA">
      <data key="d0">20236433</data>
    </edge>
    <edge source="BRA" target="GMB">
      <data key="d0">51760</data>
    </edge>
    <edge source="BRA" target="DEU">
      <data key="d0">14346273</data>
    </edge>
    <edge source="BRA" target="GHA">
      <data key="d0">343314</data>
    </edge>
    <edge source="BRA" target="GRC">
      <data key="d0">32832</data>
    </edge>
    <edge source="BRA" target="GTM">
      <data key="d0">2926540</data>
    </edge>
    <edge source="BRA" target="HND">
      <data key="d0">860624</data>
    </edge>
    <edge source="BRA" target="HKG">
      <data key="d0">264408</data>
    </edge>
    <edge source="BRA" target="HUN">
      <data key="d0">23442</data>
    </edge>
    <edge source="BRA" target="IRL">
      <data key="d0">2457232</data>
    </edge>
    <edge source="BRA" target="ISR">
      <data key="d0">511625</data>
    </edge>
    <edge source="BRA" target="ITA">
      <data key="d0">1493532</data>
    </edge>
    <edge source="BRA" target="CIV">
      <data key="d0">199473</data>
    </edge>
    <edge source="BRA" target="JAM">
      <data key="d0">995353</data>
    </edge>
    <edge source="BRA" target="JPN">
      <data key="d0">744825</data>
    </edge>
    <edge source="BRA" target="KOR">
      <data key="d0">27024</data>
    </edge>
    <edge source="BRA" target="LBN">
      <data key="d0">242288</data>
    </edge>
    <edge source="BRA" target="LVA">
      <data key="d0">19812</data>
    </edge>
    <edge source="BRA" target="MDG">
      <data key="d0">65798</data>
    </edge>
    <edge source="BRA" target="MRT">
      <data key="d0">18837</data>
    </edge>
    <edge source="BRA" target="MUS">
      <data key="d0">610238</data>
    </edge>
    <edge source="BRA" target="MEX">
      <data key="d0">6952774</data>
    </edge>
    <edge source="BRA" target="MAR">
      <data key="d0">38467</data>
    </edge>
    <edge source="BRA" target="MOZ">
      <data key="d0">920331</data>
    </edge>
    <edge source="BRA" target="OMN">
      <data key="d0">335414</data>
    </edge>
    <edge source="BRA" target="NLD">
      <data key="d0">7504000</data>
    </edge>
    <edge source="BRA" target="NZL">
      <data key="d0">108259</data>
    </edge>
    <edge source="BRA" target="NIC">
      <data key="d0">1015515</data>
    </edge>
    <edge source="BRA" target="NOR">
      <data key="d0">14969</data>
    </edge>
    <edge source="BRA" target="PAN">
      <data key="d0">8607724</data>
    </edge>
    <edge source="BRA" target="PRY">
      <data key="d0">26528661</data>
    </edge>
    <edge source="BRA" target="PER">
      <data key="d0">37549148</data>
    </edge>
    <edge source="BRA" target="POL">
      <data key="d0">691804</data>
    </edge>
    <edge source="BRA" target="PRT">
      <data key="d0">974849</data>
    </edge>
    <edge source="BRA" target="ROU">
      <data key="d0">72345</data>
    </edge>
    <edge source="BRA" target="RUS">
      <data key="d0">115507</data>
    </edge>
    <edge source="BRA" target="SAU">
      <data key="d0">546479</data>
    </edge>
    <edge source="BRA" target="SEN">
      <data key="d0">30092</data>
    </edge>
    <edge source="BRA" target="SRB">
      <data key="d0">18423</data>
    </edge>
    <edge source="BRA" target="IND">
      <data key="d0">243176</data>
    </edge>
    <edge source="BRA" target="SGP">
      <data key="d0">32030</data>
    </edge>
    <edge source="BRA" target="SVK">
      <data key="d0">27923</data>
    </edge>
    <edge source="BRA" target="ZAF">
      <data key="d0">5286707</data>
    </edge>
    <edge source="BRA" target="ESP">
      <data key="d0">8113614</data>
    </edge>
    <edge source="BRA" target="SWE">
      <data key="d0">28634</data>
    </edge>
    <edge source="BRA" target="CHE">
      <data key="d0">306539</data>
    </edge>
    <edge source="BRA" target="THA">
      <data key="d0">217505</data>
    </edge>
    <edge source="BRA" target="ARE">
      <data key="d0">3296745</data>
    </edge>
    <edge source="BRA" target="UKR">
      <data key="d0">20445</data>
    </edge>
    <edge source="BRA" target="GBR">
      <data key="d0">80912655</data>
    </edge>
    <edge source="BRA" target="TZA">
      <data key="d0">20443</data>
    </edge>
    <edge source="BRA" target="USA">
      <data key="d0">145787063</data>
    </edge>
    <edge source="BRA" target="URY">
      <data key="d0">42526369</data>
    </edge>
    <edge source="CHL" target="ARG">
      <data key="d0">2449422</data>
    </edge>
    <edge source="CHL" target="AUS">
      <data key="d0">23267</data>
    </edge>
    <edge source="CHL" target="BEL">
      <data key="d0">18515</data>
    </edge>
    <edge source="CHL" target="BOL">
      <data key="d0">3991215</data>
    </edge>
    <edge source="CHL" target="BRA">
      <data key="d0">19149</data>
    </edge>
    <edge source="CHL" target="CAN">
      <data key="d0">134549</data>
    </edge>
    <edge source="CHL" target="COL">
      <data key="d0">1429316</data>
    </edge>
    <edge source="CHL" target="CRI">
      <data key="d0">121918</data>
    </edge>
    <edge source="CHL" target="ECU">
      <data key="d0">175682</data>
    </edge>
    <edge source="CHL" target="FRA">
      <data key="d0">41375</data>
    </edge>
    <edge source="CHL" target="DEU">
      <data key="d0">52135</data>
    </edge>
    <edge source="CHL" target="HND">
      <data key="d0">26958</data>
    </edge>
    <edge source="CHL" target="ISR">
      <data key="d0">68689</data>
    </edge>
    <edge source="CHL" target="ITA">
      <data key="d0">60285</data>
    </edge>
    <edge source="CHL" target="MEX">
      <data key="d0">883612</data>
    </edge>
    <edge source="CHL" target="NLD">
      <data key="d0">33915</data>
    </edge>
    <edge source="CHL" target="NIC">
      <data key="d0">26372</data>
    </edge>
    <edge source="CHL" target="PAN">
      <data key="d0">111831</data>
    </edge>
    <edge source="CHL" target="PRY">
      <data key="d0">2056857</data>
    </edge>
    <edge source="CHL" target="PER">
      <data key="d0">9176167</data>
    </edge>
    <edge source="CHL" target="ESP">
      <data key="d0">120899</data>
    </edge>
    <edge source="CHL" target="GBR">
      <data key="d0">16861</data>
    </edge>
    <edge source="CHL" target="USA">
      <data key="d0">1665730</data>
    </edge>
    <edge source="CHL" target="URY">
      <data key="d0">259602</data>
    </edge>
    <edge source="COL" target="ARG">
      <data key="d0">810456</data>
    </edge>
    <edge source="COL" target="AUS">
      <data key="d0">762885</data>
    </edge>
    <edge source="COL" target="BEL">
      <data key="d0">15996</data>
    </edge>
    <edge source="COL" target="BOL">
      <data key="d0">798131</data>
    </edge>
    <edge source="COL" target="BRA">
      <data key="d0">818293</data>
    </edge>
    <edge source="COL" target="CAN">
      <data key="d0">368393</data>
    </edge>
    <edge source="COL" target="CHL">
      <data key="d0">6036430</data>
    </edge>
    <edge source="COL" target="CRI">
      <data key="d0">2879001</data>
    </edge>
    <edge source="COL" target="ECU">
      <data key="d0">6048002</data>
    </edge>
    <edge source="COL" target="SLV">
      <data key="d0">737223</data>
    </edge>
    <edge source="COL" target="FRA">
      <data key="d0">26755</data>
    </edge>
    <edge source="COL" target="DEU">
      <data key="d0">39786</data>
    </edge>
    <edge source="COL" target="GTM">
      <data key="d0">1012205</data>
    </edge>
    <edge source="COL" target="HND">
      <data key="d0">912835</data>
    </edge>
    <edge source="COL" target="HKG">
      <data key="d0">13815</data>
    </edge>
    <edge source="COL" target="ITA">
      <data key="d0">36875</data>
    </edge>
    <edge source="COL" target="JAM">
      <data key="d0">565564</data>
    </edge>
    <edge source="COL" target="JPN">
      <data key="d0">23824</data>
    </edge>
    <edge source="COL" target="KOR">
      <data key="d0">146693</data>
    </edge>
    <edge source="COL" target="MEX">
      <data key="d0">5083347</data>
    </edge>
    <edge source="COL" target="NLD">
      <data key="d0">590488</data>
    </edge>
    <edge source="COL" target="NZL">
      <data key="d0">60268</data>
    </edge>
    <edge source="COL" target="NIC">
      <data key="d0">62609</data>
    </edge>
    <edge source="COL" target="PAN">
      <data key="d0">17477878</data>
    </edge>
    <edge source="COL" target="PRY">
      <data key="d0">660476</data>
    </edge>
    <edge source="COL" target="PER">
      <data key="d0">4709614</data>
    </edge>
    <edge source="COL" target="ESP">
      <data key="d0">20174</data>
    </edge>
    <edge source="COL" target="GBR">
      <data key="d0">155237</data>
    </edge>
    <edge source="COL" target="USA">
      <data key="d0">20786404</data>
    </edge>
    <edge source="COL" target="URY">
      <data key="d0">29783</data>
    </edge>
    <edge source="CRI" target="ARG">
      <data key="d0">10908</data>
    </edge>
    <edge source="CRI" target="AUS">
      <data key="d0">12127</data>
    </edge>
    <edge source="CRI" target="BEL">
      <data key="d0">41899</data>
    </edge>
    <edge source="CRI" target="CAN">
      <data key="d0">476609</data>
    </edge>
    <edge source="CRI" target="CHL">
      <data key="d0">51873</data>
    </edge>
    <edge source="CRI" target="COL">
      <data key="d0">265751</data>
    </edge>
    <edge source="CRI" target="ECU">
      <data key="d0">10594</data>
    </edge>
    <edge source="CRI" target="SLV">
      <data key="d0">1428954</data>
    </edge>
    <edge source="CRI" target="DEU">
      <data key="d0">28738</data>
    </edge>
    <edge source="CRI" target="GTM">
      <data key="d0">2382321</data>
    </edge>
    <edge source="CRI" target="HND">
      <data key="d0">823214</data>
    </edge>
    <edge source="CRI" target="ITA">
      <data key="d0">20245</data>
    </edge>
    <edge source="CRI" target="JAM">
      <data key="d0">103668</data>
    </edge>
    <edge source="CRI" target="MEX">
      <data key="d0">1469973</data>
    </edge>
    <edge source="CRI" target="NLD">
      <data key="d0">25032</data>
    </edge>
    <edge source="CRI" target="NIC">
      <data key="d0">2448277</data>
    </edge>
    <edge source="CRI" target="PAN">
      <data key="d0">3358175</data>
    </edge>
    <edge source="CRI" target="PER">
      <data key="d0">613364</data>
    </edge>
    <edge source="CRI" target="PRT">
      <data key="d0">87994</data>
    </edge>
    <edge source="CRI" target="ESP">
      <data key="d0">23521</data>
    </edge>
    <edge source="CRI" target="ARE">
      <data key="d0">52705</data>
    </edge>
    <edge source="CRI" target="GBR">
      <data key="d0">10078</data>
    </edge>
    <edge source="CRI" target="USA">
      <data key="d0">16281866</data>
    </edge>
    <edge source="ECU" target="AUS">
      <data key="d0">17510</data>
    </edge>
    <edge source="ECU" target="BOL">
      <data key="d0">212612</data>
    </edge>
    <edge source="ECU" target="CAN">
      <data key="d0">216403</data>
    </edge>
    <edge source="ECU" target="CHL">
      <data key="d0">329360</data>
    </edge>
    <edge source="ECU" target="COL">
      <data key="d0">606410</data>
    </edge>
    <edge source="ECU" target="CRI">
      <data key="d0">135022</data>
    </edge>
    <edge source="ECU" target="SLV">
      <data key="d0">16440</data>
    </edge>
    <edge source="ECU" target="FRA">
      <data key="d0">146233</data>
    </edge>
    <edge source="ECU" target="DEU">
      <data key="d0">11930</data>
    </edge>
    <edge source="ECU" target="GTM">
      <data key="d0">165409</data>
    </edge>
    <edge source="ECU" target="HND">
      <data key="d0">23267</data>
    </edge>
    <edge source="ECU" target="JAM">
      <data key="d0">53097</data>
    </edge>
    <edge source="ECU" target="MEX">
      <data key="d0">196203</data>
    </edge>
    <edge source="ECU" target="NZL">
      <data key="d0">111231</data>
    </edge>
    <edge source="ECU" target="NIC">
      <data key="d0">20176</data>
    </edge>
    <edge source="ECU" target="PAN">
      <data key="d0">1740779</data>
    </edge>
    <edge source="ECU" target="PER">
      <data key="d0">1364636</data>
    </edge>
    <edge source="ECU" target="USA">
      <data key="d0">2677196</data>
    </edge>
    <edge source="ECU" target="URY">
      <data key="d0">350307</data>
    </edge>
    <edge source="GTM" target="BOL">
      <data key="d0">12387</data>
    </edge>
    <edge source="GTM" target="BRA">
      <data key="d0">29495</data>
    </edge>
    <edge source="GTM" target="CHL">
      <data key="d0">14490</data>
    </edge>
    <edge source="GTM" target="CHN">
      <data key="d0">10881</data>
    </edge>
    <edge source="GTM" target="COL">
      <data key="d0">23013</data>
    </edge>
    <edge source="GTM" target="CRI">
      <data key="d0">5838960</data>
    </edge>
    <edge source="GTM" target="SLV">
      <data key="d0">15843623</data>
    </edge>
    <edge source="GTM" target="FRA">
      <data key="d0">24688</data>
    </edge>
    <edge source="GTM" target="HND">
      <data key="d0">24064426</data>
    </edge>
    <edge source="GTM" target="MEX">
      <data key="d0">138660</data>
    </edge>
    <edge source="GTM" target="NIC">
      <data key="d0">11269510</data>
    </edge>
    <edge source="GTM" target="PAN">
      <data key="d0">3677757</data>
    </edge>
    <edge source="GTM" target="PRY">
      <data key="d0">381283</data>
    </edge>
    <edge source="GTM" target="PER">
      <data key="d0">39420</data>
    </edge>
    <edge source="GTM" target="ESP">
      <data key="d0">12364</data>
    </edge>
    <edge source="GTM" target="USA">
      <data key="d0">1475803</data>
    </edge>
    <edge source="GTM" target="URY">
      <data key="d0">139333</data>
    </edge>
    <edge source="JPN" target="DZA">
      <data key="d0">44862</data>
    </edge>
    <edge source="JPN" target="ARG">
      <data key="d0">1462737</data>
    </edge>
    <edge source="JPN" target="AUS">
      <data key="d0">10682856</data>
    </edge>
    <edge source="JPN" target="AUT">
      <data key="d0">85055</data>
    </edge>
    <edge source="JPN" target="BEL">
      <data key="d0">8823957</data>
    </edge>
    <edge source="JPN" target="BOL">
      <data key="d0">15304</data>
    </edge>
    <edge source="JPN" target="BRA">
      <data key="d0">9710773</data>
    </edge>
    <edge source="JPN" target="KHM">
      <data key="d0">484181</data>
    </edge>
    <edge source="JPN" target="CAN">
      <data key="d0">15391750</data>
    </edge>
    <edge source="JPN" target="LKA">
      <data key="d0">460434</data>
    </edge>
    <edge source="JPN" target="CHL">
      <data key="d0">73950</data>
    </edge>
    <edge source="JPN" target="CHN">
      <data key="d0">198893541</data>
    </edge>
    <edge source="JPN" target="COL">
      <data key="d0">463951</data>
    </edge>
    <edge source="JPN" target="CRI">
      <data key="d0">30018</data>
    </edge>
    <edge source="JPN" target="HRV">
      <data key="d0">34355</data>
    </edge>
    <edge source="JPN" target="CZE">
      <data key="d0">478859</data>
    </edge>
    <edge source="JPN" target="DNK">
      <data key="d0">1107000</data>
    </edge>
    <edge source="JPN" target="ECU">
      <data key="d0">217008</data>
    </edge>
    <edge source="JPN" target="EST">
      <data key="d0">61860</data>
    </edge>
    <edge source="JPN" target="FIN">
      <data key="d0">39208</data>
    </edge>
    <edge source="JPN" target="FRA">
      <data key="d0">4715681</data>
    </edge>
    <edge source="JPN" target="GEO">
      <data key="d0">33545</data>
    </edge>
    <edge source="JPN" target="DEU">
      <data key="d0">3636517</data>
    </edge>
    <edge source="JPN" target="HKG">
      <data key="d0">17014055</data>
    </edge>
    <edge source="JPN" target="HUN">
      <data key="d0">5532773</data>
    </edge>
    <edge source="JPN" target="IDN">
      <data key="d0">35446345</data>
    </edge>
    <edge source="JPN" target="IRL">
      <data key="d0">10193</data>
    </edge>
    <edge source="JPN" target="ISR">
      <data key="d0">49632</data>
    </edge>
    <edge source="JPN" target="ITA">
      <data key="d0">1570371</data>
    </edge>
    <edge source="JPN" target="JOR">
      <data key="d0">13499</data>
    </edge>
    <edge source="JPN" target="KOR">
      <data key="d0">20341621</data>
    </edge>
    <edge source="JPN" target="LTU">
      <data key="d0">10460</data>
    </edge>
    <edge source="JPN" target="MYS">
      <data key="d0">43267768</data>
    </edge>
    <edge source="JPN" target="MEX">
      <data key="d0">32982132</data>
    </edge>
    <edge source="JPN" target="MDA">
      <data key="d0">106437</data>
    </edge>
    <edge source="JPN" target="MAR">
      <data key="d0">13527</data>
    </edge>
    <edge source="JPN" target="MOZ">
      <data key="d0">24623</data>
    </edge>
    <edge source="JPN" target="OMN">
      <data key="d0">202790</data>
    </edge>
    <edge source="JPN" target="NLD">
      <data key="d0">4224308</data>
    </edge>
    <edge source="JPN" target="NZL">
      <data key="d0">493343</data>
    </edge>
    <edge source="JPN" target="NOR">
      <data key="d0">57072</data>
    </edge>
    <edge source="JPN" target="PAK">
      <data key="d0">2784232</data>
    </edge>
    <edge source="JPN" target="PAN">
      <data key="d0">28425</data>
    </edge>
    <edge source="JPN" target="PRY">
      <data key="d0">25203</data>
    </edge>
    <edge source="JPN" target="PER">
      <data key="d0">80065</data>
    </edge>
    <edge source="JPN" target="PHL">
      <data key="d0">12375013</data>
    </edge>
    <edge source="JPN" target="POL">
      <data key="d0">5400157</data>
    </edge>
    <edge source="JPN" target="PRT">
      <data key="d0">46400</data>
    </edge>
    <edge source="JPN" target="ROU">
      <data key="d0">15083</data>
    </edge>
    <edge source="JPN" target="RUS">
      <data key="d0">24882808</data>
    </edge>
    <edge source="JPN" target="SAU">
      <data key="d0">671364</data>
    </edge>
    <edge source="JPN" target="IND">
      <data key="d0">14657246</data>
    </edge>
    <edge source="JPN" target="SGP">
      <data key="d0">17439737</data>
    </edge>
    <edge source="JPN" target="VNM">
      <data key="d0">35322818</data>
    </edge>
    <edge source="JPN" target="ZAF">
      <data key="d0">7029147</data>
    </edge>
    <edge source="JPN" target="ESP">
      <data key="d0">2428393</data>
    </edge>
    <edge source="JPN" target="SWE">
      <data key="d0">85101</data>
    </edge>
    <edge source="JPN" target="CHE">
      <data key="d0">340986</data>
    </edge>
    <edge source="JPN" target="THA">
      <data key="d0">70078287</data>
    </edge>
    <edge source="JPN" target="ARE">
      <data key="d0">1712664</data>
    </edge>
    <edge source="JPN" target="TUR">
      <data key="d0">12597832</data>
    </edge>
    <edge source="JPN" target="UKR">
      <data key="d0">16750</data>
    </edge>
    <edge source="JPN" target="EGY">
      <data key="d0">444384</data>
    </edge>
    <edge source="JPN" target="GBR">
      <data key="d0">23209518</data>
    </edge>
    <edge source="JPN" target="TZA">
      <data key="d0">16777</data>
    </edge>
    <edge source="JPN" target="USA">
      <data key="d0">212562470</data>
    </edge>
    <edge source="JPN" target="URY">
      <data key="d0">43315</data>
    </edge>
    <edge source="MEX" target="ARG">
      <data key="d0">1606317</data>
    </edge>
    <edge source="MEX" target="AUS">
      <data key="d0">109713</data>
    </edge>
    <edge source="MEX" target="BEL">
      <data key="d0">237925</data>
    </edge>
    <edge source="MEX" target="BOL">
      <data key="d0">330671</data>
    </edge>
    <edge source="MEX" target="BRA">
      <data key="d0">28897230</data>
    </edge>
    <edge source="MEX" target="CAN">
      <data key="d0">261857653</data>
    </edge>
    <edge source="MEX" target="CHL">
      <data key="d0">2377411</data>
    </edge>
    <edge source="MEX" target="CHN">
      <data key="d0">9868135</data>
    </edge>
    <edge source="MEX" target="COL">
      <data key="d0">5488666</data>
    </edge>
    <edge source="MEX" target="CRI">
      <data key="d0">4994117</data>
    </edge>
    <edge source="MEX" target="HRV">
      <data key="d0">6572146</data>
    </edge>
    <edge source="MEX" target="CZE">
      <data key="d0">4825451</data>
    </edge>
    <edge source="MEX" target="DNK">
      <data key="d0">17379</data>
    </edge>
    <edge source="MEX" target="ECU">
      <data key="d0">414857</data>
    </edge>
    <edge source="MEX" target="SLV">
      <data key="d0">2483096</data>
    </edge>
    <edge source="MEX" target="EST">
      <data key="d0">14478</data>
    </edge>
    <edge source="MEX" target="FIN">
      <data key="d0">23993</data>
    </edge>
    <edge source="MEX" target="FRA">
      <data key="d0">198096</data>
    </edge>
    <edge source="MEX" target="DEU">
      <data key="d0">10800038</data>
    </edge>
    <edge source="MEX" target="GRC">
      <data key="d0">53057</data>
    </edge>
    <edge source="MEX" target="GTM">
      <data key="d0">5885204</data>
    </edge>
    <edge source="MEX" target="HND">
      <data key="d0">2334571</data>
    </edge>
    <edge source="MEX" target="HKG">
      <data key="d0">87249</data>
    </edge>
    <edge source="MEX" target="HUN">
      <data key="d0">27413</data>
    </edge>
    <edge source="MEX" target="IDN">
      <data key="d0">90041</data>
    </edge>
    <edge source="MEX" target="IRL">
      <data key="d0">327318</data>
    </edge>
    <edge source="MEX" target="ISR">
      <data key="d0">33965</data>
    </edge>
    <edge source="MEX" target="ITA">
      <data key="d0">5330093</data>
    </edge>
    <edge source="MEX" target="JAM">
      <data key="d0">3221150</data>
    </edge>
    <edge source="MEX" target="JPN">
      <data key="d0">48492356</data>
    </edge>
    <edge source="MEX" target="KOR">
      <data key="d0">1852620</data>
    </edge>
    <edge source="MEX" target="LVA">
      <data key="d0">13264</data>
    </edge>
    <edge source="MEX" target="MYS">
      <data key="d0">48708</data>
    </edge>
    <edge source="MEX" target="NLD">
      <data key="d0">367158</data>
    </edge>
    <edge source="MEX" target="NZL">
      <data key="d0">39896</data>
    </edge>
    <edge source="MEX" target="NIC">
      <data key="d0">2187541</data>
    </edge>
    <edge source="MEX" target="PAN">
      <data key="d0">5712202</data>
    </edge>
    <edge source="MEX" target="PRY">
      <data key="d0">379109</data>
    </edge>
    <edge source="MEX" target="PER">
      <data key="d0">9524836</data>
    </edge>
    <edge source="MEX" target="POL">
      <data key="d0">2195627</data>
    </edge>
    <edge source="MEX" target="PRT">
      <data key="d0">62317</data>
    </edge>
    <edge source="MEX" target="ROU">
      <data key="d0">127775</data>
    </edge>
    <edge source="MEX" target="RUS">
      <data key="d0">558635</data>
    </edge>
    <edge source="MEX" target="SAU">
      <data key="d0">85279</data>
    </edge>
    <edge source="MEX" target="IND">
      <data key="d0">433608</data>
    </edge>
    <edge source="MEX" target="SGP">
      <data key="d0">156008</data>
    </edge>
    <edge source="MEX" target="SVK">
      <data key="d0">213855</data>
    </edge>
    <edge source="MEX" target="VNM">
      <data key="d0">135297</data>
    </edge>
    <edge source="MEX" target="SVN">
      <data key="d0">65590</data>
    </edge>
    <edge source="MEX" target="ZAF">
      <data key="d0">111682</data>
    </edge>
    <edge source="MEX" target="ESP">
      <data key="d0">2163337</data>
    </edge>
    <edge source="MEX" target="SWE">
      <data key="d0">40616</data>
    </edge>
    <edge source="MEX" target="CHE">
      <data key="d0">172633</data>
    </edge>
    <edge source="MEX" target="THA">
      <data key="d0">10020514</data>
    </edge>
    <edge source="MEX" target="ARE">
      <data key="d0">86315</data>
    </edge>
    <edge source="MEX" target="TUR">
      <data key="d0">754011</data>
    </edge>
    <edge source="MEX" target="UKR">
      <data key="d0">391691</data>
    </edge>
    <edge source="MEX" target="EGY">
      <data key="d0">66452</data>
    </edge>
    <edge source="MEX" target="GBR">
      <data key="d0">8090169</data>
    </edge>
    <edge source="MEX" target="USA">
      <data key="d0">7235864509</data>
    </edge>
    <edge source="MEX" target="URY">
      <data key="d0">500582</data>
    </edge>
    <edge source="PAN" target="ARG">
      <data key="d0">57167</data>
    </edge>
    <edge source="PAN" target="BOL">
      <data key="d0">154630</data>
    </edge>
    <edge source="PAN" target="BRA">
      <data key="d0">377979</data>
    </edge>
    <edge source="PAN" target="CHL">
      <data key="d0">1483439</data>
    </edge>
    <edge source="PAN" target="COL">
      <data key="d0">4786769</data>
    </edge>
    <edge source="PAN" target="CRI">
      <data key="d0">4307402</data>
    </edge>
    <edge source="PAN" target="ECU">
      <data key="d0">582279</data>
    </edge>
    <edge source="PAN" target="SLV">
      <data key="d0">984106</data>
    </edge>
    <edge source="PAN" target="FRA">
      <data key="d0">102273</data>
    </edge>
    <edge source="PAN" target="GRC">
      <data key="d0">103827</data>
    </edge>
    <edge source="PAN" target="GTM">
      <data key="d0">1072039</data>
    </edge>
    <edge source="PAN" target="HND">
      <data key="d0">1340686</data>
    </edge>
    <edge source="PAN" target="IDN">
      <data key="d0">15962</data>
    </edge>
    <edge source="PAN" target="JAM">
      <data key="d0">1062957</data>
    </edge>
    <edge source="PAN" target="MEX">
      <data key="d0">576747</data>
    </edge>
    <edge source="PAN" target="NIC">
      <data key="d0">6673076</data>
    </edge>
    <edge source="PAN" target="PRY">
      <data key="d0">537858</data>
    </edge>
    <edge source="PAN" target="PER">
      <data key="d0">468000</data>
    </edge>
    <edge source="PAN" target="ESP">
      <data key="d0">16709</data>
    </edge>
    <edge source="PAN" target="TUR">
      <data key="d0">10103</data>
    </edge>
    <edge source="PAN" target="USA">
      <data key="d0">3787245</data>
    </edge>
    <edge source="PAN" target="URY">
      <data key="d0">139160</data>
    </edge>
    <edge source="PRY" target="ARG">
      <data key="d0">3681797</data>
    </edge>
    <edge source="PRY" target="AUS">
      <data key="d0">129061</data>
    </edge>
    <edge source="PRY" target="AUT">
      <data key="d0">48890</data>
    </edge>
    <edge source="PRY" target="BOL">
      <data key="d0">1533639</data>
    </edge>
    <edge source="PRY" target="BRA">
      <data key="d0">3209852</data>
    </edge>
    <edge source="PRY" target="NLD">
      <data key="d0">15291</data>
    </edge>
    <edge source="PRY" target="ESP">
      <data key="d0">849615</data>
    </edge>
    <edge source="PRY" target="USA">
      <data key="d0">40467</data>
    </edge>
    <edge source="PRY" target="URY">
      <data key="d0">663534</data>
    </edge>
    <edge source="PER" target="ARG">
      <data key="d0">72693</data>
    </edge>
    <edge source="PER" target="AUS">
      <data key="d0">67835</data>
    </edge>
    <edge source="PER" target="BOL">
      <data key="d0">10683312</data>
    </edge>
    <edge source="PER" target="BRA">
      <data key="d0">21674</data>
    </edge>
    <edge source="PER" target="CAN">
      <data key="d0">30341</data>
    </edge>
    <edge source="PER" target="CHL">
      <data key="d0">3005778</data>
    </edge>
    <edge source="PER" target="COL">
      <data key="d0">413018</data>
    </edge>
    <edge source="PER" target="CRI">
      <data key="d0">60884</data>
    </edge>
    <edge source="PER" target="ECU">
      <data key="d0">962862</data>
    </edge>
    <edge source="PER" target="SLV">
      <data key="d0">21525</data>
    </edge>
    <edge source="PER" target="FRA">
      <data key="d0">37323</data>
    </edge>
    <edge source="PER" target="HND">
      <data key="d0">269004</data>
    </edge>
    <edge source="PER" target="HKG">
      <data key="d0">110563</data>
    </edge>
    <edge source="PER" target="ITA">
      <data key="d0">536705</data>
    </edge>
    <edge source="PER" target="MEX">
      <data key="d0">141242</data>
    </edge>
    <edge source="PER" target="NZL">
      <data key="d0">176244</data>
    </edge>
    <edge source="PER" target="NIC">
      <data key="d0">79294</data>
    </edge>
    <edge source="PER" target="PAN">
      <data key="d0">516678</data>
    </edge>
    <edge source="PER" target="PRY">
      <data key="d0">23483</data>
    </edge>
    <edge source="PER" target="GBR">
      <data key="d0">12614</data>
    </edge>
    <edge source="PER" target="USA">
      <data key="d0">3675311</data>
    </edge>
    <edge source="ZAF" target="DZA">
      <data key="d0">496186</data>
    </edge>
    <edge source="ZAF" target="ARG">
      <data key="d0">41122</data>
    </edge>
    <edge source="ZAF" target="AUS">
      <data key="d0">2188375</data>
    </edge>
    <edge source="ZAF" target="AUT">
      <data key="d0">66910</data>
    </edge>
    <edge source="ZAF" target="BEL">
      <data key="d0">532973</data>
    </edge>
    <edge source="ZAF" target="BWA">
      <data key="d0">39830350</data>
    </edge>
    <edge source="ZAF" target="BRA">
      <data key="d0">349663</data>
    </edge>
    <edge source="ZAF" target="BGR">
      <data key="d0">10571</data>
    </edge>
    <edge source="ZAF" target="CMR">
      <data key="d0">79319</data>
    </edge>
    <edge source="ZAF" target="CAN">
      <data key="d0">764584</data>
    </edge>
    <edge source="ZAF" target="CHN">
      <data key="d0">87161</data>
    </edge>
    <edge source="ZAF" target="COL">
      <data key="d0">21479</data>
    </edge>
    <edge source="ZAF" target="HRV">
      <data key="d0">901786</data>
    </edge>
    <edge source="ZAF" target="CZE">
      <data key="d0">36996</data>
    </edge>
    <edge source="ZAF" target="BEN">
      <data key="d0">28590</data>
    </edge>
    <edge source="ZAF" target="DNK">
      <data key="d0">200094</data>
    </edge>
    <edge source="ZAF" target="ETH">
      <data key="d0">78490</data>
    </edge>
    <edge source="ZAF" target="FRA">
      <data key="d0">849622</data>
    </edge>
    <edge source="ZAF" target="GMB">
      <data key="d0">13457</data>
    </edge>
    <edge source="ZAF" target="DEU">
      <data key="d0">32620016</data>
    </edge>
    <edge source="ZAF" target="GHA">
      <data key="d0">3371544</data>
    </edge>
    <edge source="ZAF" target="GRC">
      <data key="d0">20359</data>
    </edge>
    <edge source="ZAF" target="HKG">
      <data key="d0">28937</data>
    </edge>
    <edge source="ZAF" target="HUN">
      <data key="d0">686866</data>
    </edge>
    <edge source="ZAF" target="IRL">
      <data key="d0">282344</data>
    </edge>
    <edge source="ZAF" target="ISR">
      <data key="d0">824452</data>
    </edge>
    <edge source="ZAF" target="ITA">
      <data key="d0">2001741</data>
    </edge>
    <edge source="ZAF" target="CIV">
      <data key="d0">174693</data>
    </edge>
    <edge source="ZAF" target="JPN">
      <data key="d0">2505208</data>
    </edge>
    <edge source="ZAF" target="KOR">
      <data key="d0">138831</data>
    </edge>
    <edge source="ZAF" target="LBN">
      <data key="d0">38558</data>
    </edge>
    <edge source="ZAF" target="MDG">
      <data key="d0">778165</data>
    </edge>
    <edge source="ZAF" target="MWI">
      <data key="d0">3955367</data>
    </edge>
    <edge source="ZAF" target="MYS">
      <data key="d0">109887</data>
    </edge>
    <edge source="ZAF" target="MUS">
      <data key="d0">1559180</data>
    </edge>
    <edge source="ZAF" target="MEX">
      <data key="d0">45462</data>
    </edge>
    <edge source="ZAF" target="MOZ">
      <data key="d0">13981834</data>
    </edge>
    <edge source="ZAF" target="OMN">
      <data key="d0">53468</data>
    </edge>
    <edge source="ZAF" target="NAM">
      <data key="d0">48998172</data>
    </edge>
    <edge source="ZAF" target="NLD">
      <data key="d0">1423206</data>
    </edge>
    <edge source="ZAF" target="NZL">
      <data key="d0">169261</data>
    </edge>
    <edge source="ZAF" target="NOR">
      <data key="d0">133082</data>
    </edge>
    <edge source="ZAF" target="POL">
      <data key="d0">11522744</data>
    </edge>
    <edge source="ZAF" target="PRT">
      <data key="d0">47461</data>
    </edge>
    <edge source="ZAF" target="ROU">
      <data key="d0">3799825</data>
    </edge>
    <edge source="ZAF" target="RUS">
      <data key="d0">14868</data>
    </edge>
    <edge source="ZAF" target="SAU">
      <data key="d0">769889</data>
    </edge>
    <edge source="ZAF" target="SEN">
      <data key="d0">32409</data>
    </edge>
    <edge source="ZAF" target="IND">
      <data key="d0">99760</data>
    </edge>
    <edge source="ZAF" target="SGP">
      <data key="d0">474099</data>
    </edge>
    <edge source="ZAF" target="ZWE">
      <data key="d0">6932647</data>
    </edge>
    <edge source="ZAF" target="ESP">
      <data key="d0">174395</data>
    </edge>
    <edge source="ZAF" target="SWE">
      <data key="d0">343701</data>
    </edge>
    <edge source="ZAF" target="CHE">
      <data key="d0">258667</data>
    </edge>
    <edge source="ZAF" target="THA">
      <data key="d0">17450</data>
    </edge>
    <edge source="ZAF" target="TGO">
      <data key="d0">39169</data>
    </edge>
    <edge source="ZAF" target="ARE">
      <data key="d0">4279977</data>
    </edge>
    <edge source="ZAF" target="UGA">
      <data key="d0">851738</data>
    </edge>
    <edge source="ZAF" target="EGY">
      <data key="d0">135365</data>
    </edge>
    <edge source="ZAF" target="GBR">
      <data key="d0">6778430</data>
    </edge>
    <edge source="ZAF" target="TZA">
      <data key="d0">2649293</data>
    </edge>
    <edge source="ZAF" target="USA">
      <data key="d0">10845993</data>
    </edge>
    <edge source="ZAF" target="BFA">
      <data key="d0">228073</data>
    </edge>
    <edge source="ESP" target="ALB">
      <data key="d0">337001</data>
    </edge>
    <edge source="ESP" target="DZA">
      <data key="d0">22596232</data>
    </edge>
    <edge source="ESP" target="AZE">
      <data key="d0">2138416</data>
    </edge>
    <edge source="ESP" target="ARG">
      <data key="d0">6439680</data>
    </edge>
    <edge source="ESP" target="AUS">
      <data key="d0">7844251</data>
    </edge>
    <edge source="ESP" target="AUT">
      <data key="d0">8510152</data>
    </edge>
    <edge source="ESP" target="ARM">
      <data key="d0">162295</data>
    </edge>
    <edge source="ESP" target="BEL">
      <data key="d0">45025467</data>
    </edge>
    <edge source="ESP" target="BOL">
      <data key="d0">356383</data>
    </edge>
    <edge source="ESP" target="BRA">
      <data key="d0">9421513</data>
    </edge>
    <edge source="ESP" target="BGR">
      <data key="d0">1765926</data>
    </edge>
    <edge source="ESP" target="BLR">
      <data key="d0">25516</data>
    </edge>
    <edge source="ESP" target="KHM">
      <data key="d0">137519</data>
    </edge>
    <edge source="ESP" target="CMR">
      <data key="d0">760865</data>
    </edge>
    <edge source="ESP" target="CAN">
      <data key="d0">9636115</data>
    </edge>
    <edge source="ESP" target="CAF">
      <data key="d0">259284</data>
    </edge>
    <edge source="ESP" target="LKA">
      <data key="d0">4865406</data>
    </edge>
    <edge source="ESP" target="CHL">
      <data key="d0">8966757</data>
    </edge>
    <edge source="ESP" target="CHN">
      <data key="d0">9354313</data>
    </edge>
    <edge source="ESP" target="COL">
      <data key="d0">8077378</data>
    </edge>
    <edge source="ESP" target="CRI">
      <data key="d0">2633336</data>
    </edge>
    <edge source="ESP" target="HRV">
      <data key="d0">3783983</data>
    </edge>
    <edge source="ESP" target="CZE">
      <data key="d0">10167953</data>
    </edge>
    <edge source="ESP" target="BEN">
      <data key="d0">373172</data>
    </edge>
    <edge source="ESP" target="DNK">
      <data key="d0">5842833</data>
    </edge>
    <edge source="ESP" target="ECU">
      <data key="d0">2145545</data>
    </edge>
    <edge source="ESP" target="SLV">
      <data key="d0">290247</data>
    </edge>
    <edge source="ESP" target="ETH">
      <data key="d0">358857</data>
    </edge>
    <edge source="ESP" target="EST">
      <data key="d0">1667815</data>
    </edge>
    <edge source="ESP" target="FIN">
      <data key="d0">3742732</data>
    </edge>
    <edge source="ESP" target="FRA">
      <data key="d0">582509243</data>
    </edge>
    <edge source="ESP" target="GEO">
      <data key="d0">882096</data>
    </edge>
    <edge source="ESP" target="GMB">
      <data key="d0">320858</data>
    </edge>
    <edge source="ESP" target="PSE">
      <data key="d0">11399</data>
    </edge>
    <edge source="ESP" target="DEU">
      <data key="d0">185694873</data>
    </edge>
    <edge source="ESP" target="GHA">
      <data key="d0">3070453</data>
    </edge>
    <edge source="ESP" target="GRC">
      <data key="d0">8437588</data>
    </edge>
    <edge source="ESP" target="GTM">
      <data key="d0">1420344</data>
    </edge>
    <edge source="ESP" target="HND">
      <data key="d0">323551</data>
    </edge>
    <edge source="ESP" target="HKG">
      <data key="d0">2686091</data>
    </edge>
    <edge source="ESP" target="HUN">
      <data key="d0">5320199</data>
    </edge>
    <edge source="ESP" target="IDN">
      <data key="d0">2155846</data>
    </edge>
    <edge source="ESP" target="IRL">
      <data key="d0">14025218</data>
    </edge>
    <edge source="ESP" target="ISR">
      <data key="d0">10057834</data>
    </edge>
    <edge source="ESP" target="ITA">
      <data key="d0">94108694</data>
    </edge>
    <edge source="ESP" target="CIV">
      <data key="d0">2071963</data>
    </edge>
    <edge source="ESP" target="JAM">
      <data key="d0">10140935</data>
    </edge>
    <edge source="ESP" target="JPN">
      <data key="d0">9082694</data>
    </edge>
    <edge source="ESP" target="KAZ">
      <data key="d0">1687426</data>
    </edge>
    <edge source="ESP" target="JOR">
      <data key="d0">3140454</data>
    </edge>
    <edge source="ESP" target="KOR">
      <data key="d0">3815589</data>
    </edge>
    <edge source="ESP" target="LBN">
      <data key="d0">4629709</data>
    </edge>
    <edge source="ESP" target="LVA">
      <data key="d0">620199</data>
    </edge>
    <edge source="ESP" target="LTU">
      <data key="d0">1515138</data>
    </edge>
    <edge source="ESP" target="MDG">
      <data key="d0">709018</data>
    </edge>
    <edge source="ESP" target="MYS">
      <data key="d0">1731508</data>
    </edge>
    <edge source="ESP" target="MRT">
      <data key="d0">1228392</data>
    </edge>
    <edge source="ESP" target="MUS">
      <data key="d0">374994</data>
    </edge>
    <edge source="ESP" target="MEX">
      <data key="d0">55987609</data>
    </edge>
    <edge source="ESP" target="MDA">
      <data key="d0">328136</data>
    </edge>
    <edge source="ESP" target="MAR">
      <data key="d0">74765301</data>
    </edge>
    <edge source="ESP" target="MOZ">
      <data key="d0">160891</data>
    </edge>
    <edge source="ESP" target="OMN">
      <data key="d0">3352371</data>
    </edge>
    <edge source="ESP" target="NAM">
      <data key="d0">122337</data>
    </edge>
    <edge source="ESP" target="NLD">
      <data key="d0">79756208</data>
    </edge>
    <edge source="ESP" target="NZL">
      <data key="d0">1053227</data>
    </edge>
    <edge source="ESP" target="NIC">
      <data key="d0">1466710</data>
    </edge>
    <edge source="ESP" target="NOR">
      <data key="d0">5693654</data>
    </edge>
    <edge source="ESP" target="PAK">
      <data key="d0">557493</data>
    </edge>
    <edge source="ESP" target="PAN">
      <data key="d0">5138009</data>
    </edge>
    <edge source="ESP" target="PRY">
      <data key="d0">561392</data>
    </edge>
    <edge source="ESP" target="PER">
      <data key="d0">5892159</data>
    </edge>
    <edge source="ESP" target="PHL">
      <data key="d0">1020816</data>
    </edge>
    <edge source="ESP" target="POL">
      <data key="d0">27887503</data>
    </edge>
    <edge source="ESP" target="PRT">
      <data key="d0">263021053</data>
    </edge>
    <edge source="ESP" target="ROU">
      <data key="d0">13671067</data>
    </edge>
    <edge source="ESP" target="RUS">
      <data key="d0">26208460</data>
    </edge>
    <edge source="ESP" target="SAU">
      <data key="d0">41178465</data>
    </edge>
    <edge source="ESP" target="SEN">
      <data key="d0">1791655</data>
    </edge>
    <edge source="ESP" target="SRB">
      <data key="d0">1715643</data>
    </edge>
    <edge source="ESP" target="IND">
      <data key="d0">7444687</data>
    </edge>
    <edge source="ESP" target="SGP">
      <data key="d0">4109013</data>
    </edge>
    <edge source="ESP" target="SVK">
      <data key="d0">5466980</data>
    </edge>
    <edge source="ESP" target="VNM">
      <data key="d0">2085845</data>
    </edge>
    <edge source="ESP" target="SVN">
      <data key="d0">1915373</data>
    </edge>
    <edge source="ESP" target="ZAF">
      <data key="d0">6869691</data>
    </edge>
    <edge source="ESP" target="ZWE">
      <data key="d0">101015</data>
    </edge>
    <edge source="ESP" target="SWE">
      <data key="d0">14673606</data>
    </edge>
    <edge source="ESP" target="CHE">
      <data key="d0">29019811</data>
    </edge>
    <edge source="ESP" target="THA">
      <data key="d0">4468184</data>
    </edge>
    <edge source="ESP" target="TGO">
      <data key="d0">132506</data>
    </edge>
    <edge source="ESP" target="ARE">
      <data key="d0">22514250</data>
    </edge>
    <edge source="ESP" target="TUN">
      <data key="d0">2284708</data>
    </edge>
    <edge source="ESP" target="TUR">
      <data key="d0">11083188</data>
    </edge>
    <edge source="ESP" target="UKR">
      <data key="d0">2131716</data>
    </edge>
    <edge source="ESP" target="MKD">
      <data key="d0">725617</data>
    </edge>
    <edge source="ESP" target="EGY">
      <data key="d0">3128025</data>
    </edge>
    <edge source="ESP" target="GBR">
      <data key="d0">117725820</data>
    </edge>
    <edge source="ESP" target="TZA">
      <data key="d0">830924</data>
    </edge>
    <edge source="ESP" target="USA">
      <data key="d0">108770719</data>
    </edge>
    <edge source="ESP" target="BFA">
      <data key="d0">678116</data>
    </edge>
    <edge source="ESP" target="URY">
      <data key="d0">2294866</data>
    </edge>
    <edge source="URY" target="ARG">
      <data key="d0">20762439</data>
    </edge>
    <edge source="URY" target="BOL">
      <data key="d0">112817</data>
    </edge>
    <edge source="URY" target="BRA">
      <data key="d0">11311341</data>
    </edge>
    <edge source="URY" target="CHL">
      <data key="d0">1016813</data>
    </edge>
    <edge source="URY" target="ECU">
      <data key="d0">10500</data>
    </edge>
    <edge source="URY" target="DEU">
      <data key="d0">12662048</data>
    </edge>
    <edge source="URY" target="PRY">
      <data key="d0">4150437</data>
    </edge>
    <edge source="URY" target="PER">
      <data key="d0">38260</data>
    </edge>
    <edge source="URY" target="POL">
      <data key="d0">4009732</data>
    </edge>
    <edge source="URY" target="PRT">
      <data key="d0">11965</data>
    </edge>
    <edge source="URY" target="GBR">
      <data key="d0">21924</data>
    </edge>
    <edge source="URY" target="USA">
      <data key="d0">25930</data>
    </edge>
    <edge source="AUS" target="AUT">
      <data key="d0">11626</data>
    </edge>
    <edge source="AUS" target="BEL">
      <data key="d0">306611</data>
    </edge>
    <edge source="AUS" target="KHM">
      <data key="d0">148184</data>
    </edge>
    <edge source="AUS" target="CAN">
      <data key="d0">694230</data>
    </edge>
    <edge source="AUS" target="LKA">
      <data key="d0">52881</data>
    </edge>
    <edge source="AUS" target="CHL">
      <data key="d0">129734</data>
    </edge>
    <edge source="AUS" target="CHN">
      <data key="d0">13272318</data>
    </edge>
    <edge source="AUS" target="CRI">
      <data key="d0">57373</data>
    </edge>
    <edge source="AUS" target="HRV">
      <data key="d0">18030</data>
    </edge>
    <edge source="AUS" target="DNK">
      <data key="d0">57548</data>
    </edge>
    <edge source="AUS" target="EST">
      <data key="d0">35134</data>
    </edge>
    <edge source="AUS" target="FRA">
      <data key="d0">427938</data>
    </edge>
    <edge source="AUS" target="DEU">
      <data key="d0">948822</data>
    </edge>
    <edge source="AUS" target="HND">
      <data key="d0">22565</data>
    </edge>
    <edge source="AUS" target="HKG">
      <data key="d0">4578474</data>
    </edge>
    <edge source="AUS" target="IDN">
      <data key="d0">613412</data>
    </edge>
    <edge source="AUS" target="IRL">
      <data key="d0">231166</data>
    </edge>
    <edge source="AUS" target="ISR">
      <data key="d0">66280</data>
    </edge>
    <edge source="AUS" target="ITA">
      <data key="d0">128274</data>
    </edge>
    <edge source="AUS" target="CIV">
      <data key="d0">15826</data>
    </edge>
    <edge source="AUS" target="JPN">
      <data key="d0">977962</data>
    </edge>
    <edge source="AUS" target="JOR">
      <data key="d0">72295</data>
    </edge>
    <edge source="AUS" target="KOR">
      <data key="d0">6126704</data>
    </edge>
    <edge source="AUS" target="LBN">
      <data key="d0">47813</data>
    </edge>
    <edge source="AUS" target="MYS">
      <data key="d0">655631</data>
    </edge>
    <edge source="AUS" target="MUS">
      <data key="d0">33978</data>
    </edge>
    <edge source="AUS" target="MEX">
      <data key="d0">10443</data>
    </edge>
    <edge source="AUS" target="OMN">
      <data key="d0">16638</data>
    </edge>
    <edge source="AUS" target="NLD">
      <data key="d0">609474</data>
    </edge>
    <edge source="AUS" target="NZL">
      <data key="d0">32995427</data>
    </edge>
    <edge source="AUS" target="NOR">
      <data key="d0">64334</data>
    </edge>
    <edge source="AUS" target="PAK">
      <data key="d0">11659</data>
    </edge>
    <edge source="AUS" target="PER">
      <data key="d0">206554</data>
    </edge>
    <edge source="AUS" target="PHL">
      <data key="d0">670180</data>
    </edge>
    <edge source="AUS" target="POL">
      <data key="d0">68708</data>
    </edge>
    <edge source="AUS" target="ROU">
      <data key="d0">98688</data>
    </edge>
    <edge source="AUS" target="RUS">
      <data key="d0">59817</data>
    </edge>
    <edge source="AUS" target="SAU">
      <data key="d0">381418</data>
    </edge>
    <edge source="AUS" target="IND">
      <data key="d0">527302</data>
    </edge>
    <edge source="AUS" target="SGP">
      <data key="d0">5439669</data>
    </edge>
    <edge source="AUS" target="VNM">
      <data key="d0">381685</data>
    </edge>
    <edge source="AUS" target="ZAF">
      <data key="d0">214040</data>
    </edge>
    <edge source="AUS" target="ESP">
      <data key="d0">240356</data>
    </edge>
    <edge source="AUS" target="SWE">
      <data key="d0">244981</data>
    </edge>
    <edge source="AUS" target="CHE">
      <data key="d0">64445</data>
    </edge>
    <edge source="AUS" target="THA">
      <data key="d0">1097472</data>
    </edge>
    <edge source="AUS" target="ARE">
      <data key="d0">1525743</data>
    </edge>
    <edge source="AUS" target="TUR">
      <data key="d0">10446</data>
    </edge>
    <edge source="AUS" target="EGY">
      <data key="d0">74056</data>
    </edge>
    <edge source="AUS" target="GBR">
      <data key="d0">1876346</data>
    </edge>
    <edge source="AUS" target="TZA">
      <data key="d0">18287</data>
    </edge>
    <edge source="AUS" target="USA">
      <data key="d0">14776235</data>
    </edge>
    <edge source="AUT" target="ALB">
      <data key="d0">272579</data>
    </edge>
    <edge source="AUT" target="DZA">
      <data key="d0">14720</data>
    </edge>
    <edge source="AUT" target="AZE">
      <data key="d0">315887</data>
    </edge>
    <edge source="AUT" target="ARG">
      <data key="d0">77280</data>
    </edge>
    <edge source="AUT" target="AUS">
      <data key="d0">4520298</data>
    </edge>
    <edge source="AUT" target="ARM">
      <data key="d0">84079</data>
    </edge>
    <edge source="AUT" target="BEL">
      <data key="d0">19337250</data>
    </edge>
    <edge source="AUT" target="BOL">
      <data key="d0">10421</data>
    </edge>
    <edge source="AUT" target="BRA">
      <data key="d0">1142070</data>
    </edge>
    <edge source="AUT" target="BGR">
      <data key="d0">3698019</data>
    </edge>
    <edge source="AUT" target="BLR">
      <data key="d0">54086</data>
    </edge>
    <edge source="AUT" target="CMR">
      <data key="d0">121314</data>
    </edge>
    <edge source="AUT" target="CAN">
      <data key="d0">15850509</data>
    </edge>
    <edge source="AUT" target="LKA">
      <data key="d0">40913</data>
    </edge>
    <edge source="AUT" target="CHL">
      <data key="d0">126569</data>
    </edge>
    <edge source="AUT" target="CHN">
      <data key="d0">15579220</data>
    </edge>
    <edge source="AUT" target="COL">
      <data key="d0">55174</data>
    </edge>
    <edge source="AUT" target="HRV">
      <data key="d0">13912031</data>
    </edge>
    <edge source="AUT" target="CZE">
      <data key="d0">37054758</data>
    </edge>
    <edge source="AUT" target="DNK">
      <data key="d0">10197194</data>
    </edge>
    <edge source="AUT" target="ECU">
      <data key="d0">19555</data>
    </edge>
    <edge source="AUT" target="EST">
      <data key="d0">394630</data>
    </edge>
    <edge source="AUT" target="FIN">
      <data key="d0">2380131</data>
    </edge>
    <edge source="AUT" target="FRA">
      <data key="d0">37823782</data>
    </edge>
    <edge source="AUT" target="GEO">
      <data key="d0">1082819</data>
    </edge>
    <edge source="AUT" target="GMB">
      <data key="d0">18530</data>
    </edge>
    <edge source="AUT" target="DEU">
      <data key="d0">515967015</data>
    </edge>
    <edge source="AUT" target="GHA">
      <data key="d0">808563</data>
    </edge>
    <edge source="AUT" target="GRC">
      <data key="d0">1673077</data>
    </edge>
    <edge source="AUT" target="GTM">
      <data key="d0">93340</data>
    </edge>
    <edge source="AUT" target="HKG">
      <data key="d0">1634950</data>
    </edge>
    <edge source="AUT" target="HUN">
      <data key="d0">45760922</data>
    </edge>
    <edge source="AUT" target="IDN">
      <data key="d0">78251</data>
    </edge>
    <edge source="AUT" target="IRL">
      <data key="d0">3034704</data>
    </edge>
    <edge source="AUT" target="ISR">
      <data key="d0">1181837</data>
    </edge>
    <edge source="AUT" target="ITA">
      <data key="d0">62693471</data>
    </edge>
    <edge source="AUT" target="CIV">
      <data key="d0">90435</data>
    </edge>
    <edge source="AUT" target="JPN">
      <data key="d0">11168906</data>
    </edge>
    <edge source="AUT" target="KAZ">
      <data key="d0">719147</data>
    </edge>
    <edge source="AUT" target="JOR">
      <data key="d0">246715</data>
    </edge>
    <edge source="AUT" target="KOR">
      <data key="d0">1820282</data>
    </edge>
    <edge source="AUT" target="KGZ">
      <data key="d0">765814</data>
    </edge>
    <edge source="AUT" target="LBN">
      <data key="d0">422148</data>
    </edge>
    <edge source="AUT" target="LVA">
      <data key="d0">561310</data>
    </edge>
    <edge source="AUT" target="LTU">
      <data key="d0">793451</data>
    </edge>
    <edge source="AUT" target="MYS">
      <data key="d0">516120</data>
    </edge>
    <edge source="AUT" target="MUS">
      <data key="d0">46734</data>
    </edge>
    <edge source="AUT" target="MEX">
      <data key="d0">1222666</data>
    </edge>
    <edge source="AUT" target="MDA">
      <data key="d0">86989</data>
    </edge>
    <edge source="AUT" target="MAR">
      <data key="d0">233874</data>
    </edge>
    <edge source="AUT" target="OMN">
      <data key="d0">13819</data>
    </edge>
    <edge source="AUT" target="NAM">
      <data key="d0">33944</data>
    </edge>
    <edge source="AUT" target="NLD">
      <data key="d0">16738871</data>
    </edge>
    <edge source="AUT" target="NZL">
      <data key="d0">729421</data>
    </edge>
    <edge source="AUT" target="NIC">
      <data key="d0">18365</data>
    </edge>
    <edge source="AUT" target="NOR">
      <data key="d0">1802563</data>
    </edge>
    <edge source="AUT" target="PAK">
      <data key="d0">29409</data>
    </edge>
    <edge source="AUT" target="PAN">
      <data key="d0">43834</data>
    </edge>
    <edge source="AUT" target="PRY">
      <data key="d0">25953</data>
    </edge>
    <edge source="AUT" target="PER">
      <data key="d0">32565</data>
    </edge>
    <edge source="AUT" target="PHL">
      <data key="d0">457595</data>
    </edge>
    <edge source="AUT" target="POL">
      <data key="d0">85682930</data>
    </edge>
    <edge source="AUT" target="PRT">
      <data key="d0">1045523</data>
    </edge>
    <edge source="AUT" target="ROU">
      <data key="d0">10466140</data>
    </edge>
    <edge source="AUT" target="RUS">
      <data key="d0">9423898</data>
    </edge>
    <edge source="AUT" target="SAU">
      <data key="d0">1776260</data>
    </edge>
    <edge source="AUT" target="SEN">
      <data key="d0">10023</data>
    </edge>
    <edge source="AUT" target="SRB">
      <data key="d0">2162310</data>
    </edge>
    <edge source="AUT" target="IND">
      <data key="d0">2884216</data>
    </edge>
    <edge source="AUT" target="SGP">
      <data key="d0">935567</data>
    </edge>
    <edge source="AUT" target="SVK">
      <data key="d0">24870312</data>
    </edge>
    <edge source="AUT" target="VNM">
      <data key="d0">86402</data>
    </edge>
    <edge source="AUT" target="SVN">
      <data key="d0">20213790</data>
    </edge>
    <edge source="AUT" target="ZAF">
      <data key="d0">290998</data>
    </edge>
    <edge source="AUT" target="ESP">
      <data key="d0">6142604</data>
    </edge>
    <edge source="AUT" target="SWE">
      <data key="d0">6005569</data>
    </edge>
    <edge source="AUT" target="CHE">
      <data key="d0">238653062</data>
    </edge>
    <edge source="AUT" target="THA">
      <data key="d0">117048</data>
    </edge>
    <edge source="AUT" target="ARE">
      <data key="d0">4567738</data>
    </edge>
    <edge source="AUT" target="TUN">
      <data key="d0">169409</data>
    </edge>
    <edge source="AUT" target="TUR">
      <data key="d0">3395980</data>
    </edge>
    <edge source="AUT" target="UKR">
      <data key="d0">1313608</data>
    </edge>
    <edge source="AUT" target="MKD">
      <data key="d0">279901</data>
    </edge>
    <edge source="AUT" target="EGY">
      <data key="d0">728363</data>
    </edge>
    <edge source="AUT" target="GBR">
      <data key="d0">40036068</data>
    </edge>
    <edge source="AUT" target="USA">
      <data key="d0">15002439</data>
    </edge>
    <edge source="KHM" target="AUS">
      <data key="d0">1023421</data>
    </edge>
    <edge source="KHM" target="CAN">
      <data key="d0">1522955</data>
    </edge>
    <edge source="KHM" target="CHN">
      <data key="d0">238030</data>
    </edge>
    <edge source="KHM" target="FRA">
      <data key="d0">34159</data>
    </edge>
    <edge source="KHM" target="DEU">
      <data key="d0">378849</data>
    </edge>
    <edge source="KHM" target="HKG">
      <data key="d0">188492</data>
    </edge>
    <edge source="KHM" target="IDN">
      <data key="d0">210433</data>
    </edge>
    <edge source="KHM" target="JPN">
      <data key="d0">4220368</data>
    </edge>
    <edge source="KHM" target="KOR">
      <data key="d0">58087</data>
    </edge>
    <edge source="KHM" target="MYS">
      <data key="d0">18364</data>
    </edge>
    <edge source="KHM" target="MEX">
      <data key="d0">5285004</data>
    </edge>
    <edge source="KHM" target="NZL">
      <data key="d0">51512</data>
    </edge>
    <edge source="KHM" target="SGP">
      <data key="d0">31578</data>
    </edge>
    <edge source="KHM" target="VNM">
      <data key="d0">58765</data>
    </edge>
    <edge source="KHM" target="THA">
      <data key="d0">983173</data>
    </edge>
    <edge source="KHM" target="GBR">
      <data key="d0">401881</data>
    </edge>
    <edge source="KHM" target="USA">
      <data key="d0">10628248</data>
    </edge>
    <edge source="CAN" target="DZA">
      <data key="d0">292429</data>
    </edge>
    <edge source="CAN" target="AZE">
      <data key="d0">45683</data>
    </edge>
    <edge source="CAN" target="ARG">
      <data key="d0">43363</data>
    </edge>
    <edge source="CAN" target="AUS">
      <data key="d0">3919551</data>
    </edge>
    <edge source="CAN" target="AUT">
      <data key="d0">145788</data>
    </edge>
    <edge source="CAN" target="ARM">
      <data key="d0">29106</data>
    </edge>
    <edge source="CAN" target="BEL">
      <data key="d0">951810</data>
    </edge>
    <edge source="CAN" target="BRA">
      <data key="d0">1697501</data>
    </edge>
    <edge source="CAN" target="BGR">
      <data key="d0">109587</data>
    </edge>
    <edge source="CAN" target="CHL">
      <data key="d0">427100</data>
    </edge>
    <edge source="CAN" target="CHN">
      <data key="d0">14280814</data>
    </edge>
    <edge source="CAN" target="COL">
      <data key="d0">2871273</data>
    </edge>
    <edge source="CAN" target="CRI">
      <data key="d0">3480070</data>
    </edge>
    <edge source="CAN" target="CZE">
      <data key="d0">161066</data>
    </edge>
    <edge source="CAN" target="BEN">
      <data key="d0">28547</data>
    </edge>
    <edge source="CAN" target="DNK">
      <data key="d0">595532</data>
    </edge>
    <edge source="CAN" target="ECU">
      <data key="d0">295592</data>
    </edge>
    <edge source="CAN" target="SLV">
      <data key="d0">665507</data>
    </edge>
    <edge source="CAN" target="ETH">
      <data key="d0">25095</data>
    </edge>
    <edge source="CAN" target="EST">
      <data key="d0">601472</data>
    </edge>
    <edge source="CAN" target="FIN">
      <data key="d0">1934378</data>
    </edge>
    <edge source="CAN" target="FRA">
      <data key="d0">3380683</data>
    </edge>
    <edge source="CAN" target="GEO">
      <data key="d0">49425</data>
    </edge>
    <edge source="CAN" target="GMB">
      <data key="d0">71995</data>
    </edge>
    <edge source="CAN" target="DEU">
      <data key="d0">3204765</data>
    </edge>
    <edge source="CAN" target="GHA">
      <data key="d0">272583</data>
    </edge>
    <edge source="CAN" target="GRC">
      <data key="d0">63358</data>
    </edge>
    <edge source="CAN" target="GTM">
      <data key="d0">1845057</data>
    </edge>
    <edge source="CAN" target="HND">
      <data key="d0">22463</data>
    </edge>
    <edge source="CAN" target="HKG">
      <data key="d0">1596537</data>
    </edge>
    <edge source="CAN" target="HUN">
      <data key="d0">180825</data>
    </edge>
    <edge source="CAN" target="IDN">
      <data key="d0">252242</data>
    </edge>
    <edge source="CAN" target="IRL">
      <data key="d0">573853</data>
    </edge>
    <edge source="CAN" target="ISR">
      <data key="d0">2580254</data>
    </edge>
    <edge source="CAN" target="ITA">
      <data key="d0">1592170</data>
    </edge>
    <edge source="CAN" target="CIV">
      <data key="d0">72213</data>
    </edge>
    <edge source="CAN" target="JAM">
      <data key="d0">1410928</data>
    </edge>
    <edge source="CAN" target="JPN">
      <data key="d0">9546482</data>
    </edge>
    <edge source="CAN" target="KAZ">
      <data key="d0">48270</data>
    </edge>
    <edge source="CAN" target="JOR">
      <data key="d0">396554</data>
    </edge>
    <edge source="CAN" target="KOR">
      <data key="d0">1868332</data>
    </edge>
    <edge source="CAN" target="LBN">
      <data key="d0">109990</data>
    </edge>
    <edge source="CAN" target="MDG">
      <data key="d0">13518</data>
    </edge>
    <edge source="CAN" target="MYS">
      <data key="d0">1193399</data>
    </edge>
    <edge source="CAN" target="MEX">
      <data key="d0">26224379</data>
    </edge>
    <edge source="CAN" target="MDA">
      <data key="d0">61884</data>
    </edge>
    <edge source="CAN" target="MAR">
      <data key="d0">74947</data>
    </edge>
    <edge source="CAN" target="OMN">
      <data key="d0">292678</data>
    </edge>
    <edge source="CAN" target="NLD">
      <data key="d0">2607224</data>
    </edge>
    <edge source="CAN" target="NZL">
      <data key="d0">576646</data>
    </edge>
    <edge source="CAN" target="NIC">
      <data key="d0">152172</data>
    </edge>
    <edge source="CAN" target="NOR">
      <data key="d0">294179</data>
    </edge>
    <edge source="CAN" target="PAK">
      <data key="d0">25452</data>
    </edge>
    <edge source="CAN" target="PAN">
      <data key="d0">1216825</data>
    </edge>
    <edge source="CAN" target="PRY">
      <data key="d0">24266</data>
    </edge>
    <edge source="CAN" target="PER">
      <data key="d0">685560</data>
    </edge>
    <edge source="CAN" target="PHL">
      <data key="d0">733380</data>
    </edge>
    <edge source="CAN" target="POL">
      <data key="d0">489216</data>
    </edge>
    <edge source="CAN" target="PRT">
      <data key="d0">35072</data>
    </edge>
    <edge source="CAN" target="ROU">
      <data key="d0">1678009</data>
    </edge>
    <edge source="CAN" target="RUS">
      <data key="d0">1141730</data>
    </edge>
    <edge source="CAN" target="SAU">
      <data key="d0">5793820</data>
    </edge>
    <edge source="CAN" target="SEN">
      <data key="d0">523815</data>
    </edge>
    <edge source="CAN" target="IND">
      <data key="d0">3414609</data>
    </edge>
    <edge source="CAN" target="SGP">
      <data key="d0">3391162</data>
    </edge>
    <edge source="CAN" target="SVK">
      <data key="d0">17914</data>
    </edge>
    <edge source="CAN" target="VNM">
      <data key="d0">134475</data>
    </edge>
    <edge source="CAN" target="SVN">
      <data key="d0">1502499</data>
    </edge>
    <edge source="CAN" target="ZAF">
      <data key="d0">232354</data>
    </edge>
    <edge source="CAN" target="ESP">
      <data key="d0">2829272</data>
    </edge>
    <edge source="CAN" target="SWE">
      <data key="d0">1814983</data>
    </edge>
    <edge source="CAN" target="CHE">
      <data key="d0">270657</data>
    </edge>
    <edge source="CAN" target="THA">
      <data key="d0">430176</data>
    </edge>
    <edge source="CAN" target="TGO">
      <data key="d0">13964</data>
    </edge>
    <edge source="CAN" target="ARE">
      <data key="d0">4507475</data>
    </edge>
    <edge source="CAN" target="TUN">
      <data key="d0">35007</data>
    </edge>
    <edge source="CAN" target="TUR">
      <data key="d0">574518</data>
    </edge>
    <edge source="CAN" target="UKR">
      <data key="d0">152911</data>
    </edge>
    <edge source="CAN" target="EGY">
      <data key="d0">85767</data>
    </edge>
    <edge source="CAN" target="GBR">
      <data key="d0">13208044</data>
    </edge>
    <edge source="CAN" target="TZA">
      <data key="d0">12110</data>
    </edge>
    <edge source="CAN" target="USA">
      <data key="d0">4426598625</data>
    </edge>
    <edge source="CAN" target="BFA">
      <data key="d0">43663</data>
    </edge>
    <edge source="CAN" target="URY">
      <data key="d0">13801</data>
    </edge>
    <edge source="LKA" target="AUS">
      <data key="d0">864366</data>
    </edge>
    <edge source="LKA" target="AUT">
      <data key="d0">43793</data>
    </edge>
    <edge source="LKA" target="BEL">
      <data key="d0">13292</data>
    </edge>
    <edge source="LKA" target="CAN">
      <data key="d0">33833</data>
    </edge>
    <edge source="LKA" target="CHL">
      <data key="d0">25639</data>
    </edge>
    <edge source="LKA" target="CHN">
      <data key="d0">372494</data>
    </edge>
    <edge source="LKA" target="DNK">
      <data key="d0">11938</data>
    </edge>
    <edge source="LKA" target="ETH">
      <data key="d0">25750</data>
    </edge>
    <edge source="LKA" target="FRA">
      <data key="d0">302329</data>
    </edge>
    <edge source="LKA" target="DEU">
      <data key="d0">1944063</data>
    </edge>
    <edge source="LKA" target="GRC">
      <data key="d0">38482</data>
    </edge>
    <edge source="LKA" target="HKG">
      <data key="d0">39562</data>
    </edge>
    <edge source="LKA" target="IDN">
      <data key="d0">158284</data>
    </edge>
    <edge source="LKA" target="IRL">
      <data key="d0">322878</data>
    </edge>
    <edge source="LKA" target="ITA">
      <data key="d0">31807</data>
    </edge>
    <edge source="LKA" target="JPN">
      <data key="d0">609545</data>
    </edge>
    <edge source="LKA" target="KOR">
      <data key="d0">1707940</data>
    </edge>
    <edge source="LKA" target="LBN">
      <data key="d0">69713</data>
    </edge>
    <edge source="LKA" target="MYS">
      <data key="d0">1399625</data>
    </edge>
    <edge source="LKA" target="MAR">
      <data key="d0">11437</data>
    </edge>
    <edge source="LKA" target="OMN">
      <data key="d0">438144</data>
    </edge>
    <edge source="LKA" target="NLD">
      <data key="d0">66850</data>
    </edge>
    <edge source="LKA" target="NZL">
      <data key="d0">342986</data>
    </edge>
    <edge source="LKA" target="NOR">
      <data key="d0">400440</data>
    </edge>
    <edge source="LKA" target="PHL">
      <data key="d0">14101</data>
    </edge>
    <edge source="LKA" target="POL">
      <data key="d0">25624</data>
    </edge>
    <edge source="LKA" target="RUS">
      <data key="d0">107173</data>
    </edge>
    <edge source="LKA" target="SAU">
      <data key="d0">34118</data>
    </edge>
    <edge source="LKA" target="IND">
      <data key="d0">25461830</data>
    </edge>
    <edge source="LKA" target="SGP">
      <data key="d0">210896</data>
    </edge>
    <edge source="LKA" target="SVN">
      <data key="d0">87724</data>
    </edge>
    <edge source="LKA" target="ESP">
      <data key="d0">62101</data>
    </edge>
    <edge source="LKA" target="SWE">
      <data key="d0">84182</data>
    </edge>
    <edge source="LKA" target="CHE">
      <data key="d0">57410</data>
    </edge>
    <edge source="LKA" target="THA">
      <data key="d0">111144</data>
    </edge>
    <edge source="LKA" target="ARE">
      <data key="d0">102080</data>
    </edge>
    <edge source="LKA" target="GBR">
      <data key="d0">993232</data>
    </edge>
    <edge source="LKA" target="USA">
      <data key="d0">2365425</data>
    </edge>
    <edge source="CHN" target="ALB">
      <data key="d0">16298373</data>
    </edge>
    <edge source="CHN" target="DZA">
      <data key="d0">191631157</data>
    </edge>
    <edge source="CHN" target="AZE">
      <data key="d0">4592902</data>
    </edge>
    <edge source="CHN" target="ARG">
      <data key="d0">107808376</data>
    </edge>
    <edge source="CHN" target="AUS">
      <data key="d0">2059721944</data>
    </edge>
    <edge source="CHN" target="AUT">
      <data key="d0">36341681</data>
    </edge>
    <edge source="CHN" target="ARM">
      <data key="d0">2068233</data>
    </edge>
    <edge source="CHN" target="BEL">
      <data key="d0">457961887</data>
    </edge>
    <edge source="CHN" target="BOL">
      <data key="d0">3124439</data>
    </edge>
    <edge source="CHN" target="BWA">
      <data key="d0">13717181</data>
    </edge>
    <edge source="CHN" target="BRA">
      <data key="d0">209510582</data>
    </edge>
    <edge source="CHN" target="BGR">
      <data key="d0">23396926</data>
    </edge>
    <edge source="CHN" target="BDI">
      <data key="d0">332809</data>
    </edge>
    <edge source="CHN" target="BLR">
      <data key="d0">1492383</data>
    </edge>
    <edge source="CHN" target="KHM">
      <data key="d0">15146371</data>
    </edge>
    <edge source="CHN" target="CMR">
      <data key="d0">24411268</data>
    </edge>
    <edge source="CHN" target="CAN">
      <data key="d0">1630563666</data>
    </edge>
    <edge source="CHN" target="CAF">
      <data key="d0">466502</data>
    </edge>
    <edge source="CHN" target="LKA">
      <data key="d0">56451928</data>
    </edge>
    <edge source="CHN" target="CHL">
      <data key="d0">325938608</data>
    </edge>
    <edge source="CHN" target="COL">
      <data key="d0">106805921</data>
    </edge>
    <edge source="CHN" target="CRI">
      <data key="d0">39832058</data>
    </edge>
    <edge source="CHN" target="HRV">
      <data key="d0">30283568</data>
    </edge>
    <edge source="CHN" target="CZE">
      <data key="d0">49316035</data>
    </edge>
    <edge source="CHN" target="BEN">
      <data key="d0">32955534</data>
    </edge>
    <edge source="CHN" target="DNK">
      <data key="d0">305069779</data>
    </edge>
    <edge source="CHN" target="ECU">
      <data key="d0">24195809</data>
    </edge>
    <edge source="CHN" target="SLV">
      <data key="d0">10281627</data>
    </edge>
    <edge source="CHN" target="ETH">
      <data key="d0">6718679</data>
    </edge>
    <edge source="CHN" target="EST">
      <data key="d0">21595293</data>
    </edge>
    <edge source="CHN" target="FIN">
      <data key="d0">58276311</data>
    </edge>
    <edge source="CHN" target="FRA">
      <data key="d0">1241427016</data>
    </edge>
    <edge source="CHN" target="GEO">
      <data key="d0">20658513</data>
    </edge>
    <edge source="CHN" target="GMB">
      <data key="d0">6493466</data>
    </edge>
    <edge source="CHN" target="PSE">
      <data key="d0">1510275</data>
    </edge>
    <edge source="CHN" target="DEU">
      <data key="d0">1959557010</data>
    </edge>
    <edge source="CHN" target="GHA">
      <data key="d0">111511804</data>
    </edge>
    <edge source="CHN" target="GRC">
      <data key="d0">121501366</data>
    </edge>
    <edge source="CHN" target="GTM">
      <data key="d0">24186255</data>
    </edge>
    <edge source="CHN" target="HND">
      <data key="d0">10925056</data>
    </edge>
    <edge source="CHN" target="HKG">
      <data key="d0">2336458854</data>
    </edge>
    <edge source="CHN" target="HUN">
      <data key="d0">13139728</data>
    </edge>
    <edge source="CHN" target="IDN">
      <data key="d0">305425516</data>
    </edge>
    <edge source="CHN" target="IRL">
      <data key="d0">92709611</data>
    </edge>
    <edge source="CHN" target="ISR">
      <data key="d0">264331606</data>
    </edge>
    <edge source="CHN" target="ITA">
      <data key="d0">552628340</data>
    </edge>
    <edge source="CHN" target="CIV">
      <data key="d0">35773135</data>
    </edge>
    <edge source="CHN" target="JAM">
      <data key="d0">15939322</data>
    </edge>
    <edge source="CHN" target="JPN">
      <data key="d0">3784815776</data>
    </edge>
    <edge source="CHN" target="KAZ">
      <data key="d0">87944195</data>
    </edge>
    <edge source="CHN" target="JOR">
      <data key="d0">71943104</data>
    </edge>
    <edge source="CHN" target="KOR">
      <data key="d0">1735989925</data>
    </edge>
    <edge source="CHN" target="KGZ">
      <data key="d0">8977332</data>
    </edge>
    <edge source="CHN" target="LBN">
      <data key="d0">63043469</data>
    </edge>
    <edge source="CHN" target="LVA">
      <data key="d0">32076286</data>
    </edge>
    <edge source="CHN" target="LTU">
      <data key="d0">33507124</data>
    </edge>
    <edge source="CHN" target="MDG">
      <data key="d0">17379255</data>
    </edge>
    <edge source="CHN" target="MWI">
      <data key="d0">3729729</data>
    </edge>
    <edge source="CHN" target="MYS">
      <data key="d0">1263598625</data>
    </edge>
    <edge source="CHN" target="MRT">
      <data key="d0">15265787</data>
    </edge>
    <edge source="CHN" target="MUS">
      <data key="d0">35264371</data>
    </edge>
    <edge source="CHN" target="MEX">
      <data key="d0">478398154</data>
    </edge>
    <edge source="CHN" target="MDA">
      <data key="d0">1370298</data>
    </edge>
    <edge source="CHN" target="MAR">
      <data key="d0">90612836</data>
    </edge>
    <edge source="CHN" target="MOZ">
      <data key="d0">36554967</data>
    </edge>
    <edge source="CHN" target="OMN">
      <data key="d0">108700859</data>
    </edge>
    <edge source="CHN" target="NAM">
      <data key="d0">9190802</data>
    </edge>
    <edge source="CHN" target="NLD">
      <data key="d0">938853256</data>
    </edge>
    <edge source="CHN" target="NZL">
      <data key="d0">288513998</data>
    </edge>
    <edge source="CHN" target="NIC">
      <data key="d0">7853526</data>
    </edge>
    <edge source="CHN" target="NER">
      <data key="d0">761604</data>
    </edge>
    <edge source="CHN" target="NOR">
      <data key="d0">117531063</data>
    </edge>
    <edge source="CHN" target="PAK">
      <data key="d0">77960464</data>
    </edge>
    <edge source="CHN" target="PAN">
      <data key="d0">165198119</data>
    </edge>
    <edge source="CHN" target="PRY">
      <data key="d0">6343661</data>
    </edge>
    <edge source="CHN" target="PER">
      <data key="d0">146574600</data>
    </edge>
    <edge source="CHN" target="PHL">
      <data key="d0">415381611</data>
    </edge>
    <edge source="CHN" target="POL">
      <data key="d0">463875320</data>
    </edge>
    <edge source="CHN" target="PRT">
      <data key="d0">82386661</data>
    </edge>
    <edge source="CHN" target="ROU">
      <data key="d0">76300876</data>
    </edge>
    <edge source="CHN" target="RUS">
      <data key="d0">271458547</data>
    </edge>
    <edge source="CHN" target="SAU">
      <data key="d0">1075460262</data>
    </edge>
    <edge source="CHN" target="SEN">
      <data key="d0">92564577</data>
    </edge>
    <edge source="CHN" target="SRB">
      <data key="d0">3682521</data>
    </edge>
    <edge source="CHN" target="IND">
      <data key="d0">832485010</data>
    </edge>
    <edge source="CHN" target="SGP">
      <data key="d0">1568118063</data>
    </edge>
    <edge source="CHN" target="SVK">
      <data key="d0">14597992</data>
    </edge>
    <edge source="CHN" target="VNM">
      <data key="d0">260882887</data>
    </edge>
    <edge source="CHN" target="SVN">
      <data key="d0">57305029</data>
    </edge>
    <edge source="CHN" target="ZAF">
      <data key="d0">390796471</data>
    </edge>
    <edge source="CHN" target="ZWE">
      <data key="d0">4204139</data>
    </edge>
    <edge source="CHN" target="ESP">
      <data key="d0">672952947</data>
    </edge>
    <edge source="CHN" target="SWE">
      <data key="d0">378676783</data>
    </edge>
    <edge source="CHN" target="CHE">
      <data key="d0">54173875</data>
    </edge>
    <edge source="CHN" target="THA">
      <data key="d0">550760945</data>
    </edge>
    <edge source="CHN" target="TGO">
      <data key="d0">19275617</data>
    </edge>
    <edge source="CHN" target="ARE">
      <data key="d0">940429594</data>
    </edge>
    <edge source="CHN" target="TUN">
      <data key="d0">12831823</data>
    </edge>
    <edge source="CHN" target="TUR">
      <data key="d0">56269516</data>
    </edge>
    <edge source="CHN" target="UGA">
      <data key="d0">5714651</data>
    </edge>
    <edge source="CHN" target="UKR">
      <data key="d0">39394147</data>
    </edge>
    <edge source="CHN" target="MKD">
      <data key="d0">266683</data>
    </edge>
    <edge source="CHN" target="EGY">
      <data key="d0">96401513</data>
    </edge>
    <edge source="CHN" target="GBR">
      <data key="d0">2723839247</data>
    </edge>
    <edge source="CHN" target="TZA">
      <data key="d0">99499099</data>
    </edge>
    <edge source="CHN" target="USA">
      <data key="d0">19134598053</data>
    </edge>
    <edge source="CHN" target="BFA">
      <data key="d0">492906</data>
    </edge>
    <edge source="CHN" target="URY">
      <data key="d0">43765089</data>
    </edge>
    <edge source="DNK" target="ALB">
      <data key="d0">398775</data>
    </edge>
    <edge source="DNK" target="DZA">
      <data key="d0">549804</data>
    </edge>
    <edge source="DNK" target="AZE">
      <data key="d0">1377102</data>
    </edge>
    <edge source="DNK" target="ARG">
      <data key="d0">472984</data>
    </edge>
    <edge source="DNK" target="AUS">
      <data key="d0">31222338</data>
    </edge>
    <edge source="DNK" target="AUT">
      <data key="d0">22362212</data>
    </edge>
    <edge source="DNK" target="ARM">
      <data key="d0">93804</data>
    </edge>
    <edge source="DNK" target="BEL">
      <data key="d0">48798296</data>
    </edge>
    <edge source="DNK" target="BRA">
      <data key="d0">5185358</data>
    </edge>
    <edge source="DNK" target="BGR">
      <data key="d0">1256786</data>
    </edge>
    <edge source="DNK" target="BLR">
      <data key="d0">59131</data>
    </edge>
    <edge source="DNK" target="CMR">
      <data key="d0">14703</data>
    </edge>
    <edge source="DNK" target="CAN">
      <data key="d0">8415236</data>
    </edge>
    <edge source="DNK" target="LKA">
      <data key="d0">24962</data>
    </edge>
    <edge source="DNK" target="CHL">
      <data key="d0">10386896</data>
    </edge>
    <edge source="DNK" target="CHN">
      <data key="d0">20765604</data>
    </edge>
    <edge source="DNK" target="COL">
      <data key="d0">3306752</data>
    </edge>
    <edge source="DNK" target="CRI">
      <data key="d0">388744</data>
    </edge>
    <edge source="DNK" target="HRV">
      <data key="d0">2179141</data>
    </edge>
    <edge source="DNK" target="CZE">
      <data key="d0">8126583</data>
    </edge>
    <edge source="DNK" target="ECU">
      <data key="d0">294109</data>
    </edge>
    <edge source="DNK" target="EST">
      <data key="d0">3855404</data>
    </edge>
    <edge source="DNK" target="FIN">
      <data key="d0">44175611</data>
    </edge>
    <edge source="DNK" target="FRA">
      <data key="d0">179915440</data>
    </edge>
    <edge source="DNK" target="GEO">
      <data key="d0">121516</data>
    </edge>
    <edge source="DNK" target="GMB">
      <data key="d0">44117</data>
    </edge>
    <edge source="DNK" target="DEU">
      <data key="d0">353004253</data>
    </edge>
    <edge source="DNK" target="GHA">
      <data key="d0">128178</data>
    </edge>
    <edge source="DNK" target="GRC">
      <data key="d0">5547407</data>
    </edge>
    <edge source="DNK" target="GTM">
      <data key="d0">421425</data>
    </edge>
    <edge source="DNK" target="HKG">
      <data key="d0">7997421</data>
    </edge>
    <edge source="DNK" target="HUN">
      <data key="d0">2625019</data>
    </edge>
    <edge source="DNK" target="IDN">
      <data key="d0">1133402</data>
    </edge>
    <edge source="DNK" target="IRL">
      <data key="d0">6068317</data>
    </edge>
    <edge source="DNK" target="ISR">
      <data key="d0">4134413</data>
    </edge>
    <edge source="DNK" target="ITA">
      <data key="d0">25054790</data>
    </edge>
    <edge source="DNK" target="CIV">
      <data key="d0">36764</data>
    </edge>
    <edge source="DNK" target="JPN">
      <data key="d0">44514936</data>
    </edge>
    <edge source="DNK" target="KAZ">
      <data key="d0">22031</data>
    </edge>
    <edge source="DNK" target="JOR">
      <data key="d0">163549</data>
    </edge>
    <edge source="DNK" target="KOR">
      <data key="d0">25477053</data>
    </edge>
    <edge source="DNK" target="LBN">
      <data key="d0">1804646</data>
    </edge>
    <edge source="DNK" target="LVA">
      <data key="d0">6707890</data>
    </edge>
    <edge source="DNK" target="LTU">
      <data key="d0">4465390</data>
    </edge>
    <edge source="DNK" target="MWI">
      <data key="d0">27141</data>
    </edge>
    <edge source="DNK" target="MYS">
      <data key="d0">1379553</data>
    </edge>
    <edge source="DNK" target="MRT">
      <data key="d0">104373</data>
    </edge>
    <edge source="DNK" target="MUS">
      <data key="d0">301635</data>
    </edge>
    <edge source="DNK" target="MEX">
      <data key="d0">2393368</data>
    </edge>
    <edge source="DNK" target="MDA">
      <data key="d0">12822</data>
    </edge>
    <edge source="DNK" target="MAR">
      <data key="d0">319756</data>
    </edge>
    <edge source="DNK" target="OMN">
      <data key="d0">454586</data>
    </edge>
    <edge source="DNK" target="NLD">
      <data key="d0">133025763</data>
    </edge>
    <edge source="DNK" target="NZL">
      <data key="d0">4486733</data>
    </edge>
    <edge source="DNK" target="NOR">
      <data key="d0">394634774</data>
    </edge>
    <edge source="DNK" target="PAK">
      <data key="d0">25579</data>
    </edge>
    <edge source="DNK" target="PAN">
      <data key="d0">1252952</data>
    </edge>
    <edge source="DNK" target="PRY">
      <data key="d0">47373</data>
    </edge>
    <edge source="DNK" target="PER">
      <data key="d0">1778951</data>
    </edge>
    <edge source="DNK" target="PHL">
      <data key="d0">1485489</data>
    </edge>
    <edge source="DNK" target="POL">
      <data key="d0">67991154</data>
    </edge>
    <edge source="DNK" target="PRT">
      <data key="d0">4798268</data>
    </edge>
    <edge source="DNK" target="ROU">
      <data key="d0">2456061</data>
    </edge>
    <edge source="DNK" target="RUS">
      <data key="d0">1541379</data>
    </edge>
    <edge source="DNK" target="SAU">
      <data key="d0">4931501</data>
    </edge>
    <edge source="DNK" target="SEN">
      <data key="d0">22728</data>
    </edge>
    <edge source="DNK" target="SRB">
      <data key="d0">2272449</data>
    </edge>
    <edge source="DNK" target="IND">
      <data key="d0">1226973</data>
    </edge>
    <edge source="DNK" target="SGP">
      <data key="d0">6432074</data>
    </edge>
    <edge source="DNK" target="SVK">
      <data key="d0">2992343</data>
    </edge>
    <edge source="DNK" target="VNM">
      <data key="d0">943275</data>
    </edge>
    <edge source="DNK" target="SVN">
      <data key="d0">1145678</data>
    </edge>
    <edge source="DNK" target="ZAF">
      <data key="d0">2198386</data>
    </edge>
    <edge source="DNK" target="ESP">
      <data key="d0">33703085</data>
    </edge>
    <edge source="DNK" target="SWE">
      <data key="d0">254562981</data>
    </edge>
    <edge source="DNK" target="CHE">
      <data key="d0">50048784</data>
    </edge>
    <edge source="DNK" target="THA">
      <data key="d0">2389466</data>
    </edge>
    <edge source="DNK" target="ARE">
      <data key="d0">6092476</data>
    </edge>
    <edge source="DNK" target="TUN">
      <data key="d0">33549</data>
    </edge>
    <edge source="DNK" target="TUR">
      <data key="d0">5063470</data>
    </edge>
    <edge source="DNK" target="UKR">
      <data key="d0">5771241</data>
    </edge>
    <edge source="DNK" target="MKD">
      <data key="d0">351290</data>
    </edge>
    <edge source="DNK" target="EGY">
      <data key="d0">603315</data>
    </edge>
    <edge source="DNK" target="GBR">
      <data key="d0">172913115</data>
    </edge>
    <edge source="DNK" target="USA">
      <data key="d0">115781524</data>
    </edge>
    <edge source="DNK" target="URY">
      <data key="d0">883262</data>
    </edge>
    <edge source="EST" target="AUS">
      <data key="d0">306084</data>
    </edge>
    <edge source="EST" target="AUT">
      <data key="d0">4295074</data>
    </edge>
    <edge source="EST" target="BEL">
      <data key="d0">11339019</data>
    </edge>
    <edge source="EST" target="BRA">
      <data key="d0">16972</data>
    </edge>
    <edge source="EST" target="BGR">
      <data key="d0">130647</data>
    </edge>
    <edge source="EST" target="BLR">
      <data key="d0">169359</data>
    </edge>
    <edge source="EST" target="CAN">
      <data key="d0">5335281</data>
    </edge>
    <edge source="EST" target="CHN">
      <data key="d0">4890090</data>
    </edge>
    <edge source="EST" target="HRV">
      <data key="d0">36648</data>
    </edge>
    <edge source="EST" target="CZE">
      <data key="d0">3949040</data>
    </edge>
    <edge source="EST" target="DNK">
      <data key="d0">50458514</data>
    </edge>
    <edge source="EST" target="FIN">
      <data key="d0">136905313</data>
    </edge>
    <edge source="EST" target="FRA">
      <data key="d0">10790956</data>
    </edge>
    <edge source="EST" target="GEO">
      <data key="d0">74651</data>
    </edge>
    <edge source="EST" target="DEU">
      <data key="d0">56710024</data>
    </edge>
    <edge source="EST" target="GRC">
      <data key="d0">53631</data>
    </edge>
    <edge source="EST" target="HKG">
      <data key="d0">15473</data>
    </edge>
    <edge source="EST" target="HUN">
      <data key="d0">122662</data>
    </edge>
    <edge source="EST" target="IRL">
      <data key="d0">324887</data>
    </edge>
    <edge source="EST" target="ISR">
      <data key="d0">868660</data>
    </edge>
    <edge source="EST" target="ITA">
      <data key="d0">1103950</data>
    </edge>
    <edge source="EST" target="JPN">
      <data key="d0">1106651</data>
    </edge>
    <edge source="EST" target="KAZ">
      <data key="d0">56462</data>
    </edge>
    <edge source="EST" target="KOR">
      <data key="d0">10489</data>
    </edge>
    <edge source="EST" target="LBN">
      <data key="d0">10733</data>
    </edge>
    <edge source="EST" target="LVA">
      <data key="d0">7963912</data>
    </edge>
    <edge source="EST" target="LTU">
      <data key="d0">9544590</data>
    </edge>
    <edge source="EST" target="MDA">
      <data key="d0">12658</data>
    </edge>
    <edge source="EST" target="MAR">
      <data key="d0">157008</data>
    </edge>
    <edge source="EST" target="NLD">
      <data key="d0">9667791</data>
    </edge>
    <edge source="EST" target="NZL">
      <data key="d0">34857</data>
    </edge>
    <edge source="EST" target="NOR">
      <data key="d0">31727623</data>
    </edge>
    <edge source="EST" target="POL">
      <data key="d0">7417367</data>
    </edge>
    <edge source="EST" target="PRT">
      <data key="d0">11824</data>
    </edge>
    <edge source="EST" target="ROU">
      <data key="d0">10969</data>
    </edge>
    <edge source="EST" target="RUS">
      <data key="d0">9955440</data>
    </edge>
    <edge source="EST" target="SAU">
      <data key="d0">2159846</data>
    </edge>
    <edge source="EST" target="SRB">
      <data key="d0">63485</data>
    </edge>
    <edge source="EST" target="SGP">
      <data key="d0">45676</data>
    </edge>
    <edge source="EST" target="SVK">
      <data key="d0">348153</data>
    </edge>
    <edge source="EST" target="SVN">
      <data key="d0">236163</data>
    </edge>
    <edge source="EST" target="ZAF">
      <data key="d0">37797</data>
    </edge>
    <edge source="EST" target="ESP">
      <data key="d0">344790</data>
    </edge>
    <edge source="EST" target="SWE">
      <data key="d0">106858022</data>
    </edge>
    <edge source="EST" target="CHE">
      <data key="d0">4625156</data>
    </edge>
    <edge source="EST" target="ARE">
      <data key="d0">587112</data>
    </edge>
    <edge source="EST" target="TUR">
      <data key="d0">213856</data>
    </edge>
    <edge source="EST" target="UKR">
      <data key="d0">1343382</data>
    </edge>
    <edge source="EST" target="GBR">
      <data key="d0">36805028</data>
    </edge>
    <edge source="EST" target="USA">
      <data key="d0">15304870</data>
    </edge>
    <edge source="HND" target="CAN">
      <data key="d0">11503</data>
    </edge>
    <edge source="HND" target="CHN">
      <data key="d0">54173</data>
    </edge>
    <edge source="HND" target="CRI">
      <data key="d0">2895856</data>
    </edge>
    <edge source="HND" target="ECU">
      <data key="d0">11280</data>
    </edge>
    <edge source="HND" target="SLV">
      <data key="d0">1162664</data>
    </edge>
    <edge source="HND" target="GTM">
      <data key="d0">812481</data>
    </edge>
    <edge source="HND" target="MEX">
      <data key="d0">93431</data>
    </edge>
    <edge source="HND" target="NIC">
      <data key="d0">8987495</data>
    </edge>
    <edge source="HND" target="PAN">
      <data key="d0">1895380</data>
    </edge>
    <edge source="HND" target="USA">
      <data key="d0">788429</data>
    </edge>
    <edge source="HKG" target="ALB">
      <data key="d0">43049</data>
    </edge>
    <edge source="HKG" target="ARG">
      <data key="d0">223199</data>
    </edge>
    <edge source="HKG" target="AUS">
      <data key="d0">7368800</data>
    </edge>
    <edge source="HKG" target="AUT">
      <data key="d0">193315</data>
    </edge>
    <edge source="HKG" target="BEL">
      <data key="d0">425401</data>
    </edge>
    <edge source="HKG" target="BOL">
      <data key="d0">77937</data>
    </edge>
    <edge source="HKG" target="BRA">
      <data key="d0">112713</data>
    </edge>
    <edge source="HKG" target="BDI">
      <data key="d0">16866</data>
    </edge>
    <edge source="HKG" target="KHM">
      <data key="d0">1269587</data>
    </edge>
    <edge source="HKG" target="CAN">
      <data key="d0">2454316</data>
    </edge>
    <edge source="HKG" target="LKA">
      <data key="d0">46894</data>
    </edge>
    <edge source="HKG" target="CHL">
      <data key="d0">38361</data>
    </edge>
    <edge source="HKG" target="CHN">
      <data key="d0">80212382</data>
    </edge>
    <edge source="HKG" target="COL">
      <data key="d0">48398</data>
    </edge>
    <edge source="HKG" target="CRI">
      <data key="d0">57830</data>
    </edge>
    <edge source="HKG" target="HRV">
      <data key="d0">34300</data>
    </edge>
    <edge source="HKG" target="CZE">
      <data key="d0">106341</data>
    </edge>
    <edge source="HKG" target="DNK">
      <data key="d0">89061</data>
    </edge>
    <edge source="HKG" target="ECU">
      <data key="d0">42374</data>
    </edge>
    <edge source="HKG" target="SLV">
      <data key="d0">22003</data>
    </edge>
    <edge source="HKG" target="ETH">
      <data key="d0">110932</data>
    </edge>
    <edge source="HKG" target="EST">
      <data key="d0">10786</data>
    </edge>
    <edge source="HKG" target="FIN">
      <data key="d0">99254</data>
    </edge>
    <edge source="HKG" target="FRA">
      <data key="d0">2683731</data>
    </edge>
    <edge source="HKG" target="DEU">
      <data key="d0">3129063</data>
    </edge>
    <edge source="HKG" target="GHA">
      <data key="d0">18511</data>
    </edge>
    <edge source="HKG" target="GRC">
      <data key="d0">136131</data>
    </edge>
    <edge source="HKG" target="HUN">
      <data key="d0">78221</data>
    </edge>
    <edge source="HKG" target="IDN">
      <data key="d0">830887</data>
    </edge>
    <edge source="HKG" target="IRL">
      <data key="d0">95792</data>
    </edge>
    <edge source="HKG" target="ISR">
      <data key="d0">205338</data>
    </edge>
    <edge source="HKG" target="ITA">
      <data key="d0">1688304</data>
    </edge>
    <edge source="HKG" target="CIV">
      <data key="d0">22006</data>
    </edge>
    <edge source="HKG" target="JPN">
      <data key="d0">26828085</data>
    </edge>
    <edge source="HKG" target="KAZ">
      <data key="d0">109657</data>
    </edge>
    <edge source="HKG" target="JOR">
      <data key="d0">71971</data>
    </edge>
    <edge source="HKG" target="KOR">
      <data key="d0">7080208</data>
    </edge>
    <edge source="HKG" target="KGZ">
      <data key="d0">16270</data>
    </edge>
    <edge source="HKG" target="LBN">
      <data key="d0">22619</data>
    </edge>
    <edge source="HKG" target="MDG">
      <data key="d0">40429</data>
    </edge>
    <edge source="HKG" target="MYS">
      <data key="d0">1507096</data>
    </edge>
    <edge source="HKG" target="MEX">
      <data key="d0">523859</data>
    </edge>
    <edge source="HKG" target="MAR">
      <data key="d0">191091</data>
    </edge>
    <edge source="HKG" target="OMN">
      <data key="d0">10638</data>
    </edge>
    <edge source="HKG" target="NLD">
      <data key="d0">642025</data>
    </edge>
    <edge source="HKG" target="NZL">
      <data key="d0">2460697</data>
    </edge>
    <edge source="HKG" target="NOR">
      <data key="d0">105775</data>
    </edge>
    <edge source="HKG" target="PAK">
      <data key="d0">87512</data>
    </edge>
    <edge source="HKG" target="PAN">
      <data key="d0">105230</data>
    </edge>
    <edge source="HKG" target="PRY">
      <data key="d0">49973</data>
    </edge>
    <edge source="HKG" target="PER">
      <data key="d0">58012</data>
    </edge>
    <edge source="HKG" target="PHL">
      <data key="d0">3492190</data>
    </edge>
    <edge source="HKG" target="POL">
      <data key="d0">192898</data>
    </edge>
    <edge source="HKG" target="PRT">
      <data key="d0">21674</data>
    </edge>
    <edge source="HKG" target="ROU">
      <data key="d0">181100</data>
    </edge>
    <edge source="HKG" target="RUS">
      <data key="d0">396292</data>
    </edge>
    <edge source="HKG" target="SAU">
      <data key="d0">603056</data>
    </edge>
    <edge source="HKG" target="SEN">
      <data key="d0">27440</data>
    </edge>
    <edge source="HKG" target="IND">
      <data key="d0">2085439</data>
    </edge>
    <edge source="HKG" target="SGP">
      <data key="d0">3163188</data>
    </edge>
    <edge source="HKG" target="SVK">
      <data key="d0">104868</data>
    </edge>
    <edge source="HKG" target="VNM">
      <data key="d0">1221627</data>
    </edge>
    <edge source="HKG" target="SVN">
      <data key="d0">440503</data>
    </edge>
    <edge source="HKG" target="ZAF">
      <data key="d0">470420</data>
    </edge>
    <edge source="HKG" target="ESP">
      <data key="d0">853239</data>
    </edge>
    <edge source="HKG" target="SWE">
      <data key="d0">367695</data>
    </edge>
    <edge source="HKG" target="CHE">
      <data key="d0">1098638</data>
    </edge>
    <edge source="HKG" target="THA">
      <data key="d0">2951804</data>
    </edge>
    <edge source="HKG" target="ARE">
      <data key="d0">1967564</data>
    </edge>
    <edge source="HKG" target="TUN">
      <data key="d0">46596</data>
    </edge>
    <edge source="HKG" target="TUR">
      <data key="d0">587190</data>
    </edge>
    <edge source="HKG" target="UKR">
      <data key="d0">63140</data>
    </edge>
    <edge source="HKG" target="EGY">
      <data key="d0">264165</data>
    </edge>
    <edge source="HKG" target="GBR">
      <data key="d0">4207285</data>
    </edge>
    <edge source="HKG" target="TZA">
      <data key="d0">32742</data>
    </edge>
    <edge source="HKG" target="USA">
      <data key="d0">103971874</data>
    </edge>
    <edge source="HKG" target="BFA">
      <data key="d0">17267</data>
    </edge>
    <edge source="IDN" target="ALB">
      <data key="d0">134721</data>
    </edge>
    <edge source="IDN" target="DZA">
      <data key="d0">251478</data>
    </edge>
    <edge source="IDN" target="ARG">
      <data key="d0">942020</data>
    </edge>
    <edge source="IDN" target="AUS">
      <data key="d0">61651047</data>
    </edge>
    <edge source="IDN" target="AUT">
      <data key="d0">1550546</data>
    </edge>
    <edge source="IDN" target="ARM">
      <data key="d0">41512</data>
    </edge>
    <edge source="IDN" target="BEL">
      <data key="d0">48259291</data>
    </edge>
    <edge source="IDN" target="BOL">
      <data key="d0">20617</data>
    </edge>
    <edge source="IDN" target="BWA">
      <data key="d0">31188</data>
    </edge>
    <edge source="IDN" target="BRA">
      <data key="d0">800651</data>
    </edge>
    <edge source="IDN" target="BGR">
      <data key="d0">431258</data>
    </edge>
    <edge source="IDN" target="BLR">
      <data key="d0">30272</data>
    </edge>
    <edge source="IDN" target="KHM">
      <data key="d0">90775</data>
    </edge>
    <edge source="IDN" target="CMR">
      <data key="d0">58440</data>
    </edge>
    <edge source="IDN" target="CAN">
      <data key="d0">20103662</data>
    </edge>
    <edge source="IDN" target="LKA">
      <data key="d0">1885264</data>
    </edge>
    <edge source="IDN" target="CHL">
      <data key="d0">2806765</data>
    </edge>
    <edge source="IDN" target="CHN">
      <data key="d0">35558113</data>
    </edge>
    <edge source="IDN" target="COL">
      <data key="d0">1354749</data>
    </edge>
    <edge source="IDN" target="CRI">
      <data key="d0">565061</data>
    </edge>
    <edge source="IDN" target="HRV">
      <data key="d0">350793</data>
    </edge>
    <edge source="IDN" target="CZE">
      <data key="d0">1901066</data>
    </edge>
    <edge source="IDN" target="BEN">
      <data key="d0">11089</data>
    </edge>
    <edge source="IDN" target="DNK">
      <data key="d0">15695770</data>
    </edge>
    <edge source="IDN" target="ECU">
      <data key="d0">48380</data>
    </edge>
    <edge source="IDN" target="SLV">
      <data key="d0">64084</data>
    </edge>
    <edge source="IDN" target="EST">
      <data key="d0">245859</data>
    </edge>
    <edge source="IDN" target="FIN">
      <data key="d0">1820197</data>
    </edge>
    <edge source="IDN" target="FRA">
      <data key="d0">62477911</data>
    </edge>
    <edge source="IDN" target="GEO">
      <data key="d0">128695</data>
    </edge>
    <edge source="IDN" target="GMB">
      <data key="d0">22370</data>
    </edge>
    <edge source="IDN" target="DEU">
      <data key="d0">72031939</data>
    </edge>
    <edge source="IDN" target="GHA">
      <data key="d0">154255</data>
    </edge>
    <edge source="IDN" target="GRC">
      <data key="d0">2184562</data>
    </edge>
    <edge source="IDN" target="GTM">
      <data key="d0">580557</data>
    </edge>
    <edge source="IDN" target="HKG">
      <data key="d0">4254302</data>
    </edge>
    <edge source="IDN" target="HUN">
      <data key="d0">129813</data>
    </edge>
    <edge source="IDN" target="IRL">
      <data key="d0">2150205</data>
    </edge>
    <edge source="IDN" target="ISR">
      <data key="d0">3378360</data>
    </edge>
    <edge source="IDN" target="ITA">
      <data key="d0">25973364</data>
    </edge>
    <edge source="IDN" target="CIV">
      <data key="d0">260288</data>
    </edge>
    <edge source="IDN" target="JAM">
      <data key="d0">4291326</data>
    </edge>
    <edge source="IDN" target="JPN">
      <data key="d0">182224120</data>
    </edge>
    <edge source="IDN" target="KAZ">
      <data key="d0">59214</data>
    </edge>
    <edge source="IDN" target="JOR">
      <data key="d0">661493</data>
    </edge>
    <edge source="IDN" target="KOR">
      <data key="d0">40268808</data>
    </edge>
    <edge source="IDN" target="LBN">
      <data key="d0">1347146</data>
    </edge>
    <edge source="IDN" target="LVA">
      <data key="d0">1444634</data>
    </edge>
    <edge source="IDN" target="LTU">
      <data key="d0">680964</data>
    </edge>
    <edge source="IDN" target="MDG">
      <data key="d0">71461</data>
    </edge>
    <edge source="IDN" target="MWI">
      <data key="d0">16138</data>
    </edge>
    <edge source="IDN" target="MYS">
      <data key="d0">34458822</data>
    </edge>
    <edge source="IDN" target="MUS">
      <data key="d0">3207666</data>
    </edge>
    <edge source="IDN" target="MEX">
      <data key="d0">5267177</data>
    </edge>
    <edge source="IDN" target="MAR">
      <data key="d0">521398</data>
    </edge>
    <edge source="IDN" target="MOZ">
      <data key="d0">90398</data>
    </edge>
    <edge source="IDN" target="OMN">
      <data key="d0">1781075</data>
    </edge>
    <edge source="IDN" target="NAM">
      <data key="d0">111979</data>
    </edge>
    <edge source="IDN" target="NLD">
      <data key="d0">74358196</data>
    </edge>
    <edge source="IDN" target="NZL">
      <data key="d0">9357279</data>
    </edge>
    <edge source="IDN" target="NIC">
      <data key="d0">56124</data>
    </edge>
    <edge source="IDN" target="NOR">
      <data key="d0">2793958</data>
    </edge>
    <edge source="IDN" target="PAK">
      <data key="d0">2736773</data>
    </edge>
    <edge source="IDN" target="PAN">
      <data key="d0">549263</data>
    </edge>
    <edge source="IDN" target="PRY">
      <data key="d0">59727</data>
    </edge>
    <edge source="IDN" target="PER">
      <data key="d0">1700178</data>
    </edge>
    <edge source="IDN" target="PHL">
      <data key="d0">7596256</data>
    </edge>
    <edge source="IDN" target="POL">
      <data key="d0">4101093</data>
    </edge>
    <edge source="IDN" target="PRT">
      <data key="d0">835324</data>
    </edge>
    <edge source="IDN" target="ROU">
      <data key="d0">567517</data>
    </edge>
    <edge source="IDN" target="RUS">
      <data key="d0">6681765</data>
    </edge>
    <edge source="IDN" target="SAU">
      <data key="d0">6367571</data>
    </edge>
    <edge source="IDN" target="SEN">
      <data key="d0">115270</data>
    </edge>
    <edge source="IDN" target="IND">
      <data key="d0">11618878</data>
    </edge>
    <edge source="IDN" target="SGP">
      <data key="d0">28107996</data>
    </edge>
    <edge source="IDN" target="SVK">
      <data key="d0">71119</data>
    </edge>
    <edge source="IDN" target="VNM">
      <data key="d0">2580091</data>
    </edge>
    <edge source="IDN" target="SVN">
      <data key="d0">825768</data>
    </edge>
    <edge source="IDN" target="ZAF">
      <data key="d0">6324831</data>
    </edge>
    <edge source="IDN" target="ESP">
      <data key="d0">22104908</data>
    </edge>
    <edge source="IDN" target="SWE">
      <data key="d0">12581299</data>
    </edge>
    <edge source="IDN" target="CHE">
      <data key="d0">1141395</data>
    </edge>
    <edge source="IDN" target="THA">
      <data key="d0">8056734</data>
    </edge>
    <edge source="IDN" target="ARE">
      <data key="d0">14945663</data>
    </edge>
    <edge source="IDN" target="TUN">
      <data key="d0">195895</data>
    </edge>
    <edge source="IDN" target="TUR">
      <data key="d0">2886116</data>
    </edge>
    <edge source="IDN" target="UKR">
      <data key="d0">932817</data>
    </edge>
    <edge source="IDN" target="EGY">
      <data key="d0">549602</data>
    </edge>
    <edge source="IDN" target="GBR">
      <data key="d0">78608198</data>
    </edge>
    <edge source="IDN" target="TZA">
      <data key="d0">124903</data>
    </edge>
    <edge source="IDN" target="USA">
      <data key="d0">607554101</data>
    </edge>
    <edge source="IDN" target="URY">
      <data key="d0">456198</data>
    </edge>
    <edge source="IRL" target="DZA">
      <data key="d0">287524</data>
    </edge>
    <edge source="IRL" target="AUS">
      <data key="d0">1806737</data>
    </edge>
    <edge source="IRL" target="AUT">
      <data key="d0">392856</data>
    </edge>
    <edge source="IRL" target="BEL">
      <data key="d0">1970545</data>
    </edge>
    <edge source="IRL" target="BGR">
      <data key="d0">82187</data>
    </edge>
    <edge source="IRL" target="BLR">
      <data key="d0">168630</data>
    </edge>
    <edge source="IRL" target="CMR">
      <data key="d0">142199</data>
    </edge>
    <edge source="IRL" target="CAN">
      <data key="d0">184692</data>
    </edge>
    <edge source="IRL" target="CHL">
      <data key="d0">12531</data>
    </edge>
    <edge source="IRL" target="CHN">
      <data key="d0">741965</data>
    </edge>
    <edge source="IRL" target="COL">
      <data key="d0">13678</data>
    </edge>
    <edge source="IRL" target="CRI">
      <data key="d0">10508</data>
    </edge>
    <edge source="IRL" target="CZE">
      <data key="d0">317595</data>
    </edge>
    <edge source="IRL" target="DNK">
      <data key="d0">734564</data>
    </edge>
    <edge source="IRL" target="EST">
      <data key="d0">11636</data>
    </edge>
    <edge source="IRL" target="FIN">
      <data key="d0">72869</data>
    </edge>
    <edge source="IRL" target="FRA">
      <data key="d0">7434675</data>
    </edge>
    <edge source="IRL" target="GEO">
      <data key="d0">84987</data>
    </edge>
    <edge source="IRL" target="DEU">
      <data key="d0">4383958</data>
    </edge>
    <edge source="IRL" target="GHA">
      <data key="d0">261241</data>
    </edge>
    <edge source="IRL" target="GRC">
      <data key="d0">30709</data>
    </edge>
    <edge source="IRL" target="HKG">
      <data key="d0">75356</data>
    </edge>
    <edge source="IRL" target="HUN">
      <data key="d0">229434</data>
    </edge>
    <edge source="IRL" target="ISR">
      <data key="d0">375519</data>
    </edge>
    <edge source="IRL" target="ITA">
      <data key="d0">782798</data>
    </edge>
    <edge source="IRL" target="JPN">
      <data key="d0">79738</data>
    </edge>
    <edge source="IRL" target="JOR">
      <data key="d0">79242</data>
    </edge>
    <edge source="IRL" target="KOR">
      <data key="d0">504634</data>
    </edge>
    <edge source="IRL" target="LBN">
      <data key="d0">71277</data>
    </edge>
    <edge source="IRL" target="LVA">
      <data key="d0">42855</data>
    </edge>
    <edge source="IRL" target="LTU">
      <data key="d0">31110</data>
    </edge>
    <edge source="IRL" target="MYS">
      <data key="d0">69726</data>
    </edge>
    <edge source="IRL" target="MEX">
      <data key="d0">87571</data>
    </edge>
    <edge source="IRL" target="MDA">
      <data key="d0">10741</data>
    </edge>
    <edge source="IRL" target="MAR">
      <data key="d0">10609</data>
    </edge>
    <edge source="IRL" target="OMN">
      <data key="d0">54605</data>
    </edge>
    <edge source="IRL" target="NLD">
      <data key="d0">659929</data>
    </edge>
    <edge source="IRL" target="NZL">
      <data key="d0">45865</data>
    </edge>
    <edge source="IRL" target="NOR">
      <data key="d0">2084599</data>
    </edge>
    <edge source="IRL" target="PAK">
      <data key="d0">12200</data>
    </edge>
    <edge source="IRL" target="PHL">
      <data key="d0">3571934</data>
    </edge>
    <edge source="IRL" target="POL">
      <data key="d0">259543</data>
    </edge>
    <edge source="IRL" target="PRT">
      <data key="d0">40009</data>
    </edge>
    <edge source="IRL" target="ROU">
      <data key="d0">119422</data>
    </edge>
    <edge source="IRL" target="RUS">
      <data key="d0">284458</data>
    </edge>
    <edge source="IRL" target="SAU">
      <data key="d0">548018</data>
    </edge>
    <edge source="IRL" target="SRB">
      <data key="d0">15091</data>
    </edge>
    <edge source="IRL" target="IND">
      <data key="d0">662588</data>
    </edge>
    <edge source="IRL" target="SGP">
      <data key="d0">28879</data>
    </edge>
    <edge source="IRL" target="VNM">
      <data key="d0">18841</data>
    </edge>
    <edge source="IRL" target="ZAF">
      <data key="d0">1152016</data>
    </edge>
    <edge source="IRL" target="ESP">
      <data key="d0">2978902</data>
    </edge>
    <edge source="IRL" target="SWE">
      <data key="d0">3773029</data>
    </edge>
    <edge source="IRL" target="CHE">
      <data key="d0">456211</data>
    </edge>
    <edge source="IRL" target="THA">
      <data key="d0">11029</data>
    </edge>
    <edge source="IRL" target="TGO">
      <data key="d0">25120</data>
    </edge>
    <edge source="IRL" target="ARE">
      <data key="d0">1747042</data>
    </edge>
    <edge source="IRL" target="TUR">
      <data key="d0">174939</data>
    </edge>
    <edge source="IRL" target="EGY">
      <data key="d0">31075</data>
    </edge>
    <edge source="IRL" target="GBR">
      <data key="d0">115663254</data>
    </edge>
    <edge source="IRL" target="TZA">
      <data key="d0">29380</data>
    </edge>
    <edge source="IRL" target="USA">
      <data key="d0">13066795</data>
    </edge>
    <edge source="CIV" target="CMR">
      <data key="d0">14302</data>
    </edge>
    <edge source="CIV" target="BEN">
      <data key="d0">24400</data>
    </edge>
    <edge source="CIV" target="FRA">
      <data key="d0">200128</data>
    </edge>
    <edge source="CIV" target="GEO">
      <data key="d0">11274</data>
    </edge>
    <edge source="CIV" target="GHA">
      <data key="d0">1564906</data>
    </edge>
    <edge source="CIV" target="JOR">
      <data key="d0">12369</data>
    </edge>
    <edge source="CIV" target="MUS">
      <data key="d0">10409</data>
    </edge>
    <edge source="CIV" target="MAR">
      <data key="d0">42994</data>
    </edge>
    <edge source="CIV" target="NER">
      <data key="d0">152698</data>
    </edge>
    <edge source="CIV" target="SEN">
      <data key="d0">109544</data>
    </edge>
    <edge source="CIV" target="ZAF">
      <data key="d0">21661</data>
    </edge>
    <edge source="CIV" target="TUN">
      <data key="d0">11554</data>
    </edge>
    <edge source="CIV" target="BFA">
      <data key="d0">873074</data>
    </edge>
    <edge source="JOR" target="DZA">
      <data key="d0">31054</data>
    </edge>
    <edge source="JOR" target="AUS">
      <data key="d0">40369</data>
    </edge>
    <edge source="JOR" target="BEL">
      <data key="d0">58252</data>
    </edge>
    <edge source="JOR" target="CAN">
      <data key="d0">84099</data>
    </edge>
    <edge source="JOR" target="LKA">
      <data key="d0">213675</data>
    </edge>
    <edge source="JOR" target="CHN">
      <data key="d0">150554</data>
    </edge>
    <edge source="JOR" target="FRA">
      <data key="d0">215024</data>
    </edge>
    <edge source="JOR" target="PSE">
      <data key="d0">2264215</data>
    </edge>
    <edge source="JOR" target="DEU">
      <data key="d0">81097</data>
    </edge>
    <edge source="JOR" target="GRC">
      <data key="d0">44241</data>
    </edge>
    <edge source="JOR" target="IDN">
      <data key="d0">27030</data>
    </edge>
    <edge source="JOR" target="ISR">
      <data key="d0">723530</data>
    </edge>
    <edge source="JOR" target="ITA">
      <data key="d0">64662</data>
    </edge>
    <edge source="JOR" target="KOR">
      <data key="d0">19572</data>
    </edge>
    <edge source="JOR" target="LBN">
      <data key="d0">309185</data>
    </edge>
    <edge source="JOR" target="MYS">
      <data key="d0">40432</data>
    </edge>
    <edge source="JOR" target="MAR">
      <data key="d0">314630</data>
    </edge>
    <edge source="JOR" target="OMN">
      <data key="d0">25728</data>
    </edge>
    <edge source="JOR" target="NLD">
      <data key="d0">21723</data>
    </edge>
    <edge source="JOR" target="PAK">
      <data key="d0">19897</data>
    </edge>
    <edge source="JOR" target="PHL">
      <data key="d0">526461</data>
    </edge>
    <edge source="JOR" target="SAU">
      <data key="d0">11898921</data>
    </edge>
    <edge source="JOR" target="IND">
      <data key="d0">28054</data>
    </edge>
    <edge source="JOR" target="ZAF">
      <data key="d0">23718</data>
    </edge>
    <edge source="JOR" target="ESP">
      <data key="d0">30435</data>
    </edge>
    <edge source="JOR" target="SWE">
      <data key="d0">15961</data>
    </edge>
    <edge source="JOR" target="CHE">
      <data key="d0">27541</data>
    </edge>
    <edge source="JOR" target="ARE">
      <data key="d0">1764772</data>
    </edge>
    <edge source="JOR" target="TUR">
      <data key="d0">45838</data>
    </edge>
    <edge source="JOR" target="UGA">
      <data key="d0">78989</data>
    </edge>
    <edge source="JOR" target="EGY">
      <data key="d0">476106</data>
    </edge>
    <edge source="JOR" target="GBR">
      <data key="d0">267047</data>
    </edge>
    <edge source="JOR" target="TZA">
      <data key="d0">108023</data>
    </edge>
    <edge source="JOR" target="USA">
      <data key="d0">612944</data>
    </edge>
    <edge source="KOR" target="ALB">
      <data key="d0">140289</data>
    </edge>
    <edge source="KOR" target="DZA">
      <data key="d0">332756</data>
    </edge>
    <edge source="KOR" target="ARG">
      <data key="d0">514190</data>
    </edge>
    <edge source="KOR" target="AUS">
      <data key="d0">9136672</data>
    </edge>
    <edge source="KOR" target="AUT">
      <data key="d0">137470</data>
    </edge>
    <edge source="KOR" target="BEL">
      <data key="d0">282762</data>
    </edge>
    <edge source="KOR" target="BOL">
      <data key="d0">18164</data>
    </edge>
    <edge source="KOR" target="BRA">
      <data key="d0">22618685</data>
    </edge>
    <edge source="KOR" target="BLR">
      <data key="d0">49995</data>
    </edge>
    <edge source="KOR" target="KHM">
      <data key="d0">795804</data>
    </edge>
    <edge source="KOR" target="CMR">
      <data key="d0">19989</data>
    </edge>
    <edge source="KOR" target="CAN">
      <data key="d0">16204429</data>
    </edge>
    <edge source="KOR" target="LKA">
      <data key="d0">433807</data>
    </edge>
    <edge source="KOR" target="CHL">
      <data key="d0">2486211</data>
    </edge>
    <edge source="KOR" target="CHN">
      <data key="d0">330180065</data>
    </edge>
    <edge source="KOR" target="COL">
      <data key="d0">3790357</data>
    </edge>
    <edge source="KOR" target="CRI">
      <data key="d0">528280</data>
    </edge>
    <edge source="KOR" target="HRV">
      <data key="d0">45016</data>
    </edge>
    <edge source="KOR" target="CZE">
      <data key="d0">32118381</data>
    </edge>
    <edge source="KOR" target="DNK">
      <data key="d0">148257</data>
    </edge>
    <edge source="KOR" target="ECU">
      <data key="d0">1722771</data>
    </edge>
    <edge source="KOR" target="SLV">
      <data key="d0">143711</data>
    </edge>
    <edge source="KOR" target="ETH">
      <data key="d0">27522</data>
    </edge>
    <edge source="KOR" target="EST">
      <data key="d0">190346</data>
    </edge>
    <edge source="KOR" target="FIN">
      <data key="d0">88455</data>
    </edge>
    <edge source="KOR" target="FRA">
      <data key="d0">1751675</data>
    </edge>
    <edge source="KOR" target="DEU">
      <data key="d0">4052147</data>
    </edge>
    <edge source="KOR" target="GHA">
      <data key="d0">350457</data>
    </edge>
    <edge source="KOR" target="GRC">
      <data key="d0">86899</data>
    </edge>
    <edge source="KOR" target="GTM">
      <data key="d0">271719</data>
    </edge>
    <edge source="KOR" target="HND">
      <data key="d0">164821</data>
    </edge>
    <edge source="KOR" target="HKG">
      <data key="d0">3263268</data>
    </edge>
    <edge source="KOR" target="HUN">
      <data key="d0">345518</data>
    </edge>
    <edge source="KOR" target="IDN">
      <data key="d0">5019952</data>
    </edge>
    <edge source="KOR" target="IRL">
      <data key="d0">338112</data>
    </edge>
    <edge source="KOR" target="ISR">
      <data key="d0">435150</data>
    </edge>
    <edge source="KOR" target="ITA">
      <data key="d0">1420242</data>
    </edge>
    <edge source="KOR" target="CIV">
      <data key="d0">80890</data>
    </edge>
    <edge source="KOR" target="JAM">
      <data key="d0">134191</data>
    </edge>
    <edge source="KOR" target="JPN">
      <data key="d0">118620679</data>
    </edge>
    <edge source="KOR" target="KAZ">
      <data key="d0">12919827</data>
    </edge>
    <edge source="KOR" target="JOR">
      <data key="d0">151532</data>
    </edge>
    <edge source="KOR" target="KGZ">
      <data key="d0">188779</data>
    </edge>
    <edge source="KOR" target="LBN">
      <data key="d0">184592</data>
    </edge>
    <edge source="KOR" target="LVA">
      <data key="d0">259801</data>
    </edge>
    <edge source="KOR" target="MYS">
      <data key="d0">3893718</data>
    </edge>
    <edge source="KOR" target="MUS">
      <data key="d0">444828</data>
    </edge>
    <edge source="KOR" target="MEX">
      <data key="d0">41766493</data>
    </edge>
    <edge source="KOR" target="MDA">
      <data key="d0">135660</data>
    </edge>
    <edge source="KOR" target="MAR">
      <data key="d0">384465</data>
    </edge>
    <edge source="KOR" target="OMN">
      <data key="d0">1922620</data>
    </edge>
    <edge source="KOR" target="NLD">
      <data key="d0">1091212</data>
    </edge>
    <edge source="KOR" target="NZL">
      <data key="d0">1439253</data>
    </edge>
    <edge source="KOR" target="NIC">
      <data key="d0">283468</data>
    </edge>
    <edge source="KOR" target="NOR">
      <data key="d0">112185</data>
    </edge>
    <edge source="KOR" target="PAK">
      <data key="d0">1515875</data>
    </edge>
    <edge source="KOR" target="PAN">
      <data key="d0">3479465</data>
    </edge>
    <edge source="KOR" target="PRY">
      <data key="d0">107278</data>
    </edge>
    <edge source="KOR" target="PER">
      <data key="d0">2156336</data>
    </edge>
    <edge source="KOR" target="PHL">
      <data key="d0">8222953</data>
    </edge>
    <edge source="KOR" target="POL">
      <data key="d0">18888152</data>
    </edge>
    <edge source="KOR" target="PRT">
      <data key="d0">814244</data>
    </edge>
    <edge source="KOR" target="ROU">
      <data key="d0">1583769</data>
    </edge>
    <edge source="KOR" target="RUS">
      <data key="d0">76603950</data>
    </edge>
    <edge source="KOR" target="SAU">
      <data key="d0">7069632</data>
    </edge>
    <edge source="KOR" target="SEN">
      <data key="d0">74041</data>
    </edge>
    <edge source="KOR" target="SRB">
      <data key="d0">24843</data>
    </edge>
    <edge source="KOR" target="IND">
      <data key="d0">33428211</data>
    </edge>
    <edge source="KOR" target="SGP">
      <data key="d0">15057608</data>
    </edge>
    <edge source="KOR" target="SVK">
      <data key="d0">3044161</data>
    </edge>
    <edge source="KOR" target="VNM">
      <data key="d0">47321178</data>
    </edge>
    <edge source="KOR" target="SVN">
      <data key="d0">1708813</data>
    </edge>
    <edge source="KOR" target="ZAF">
      <data key="d0">1525015</data>
    </edge>
    <edge source="KOR" target="ESP">
      <data key="d0">23439947</data>
    </edge>
    <edge source="KOR" target="SWE">
      <data key="d0">65300</data>
    </edge>
    <edge source="KOR" target="CHE">
      <data key="d0">54369</data>
    </edge>
    <edge source="KOR" target="THA">
      <data key="d0">4118756</data>
    </edge>
    <edge source="KOR" target="ARE">
      <data key="d0">9577103</data>
    </edge>
    <edge source="KOR" target="TUN">
      <data key="d0">475885</data>
    </edge>
    <edge source="KOR" target="TUR">
      <data key="d0">12292819</data>
    </edge>
    <edge source="KOR" target="UGA">
      <data key="d0">380510</data>
    </edge>
    <edge source="KOR" target="UKR">
      <data key="d0">324481</data>
    </edge>
    <edge source="KOR" target="EGY">
      <data key="d0">3155726</data>
    </edge>
    <edge source="KOR" target="GBR">
      <data key="d0">5054131</data>
    </edge>
    <edge source="KOR" target="TZA">
      <data key="d0">1256911</data>
    </edge>
    <edge source="KOR" target="USA">
      <data key="d0">182263380</data>
    </edge>
    <edge source="KOR" target="URY">
      <data key="d0">38347</data>
    </edge>
    <edge source="LBN" target="DZA">
      <data key="d0">1454450</data>
    </edge>
    <edge source="LBN" target="AUS">
      <data key="d0">84539</data>
    </edge>
    <edge source="LBN" target="BEL">
      <data key="d0">19872</data>
    </edge>
    <edge source="LBN" target="BGR">
      <data key="d0">101285</data>
    </edge>
    <edge source="LBN" target="CMR">
      <data key="d0">105917</data>
    </edge>
    <edge source="LBN" target="CAN">
      <data key="d0">77368</data>
    </edge>
    <edge source="LBN" target="BEN">
      <data key="d0">185631</data>
    </edge>
    <edge source="LBN" target="ETH">
      <data key="d0">40605</data>
    </edge>
    <edge source="LBN" target="FRA">
      <data key="d0">1831864</data>
    </edge>
    <edge source="LBN" target="GMB">
      <data key="d0">14860</data>
    </edge>
    <edge source="LBN" target="DEU">
      <data key="d0">209687</data>
    </edge>
    <edge source="LBN" target="GHA">
      <data key="d0">1044644</data>
    </edge>
    <edge source="LBN" target="GRC">
      <data key="d0">34787</data>
    </edge>
    <edge source="LBN" target="HKG">
      <data key="d0">40776</data>
    </edge>
    <edge source="LBN" target="ITA">
      <data key="d0">87567</data>
    </edge>
    <edge source="LBN" target="CIV">
      <data key="d0">645331</data>
    </edge>
    <edge source="LBN" target="JPN">
      <data key="d0">14730</data>
    </edge>
    <edge source="LBN" target="JOR">
      <data key="d0">1815332</data>
    </edge>
    <edge source="LBN" target="MAR">
      <data key="d0">212099</data>
    </edge>
    <edge source="LBN" target="OMN">
      <data key="d0">203693</data>
    </edge>
    <edge source="LBN" target="NLD">
      <data key="d0">48580</data>
    </edge>
    <edge source="LBN" target="PAN">
      <data key="d0">38274</data>
    </edge>
    <edge source="LBN" target="SAU">
      <data key="d0">11802727</data>
    </edge>
    <edge source="LBN" target="SWE">
      <data key="d0">13330</data>
    </edge>
    <edge source="LBN" target="CHE">
      <data key="d0">141845</data>
    </edge>
    <edge source="LBN" target="ARE">
      <data key="d0">6448740</data>
    </edge>
    <edge source="LBN" target="TUN">
      <data key="d0">70696</data>
    </edge>
    <edge source="LBN" target="TUR">
      <data key="d0">102900</data>
    </edge>
    <edge source="LBN" target="EGY">
      <data key="d0">443583</data>
    </edge>
    <edge source="LBN" target="GBR">
      <data key="d0">1073700</data>
    </edge>
    <edge source="LBN" target="TZA">
      <data key="d0">50889</data>
    </edge>
    <edge source="LBN" target="USA">
      <data key="d0">420946</data>
    </edge>
    <edge source="MYS" target="ALB">
      <data key="d0">431345</data>
    </edge>
    <edge source="MYS" target="DZA">
      <data key="d0">27715183</data>
    </edge>
    <edge source="MYS" target="AZE">
      <data key="d0">15556</data>
    </edge>
    <edge source="MYS" target="ARG">
      <data key="d0">1220974</data>
    </edge>
    <edge source="MYS" target="AUS">
      <data key="d0">182179570</data>
    </edge>
    <edge source="MYS" target="AUT">
      <data key="d0">538099</data>
    </edge>
    <edge source="MYS" target="BEL">
      <data key="d0">11686041</data>
    </edge>
    <edge source="MYS" target="BOL">
      <data key="d0">130399</data>
    </edge>
    <edge source="MYS" target="BWA">
      <data key="d0">103382</data>
    </edge>
    <edge source="MYS" target="BRA">
      <data key="d0">1047128</data>
    </edge>
    <edge source="MYS" target="BGR">
      <data key="d0">281565</data>
    </edge>
    <edge source="MYS" target="BLR">
      <data key="d0">92789</data>
    </edge>
    <edge source="MYS" target="KHM">
      <data key="d0">1904832</data>
    </edge>
    <edge source="MYS" target="CMR">
      <data key="d0">119717</data>
    </edge>
    <edge source="MYS" target="CAN">
      <data key="d0">70852495</data>
    </edge>
    <edge source="MYS" target="CAF">
      <data key="d0">60995</data>
    </edge>
    <edge source="MYS" target="LKA">
      <data key="d0">4573478</data>
    </edge>
    <edge source="MYS" target="CHL">
      <data key="d0">19133931</data>
    </edge>
    <edge source="MYS" target="CHN">
      <data key="d0">54718019</data>
    </edge>
    <edge source="MYS" target="COL">
      <data key="d0">1520972</data>
    </edge>
    <edge source="MYS" target="CRI">
      <data key="d0">1531753</data>
    </edge>
    <edge source="MYS" target="HRV">
      <data key="d0">814768</data>
    </edge>
    <edge source="MYS" target="CZE">
      <data key="d0">1275259</data>
    </edge>
    <edge source="MYS" target="BEN">
      <data key="d0">1002289</data>
    </edge>
    <edge source="MYS" target="DNK">
      <data key="d0">4648616</data>
    </edge>
    <edge source="MYS" target="ECU">
      <data key="d0">396899</data>
    </edge>
    <edge source="MYS" target="SLV">
      <data key="d0">4150858</data>
    </edge>
    <edge source="MYS" target="ETH">
      <data key="d0">326754</data>
    </edge>
    <edge source="MYS" target="EST">
      <data key="d0">1305319</data>
    </edge>
    <edge source="MYS" target="FIN">
      <data key="d0">3153041</data>
    </edge>
    <edge source="MYS" target="FRA">
      <data key="d0">31813387</data>
    </edge>
    <edge source="MYS" target="GEO">
      <data key="d0">1023967</data>
    </edge>
    <edge source="MYS" target="GMB">
      <data key="d0">282001</data>
    </edge>
    <edge source="MYS" target="DEU">
      <data key="d0">24072754</data>
    </edge>
    <edge source="MYS" target="GHA">
      <data key="d0">3320854</data>
    </edge>
    <edge source="MYS" target="GRC">
      <data key="d0">5497616</data>
    </edge>
    <edge source="MYS" target="GTM">
      <data key="d0">1303668</data>
    </edge>
    <edge source="MYS" target="HND">
      <data key="d0">607380</data>
    </edge>
    <edge source="MYS" target="HKG">
      <data key="d0">19412594</data>
    </edge>
    <edge source="MYS" target="HUN">
      <data key="d0">328700</data>
    </edge>
    <edge source="MYS" target="IDN">
      <data key="d0">18342399</data>
    </edge>
    <edge source="MYS" target="IRL">
      <data key="d0">6832510</data>
    </edge>
    <edge source="MYS" target="ITA">
      <data key="d0">3809470</data>
    </edge>
    <edge source="MYS" target="CIV">
      <data key="d0">1296184</data>
    </edge>
    <edge source="MYS" target="JAM">
      <data key="d0">725653</data>
    </edge>
    <edge source="MYS" target="JPN">
      <data key="d0">206887054</data>
    </edge>
    <edge source="MYS" target="KAZ">
      <data key="d0">3996173</data>
    </edge>
    <edge source="MYS" target="JOR">
      <data key="d0">2995223</data>
    </edge>
    <edge source="MYS" target="KOR">
      <data key="d0">40082354</data>
    </edge>
    <edge source="MYS" target="KGZ">
      <data key="d0">25735</data>
    </edge>
    <edge source="MYS" target="LBN">
      <data key="d0">4946829</data>
    </edge>
    <edge source="MYS" target="LVA">
      <data key="d0">2829193</data>
    </edge>
    <edge source="MYS" target="LTU">
      <data key="d0">339279</data>
    </edge>
    <edge source="MYS" target="MDG">
      <data key="d0">769982</data>
    </edge>
    <edge source="MYS" target="MWI">
      <data key="d0">191499</data>
    </edge>
    <edge source="MYS" target="MUS">
      <data key="d0">5073182</data>
    </edge>
    <edge source="MYS" target="MEX">
      <data key="d0">5038201</data>
    </edge>
    <edge source="MYS" target="MAR">
      <data key="d0">4263841</data>
    </edge>
    <edge source="MYS" target="MOZ">
      <data key="d0">1095821</data>
    </edge>
    <edge source="MYS" target="OMN">
      <data key="d0">7057241</data>
    </edge>
    <edge source="MYS" target="NAM">
      <data key="d0">107480</data>
    </edge>
    <edge source="MYS" target="NLD">
      <data key="d0">17590721</data>
    </edge>
    <edge source="MYS" target="NZL">
      <data key="d0">14830241</data>
    </edge>
    <edge source="MYS" target="NIC">
      <data key="d0">734275</data>
    </edge>
    <edge source="MYS" target="NOR">
      <data key="d0">3852264</data>
    </edge>
    <edge source="MYS" target="PAK">
      <data key="d0">888916</data>
    </edge>
    <edge source="MYS" target="PAN">
      <data key="d0">3659397</data>
    </edge>
    <edge source="MYS" target="PRY">
      <data key="d0">14242</data>
    </edge>
    <edge source="MYS" target="PER">
      <data key="d0">5481340</data>
    </edge>
    <edge source="MYS" target="PHL">
      <data key="d0">52807403</data>
    </edge>
    <edge source="MYS" target="POL">
      <data key="d0">8714516</data>
    </edge>
    <edge source="MYS" target="PRT">
      <data key="d0">565109</data>
    </edge>
    <edge source="MYS" target="ROU">
      <data key="d0">1347954</data>
    </edge>
    <edge source="MYS" target="RUS">
      <data key="d0">7833714</data>
    </edge>
    <edge source="MYS" target="SAU">
      <data key="d0">41814047</data>
    </edge>
    <edge source="MYS" target="SEN">
      <data key="d0">809979</data>
    </edge>
    <edge source="MYS" target="IND">
      <data key="d0">75807373</data>
    </edge>
    <edge source="MYS" target="SGP">
      <data key="d0">207119951</data>
    </edge>
    <edge source="MYS" target="SVK">
      <data key="d0">305755</data>
    </edge>
    <edge source="MYS" target="VNM">
      <data key="d0">14470417</data>
    </edge>
    <edge source="MYS" target="SVN">
      <data key="d0">1185358</data>
    </edge>
    <edge source="MYS" target="ZAF">
      <data key="d0">12690159</data>
    </edge>
    <edge source="MYS" target="ZWE">
      <data key="d0">363306</data>
    </edge>
    <edge source="MYS" target="ESP">
      <data key="d0">6851552</data>
    </edge>
    <edge source="MYS" target="SWE">
      <data key="d0">10081222</data>
    </edge>
    <edge source="MYS" target="CHE">
      <data key="d0">938561</data>
    </edge>
    <edge source="MYS" target="THA">
      <data key="d0">25071378</data>
    </edge>
    <edge source="MYS" target="TGO">
      <data key="d0">732550</data>
    </edge>
    <edge source="MYS" target="ARE">
      <data key="d0">60678598</data>
    </edge>
    <edge source="MYS" target="TUN">
      <data key="d0">305489</data>
    </edge>
    <edge source="MYS" target="TUR">
      <data key="d0">12058777</data>
    </edge>
    <edge source="MYS" target="UGA">
      <data key="d0">731009</data>
    </edge>
    <edge source="MYS" target="UKR">
      <data key="d0">2246608</data>
    </edge>
    <edge source="MYS" target="MKD">
      <data key="d0">12245</data>
    </edge>
    <edge source="MYS" target="EGY">
      <data key="d0">735200</data>
    </edge>
    <edge source="MYS" target="GBR">
      <data key="d0">113534641</data>
    </edge>
    <edge source="MYS" target="TZA">
      <data key="d0">3382349</data>
    </edge>
    <edge source="MYS" target="USA">
      <data key="d0">756237590</data>
    </edge>
    <edge source="MYS" target="BFA">
      <data key="d0">43507</data>
    </edge>
    <edge source="MYS" target="URY">
      <data key="d0">2392526</data>
    </edge>
    <edge source="MUS" target="CHN">
      <data key="d0">24229</data>
    </edge>
    <edge source="MUS" target="DNK">
      <data key="d0">17652</data>
    </edge>
    <edge source="MUS" target="FRA">
      <data key="d0">1645612</data>
    </edge>
    <edge source="MUS" target="MDG">
      <data key="d0">512536</data>
    </edge>
    <edge source="MUS" target="MYS">
      <data key="d0">24183</data>
    </edge>
    <edge source="MUS" target="MOZ">
      <data key="d0">42715</data>
    </edge>
    <edge source="MUS" target="IND">
      <data key="d0">45839</data>
    </edge>
    <edge source="MUS" target="SGP">
      <data key="d0">18412</data>
    </edge>
    <edge source="MUS" target="ZAF">
      <data key="d0">37048</data>
    </edge>
    <edge source="MUS" target="TUR">
      <data key="d0">11402</data>
    </edge>
    <edge source="NZL" target="AUS">
      <data key="d0">29360495</data>
    </edge>
    <edge source="NZL" target="BEL">
      <data key="d0">32099</data>
    </edge>
    <edge source="NZL" target="CAN">
      <data key="d0">1344281</data>
    </edge>
    <edge source="NZL" target="CHL">
      <data key="d0">29888</data>
    </edge>
    <edge source="NZL" target="CHN">
      <data key="d0">3701055</data>
    </edge>
    <edge source="NZL" target="CRI">
      <data key="d0">17658</data>
    </edge>
    <edge source="NZL" target="DNK">
      <data key="d0">362738</data>
    </edge>
    <edge source="NZL" target="FRA">
      <data key="d0">76474</data>
    </edge>
    <edge source="NZL" target="DEU">
      <data key="d0">53831</data>
    </edge>
    <edge source="NZL" target="HKG">
      <data key="d0">2001625</data>
    </edge>
    <edge source="NZL" target="IDN">
      <data key="d0">25511</data>
    </edge>
    <edge source="NZL" target="ISR">
      <data key="d0">10481</data>
    </edge>
    <edge source="NZL" target="ITA">
      <data key="d0">26601</data>
    </edge>
    <edge source="NZL" target="JPN">
      <data key="d0">336540</data>
    </edge>
    <edge source="NZL" target="KOR">
      <data key="d0">1628660</data>
    </edge>
    <edge source="NZL" target="MYS">
      <data key="d0">124980</data>
    </edge>
    <edge source="NZL" target="NLD">
      <data key="d0">51214</data>
    </edge>
    <edge source="NZL" target="PHL">
      <data key="d0">263008</data>
    </edge>
    <edge source="NZL" target="RUS">
      <data key="d0">173144</data>
    </edge>
    <edge source="NZL" target="SAU">
      <data key="d0">56603</data>
    </edge>
    <edge source="NZL" target="IND">
      <data key="d0">132079</data>
    </edge>
    <edge source="NZL" target="SGP">
      <data key="d0">1190596</data>
    </edge>
    <edge source="NZL" target="SVK">
      <data key="d0">16727</data>
    </edge>
    <edge source="NZL" target="CHE">
      <data key="d0">11008</data>
    </edge>
    <edge source="NZL" target="THA">
      <data key="d0">208923</data>
    </edge>
    <edge source="NZL" target="ARE">
      <data key="d0">213962</data>
    </edge>
    <edge source="NZL" target="TUN">
      <data key="d0">68011</data>
    </edge>
    <edge source="NZL" target="TUR">
      <data key="d0">207000</data>
    </edge>
    <edge source="NZL" target="GBR">
      <data key="d0">561553</data>
    </edge>
    <edge source="NZL" target="USA">
      <data key="d0">1860860</data>
    </edge>
    <edge source="NZL" target="URY">
      <data key="d0">85916</data>
    </edge>
    <edge source="NOR" target="DZA">
      <data key="d0">510527</data>
    </edge>
    <edge source="NOR" target="AZE">
      <data key="d0">11224</data>
    </edge>
    <edge source="NOR" target="ARG">
      <data key="d0">15407</data>
    </edge>
    <edge source="NOR" target="AUS">
      <data key="d0">4779718</data>
    </edge>
    <edge source="NOR" target="AUT">
      <data key="d0">3909121</data>
    </edge>
    <edge source="NOR" target="BEL">
      <data key="d0">4605829</data>
    </edge>
    <edge source="NOR" target="BRA">
      <data key="d0">279275</data>
    </edge>
    <edge source="NOR" target="BLR">
      <data key="d0">20309</data>
    </edge>
    <edge source="NOR" target="CMR">
      <data key="d0">11540</data>
    </edge>
    <edge source="NOR" target="CAN">
      <data key="d0">3110685</data>
    </edge>
    <edge source="NOR" target="CHN">
      <data key="d0">2796263</data>
    </edge>
    <edge source="NOR" target="HRV">
      <data key="d0">324963</data>
    </edge>
    <edge source="NOR" target="CZE">
      <data key="d0">333653</data>
    </edge>
    <edge source="NOR" target="BEN">
      <data key="d0">15745</data>
    </edge>
    <edge source="NOR" target="DNK">
      <data key="d0">38087271</data>
    </edge>
    <edge source="NOR" target="EST">
      <data key="d0">740711</data>
    </edge>
    <edge source="NOR" target="FIN">
      <data key="d0">8906780</data>
    </edge>
    <edge source="NOR" target="FRA">
      <data key="d0">18504324</data>
    </edge>
    <edge source="NOR" target="GMB">
      <data key="d0">23516</data>
    </edge>
    <edge source="NOR" target="DEU">
      <data key="d0">54310267</data>
    </edge>
    <edge source="NOR" target="GHA">
      <data key="d0">43073</data>
    </edge>
    <edge source="NOR" target="GRC">
      <data key="d0">1229955</data>
    </edge>
    <edge source="NOR" target="HKG">
      <data key="d0">320350</data>
    </edge>
    <edge source="NOR" target="HUN">
      <data key="d0">75754</data>
    </edge>
    <edge source="NOR" target="IDN">
      <data key="d0">184700</data>
    </edge>
    <edge source="NOR" target="IRL">
      <data key="d0">34688</data>
    </edge>
    <edge source="NOR" target="ITA">
      <data key="d0">2075996</data>
    </edge>
    <edge source="NOR" target="JPN">
      <data key="d0">10065379</data>
    </edge>
    <edge source="NOR" target="KAZ">
      <data key="d0">13371</data>
    </edge>
    <edge source="NOR" target="JOR">
      <data key="d0">33085</data>
    </edge>
    <edge source="NOR" target="KOR">
      <data key="d0">4496721</data>
    </edge>
    <edge source="NOR" target="LBN">
      <data key="d0">36600</data>
    </edge>
    <edge source="NOR" target="LVA">
      <data key="d0">327230</data>
    </edge>
    <edge source="NOR" target="LTU">
      <data key="d0">742219</data>
    </edge>
    <edge source="NOR" target="MYS">
      <data key="d0">59233</data>
    </edge>
    <edge source="NOR" target="MUS">
      <data key="d0">12424</data>
    </edge>
    <edge source="NOR" target="OMN">
      <data key="d0">132414</data>
    </edge>
    <edge source="NOR" target="NLD">
      <data key="d0">11837350</data>
    </edge>
    <edge source="NOR" target="NZL">
      <data key="d0">848515</data>
    </edge>
    <edge source="NOR" target="PAN">
      <data key="d0">19993</data>
    </edge>
    <edge source="NOR" target="PRY">
      <data key="d0">11012</data>
    </edge>
    <edge source="NOR" target="PER">
      <data key="d0">37729</data>
    </edge>
    <edge source="NOR" target="PHL">
      <data key="d0">132834</data>
    </edge>
    <edge source="NOR" target="POL">
      <data key="d0">3135597</data>
    </edge>
    <edge source="NOR" target="PRT">
      <data key="d0">795608</data>
    </edge>
    <edge source="NOR" target="ROU">
      <data key="d0">54915</data>
    </edge>
    <edge source="NOR" target="RUS">
      <data key="d0">435221</data>
    </edge>
    <edge source="NOR" target="SAU">
      <data key="d0">57392</data>
    </edge>
    <edge source="NOR" target="SRB">
      <data key="d0">28251</data>
    </edge>
    <edge source="NOR" target="IND">
      <data key="d0">191578</data>
    </edge>
    <edge source="NOR" target="SGP">
      <data key="d0">3904786</data>
    </edge>
    <edge source="NOR" target="SVK">
      <data key="d0">34341</data>
    </edge>
    <edge source="NOR" target="VNM">
      <data key="d0">1090805</data>
    </edge>
    <edge source="NOR" target="SVN">
      <data key="d0">129884</data>
    </edge>
    <edge source="NOR" target="ZAF">
      <data key="d0">16565</data>
    </edge>
    <edge source="NOR" target="ESP">
      <data key="d0">4952348</data>
    </edge>
    <edge source="NOR" target="SWE">
      <data key="d0">62952317</data>
    </edge>
    <edge source="NOR" target="CHE">
      <data key="d0">16169695</data>
    </edge>
    <edge source="NOR" target="THA">
      <data key="d0">62722</data>
    </edge>
    <edge source="NOR" target="ARE">
      <data key="d0">946132</data>
    </edge>
    <edge source="NOR" target="TUR">
      <data key="d0">760735</data>
    </edge>
    <edge source="NOR" target="UKR">
      <data key="d0">79384</data>
    </edge>
    <edge source="NOR" target="GBR">
      <data key="d0">20071082</data>
    </edge>
    <edge source="NOR" target="TZA">
      <data key="d0">31418</data>
    </edge>
    <edge source="NOR" target="USA">
      <data key="d0">51005114</data>
    </edge>
    <edge source="NOR" target="URY">
      <data key="d0">10339</data>
    </edge>
    <edge source="PAK" target="DZA">
      <data key="d0">69890</data>
    </edge>
    <edge source="PAK" target="ARG">
      <data key="d0">20627</data>
    </edge>
    <edge source="PAK" target="AUS">
      <data key="d0">4966997</data>
    </edge>
    <edge source="PAK" target="BEL">
      <data key="d0">2027335</data>
    </edge>
    <edge source="PAK" target="BRA">
      <data key="d0">134528</data>
    </edge>
    <edge source="PAK" target="BGR">
      <data key="d0">12181</data>
    </edge>
    <edge source="PAK" target="CAN">
      <data key="d0">1597783</data>
    </edge>
    <edge source="PAK" target="LKA">
      <data key="d0">55279</data>
    </edge>
    <edge source="PAK" target="CHL">
      <data key="d0">66410</data>
    </edge>
    <edge source="PAK" target="CHN">
      <data key="d0">491744</data>
    </edge>
    <edge source="PAK" target="COL">
      <data key="d0">445364</data>
    </edge>
    <edge source="PAK" target="CRI">
      <data key="d0">16303</data>
    </edge>
    <edge source="PAK" target="CZE">
      <data key="d0">154354</data>
    </edge>
    <edge source="PAK" target="DNK">
      <data key="d0">106815</data>
    </edge>
    <edge source="PAK" target="FIN">
      <data key="d0">288667</data>
    </edge>
    <edge source="PAK" target="FRA">
      <data key="d0">360314</data>
    </edge>
    <edge source="PAK" target="DEU">
      <data key="d0">1474134</data>
    </edge>
    <edge source="PAK" target="GHA">
      <data key="d0">14337</data>
    </edge>
    <edge source="PAK" target="GRC">
      <data key="d0">504553</data>
    </edge>
    <edge source="PAK" target="IRL">
      <data key="d0">272277</data>
    </edge>
    <edge source="PAK" target="ITA">
      <data key="d0">264749</data>
    </edge>
    <edge source="PAK" target="JPN">
      <data key="d0">82894</data>
    </edge>
    <edge source="PAK" target="JOR">
      <data key="d0">22415</data>
    </edge>
    <edge source="PAK" target="KOR">
      <data key="d0">24117</data>
    </edge>
    <edge source="PAK" target="KGZ">
      <data key="d0">295581</data>
    </edge>
    <edge source="PAK" target="LTU">
      <data key="d0">48335</data>
    </edge>
    <edge source="PAK" target="MYS">
      <data key="d0">327446</data>
    </edge>
    <edge source="PAK" target="MEX">
      <data key="d0">30609</data>
    </edge>
    <edge source="PAK" target="MAR">
      <data key="d0">10092</data>
    </edge>
    <edge source="PAK" target="MOZ">
      <data key="d0">14186</data>
    </edge>
    <edge source="PAK" target="OMN">
      <data key="d0">452754</data>
    </edge>
    <edge source="PAK" target="NLD">
      <data key="d0">1201871</data>
    </edge>
    <edge source="PAK" target="NZL">
      <data key="d0">440467</data>
    </edge>
    <edge source="PAK" target="PER">
      <data key="d0">83919</data>
    </edge>
    <edge source="PAK" target="PHL">
      <data key="d0">300160</data>
    </edge>
    <edge source="PAK" target="POL">
      <data key="d0">34685</data>
    </edge>
    <edge source="PAK" target="ROU">
      <data key="d0">22476</data>
    </edge>
    <edge source="PAK" target="RUS">
      <data key="d0">136806</data>
    </edge>
    <edge source="PAK" target="SAU">
      <data key="d0">2751845</data>
    </edge>
    <edge source="PAK" target="IND">
      <data key="d0">10274</data>
    </edge>
    <edge source="PAK" target="SGP">
      <data key="d0">16743</data>
    </edge>
    <edge source="PAK" target="SVK">
      <data key="d0">384813</data>
    </edge>
    <edge source="PAK" target="SVN">
      <data key="d0">127856</data>
    </edge>
    <edge source="PAK" target="ZAF">
      <data key="d0">5718298</data>
    </edge>
    <edge source="PAK" target="ESP">
      <data key="d0">802611</data>
    </edge>
    <edge source="PAK" target="SWE">
      <data key="d0">2177107</data>
    </edge>
    <edge source="PAK" target="THA">
      <data key="d0">20185</data>
    </edge>
    <edge source="PAK" target="ARE">
      <data key="d0">2799022</data>
    </edge>
    <edge source="PAK" target="UKR">
      <data key="d0">263976</data>
    </edge>
    <edge source="PAK" target="GBR">
      <data key="d0">14914255</data>
    </edge>
    <edge source="PAK" target="TZA">
      <data key="d0">10439</data>
    </edge>
    <edge source="PAK" target="USA">
      <data key="d0">26432322</data>
    </edge>
    <edge source="PHL" target="ARG">
      <data key="d0">21214</data>
    </edge>
    <edge source="PHL" target="AUS">
      <data key="d0">1722789</data>
    </edge>
    <edge source="PHL" target="AUT">
      <data key="d0">2445648</data>
    </edge>
    <edge source="PHL" target="BEL">
      <data key="d0">330374</data>
    </edge>
    <edge source="PHL" target="BRA">
      <data key="d0">52148</data>
    </edge>
    <edge source="PHL" target="CAN">
      <data key="d0">330316</data>
    </edge>
    <edge source="PHL" target="LKA">
      <data key="d0">128064</data>
    </edge>
    <edge source="PHL" target="CHL">
      <data key="d0">85482</data>
    </edge>
    <edge source="PHL" target="CHN">
      <data key="d0">4193747</data>
    </edge>
    <edge source="PHL" target="COL">
      <data key="d0">56503</data>
    </edge>
    <edge source="PHL" target="CRI">
      <data key="d0">100945</data>
    </edge>
    <edge source="PHL" target="DNK">
      <data key="d0">31072</data>
    </edge>
    <edge source="PHL" target="ECU">
      <data key="d0">14739</data>
    </edge>
    <edge source="PHL" target="SLV">
      <data key="d0">33288</data>
    </edge>
    <edge source="PHL" target="EST">
      <data key="d0">17165</data>
    </edge>
    <edge source="PHL" target="FIN">
      <data key="d0">43755</data>
    </edge>
    <edge source="PHL" target="FRA">
      <data key="d0">1351843</data>
    </edge>
    <edge source="PHL" target="DEU">
      <data key="d0">6806240</data>
    </edge>
    <edge source="PHL" target="GHA">
      <data key="d0">45088</data>
    </edge>
    <edge source="PHL" target="GRC">
      <data key="d0">50591</data>
    </edge>
    <edge source="PHL" target="GTM">
      <data key="d0">18359</data>
    </edge>
    <edge source="PHL" target="HKG">
      <data key="d0">974904</data>
    </edge>
    <edge source="PHL" target="HUN">
      <data key="d0">1859954</data>
    </edge>
    <edge source="PHL" target="IDN">
      <data key="d0">6065472</data>
    </edge>
    <edge source="PHL" target="IRL">
      <data key="d0">54473</data>
    </edge>
    <edge source="PHL" target="ISR">
      <data key="d0">216564</data>
    </edge>
    <edge source="PHL" target="ITA">
      <data key="d0">1482580</data>
    </edge>
    <edge source="PHL" target="CIV">
      <data key="d0">34084</data>
    </edge>
    <edge source="PHL" target="JPN">
      <data key="d0">56710024</data>
    </edge>
    <edge source="PHL" target="JOR">
      <data key="d0">15000</data>
    </edge>
    <edge source="PHL" target="KOR">
      <data key="d0">3228657</data>
    </edge>
    <edge source="PHL" target="LBN">
      <data key="d0">65000</data>
    </edge>
    <edge source="PHL" target="MYS">
      <data key="d0">1562795</data>
    </edge>
    <edge source="PHL" target="MUS">
      <data key="d0">21959</data>
    </edge>
    <edge source="PHL" target="MEX">
      <data key="d0">7492857</data>
    </edge>
    <edge source="PHL" target="MAR">
      <data key="d0">44618</data>
    </edge>
    <edge source="PHL" target="OMN">
      <data key="d0">140863</data>
    </edge>
    <edge source="PHL" target="NLD">
      <data key="d0">55124405</data>
    </edge>
    <edge source="PHL" target="NZL">
      <data key="d0">265685</data>
    </edge>
    <edge source="PHL" target="NOR">
      <data key="d0">64157</data>
    </edge>
    <edge source="PHL" target="PAK">
      <data key="d0">190240</data>
    </edge>
    <edge source="PHL" target="PRY">
      <data key="d0">74399</data>
    </edge>
    <edge source="PHL" target="PER">
      <data key="d0">12508</data>
    </edge>
    <edge source="PHL" target="POL">
      <data key="d0">21610</data>
    </edge>
    <edge source="PHL" target="PRT">
      <data key="d0">81381</data>
    </edge>
    <edge source="PHL" target="ROU">
      <data key="d0">11931</data>
    </edge>
    <edge source="PHL" target="RUS">
      <data key="d0">59833</data>
    </edge>
    <edge source="PHL" target="SAU">
      <data key="d0">1977523</data>
    </edge>
    <edge source="PHL" target="IND">
      <data key="d0">1395402</data>
    </edge>
    <edge source="PHL" target="SGP">
      <data key="d0">979938</data>
    </edge>
    <edge source="PHL" target="VNM">
      <data key="d0">130489</data>
    </edge>
    <edge source="PHL" target="ZAF">
      <data key="d0">741633</data>
    </edge>
    <edge source="PHL" target="ESP">
      <data key="d0">585955</data>
    </edge>
    <edge source="PHL" target="SWE">
      <data key="d0">281554</data>
    </edge>
    <edge source="PHL" target="CHE">
      <data key="d0">132191</data>
    </edge>
    <edge source="PHL" target="THA">
      <data key="d0">1875625</data>
    </edge>
    <edge source="PHL" target="TGO">
      <data key="d0">20000</data>
    </edge>
    <edge source="PHL" target="ARE">
      <data key="d0">9687637</data>
    </edge>
    <edge source="PHL" target="TUR">
      <data key="d0">133871</data>
    </edge>
    <edge source="PHL" target="UGA">
      <data key="d0">45376</data>
    </edge>
    <edge source="PHL" target="UKR">
      <data key="d0">23698</data>
    </edge>
    <edge source="PHL" target="EGY">
      <data key="d0">104091</data>
    </edge>
    <edge source="PHL" target="GBR">
      <data key="d0">8708299</data>
    </edge>
    <edge source="PHL" target="TZA">
      <data key="d0">75071</data>
    </edge>
    <edge source="PHL" target="USA">
      <data key="d0">80786632</data>
    </edge>
    <edge source="PHL" target="URY">
      <data key="d0">40155</data>
    </edge>
    <edge source="POL" target="ALB">
      <data key="d0">1927969</data>
    </edge>
    <edge source="POL" target="DZA">
      <data key="d0">1580168</data>
    </edge>
    <edge source="POL" target="AZE">
      <data key="d0">657933</data>
    </edge>
    <edge source="POL" target="ARG">
      <data key="d0">6096140</data>
    </edge>
    <edge source="POL" target="AUS">
      <data key="d0">27672360</data>
    </edge>
    <edge source="POL" target="AUT">
      <data key="d0">212819430</data>
    </edge>
    <edge source="POL" target="ARM">
      <data key="d0">362285</data>
    </edge>
    <edge source="POL" target="BEL">
      <data key="d0">237336022</data>
    </edge>
    <edge source="POL" target="BWA">
      <data key="d0">427422</data>
    </edge>
    <edge source="POL" target="BRA">
      <data key="d0">6450308</data>
    </edge>
    <edge source="POL" target="BGR">
      <data key="d0">30320444</data>
    </edge>
    <edge source="POL" target="BLR">
      <data key="d0">12293047</data>
    </edge>
    <edge source="POL" target="KHM">
      <data key="d0">74853</data>
    </edge>
    <edge source="POL" target="CMR">
      <data key="d0">103202</data>
    </edge>
    <edge source="POL" target="CAN">
      <data key="d0">56715229</data>
    </edge>
    <edge source="POL" target="LKA">
      <data key="d0">16724</data>
    </edge>
    <edge source="POL" target="CHL">
      <data key="d0">343378</data>
    </edge>
    <edge source="POL" target="CHN">
      <data key="d0">141792917</data>
    </edge>
    <edge source="POL" target="COL">
      <data key="d0">154937</data>
    </edge>
    <edge source="POL" target="CRI">
      <data key="d0">16717</data>
    </edge>
    <edge source="POL" target="HRV">
      <data key="d0">42601082</data>
    </edge>
    <edge source="POL" target="CZE">
      <data key="d0">746535667</data>
    </edge>
    <edge source="POL" target="DNK">
      <data key="d0">213519219</data>
    </edge>
    <edge source="POL" target="ECU">
      <data key="d0">43427</data>
    </edge>
    <edge source="POL" target="EST">
      <data key="d0">17985122</data>
    </edge>
    <edge source="POL" target="FIN">
      <data key="d0">40491083</data>
    </edge>
    <edge source="POL" target="FRA">
      <data key="d0">623536242</data>
    </edge>
    <edge source="POL" target="GEO">
      <data key="d0">1787915</data>
    </edge>
    <edge source="POL" target="GMB">
      <data key="d0">28657</data>
    </edge>
    <edge source="POL" target="PSE">
      <data key="d0">26222</data>
    </edge>
    <edge source="POL" target="DEU">
      <data key="d0">3858537636</data>
    </edge>
    <edge source="POL" target="GHA">
      <data key="d0">646115</data>
    </edge>
    <edge source="POL" target="GRC">
      <data key="d0">14999766</data>
    </edge>
    <edge source="POL" target="GTM">
      <data key="d0">136704</data>
    </edge>
    <edge source="POL" target="HKG">
      <data key="d0">1169549</data>
    </edge>
    <edge source="POL" target="HUN">
      <data key="d0">162088148</data>
    </edge>
    <edge source="POL" target="IDN">
      <data key="d0">300936</data>
    </edge>
    <edge source="POL" target="IRL">
      <data key="d0">32828266</data>
    </edge>
    <edge source="POL" target="ISR">
      <data key="d0">23800945</data>
    </edge>
    <edge source="POL" target="ITA">
      <data key="d0">249476336</data>
    </edge>
    <edge source="POL" target="CIV">
      <data key="d0">421192</data>
    </edge>
    <edge source="POL" target="JPN">
      <data key="d0">22574006</data>
    </edge>
    <edge source="POL" target="KAZ">
      <data key="d0">3568219</data>
    </edge>
    <edge source="POL" target="JOR">
      <data key="d0">1717523</data>
    </edge>
    <edge source="POL" target="KOR">
      <data key="d0">6102815</data>
    </edge>
    <edge source="POL" target="KGZ">
      <data key="d0">318808</data>
    </edge>
    <edge source="POL" target="LBN">
      <data key="d0">621726</data>
    </edge>
    <edge source="POL" target="LVA">
      <data key="d0">28836576</data>
    </edge>
    <edge source="POL" target="LTU">
      <data key="d0">65630652</data>
    </edge>
    <edge source="POL" target="MDG">
      <data key="d0">24990</data>
    </edge>
    <edge source="POL" target="MYS">
      <data key="d0">2795843</data>
    </edge>
    <edge source="POL" target="MUS">
      <data key="d0">14481</data>
    </edge>
    <edge source="POL" target="MEX">
      <data key="d0">19363066</data>
    </edge>
    <edge source="POL" target="MDA">
      <data key="d0">2254313</data>
    </edge>
    <edge source="POL" target="MAR">
      <data key="d0">6383524</data>
    </edge>
    <edge source="POL" target="OMN">
      <data key="d0">1051944</data>
    </edge>
    <edge source="POL" target="NAM">
      <data key="d0">64057</data>
    </edge>
    <edge source="POL" target="NLD">
      <data key="d0">500950088</data>
    </edge>
    <edge source="POL" target="NZL">
      <data key="d0">2716960</data>
    </edge>
    <edge source="POL" target="NER">
      <data key="d0">14655</data>
    </edge>
    <edge source="POL" target="NOR">
      <data key="d0">121919987</data>
    </edge>
    <edge source="POL" target="PAK">
      <data key="d0">207364</data>
    </edge>
    <edge source="POL" target="PAN">
      <data key="d0">40514</data>
    </edge>
    <edge source="POL" target="PER">
      <data key="d0">373926</data>
    </edge>
    <edge source="POL" target="PHL">
      <data key="d0">335627</data>
    </edge>
    <edge source="POL" target="PRT">
      <data key="d0">102832504</data>
    </edge>
    <edge source="POL" target="ROU">
      <data key="d0">130519429</data>
    </edge>
    <edge source="POL" target="RUS">
      <data key="d0">99336809</data>
    </edge>
    <edge source="POL" target="SAU">
      <data key="d0">31711394</data>
    </edge>
    <edge source="POL" target="SEN">
      <data key="d0">79319</data>
    </edge>
    <edge source="POL" target="SRB">
      <data key="d0">22439870</data>
    </edge>
    <edge source="POL" target="IND">
      <data key="d0">2950180</data>
    </edge>
    <edge source="POL" target="SGP">
      <data key="d0">3425156</data>
    </edge>
    <edge source="POL" target="SVK">
      <data key="d0">256403694</data>
    </edge>
    <edge source="POL" target="VNM">
      <data key="d0">142689</data>
    </edge>
    <edge source="POL" target="SVN">
      <data key="d0">31059236</data>
    </edge>
    <edge source="POL" target="ZAF">
      <data key="d0">13059439</data>
    </edge>
    <edge source="POL" target="ESP">
      <data key="d0">333616367</data>
    </edge>
    <edge source="POL" target="SWE">
      <data key="d0">401709155</data>
    </edge>
    <edge source="POL" target="CHE">
      <data key="d0">178639400</data>
    </edge>
    <edge source="POL" target="THA">
      <data key="d0">1325507</data>
    </edge>
    <edge source="POL" target="TGO">
      <data key="d0">37585</data>
    </edge>
    <edge source="POL" target="ARE">
      <data key="d0">36018557</data>
    </edge>
    <edge source="POL" target="TUN">
      <data key="d0">834324</data>
    </edge>
    <edge source="POL" target="TUR">
      <data key="d0">33660244</data>
    </edge>
    <edge source="POL" target="UKR">
      <data key="d0">20905063</data>
    </edge>
    <edge source="POL" target="MKD">
      <data key="d0">2025127</data>
    </edge>
    <edge source="POL" target="EGY">
      <data key="d0">4313992</data>
    </edge>
    <edge source="POL" target="GBR">
      <data key="d0">799536880</data>
    </edge>
    <edge source="POL" target="TZA">
      <data key="d0">48925</data>
    </edge>
    <edge source="POL" target="USA">
      <data key="d0">370332763</data>
    </edge>
    <edge source="POL" target="URY">
      <data key="d0">25586</data>
    </edge>
    <edge source="SAU" target="DZA">
      <data key="d0">186689</data>
    </edge>
    <edge source="SAU" target="CMR">
      <data key="d0">55473</data>
    </edge>
    <edge source="SAU" target="CAN">
      <data key="d0">50139</data>
    </edge>
    <edge source="SAU" target="LKA">
      <data key="d0">862770</data>
    </edge>
    <edge source="SAU" target="CZE">
      <data key="d0">42671</data>
    </edge>
    <edge source="SAU" target="BEN">
      <data key="d0">92011</data>
    </edge>
    <edge source="SAU" target="DNK">
      <data key="d0">186689</data>
    </edge>
    <edge source="SAU" target="ETH">
      <data key="d0">128015</data>
    </edge>
    <edge source="SAU" target="FRA">
      <data key="d0">61074</data>
    </edge>
    <edge source="SAU" target="GMB">
      <data key="d0">42671</data>
    </edge>
    <edge source="SAU" target="DEU">
      <data key="d0">380845</data>
    </edge>
    <edge source="SAU" target="GHA">
      <data key="d0">39204</data>
    </edge>
    <edge source="SAU" target="IDN">
      <data key="d0">114680</data>
    </edge>
    <edge source="SAU" target="ITA">
      <data key="d0">48005</data>
    </edge>
    <edge source="SAU" target="JOR">
      <data key="d0">506194</data>
    </edge>
    <edge source="SAU" target="KGZ">
      <data key="d0">26669</data>
    </edge>
    <edge source="SAU" target="LBN">
      <data key="d0">34670</data>
    </edge>
    <edge source="SAU" target="MRT">
      <data key="d0">86677</data>
    </edge>
    <edge source="SAU" target="MAR">
      <data key="d0">192023</data>
    </edge>
    <edge source="SAU" target="OMN">
      <data key="d0">149617</data>
    </edge>
    <edge source="SAU" target="NLD">
      <data key="d0">54406</data>
    </edge>
    <edge source="SAU" target="NER">
      <data key="d0">75742</data>
    </edge>
    <edge source="SAU" target="PAK">
      <data key="d0">11189078</data>
    </edge>
    <edge source="SAU" target="PHL">
      <data key="d0">2817405</data>
    </edge>
    <edge source="SAU" target="SEN">
      <data key="d0">121081</data>
    </edge>
    <edge source="SAU" target="IND">
      <data key="d0">1081196</data>
    </edge>
    <edge source="SAU" target="SGP">
      <data key="d0">622208</data>
    </edge>
    <edge source="SAU" target="VNM">
      <data key="d0">47472</data>
    </edge>
    <edge source="SAU" target="ZAF">
      <data key="d0">30403</data>
    </edge>
    <edge source="SAU" target="ESP">
      <data key="d0">86410</data>
    </edge>
    <edge source="SAU" target="ARE">
      <data key="d0">9410731</data>
    </edge>
    <edge source="SAU" target="TUN">
      <data key="d0">39204</data>
    </edge>
    <edge source="SAU" target="TUR">
      <data key="d0">62140</data>
    </edge>
    <edge source="SAU" target="EGY">
      <data key="d0">833166</data>
    </edge>
    <edge source="SAU" target="GBR">
      <data key="d0">286167</data>
    </edge>
    <edge source="SAU" target="USA">
      <data key="d0">1222546</data>
    </edge>
    <edge source="IND" target="ALB">
      <data key="d0">58628</data>
    </edge>
    <edge source="IND" target="DZA">
      <data key="d0">395679</data>
    </edge>
    <edge source="IND" target="ARG">
      <data key="d0">1789321</data>
    </edge>
    <edge source="IND" target="AUS">
      <data key="d0">39840852</data>
    </edge>
    <edge source="IND" target="AUT">
      <data key="d0">2011073</data>
    </edge>
    <edge source="IND" target="ARM">
      <data key="d0">24641</data>
    </edge>
    <edge source="IND" target="BEL">
      <data key="d0">15105348</data>
    </edge>
    <edge source="IND" target="BWA">
      <data key="d0">29999</data>
    </edge>
    <edge source="IND" target="BRA">
      <data key="d0">3394203</data>
    </edge>
    <edge source="IND" target="BGR">
      <data key="d0">94786</data>
    </edge>
    <edge source="IND" target="BDI">
      <data key="d0">20023</data>
    </edge>
    <edge source="IND" target="CMR">
      <data key="d0">41321</data>
    </edge>
    <edge source="IND" target="CAN">
      <data key="d0">29596239</data>
    </edge>
    <edge source="IND" target="LKA">
      <data key="d0">841475</data>
    </edge>
    <edge source="IND" target="CHL">
      <data key="d0">2870700</data>
    </edge>
    <edge source="IND" target="CHN">
      <data key="d0">16647303</data>
    </edge>
    <edge source="IND" target="COL">
      <data key="d0">674017</data>
    </edge>
    <edge source="IND" target="CRI">
      <data key="d0">267943</data>
    </edge>
    <edge source="IND" target="HRV">
      <data key="d0">142716</data>
    </edge>
    <edge source="IND" target="CZE">
      <data key="d0">622532</data>
    </edge>
    <edge source="IND" target="DNK">
      <data key="d0">11084618</data>
    </edge>
    <edge source="IND" target="ECU">
      <data key="d0">133410</data>
    </edge>
    <edge source="IND" target="SLV">
      <data key="d0">112816</data>
    </edge>
    <edge source="IND" target="ETH">
      <data key="d0">552490</data>
    </edge>
    <edge source="IND" target="EST">
      <data key="d0">102387</data>
    </edge>
    <edge source="IND" target="FIN">
      <data key="d0">2567991</data>
    </edge>
    <edge source="IND" target="FRA">
      <data key="d0">83689860</data>
    </edge>
    <edge source="IND" target="GEO">
      <data key="d0">94464</data>
    </edge>
    <edge source="IND" target="GMB">
      <data key="d0">113187</data>
    </edge>
    <edge source="IND" target="DEU">
      <data key="d0">84135493</data>
    </edge>
    <edge source="IND" target="GHA">
      <data key="d0">196920</data>
    </edge>
    <edge source="IND" target="GRC">
      <data key="d0">2581535</data>
    </edge>
    <edge source="IND" target="GTM">
      <data key="d0">802692</data>
    </edge>
    <edge source="IND" target="HND">
      <data key="d0">355690</data>
    </edge>
    <edge source="IND" target="HKG">
      <data key="d0">757595</data>
    </edge>
    <edge source="IND" target="HUN">
      <data key="d0">270939</data>
    </edge>
    <edge source="IND" target="IDN">
      <data key="d0">1275101</data>
    </edge>
    <edge source="IND" target="IRL">
      <data key="d0">2109133</data>
    </edge>
    <edge source="IND" target="ISR">
      <data key="d0">4230668</data>
    </edge>
    <edge source="IND" target="ITA">
      <data key="d0">14094476</data>
    </edge>
    <edge source="IND" target="CIV">
      <data key="d0">21930</data>
    </edge>
    <edge source="IND" target="JAM">
      <data key="d0">457221</data>
    </edge>
    <edge source="IND" target="JPN">
      <data key="d0">9383087</data>
    </edge>
    <edge source="IND" target="KAZ">
      <data key="d0">68812</data>
    </edge>
    <edge source="IND" target="JOR">
      <data key="d0">55731</data>
    </edge>
    <edge source="IND" target="KOR">
      <data key="d0">4947177</data>
    </edge>
    <edge source="IND" target="KGZ">
      <data key="d0">14342</data>
    </edge>
    <edge source="IND" target="LBN">
      <data key="d0">630280</data>
    </edge>
    <edge source="IND" target="LVA">
      <data key="d0">222743</data>
    </edge>
    <edge source="IND" target="LTU">
      <data key="d0">138140</data>
    </edge>
    <edge source="IND" target="MDG">
      <data key="d0">168794</data>
    </edge>
    <edge source="IND" target="MWI">
      <data key="d0">62064</data>
    </edge>
    <edge source="IND" target="MYS">
      <data key="d0">5362217</data>
    </edge>
    <edge source="IND" target="MUS">
      <data key="d0">572990</data>
    </edge>
    <edge source="IND" target="MEX">
      <data key="d0">4304210</data>
    </edge>
    <edge source="IND" target="MAR">
      <data key="d0">206343</data>
    </edge>
    <edge source="IND" target="MOZ">
      <data key="d0">196321</data>
    </edge>
    <edge source="IND" target="OMN">
      <data key="d0">2716165</data>
    </edge>
    <edge source="IND" target="NAM">
      <data key="d0">205403</data>
    </edge>
    <edge source="IND" target="NLD">
      <data key="d0">51919635</data>
    </edge>
    <edge source="IND" target="NZL">
      <data key="d0">4310188</data>
    </edge>
    <edge source="IND" target="NIC">
      <data key="d0">2103040</data>
    </edge>
    <edge source="IND" target="NOR">
      <data key="d0">4989230</data>
    </edge>
    <edge source="IND" target="PAK">
      <data key="d0">16872</data>
    </edge>
    <edge source="IND" target="PAN">
      <data key="d0">4069681</data>
    </edge>
    <edge source="IND" target="PRY">
      <data key="d0">46843</data>
    </edge>
    <edge source="IND" target="PER">
      <data key="d0">850023</data>
    </edge>
    <edge source="IND" target="PHL">
      <data key="d0">2138975</data>
    </edge>
    <edge source="IND" target="POL">
      <data key="d0">10188328</data>
    </edge>
    <edge source="IND" target="PRT">
      <data key="d0">2141934</data>
    </edge>
    <edge source="IND" target="ROU">
      <data key="d0">438372</data>
    </edge>
    <edge source="IND" target="RUS">
      <data key="d0">4005312</data>
    </edge>
    <edge source="IND" target="SAU">
      <data key="d0">7898651</data>
    </edge>
    <edge source="IND" target="SEN">
      <data key="d0">168401</data>
    </edge>
    <edge source="IND" target="SRB">
      <data key="d0">25630</data>
    </edge>
    <edge source="IND" target="SGP">
      <data key="d0">3796272</data>
    </edge>
    <edge source="IND" target="SVK">
      <data key="d0">141339</data>
    </edge>
    <edge source="IND" target="VNM">
      <data key="d0">840891</data>
    </edge>
    <edge source="IND" target="SVN">
      <data key="d0">650798</data>
    </edge>
    <edge source="IND" target="ZAF">
      <data key="d0">5202580</data>
    </edge>
    <edge source="IND" target="ESP">
      <data key="d0">14632398</data>
    </edge>
    <edge source="IND" target="SWE">
      <data key="d0">8481695</data>
    </edge>
    <edge source="IND" target="CHE">
      <data key="d0">4686046</data>
    </edge>
    <edge source="IND" target="THA">
      <data key="d0">5868040</data>
    </edge>
    <edge source="IND" target="ARE">
      <data key="d0">33590408</data>
    </edge>
    <edge source="IND" target="TUN">
      <data key="d0">21065</data>
    </edge>
    <edge source="IND" target="TUR">
      <data key="d0">555530</data>
    </edge>
    <edge source="IND" target="UGA">
      <data key="d0">349926</data>
    </edge>
    <edge source="IND" target="UKR">
      <data key="d0">36963</data>
    </edge>
    <edge source="IND" target="EGY">
      <data key="d0">2758137</data>
    </edge>
    <edge source="IND" target="GBR">
      <data key="d0">85078646</data>
    </edge>
    <edge source="IND" target="TZA">
      <data key="d0">420813</data>
    </edge>
    <edge source="IND" target="USA">
      <data key="d0">493021172</data>
    </edge>
    <edge source="IND" target="URY">
      <data key="d0">518388</data>
    </edge>
    <edge source="SGP" target="AZE">
      <data key="d0">147170</data>
    </edge>
    <edge source="SGP" target="ARG">
      <data key="d0">29298</data>
    </edge>
    <edge source="SGP" target="AUS">
      <data key="d0">10331239</data>
    </edge>
    <edge source="SGP" target="BEL">
      <data key="d0">531212</data>
    </edge>
    <edge source="SGP" target="BRA">
      <data key="d0">336941</data>
    </edge>
    <edge source="SGP" target="KHM">
      <data key="d0">2236158</data>
    </edge>
    <edge source="SGP" target="CAN">
      <data key="d0">764215</data>
    </edge>
    <edge source="SGP" target="LKA">
      <data key="d0">635519</data>
    </edge>
    <edge source="SGP" target="CHN">
      <data key="d0">9041481</data>
    </edge>
    <edge source="SGP" target="CZE">
      <data key="d0">23816</data>
    </edge>
    <edge source="SGP" target="DNK">
      <data key="d0">52486</data>
    </edge>
    <edge source="SGP" target="ETH">
      <data key="d0">17735</data>
    </edge>
    <edge source="SGP" target="FIN">
      <data key="d0">10557</data>
    </edge>
    <edge source="SGP" target="FRA">
      <data key="d0">2363082</data>
    </edge>
    <edge source="SGP" target="GEO">
      <data key="d0">349290</data>
    </edge>
    <edge source="SGP" target="DEU">
      <data key="d0">1496891</data>
    </edge>
    <edge source="SGP" target="GHA">
      <data key="d0">15910</data>
    </edge>
    <edge source="SGP" target="GRC">
      <data key="d0">103647</data>
    </edge>
    <edge source="SGP" target="HKG">
      <data key="d0">5144343</data>
    </edge>
    <edge source="SGP" target="HUN">
      <data key="d0">13916</data>
    </edge>
    <edge source="SGP" target="IDN">
      <data key="d0">27816265</data>
    </edge>
    <edge source="SGP" target="IRL">
      <data key="d0">187858</data>
    </edge>
    <edge source="SGP" target="ISR">
      <data key="d0">531262</data>
    </edge>
    <edge source="SGP" target="ITA">
      <data key="d0">250942</data>
    </edge>
    <edge source="SGP" target="JPN">
      <data key="d0">4559331</data>
    </edge>
    <edge source="SGP" target="JOR">
      <data key="d0">61197</data>
    </edge>
    <edge source="SGP" target="KOR">
      <data key="d0">7552285</data>
    </edge>
    <edge source="SGP" target="LBN">
      <data key="d0">39381</data>
    </edge>
    <edge source="SGP" target="LTU">
      <data key="d0">23663</data>
    </edge>
    <edge source="SGP" target="MDG">
      <data key="d0">13287</data>
    </edge>
    <edge source="SGP" target="MYS">
      <data key="d0">23941366</data>
    </edge>
    <edge source="SGP" target="MUS">
      <data key="d0">60702</data>
    </edge>
    <edge source="SGP" target="MEX">
      <data key="d0">91727</data>
    </edge>
    <edge source="SGP" target="MAR">
      <data key="d0">101130</data>
    </edge>
    <edge source="SGP" target="OMN">
      <data key="d0">35969</data>
    </edge>
    <edge source="SGP" target="NLD">
      <data key="d0">477185</data>
    </edge>
    <edge source="SGP" target="NZL">
      <data key="d0">1720283</data>
    </edge>
    <edge source="SGP" target="PAK">
      <data key="d0">105206</data>
    </edge>
    <edge source="SGP" target="PAN">
      <data key="d0">496901</data>
    </edge>
    <edge source="SGP" target="PER">
      <data key="d0">180979</data>
    </edge>
    <edge source="SGP" target="PHL">
      <data key="d0">5245919</data>
    </edge>
    <edge source="SGP" target="POL">
      <data key="d0">63045</data>
    </edge>
    <edge source="SGP" target="PRT">
      <data key="d0">143281</data>
    </edge>
    <edge source="SGP" target="RUS">
      <data key="d0">54748</data>
    </edge>
    <edge source="SGP" target="SAU">
      <data key="d0">819380</data>
    </edge>
    <edge source="SGP" target="IND">
      <data key="d0">7612853</data>
    </edge>
    <edge source="SGP" target="VNM">
      <data key="d0">3873816</data>
    </edge>
    <edge source="SGP" target="ZAF">
      <data key="d0">114824</data>
    </edge>
    <edge source="SGP" target="ESP">
      <data key="d0">137690</data>
    </edge>
    <edge source="SGP" target="SWE">
      <data key="d0">26488</data>
    </edge>
    <edge source="SGP" target="CHE">
      <data key="d0">1712709</data>
    </edge>
    <edge source="SGP" target="THA">
      <data key="d0">6893272</data>
    </edge>
    <edge source="SGP" target="ARE">
      <data key="d0">4564523</data>
    </edge>
    <edge source="SGP" target="TUR">
      <data key="d0">218150</data>
    </edge>
    <edge source="SGP" target="GBR">
      <data key="d0">2737489</data>
    </edge>
    <edge source="SGP" target="USA">
      <data key="d0">21986051</data>
    </edge>
    <edge source="VNM" target="DZA">
      <data key="d0">200094</data>
    </edge>
    <edge source="VNM" target="AZE">
      <data key="d0">81341</data>
    </edge>
    <edge source="VNM" target="ARG">
      <data key="d0">2421508</data>
    </edge>
    <edge source="VNM" target="AUS">
      <data key="d0">196845664</data>
    </edge>
    <edge source="VNM" target="AUT">
      <data key="d0">1289810</data>
    </edge>
    <edge source="VNM" target="BEL">
      <data key="d0">32389755</data>
    </edge>
    <edge source="VNM" target="BOL">
      <data key="d0">82877</data>
    </edge>
    <edge source="VNM" target="BWA">
      <data key="d0">40555</data>
    </edge>
    <edge source="VNM" target="BRA">
      <data key="d0">1565207</data>
    </edge>
    <edge source="VNM" target="BGR">
      <data key="d0">322393</data>
    </edge>
    <edge source="VNM" target="KHM">
      <data key="d0">13303433</data>
    </edge>
    <edge source="VNM" target="CMR">
      <data key="d0">17382</data>
    </edge>
    <edge source="VNM" target="CAN">
      <data key="d0">142997351</data>
    </edge>
    <edge source="VNM" target="LKA">
      <data key="d0">234581</data>
    </edge>
    <edge source="VNM" target="CHL">
      <data key="d0">8684565</data>
    </edge>
    <edge source="VNM" target="CHN">
      <data key="d0">199186967</data>
    </edge>
    <edge source="VNM" target="COL">
      <data key="d0">756681</data>
    </edge>
    <edge source="VNM" target="CRI">
      <data key="d0">707913</data>
    </edge>
    <edge source="VNM" target="HRV">
      <data key="d0">1361495</data>
    </edge>
    <edge source="VNM" target="CZE">
      <data key="d0">1586201</data>
    </edge>
    <edge source="VNM" target="DNK">
      <data key="d0">33050880</data>
    </edge>
    <edge source="VNM" target="ECU">
      <data key="d0">89897</data>
    </edge>
    <edge source="VNM" target="SLV">
      <data key="d0">537567</data>
    </edge>
    <edge source="VNM" target="EST">
      <data key="d0">1359207</data>
    </edge>
    <edge source="VNM" target="FIN">
      <data key="d0">4246377</data>
    </edge>
    <edge source="VNM" target="FRA">
      <data key="d0">108526740</data>
    </edge>
    <edge source="VNM" target="GEO">
      <data key="d0">299549</data>
    </edge>
    <edge source="VNM" target="DEU">
      <data key="d0">143904680</data>
    </edge>
    <edge source="VNM" target="GHA">
      <data key="d0">153154</data>
    </edge>
    <edge source="VNM" target="GRC">
      <data key="d0">4701758</data>
    </edge>
    <edge source="VNM" target="GTM">
      <data key="d0">344381</data>
    </edge>
    <edge source="VNM" target="HND">
      <data key="d0">852707</data>
    </edge>
    <edge source="VNM" target="HKG">
      <data key="d0">6809027</data>
    </edge>
    <edge source="VNM" target="HUN">
      <data key="d0">292758</data>
    </edge>
    <edge source="VNM" target="IDN">
      <data key="d0">2666072</data>
    </edge>
    <edge source="VNM" target="IRL">
      <data key="d0">21387188</data>
    </edge>
    <edge source="VNM" target="ISR">
      <data key="d0">3736356</data>
    </edge>
    <edge source="VNM" target="ITA">
      <data key="d0">32062192</data>
    </edge>
    <edge source="VNM" target="CIV">
      <data key="d0">1295792</data>
    </edge>
    <edge source="VNM" target="JAM">
      <data key="d0">797053</data>
    </edge>
    <edge source="VNM" target="JPN">
      <data key="d0">588043747</data>
    </edge>
    <edge source="VNM" target="KAZ">
      <data key="d0">37435</data>
    </edge>
    <edge source="VNM" target="JOR">
      <data key="d0">686584</data>
    </edge>
    <edge source="VNM" target="KOR">
      <data key="d0">237153397</data>
    </edge>
    <edge source="VNM" target="LBN">
      <data key="d0">614632</data>
    </edge>
    <edge source="VNM" target="LVA">
      <data key="d0">3054822</data>
    </edge>
    <edge source="VNM" target="LTU">
      <data key="d0">921427</data>
    </edge>
    <edge source="VNM" target="MDG">
      <data key="d0">19795</data>
    </edge>
    <edge source="VNM" target="MYS">
      <data key="d0">17953418</data>
    </edge>
    <edge source="VNM" target="MUS">
      <data key="d0">280541</data>
    </edge>
    <edge source="VNM" target="MEX">
      <data key="d0">11494983</data>
    </edge>
    <edge source="VNM" target="MAR">
      <data key="d0">497015</data>
    </edge>
    <edge source="VNM" target="OMN">
      <data key="d0">778614</data>
    </edge>
    <edge source="VNM" target="NLD">
      <data key="d0">111011837</data>
    </edge>
    <edge source="VNM" target="NZL">
      <data key="d0">32076067</data>
    </edge>
    <edge source="VNM" target="NIC">
      <data key="d0">50873</data>
    </edge>
    <edge source="VNM" target="NOR">
      <data key="d0">9458521</data>
    </edge>
    <edge source="VNM" target="PAK">
      <data key="d0">998551</data>
    </edge>
    <edge source="VNM" target="PAN">
      <data key="d0">1888318</data>
    </edge>
    <edge source="VNM" target="PER">
      <data key="d0">1864185</data>
    </edge>
    <edge source="VNM" target="PHL">
      <data key="d0">1893278</data>
    </edge>
    <edge source="VNM" target="POL">
      <data key="d0">31112147</data>
    </edge>
    <edge source="VNM" target="PRT">
      <data key="d0">4122659</data>
    </edge>
    <edge source="VNM" target="ROU">
      <data key="d0">3898782</data>
    </edge>
    <edge source="VNM" target="RUS">
      <data key="d0">3234730</data>
    </edge>
    <edge source="VNM" target="SAU">
      <data key="d0">14005405</data>
    </edge>
    <edge source="VNM" target="SEN">
      <data key="d0">125196</data>
    </edge>
    <edge source="VNM" target="IND">
      <data key="d0">2789296</data>
    </edge>
    <edge source="VNM" target="SGP">
      <data key="d0">15598622</data>
    </edge>
    <edge source="VNM" target="SVK">
      <data key="d0">76431</data>
    </edge>
    <edge source="VNM" target="SVN">
      <data key="d0">2570287</data>
    </edge>
    <edge source="VNM" target="ZAF">
      <data key="d0">8460315</data>
    </edge>
    <edge source="VNM" target="ZWE">
      <data key="d0">63619</data>
    </edge>
    <edge source="VNM" target="ESP">
      <data key="d0">32377640</data>
    </edge>
    <edge source="VNM" target="SWE">
      <data key="d0">41687414</data>
    </edge>
    <edge source="VNM" target="CHE">
      <data key="d0">2087408</data>
    </edge>
    <edge source="VNM" target="THA">
      <data key="d0">8486859</data>
    </edge>
    <edge source="VNM" target="ARE">
      <data key="d0">17557563</data>
    </edge>
    <edge source="VNM" target="TUN">
      <data key="d0">178430</data>
    </edge>
    <edge source="VNM" target="TUR">
      <data key="d0">2933080</data>
    </edge>
    <edge source="VNM" target="UKR">
      <data key="d0">712768</data>
    </edge>
    <edge source="VNM" target="EGY">
      <data key="d0">267268</data>
    </edge>
    <edge source="VNM" target="GBR">
      <data key="d0">322725890</data>
    </edge>
    <edge source="VNM" target="TZA">
      <data key="d0">41230</data>
    </edge>
    <edge source="VNM" target="USA">
      <data key="d0">2937558914</data>
    </edge>
    <edge source="VNM" target="BFA">
      <data key="d0">24123</data>
    </edge>
    <edge source="VNM" target="URY">
      <data key="d0">311317</data>
    </edge>
    <edge source="SWE" target="ALB">
      <data key="d0">126061</data>
    </edge>
    <edge source="SWE" target="DZA">
      <data key="d0">581307</data>
    </edge>
    <edge source="SWE" target="AZE">
      <data key="d0">117758</data>
    </edge>
    <edge source="SWE" target="ARG">
      <data key="d0">160090</data>
    </edge>
    <edge source="SWE" target="AUS">
      <data key="d0">8324000</data>
    </edge>
    <edge source="SWE" target="AUT">
      <data key="d0">6958261</data>
    </edge>
    <edge source="SWE" target="BEL">
      <data key="d0">46012603</data>
    </edge>
    <edge source="SWE" target="BRA">
      <data key="d0">1714920</data>
    </edge>
    <edge source="SWE" target="BGR">
      <data key="d0">659423</data>
    </edge>
    <edge source="SWE" target="CMR">
      <data key="d0">28182</data>
    </edge>
    <edge source="SWE" target="CAN">
      <data key="d0">9686698</data>
    </edge>
    <edge source="SWE" target="LKA">
      <data key="d0">458988</data>
    </edge>
    <edge source="SWE" target="CHL">
      <data key="d0">405781</data>
    </edge>
    <edge source="SWE" target="CHN">
      <data key="d0">18825884</data>
    </edge>
    <edge source="SWE" target="COL">
      <data key="d0">280889</data>
    </edge>
    <edge source="SWE" target="CRI">
      <data key="d0">10875</data>
    </edge>
    <edge source="SWE" target="HRV">
      <data key="d0">431975</data>
    </edge>
    <edge source="SWE" target="CZE">
      <data key="d0">6728007</data>
    </edge>
    <edge source="SWE" target="BEN">
      <data key="d0">20698</data>
    </edge>
    <edge source="SWE" target="DNK">
      <data key="d0">238433906</data>
    </edge>
    <edge source="SWE" target="ECU">
      <data key="d0">736603</data>
    </edge>
    <edge source="SWE" target="ETH">
      <data key="d0">64200</data>
    </edge>
    <edge source="SWE" target="EST">
      <data key="d0">5462135</data>
    </edge>
    <edge source="SWE" target="FIN">
      <data key="d0">224968420</data>
    </edge>
    <edge source="SWE" target="FRA">
      <data key="d0">75336862</data>
    </edge>
    <edge source="SWE" target="GEO">
      <data key="d0">298313</data>
    </edge>
    <edge source="SWE" target="GMB">
      <data key="d0">423672</data>
    </edge>
    <edge source="SWE" target="DEU">
      <data key="d0">204672254</data>
    </edge>
    <edge source="SWE" target="GHA">
      <data key="d0">165353</data>
    </edge>
    <edge source="SWE" target="GRC">
      <data key="d0">997846</data>
    </edge>
    <edge source="SWE" target="GTM">
      <data key="d0">27247</data>
    </edge>
    <edge source="SWE" target="HKG">
      <data key="d0">2043053</data>
    </edge>
    <edge source="SWE" target="HUN">
      <data key="d0">3523509</data>
    </edge>
    <edge source="SWE" target="IDN">
      <data key="d0">34263</data>
    </edge>
    <edge source="SWE" target="IRL">
      <data key="d0">2898934</data>
    </edge>
    <edge source="SWE" target="ISR">
      <data key="d0">756015</data>
    </edge>
    <edge source="SWE" target="ITA">
      <data key="d0">25562661</data>
    </edge>
    <edge source="SWE" target="CIV">
      <data key="d0">62212</data>
    </edge>
    <edge source="SWE" target="JAM">
      <data key="d0">20114</data>
    </edge>
    <edge source="SWE" target="JPN">
      <data key="d0">8078777</data>
    </edge>
    <edge source="SWE" target="KAZ">
      <data key="d0">149917</data>
    </edge>
    <edge source="SWE" target="JOR">
      <data key="d0">103492</data>
    </edge>
    <edge source="SWE" target="KOR">
      <data key="d0">2005632</data>
    </edge>
    <edge source="SWE" target="LBN">
      <data key="d0">538624</data>
    </edge>
    <edge source="SWE" target="LVA">
      <data key="d0">3687225</data>
    </edge>
    <edge source="SWE" target="LTU">
      <data key="d0">18061800</data>
    </edge>
    <edge source="SWE" target="MYS">
      <data key="d0">679653</data>
    </edge>
    <edge source="SWE" target="MEX">
      <data key="d0">1515538</data>
    </edge>
    <edge source="SWE" target="MDA">
      <data key="d0">75660</data>
    </edge>
    <edge source="SWE" target="MAR">
      <data key="d0">394905</data>
    </edge>
    <edge source="SWE" target="OMN">
      <data key="d0">341932</data>
    </edge>
    <edge source="SWE" target="NLD">
      <data key="d0">51860756</data>
    </edge>
    <edge source="SWE" target="NZL">
      <data key="d0">672637</data>
    </edge>
    <edge source="SWE" target="NIC">
      <data key="d0">22102</data>
    </edge>
    <edge source="SWE" target="NER">
      <data key="d0">27481</data>
    </edge>
    <edge source="SWE" target="NOR">
      <data key="d0">625844625</data>
    </edge>
    <edge source="SWE" target="PAK">
      <data key="d0">103725</data>
    </edge>
    <edge source="SWE" target="PAN">
      <data key="d0">90277</data>
    </edge>
    <edge source="SWE" target="PRY">
      <data key="d0">40461</data>
    </edge>
    <edge source="SWE" target="PER">
      <data key="d0">118694</data>
    </edge>
    <edge source="SWE" target="PHL">
      <data key="d0">258086</data>
    </edge>
    <edge source="SWE" target="POL">
      <data key="d0">43267561</data>
    </edge>
    <edge source="SWE" target="PRT">
      <data key="d0">2462749</data>
    </edge>
    <edge source="SWE" target="ROU">
      <data key="d0">2379138</data>
    </edge>
    <edge source="SWE" target="RUS">
      <data key="d0">13262479</data>
    </edge>
    <edge source="SWE" target="SAU">
      <data key="d0">2348149</data>
    </edge>
    <edge source="SWE" target="SEN">
      <data key="d0">40110</data>
    </edge>
    <edge source="SWE" target="SRB">
      <data key="d0">494187</data>
    </edge>
    <edge source="SWE" target="IND">
      <data key="d0">1037606</data>
    </edge>
    <edge source="SWE" target="SGP">
      <data key="d0">1342701</data>
    </edge>
    <edge source="SWE" target="SVK">
      <data key="d0">5254333</data>
    </edge>
    <edge source="SWE" target="VNM">
      <data key="d0">379118</data>
    </edge>
    <edge source="SWE" target="SVN">
      <data key="d0">685383</data>
    </edge>
    <edge source="SWE" target="ZAF">
      <data key="d0">1515655</data>
    </edge>
    <edge source="SWE" target="ZWE">
      <data key="d0">15904</data>
    </edge>
    <edge source="SWE" target="ESP">
      <data key="d0">21928878</data>
    </edge>
    <edge source="SWE" target="CHE">
      <data key="d0">27732827</data>
    </edge>
    <edge source="SWE" target="THA">
      <data key="d0">433145</data>
    </edge>
    <edge source="SWE" target="TGO">
      <data key="d0">12045</data>
    </edge>
    <edge source="SWE" target="ARE">
      <data key="d0">7935760</data>
    </edge>
    <edge source="SWE" target="TUN">
      <data key="d0">148163</data>
    </edge>
    <edge source="SWE" target="TUR">
      <data key="d0">4811483</data>
    </edge>
    <edge source="SWE" target="UGA">
      <data key="d0">49232</data>
    </edge>
    <edge source="SWE" target="UKR">
      <data key="d0">611244</data>
    </edge>
    <edge source="SWE" target="MKD">
      <data key="d0">15319</data>
    </edge>
    <edge source="SWE" target="EGY">
      <data key="d0">390812</data>
    </edge>
    <edge source="SWE" target="GBR">
      <data key="d0">97666141</data>
    </edge>
    <edge source="SWE" target="TZA">
      <data key="d0">40110</data>
    </edge>
    <edge source="SWE" target="USA">
      <data key="d0">98436540</data>
    </edge>
    <edge source="SWE" target="BFA">
      <data key="d0">56599</data>
    </edge>
    <edge source="THA" target="DZA">
      <data key="d0">58703</data>
    </edge>
    <edge source="THA" target="ARG">
      <data key="d0">16329655</data>
    </edge>
    <edge source="THA" target="AUS">
      <data key="d0">59994977</data>
    </edge>
    <edge source="THA" target="AUT">
      <data key="d0">1300349</data>
    </edge>
    <edge source="THA" target="BEL">
      <data key="d0">10085350</data>
    </edge>
    <edge source="THA" target="BOL">
      <data key="d0">20904</data>
    </edge>
    <edge source="THA" target="BRA">
      <data key="d0">18803501</data>
    </edge>
    <edge source="THA" target="BGR">
      <data key="d0">24045</data>
    </edge>
    <edge source="THA" target="KHM">
      <data key="d0">11207593</data>
    </edge>
    <edge source="THA" target="CAN">
      <data key="d0">8548619</data>
    </edge>
    <edge source="THA" target="LKA">
      <data key="d0">1268426</data>
    </edge>
    <edge source="THA" target="CHL">
      <data key="d0">851506</data>
    </edge>
    <edge source="THA" target="CHN">
      <data key="d0">69919237</data>
    </edge>
    <edge source="THA" target="COL">
      <data key="d0">494078</data>
    </edge>
    <edge source="THA" target="CRI">
      <data key="d0">40454</data>
    </edge>
    <edge source="THA" target="HRV">
      <data key="d0">16951</data>
    </edge>
    <edge source="THA" target="CZE">
      <data key="d0">8998784</data>
    </edge>
    <edge source="THA" target="DNK">
      <data key="d0">1874486</data>
    </edge>
    <edge source="THA" target="ECU">
      <data key="d0">1372372</data>
    </edge>
    <edge source="THA" target="ETH">
      <data key="d0">33102</data>
    </edge>
    <edge source="THA" target="FIN">
      <data key="d0">192499</data>
    </edge>
    <edge source="THA" target="FRA">
      <data key="d0">12077302</data>
    </edge>
    <edge source="THA" target="DEU">
      <data key="d0">27669897</data>
    </edge>
    <edge source="THA" target="GHA">
      <data key="d0">136817</data>
    </edge>
    <edge source="THA" target="GRC">
      <data key="d0">172502</data>
    </edge>
    <edge source="THA" target="HKG">
      <data key="d0">12446920</data>
    </edge>
    <edge source="THA" target="HUN">
      <data key="d0">37685</data>
    </edge>
    <edge source="THA" target="IDN">
      <data key="d0">22420585</data>
    </edge>
    <edge source="THA" target="IRL">
      <data key="d0">1234882</data>
    </edge>
    <edge source="THA" target="ISR">
      <data key="d0">1887669</data>
    </edge>
    <edge source="THA" target="ITA">
      <data key="d0">5100545</data>
    </edge>
    <edge source="THA" target="CIV">
      <data key="d0">14617</data>
    </edge>
    <edge source="THA" target="JPN">
      <data key="d0">192341890</data>
    </edge>
    <edge source="THA" target="KAZ">
      <data key="d0">43870</data>
    </edge>
    <edge source="THA" target="JOR">
      <data key="d0">284571</data>
    </edge>
    <edge source="THA" target="KOR">
      <data key="d0">21289099</data>
    </edge>
    <edge source="THA" target="LBN">
      <data key="d0">497941</data>
    </edge>
    <edge source="THA" target="LTU">
      <data key="d0">25332</data>
    </edge>
    <edge source="THA" target="MDG">
      <data key="d0">40242</data>
    </edge>
    <edge source="THA" target="MYS">
      <data key="d0">44283674</data>
    </edge>
    <edge source="THA" target="MUS">
      <data key="d0">53071</data>
    </edge>
    <edge source="THA" target="MEX">
      <data key="d0">6040806</data>
    </edge>
    <edge source="THA" target="MAR">
      <data key="d0">103444</data>
    </edge>
    <edge source="THA" target="MOZ">
      <data key="d0">14822</data>
    </edge>
    <edge source="THA" target="OMN">
      <data key="d0">1549237</data>
    </edge>
    <edge source="THA" target="NLD">
      <data key="d0">8935002</data>
    </edge>
    <edge source="THA" target="NZL">
      <data key="d0">5674697</data>
    </edge>
    <edge source="THA" target="NOR">
      <data key="d0">3082684</data>
    </edge>
    <edge source="THA" target="PAK">
      <data key="d0">10058566</data>
    </edge>
    <edge source="THA" target="PAN">
      <data key="d0">185405</data>
    </edge>
    <edge source="THA" target="PRY">
      <data key="d0">72917</data>
    </edge>
    <edge source="THA" target="PER">
      <data key="d0">20552</data>
    </edge>
    <edge source="THA" target="PHL">
      <data key="d0">21568000</data>
    </edge>
    <edge source="THA" target="POL">
      <data key="d0">6689581</data>
    </edge>
    <edge source="THA" target="PRT">
      <data key="d0">62528</data>
    </edge>
    <edge source="THA" target="ROU">
      <data key="d0">255332</data>
    </edge>
    <edge source="THA" target="RUS">
      <data key="d0">896652</data>
    </edge>
    <edge source="THA" target="SAU">
      <data key="d0">1904320</data>
    </edge>
    <edge source="THA" target="SEN">
      <data key="d0">23516</data>
    </edge>
    <edge source="THA" target="IND">
      <data key="d0">22592112</data>
    </edge>
    <edge source="THA" target="SGP">
      <data key="d0">11489043</data>
    </edge>
    <edge source="THA" target="SVK">
      <data key="d0">25879</data>
    </edge>
    <edge source="THA" target="VNM">
      <data key="d0">51273228</data>
    </edge>
    <edge source="THA" target="SVN">
      <data key="d0">25071</data>
    </edge>
    <edge source="THA" target="ZAF">
      <data key="d0">17212054</data>
    </edge>
    <edge source="THA" target="ESP">
      <data key="d0">7831337</data>
    </edge>
    <edge source="THA" target="SWE">
      <data key="d0">5069400</data>
    </edge>
    <edge source="THA" target="CHE">
      <data key="d0">1769949</data>
    </edge>
    <edge source="THA" target="ARE">
      <data key="d0">11017794</data>
    </edge>
    <edge source="THA" target="TUN">
      <data key="d0">5601611</data>
    </edge>
    <edge source="THA" target="TUR">
      <data key="d0">4042018</data>
    </edge>
    <edge source="THA" target="UGA">
      <data key="d0">99283</data>
    </edge>
    <edge source="THA" target="UKR">
      <data key="d0">138238</data>
    </edge>
    <edge source="THA" target="EGY">
      <data key="d0">2769617</data>
    </edge>
    <edge source="THA" target="GBR">
      <data key="d0">52215460</data>
    </edge>
    <edge source="THA" target="TZA">
      <data key="d0">115971</data>
    </edge>
    <edge source="THA" target="USA">
      <data key="d0">209574779</data>
    </edge>
    <edge source="EGY" target="ALB">
      <data key="d0">17208</data>
    </edge>
    <edge source="EGY" target="DZA">
      <data key="d0">1736368</data>
    </edge>
    <edge source="EGY" target="AUS">
      <data key="d0">551618</data>
    </edge>
    <edge source="EGY" target="AUT">
      <data key="d0">62010</data>
    </edge>
    <edge source="EGY" target="BEL">
      <data key="d0">2218587</data>
    </edge>
    <edge source="EGY" target="BRA">
      <data key="d0">386627</data>
    </edge>
    <edge source="EGY" target="CMR">
      <data key="d0">118303</data>
    </edge>
    <edge source="EGY" target="CAN">
      <data key="d0">965139</data>
    </edge>
    <edge source="EGY" target="CHL">
      <data key="d0">20104</data>
    </edge>
    <edge source="EGY" target="CHN">
      <data key="d0">1259285</data>
    </edge>
    <edge source="EGY" target="CZE">
      <data key="d0">17110</data>
    </edge>
    <edge source="EGY" target="BEN">
      <data key="d0">257867</data>
    </edge>
    <edge source="EGY" target="DNK">
      <data key="d0">32162</data>
    </edge>
    <edge source="EGY" target="FIN">
      <data key="d0">42132</data>
    </edge>
    <edge source="EGY" target="FRA">
      <data key="d0">1300622</data>
    </edge>
    <edge source="EGY" target="GEO">
      <data key="d0">533462</data>
    </edge>
    <edge source="EGY" target="PSE">
      <data key="d0">2456507</data>
    </edge>
    <edge source="EGY" target="DEU">
      <data key="d0">1251645</data>
    </edge>
    <edge source="EGY" target="GHA">
      <data key="d0">420856</data>
    </edge>
    <edge source="EGY" target="GRC">
      <data key="d0">399711</data>
    </edge>
    <edge source="EGY" target="GTM">
      <data key="d0">13851</data>
    </edge>
    <edge source="EGY" target="HUN">
      <data key="d0">96064</data>
    </edge>
    <edge source="EGY" target="IDN">
      <data key="d0">184348</data>
    </edge>
    <edge source="EGY" target="IRL">
      <data key="d0">277198</data>
    </edge>
    <edge source="EGY" target="ISR">
      <data key="d0">1625192</data>
    </edge>
    <edge source="EGY" target="ITA">
      <data key="d0">5166319</data>
    </edge>
    <edge source="EGY" target="CIV">
      <data key="d0">158469</data>
    </edge>
    <edge source="EGY" target="JOR">
      <data key="d0">32539089</data>
    </edge>
    <edge source="EGY" target="KOR">
      <data key="d0">46034</data>
    </edge>
    <edge source="EGY" target="LBN">
      <data key="d0">16156787</data>
    </edge>
    <edge source="EGY" target="LVA">
      <data key="d0">27551</data>
    </edge>
    <edge source="EGY" target="MYS">
      <data key="d0">26327</data>
    </edge>
    <edge source="EGY" target="MRT">
      <data key="d0">14295</data>
    </edge>
    <edge source="EGY" target="MUS">
      <data key="d0">51094</data>
    </edge>
    <edge source="EGY" target="MAR">
      <data key="d0">4387217</data>
    </edge>
    <edge source="EGY" target="OMN">
      <data key="d0">17899592</data>
    </edge>
    <edge source="EGY" target="NAM">
      <data key="d0">51375</data>
    </edge>
    <edge source="EGY" target="NLD">
      <data key="d0">2172857</data>
    </edge>
    <edge source="EGY" target="NOR">
      <data key="d0">11170</data>
    </edge>
    <edge source="EGY" target="PAK">
      <data key="d0">18338</data>
    </edge>
    <edge source="EGY" target="PHL">
      <data key="d0">83667</data>
    </edge>
    <edge source="EGY" target="POL">
      <data key="d0">327946</data>
    </edge>
    <edge source="EGY" target="PRT">
      <data key="d0">12912</data>
    </edge>
    <edge source="EGY" target="ROU">
      <data key="d0">150339</data>
    </edge>
    <edge source="EGY" target="RUS">
      <data key="d0">221959</data>
    </edge>
    <edge source="EGY" target="SAU">
      <data key="d0">94202241</data>
    </edge>
    <edge source="EGY" target="SEN">
      <data key="d0">170981</data>
    </edge>
    <edge source="EGY" target="IND">
      <data key="d0">114416</data>
    </edge>
    <edge source="EGY" target="ZAF">
      <data key="d0">369193</data>
    </edge>
    <edge source="EGY" target="ESP">
      <data key="d0">577836</data>
    </edge>
    <edge source="EGY" target="SWE">
      <data key="d0">470150</data>
    </edge>
    <edge source="EGY" target="CHE">
      <data key="d0">69444</data>
    </edge>
    <edge source="EGY" target="THA">
      <data key="d0">120060</data>
    </edge>
    <edge source="EGY" target="TGO">
      <data key="d0">61024</data>
    </edge>
    <edge source="EGY" target="ARE">
      <data key="d0">54355940</data>
    </edge>
    <edge source="EGY" target="TUN">
      <data key="d0">2662200</data>
    </edge>
    <edge source="EGY" target="TUR">
      <data key="d0">2693415</data>
    </edge>
    <edge source="EGY" target="UGA">
      <data key="d0">52915</data>
    </edge>
    <edge source="EGY" target="GBR">
      <data key="d0">823598</data>
    </edge>
    <edge source="EGY" target="TZA">
      <data key="d0">133232</data>
    </edge>
    <edge source="EGY" target="USA">
      <data key="d0">4969112</data>
    </edge>
    <edge source="TZA" target="BEL">
      <data key="d0">16091</data>
    </edge>
    <edge source="TZA" target="BDI">
      <data key="d0">61039</data>
    </edge>
    <edge source="TZA" target="FRA">
      <data key="d0">13102</data>
    </edge>
    <edge source="TZA" target="DEU">
      <data key="d0">26875</data>
    </edge>
    <edge source="TZA" target="LBN">
      <data key="d0">16435</data>
    </edge>
    <edge source="TZA" target="MWI">
      <data key="d0">56128</data>
    </edge>
    <edge source="TZA" target="MOZ">
      <data key="d0">17724</data>
    </edge>
    <edge source="TZA" target="ZAF">
      <data key="d0">44654</data>
    </edge>
    <edge source="TZA" target="ZWE">
      <data key="d0">34559</data>
    </edge>
    <edge source="TZA" target="GBR">
      <data key="d0">14417</data>
    </edge>
    <edge source="TZA" target="USA">
      <data key="d0">37195</data>
    </edge>
    <edge source="ARM" target="BLR">
      <data key="d0">14097</data>
    </edge>
    <edge source="ARM" target="GEO">
      <data key="d0">463215</data>
    </edge>
    <edge source="ARM" target="RUS">
      <data key="d0">753310</data>
    </edge>
    <edge source="ARM" target="SAU">
      <data key="d0">110664</data>
    </edge>
    <edge source="ARM" target="USA">
      <data key="d0">16366</data>
    </edge>
    <edge source="BLR" target="ALB">
      <data key="d0">14700</data>
    </edge>
    <edge source="BLR" target="AZE">
      <data key="d0">1258400</data>
    </edge>
    <edge source="BLR" target="AUS">
      <data key="d0">113600</data>
    </edge>
    <edge source="BLR" target="AUT">
      <data key="d0">1457200</data>
    </edge>
    <edge source="BLR" target="ARM">
      <data key="d0">417900</data>
    </edge>
    <edge source="BLR" target="BEL">
      <data key="d0">745100</data>
    </edge>
    <edge source="BLR" target="BGR">
      <data key="d0">43000</data>
    </edge>
    <edge source="BLR" target="CAN">
      <data key="d0">2035600</data>
    </edge>
    <edge source="BLR" target="CHN">
      <data key="d0">762600</data>
    </edge>
    <edge source="BLR" target="HRV">
      <data key="d0">14000</data>
    </edge>
    <edge source="BLR" target="CZE">
      <data key="d0">1004800</data>
    </edge>
    <edge source="BLR" target="DNK">
      <data key="d0">102700</data>
    </edge>
    <edge source="BLR" target="EST">
      <data key="d0">922600</data>
    </edge>
    <edge source="BLR" target="FRA">
      <data key="d0">8217000</data>
    </edge>
    <edge source="BLR" target="GEO">
      <data key="d0">2017500</data>
    </edge>
    <edge source="BLR" target="DEU">
      <data key="d0">29787500</data>
    </edge>
    <edge source="BLR" target="GRC">
      <data key="d0">29600</data>
    </edge>
    <edge source="BLR" target="HKG">
      <data key="d0">10100</data>
    </edge>
    <edge source="BLR" target="HUN">
      <data key="d0">87300</data>
    </edge>
    <edge source="BLR" target="ISR">
      <data key="d0">44300</data>
    </edge>
    <edge source="BLR" target="ITA">
      <data key="d0">3469300</data>
    </edge>
    <edge source="BLR" target="JPN">
      <data key="d0">65700</data>
    </edge>
    <edge source="BLR" target="KAZ">
      <data key="d0">25580000</data>
    </edge>
    <edge source="BLR" target="JOR">
      <data key="d0">193600</data>
    </edge>
    <edge source="BLR" target="KGZ">
      <data key="d0">1751900</data>
    </edge>
    <edge source="BLR" target="LVA">
      <data key="d0">1409300</data>
    </edge>
    <edge source="BLR" target="LTU">
      <data key="d0">6245700</data>
    </edge>
    <edge source="BLR" target="MDA">
      <data key="d0">691400</data>
    </edge>
    <edge source="BLR" target="NLD">
      <data key="d0">8225100</data>
    </edge>
    <edge source="BLR" target="POL">
      <data key="d0">18873700</data>
    </edge>
    <edge source="BLR" target="ROU">
      <data key="d0">204600</data>
    </edge>
    <edge source="BLR" target="RUS">
      <data key="d0">204988000</data>
    </edge>
    <edge source="BLR" target="SRB">
      <data key="d0">17300</data>
    </edge>
    <edge source="BLR" target="SVK">
      <data key="d0">924100</data>
    </edge>
    <edge source="BLR" target="SVN">
      <data key="d0">506200</data>
    </edge>
    <edge source="BLR" target="ESP">
      <data key="d0">5044000</data>
    </edge>
    <edge source="BLR" target="SWE">
      <data key="d0">3421500</data>
    </edge>
    <edge source="BLR" target="CHE">
      <data key="d0">34100</data>
    </edge>
    <edge source="BLR" target="ARE">
      <data key="d0">818600</data>
    </edge>
    <edge source="BLR" target="UKR">
      <data key="d0">2589100</data>
    </edge>
    <edge source="BLR" target="EGY">
      <data key="d0">28600</data>
    </edge>
    <edge source="BLR" target="GBR">
      <data key="d0">7475600</data>
    </edge>
    <edge source="BLR" target="USA">
      <data key="d0">6886800</data>
    </edge>
    <edge source="CMR" target="CAF">
      <data key="d0">263341</data>
    </edge>
    <edge source="CZE" target="ALB">
      <data key="d0">43485</data>
    </edge>
    <edge source="CZE" target="DZA">
      <data key="d0">351034</data>
    </edge>
    <edge source="CZE" target="AZE">
      <data key="d0">394541</data>
    </edge>
    <edge source="CZE" target="ARG">
      <data key="d0">189565</data>
    </edge>
    <edge source="CZE" target="AUS">
      <data key="d0">2348200</data>
    </edge>
    <edge source="CZE" target="AUT">
      <data key="d0">61552970</data>
    </edge>
    <edge source="CZE" target="ARM">
      <data key="d0">138601</data>
    </edge>
    <edge source="CZE" target="BEL">
      <data key="d0">169503033</data>
    </edge>
    <edge source="CZE" target="BRA">
      <data key="d0">1790025</data>
    </edge>
    <edge source="CZE" target="BGR">
      <data key="d0">8189892</data>
    </edge>
    <edge source="CZE" target="BLR">
      <data key="d0">1984160</data>
    </edge>
    <edge source="CZE" target="CAN">
      <data key="d0">7054479</data>
    </edge>
    <edge source="CZE" target="CHL">
      <data key="d0">456155</data>
    </edge>
    <edge source="CZE" target="CHN">
      <data key="d0">46240501</data>
    </edge>
    <edge source="CZE" target="COL">
      <data key="d0">156190</data>
    </edge>
    <edge source="CZE" target="HRV">
      <data key="d0">4258421</data>
    </edge>
    <edge source="CZE" target="DNK">
      <data key="d0">13854642</data>
    </edge>
    <edge source="CZE" target="ECU">
      <data key="d0">173892</data>
    </edge>
    <edge source="CZE" target="SLV">
      <data key="d0">5109222</data>
    </edge>
    <edge source="CZE" target="EST">
      <data key="d0">1734358</data>
    </edge>
    <edge source="CZE" target="FIN">
      <data key="d0">6340586</data>
    </edge>
    <edge source="CZE" target="FRA">
      <data key="d0">155958086</data>
    </edge>
    <edge source="CZE" target="GEO">
      <data key="d0">856961</data>
    </edge>
    <edge source="CZE" target="DEU">
      <data key="d0">2249231485</data>
    </edge>
    <edge source="CZE" target="GHA">
      <data key="d0">274151</data>
    </edge>
    <edge source="CZE" target="GRC">
      <data key="d0">2188754</data>
    </edge>
    <edge source="CZE" target="HKG">
      <data key="d0">585148</data>
    </edge>
    <edge source="CZE" target="HUN">
      <data key="d0">39236916</data>
    </edge>
    <edge source="CZE" target="IDN">
      <data key="d0">64313</data>
    </edge>
    <edge source="CZE" target="IRL">
      <data key="d0">3793400</data>
    </edge>
    <edge source="CZE" target="ISR">
      <data key="d0">2362594</data>
    </edge>
    <edge source="CZE" target="ITA">
      <data key="d0">33498163</data>
    </edge>
    <edge source="CZE" target="CIV">
      <data key="d0">14017</data>
    </edge>
    <edge source="CZE" target="JPN">
      <data key="d0">2948360</data>
    </edge>
    <edge source="CZE" target="KAZ">
      <data key="d0">1426115</data>
    </edge>
    <edge source="CZE" target="JOR">
      <data key="d0">185390</data>
    </edge>
    <edge source="CZE" target="KOR">
      <data key="d0">2242838</data>
    </edge>
    <edge source="CZE" target="KGZ">
      <data key="d0">93039</data>
    </edge>
    <edge source="CZE" target="LBN">
      <data key="d0">285491</data>
    </edge>
    <edge source="CZE" target="LVA">
      <data key="d0">1102606</data>
    </edge>
    <edge source="CZE" target="LTU">
      <data key="d0">3555297</data>
    </edge>
    <edge source="CZE" target="MDG">
      <data key="d0">123217</data>
    </edge>
    <edge source="CZE" target="MYS">
      <data key="d0">222354</data>
    </edge>
    <edge source="CZE" target="MUS">
      <data key="d0">33342</data>
    </edge>
    <edge source="CZE" target="MEX">
      <data key="d0">9983194</data>
    </edge>
    <edge source="CZE" target="MDA">
      <data key="d0">343588</data>
    </edge>
    <edge source="CZE" target="MAR">
      <data key="d0">422844</data>
    </edge>
    <edge source="CZE" target="OMN">
      <data key="d0">197256</data>
    </edge>
    <edge source="CZE" target="NLD">
      <data key="d0">34142688</data>
    </edge>
    <edge source="CZE" target="NZL">
      <data key="d0">405243</data>
    </edge>
    <edge source="CZE" target="NOR">
      <data key="d0">21989334</data>
    </edge>
    <edge source="CZE" target="PAK">
      <data key="d0">113408</data>
    </edge>
    <edge source="CZE" target="PAN">
      <data key="d0">36534</data>
    </edge>
    <edge source="CZE" target="PER">
      <data key="d0">49233</data>
    </edge>
    <edge source="CZE" target="PHL">
      <data key="d0">47049</data>
    </edge>
    <edge source="CZE" target="POL">
      <data key="d0">197414272</data>
    </edge>
    <edge source="CZE" target="PRT">
      <data key="d0">10544480</data>
    </edge>
    <edge source="CZE" target="ROU">
      <data key="d0">16062186</data>
    </edge>
    <edge source="CZE" target="RUS">
      <data key="d0">22932358</data>
    </edge>
    <edge source="CZE" target="SAU">
      <data key="d0">2536041</data>
    </edge>
    <edge source="CZE" target="SEN">
      <data key="d0">61077</data>
    </edge>
    <edge source="CZE" target="SRB">
      <data key="d0">2065857</data>
    </edge>
    <edge source="CZE" target="IND">
      <data key="d0">7626151</data>
    </edge>
    <edge source="CZE" target="SGP">
      <data key="d0">261459</data>
    </edge>
    <edge source="CZE" target="SVK">
      <data key="d0">301223203</data>
    </edge>
    <edge source="CZE" target="VNM">
      <data key="d0">82386</data>
    </edge>
    <edge source="CZE" target="SVN">
      <data key="d0">10622533</data>
    </edge>
    <edge source="CZE" target="ZAF">
      <data key="d0">10180277</data>
    </edge>
    <edge source="CZE" target="ESP">
      <data key="d0">48289365</data>
    </edge>
    <edge source="CZE" target="SWE">
      <data key="d0">178086196</data>
    </edge>
    <edge source="CZE" target="CHE">
      <data key="d0">35276343</data>
    </edge>
    <edge source="CZE" target="THA">
      <data key="d0">78716</data>
    </edge>
    <edge source="CZE" target="ARE">
      <data key="d0">7679620</data>
    </edge>
    <edge source="CZE" target="TUN">
      <data key="d0">989128</data>
    </edge>
    <edge source="CZE" target="TUR">
      <data key="d0">8353656</data>
    </edge>
    <edge source="CZE" target="UGA">
      <data key="d0">15356</data>
    </edge>
    <edge source="CZE" target="UKR">
      <data key="d0">1305715</data>
    </edge>
    <edge source="CZE" target="MKD">
      <data key="d0">4854567</data>
    </edge>
    <edge source="CZE" target="EGY">
      <data key="d0">198116</data>
    </edge>
    <edge source="CZE" target="GBR">
      <data key="d0">166601054</data>
    </edge>
    <edge source="CZE" target="TZA">
      <data key="d0">153303</data>
    </edge>
    <edge source="CZE" target="USA">
      <data key="d0">52589117</data>
    </edge>
    <edge source="CZE" target="BFA">
      <data key="d0">150630</data>
    </edge>
    <edge source="FIN" target="ARG">
      <data key="d0">10202</data>
    </edge>
    <edge source="FIN" target="AUS">
      <data key="d0">952730</data>
    </edge>
    <edge source="FIN" target="AUT">
      <data key="d0">369021</data>
    </edge>
    <edge source="FIN" target="ARM">
      <data key="d0">74830</data>
    </edge>
    <edge source="FIN" target="BEL">
      <data key="d0">2964819</data>
    </edge>
    <edge source="FIN" target="BLR">
      <data key="d0">74977</data>
    </edge>
    <edge source="FIN" target="CMR">
      <data key="d0">24583</data>
    </edge>
    <edge source="FIN" target="CAN">
      <data key="d0">752908</data>
    </edge>
    <edge source="FIN" target="CHL">
      <data key="d0">16619</data>
    </edge>
    <edge source="FIN" target="CHN">
      <data key="d0">1085088</data>
    </edge>
    <edge source="FIN" target="CZE">
      <data key="d0">1220699</data>
    </edge>
    <edge source="FIN" target="DNK">
      <data key="d0">3475242</data>
    </edge>
    <edge source="FIN" target="EST">
      <data key="d0">10192248</data>
    </edge>
    <edge source="FIN" target="FRA">
      <data key="d0">7103672</data>
    </edge>
    <edge source="FIN" target="GEO">
      <data key="d0">11121</data>
    </edge>
    <edge source="FIN" target="GMB">
      <data key="d0">83611</data>
    </edge>
    <edge source="FIN" target="DEU">
      <data key="d0">10651276</data>
    </edge>
    <edge source="FIN" target="GHA">
      <data key="d0">38624</data>
    </edge>
    <edge source="FIN" target="GRC">
      <data key="d0">170431</data>
    </edge>
    <edge source="FIN" target="HKG">
      <data key="d0">147067</data>
    </edge>
    <edge source="FIN" target="HUN">
      <data key="d0">260653</data>
    </edge>
    <edge source="FIN" target="IRL">
      <data key="d0">111505</data>
    </edge>
    <edge source="FIN" target="ISR">
      <data key="d0">199021</data>
    </edge>
    <edge source="FIN" target="ITA">
      <data key="d0">568705</data>
    </edge>
    <edge source="FIN" target="JPN">
      <data key="d0">3189342</data>
    </edge>
    <edge source="FIN" target="KAZ">
      <data key="d0">47918</data>
    </edge>
    <edge source="FIN" target="KOR">
      <data key="d0">1245336</data>
    </edge>
    <edge source="FIN" target="LVA">
      <data key="d0">897944</data>
    </edge>
    <edge source="FIN" target="LTU">
      <data key="d0">1118780</data>
    </edge>
    <edge source="FIN" target="MYS">
      <data key="d0">38649</data>
    </edge>
    <edge source="FIN" target="MEX">
      <data key="d0">96430</data>
    </edge>
    <edge source="FIN" target="MAR">
      <data key="d0">14058</data>
    </edge>
    <edge source="FIN" target="NLD">
      <data key="d0">3239252</data>
    </edge>
    <edge source="FIN" target="NZL">
      <data key="d0">135153</data>
    </edge>
    <edge source="FIN" target="NOR">
      <data key="d0">12342239</data>
    </edge>
    <edge source="FIN" target="PAK">
      <data key="d0">48400</data>
    </edge>
    <edge source="FIN" target="PER">
      <data key="d0">16061</data>
    </edge>
    <edge source="FIN" target="PHL">
      <data key="d0">44056</data>
    </edge>
    <edge source="FIN" target="POL">
      <data key="d0">1502208</data>
    </edge>
    <edge source="FIN" target="PRT">
      <data key="d0">132117</data>
    </edge>
    <edge source="FIN" target="ROU">
      <data key="d0">111154</data>
    </edge>
    <edge source="FIN" target="RUS">
      <data key="d0">13375697</data>
    </edge>
    <edge source="FIN" target="SAU">
      <data key="d0">133526</data>
    </edge>
    <edge source="FIN" target="SRB">
      <data key="d0">19060</data>
    </edge>
    <edge source="FIN" target="IND">
      <data key="d0">373976</data>
    </edge>
    <edge source="FIN" target="SGP">
      <data key="d0">1222241</data>
    </edge>
    <edge source="FIN" target="SVK">
      <data key="d0">113430</data>
    </edge>
    <edge source="FIN" target="SVN">
      <data key="d0">162198</data>
    </edge>
    <edge source="FIN" target="ESP">
      <data key="d0">3160190</data>
    </edge>
    <edge source="FIN" target="SWE">
      <data key="d0">40275119</data>
    </edge>
    <edge source="FIN" target="CHE">
      <data key="d0">2600877</data>
    </edge>
    <edge source="FIN" target="THA">
      <data key="d0">114616</data>
    </edge>
    <edge source="FIN" target="ARE">
      <data key="d0">1499704</data>
    </edge>
    <edge source="FIN" target="TUN">
      <data key="d0">17435</data>
    </edge>
    <edge source="FIN" target="TUR">
      <data key="d0">60846</data>
    </edge>
    <edge source="FIN" target="UKR">
      <data key="d0">80171</data>
    </edge>
    <edge source="FIN" target="EGY">
      <data key="d0">20771</data>
    </edge>
    <edge source="FIN" target="GBR">
      <data key="d0">3088808</data>
    </edge>
    <edge source="FIN" target="USA">
      <data key="d0">9892607</data>
    </edge>
    <edge source="GHA" target="BEL">
      <data key="d0">12978</data>
    </edge>
    <edge source="GHA" target="CMR">
      <data key="d0">26706</data>
    </edge>
    <edge source="GHA" target="HRV">
      <data key="d0">30752</data>
    </edge>
    <edge source="GHA" target="BEN">
      <data key="d0">12170</data>
    </edge>
    <edge source="GHA" target="FRA">
      <data key="d0">65301</data>
    </edge>
    <edge source="GHA" target="DEU">
      <data key="d0">14246</data>
    </edge>
    <edge source="GHA" target="CIV">
      <data key="d0">56603</data>
    </edge>
    <edge source="GHA" target="NER">
      <data key="d0">204352</data>
    </edge>
    <edge source="GHA" target="ZAF">
      <data key="d0">17652</data>
    </edge>
    <edge source="GHA" target="TGO">
      <data key="d0">912988</data>
    </edge>
    <edge source="GHA" target="GBR">
      <data key="d0">15169</data>
    </edge>
    <edge source="GHA" target="USA">
      <data key="d0">24578</data>
    </edge>
    <edge source="GHA" target="BFA">
      <data key="d0">20024</data>
    </edge>
    <edge source="KGZ" target="BEL">
      <data key="d0">10260</data>
    </edge>
    <edge source="KGZ" target="KAZ">
      <data key="d0">885398</data>
    </edge>
    <edge source="KGZ" target="TUR">
      <data key="d0">22340</data>
    </edge>
    <edge source="KGZ" target="UKR">
      <data key="d0">14350</data>
    </edge>
    <edge source="LVA" target="AZE">
      <data key="d0">90668</data>
    </edge>
    <edge source="LVA" target="AUS">
      <data key="d0">1319825</data>
    </edge>
    <edge source="LVA" target="AUT">
      <data key="d0">1470015</data>
    </edge>
    <edge source="LVA" target="ARM">
      <data key="d0">273326</data>
    </edge>
    <edge source="LVA" target="BEL">
      <data key="d0">1301416</data>
    </edge>
    <edge source="LVA" target="BLR">
      <data key="d0">839347</data>
    </edge>
    <edge source="LVA" target="CAN">
      <data key="d0">1018033</data>
    </edge>
    <edge source="LVA" target="CHN">
      <data key="d0">3850493</data>
    </edge>
    <edge source="LVA" target="CZE">
      <data key="d0">212852</data>
    </edge>
    <edge source="LVA" target="DNK">
      <data key="d0">37852805</data>
    </edge>
    <edge source="LVA" target="EST">
      <data key="d0">20918176</data>
    </edge>
    <edge source="LVA" target="FIN">
      <data key="d0">3010799</data>
    </edge>
    <edge source="LVA" target="FRA">
      <data key="d0">9464259</data>
    </edge>
    <edge source="LVA" target="GEO">
      <data key="d0">56387</data>
    </edge>
    <edge source="LVA" target="DEU">
      <data key="d0">29084593</data>
    </edge>
    <edge source="LVA" target="GRC">
      <data key="d0">15079</data>
    </edge>
    <edge source="LVA" target="HKG">
      <data key="d0">143129</data>
    </edge>
    <edge source="LVA" target="HUN">
      <data key="d0">463376</data>
    </edge>
    <edge source="LVA" target="IRL">
      <data key="d0">152674</data>
    </edge>
    <edge source="LVA" target="ISR">
      <data key="d0">270627</data>
    </edge>
    <edge source="LVA" target="ITA">
      <data key="d0">2469741</data>
    </edge>
    <edge source="LVA" target="JPN">
      <data key="d0">1726892</data>
    </edge>
    <edge source="LVA" target="KAZ">
      <data key="d0">102987</data>
    </edge>
    <edge source="LVA" target="KOR">
      <data key="d0">289813</data>
    </edge>
    <edge source="LVA" target="LTU">
      <data key="d0">16156922</data>
    </edge>
    <edge source="LVA" target="MEX">
      <data key="d0">65665</data>
    </edge>
    <edge source="LVA" target="MDA">
      <data key="d0">27335</data>
    </edge>
    <edge source="LVA" target="NLD">
      <data key="d0">3063538</data>
    </edge>
    <edge source="LVA" target="NZL">
      <data key="d0">261132</data>
    </edge>
    <edge source="LVA" target="NOR">
      <data key="d0">7909347</data>
    </edge>
    <edge source="LVA" target="POL">
      <data key="d0">6369677</data>
    </edge>
    <edge source="LVA" target="PRT">
      <data key="d0">349116</data>
    </edge>
    <edge source="LVA" target="RUS">
      <data key="d0">8452544</data>
    </edge>
    <edge source="LVA" target="SRB">
      <data key="d0">59089</data>
    </edge>
    <edge source="LVA" target="SGP">
      <data key="d0">26532</data>
    </edge>
    <edge source="LVA" target="SVK">
      <data key="d0">189845</data>
    </edge>
    <edge source="LVA" target="VNM">
      <data key="d0">99839</data>
    </edge>
    <edge source="LVA" target="SVN">
      <data key="d0">21628</data>
    </edge>
    <edge source="LVA" target="ESP">
      <data key="d0">1157917</data>
    </edge>
    <edge source="LVA" target="SWE">
      <data key="d0">18178575</data>
    </edge>
    <edge source="LVA" target="CHE">
      <data key="d0">1751960</data>
    </edge>
    <edge source="LVA" target="THA">
      <data key="d0">25618</data>
    </edge>
    <edge source="LVA" target="ARE">
      <data key="d0">628461</data>
    </edge>
    <edge source="LVA" target="TUR">
      <data key="d0">163298</data>
    </edge>
    <edge source="LVA" target="UKR">
      <data key="d0">164124</data>
    </edge>
    <edge source="LVA" target="GBR">
      <data key="d0">12002956</data>
    </edge>
    <edge source="LVA" target="USA">
      <data key="d0">6371484</data>
    </edge>
    <edge source="LTU" target="AZE">
      <data key="d0">101091</data>
    </edge>
    <edge source="LTU" target="AUS">
      <data key="d0">6568718</data>
    </edge>
    <edge source="LTU" target="AUT">
      <data key="d0">16501267</data>
    </edge>
    <edge source="LTU" target="ARM">
      <data key="d0">47535</data>
    </edge>
    <edge source="LTU" target="BEL">
      <data key="d0">22216040</data>
    </edge>
    <edge source="LTU" target="BGR">
      <data key="d0">713865</data>
    </edge>
    <edge source="LTU" target="BLR">
      <data key="d0">4948755</data>
    </edge>
    <edge source="LTU" target="CAN">
      <data key="d0">13157538</data>
    </edge>
    <edge source="LTU" target="CHN">
      <data key="d0">38619500</data>
    </edge>
    <edge source="LTU" target="HRV">
      <data key="d0">242401</data>
    </edge>
    <edge source="LTU" target="CZE">
      <data key="d0">8590976</data>
    </edge>
    <edge source="LTU" target="DNK">
      <data key="d0">108302223</data>
    </edge>
    <edge source="LTU" target="ECU">
      <data key="d0">29995</data>
    </edge>
    <edge source="LTU" target="EST">
      <data key="d0">14999025</data>
    </edge>
    <edge source="LTU" target="FIN">
      <data key="d0">22570645</data>
    </edge>
    <edge source="LTU" target="FRA">
      <data key="d0">63654474</data>
    </edge>
    <edge source="LTU" target="GEO">
      <data key="d0">131533</data>
    </edge>
    <edge source="LTU" target="DEU">
      <data key="d0">185043916</data>
    </edge>
    <edge source="LTU" target="GHA">
      <data key="d0">13354</data>
    </edge>
    <edge source="LTU" target="GRC">
      <data key="d0">1376597</data>
    </edge>
    <edge source="LTU" target="HKG">
      <data key="d0">60496</data>
    </edge>
    <edge source="LTU" target="HUN">
      <data key="d0">1136549</data>
    </edge>
    <edge source="LTU" target="IDN">
      <data key="d0">22685</data>
    </edge>
    <edge source="LTU" target="IRL">
      <data key="d0">4046678</data>
    </edge>
    <edge source="LTU" target="ISR">
      <data key="d0">5679587</data>
    </edge>
    <edge source="LTU" target="ITA">
      <data key="d0">47760904</data>
    </edge>
    <edge source="LTU" target="CIV">
      <data key="d0">41805</data>
    </edge>
    <edge source="LTU" target="JPN">
      <data key="d0">4456709</data>
    </edge>
    <edge source="LTU" target="KAZ">
      <data key="d0">10736943</data>
    </edge>
    <edge source="LTU" target="JOR">
      <data key="d0">70667</data>
    </edge>
    <edge source="LTU" target="KOR">
      <data key="d0">263609</data>
    </edge>
    <edge source="LTU" target="KGZ">
      <data key="d0">1118774</data>
    </edge>
    <edge source="LTU" target="LBN">
      <data key="d0">273313</data>
    </edge>
    <edge source="LTU" target="LVA">
      <data key="d0">26824688</data>
    </edge>
    <edge source="LTU" target="MYS">
      <data key="d0">89535</data>
    </edge>
    <edge source="LTU" target="MEX">
      <data key="d0">24025</data>
    </edge>
    <edge source="LTU" target="MDA">
      <data key="d0">94766</data>
    </edge>
    <edge source="LTU" target="OMN">
      <data key="d0">95660</data>
    </edge>
    <edge source="LTU" target="NLD">
      <data key="d0">80253680</data>
    </edge>
    <edge source="LTU" target="NZL">
      <data key="d0">61456</data>
    </edge>
    <edge source="LTU" target="NOR">
      <data key="d0">122583694</data>
    </edge>
    <edge source="LTU" target="PHL">
      <data key="d0">175840</data>
    </edge>
    <edge source="LTU" target="POL">
      <data key="d0">77777671</data>
    </edge>
    <edge source="LTU" target="PRT">
      <data key="d0">1257741</data>
    </edge>
    <edge source="LTU" target="ROU">
      <data key="d0">1457104</data>
    </edge>
    <edge source="LTU" target="RUS">
      <data key="d0">94648298</data>
    </edge>
    <edge source="LTU" target="SAU">
      <data key="d0">726728</data>
    </edge>
    <edge source="LTU" target="SRB">
      <data key="d0">735855</data>
    </edge>
    <edge source="LTU" target="IND">
      <data key="d0">45209</data>
    </edge>
    <edge source="LTU" target="SGP">
      <data key="d0">36384</data>
    </edge>
    <edge source="LTU" target="SVK">
      <data key="d0">3136066</data>
    </edge>
    <edge source="LTU" target="VNM">
      <data key="d0">141621</data>
    </edge>
    <edge source="LTU" target="SVN">
      <data key="d0">1452292</data>
    </edge>
    <edge source="LTU" target="ZAF">
      <data key="d0">817474</data>
    </edge>
    <edge source="LTU" target="ESP">
      <data key="d0">32308964</data>
    </edge>
    <edge source="LTU" target="SWE">
      <data key="d0">304092128</data>
    </edge>
    <edge source="LTU" target="CHE">
      <data key="d0">16285722</data>
    </edge>
    <edge source="LTU" target="THA">
      <data key="d0">95839</data>
    </edge>
    <edge source="LTU" target="ARE">
      <data key="d0">11373273</data>
    </edge>
    <edge source="LTU" target="TUR">
      <data key="d0">4962868</data>
    </edge>
    <edge source="LTU" target="UKR">
      <data key="d0">2130832</data>
    </edge>
    <edge source="LTU" target="MKD">
      <data key="d0">10131</data>
    </edge>
    <edge source="LTU" target="EGY">
      <data key="d0">157443</data>
    </edge>
    <edge source="LTU" target="GBR">
      <data key="d0">165327181</data>
    </edge>
    <edge source="LTU" target="USA">
      <data key="d0">82934882</data>
    </edge>
    <edge source="MDA" target="AZE">
      <data key="d0">37739</data>
    </edge>
    <edge source="MDA" target="ARM">
      <data key="d0">12771</data>
    </edge>
    <edge source="MDA" target="BGR">
      <data key="d0">41657</data>
    </edge>
    <edge source="MDA" target="BLR">
      <data key="d0">1911088</data>
    </edge>
    <edge source="MDA" target="CAN">
      <data key="d0">101537</data>
    </edge>
    <edge source="MDA" target="CHN">
      <data key="d0">830627</data>
    </edge>
    <edge source="MDA" target="CZE">
      <data key="d0">15671290</data>
    </edge>
    <edge source="MDA" target="FRA">
      <data key="d0">463365</data>
    </edge>
    <edge source="MDA" target="GEO">
      <data key="d0">90006</data>
    </edge>
    <edge source="MDA" target="DEU">
      <data key="d0">49443199</data>
    </edge>
    <edge source="MDA" target="HUN">
      <data key="d0">4057707</data>
    </edge>
    <edge source="MDA" target="ITA">
      <data key="d0">671915</data>
    </edge>
    <edge source="MDA" target="KAZ">
      <data key="d0">73070</data>
    </edge>
    <edge source="MDA" target="LTU">
      <data key="d0">130767</data>
    </edge>
    <edge source="MDA" target="NLD">
      <data key="d0">10214169</data>
    </edge>
    <edge source="MDA" target="POL">
      <data key="d0">17361516</data>
    </edge>
    <edge source="MDA" target="ROU">
      <data key="d0">12512280</data>
    </edge>
    <edge source="MDA" target="RUS">
      <data key="d0">5076676</data>
    </edge>
    <edge source="MDA" target="SAU">
      <data key="d0">32000</data>
    </edge>
    <edge source="MDA" target="SVK">
      <data key="d0">2365603</data>
    </edge>
    <edge source="MDA" target="ESP">
      <data key="d0">32725</data>
    </edge>
    <edge source="MDA" target="UKR">
      <data key="d0">38071</data>
    </edge>
    <edge source="MDA" target="MKD">
      <data key="d0">68742</data>
    </edge>
    <edge source="MDA" target="GBR">
      <data key="d0">1002485</data>
    </edge>
    <edge source="MDA" target="USA">
      <data key="d0">23124</data>
    </edge>
    <edge source="MAR" target="ALB">
      <data key="d0">19349</data>
    </edge>
    <edge source="MAR" target="DZA">
      <data key="d0">2475395</data>
    </edge>
    <edge source="MAR" target="ARG">
      <data key="d0">27272</data>
    </edge>
    <edge source="MAR" target="AUS">
      <data key="d0">222839</data>
    </edge>
    <edge source="MAR" target="AUT">
      <data key="d0">57509</data>
    </edge>
    <edge source="MAR" target="BEL">
      <data key="d0">961482</data>
    </edge>
    <edge source="MAR" target="BRA">
      <data key="d0">34229</data>
    </edge>
    <edge source="MAR" target="CMR">
      <data key="d0">302663</data>
    </edge>
    <edge source="MAR" target="CAN">
      <data key="d0">408068</data>
    </edge>
    <edge source="MAR" target="CAF">
      <data key="d0">41234</data>
    </edge>
    <edge source="MAR" target="CHN">
      <data key="d0">48998</data>
    </edge>
    <edge source="MAR" target="COL">
      <data key="d0">25457</data>
    </edge>
    <edge source="MAR" target="BEN">
      <data key="d0">30371</data>
    </edge>
    <edge source="MAR" target="DNK">
      <data key="d0">192474</data>
    </edge>
    <edge source="MAR" target="FIN">
      <data key="d0">11113</data>
    </edge>
    <edge source="MAR" target="FRA">
      <data key="d0">46403698</data>
    </edge>
    <edge source="MAR" target="DEU">
      <data key="d0">635003</data>
    </edge>
    <edge source="MAR" target="GHA">
      <data key="d0">15510</data>
    </edge>
    <edge source="MAR" target="GRC">
      <data key="d0">30544</data>
    </edge>
    <edge source="MAR" target="GTM">
      <data key="d0">23551</data>
    </edge>
    <edge source="MAR" target="HKG">
      <data key="d0">10436</data>
    </edge>
    <edge source="MAR" target="IDN">
      <data key="d0">19007</data>
    </edge>
    <edge source="MAR" target="IRL">
      <data key="d0">20806</data>
    </edge>
    <edge source="MAR" target="ITA">
      <data key="d0">240272</data>
    </edge>
    <edge source="MAR" target="CIV">
      <data key="d0">893351</data>
    </edge>
    <edge source="MAR" target="JPN">
      <data key="d0">32164</data>
    </edge>
    <edge source="MAR" target="JOR">
      <data key="d0">24187</data>
    </edge>
    <edge source="MAR" target="LBN">
      <data key="d0">327491</data>
    </edge>
    <edge source="MAR" target="LTU">
      <data key="d0">22448</data>
    </edge>
    <edge source="MAR" target="MDG">
      <data key="d0">125096</data>
    </edge>
    <edge source="MAR" target="MYS">
      <data key="d0">37368</data>
    </edge>
    <edge source="MAR" target="MRT">
      <data key="d0">700487</data>
    </edge>
    <edge source="MAR" target="MEX">
      <data key="d0">183389</data>
    </edge>
    <edge source="MAR" target="OMN">
      <data key="d0">22285</data>
    </edge>
    <edge source="MAR" target="NLD">
      <data key="d0">184564</data>
    </edge>
    <edge source="MAR" target="NZL">
      <data key="d0">13523</data>
    </edge>
    <edge source="MAR" target="NOR">
      <data key="d0">119316</data>
    </edge>
    <edge source="MAR" target="PAN">
      <data key="d0">11526</data>
    </edge>
    <edge source="MAR" target="PRT">
      <data key="d0">1094250</data>
    </edge>
    <edge source="MAR" target="ROU">
      <data key="d0">314256</data>
    </edge>
    <edge source="MAR" target="RUS">
      <data key="d0">24464</data>
    </edge>
    <edge source="MAR" target="SAU">
      <data key="d0">440495</data>
    </edge>
    <edge source="MAR" target="SEN">
      <data key="d0">550501</data>
    </edge>
    <edge source="MAR" target="SRB">
      <data key="d0">112918</data>
    </edge>
    <edge source="MAR" target="IND">
      <data key="d0">51332</data>
    </edge>
    <edge source="MAR" target="SGP">
      <data key="d0">22554</data>
    </edge>
    <edge source="MAR" target="VNM">
      <data key="d0">29795</data>
    </edge>
    <edge source="MAR" target="ZAF">
      <data key="d0">105124</data>
    </edge>
    <edge source="MAR" target="ESP">
      <data key="d0">33042539</data>
    </edge>
    <edge source="MAR" target="SWE">
      <data key="d0">374273</data>
    </edge>
    <edge source="MAR" target="CHE">
      <data key="d0">425431</data>
    </edge>
    <edge source="MAR" target="THA">
      <data key="d0">24073</data>
    </edge>
    <edge source="MAR" target="TGO">
      <data key="d0">14357</data>
    </edge>
    <edge source="MAR" target="ARE">
      <data key="d0">385708</data>
    </edge>
    <edge source="MAR" target="TUN">
      <data key="d0">98859</data>
    </edge>
    <edge source="MAR" target="TUR">
      <data key="d0">69470</data>
    </edge>
    <edge source="MAR" target="EGY">
      <data key="d0">86859</data>
    </edge>
    <edge source="MAR" target="GBR">
      <data key="d0">499109</data>
    </edge>
    <edge source="MAR" target="TZA">
      <data key="d0">16820</data>
    </edge>
    <edge source="MAR" target="USA">
      <data key="d0">2767549</data>
    </edge>
    <edge source="NAM" target="BWA">
      <data key="d0">50815</data>
    </edge>
    <edge source="NAM" target="DEU">
      <data key="d0">12257</data>
    </edge>
    <edge source="NAM" target="MOZ">
      <data key="d0">433243</data>
    </edge>
    <edge source="NAM" target="ZAF">
      <data key="d0">551520</data>
    </edge>
    <edge source="NIC" target="CRI">
      <data key="d0">375250</data>
    </edge>
    <edge source="NIC" target="SLV">
      <data key="d0">70431</data>
    </edge>
    <edge source="NIC" target="GTM">
      <data key="d0">66122</data>
    </edge>
    <edge source="NIC" target="HND">
      <data key="d0">241399</data>
    </edge>
    <edge source="NIC" target="MEX">
      <data key="d0">217367</data>
    </edge>
    <edge source="NIC" target="PAN">
      <data key="d0">464812</data>
    </edge>
    <edge source="NIC" target="GBR">
      <data key="d0">915787</data>
    </edge>
    <edge source="NIC" target="USA">
      <data key="d0">2718451</data>
    </edge>
    <edge source="PRT" target="ALB">
      <data key="d0">30378</data>
    </edge>
    <edge source="PRT" target="DZA">
      <data key="d0">6996165</data>
    </edge>
    <edge source="PRT" target="AZE">
      <data key="d0">37461</data>
    </edge>
    <edge source="PRT" target="ARG">
      <data key="d0">136597</data>
    </edge>
    <edge source="PRT" target="AUS">
      <data key="d0">2558103</data>
    </edge>
    <edge source="PRT" target="AUT">
      <data key="d0">1936863</data>
    </edge>
    <edge source="PRT" target="ARM">
      <data key="d0">28308</data>
    </edge>
    <edge source="PRT" target="BEL">
      <data key="d0">29383808</data>
    </edge>
    <edge source="PRT" target="BRA">
      <data key="d0">1172575</data>
    </edge>
    <edge source="PRT" target="BGR">
      <data key="d0">1047894</data>
    </edge>
    <edge source="PRT" target="BLR">
      <data key="d0">61346</data>
    </edge>
    <edge source="PRT" target="KHM">
      <data key="d0">43778</data>
    </edge>
    <edge source="PRT" target="CMR">
      <data key="d0">263439</data>
    </edge>
    <edge source="PRT" target="CAN">
      <data key="d0">9662952</data>
    </edge>
    <edge source="PRT" target="LKA">
      <data key="d0">14683</data>
    </edge>
    <edge source="PRT" target="CHL">
      <data key="d0">690936</data>
    </edge>
    <edge source="PRT" target="CHN">
      <data key="d0">8945197</data>
    </edge>
    <edge source="PRT" target="COL">
      <data key="d0">149980</data>
    </edge>
    <edge source="PRT" target="CRI">
      <data key="d0">27259</data>
    </edge>
    <edge source="PRT" target="HRV">
      <data key="d0">668580</data>
    </edge>
    <edge source="PRT" target="CZE">
      <data key="d0">10050422</data>
    </edge>
    <edge source="PRT" target="BEN">
      <data key="d0">28483</data>
    </edge>
    <edge source="PRT" target="DNK">
      <data key="d0">3472909</data>
    </edge>
    <edge source="PRT" target="ECU">
      <data key="d0">76767</data>
    </edge>
    <edge source="PRT" target="ETH">
      <data key="d0">18669</data>
    </edge>
    <edge source="PRT" target="EST">
      <data key="d0">477741</data>
    </edge>
    <edge source="PRT" target="FIN">
      <data key="d0">573546</data>
    </edge>
    <edge source="PRT" target="FRA">
      <data key="d0">559584290</data>
    </edge>
    <edge source="PRT" target="GEO">
      <data key="d0">73549</data>
    </edge>
    <edge source="PRT" target="DEU">
      <data key="d0">103512690</data>
    </edge>
    <edge source="PRT" target="GHA">
      <data key="d0">1711879</data>
    </edge>
    <edge source="PRT" target="GRC">
      <data key="d0">946549</data>
    </edge>
    <edge source="PRT" target="GTM">
      <data key="d0">23670</data>
    </edge>
    <edge source="PRT" target="HKG">
      <data key="d0">739977</data>
    </edge>
    <edge source="PRT" target="HUN">
      <data key="d0">20430228</data>
    </edge>
    <edge source="PRT" target="IDN">
      <data key="d0">243939</data>
    </edge>
    <edge source="PRT" target="IRL">
      <data key="d0">1830139</data>
    </edge>
    <edge source="PRT" target="ISR">
      <data key="d0">4280172</data>
    </edge>
    <edge source="PRT" target="ITA">
      <data key="d0">17210932</data>
    </edge>
    <edge source="PRT" target="CIV">
      <data key="d0">1678284</data>
    </edge>
    <edge source="PRT" target="JPN">
      <data key="d0">3158200</data>
    </edge>
    <edge source="PRT" target="KAZ">
      <data key="d0">86741</data>
    </edge>
    <edge source="PRT" target="JOR">
      <data key="d0">497957</data>
    </edge>
    <edge source="PRT" target="KOR">
      <data key="d0">6782752</data>
    </edge>
    <edge source="PRT" target="LBN">
      <data key="d0">738888</data>
    </edge>
    <edge source="PRT" target="LVA">
      <data key="d0">169839</data>
    </edge>
    <edge source="PRT" target="LTU">
      <data key="d0">246630</data>
    </edge>
    <edge source="PRT" target="MDG">
      <data key="d0">55089</data>
    </edge>
    <edge source="PRT" target="MWI">
      <data key="d0">14453</data>
    </edge>
    <edge source="PRT" target="MYS">
      <data key="d0">210244</data>
    </edge>
    <edge source="PRT" target="MRT">
      <data key="d0">117188</data>
    </edge>
    <edge source="PRT" target="MUS">
      <data key="d0">20375</data>
    </edge>
    <edge source="PRT" target="MEX">
      <data key="d0">5111820</data>
    </edge>
    <edge source="PRT" target="MAR">
      <data key="d0">7021693</data>
    </edge>
    <edge source="PRT" target="MOZ">
      <data key="d0">9403597</data>
    </edge>
    <edge source="PRT" target="OMN">
      <data key="d0">599428</data>
    </edge>
    <edge source="PRT" target="NAM">
      <data key="d0">75983</data>
    </edge>
    <edge source="PRT" target="NLD">
      <data key="d0">40489458</data>
    </edge>
    <edge source="PRT" target="NZL">
      <data key="d0">122760</data>
    </edge>
    <edge source="PRT" target="NER">
      <data key="d0">13325</data>
    </edge>
    <edge source="PRT" target="NOR">
      <data key="d0">2003449</data>
    </edge>
    <edge source="PRT" target="PAK">
      <data key="d0">54392</data>
    </edge>
    <edge source="PRT" target="PAN">
      <data key="d0">376670</data>
    </edge>
    <edge source="PRT" target="PER">
      <data key="d0">240308</data>
    </edge>
    <edge source="PRT" target="PHL">
      <data key="d0">25336</data>
    </edge>
    <edge source="PRT" target="POL">
      <data key="d0">10807074</data>
    </edge>
    <edge source="PRT" target="ROU">
      <data key="d0">4283935</data>
    </edge>
    <edge source="PRT" target="RUS">
      <data key="d0">5863120</data>
    </edge>
    <edge source="PRT" target="SAU">
      <data key="d0">4091018</data>
    </edge>
    <edge source="PRT" target="SEN">
      <data key="d0">763609</data>
    </edge>
    <edge source="PRT" target="SRB">
      <data key="d0">16115</data>
    </edge>
    <edge source="PRT" target="IND">
      <data key="d0">794241</data>
    </edge>
    <edge source="PRT" target="SGP">
      <data key="d0">363044</data>
    </edge>
    <edge source="PRT" target="SVK">
      <data key="d0">55242051</data>
    </edge>
    <edge source="PRT" target="VNM">
      <data key="d0">489042</data>
    </edge>
    <edge source="PRT" target="SVN">
      <data key="d0">446865</data>
    </edge>
    <edge source="PRT" target="ZAF">
      <data key="d0">2275279</data>
    </edge>
    <edge source="PRT" target="ESP">
      <data key="d0">541357641</data>
    </edge>
    <edge source="PRT" target="SWE">
      <data key="d0">30577600</data>
    </edge>
    <edge source="PRT" target="CHE">
      <data key="d0">24424654</data>
    </edge>
    <edge source="PRT" target="THA">
      <data key="d0">149016</data>
    </edge>
    <edge source="PRT" target="TGO">
      <data key="d0">47362</data>
    </edge>
    <edge source="PRT" target="ARE">
      <data key="d0">6395266</data>
    </edge>
    <edge source="PRT" target="TUN">
      <data key="d0">410495</data>
    </edge>
    <edge source="PRT" target="TUR">
      <data key="d0">4064996</data>
    </edge>
    <edge source="PRT" target="UKR">
      <data key="d0">158351</data>
    </edge>
    <edge source="PRT" target="EGY">
      <data key="d0">1490533</data>
    </edge>
    <edge source="PRT" target="GBR">
      <data key="d0">102085502</data>
    </edge>
    <edge source="PRT" target="USA">
      <data key="d0">79442373</data>
    </edge>
    <edge source="PRT" target="BFA">
      <data key="d0">18887</data>
    </edge>
    <edge source="PRT" target="URY">
      <data key="d0">40807</data>
    </edge>
    <edge source="SEN" target="FRA">
      <data key="d0">12181</data>
    </edge>
    <edge source="SEN" target="GMB">
      <data key="d0">111259</data>
    </edge>
    <edge source="SEN" target="ITA">
      <data key="d0">120249</data>
    </edge>
    <edge source="SEN" target="CIV">
      <data key="d0">48876</data>
    </edge>
    <edge source="SEN" target="MRT">
      <data key="d0">140569</data>
    </edge>
    <edge source="SEN" target="MAR">
      <data key="d0">12402</data>
    </edge>
    <edge source="SEN" target="GBR">
      <data key="d0">596492</data>
    </edge>
    <edge source="SVK" target="ARG">
      <data key="d0">60095</data>
    </edge>
    <edge source="SVK" target="AUS">
      <data key="d0">2122035</data>
    </edge>
    <edge source="SVK" target="AUT">
      <data key="d0">40445806</data>
    </edge>
    <edge source="SVK" target="BEL">
      <data key="d0">28566639</data>
    </edge>
    <edge source="SVK" target="BRA">
      <data key="d0">38783</data>
    </edge>
    <edge source="SVK" target="BGR">
      <data key="d0">634755</data>
    </edge>
    <edge source="SVK" target="BLR">
      <data key="d0">104215</data>
    </edge>
    <edge source="SVK" target="CAN">
      <data key="d0">5327266</data>
    </edge>
    <edge source="SVK" target="CHL">
      <data key="d0">567026</data>
    </edge>
    <edge source="SVK" target="CHN">
      <data key="d0">18793598</data>
    </edge>
    <edge source="SVK" target="COL">
      <data key="d0">140150</data>
    </edge>
    <edge source="SVK" target="HRV">
      <data key="d0">2427463</data>
    </edge>
    <edge source="SVK" target="CZE">
      <data key="d0">126476221</data>
    </edge>
    <edge source="SVK" target="DNK">
      <data key="d0">35170804</data>
    </edge>
    <edge source="SVK" target="EST">
      <data key="d0">2240174</data>
    </edge>
    <edge source="SVK" target="FIN">
      <data key="d0">184113</data>
    </edge>
    <edge source="SVK" target="FRA">
      <data key="d0">111328156</data>
    </edge>
    <edge source="SVK" target="GEO">
      <data key="d0">169041</data>
    </edge>
    <edge source="SVK" target="DEU">
      <data key="d0">370667867</data>
    </edge>
    <edge source="SVK" target="GRC">
      <data key="d0">845338</data>
    </edge>
    <edge source="SVK" target="HKG">
      <data key="d0">63540</data>
    </edge>
    <edge source="SVK" target="HUN">
      <data key="d0">64310805</data>
    </edge>
    <edge source="SVK" target="IRL">
      <data key="d0">146559</data>
    </edge>
    <edge source="SVK" target="ISR">
      <data key="d0">1311839</data>
    </edge>
    <edge source="SVK" target="ITA">
      <data key="d0">29787820</data>
    </edge>
    <edge source="SVK" target="JPN">
      <data key="d0">1007841</data>
    </edge>
    <edge source="SVK" target="KAZ">
      <data key="d0">812471</data>
    </edge>
    <edge source="SVK" target="KOR">
      <data key="d0">934074</data>
    </edge>
    <edge source="SVK" target="LBN">
      <data key="d0">16313</data>
    </edge>
    <edge source="SVK" target="LVA">
      <data key="d0">2061406</data>
    </edge>
    <edge source="SVK" target="LTU">
      <data key="d0">2797756</data>
    </edge>
    <edge source="SVK" target="MYS">
      <data key="d0">12796</data>
    </edge>
    <edge source="SVK" target="MEX">
      <data key="d0">44521</data>
    </edge>
    <edge source="SVK" target="MDA">
      <data key="d0">356727</data>
    </edge>
    <edge source="SVK" target="MAR">
      <data key="d0">117881</data>
    </edge>
    <edge source="SVK" target="NLD">
      <data key="d0">14912638</data>
    </edge>
    <edge source="SVK" target="NOR">
      <data key="d0">6240454</data>
    </edge>
    <edge source="SVK" target="PER">
      <data key="d0">89506</data>
    </edge>
    <edge source="SVK" target="POL">
      <data key="d0">110843381</data>
    </edge>
    <edge source="SVK" target="PRT">
      <data key="d0">2808392</data>
    </edge>
    <edge source="SVK" target="ROU">
      <data key="d0">17120069</data>
    </edge>
    <edge source="SVK" target="RUS">
      <data key="d0">21375462</data>
    </edge>
    <edge source="SVK" target="SAU">
      <data key="d0">842500</data>
    </edge>
    <edge source="SVK" target="SRB">
      <data key="d0">690338</data>
    </edge>
    <edge source="SVK" target="IND">
      <data key="d0">235755</data>
    </edge>
    <edge source="SVK" target="SGP">
      <data key="d0">20426</data>
    </edge>
    <edge source="SVK" target="SVN">
      <data key="d0">11760077</data>
    </edge>
    <edge source="SVK" target="ZAF">
      <data key="d0">1562864</data>
    </edge>
    <edge source="SVK" target="ESP">
      <data key="d0">62407436</data>
    </edge>
    <edge source="SVK" target="SWE">
      <data key="d0">45672123</data>
    </edge>
    <edge source="SVK" target="CHE">
      <data key="d0">20662918</data>
    </edge>
    <edge source="SVK" target="THA">
      <data key="d0">19201</data>
    </edge>
    <edge source="SVK" target="ARE">
      <data key="d0">10354477</data>
    </edge>
    <edge source="SVK" target="TUN">
      <data key="d0">17689</data>
    </edge>
    <edge source="SVK" target="TUR">
      <data key="d0">2045952</data>
    </edge>
    <edge source="SVK" target="UGA">
      <data key="d0">15059</data>
    </edge>
    <edge source="SVK" target="UKR">
      <data key="d0">508096</data>
    </edge>
    <edge source="SVK" target="MKD">
      <data key="d0">305459</data>
    </edge>
    <edge source="SVK" target="GBR">
      <data key="d0">65532802</data>
    </edge>
    <edge source="SVK" target="USA">
      <data key="d0">33988013</data>
    </edge>
    <edge source="SVN" target="ALB">
      <data key="d0">166163</data>
    </edge>
    <edge source="SVN" target="DZA">
      <data key="d0">73878</data>
    </edge>
    <edge source="SVN" target="AZE">
      <data key="d0">11330</data>
    </edge>
    <edge source="SVN" target="AUS">
      <data key="d0">110672</data>
    </edge>
    <edge source="SVN" target="AUT">
      <data key="d0">59066196</data>
    </edge>
    <edge source="SVN" target="BEL">
      <data key="d0">11748818</data>
    </edge>
    <edge source="SVN" target="BRA">
      <data key="d0">109379</data>
    </edge>
    <edge source="SVN" target="BGR">
      <data key="d0">624881</data>
    </edge>
    <edge source="SVN" target="CAN">
      <data key="d0">1910007</data>
    </edge>
    <edge source="SVN" target="CHL">
      <data key="d0">17313</data>
    </edge>
    <edge source="SVN" target="CHN">
      <data key="d0">2783444</data>
    </edge>
    <edge source="SVN" target="HRV">
      <data key="d0">47124608</data>
    </edge>
    <edge source="SVN" target="CZE">
      <data key="d0">27314711</data>
    </edge>
    <edge source="SVN" target="DNK">
      <data key="d0">7772849</data>
    </edge>
    <edge source="SVN" target="EST">
      <data key="d0">35925</data>
    </edge>
    <edge source="SVN" target="FIN">
      <data key="d0">2245397</data>
    </edge>
    <edge source="SVN" target="FRA">
      <data key="d0">22417349</data>
    </edge>
    <edge source="SVN" target="GEO">
      <data key="d0">3055668</data>
    </edge>
    <edge source="SVN" target="DEU">
      <data key="d0">154661445</data>
    </edge>
    <edge source="SVN" target="GRC">
      <data key="d0">450594</data>
    </edge>
    <edge source="SVN" target="HKG">
      <data key="d0">60234</data>
    </edge>
    <edge source="SVN" target="HUN">
      <data key="d0">10558612</data>
    </edge>
    <edge source="SVN" target="IRL">
      <data key="d0">6839801</data>
    </edge>
    <edge source="SVN" target="ISR">
      <data key="d0">506889</data>
    </edge>
    <edge source="SVN" target="ITA">
      <data key="d0">34591613</data>
    </edge>
    <edge source="SVN" target="JPN">
      <data key="d0">1565878</data>
    </edge>
    <edge source="SVN" target="KAZ">
      <data key="d0">77285</data>
    </edge>
    <edge source="SVN" target="JOR">
      <data key="d0">177016</data>
    </edge>
    <edge source="SVN" target="KOR">
      <data key="d0">49025</data>
    </edge>
    <edge source="SVN" target="LVA">
      <data key="d0">195752</data>
    </edge>
    <edge source="SVN" target="LTU">
      <data key="d0">153460</data>
    </edge>
    <edge source="SVN" target="MYS">
      <data key="d0">41329</data>
    </edge>
    <edge source="SVN" target="MEX">
      <data key="d0">15028</data>
    </edge>
    <edge source="SVN" target="MDA">
      <data key="d0">22378</data>
    </edge>
    <edge source="SVN" target="MAR">
      <data key="d0">25286</data>
    </edge>
    <edge source="SVN" target="OMN">
      <data key="d0">29155</data>
    </edge>
    <edge source="SVN" target="NLD">
      <data key="d0">10979432</data>
    </edge>
    <edge source="SVN" target="NZL">
      <data key="d0">16159</data>
    </edge>
    <edge source="SVN" target="NOR">
      <data key="d0">3455404</data>
    </edge>
    <edge source="SVN" target="PAN">
      <data key="d0">81114</data>
    </edge>
    <edge source="SVN" target="PER">
      <data key="d0">76551</data>
    </edge>
    <edge source="SVN" target="POL">
      <data key="d0">19455065</data>
    </edge>
    <edge source="SVN" target="PRT">
      <data key="d0">2748578</data>
    </edge>
    <edge source="SVN" target="ROU">
      <data key="d0">993299</data>
    </edge>
    <edge source="SVN" target="RUS">
      <data key="d0">3359012</data>
    </edge>
    <edge source="SVN" target="SAU">
      <data key="d0">978667</data>
    </edge>
    <edge source="SVN" target="SRB">
      <data key="d0">8806301</data>
    </edge>
    <edge source="SVN" target="IND">
      <data key="d0">4101852</data>
    </edge>
    <edge source="SVN" target="SGP">
      <data key="d0">195513</data>
    </edge>
    <edge source="SVN" target="SVK">
      <data key="d0">37501966</data>
    </edge>
    <edge source="SVN" target="ZAF">
      <data key="d0">974656</data>
    </edge>
    <edge source="SVN" target="ESP">
      <data key="d0">10540174</data>
    </edge>
    <edge source="SVN" target="SWE">
      <data key="d0">24622628</data>
    </edge>
    <edge source="SVN" target="CHE">
      <data key="d0">6643536</data>
    </edge>
    <edge source="SVN" target="THA">
      <data key="d0">16866</data>
    </edge>
    <edge source="SVN" target="ARE">
      <data key="d0">598351</data>
    </edge>
    <edge source="SVN" target="TUR">
      <data key="d0">475607</data>
    </edge>
    <edge source="SVN" target="UKR">
      <data key="d0">410415</data>
    </edge>
    <edge source="SVN" target="MKD">
      <data key="d0">1929673</data>
    </edge>
    <edge source="SVN" target="EGY">
      <data key="d0">32711</data>
    </edge>
    <edge source="SVN" target="GBR">
      <data key="d0">46981550</data>
    </edge>
    <edge source="SVN" target="USA">
      <data key="d0">11168797</data>
    </edge>
    <edge source="UKR" target="ALB">
      <data key="d0">33230</data>
    </edge>
    <edge source="UKR" target="DZA">
      <data key="d0">145171</data>
    </edge>
    <edge source="UKR" target="AZE">
      <data key="d0">3739362</data>
    </edge>
    <edge source="UKR" target="ARG">
      <data key="d0">91005</data>
    </edge>
    <edge source="UKR" target="AUS">
      <data key="d0">28491</data>
    </edge>
    <edge source="UKR" target="AUT">
      <data key="d0">7692761</data>
    </edge>
    <edge source="UKR" target="ARM">
      <data key="d0">550971</data>
    </edge>
    <edge source="UKR" target="BEL">
      <data key="d0">13406625</data>
    </edge>
    <edge source="UKR" target="BGR">
      <data key="d0">3080578</data>
    </edge>
    <edge source="UKR" target="BLR">
      <data key="d0">27543388</data>
    </edge>
    <edge source="UKR" target="CMR">
      <data key="d0">30228</data>
    </edge>
    <edge source="UKR" target="CAN">
      <data key="d0">92774</data>
    </edge>
    <edge source="UKR" target="CAF">
      <data key="d0">23557</data>
    </edge>
    <edge source="UKR" target="CHL">
      <data key="d0">1166467</data>
    </edge>
    <edge source="UKR" target="CHN">
      <data key="d0">107210</data>
    </edge>
    <edge source="UKR" target="COL">
      <data key="d0">79484</data>
    </edge>
    <edge source="UKR" target="HRV">
      <data key="d0">234482</data>
    </edge>
    <edge source="UKR" target="CZE">
      <data key="d0">1474029</data>
    </edge>
    <edge source="UKR" target="DNK">
      <data key="d0">19055202</data>
    </edge>
    <edge source="UKR" target="EST">
      <data key="d0">819773</data>
    </edge>
    <edge source="UKR" target="FIN">
      <data key="d0">2313182</data>
    </edge>
    <edge source="UKR" target="FRA">
      <data key="d0">6594545</data>
    </edge>
    <edge source="UKR" target="GEO">
      <data key="d0">5607026</data>
    </edge>
    <edge source="UKR" target="DEU">
      <data key="d0">37544860</data>
    </edge>
    <edge source="UKR" target="GHA">
      <data key="d0">59485</data>
    </edge>
    <edge source="UKR" target="GRC">
      <data key="d0">317778</data>
    </edge>
    <edge source="UKR" target="HUN">
      <data key="d0">1068361</data>
    </edge>
    <edge source="UKR" target="ISR">
      <data key="d0">506940</data>
    </edge>
    <edge source="UKR" target="ITA">
      <data key="d0">8332577</data>
    </edge>
    <edge source="UKR" target="CIV">
      <data key="d0">43445</data>
    </edge>
    <edge source="UKR" target="KAZ">
      <data key="d0">12353296</data>
    </edge>
    <edge source="UKR" target="JOR">
      <data key="d0">18587</data>
    </edge>
    <edge source="UKR" target="KGZ">
      <data key="d0">736100</data>
    </edge>
    <edge source="UKR" target="LBN">
      <data key="d0">45720</data>
    </edge>
    <edge source="UKR" target="LVA">
      <data key="d0">5506663</data>
    </edge>
    <edge source="UKR" target="LTU">
[truncated: 14,187 more chars]
