# Supplementary material for: Core-periphery structure in sectoral international trade networks: A new approach to an old theory
Source: PLoS One. 2020 Apr 2;15(4):e0229547. doi: 10.1371/journal.pone.0229547 (PMC7117750; doi:10.1371/journal.pone.0229547)
Supplement: S8 File — (ZIP) [file pone.0229547.s008.zip › S8_File/Networks 2016/83-TRAVEL GOODS,HANDBGS ETC.graphml]

<?xml version='1.0' encoding='utf-8'?>
<graphml xmlns="http://graphml.graphdrawing.org/xmlns" xmlns:xsi="http://www.w3.org/2001/XMLSchema-instance" xsi:schemaLocation="http://graphml.graphdrawing.org/xmlns http://graphml.graphdrawing.org/xmlns/1.0/graphml.xsd">
  <key attr.name="weight" attr.type="long" for="edge" id="d0" />
  <graph edgedefault="directed">
    <node id="ALB" />
    <node id="ITA" />
    <node id="AZE" />
    <node id="BEL" />
    <node id="ESP" />
    <node id="ARG" />
    <node id="BOL" />
    <node id="BRA" />
    <node id="CHL" />
    <node id="CRI" />
    <node id="DEU" />
    <node id="JPN" />
    <node id="MEX" />
    <node id="NOR" />
    <node id="PRY" />
    <node id="PER" />
    <node id="GBR" />
    <node id="USA" />
    <node id="URY" />
    <node id="AUS" />
    <node id="AUT" />
    <node id="CAN" />
    <node id="CHN" />
    <node id="DNK" />
    <node id="FIN" />
    <node id="FRA" />
    <node id="GHA" />
    <node id="HKG" />
    <node id="IDN" />
    <node id="ISR" />
    <node id="KOR" />
    <node id="MDG" />
    <node id="MYS" />
    <node id="NLD" />
    <node id="NZL" />
    <node id="PAK" />
    <node id="PAN" />
    <node id="PHL" />
    <node id="POL" />
    <node id="SEN" />
    <node id="IND" />
    <node id="SGP" />
    <node id="VNM" />
    <node id="ZAF" />
    <node id="SWE" />
    <node id="CHE" />
    <node id="THA" />
    <node id="ARE" />
    <node id="TZA" />
    <node id="ARM" />
    <node id="BGR" />
    <node id="BLR" />
    <node id="KHM" />
    <node id="COL" />
    <node id="HRV" />
    <node id="CZE" />
    <node id="ECU" />
    <node id="EST" />
    <node id="GEO" />
    <node id="GRC" />
    <node id="HUN" />
    <node id="IRL" />
    <node id="KAZ" />
    <node id="LBN" />
    <node id="LVA" />
    <node id="LTU" />
    <node id="MDA" />
    <node id="MAR" />
    <node id="OMN" />
    <node id="PRT" />
    <node id="ROU" />
    <node id="RUS" />
    <node id="SAU" />
    <node id="SRB" />
    <node id="SVK" />
    <node id="SVN" />
    <node id="TUN" />
    <node id="TUR" />
    <node id="UKR" />
    <node id="MKD" />
    <node id="EGY" />
    <node id="DZA" />
    <node id="CMR" />
    <node id="LKA" />
    <node id="SLV" />
    <node id="ETH" />
    <node id="CIV" />
    <node id="JOR" />
    <node id="MUS" />
    <node id="BWA" />
    <node id="GTM" />
    <node id="HND" />
    <node id="MOZ" />
    <node id="BDI" />
    <node id="BEN" />
    <node id="UGA" />
    <node id="JAM" />
    <node id="NIC" />
    <node id="CAF" />
    <node id="GMB" />
    <node id="PSE" />
    <node id="KGZ" />
    <node id="MWI" />
    <node id="MRT" />
    <node id="NAM" />
    <node id="NER" />
    <node id="ZWE" />
    <node id="TGO" />
    <node id="BFA" />
    <edge source="ALB" target="ITA">
      <data key="d0">2301792</data>
    </edge>
    <edge source="ITA" target="ALB">
      <data key="d0">1732240</data>
    </edge>
    <edge source="ITA" target="DZA">
      <data key="d0">348378</data>
    </edge>
    <edge source="ITA" target="AZE">
      <data key="d0">2615283</data>
    </edge>
    <edge source="ITA" target="ARG">
      <data key="d0">609829</data>
    </edge>
    <edge source="ITA" target="AUS">
      <data key="d0">50020438</data>
    </edge>
    <edge source="ITA" target="AUT">
      <data key="d0">69135529</data>
    </edge>
    <edge source="ITA" target="ARM">
      <data key="d0">1105712</data>
    </edge>
    <edge source="ITA" target="BEL">
      <data key="d0">47779111</data>
    </edge>
    <edge source="ITA" target="BOL">
      <data key="d0">96043</data>
    </edge>
    <edge source="ITA" target="BRA">
      <data key="d0">9586280</data>
    </edge>
    <edge source="ITA" target="BGR">
      <data key="d0">9132353</data>
    </edge>
    <edge source="ITA" target="BLR">
      <data key="d0">701868</data>
    </edge>
    <edge source="ITA" target="KHM">
      <data key="d0">733996</data>
    </edge>
    <edge source="ITA" target="CMR">
      <data key="d0">105933</data>
    </edge>
    <edge source="ITA" target="CAN">
      <data key="d0">54697711</data>
    </edge>
    <edge source="ITA" target="CHL">
      <data key="d0">1447931</data>
    </edge>
    <edge source="ITA" target="CHN">
      <data key="d0">266322256</data>
    </edge>
    <edge source="ITA" target="COL">
      <data key="d0">706726</data>
    </edge>
    <edge source="ITA" target="CRI">
      <data key="d0">240397</data>
    </edge>
    <edge source="ITA" target="HRV">
      <data key="d0">14315538</data>
    </edge>
    <edge source="ITA" target="CZE">
      <data key="d0">27906578</data>
    </edge>
    <edge source="ITA" target="BEN">
      <data key="d0">26916</data>
    </edge>
    <edge source="ITA" target="DNK">
      <data key="d0">16692539</data>
    </edge>
    <edge source="ITA" target="ECU">
      <data key="d0">95121</data>
    </edge>
    <edge source="ITA" target="SLV">
      <data key="d0">107306</data>
    </edge>
    <edge source="ITA" target="ETH">
      <data key="d0">356154</data>
    </edge>
    <edge source="ITA" target="EST">
      <data key="d0">4301083</data>
    </edge>
    <edge source="ITA" target="FIN">
      <data key="d0">11887165</data>
    </edge>
    <edge source="ITA" target="FRA">
      <data key="d0">768272338</data>
    </edge>
    <edge source="ITA" target="GEO">
      <data key="d0">910737</data>
    </edge>
    <edge source="ITA" target="GMB">
      <data key="d0">12828</data>
    </edge>
    <edge source="ITA" target="DEU">
      <data key="d0">369623625</data>
    </edge>
    <edge source="ITA" target="GHA">
      <data key="d0">323488</data>
    </edge>
    <edge source="ITA" target="GRC">
      <data key="d0">36237762</data>
    </edge>
    <edge source="ITA" target="GTM">
      <data key="d0">33175</data>
    </edge>
    <edge source="ITA" target="HND">
      <data key="d0">12752</data>
    </edge>
    <edge source="ITA" target="HKG">
      <data key="d0">577286793</data>
    </edge>
    <edge source="ITA" target="HUN">
      <data key="d0">9763511</data>
    </edge>
    <edge source="ITA" target="IDN">
      <data key="d0">3090410</data>
    </edge>
    <edge source="ITA" target="IRL">
      <data key="d0">11085951</data>
    </edge>
    <edge source="ITA" target="ISR">
      <data key="d0">5472588</data>
    </edge>
    <edge source="ITA" target="CIV">
      <data key="d0">132416</data>
    </edge>
    <edge source="ITA" target="JAM">
      <data key="d0">13166</data>
    </edge>
    <edge source="ITA" target="JPN">
      <data key="d0">493357463</data>
    </edge>
    <edge source="ITA" target="KAZ">
      <data key="d0">4530131</data>
    </edge>
    <edge source="ITA" target="JOR">
      <data key="d0">930799</data>
    </edge>
    <edge source="ITA" target="KOR">
      <data key="d0">380163961</data>
    </edge>
    <edge source="ITA" target="KGZ">
      <data key="d0">267702</data>
    </edge>
    <edge source="ITA" target="LBN">
      <data key="d0">11361562</data>
    </edge>
    <edge source="ITA" target="LVA">
      <data key="d0">7057732</data>
    </edge>
    <edge source="ITA" target="LTU">
      <data key="d0">7260020</data>
    </edge>
    <edge source="ITA" target="MDG">
      <data key="d0">116095</data>
    </edge>
    <edge source="ITA" target="MYS">
      <data key="d0">17434735</data>
    </edge>
    <edge source="ITA" target="MUS">
      <data key="d0">69876</data>
    </edge>
    <edge source="ITA" target="MEX">
      <data key="d0">26611429</data>
    </edge>
    <edge source="ITA" target="MDA">
      <data key="d0">981409</data>
    </edge>
    <edge source="ITA" target="MAR">
      <data key="d0">1961028</data>
    </edge>
    <edge source="ITA" target="OMN">
      <data key="d0">740188</data>
    </edge>
    <edge source="ITA" target="NLD">
      <data key="d0">125656839</data>
    </edge>
    <edge source="ITA" target="NZL">
      <data key="d0">2008963</data>
    </edge>
    <edge source="ITA" target="NIC">
      <data key="d0">60572</data>
    </edge>
    <edge source="ITA" target="NOR">
      <data key="d0">5024835</data>
    </edge>
    <edge source="ITA" target="PAK">
      <data key="d0">380390</data>
    </edge>
    <edge source="ITA" target="PAN">
      <data key="d0">2817199</data>
    </edge>
    <edge source="ITA" target="PRY">
      <data key="d0">912159</data>
    </edge>
    <edge source="ITA" target="PER">
      <data key="d0">793836</data>
    </edge>
    <edge source="ITA" target="PHL">
      <data key="d0">3678677</data>
    </edge>
    <edge source="ITA" target="POL">
      <data key="d0">35230649</data>
    </edge>
    <edge source="ITA" target="PRT">
      <data key="d0">28786884</data>
    </edge>
    <edge source="ITA" target="ROU">
      <data key="d0">24372522</data>
    </edge>
    <edge source="ITA" target="RUS">
      <data key="d0">109869147</data>
    </edge>
    <edge source="ITA" target="SAU">
      <data key="d0">26371537</data>
    </edge>
    <edge source="ITA" target="SEN">
      <data key="d0">177651</data>
    </edge>
    <edge source="ITA" target="SRB">
      <data key="d0">5089119</data>
    </edge>
    <edge source="ITA" target="IND">
      <data key="d0">4343192</data>
    </edge>
    <edge source="ITA" target="SGP">
      <data key="d0">113552728</data>
    </edge>
    <edge source="ITA" target="SVK">
      <data key="d0">11549649</data>
    </edge>
    <edge source="ITA" target="VNM">
      <data key="d0">5304756</data>
    </edge>
    <edge source="ITA" target="SVN">
      <data key="d0">12168737</data>
    </edge>
    <edge source="ITA" target="ZAF">
      <data key="d0">2947236</data>
    </edge>
    <edge source="ITA" target="ESP">
      <data key="d0">153922733</data>
    </edge>
    <edge source="ITA" target="SWE">
      <data key="d0">25504196</data>
    </edge>
    <edge source="ITA" target="CHE">
      <data key="d0">1200020578</data>
    </edge>
    <edge source="ITA" target="THA">
      <data key="d0">22635558</data>
    </edge>
    <edge source="ITA" target="ARE">
      <data key="d0">73721350</data>
    </edge>
    <edge source="ITA" target="TUN">
      <data key="d0">884594</data>
    </edge>
    <edge source="ITA" target="TUR">
      <data key="d0">31800734</data>
    </edge>
    <edge source="ITA" target="UGA">
      <data key="d0">24684</data>
    </edge>
    <edge source="ITA" target="UKR">
      <data key="d0">10380120</data>
    </edge>
    <edge source="ITA" target="MKD">
      <data key="d0">616996</data>
    </edge>
    <edge source="ITA" target="EGY">
      <data key="d0">1999213</data>
    </edge>
    <edge source="ITA" target="GBR">
      <data key="d0">396479542</data>
    </edge>
    <edge source="ITA" target="USA">
      <data key="d0">565889349</data>
    </edge>
    <edge source="ITA" target="BFA">
      <data key="d0">12223</data>
    </edge>
    <edge source="ITA" target="URY">
      <data key="d0">826537</data>
    </edge>
    <edge source="AZE" target="BEL">
      <data key="d0">19554</data>
    </edge>
    <edge source="AZE" target="ITA">
      <data key="d0">39734</data>
    </edge>
    <edge source="AZE" target="ESP">
      <data key="d0">18026</data>
    </edge>
    <edge source="BEL" target="ALB">
      <data key="d0">34318</data>
    </edge>
    <edge source="BEL" target="DZA">
      <data key="d0">281289</data>
    </edge>
    <edge source="BEL" target="AZE">
      <data key="d0">25011</data>
    </edge>
    <edge source="BEL" target="ARG">
      <data key="d0">42652</data>
    </edge>
    <edge source="BEL" target="AUS">
      <data key="d0">6619467</data>
    </edge>
    <edge source="BEL" target="AUT">
      <data key="d0">20108157</data>
    </edge>
    <edge source="BEL" target="ARM">
      <data key="d0">62537</data>
    </edge>
    <edge source="BEL" target="BOL">
      <data key="d0">18840</data>
    </edge>
    <edge source="BEL" target="BRA">
      <data key="d0">276503</data>
    </edge>
    <edge source="BEL" target="BGR">
      <data key="d0">2705274</data>
    </edge>
    <edge source="BEL" target="BLR">
      <data key="d0">43103</data>
    </edge>
    <edge source="BEL" target="KHM">
      <data key="d0">18209</data>
    </edge>
    <edge source="BEL" target="CMR">
      <data key="d0">304380</data>
    </edge>
    <edge source="BEL" target="CAN">
      <data key="d0">501068</data>
    </edge>
    <edge source="BEL" target="LKA">
      <data key="d0">92887</data>
    </edge>
    <edge source="BEL" target="CHL">
      <data key="d0">379622</data>
    </edge>
    <edge source="BEL" target="CHN">
      <data key="d0">8783865</data>
    </edge>
    <edge source="BEL" target="COL">
      <data key="d0">689080</data>
    </edge>
    <edge source="BEL" target="CRI">
      <data key="d0">35520</data>
    </edge>
    <edge source="BEL" target="HRV">
      <data key="d0">2129828</data>
    </edge>
    <edge source="BEL" target="CZE">
      <data key="d0">10559902</data>
    </edge>
    <edge source="BEL" target="DNK">
      <data key="d0">11298641</data>
    </edge>
    <edge source="BEL" target="SLV">
      <data key="d0">35632</data>
    </edge>
    <edge source="BEL" target="ETH">
      <data key="d0">15871</data>
    </edge>
    <edge source="BEL" target="EST">
      <data key="d0">921545</data>
    </edge>
    <edge source="BEL" target="FIN">
      <data key="d0">7240248</data>
    </edge>
    <edge source="BEL" target="FRA">
      <data key="d0">389604045</data>
    </edge>
    <edge source="BEL" target="GEO">
      <data key="d0">27423</data>
    </edge>
    <edge source="BEL" target="DEU">
      <data key="d0">177242093</data>
    </edge>
    <edge source="BEL" target="GHA">
      <data key="d0">152614</data>
    </edge>
    <edge source="BEL" target="GRC">
      <data key="d0">6554118</data>
    </edge>
    <edge source="BEL" target="HKG">
      <data key="d0">12181035</data>
    </edge>
    <edge source="BEL" target="HUN">
      <data key="d0">6471706</data>
    </edge>
    <edge source="BEL" target="IDN">
      <data key="d0">115683</data>
    </edge>
    <edge source="BEL" target="IRL">
      <data key="d0">5876574</data>
    </edge>
    <edge source="BEL" target="ISR">
      <data key="d0">1591100</data>
    </edge>
    <edge source="BEL" target="ITA">
      <data key="d0">87472536</data>
    </edge>
    <edge source="BEL" target="CIV">
      <data key="d0">72738</data>
    </edge>
    <edge source="BEL" target="JPN">
      <data key="d0">37677299</data>
    </edge>
    <edge source="BEL" target="KAZ">
      <data key="d0">153200</data>
    </edge>
    <edge source="BEL" target="JOR">
      <data key="d0">26674</data>
    </edge>
    <edge source="BEL" target="KOR">
      <data key="d0">7366049</data>
    </edge>
    <edge source="BEL" target="LBN">
      <data key="d0">559145</data>
    </edge>
    <edge source="BEL" target="LVA">
      <data key="d0">1395357</data>
    </edge>
    <edge source="BEL" target="LTU">
      <data key="d0">1112999</data>
    </edge>
    <edge source="BEL" target="MDG">
      <data key="d0">49132</data>
    </edge>
    <edge source="BEL" target="MYS">
      <data key="d0">241230</data>
    </edge>
    <edge source="BEL" target="MUS">
      <data key="d0">133612</data>
    </edge>
    <edge source="BEL" target="MEX">
      <data key="d0">2316337</data>
    </edge>
    <edge source="BEL" target="MDA">
      <data key="d0">37781</data>
    </edge>
    <edge source="BEL" target="MAR">
      <data key="d0">472856</data>
    </edge>
    <edge source="BEL" target="OMN">
      <data key="d0">20778</data>
    </edge>
    <edge source="BEL" target="NLD">
      <data key="d0">106322024</data>
    </edge>
    <edge source="BEL" target="NZL">
      <data key="d0">91508</data>
    </edge>
    <edge source="BEL" target="NOR">
      <data key="d0">6520600</data>
    </edge>
    <edge source="BEL" target="PAN">
      <data key="d0">176327</data>
    </edge>
    <edge source="BEL" target="PRY">
      <data key="d0">54380</data>
    </edge>
    <edge source="BEL" target="PER">
      <data key="d0">241997</data>
    </edge>
    <edge source="BEL" target="PHL">
      <data key="d0">209896</data>
    </edge>
    <edge source="BEL" target="POL">
      <data key="d0">28256905</data>
    </edge>
    <edge source="BEL" target="PRT">
      <data key="d0">13248719</data>
    </edge>
    <edge source="BEL" target="ROU">
      <data key="d0">4438463</data>
    </edge>
    <edge source="BEL" target="RUS">
      <data key="d0">3285315</data>
    </edge>
    <edge source="BEL" target="SAU">
      <data key="d0">1655040</data>
    </edge>
    <edge source="BEL" target="SEN">
      <data key="d0">34480</data>
    </edge>
    <edge source="BEL" target="SRB">
      <data key="d0">253977</data>
    </edge>
    <edge source="BEL" target="IND">
      <data key="d0">365844</data>
    </edge>
    <edge source="BEL" target="SGP">
      <data key="d0">1546108</data>
    </edge>
    <edge source="BEL" target="SVK">
      <data key="d0">3535882</data>
    </edge>
    <edge source="BEL" target="VNM">
      <data key="d0">216822</data>
    </edge>
    <edge source="BEL" target="SVN">
      <data key="d0">1984455</data>
    </edge>
    <edge source="BEL" target="ZAF">
      <data key="d0">1262971</data>
    </edge>
    <edge source="BEL" target="ESP">
      <data key="d0">65346217</data>
    </edge>
    <edge source="BEL" target="SWE">
      <data key="d0">21221651</data>
    </edge>
    <edge source="BEL" target="CHE">
      <data key="d0">12859642</data>
    </edge>
    <edge source="BEL" target="THA">
      <data key="d0">303487</data>
    </edge>
    <edge source="BEL" target="ARE">
      <data key="d0">1576720</data>
    </edge>
    <edge source="BEL" target="TUN">
      <data key="d0">407059</data>
    </edge>
    <edge source="BEL" target="TUR">
      <data key="d0">7755343</data>
    </edge>
    <edge source="BEL" target="UKR">
      <data key="d0">549327</data>
    </edge>
    <edge source="BEL" target="EGY">
      <data key="d0">125875</data>
    </edge>
    <edge source="BEL" target="GBR">
      <data key="d0">129041163</data>
    </edge>
    <edge source="BEL" target="USA">
      <data key="d0">7813778</data>
    </edge>
    <edge source="BEL" target="URY">
      <data key="d0">52979</data>
    </edge>
    <edge source="ESP" target="ALB">
      <data key="d0">53747</data>
    </edge>
    <edge source="ESP" target="DZA">
      <data key="d0">1537187</data>
    </edge>
    <edge source="ESP" target="AZE">
      <data key="d0">273252</data>
    </edge>
    <edge source="ESP" target="ARG">
      <data key="d0">548826</data>
    </edge>
    <edge source="ESP" target="AUS">
      <data key="d0">2170146</data>
    </edge>
    <edge source="ESP" target="AUT">
      <data key="d0">7303358</data>
    </edge>
    <edge source="ESP" target="ARM">
      <data key="d0">379665</data>
    </edge>
    <edge source="ESP" target="BEL">
      <data key="d0">16365114</data>
    </edge>
    <edge source="ESP" target="BOL">
      <data key="d0">157348</data>
    </edge>
    <edge source="ESP" target="BRA">
      <data key="d0">1131814</data>
    </edge>
    <edge source="ESP" target="BGR">
      <data key="d0">1814887</data>
    </edge>
    <edge source="ESP" target="KHM">
      <data key="d0">36164</data>
    </edge>
    <edge source="ESP" target="CMR">
      <data key="d0">63420</data>
    </edge>
    <edge source="ESP" target="CAN">
      <data key="d0">2734401</data>
    </edge>
    <edge source="ESP" target="CHL">
      <data key="d0">3120791</data>
    </edge>
    <edge source="ESP" target="CHN">
      <data key="d0">19317100</data>
    </edge>
    <edge source="ESP" target="COL">
      <data key="d0">3592584</data>
    </edge>
    <edge source="ESP" target="CRI">
      <data key="d0">872119</data>
    </edge>
    <edge source="ESP" target="HRV">
      <data key="d0">3418454</data>
    </edge>
    <edge source="ESP" target="CZE">
      <data key="d0">4912028</data>
    </edge>
    <edge source="ESP" target="DNK">
      <data key="d0">2067131</data>
    </edge>
    <edge source="ESP" target="ECU">
      <data key="d0">920440</data>
    </edge>
    <edge source="ESP" target="SLV">
      <data key="d0">409537</data>
    </edge>
    <edge source="ESP" target="EST">
      <data key="d0">617680</data>
    </edge>
    <edge source="ESP" target="FIN">
      <data key="d0">1698810</data>
    </edge>
    <edge source="ESP" target="FRA">
      <data key="d0">307106200</data>
    </edge>
    <edge source="ESP" target="GEO">
      <data key="d0">291362</data>
    </edge>
    <edge source="ESP" target="DEU">
      <data key="d0">49274821</data>
    </edge>
    <edge source="ESP" target="GHA">
      <data key="d0">58176</data>
    </edge>
    <edge source="ESP" target="GRC">
      <data key="d0">9494056</data>
    </edge>
    <edge source="ESP" target="GTM">
      <data key="d0">815777</data>
    </edge>
    <edge source="ESP" target="HND">
      <data key="d0">392218</data>
    </edge>
    <edge source="ESP" target="HKG">
      <data key="d0">37764954</data>
    </edge>
    <edge source="ESP" target="HUN">
      <data key="d0">8345430</data>
    </edge>
    <edge source="ESP" target="IDN">
      <data key="d0">2307719</data>
    </edge>
    <edge source="ESP" target="IRL">
      <data key="d0">12704276</data>
    </edge>
    <edge source="ESP" target="ISR">
      <data key="d0">1296974</data>
    </edge>
    <edge source="ESP" target="ITA">
      <data key="d0">105437192</data>
    </edge>
    <edge source="ESP" target="CIV">
      <data key="d0">231445</data>
    </edge>
    <edge source="ESP" target="JPN">
      <data key="d0">35722587</data>
    </edge>
    <edge source="ESP" target="KAZ">
      <data key="d0">282121</data>
    </edge>
    <edge source="ESP" target="JOR">
      <data key="d0">344112</data>
    </edge>
    <edge source="ESP" target="KOR">
      <data key="d0">7595866</data>
    </edge>
    <edge source="ESP" target="LBN">
      <data key="d0">1141879</data>
    </edge>
    <edge source="ESP" target="LVA">
      <data key="d0">815258</data>
    </edge>
    <edge source="ESP" target="LTU">
      <data key="d0">1486341</data>
    </edge>
    <edge source="ESP" target="MDG">
      <data key="d0">124471</data>
    </edge>
    <edge source="ESP" target="MYS">
      <data key="d0">1034778</data>
    </edge>
    <edge source="ESP" target="MRT">
      <data key="d0">19368</data>
    </edge>
    <edge source="ESP" target="MUS">
      <data key="d0">61496</data>
    </edge>
    <edge source="ESP" target="MEX">
      <data key="d0">21477218</data>
    </edge>
    <edge source="ESP" target="MDA">
      <data key="d0">36659</data>
    </edge>
    <edge source="ESP" target="MAR">
      <data key="d0">2710255</data>
    </edge>
    <edge source="ESP" target="OMN">
      <data key="d0">69678</data>
    </edge>
    <edge source="ESP" target="NLD">
      <data key="d0">11482862</data>
    </edge>
    <edge source="ESP" target="NZL">
      <data key="d0">168949</data>
    </edge>
    <edge source="ESP" target="NIC">
      <data key="d0">31314</data>
    </edge>
    <edge source="ESP" target="NOR">
      <data key="d0">1037774</data>
    </edge>
    <edge source="ESP" target="PAN">
      <data key="d0">3083765</data>
    </edge>
    <edge source="ESP" target="PRY">
      <data key="d0">692721</data>
    </edge>
    <edge source="ESP" target="PER">
      <data key="d0">1732783</data>
    </edge>
    <edge source="ESP" target="PHL">
      <data key="d0">254285</data>
    </edge>
    <edge source="ESP" target="POL">
      <data key="d0">24446996</data>
    </edge>
    <edge source="ESP" target="PRT">
      <data key="d0">63990713</data>
    </edge>
    <edge source="ESP" target="ROU">
      <data key="d0">5850900</data>
    </edge>
    <edge source="ESP" target="RUS">
      <data key="d0">4849423</data>
    </edge>
    <edge source="ESP" target="SAU">
      <data key="d0">7614425</data>
    </edge>
    <edge source="ESP" target="SEN">
      <data key="d0">107364</data>
    </edge>
    <edge source="ESP" target="SRB">
      <data key="d0">640703</data>
    </edge>
    <edge source="ESP" target="IND">
      <data key="d0">613108</data>
    </edge>
    <edge source="ESP" target="SGP">
      <data key="d0">1083028</data>
    </edge>
    <edge source="ESP" target="SVK">
      <data key="d0">1441145</data>
    </edge>
    <edge source="ESP" target="VNM">
      <data key="d0">650465</data>
    </edge>
    <edge source="ESP" target="SVN">
      <data key="d0">1921779</data>
    </edge>
    <edge source="ESP" target="ZAF">
      <data key="d0">182232</data>
    </edge>
    <edge source="ESP" target="SWE">
      <data key="d0">3185524</data>
    </edge>
    <edge source="ESP" target="CHE">
      <data key="d0">7253082</data>
    </edge>
    <edge source="ESP" target="THA">
      <data key="d0">1246564</data>
    </edge>
    <edge source="ESP" target="TGO">
      <data key="d0">102635</data>
    </edge>
    <edge source="ESP" target="ARE">
      <data key="d0">11214803</data>
    </edge>
    <edge source="ESP" target="TUN">
      <data key="d0">886126</data>
    </edge>
    <edge source="ESP" target="TUR">
      <data key="d0">12861306</data>
    </edge>
    <edge source="ESP" target="UKR">
      <data key="d0">611166</data>
    </edge>
    <edge source="ESP" target="MKD">
      <data key="d0">188058</data>
    </edge>
    <edge source="ESP" target="EGY">
      <data key="d0">689454</data>
    </edge>
    <edge source="ESP" target="GBR">
      <data key="d0">51085949</data>
    </edge>
    <edge source="ESP" target="USA">
      <data key="d0">23160661</data>
    </edge>
    <edge source="ESP" target="BFA">
      <data key="d0">47170</data>
    </edge>
    <edge source="ESP" target="URY">
      <data key="d0">472763</data>
    </edge>
    <edge source="ARG" target="BEL">
      <data key="d0">296342</data>
    </edge>
    <edge source="ARG" target="BOL">
      <data key="d0">144762</data>
    </edge>
    <edge source="ARG" target="BRA">
      <data key="d0">155189</data>
    </edge>
    <edge source="ARG" target="CHL">
      <data key="d0">1523070</data>
    </edge>
    <edge source="ARG" target="CRI">
      <data key="d0">46991</data>
    </edge>
    <edge source="ARG" target="DEU">
      <data key="d0">65836</data>
    </edge>
    <edge source="ARG" target="JPN">
      <data key="d0">39078</data>
    </edge>
    <edge source="ARG" target="MEX">
      <data key="d0">11419</data>
    </edge>
    <edge source="ARG" target="NOR">
      <data key="d0">51724</data>
    </edge>
    <edge source="ARG" target="PRY">
      <data key="d0">136733</data>
    </edge>
    <edge source="ARG" target="PER">
      <data key="d0">410263</data>
    </edge>
    <edge source="ARG" target="ESP">
      <data key="d0">25856</data>
    </edge>
    <edge source="ARG" target="GBR">
      <data key="d0">35485</data>
    </edge>
    <edge source="ARG" target="USA">
      <data key="d0">1492841</data>
    </edge>
    <edge source="ARG" target="URY">
      <data key="d0">553160</data>
    </edge>
    <edge source="BOL" target="ARG">
      <data key="d0">76155</data>
    </edge>
    <edge source="BOL" target="CHL">
      <data key="d0">96563</data>
    </edge>
    <edge source="BOL" target="DNK">
      <data key="d0">109402</data>
    </edge>
    <edge source="BOL" target="PRY">
      <data key="d0">16963</data>
    </edge>
    <edge source="BOL" target="PER">
      <data key="d0">12866</data>
    </edge>
    <edge source="BOL" target="GBR">
      <data key="d0">43534</data>
    </edge>
    <edge source="BOL" target="USA">
      <data key="d0">104794</data>
    </edge>
    <edge source="BRA" target="ARG">
      <data key="d0">843603</data>
    </edge>
    <edge source="BRA" target="AUS">
      <data key="d0">59826</data>
    </edge>
    <edge source="BRA" target="AUT">
      <data key="d0">46988</data>
    </edge>
    <edge source="BRA" target="BEL">
      <data key="d0">13361</data>
    </edge>
    <edge source="BRA" target="BOL">
      <data key="d0">886240</data>
    </edge>
    <edge source="BRA" target="BWA">
      <data key="d0">13603</data>
    </edge>
    <edge source="BRA" target="CAN">
      <data key="d0">586423</data>
    </edge>
    <edge source="BRA" target="CHL">
      <data key="d0">820128</data>
    </edge>
    <edge source="BRA" target="CHN">
      <data key="d0">30481</data>
    </edge>
    <edge source="BRA" target="COL">
      <data key="d0">189653</data>
    </edge>
    <edge source="BRA" target="CRI">
      <data key="d0">224576</data>
    </edge>
    <edge source="BRA" target="ECU">
      <data key="d0">15964</data>
    </edge>
    <edge source="BRA" target="SLV">
      <data key="d0">13317</data>
    </edge>
    <edge source="BRA" target="FIN">
      <data key="d0">11833</data>
    </edge>
    <edge source="BRA" target="FRA">
      <data key="d0">4963415</data>
    </edge>
    <edge source="BRA" target="DEU">
      <data key="d0">7680948</data>
    </edge>
    <edge source="BRA" target="GRC">
      <data key="d0">12078</data>
    </edge>
    <edge source="BRA" target="GTM">
      <data key="d0">23534</data>
    </edge>
    <edge source="BRA" target="HND">
      <data key="d0">10492</data>
    </edge>
    <edge source="BRA" target="HKG">
      <data key="d0">2608005</data>
    </edge>
    <edge source="BRA" target="IRL">
      <data key="d0">11836</data>
    </edge>
    <edge source="BRA" target="ITA">
      <data key="d0">175348</data>
    </edge>
    <edge source="BRA" target="JPN">
      <data key="d0">452025</data>
    </edge>
    <edge source="BRA" target="KOR">
      <data key="d0">24420</data>
    </edge>
    <edge source="BRA" target="LBN">
      <data key="d0">68516</data>
    </edge>
    <edge source="BRA" target="MYS">
      <data key="d0">30164</data>
    </edge>
    <edge source="BRA" target="MEX">
      <data key="d0">139498</data>
    </edge>
    <edge source="BRA" target="MAR">
      <data key="d0">11532</data>
    </edge>
    <edge source="BRA" target="MOZ">
      <data key="d0">11953</data>
    </edge>
    <edge source="BRA" target="NLD">
      <data key="d0">55912</data>
    </edge>
    <edge source="BRA" target="NZL">
      <data key="d0">50852</data>
    </edge>
    <edge source="BRA" target="PAN">
      <data key="d0">692689</data>
    </edge>
    <edge source="BRA" target="PRY">
      <data key="d0">889016</data>
    </edge>
    <edge source="BRA" target="PER">
      <data key="d0">237266</data>
    </edge>
    <edge source="BRA" target="PHL">
      <data key="d0">15106</data>
    </edge>
    <edge source="BRA" target="POL">
      <data key="d0">61415</data>
    </edge>
    <edge source="BRA" target="PRT">
      <data key="d0">202684</data>
    </edge>
    <edge source="BRA" target="RUS">
      <data key="d0">35852</data>
    </edge>
    <edge source="BRA" target="SAU">
      <data key="d0">37902</data>
    </edge>
    <edge source="BRA" target="ZAF">
      <data key="d0">102588</data>
    </edge>
    <edge source="BRA" target="ESP">
      <data key="d0">105232</data>
    </edge>
    <edge source="BRA" target="CHE">
      <data key="d0">149799</data>
    </edge>
    <edge source="BRA" target="THA">
      <data key="d0">15547</data>
    </edge>
    <edge source="BRA" target="ARE">
      <data key="d0">302054</data>
    </edge>
    <edge source="BRA" target="UKR">
      <data key="d0">23327</data>
    </edge>
    <edge source="BRA" target="GBR">
      <data key="d0">291873</data>
    </edge>
    <edge source="BRA" target="USA">
      <data key="d0">2413272</data>
    </edge>
    <edge source="BRA" target="URY">
      <data key="d0">342661</data>
    </edge>
    <edge source="CHL" target="ARG">
      <data key="d0">1680197</data>
    </edge>
    <edge source="CHL" target="BOL">
      <data key="d0">8287689</data>
    </edge>
    <edge source="CHL" target="BRA">
      <data key="d0">41254</data>
    </edge>
    <edge source="CHL" target="COL">
      <data key="d0">408153</data>
    </edge>
    <edge source="CHL" target="ECU">
      <data key="d0">28379</data>
    </edge>
    <edge source="CHL" target="FRA">
      <data key="d0">477883</data>
    </edge>
    <edge source="CHL" target="DEU">
      <data key="d0">41099</data>
    </edge>
    <edge source="CHL" target="HKG">
      <data key="d0">727941</data>
    </edge>
    <edge source="CHL" target="LBN">
      <data key="d0">308091</data>
    </edge>
    <edge source="CHL" target="MYS">
      <data key="d0">18221</data>
    </edge>
    <edge source="CHL" target="MEX">
      <data key="d0">157943</data>
    </edge>
    <edge source="CHL" target="PAN">
      <data key="d0">47273</data>
    </edge>
    <edge source="CHL" target="PRY">
      <data key="d0">3491613</data>
    </edge>
    <edge source="CHL" target="PER">
      <data key="d0">11158817</data>
    </edge>
    <edge source="CHL" target="SGP">
      <data key="d0">13182</data>
    </edge>
    <edge source="CHL" target="ESP">
      <data key="d0">184165</data>
    </edge>
    <edge source="CHL" target="CHE">
      <data key="d0">15151</data>
    </edge>
    <edge source="CHL" target="ARE">
      <data key="d0">105837</data>
    </edge>
    <edge source="CHL" target="MKD">
      <data key="d0">20337</data>
    </edge>
    <edge source="CHL" target="USA">
      <data key="d0">422118</data>
    </edge>
    <edge source="CHL" target="URY">
      <data key="d0">259376</data>
    </edge>
    <edge source="CRI" target="SLV">
      <data key="d0">99163</data>
    </edge>
    <edge source="CRI" target="DEU">
      <data key="d0">315891</data>
    </edge>
    <edge source="CRI" target="GTM">
      <data key="d0">115744</data>
    </edge>
    <edge source="CRI" target="HND">
      <data key="d0">38214</data>
    </edge>
    <edge source="CRI" target="NLD">
      <data key="d0">15836</data>
    </edge>
    <edge source="CRI" target="NIC">
      <data key="d0">124571</data>
    </edge>
    <edge source="CRI" target="PAN">
      <data key="d0">322463</data>
    </edge>
    <edge source="CRI" target="ESP">
      <data key="d0">35148</data>
    </edge>
    <edge source="CRI" target="USA">
      <data key="d0">3508161</data>
    </edge>
    <edge source="DEU" target="ALB">
      <data key="d0">106426</data>
    </edge>
    <edge source="DEU" target="DZA">
      <data key="d0">451883</data>
    </edge>
    <edge source="DEU" target="AZE">
      <data key="d0">1198369</data>
    </edge>
    <edge source="DEU" target="ARG">
      <data key="d0">985322</data>
    </edge>
    <edge source="DEU" target="AUS">
      <data key="d0">8669141</data>
    </edge>
    <edge source="DEU" target="AUT">
      <data key="d0">160349381</data>
    </edge>
    <edge source="DEU" target="ARM">
      <data key="d0">257665</data>
    </edge>
    <edge source="DEU" target="BEL">
      <data key="d0">49091658</data>
    </edge>
    <edge source="DEU" target="BOL">
      <data key="d0">47631</data>
    </edge>
    <edge source="DEU" target="BRA">
      <data key="d0">2708627</data>
    </edge>
    <edge source="DEU" target="BGR">
      <data key="d0">4113053</data>
    </edge>
    <edge source="DEU" target="BLR">
      <data key="d0">841697</data>
    </edge>
    <edge source="DEU" target="KHM">
      <data key="d0">110678</data>
    </edge>
    <edge source="DEU" target="CMR">
      <data key="d0">124316</data>
    </edge>
    <edge source="DEU" target="CAN">
      <data key="d0">3942570</data>
    </edge>
    <edge source="DEU" target="CAF">
      <data key="d0">53735</data>
    </edge>
    <edge source="DEU" target="LKA">
      <data key="d0">32983</data>
    </edge>
    <edge source="DEU" target="CHL">
      <data key="d0">1381248</data>
    </edge>
    <edge source="DEU" target="CHN">
      <data key="d0">49188980</data>
    </edge>
    <edge source="DEU" target="COL">
      <data key="d0">816376</data>
    </edge>
    <edge source="DEU" target="CRI">
      <data key="d0">237145</data>
    </edge>
    <edge source="DEU" target="HRV">
      <data key="d0">6604305</data>
    </edge>
    <edge source="DEU" target="CZE">
      <data key="d0">82369506</data>
    </edge>
    <edge source="DEU" target="DNK">
      <data key="d0">21644246</data>
    </edge>
    <edge source="DEU" target="ECU">
      <data key="d0">51575</data>
    </edge>
    <edge source="DEU" target="SLV">
      <data key="d0">58515</data>
    </edge>
    <edge source="DEU" target="ETH">
      <data key="d0">124376</data>
    </edge>
    <edge source="DEU" target="EST">
      <data key="d0">4243181</data>
    </edge>
    <edge source="DEU" target="FIN">
      <data key="d0">11785661</data>
    </edge>
    <edge source="DEU" target="FRA">
      <data key="d0">154685167</data>
    </edge>
    <edge source="DEU" target="GEO">
      <data key="d0">333488</data>
    </edge>
    <edge source="DEU" target="GMB">
      <data key="d0">37367</data>
    </edge>
    <edge source="DEU" target="PSE">
      <data key="d0">22893</data>
    </edge>
    <edge source="DEU" target="GHA">
      <data key="d0">132155</data>
    </edge>
    <edge source="DEU" target="GRC">
      <data key="d0">8701811</data>
    </edge>
    <edge source="DEU" target="GTM">
      <data key="d0">182981</data>
    </edge>
    <edge source="DEU" target="HND">
      <data key="d0">19090</data>
    </edge>
    <edge source="DEU" target="HKG">
      <data key="d0">40278010</data>
    </edge>
    <edge source="DEU" target="HUN">
      <data key="d0">15257518</data>
    </edge>
    <edge source="DEU" target="IDN">
      <data key="d0">2169874</data>
    </edge>
    <edge source="DEU" target="IRL">
      <data key="d0">5266507</data>
    </edge>
    <edge source="DEU" target="ISR">
      <data key="d0">5142000</data>
    </edge>
    <edge source="DEU" target="ITA">
      <data key="d0">107811028</data>
    </edge>
    <edge source="DEU" target="CIV">
      <data key="d0">175610</data>
    </edge>
    <edge source="DEU" target="JAM">
      <data key="d0">77731</data>
    </edge>
    <edge source="DEU" target="JPN">
      <data key="d0">36910739</data>
    </edge>
    <edge source="DEU" target="KAZ">
      <data key="d0">1709792</data>
    </edge>
    <edge source="DEU" target="JOR">
      <data key="d0">489080</data>
    </edge>
    <edge source="DEU" target="KOR">
      <data key="d0">36339259</data>
    </edge>
    <edge source="DEU" target="KGZ">
      <data key="d0">113119</data>
    </edge>
    <edge source="DEU" target="LBN">
      <data key="d0">2042336</data>
    </edge>
    <edge source="DEU" target="LVA">
      <data key="d0">6064693</data>
    </edge>
    <edge source="DEU" target="LTU">
      <data key="d0">4020623</data>
    </edge>
    <edge source="DEU" target="MDG">
      <data key="d0">73960</data>
    </edge>
    <edge source="DEU" target="MWI">
      <data key="d0">48681</data>
    </edge>
    <edge source="DEU" target="MYS">
      <data key="d0">5415308</data>
    </edge>
    <edge source="DEU" target="MRT">
      <data key="d0">20371</data>
    </edge>
    <edge source="DEU" target="MUS">
      <data key="d0">163858</data>
    </edge>
    <edge source="DEU" target="MEX">
      <data key="d0">9708750</data>
    </edge>
    <edge source="DEU" target="MDA">
      <data key="d0">513286</data>
    </edge>
    <edge source="DEU" target="MAR">
      <data key="d0">630144</data>
    </edge>
    <edge source="DEU" target="MOZ">
      <data key="d0">103159</data>
    </edge>
    <edge source="DEU" target="OMN">
      <data key="d0">377914</data>
    </edge>
    <edge source="DEU" target="NAM">
      <data key="d0">140964</data>
    </edge>
    <edge source="DEU" target="NLD">
      <data key="d0">86389964</data>
    </edge>
    <edge source="DEU" target="NZL">
      <data key="d0">612973</data>
    </edge>
    <edge source="DEU" target="NIC">
      <data key="d0">12575</data>
    </edge>
    <edge source="DEU" target="NOR">
      <data key="d0">9537148</data>
    </edge>
    <edge source="DEU" target="PAK">
      <data key="d0">610140</data>
    </edge>
    <edge source="DEU" target="PAN">
      <data key="d0">570985</data>
    </edge>
    <edge source="DEU" target="PRY">
      <data key="d0">127837</data>
    </edge>
    <edge source="DEU" target="PER">
      <data key="d0">405183</data>
    </edge>
    <edge source="DEU" target="PHL">
      <data key="d0">721124</data>
    </edge>
    <edge source="DEU" target="POL">
      <data key="d0">98859223</data>
    </edge>
    <edge source="DEU" target="PRT">
      <data key="d0">8230274</data>
    </edge>
    <edge source="DEU" target="ROU">
      <data key="d0">12297198</data>
    </edge>
    <edge source="DEU" target="RUS">
      <data key="d0">24398881</data>
    </edge>
    <edge source="DEU" target="SAU">
      <data key="d0">5044057</data>
    </edge>
    <edge source="DEU" target="SEN">
      <data key="d0">88391</data>
    </edge>
    <edge source="DEU" target="SRB">
      <data key="d0">2008841</data>
    </edge>
    <edge source="DEU" target="IND">
      <data key="d0">2604479</data>
    </edge>
    <edge source="DEU" target="SGP">
      <data key="d0">13675529</data>
    </edge>
    <edge source="DEU" target="SVK">
      <data key="d0">24474962</data>
    </edge>
    <edge source="DEU" target="VNM">
      <data key="d0">446466</data>
    </edge>
    <edge source="DEU" target="SVN">
      <data key="d0">5858501</data>
    </edge>
    <edge source="DEU" target="ZAF">
      <data key="d0">5188856</data>
    </edge>
    <edge source="DEU" target="ESP">
      <data key="d0">63482427</data>
    </edge>
    <edge source="DEU" target="SWE">
      <data key="d0">24656630</data>
    </edge>
    <edge source="DEU" target="CHE">
      <data key="d0">113364775</data>
    </edge>
    <edge source="DEU" target="THA">
      <data key="d0">2445767</data>
    </edge>
    <edge source="DEU" target="TGO">
      <data key="d0">121528</data>
    </edge>
    <edge source="DEU" target="ARE">
      <data key="d0">25814663</data>
    </edge>
    <edge source="DEU" target="TUN">
      <data key="d0">468171</data>
    </edge>
    <edge source="DEU" target="TUR">
      <data key="d0">10157370</data>
    </edge>
    <edge source="DEU" target="UGA">
      <data key="d0">46636</data>
    </edge>
    <edge source="DEU" target="UKR">
      <data key="d0">6000364</data>
    </edge>
    <edge source="DEU" target="MKD">
      <data key="d0">290321</data>
    </edge>
    <edge source="DEU" target="EGY">
      <data key="d0">879422</data>
    </edge>
    <edge source="DEU" target="GBR">
      <data key="d0">119624057</data>
    </edge>
    <edge source="DEU" target="TZA">
      <data key="d0">206415</data>
    </edge>
    <edge source="DEU" target="USA">
      <data key="d0">42199657</data>
    </edge>
    <edge source="DEU" target="BFA">
      <data key="d0">14910</data>
    </edge>
    <edge source="DEU" target="URY">
      <data key="d0">303850</data>
    </edge>
    <edge source="JPN" target="AUS">
      <data key="d0">192321</data>
    </edge>
    <edge source="JPN" target="BEL">
      <data key="d0">236520</data>
    </edge>
    <edge source="JPN" target="BRA">
      <data key="d0">52763</data>
    </edge>
    <edge source="JPN" target="KHM">
      <data key="d0">41464</data>
    </edge>
    <edge source="JPN" target="CAN">
      <data key="d0">266133</data>
    </edge>
    <edge source="JPN" target="CHN">
      <data key="d0">5566898</data>
    </edge>
    <edge source="JPN" target="CRI">
      <data key="d0">42643</data>
    </edge>
    <edge source="JPN" target="DNK">
      <data key="d0">78002</data>
    </edge>
    <edge source="JPN" target="EST">
      <data key="d0">55184</data>
    </edge>
    <edge source="JPN" target="FRA">
      <data key="d0">2770843</data>
    </edge>
    <edge source="JPN" target="DEU">
      <data key="d0">504559</data>
    </edge>
    <edge source="JPN" target="HKG">
      <data key="d0">12938486</data>
    </edge>
    <edge source="JPN" target="IDN">
      <data key="d0">527809</data>
    </edge>
    <edge source="JPN" target="ISR">
      <data key="d0">24337</data>
    </edge>
    <edge source="JPN" target="ITA">
      <data key="d0">414982</data>
    </edge>
    <edge source="JPN" target="CIV">
      <data key="d0">13895</data>
    </edge>
    <edge source="JPN" target="KOR">
      <data key="d0">7580631</data>
    </edge>
    <edge source="JPN" target="LVA">
      <data key="d0">94936</data>
    </edge>
    <edge source="JPN" target="MYS">
      <data key="d0">984256</data>
    </edge>
    <edge source="JPN" target="MEX">
      <data key="d0">45166</data>
    </edge>
    <edge source="JPN" target="NLD">
      <data key="d0">117477</data>
    </edge>
    <edge source="JPN" target="NZL">
      <data key="d0">30930</data>
    </edge>
    <edge source="JPN" target="NOR">
      <data key="d0">12882</data>
    </edge>
    <edge source="JPN" target="PAK">
      <data key="d0">97173</data>
    </edge>
    <edge source="JPN" target="PHL">
      <data key="d0">204420</data>
    </edge>
    <edge source="JPN" target="RUS">
      <data key="d0">90479</data>
    </edge>
    <edge source="JPN" target="SAU">
      <data key="d0">15709</data>
    </edge>
    <edge source="JPN" target="IND">
      <data key="d0">59558</data>
    </edge>
    <edge source="JPN" target="SGP">
      <data key="d0">4270763</data>
    </edge>
    <edge source="JPN" target="VNM">
      <data key="d0">725977</data>
    </edge>
    <edge source="JPN" target="ZAF">
      <data key="d0">14945</data>
    </edge>
    <edge source="JPN" target="ESP">
      <data key="d0">28895</data>
    </edge>
    <edge source="JPN" target="SWE">
      <data key="d0">24199</data>
    </edge>
    <edge source="JPN" target="CHE">
      <data key="d0">203509</data>
    </edge>
    <edge source="JPN" target="THA">
      <data key="d0">7730917</data>
    </edge>
    <edge source="JPN" target="ARE">
      <data key="d0">60359</data>
    </edge>
    <edge source="JPN" target="GBR">
      <data key="d0">1391863</data>
    </edge>
    <edge source="JPN" target="USA">
      <data key="d0">4052042</data>
    </edge>
    <edge source="JPN" target="URY">
      <data key="d0">92394</data>
    </edge>
    <edge source="MEX" target="ARG">
      <data key="d0">17633</data>
    </edge>
    <edge source="MEX" target="AUS">
      <data key="d0">38004</data>
    </edge>
    <edge source="MEX" target="AUT">
      <data key="d0">46891</data>
    </edge>
    <edge source="MEX" target="BEL">
      <data key="d0">11868</data>
    </edge>
    <edge source="MEX" target="BOL">
      <data key="d0">239111</data>
    </edge>
    <edge source="MEX" target="BRA">
      <data key="d0">33162</data>
    </edge>
    <edge source="MEX" target="CAN">
      <data key="d0">173745</data>
    </edge>
    <edge source="MEX" target="CHL">
      <data key="d0">263422</data>
    </edge>
    <edge source="MEX" target="CHN">
      <data key="d0">70687</data>
    </edge>
    <edge source="MEX" target="COL">
      <data key="d0">730407</data>
    </edge>
    <edge source="MEX" target="CRI">
      <data key="d0">523340</data>
    </edge>
    <edge source="MEX" target="CZE">
      <data key="d0">48908</data>
    </edge>
    <edge source="MEX" target="ECU">
      <data key="d0">223961</data>
    </edge>
    <edge source="MEX" target="SLV">
      <data key="d0">556780</data>
    </edge>
    <edge source="MEX" target="FRA">
      <data key="d0">4818522</data>
    </edge>
    <edge source="MEX" target="DEU">
      <data key="d0">122389</data>
    </edge>
    <edge source="MEX" target="GTM">
      <data key="d0">1231502</data>
    </edge>
    <edge source="MEX" target="HND">
      <data key="d0">265692</data>
    </edge>
    <edge source="MEX" target="HKG">
      <data key="d0">400752</data>
    </edge>
    <edge source="MEX" target="ITA">
      <data key="d0">338301</data>
    </edge>
    <edge source="MEX" target="JAM">
      <data key="d0">100636</data>
    </edge>
    <edge source="MEX" target="JPN">
      <data key="d0">1026488</data>
    </edge>
    <edge source="MEX" target="NLD">
      <data key="d0">3789773</data>
    </edge>
    <edge source="MEX" target="NIC">
      <data key="d0">236652</data>
    </edge>
    <edge source="MEX" target="NOR">
      <data key="d0">21590</data>
    </edge>
    <edge source="MEX" target="PAN">
      <data key="d0">703819</data>
    </edge>
    <edge source="MEX" target="PRY">
      <data key="d0">53901</data>
    </edge>
    <edge source="MEX" target="PER">
      <data key="d0">403481</data>
    </edge>
    <edge source="MEX" target="RUS">
      <data key="d0">12687</data>
    </edge>
    <edge source="MEX" target="ESP">
      <data key="d0">491286</data>
    </edge>
    <edge source="MEX" target="CHE">
      <data key="d0">165225</data>
    </edge>
    <edge source="MEX" target="ARE">
      <data key="d0">36473</data>
    </edge>
    <edge source="MEX" target="GBR">
      <data key="d0">1843497</data>
    </edge>
    <edge source="MEX" target="USA">
      <data key="d0">151086551</data>
    </edge>
    <edge source="MEX" target="URY">
      <data key="d0">58532</data>
    </edge>
    <edge source="NOR" target="AUS">
      <data key="d0">61451</data>
    </edge>
    <edge source="NOR" target="AUT">
      <data key="d0">69057</data>
    </edge>
    <edge source="NOR" target="BEL">
      <data key="d0">750567</data>
    </edge>
    <edge source="NOR" target="CMR">
      <data key="d0">11764</data>
    </edge>
    <edge source="NOR" target="CAN">
      <data key="d0">62754</data>
    </edge>
    <edge source="NOR" target="CHN">
      <data key="d0">110090</data>
    </edge>
    <edge source="NOR" target="CZE">
      <data key="d0">49376</data>
    </edge>
    <edge source="NOR" target="DNK">
      <data key="d0">809069</data>
    </edge>
    <edge source="NOR" target="FIN">
      <data key="d0">218163</data>
    </edge>
    <edge source="NOR" target="FRA">
      <data key="d0">82174</data>
    </edge>
    <edge source="NOR" target="DEU">
      <data key="d0">417250</data>
    </edge>
    <edge source="NOR" target="GHA">
      <data key="d0">10559</data>
    </edge>
    <edge source="NOR" target="HKG">
      <data key="d0">301144</data>
    </edge>
    <edge source="NOR" target="HUN">
      <data key="d0">61423</data>
    </edge>
    <edge source="NOR" target="ITA">
      <data key="d0">47558</data>
    </edge>
    <edge source="NOR" target="JPN">
      <data key="d0">39467</data>
    </edge>
    <edge source="NOR" target="KOR">
      <data key="d0">38531</data>
    </edge>
    <edge source="NOR" target="LVA">
      <data key="d0">18586</data>
    </edge>
    <edge source="NOR" target="LTU">
      <data key="d0">104128</data>
    </edge>
    <edge source="NOR" target="NLD">
      <data key="d0">397774</data>
    </edge>
    <edge source="NOR" target="POL">
      <data key="d0">23197</data>
    </edge>
    <edge source="NOR" target="RUS">
      <data key="d0">19807</data>
    </edge>
    <edge source="NOR" target="SGP">
      <data key="d0">1130751</data>
    </edge>
    <edge source="NOR" target="ESP">
      <data key="d0">38032</data>
    </edge>
    <edge source="NOR" target="SWE">
      <data key="d0">4468310</data>
    </edge>
    <edge source="NOR" target="CHE">
      <data key="d0">410669</data>
    </edge>
    <edge source="NOR" target="GBR">
      <data key="d0">178821</data>
    </edge>
    <edge source="NOR" target="USA">
      <data key="d0">1181003</data>
    </edge>
    <edge source="PRY" target="BRA">
      <data key="d0">384795</data>
    </edge>
    <edge source="PRY" target="PAN">
      <data key="d0">11054</data>
    </edge>
    <edge source="PRY" target="ESP">
      <data key="d0">125161</data>
    </edge>
    <edge source="PRY" target="CHE">
      <data key="d0">32437</data>
    </edge>
    <edge source="PRY" target="USA">
      <data key="d0">3570057</data>
    </edge>
    <edge source="PRY" target="URY">
      <data key="d0">20202</data>
    </edge>
    <edge source="PER" target="ARG">
      <data key="d0">13372</data>
    </edge>
    <edge source="PER" target="BOL">
      <data key="d0">571592</data>
    </edge>
    <edge source="PER" target="BRA">
      <data key="d0">33222</data>
    </edge>
    <edge source="PER" target="CAN">
      <data key="d0">21276</data>
    </edge>
    <edge source="PER" target="CHL">
      <data key="d0">879557</data>
    </edge>
    <edge source="PER" target="CHN">
      <data key="d0">12215</data>
    </edge>
    <edge source="PER" target="COL">
      <data key="d0">1830042</data>
    </edge>
    <edge source="PER" target="CRI">
      <data key="d0">208821</data>
    </edge>
    <edge source="PER" target="ECU">
      <data key="d0">260200</data>
    </edge>
    <edge source="PER" target="SLV">
      <data key="d0">151697</data>
    </edge>
    <edge source="PER" target="FRA">
      <data key="d0">42564</data>
    </edge>
    <edge source="PER" target="DEU">
      <data key="d0">40439</data>
    </edge>
    <edge source="PER" target="GTM">
      <data key="d0">141426</data>
    </edge>
    <edge source="PER" target="HND">
      <data key="d0">14684</data>
    </edge>
    <edge source="PER" target="JPN">
      <data key="d0">61744</data>
    </edge>
    <edge source="PER" target="MEX">
      <data key="d0">308890</data>
    </edge>
    <edge source="PER" target="PAN">
      <data key="d0">224978</data>
    </edge>
    <edge source="PER" target="PRY">
      <data key="d0">39322</data>
    </edge>
    <edge source="PER" target="SAU">
      <data key="d0">33233</data>
    </edge>
    <edge source="PER" target="ESP">
      <data key="d0">286326</data>
    </edge>
    <edge source="PER" target="CHE">
      <data key="d0">45464</data>
    </edge>
    <edge source="PER" target="GBR">
      <data key="d0">31637</data>
    </edge>
    <edge source="PER" target="USA">
      <data key="d0">1314279</data>
    </edge>
    <edge source="GBR" target="ALB">
      <data key="d0">20512</data>
    </edge>
    <edge source="GBR" target="DZA">
      <data key="d0">116892</data>
    </edge>
    <edge source="GBR" target="AZE">
      <data key="d0">77703</data>
    </edge>
    <edge source="GBR" target="ARG">
      <data key="d0">62719</data>
    </edge>
    <edge source="GBR" target="AUS">
      <data key="d0">9862326</data>
    </edge>
    <edge source="GBR" target="AUT">
      <data key="d0">10981190</data>
    </edge>
    <edge source="GBR" target="ARM">
      <data key="d0">33824</data>
    </edge>
    <edge source="GBR" target="BEL">
      <data key="d0">22210561</data>
    </edge>
    <edge source="GBR" target="BWA">
      <data key="d0">25530</data>
    </edge>
    <edge source="GBR" target="BRA">
      <data key="d0">2053679</data>
    </edge>
    <edge source="GBR" target="BGR">
      <data key="d0">908035</data>
    </edge>
    <edge source="GBR" target="BLR">
      <data key="d0">87753</data>
    </edge>
    <edge source="GBR" target="KHM">
      <data key="d0">169445</data>
    </edge>
    <edge source="GBR" target="CMR">
      <data key="d0">33791</data>
    </edge>
    <edge source="GBR" target="CAN">
      <data key="d0">7503888</data>
    </edge>
    <edge source="GBR" target="CHL">
      <data key="d0">515041</data>
    </edge>
    <edge source="GBR" target="CHN">
      <data key="d0">12043410</data>
    </edge>
    <edge source="GBR" target="COL">
      <data key="d0">82659</data>
    </edge>
    <edge source="GBR" target="HRV">
      <data key="d0">1230636</data>
    </edge>
    <edge source="GBR" target="CZE">
      <data key="d0">8792261</data>
    </edge>
    <edge source="GBR" target="DNK">
      <data key="d0">15941227</data>
    </edge>
    <edge source="GBR" target="ETH">
      <data key="d0">39090</data>
    </edge>
    <edge source="GBR" target="EST">
      <data key="d0">1156162</data>
    </edge>
    <edge source="GBR" target="FIN">
      <data key="d0">5075180</data>
    </edge>
    <edge source="GBR" target="FRA">
      <data key="d0">88878837</data>
    </edge>
    <edge source="GBR" target="GEO">
      <data key="d0">34899</data>
    </edge>
    <edge source="GBR" target="GMB">
      <data key="d0">18225</data>
    </edge>
    <edge source="GBR" target="DEU">
      <data key="d0">113977244</data>
    </edge>
    <edge source="GBR" target="GHA">
      <data key="d0">98014</data>
    </edge>
    <edge source="GBR" target="GRC">
      <data key="d0">5309153</data>
    </edge>
    <edge source="GBR" target="HKG">
      <data key="d0">56128489</data>
    </edge>
    <edge source="GBR" target="HUN">
      <data key="d0">10517301</data>
    </edge>
    <edge source="GBR" target="IDN">
      <data key="d0">186664</data>
    </edge>
    <edge source="GBR" target="IRL">
      <data key="d0">92004431</data>
    </edge>
    <edge source="GBR" target="ISR">
      <data key="d0">877228</data>
    </edge>
    <edge source="GBR" target="ITA">
      <data key="d0">83893935</data>
    </edge>
    <edge source="GBR" target="CIV">
      <data key="d0">12445</data>
    </edge>
    <edge source="GBR" target="JAM">
      <data key="d0">40512</data>
    </edge>
    <edge source="GBR" target="JPN">
      <data key="d0">19383247</data>
    </edge>
    <edge source="GBR" target="KAZ">
      <data key="d0">343784</data>
    </edge>
    <edge source="GBR" target="JOR">
      <data key="d0">118688</data>
    </edge>
    <edge source="GBR" target="KOR">
      <data key="d0">28437400</data>
    </edge>
    <edge source="GBR" target="LBN">
      <data key="d0">171405</data>
    </edge>
    <edge source="GBR" target="LVA">
      <data key="d0">1188767</data>
    </edge>
    <edge source="GBR" target="LTU">
      <data key="d0">947035</data>
    </edge>
    <edge source="GBR" target="MDG">
      <data key="d0">45150</data>
    </edge>
    <edge source="GBR" target="MYS">
      <data key="d0">2745976</data>
    </edge>
    <edge source="GBR" target="MUS">
      <data key="d0">179453</data>
    </edge>
    <edge source="GBR" target="MEX">
      <data key="d0">299852</data>
    </edge>
    <edge source="GBR" target="MDA">
      <data key="d0">15354</data>
    </edge>
    <edge source="GBR" target="MAR">
      <data key="d0">321007</data>
    </edge>
    <edge source="GBR" target="OMN">
      <data key="d0">390362</data>
    </edge>
    <edge source="GBR" target="NLD">
      <data key="d0">40104582</data>
    </edge>
    <edge source="GBR" target="NZL">
      <data key="d0">800712</data>
    </edge>
    <edge source="GBR" target="NOR">
      <data key="d0">7178067</data>
    </edge>
    <edge source="GBR" target="PAK">
      <data key="d0">48608</data>
    </edge>
    <edge source="GBR" target="PAN">
      <data key="d0">41886</data>
    </edge>
    <edge source="GBR" target="PER">
      <data key="d0">39133</data>
    </edge>
    <edge source="GBR" target="PHL">
      <data key="d0">150869</data>
    </edge>
    <edge source="GBR" target="POL">
      <data key="d0">18495070</data>
    </edge>
    <edge source="GBR" target="PRT">
      <data key="d0">4007577</data>
    </edge>
    <edge source="GBR" target="ROU">
      <data key="d0">2311039</data>
    </edge>
    <edge source="GBR" target="RUS">
      <data key="d0">3455300</data>
    </edge>
    <edge source="GBR" target="SAU">
      <data key="d0">4256154</data>
    </edge>
    <edge source="GBR" target="SRB">
      <data key="d0">240784</data>
    </edge>
    <edge source="GBR" target="IND">
      <data key="d0">2923998</data>
    </edge>
    <edge source="GBR" target="SGP">
      <data key="d0">7357625</data>
    </edge>
    <edge source="GBR" target="SVK">
      <data key="d0">2225528</data>
    </edge>
    <edge source="GBR" target="VNM">
      <data key="d0">203399</data>
    </edge>
    <edge source="GBR" target="SVN">
      <data key="d0">914807</data>
    </edge>
    <edge source="GBR" target="ZAF">
      <data key="d0">1040915</data>
    </edge>
    <edge source="GBR" target="ZWE">
      <data key="d0">52673</data>
    </edge>
    <edge source="GBR" target="ESP">
      <data key="d0">35091712</data>
    </edge>
    <edge source="GBR" target="SWE">
      <data key="d0">19420828</data>
    </edge>
    <edge source="GBR" target="CHE">
      <data key="d0">9181305</data>
    </edge>
    <edge source="GBR" target="THA">
      <data key="d0">1573506</data>
    </edge>
    <edge source="GBR" target="TGO">
      <data key="d0">27339</data>
    </edge>
    <edge source="GBR" target="ARE">
      <data key="d0">11962702</data>
    </edge>
    <edge source="GBR" target="TUR">
      <data key="d0">4081033</data>
    </edge>
    <edge source="GBR" target="UGA">
      <data key="d0">64938</data>
    </edge>
    <edge source="GBR" target="UKR">
      <data key="d0">306482</data>
    </edge>
    <edge source="GBR" target="MKD">
      <data key="d0">12729</data>
    </edge>
    <edge source="GBR" target="EGY">
      <data key="d0">605480</data>
    </edge>
    <edge source="GBR" target="TZA">
      <data key="d0">27800</data>
    </edge>
    <edge source="GBR" target="USA">
      <data key="d0">41019376</data>
    </edge>
    <edge source="GBR" target="URY">
      <data key="d0">219647</data>
    </edge>
    <edge source="USA" target="ALB">
      <data key="d0">80310</data>
    </edge>
    <edge source="USA" target="DZA">
      <data key="d0">22972</data>
    </edge>
    <edge source="USA" target="AZE">
      <data key="d0">178721</data>
    </edge>
    <edge source="USA" target="ARG">
      <data key="d0">1779650</data>
    </edge>
    <edge source="USA" target="AUS">
      <data key="d0">22441743</data>
    </edge>
    <edge source="USA" target="AUT">
      <data key="d0">628767</data>
    </edge>
    <edge source="USA" target="BEL">
      <data key="d0">5575860</data>
    </edge>
    <edge source="USA" target="BOL">
      <data key="d0">236277</data>
    </edge>
    <edge source="USA" target="BRA">
      <data key="d0">6047634</data>
    </edge>
    <edge source="USA" target="BGR">
      <data key="d0">332126</data>
    </edge>
    <edge source="USA" target="KHM">
      <data key="d0">22838</data>
    </edge>
    <edge source="USA" target="CMR">
      <data key="d0">285229</data>
    </edge>
    <edge source="USA" target="CAN">
      <data key="d0">543081329</data>
    </edge>
    <edge source="USA" target="LKA">
      <data key="d0">84036</data>
    </edge>
    <edge source="USA" target="CHL">
      <data key="d0">4432876</data>
    </edge>
    <edge source="USA" target="CHN">
      <data key="d0">47679637</data>
    </edge>
    <edge source="USA" target="COL">
      <data key="d0">3690423</data>
    </edge>
    <edge source="USA" target="CRI">
      <data key="d0">4249721</data>
    </edge>
    <edge source="USA" target="HRV">
      <data key="d0">13432</data>
    </edge>
    <edge source="USA" target="CZE">
      <data key="d0">644286</data>
    </edge>
    <edge source="USA" target="BEN">
      <data key="d0">14581</data>
    </edge>
    <edge source="USA" target="DNK">
      <data key="d0">2675763</data>
    </edge>
    <edge source="USA" target="ECU">
      <data key="d0">2193323</data>
    </edge>
    <edge source="USA" target="SLV">
      <data key="d0">1336544</data>
    </edge>
    <edge source="USA" target="ETH">
      <data key="d0">244208</data>
    </edge>
    <edge source="USA" target="EST">
      <data key="d0">75553</data>
    </edge>
    <edge source="USA" target="FIN">
      <data key="d0">1522344</data>
    </edge>
    <edge source="USA" target="FRA">
      <data key="d0">13270967</data>
    </edge>
    <edge source="USA" target="GEO">
      <data key="d0">45997</data>
    </edge>
    <edge source="USA" target="GMB">
      <data key="d0">25000</data>
    </edge>
    <edge source="USA" target="DEU">
      <data key="d0">23140357</data>
    </edge>
    <edge source="USA" target="GHA">
      <data key="d0">361854</data>
    </edge>
    <edge source="USA" target="GRC">
      <data key="d0">482378</data>
    </edge>
    <edge source="USA" target="GTM">
      <data key="d0">1753218</data>
    </edge>
    <edge source="USA" target="HND">
      <data key="d0">1310485</data>
    </edge>
    <edge source="USA" target="HKG">
      <data key="d0">46312230</data>
    </edge>
    <edge source="USA" target="HUN">
      <data key="d0">231522</data>
    </edge>
    <edge source="USA" target="IDN">
      <data key="d0">1596190</data>
    </edge>
    <edge source="USA" target="IRL">
      <data key="d0">1256440</data>
    </edge>
    <edge source="USA" target="ISR">
      <data key="d0">2421419</data>
    </edge>
    <edge source="USA" target="ITA">
      <data key="d0">14164937</data>
    </edge>
    <edge source="USA" target="CIV">
      <data key="d0">141520</data>
    </edge>
    <edge source="USA" target="JAM">
      <data key="d0">849066</data>
    </edge>
    <edge source="USA" target="JPN">
      <data key="d0">132941430</data>
    </edge>
    <edge source="USA" target="KAZ">
      <data key="d0">193244</data>
    </edge>
    <edge source="USA" target="JOR">
      <data key="d0">849687</data>
    </edge>
    <edge source="USA" target="KOR">
      <data key="d0">19523939</data>
    </edge>
    <edge source="USA" target="LBN">
      <data key="d0">427018</data>
    </edge>
    <edge source="USA" target="LVA">
      <data key="d0">154711</data>
    </edge>
    <edge source="USA" target="LTU">
      <data key="d0">157523</data>
    </edge>
    <edge source="USA" target="MWI">
      <data key="d0">23940</data>
    </edge>
    <edge source="USA" target="MYS">
      <data key="d0">3232378</data>
    </edge>
    <edge source="USA" target="MUS">
      <data key="d0">19198</data>
    </edge>
    <edge source="USA" target="MEX">
      <data key="d0">111532459</data>
    </edge>
    <edge source="USA" target="MDA">
      <data key="d0">45761</data>
    </edge>
    <edge source="USA" target="MAR">
      <data key="d0">235457</data>
    </edge>
    <edge source="USA" target="MOZ">
      <data key="d0">137182</data>
    </edge>
    <edge source="USA" target="OMN">
      <data key="d0">330799</data>
    </edge>
    <edge source="USA" target="NAM">
      <data key="d0">22315</data>
    </edge>
    <edge source="USA" target="NLD">
      <data key="d0">41552450</data>
    </edge>
    <edge source="USA" target="NZL">
      <data key="d0">1655439</data>
    </edge>
    <edge source="USA" target="NIC">
      <data key="d0">388378</data>
    </edge>
    <edge source="USA" target="NOR">
      <data key="d0">1748759</data>
    </edge>
    <edge source="USA" target="PAK">
      <data key="d0">381050</data>
    </edge>
    <edge source="USA" target="PAN">
      <data key="d0">6846211</data>
    </edge>
    <edge source="USA" target="PRY">
      <data key="d0">954999</data>
    </edge>
    <edge source="USA" target="PER">
      <data key="d0">2926764</data>
    </edge>
    <edge source="USA" target="PHL">
      <data key="d0">1289552</data>
    </edge>
    <edge source="USA" target="POL">
      <data key="d0">891236</data>
    </edge>
    <edge source="USA" target="PRT">
      <data key="d0">204205</data>
    </edge>
    <edge source="USA" target="ROU">
      <data key="d0">203180</data>
    </edge>
    <edge source="USA" target="RUS">
      <data key="d0">1782872</data>
    </edge>
    <edge source="USA" target="SAU">
      <data key="d0">10986765</data>
    </edge>
    <edge source="USA" target="SEN">
      <data key="d0">132789</data>
    </edge>
    <edge source="USA" target="SRB">
      <data key="d0">72327</data>
    </edge>
    <edge source="USA" target="IND">
      <data key="d0">1512282</data>
    </edge>
    <edge source="USA" target="SGP">
      <data key="d0">13177936</data>
    </edge>
    <edge source="USA" target="SVK">
      <data key="d0">22062</data>
    </edge>
    <edge source="USA" target="VNM">
      <data key="d0">659862</data>
    </edge>
    <edge source="USA" target="SVN">
      <data key="d0">53197</data>
    </edge>
    <edge source="USA" target="ZAF">
      <data key="d0">1104802</data>
    </edge>
    <edge source="USA" target="ZWE">
      <data key="d0">18381</data>
    </edge>
    <edge source="USA" target="ESP">
      <data key="d0">3668823</data>
    </edge>
    <edge source="USA" target="SWE">
      <data key="d0">3470457</data>
    </edge>
    <edge source="USA" target="CHE">
      <data key="d0">15947036</data>
    </edge>
    <edge source="USA" target="THA">
      <data key="d0">4673354</data>
    </edge>
    <edge source="USA" target="ARE">
      <data key="d0">21233614</data>
    </edge>
    <edge source="USA" target="TUN">
      <data key="d0">446323</data>
    </edge>
    <edge source="USA" target="TUR">
      <data key="d0">3810548</data>
    </edge>
    <edge source="USA" target="UGA">
      <data key="d0">104144</data>
    </edge>
    <edge source="USA" target="UKR">
      <data key="d0">260845</data>
    </edge>
    <edge source="USA" target="EGY">
      <data key="d0">254173</data>
    </edge>
    <edge source="USA" target="GBR">
      <data key="d0">28945948</data>
    </edge>
    <edge source="USA" target="TZA">
      <data key="d0">216159</data>
    </edge>
    <edge source="USA" target="URY">
      <data key="d0">809134</data>
    </edge>
    <edge source="URY" target="ARG">
      <data key="d0">103401</data>
    </edge>
    <edge source="URY" target="BOL">
      <data key="d0">47540</data>
    </edge>
    <edge source="URY" target="BRA">
      <data key="d0">18334</data>
    </edge>
    <edge source="URY" target="CHL">
      <data key="d0">50329</data>
    </edge>
    <edge source="URY" target="COL">
      <data key="d0">25770</data>
    </edge>
    <edge source="URY" target="PRY">
      <data key="d0">39710</data>
    </edge>
    <edge source="AUS" target="AUT">
      <data key="d0">11253</data>
    </edge>
    <edge source="AUS" target="BEL">
      <data key="d0">48378</data>
    </edge>
    <edge source="AUS" target="CAN">
      <data key="d0">181343</data>
    </edge>
    <edge source="AUS" target="CHN">
      <data key="d0">1059968</data>
    </edge>
    <edge source="AUS" target="DNK">
      <data key="d0">28665</data>
    </edge>
    <edge source="AUS" target="FIN">
      <data key="d0">32254</data>
    </edge>
    <edge source="AUS" target="FRA">
      <data key="d0">443982</data>
    </edge>
    <edge source="AUS" target="DEU">
      <data key="d0">327936</data>
    </edge>
    <edge source="AUS" target="GHA">
      <data key="d0">18482</data>
    </edge>
    <edge source="AUS" target="HKG">
      <data key="d0">3894112</data>
    </edge>
    <edge source="AUS" target="IDN">
      <data key="d0">50022</data>
    </edge>
    <edge source="AUS" target="ISR">
      <data key="d0">46682</data>
    </edge>
    <edge source="AUS" target="ITA">
      <data key="d0">705866</data>
    </edge>
    <edge source="AUS" target="JPN">
      <data key="d0">1954116</data>
    </edge>
    <edge source="AUS" target="KOR">
      <data key="d0">476930</data>
    </edge>
    <edge source="AUS" target="MDG">
      <data key="d0">12369</data>
    </edge>
    <edge source="AUS" target="MYS">
      <data key="d0">370783</data>
    </edge>
    <edge source="AUS" target="NLD">
      <data key="d0">716656</data>
    </edge>
    <edge source="AUS" target="NZL">
      <data key="d0">19056628</data>
    </edge>
    <edge source="AUS" target="NOR">
      <data key="d0">24575</data>
    </edge>
    <edge source="AUS" target="PAK">
      <data key="d0">11729</data>
    </edge>
    <edge source="AUS" target="PAN">
      <data key="d0">19898</data>
    </edge>
    <edge source="AUS" target="PHL">
      <data key="d0">86175</data>
    </edge>
    <edge source="AUS" target="POL">
      <data key="d0">75500</data>
    </edge>
    <edge source="AUS" target="SEN">
      <data key="d0">25548</data>
    </edge>
    <edge source="AUS" target="IND">
      <data key="d0">84169</data>
    </edge>
    <edge source="AUS" target="SGP">
      <data key="d0">11890998</data>
    </edge>
    <edge source="AUS" target="VNM">
      <data key="d0">105750</data>
    </edge>
    <edge source="AUS" target="ZAF">
      <data key="d0">17942</data>
    </edge>
    <edge source="AUS" target="ESP">
      <data key="d0">33374</data>
    </edge>
    <edge source="AUS" target="SWE">
      <data key="d0">20167</data>
    </edge>
    <edge source="AUS" target="CHE">
      <data key="d0">35704</data>
    </edge>
    <edge source="AUS" target="THA">
      <data key="d0">77802</data>
    </edge>
    <edge source="AUS" target="ARE">
      <data key="d0">112475</data>
    </edge>
    <edge source="AUS" target="GBR">
      <data key="d0">1690063</data>
    </edge>
    <edge source="AUS" target="TZA">
      <data key="d0">58004</data>
    </edge>
    <edge source="AUS" target="USA">
      <data key="d0">2351244</data>
    </edge>
    <edge source="AUT" target="ALB">
      <data key="d0">14206</data>
    </edge>
    <edge source="AUT" target="AZE">
      <data key="d0">23892</data>
    </edge>
    <edge source="AUT" target="ARG">
      <data key="d0">22388</data>
    </edge>
    <edge source="AUT" target="AUS">
      <data key="d0">484383</data>
    </edge>
    <edge source="AUT" target="ARM">
      <data key="d0">32677</data>
    </edge>
    <edge source="AUT" target="BEL">
      <data key="d0">6648066</data>
    </edge>
    <edge source="AUT" target="BRA">
      <data key="d0">66965</data>
    </edge>
    <edge source="AUT" target="BGR">
      <data key="d0">620449</data>
    </edge>
    <edge source="AUT" target="BLR">
      <data key="d0">14600</data>
    </edge>
    <edge source="AUT" target="KHM">
      <data key="d0">27244</data>
    </edge>
    <edge source="AUT" target="CAN">
      <data key="d0">291271</data>
    </edge>
    <edge source="AUT" target="CHL">
      <data key="d0">60524</data>
    </edge>
    <edge source="AUT" target="CHN">
      <data key="d0">1501628</data>
    </edge>
    <edge source="AUT" target="COL">
      <data key="d0">34575</data>
    </edge>
    <edge source="AUT" target="CRI">
      <data key="d0">16426</data>
    </edge>
    <edge source="AUT" target="HRV">
      <data key="d0">1761459</data>
    </edge>
    <edge source="AUT" target="CZE">
      <data key="d0">8567178</data>
    </edge>
    <edge source="AUT" target="DNK">
      <data key="d0">247074</data>
    </edge>
    <edge source="AUT" target="ECU">
      <data key="d0">12844</data>
    </edge>
    <edge source="AUT" target="EST">
      <data key="d0">59682</data>
    </edge>
    <edge source="AUT" target="FIN">
      <data key="d0">404835</data>
    </edge>
    <edge source="AUT" target="FRA">
      <data key="d0">5889529</data>
    </edge>
    <edge source="AUT" target="GEO">
      <data key="d0">33331</data>
    </edge>
    <edge source="AUT" target="DEU">
      <data key="d0">38744617</data>
    </edge>
    <edge source="AUT" target="GHA">
      <data key="d0">14751</data>
    </edge>
    <edge source="AUT" target="GRC">
      <data key="d0">391667</data>
    </edge>
    <edge source="AUT" target="HKG">
      <data key="d0">1004505</data>
    </edge>
    <edge source="AUT" target="HUN">
      <data key="d0">4635111</data>
    </edge>
    <edge source="AUT" target="IDN">
      <data key="d0">31915</data>
    </edge>
    <edge source="AUT" target="IRL">
      <data key="d0">209891</data>
    </edge>
    <edge source="AUT" target="ISR">
      <data key="d0">86927</data>
    </edge>
    <edge source="AUT" target="ITA">
      <data key="d0">6284113</data>
    </edge>
    <edge source="AUT" target="JPN">
      <data key="d0">1036785</data>
    </edge>
    <edge source="AUT" target="KAZ">
      <data key="d0">42270</data>
    </edge>
    <edge source="AUT" target="KOR">
      <data key="d0">280340</data>
    </edge>
    <edge source="AUT" target="LBN">
      <data key="d0">41355</data>
    </edge>
    <edge source="AUT" target="LVA">
      <data key="d0">556256</data>
    </edge>
    <edge source="AUT" target="LTU">
      <data key="d0">290133</data>
    </edge>
    <edge source="AUT" target="MYS">
      <data key="d0">86330</data>
    </edge>
    <edge source="AUT" target="MEX">
      <data key="d0">95672</data>
    </edge>
    <edge source="AUT" target="MDA">
      <data key="d0">15094</data>
    </edge>
    <edge source="AUT" target="MAR">
      <data key="d0">20592</data>
    </edge>
    <edge source="AUT" target="OMN">
      <data key="d0">29217</data>
    </edge>
    <edge source="AUT" target="NLD">
      <data key="d0">2407852</data>
    </edge>
    <edge source="AUT" target="NZL">
      <data key="d0">52450</data>
    </edge>
    <edge source="AUT" target="NOR">
      <data key="d0">384989</data>
    </edge>
    <edge source="AUT" target="PAN">
      <data key="d0">64452</data>
    </edge>
    <edge source="AUT" target="PER">
      <data key="d0">35165</data>
    </edge>
    <edge source="AUT" target="PHL">
      <data key="d0">39514</data>
    </edge>
    <edge source="AUT" target="POL">
      <data key="d0">3177135</data>
    </edge>
    <edge source="AUT" target="PRT">
      <data key="d0">107551</data>
    </edge>
    <edge source="AUT" target="ROU">
      <data key="d0">2266962</data>
    </edge>
    <edge source="AUT" target="RUS">
      <data key="d0">855600</data>
    </edge>
    <edge source="AUT" target="SAU">
      <data key="d0">101648</data>
    </edge>
    <edge source="AUT" target="SRB">
      <data key="d0">626355</data>
    </edge>
    <edge source="AUT" target="IND">
      <data key="d0">48743</data>
    </edge>
    <edge source="AUT" target="SGP">
      <data key="d0">68843</data>
    </edge>
    <edge source="AUT" target="SVK">
      <data key="d0">4251151</data>
    </edge>
    <edge source="AUT" target="VNM">
      <data key="d0">16994</data>
    </edge>
    <edge source="AUT" target="SVN">
      <data key="d0">2328812</data>
    </edge>
    <edge source="AUT" target="ZAF">
      <data key="d0">113624</data>
    </edge>
    <edge source="AUT" target="ESP">
      <data key="d0">1655931</data>
    </edge>
    <edge source="AUT" target="SWE">
      <data key="d0">404188</data>
    </edge>
    <edge source="AUT" target="CHE">
      <data key="d0">8805331</data>
    </edge>
    <edge source="AUT" target="THA">
      <data key="d0">56188</data>
    </edge>
    <edge source="AUT" target="ARE">
      <data key="d0">271077</data>
    </edge>
    <edge source="AUT" target="TUN">
      <data key="d0">136373</data>
    </edge>
    <edge source="AUT" target="TUR">
      <data key="d0">315721</data>
    </edge>
    <edge source="AUT" target="UKR">
      <data key="d0">92360</data>
    </edge>
    <edge source="AUT" target="MKD">
      <data key="d0">38096</data>
    </edge>
    <edge source="AUT" target="EGY">
      <data key="d0">16567</data>
    </edge>
    <edge source="AUT" target="GBR">
      <data key="d0">4237673</data>
    </edge>
    <edge source="AUT" target="USA">
      <data key="d0">3245347</data>
    </edge>
    <edge source="AUT" target="URY">
      <data key="d0">23008</data>
    </edge>
    <edge source="CAN" target="ARG">
      <data key="d0">29046</data>
    </edge>
    <edge source="CAN" target="AUS">
      <data key="d0">1130133</data>
    </edge>
    <edge source="CAN" target="AUT">
      <data key="d0">27056</data>
    </edge>
    <edge source="CAN" target="BEL">
      <data key="d0">732666</data>
    </edge>
    <edge source="CAN" target="BRA">
      <data key="d0">125938</data>
    </edge>
    <edge source="CAN" target="CHL">
      <data key="d0">201994</data>
    </edge>
    <edge source="CAN" target="CHN">
      <data key="d0">5158374</data>
    </edge>
    <edge source="CAN" target="COL">
      <data key="d0">28887</data>
    </edge>
    <edge source="CAN" target="CRI">
      <data key="d0">11330</data>
    </edge>
    <edge source="CAN" target="CZE">
      <data key="d0">9904793</data>
    </edge>
    <edge source="CAN" target="DNK">
      <data key="d0">76732</data>
    </edge>
    <edge source="CAN" target="SLV">
      <data key="d0">175554</data>
    </edge>
    <edge source="CAN" target="FIN">
      <data key="d0">341369</data>
    </edge>
    <edge source="CAN" target="FRA">
      <data key="d0">953102</data>
    </edge>
    <edge source="CAN" target="DEU">
      <data key="d0">447156</data>
    </edge>
    <edge source="CAN" target="GHA">
      <data key="d0">228724</data>
    </edge>
    <edge source="CAN" target="GTM">
      <data key="d0">134830</data>
    </edge>
    <edge source="CAN" target="HND">
      <data key="d0">19506</data>
    </edge>
    <edge source="CAN" target="HKG">
      <data key="d0">11075658</data>
    </edge>
    <edge source="CAN" target="HUN">
      <data key="d0">32768</data>
    </edge>
    <edge source="CAN" target="IDN">
      <data key="d0">448962</data>
    </edge>
    <edge source="CAN" target="IRL">
      <data key="d0">21071</data>
    </edge>
    <edge source="CAN" target="ISR">
      <data key="d0">95217</data>
    </edge>
    <edge source="CAN" target="ITA">
      <data key="d0">1243744</data>
    </edge>
    <edge source="CAN" target="JAM">
      <data key="d0">17242</data>
    </edge>
    <edge source="CAN" target="JPN">
      <data key="d0">16317751</data>
    </edge>
    <edge source="CAN" target="KOR">
      <data key="d0">510844</data>
    </edge>
    <edge source="CAN" target="LVA">
      <data key="d0">11190</data>
    </edge>
    <edge source="CAN" target="MYS">
      <data key="d0">230662</data>
    </edge>
    <edge source="CAN" target="MEX">
      <data key="d0">195012</data>
    </edge>
    <edge source="CAN" target="OMN">
      <data key="d0">13488</data>
    </edge>
    <edge source="CAN" target="NLD">
      <data key="d0">419247</data>
    </edge>
    <edge source="CAN" target="NZL">
      <data key="d0">159712</data>
    </edge>
    <edge source="CAN" target="NIC">
      <data key="d0">13629</data>
    </edge>
    <edge source="CAN" target="NOR">
      <data key="d0">101826</data>
    </edge>
    <edge source="CAN" target="PAK">
      <data key="d0">75991</data>
    </edge>
    <edge source="CAN" target="PAN">
      <data key="d0">34535</data>
    </edge>
    <edge source="CAN" target="PER">
      <data key="d0">18376</data>
    </edge>
    <edge source="CAN" target="PHL">
      <data key="d0">213914</data>
    </edge>
    <edge source="CAN" target="POL">
      <data key="d0">228230</data>
    </edge>
    <edge source="CAN" target="PRT">
      <data key="d0">14716</data>
    </edge>
    <edge source="CAN" target="RUS">
      <data key="d0">364892</data>
    </edge>
    <edge source="CAN" target="SAU">
      <data key="d0">89611</data>
    </edge>
    <edge source="CAN" target="IND">
      <data key="d0">79461</data>
    </edge>
    <edge source="CAN" target="SGP">
      <data key="d0">728735</data>
    </edge>
    <edge source="CAN" target="SVK">
      <data key="d0">46265</data>
    </edge>
    <edge source="CAN" target="ZAF">
      <data key="d0">69697</data>
    </edge>
    <edge source="CAN" target="ESP">
      <data key="d0">108201</data>
    </edge>
    <edge source="CAN" target="SWE">
      <data key="d0">175858</data>
    </edge>
    <edge source="CAN" target="CHE">
      <data key="d0">644446</data>
    </edge>
    <edge source="CAN" target="THA">
      <data key="d0">24711</data>
    </edge>
    <edge source="CAN" target="ARE">
      <data key="d0">233098</data>
    </edge>
    <edge source="CAN" target="TUR">
      <data key="d0">139143</data>
    </edge>
    <edge source="CAN" target="GBR">
      <data key="d0">1597897</data>
    </edge>
    <edge source="CAN" target="TZA">
      <data key="d0">31392</data>
    </edge>
    <edge source="CAN" target="USA">
      <data key="d0">145830382</data>
    </edge>
    <edge source="CHN" target="ALB">
      <data key="d0">7058274</data>
    </edge>
    <edge source="CHN" target="DZA">
      <data key="d0">108706685</data>
    </edge>
    <edge source="CHN" target="AZE">
      <data key="d0">7935284</data>
    </edge>
    <edge source="CHN" target="ARG">
      <data key="d0">109913787</data>
    </edge>
    <edge source="CHN" target="AUS">
      <data key="d0">442179190</data>
    </edge>
    <edge source="CHN" target="AUT">
      <data key="d0">20338847</data>
    </edge>
    <edge source="CHN" target="ARM">
      <data key="d0">259194</data>
    </edge>
    <edge source="CHN" target="BEL">
      <data key="d0">372531348</data>
    </edge>
    <edge source="CHN" target="BOL">
      <data key="d0">3212546</data>
    </edge>
    <edge source="CHN" target="BWA">
      <data key="d0">3330490</data>
    </edge>
    <edge source="CHN" target="BRA">
      <data key="d0">441243030</data>
    </edge>
    <edge source="CHN" target="BGR">
      <data key="d0">10669584</data>
    </edge>
    <edge source="CHN" target="BDI">
      <data key="d0">53849</data>
    </edge>
    <edge source="CHN" target="BLR">
      <data key="d0">1614040</data>
    </edge>
    <edge source="CHN" target="KHM">
      <data key="d0">9000341</data>
    </edge>
    <edge source="CHN" target="CMR">
      <data key="d0">21944855</data>
    </edge>
    <edge source="CHN" target="CAN">
      <data key="d0">416761662</data>
    </edge>
    <edge source="CHN" target="CAF">
      <data key="d0">251284</data>
    </edge>
    <edge source="CHN" target="LKA">
      <data key="d0">22296851</data>
    </edge>
    <edge source="CHN" target="CHL">
      <data key="d0">194066871</data>
    </edge>
    <edge source="CHN" target="COL">
      <data key="d0">104586042</data>
    </edge>
    <edge source="CHN" target="CRI">
      <data key="d0">12655392</data>
    </edge>
    <edge source="CHN" target="HRV">
      <data key="d0">18521941</data>
    </edge>
    <edge source="CHN" target="CZE">
      <data key="d0">34421833</data>
    </edge>
    <edge source="CHN" target="BEN">
      <data key="d0">43116320</data>
    </edge>
    <edge source="CHN" target="DNK">
      <data key="d0">45029058</data>
    </edge>
    <edge source="CHN" target="ECU">
      <data key="d0">22655449</data>
    </edge>
    <edge source="CHN" target="SLV">
      <data key="d0">7010265</data>
    </edge>
    <edge source="CHN" target="ETH">
      <data key="d0">8016015</data>
    </edge>
    <edge source="CHN" target="EST">
      <data key="d0">9733542</data>
    </edge>
    <edge source="CHN" target="FIN">
      <data key="d0">26849240</data>
    </edge>
    <edge source="CHN" target="FRA">
      <data key="d0">647143576</data>
    </edge>
    <edge source="CHN" target="GEO">
      <data key="d0">4400823</data>
    </edge>
    <edge source="CHN" target="GMB">
      <data key="d0">4232588</data>
    </edge>
    <edge source="CHN" target="PSE">
      <data key="d0">455280</data>
    </edge>
    <edge source="CHN" target="DEU">
      <data key="d0">937772901</data>
    </edge>
    <edge source="CHN" target="GHA">
      <data key="d0">99748711</data>
    </edge>
    <edge source="CHN" target="GRC">
      <data key="d0">97676384</data>
    </edge>
    <edge source="CHN" target="GTM">
      <data key="d0">20453189</data>
    </edge>
    <edge source="CHN" target="HND">
      <data key="d0">4019069</data>
    </edge>
    <edge source="CHN" target="HKG">
      <data key="d0">1718743826</data>
    </edge>
    <edge source="CHN" target="HUN">
      <data key="d0">12530756</data>
    </edge>
    <edge source="CHN" target="IDN">
      <data key="d0">233292276</data>
    </edge>
    <edge source="CHN" target="IRL">
      <data key="d0">27941775</data>
    </edge>
    <edge source="CHN" target="ISR">
      <data key="d0">110799200</data>
    </edge>
    <edge source="CHN" target="ITA">
      <data key="d0">752763027</data>
    </edge>
    <edge source="CHN" target="CIV">
      <data key="d0">12485322</data>
    </edge>
    <edge source="CHN" target="JAM">
      <data key="d0">6454956</data>
    </edge>
    <edge source="CHN" target="JPN">
      <data key="d0">1688465709</data>
    </edge>
    <edge source="CHN" target="KAZ">
      <data key="d0">298509868</data>
    </edge>
    <edge source="CHN" target="JOR">
      <data key="d0">33947508</data>
    </edge>
    <edge source="CHN" target="KOR">
      <data key="d0">736950084</data>
    </edge>
    <edge source="CHN" target="KGZ">
      <data key="d0">146149905</data>
    </edge>
    <edge source="CHN" target="LBN">
      <data key="d0">30078784</data>
    </edge>
    <edge source="CHN" target="LVA">
      <data key="d0">14250125</data>
    </edge>
    <edge source="CHN" target="LTU">
      <data key="d0">4844899</data>
    </edge>
    <edge source="CHN" target="MDG">
      <data key="d0">24464920</data>
    </edge>
    <edge source="CHN" target="MWI">
      <data key="d0">3560083</data>
    </edge>
    <edge source="CHN" target="MYS">
      <data key="d0">645452957</data>
    </edge>
    <edge source="CHN" target="MRT">
      <data key="d0">9818424</data>
    </edge>
    <edge source="CHN" target="MUS">
      <data key="d0">9377826</data>
    </edge>
    <edge source="CHN" target="MEX">
      <data key="d0">389871344</data>
    </edge>
    <edge source="CHN" target="MDA">
      <data key="d0">198460</data>
    </edge>
    <edge source="CHN" target="MAR">
      <data key="d0">40442154</data>
    </edge>
    <edge source="CHN" target="MOZ">
      <data key="d0">16062636</data>
    </edge>
    <edge source="CHN" target="OMN">
      <data key="d0">9727312</data>
    </edge>
    <edge source="CHN" target="NAM">
      <data key="d0">2262610</data>
    </edge>
    <edge source="CHN" target="NLD">
      <data key="d0">612295399</data>
    </edge>
    <edge source="CHN" target="NZL">
      <data key="d0">43618229</data>
    </edge>
    <edge source="CHN" target="NIC">
      <data key="d0">7377093</data>
    </edge>
    <edge source="CHN" target="NER">
      <data key="d0">383991</data>
    </edge>
    <edge source="CHN" target="NOR">
      <data key="d0">27650918</data>
    </edge>
    <edge source="CHN" target="PAK">
      <data key="d0">133213396</data>
    </edge>
    <edge source="CHN" target="PAN">
      <data key="d0">84068381</data>
    </edge>
    <edge source="CHN" target="PRY">
      <data key="d0">13505565</data>
    </edge>
    <edge source="CHN" target="PER">
      <data key="d0">68456082</data>
    </edge>
    <edge source="CHN" target="PHL">
      <data key="d0">299713666</data>
    </edge>
    <edge source="CHN" target="POL">
      <data key="d0">183850476</data>
    </edge>
    <edge source="CHN" target="PRT">
      <data key="d0">83205077</data>
    </edge>
    <edge source="CHN" target="ROU">
      <data key="d0">29964606</data>
    </edge>
    <edge source="CHN" target="RUS">
      <data key="d0">285818582</data>
    </edge>
    <edge source="CHN" target="SAU">
      <data key="d0">393567653</data>
    </edge>
    <edge source="CHN" target="SEN">
      <data key="d0">34836825</data>
    </edge>
    <edge source="CHN" target="SRB">
      <data key="d0">3260772</data>
    </edge>
    <edge source="CHN" target="IND">
      <data key="d0">450485532</data>
    </edge>
    <edge source="CHN" target="SGP">
      <data key="d0">508683088</data>
    </edge>
    <edge source="CHN" target="SVK">
      <data key="d0">10764435</data>
    </edge>
    <edge source="CHN" target="VNM">
      <data key="d0">166097819</data>
    </edge>
    <edge source="CHN" target="SVN">
      <data key="d0">106269363</data>
    </edge>
    <edge source="CHN" target="ZAF">
      <data key="d0">232557334</data>
    </edge>
    <edge source="CHN" target="ZWE">
      <data key="d0">686326</data>
    </edge>
    <edge source="CHN" target="ESP">
      <data key="d0">672730347</data>
    </edge>
    <edge source="CHN" target="SWE">
      <data key="d0">95145680</data>
    </edge>
    <edge source="CHN" target="CHE">
      <data key="d0">55333538</data>
    </edge>
    <edge source="CHN" target="THA">
      <data key="d0">261637931</data>
    </edge>
    <edge source="CHN" target="TGO">
      <data key="d0">41712809</data>
    </edge>
    <edge source="CHN" target="ARE">
      <data key="d0">487730043</data>
    </edge>
    <edge source="CHN" target="TUN">
      <data key="d0">13005770</data>
    </edge>
    <edge source="CHN" target="TUR">
      <data key="d0">56896009</data>
    </edge>
    <edge source="CHN" target="UGA">
      <data key="d0">20038595</data>
    </edge>
    <edge source="CHN" target="UKR">
      <data key="d0">58453073</data>
    </edge>
    <edge source="CHN" target="MKD">
      <data key="d0">203199</data>
    </edge>
    <edge source="CHN" target="EGY">
      <data key="d0">110019503</data>
    </edge>
    <edge source="CHN" target="GBR">
      <data key="d0">1166828795</data>
    </edge>
    <edge source="CHN" target="TZA">
      <data key="d0">65166942</data>
    </edge>
    <edge source="CHN" target="USA">
      <data key="d0">5694614868</data>
    </edge>
    <edge source="CHN" target="BFA">
      <data key="d0">119563</data>
    </edge>
    <edge source="CHN" target="URY">
      <data key="d0">21571127</data>
    </edge>
    <edge source="DNK" target="AUS">
      <data key="d0">818714</data>
    </edge>
    <edge source="DNK" target="AUT">
      <data key="d0">830328</data>
    </edge>
    <edge source="DNK" target="BEL">
      <data key="d0">2045942</data>
    </edge>
    <edge source="DNK" target="BRA">
      <data key="d0">25097</data>
    </edge>
    <edge source="DNK" target="BGR">
      <data key="d0">79468</data>
    </edge>
    <edge source="DNK" target="CAN">
      <data key="d0">273171</data>
    </edge>
    <edge source="DNK" target="CHL">
      <data key="d0">32749</data>
    </edge>
    <edge source="DNK" target="CHN">
      <data key="d0">293374</data>
    </edge>
    <edge source="DNK" target="HRV">
      <data key="d0">75573</data>
    </edge>
    <edge source="DNK" target="CZE">
      <data key="d0">393361</data>
    </edge>
    <edge source="DNK" target="EST">
      <data key="d0">501942</data>
    </edge>
    <edge source="DNK" target="FIN">
      <data key="d0">6370737</data>
    </edge>
    <edge source="DNK" target="FRA">
      <data key="d0">5918477</data>
    </edge>
    <edge source="DNK" target="DEU">
      <data key="d0">23173506</data>
    </edge>
    <edge source="DNK" target="GRC">
      <data key="d0">132210</data>
    </edge>
    <edge source="DNK" target="HKG">
      <data key="d0">1598726</data>
    </edge>
    <edge source="DNK" target="HUN">
      <data key="d0">327993</data>
    </edge>
    <edge source="DNK" target="IRL">
      <data key="d0">386061</data>
    </edge>
    <edge source="DNK" target="ISR">
      <data key="d0">130514</data>
    </edge>
    <edge source="DNK" target="ITA">
      <data key="d0">2859037</data>
    </edge>
    <edge source="DNK" target="JPN">
      <data key="d0">528198</data>
    </edge>
    <edge source="DNK" target="KAZ">
      <data key="d0">25691</data>
    </edge>
    <edge source="DNK" target="JOR">
      <data key="d0">13284</data>
    </edge>
    <edge source="DNK" target="KOR">
      <data key="d0">99161</data>
    </edge>
    <edge source="DNK" target="LBN">
      <data key="d0">48565</data>
    </edge>
    <edge source="DNK" target="LVA">
      <data key="d0">294601</data>
    </edge>
    <edge source="DNK" target="LTU">
      <data key="d0">269880</data>
    </edge>
    <edge source="DNK" target="MYS">
      <data key="d0">33897</data>
    </edge>
    <edge source="DNK" target="MEX">
      <data key="d0">56041</data>
    </edge>
    <edge source="DNK" target="NLD">
      <data key="d0">6846766</data>
    </edge>
    <edge source="DNK" target="NZL">
      <data key="d0">143192</data>
    </edge>
    <edge source="DNK" target="NOR">
      <data key="d0">15765432</data>
    </edge>
    <edge source="DNK" target="PAK">
      <data key="d0">14977</data>
    </edge>
    <edge source="DNK" target="PER">
      <data key="d0">23690</data>
    </edge>
    <edge source="DNK" target="POL">
      <data key="d0">2077042</data>
    </edge>
    <edge source="DNK" target="PRT">
      <data key="d0">476065</data>
    </edge>
    <edge source="DNK" target="ROU">
      <data key="d0">190120</data>
    </edge>
    <edge source="DNK" target="RUS">
      <data key="d0">238310</data>
    </edge>
    <edge source="DNK" target="SAU">
      <data key="d0">230906</data>
    </edge>
    <edge source="DNK" target="SRB">
      <data key="d0">163123</data>
    </edge>
    <edge source="DNK" target="IND">
      <data key="d0">123991</data>
    </edge>
    <edge source="DNK" target="SGP">
      <data key="d0">318445</data>
    </edge>
    <edge source="DNK" target="SVK">
      <data key="d0">183390</data>
    </edge>
    <edge source="DNK" target="VNM">
      <data key="d0">54418</data>
    </edge>
    <edge source="DNK" target="SVN">
      <data key="d0">40026</data>
    </edge>
    <edge source="DNK" target="ZAF">
      <data key="d0">85165</data>
    </edge>
    <edge source="DNK" target="ESP">
      <data key="d0">2230755</data>
    </edge>
    <edge source="DNK" target="SWE">
      <data key="d0">29496679</data>
    </edge>
    <edge source="DNK" target="CHE">
      <data key="d0">2790195</data>
    </edge>
    <edge source="DNK" target="THA">
      <data key="d0">55107</data>
    </edge>
    <edge source="DNK" target="ARE">
      <data key="d0">310331</data>
    </edge>
    <edge source="DNK" target="TUR">
      <data key="d0">263959</data>
    </edge>
    <edge source="DNK" target="UKR">
      <data key="d0">206787</data>
    </edge>
    <edge source="DNK" target="MKD">
      <data key="d0">23729</data>
    </edge>
    <edge source="DNK" target="EGY">
      <data key="d0">15465</data>
    </edge>
    <edge source="DNK" target="GBR">
      <data key="d0">5172084</data>
    </edge>
    <edge source="DNK" target="USA">
      <data key="d0">1494929</data>
    </edge>
    <edge source="FIN" target="AUS">
      <data key="d0">334334</data>
    </edge>
    <edge source="FIN" target="AUT">
      <data key="d0">83204</data>
    </edge>
    <edge source="FIN" target="BEL">
      <data key="d0">1827794</data>
    </edge>
    <edge source="FIN" target="BGR">
      <data key="d0">24655</data>
    </edge>
    <edge source="FIN" target="CAN">
      <data key="d0">43518</data>
    </edge>
    <edge source="FIN" target="CHN">
      <data key="d0">128387</data>
    </edge>
    <edge source="FIN" target="CZE">
      <data key="d0">36758</data>
    </edge>
    <edge source="FIN" target="DNK">
      <data key="d0">358979</data>
    </edge>
    <edge source="FIN" target="EST">
      <data key="d0">790622</data>
    </edge>
    <edge source="FIN" target="FRA">
      <data key="d0">1501701</data>
    </edge>
    <edge source="FIN" target="DEU">
      <data key="d0">1048487</data>
    </edge>
    <edge source="FIN" target="HKG">
      <data key="d0">314898</data>
    </edge>
    <edge source="FIN" target="ITA">
      <data key="d0">428659</data>
    </edge>
    <edge source="FIN" target="JPN">
      <data key="d0">6224001</data>
    </edge>
    <edge source="FIN" target="KAZ">
      <data key="d0">20351</data>
    </edge>
    <edge source="FIN" target="KOR">
      <data key="d0">262266</data>
    </edge>
    <edge source="FIN" target="LVA">
      <data key="d0">289582</data>
    </edge>
    <edge source="FIN" target="LTU">
      <data key="d0">147088</data>
    </edge>
    <edge source="FIN" target="MEX">
      <data key="d0">12908</data>
    </edge>
    <edge source="FIN" target="NLD">
      <data key="d0">59429</data>
    </edge>
    <edge source="FIN" target="NZL">
      <data key="d0">11214</data>
    </edge>
    <edge source="FIN" target="NOR">
      <data key="d0">455302</data>
    </edge>
    <edge source="FIN" target="POL">
      <data key="d0">68957</data>
    </edge>
    <edge source="FIN" target="PRT">
      <data key="d0">15544</data>
    </edge>
    <edge source="FIN" target="RUS">
      <data key="d0">3511842</data>
    </edge>
    <edge source="FIN" target="SRB">
      <data key="d0">22597</data>
    </edge>
    <edge source="FIN" target="IND">
      <data key="d0">36570</data>
    </edge>
    <edge source="FIN" target="SGP">
      <data key="d0">106540</data>
    </edge>
    <edge source="FIN" target="SVK">
      <data key="d0">26526</data>
    </edge>
    <edge source="FIN" target="SVN">
      <data key="d0">32339</data>
    </edge>
    <edge source="FIN" target="ESP">
      <data key="d0">74877</data>
    </edge>
    <edge source="FIN" target="SWE">
      <data key="d0">2520907</data>
    </edge>
    <edge source="FIN" target="CHE">
      <data key="d0">470970</data>
    </edge>
    <edge source="FIN" target="THA">
      <data key="d0">217449</data>
    </edge>
    <edge source="FIN" target="ARE">
      <data key="d0">38391</data>
    </edge>
    <edge source="FIN" target="GBR">
      <data key="d0">297206</data>
    </edge>
    <edge source="FIN" target="USA">
      <data key="d0">1289441</data>
    </edge>
    <edge source="FRA" target="ALB">
      <data key="d0">15366</data>
    </edge>
    <edge source="FRA" target="DZA">
      <data key="d0">1221781</data>
    </edge>
    <edge source="FRA" target="AZE">
      <data key="d0">645822</data>
    </edge>
    <edge source="FRA" target="ARG">
      <data key="d0">1940777</data>
    </edge>
    <edge source="FRA" target="AUS">
      <data key="d0">38359316</data>
    </edge>
    <edge source="FRA" target="AUT">
      <data key="d0">59548235</data>
    </edge>
    <edge source="FRA" target="ARM">
      <data key="d0">69709</data>
    </edge>
    <edge source="FRA" target="BEL">
      <data key="d0">109186871</data>
    </edge>
    <edge source="FRA" target="BRA">
      <data key="d0">13237197</data>
    </edge>
    <edge source="FRA" target="BGR">
      <data key="d0">1626353</data>
    </edge>
    <edge source="FRA" target="BDI">
      <data key="d0">25697</data>
    </edge>
    <edge source="FRA" target="BLR">
      <data key="d0">124253</data>
    </edge>
    <edge source="FRA" target="KHM">
      <data key="d0">275318</data>
    </edge>
    <edge source="FRA" target="CMR">
      <data key="d0">507000</data>
    </edge>
    <edge source="FRA" target="CAN">
      <data key="d0">46093821</data>
    </edge>
    <edge source="FRA" target="CHL">
      <data key="d0">14250030</data>
    </edge>
    <edge source="FRA" target="CHN">
      <data key="d0">186944238</data>
    </edge>
    <edge source="FRA" target="COL">
      <data key="d0">2933086</data>
    </edge>
    <edge source="FRA" target="CRI">
      <data key="d0">24694</data>
    </edge>
    <edge source="FRA" target="HRV">
      <data key="d0">1368163</data>
    </edge>
    <edge source="FRA" target="CZE">
      <data key="d0">23639720</data>
    </edge>
    <edge source="FRA" target="BEN">
      <data key="d0">233032</data>
    </edge>
    <edge source="FRA" target="DNK">
      <data key="d0">16625713</data>
    </edge>
    <edge source="FRA" target="ECU">
      <data key="d0">12966</data>
    </edge>
    <edge source="FRA" target="SLV">
      <data key="d0">65531</data>
    </edge>
    <edge source="FRA" target="EST">
      <data key="d0">752725</data>
    </edge>
    <edge source="FRA" target="FIN">
      <data key="d0">10912712</data>
    </edge>
    <edge source="FRA" target="GEO">
      <data key="d0">201248</data>
    </edge>
    <edge source="FRA" target="DEU">
      <data key="d0">365764369</data>
    </edge>
    <edge source="FRA" target="GHA">
      <data key="d0">51115</data>
    </edge>
    <edge source="FRA" target="GRC">
      <data key="d0">21380653</data>
    </edge>
    <edge source="FRA" target="GTM">
      <data key="d0">44206</data>
    </edge>
    <edge source="FRA" target="HND">
      <data key="d0">10154</data>
    </edge>
    <edge source="FRA" target="HKG">
      <data key="d0">754753188</data>
    </edge>
    <edge source="FRA" target="HUN">
      <data key="d0">9506938</data>
    </edge>
    <edge source="FRA" target="IDN">
      <data key="d0">3684441</data>
    </edge>
    <edge source="FRA" target="IRL">
      <data key="d0">13629113</data>
    </edge>
    <edge source="FRA" target="ISR">
      <data key="d0">5189216</data>
    </edge>
    <edge source="FRA" target="ITA">
      <data key="d0">583755590</data>
    </edge>
    <edge source="FRA" target="CIV">
      <data key="d0">1883579</data>
    </edge>
    <edge source="FRA" target="JAM">
      <data key="d0">25550</data>
    </edge>
    <edge source="FRA" target="JPN">
      <data key="d0">302376170</data>
    </edge>
    <edge source="FRA" target="KAZ">
      <data key="d0">4053540</data>
    </edge>
    <edge source="FRA" target="JOR">
      <data key="d0">71107</data>
    </edge>
    <edge source="FRA" target="KOR">
      <data key="d0">155023545</data>
    </edge>
    <edge source="FRA" target="LBN">
      <data key="d0">9601971</data>
    </edge>
    <edge source="FRA" target="LVA">
      <data key="d0">686577</data>
    </edge>
    <edge source="FRA" target="LTU">
      <data key="d0">1681217</data>
    </edge>
    <edge source="FRA" target="MDG">
      <data key="d0">1038991</data>
    </edge>
    <edge source="FRA" target="MYS">
      <data key="d0">11465460</data>
    </edge>
    <edge source="FRA" target="MRT">
      <data key="d0">204725</data>
    </edge>
    <edge source="FRA" target="MUS">
      <data key="d0">857689</data>
    </edge>
    <edge source="FRA" target="MEX">
      <data key="d0">35898837</data>
    </edge>
    <edge source="FRA" target="MDA">
      <data key="d0">85762</data>
    </edge>
    <edge source="FRA" target="MAR">
      <data key="d0">6815965</data>
    </edge>
    <edge source="FRA" target="OMN">
      <data key="d0">126521</data>
    </edge>
    <edge source="FRA" target="NLD">
      <data key="d0">72784332</data>
    </edge>
    <edge source="FRA" target="NZL">
      <data key="d0">2149573</data>
    </edge>
    <edge source="FRA" target="NER">
      <data key="d0">108279</data>
    </edge>
    <edge source="FRA" target="NOR">
      <data key="d0">8035892</data>
    </edge>
    <edge source="FRA" target="PAK">
      <data key="d0">22451</data>
    </edge>
    <edge source="FRA" target="PAN">
      <data key="d0">4305205</data>
    </edge>
    <edge source="FRA" target="PRY">
      <data key="d0">98346</data>
    </edge>
    <edge source="FRA" target="PER">
      <data key="d0">708117</data>
    </edge>
    <edge source="FRA" target="PHL">
      <data key="d0">3672889</data>
    </edge>
    <edge source="FRA" target="POL">
      <data key="d0">25477784</data>
    </edge>
    <edge source="FRA" target="PRT">
      <data key="d0">23965837</data>
    </edge>
    <edge source="FRA" target="ROU">
      <data key="d0">5220090</data>
    </edge>
    <edge source="FRA" target="RUS">
      <data key="d0">44017277</data>
    </edge>
    <edge source="FRA" target="SAU">
      <data key="d0">12378750</data>
    </edge>
    <edge source="FRA" target="SEN">
      <data key="d0">802738</data>
    </edge>
    <edge source="FRA" target="SRB">
      <data key="d0">1368137</data>
    </edge>
    <edge source="FRA" target="IND">
      <data key="d0">4794249</data>
    </edge>
    <edge source="FRA" target="SGP">
      <data key="d0">742673568</data>
    </edge>
    <edge source="FRA" target="SVK">
      <data key="d0">3971502</data>
    </edge>
    <edge source="FRA" target="VNM">
      <data key="d0">6049776</data>
    </edge>
    <edge source="FRA" target="SVN">
      <data key="d0">1065509</data>
    </edge>
    <edge source="FRA" target="ZAF">
      <data key="d0">8040752</data>
    </edge>
    <edge source="FRA" target="ESP">
      <data key="d0">193586589</data>
    </edge>
    <edge source="FRA" target="SWE">
      <data key="d0">20170208</data>
    </edge>
    <edge source="FRA" target="CHE">
      <data key="d0">158842329</data>
    </edge>
    <edge source="FRA" target="THA">
      <data key="d0">25044717</data>
    </edge>
    <edge source="FRA" target="TGO">
      <data key="d0">330695</data>
    </edge>
    <edge source="FRA" target="ARE">
      <data key="d0">160740512</data>
    </edge>
    <edge source="FRA" target="TUN">
      <data key="d0">2491337</data>
    </edge>
    <edge source="FRA" target="TUR">
      <data key="d0">40261980</data>
    </edge>
    <edge source="FRA" target="UGA">
      <data key="d0">11394</data>
    </edge>
    <edge source="FRA" target="UKR">
      <data key="d0">8087106</data>
    </edge>
    <edge source="FRA" target="MKD">
      <data key="d0">71984</data>
    </edge>
    <edge source="FRA" target="EGY">
      <data key="d0">368096</data>
    </edge>
    <edge source="FRA" target="GBR">
      <data key="d0">522731100</data>
    </edge>
    <edge source="FRA" target="USA">
      <data key="d0">815610253</data>
    </edge>
    <edge source="FRA" target="BFA">
      <data key="d0">97920</data>
    </edge>
    <edge source="FRA" target="URY">
      <data key="d0">1087738</data>
    </edge>
    <edge source="GHA" target="CIV">
      <data key="d0">25008</data>
    </edge>
    <edge source="GHA" target="BFA">
      <data key="d0">131033</data>
    </edge>
    <edge source="HKG" target="DZA">
      <data key="d0">124836</data>
    </edge>
    <edge source="HKG" target="AZE">
      <data key="d0">113466</data>
    </edge>
    <edge source="HKG" target="ARG">
      <data key="d0">3979867</data>
    </edge>
    <edge source="HKG" target="AUS">
      <data key="d0">165060191</data>
    </edge>
    <edge source="HKG" target="AUT">
      <data key="d0">5840482</data>
    </edge>
    <edge source="HKG" target="BEL">
      <data key="d0">8831097</data>
    </edge>
    <edge source="HKG" target="BOL">
      <data key="d0">414796</data>
    </edge>
    <edge source="HKG" target="BRA">
      <data key="d0">7423328</data>
    </edge>
    <edge source="HKG" target="BGR">
      <data key="d0">186166</data>
    </edge>
    <edge source="HKG" target="BLR">
      <data key="d0">14282</data>
    </edge>
    <edge source="HKG" target="KHM">
      <data key="d0">9750778</data>
    </edge>
    <edge source="HKG" target="CMR">
      <data key="d0">64264</data>
    </edge>
    <edge source="HKG" target="CAN">
      <data key="d0">57382856</data>
    </edge>
    <edge source="HKG" target="LKA">
      <data key="d0">468400</data>
    </edge>
    <edge source="HKG" target="CHL">
      <data key="d0">4888305</data>
    </edge>
    <edge source="HKG" target="CHN">
      <data key="d0">626574789</data>
    </edge>
    <edge source="HKG" target="COL">
      <data key="d0">1414408</data>
    </edge>
    <edge source="HKG" target="CRI">
      <data key="d0">462987</data>
    </edge>
    <edge source="HKG" target="HRV">
      <data key="d0">198275</data>
    </edge>
    <edge source="HKG" target="CZE">
      <data key="d0">3475612</data>
    </edge>
    <edge source="HKG" target="DNK">
      <data key="d0">8571754</data>
    </edge>
    <edge source="HKG" target="ECU">
      <data key="d0">531633</data>
    </edge>
    <edge source="HKG" target="SLV">
      <data key="d0">967271</data>
    </edge>
    <edge source="HKG" target="ETH">
      <data key="d0">80809</data>
    </edge>
    <edge source="HKG" target="EST">
      <data key="d0">1631725</data>
    </edge>
    <edge source="HKG" target="FIN">
      <data key="d0">1521367</data>
    </edge>
    <edge source="HKG" target="FRA">
      <data key="d0">134594716</data>
    </edge>
    <edge source="HKG" target="GEO">
      <data key="d0">59470</data>
    </edge>
    <edge source="HKG" target="DEU">
      <data key="d0">113964640</data>
    </edge>
    <edge source="HKG" target="GHA">
      <data key="d0">26955</data>
    </edge>
    <edge source="HKG" target="GRC">
      <data key="d0">2139510</data>
    </edge>
    <edge source="HKG" target="GTM">
      <data key="d0">601010</data>
    </edge>
    <edge source="HKG" target="HND">
      <data key="d0">64424</data>
    </edge>
    <edge source="HKG" target="HUN">
      <data key="d0">834573</data>
    </edge>
    <edge source="HKG" target="IDN">
      <data key="d0">20500081</data>
    </edge>
    <edge source="HKG" target="IRL">
      <data key="d0">664973</data>
    </edge>
    <edge source="HKG" target="ISR">
      <data key="d0">4719295</data>
    </edge>
    <edge source="HKG" target="ITA">
      <data key="d0">138830228</data>
    </edge>
    <edge source="HKG" target="CIV">
      <data key="d0">14522</data>
    </edge>
    <edge source="HKG" target="JAM">
      <data key="d0">19228</data>
    </edge>
    <edge source="HKG" target="JPN">
      <data key="d0">426110575</data>
    </edge>
    <edge source="HKG" target="KAZ">
      <data key="d0">931959</data>
    </edge>
    <edge source="HKG" target="JOR">
      <data key="d0">980341</data>
    </edge>
    <edge source="HKG" target="KOR">
      <data key="d0">290785787</data>
    </edge>
    <edge source="HKG" target="KGZ">
      <data key="d0">11231</data>
    </edge>
    <edge source="HKG" target="LBN">
      <data key="d0">1951434</data>
    </edge>
    <edge source="HKG" target="LVA">
      <data key="d0">950035</data>
    </edge>
    <edge source="HKG" target="LTU">
      <data key="d0">205640</data>
    </edge>
    <edge source="HKG" target="MWI">
      <data key="d0">24264</data>
    </edge>
    <edge source="HKG" target="MYS">
      <data key="d0">23678520</data>
    </edge>
    <edge source="HKG" target="MUS">
      <data key="d0">515479</data>
    </edge>
    <edge source="HKG" target="MEX">
      <data key="d0">32192861</data>
    </edge>
    <edge source="HKG" target="MDA">
      <data key="d0">39692</data>
    </edge>
    <edge source="HKG" target="MAR">
      <data key="d0">113340</data>
    </edge>
    <edge source="HKG" target="MOZ">
      <data key="d0">14569</data>
    </edge>
    <edge source="HKG" target="OMN">
      <data key="d0">1300967</data>
    </edge>
    <edge source="HKG" target="NLD">
      <data key="d0">65412051</data>
    </edge>
    <edge source="HKG" target="NZL">
      <data key="d0">12958467</data>
    </edge>
    <edge source="HKG" target="NIC">
      <data key="d0">10049</data>
    </edge>
    <edge source="HKG" target="NOR">
      <data key="d0">2533778</data>
    </edge>
    <edge source="HKG" target="PAK">
      <data key="d0">276792</data>
    </edge>
    <edge source="HKG" target="PAN">
      <data key="d0">8155209</data>
    </edge>
    <edge source="HKG" target="PRY">
      <data key="d0">72845</data>
    </edge>
    <edge source="HKG" target="PER">
      <data key="d0">2543205</data>
    </edge>
    <edge source="HKG" target="PHL">
      <data key="d0">30208966</data>
    </edge>
    <edge source="HKG" target="POL">
      <data key="d0">7098848</data>
    </edge>
    <edge source="HKG" target="PRT">
      <data key="d0">1054373</data>
    </edge>
    <edge source="HKG" target="ROU">
      <data key="d0">730011</data>
    </edge>
    <edge source="HKG" target="RUS">
      <data key="d0">6661536</data>
    </edge>
    <edge source="HKG" target="SAU">
      <data key="d0">12688588</data>
    </edge>
    <edge source="HKG" target="SRB">
      <data key="d0">173323</data>
    </edge>
    <edge source="HKG" target="IND">
      <data key="d0">10851005</data>
    </edge>
    <edge source="HKG" target="SGP">
      <data key="d0">87467079</data>
    </edge>
    <edge source="HKG" target="SVK">
      <data key="d0">408114</data>
    </edge>
    <edge source="HKG" target="VNM">
      <data key="d0">9384046</data>
    </edge>
    <edge source="HKG" target="SVN">
      <data key="d0">393401</data>
    </edge>
    <edge source="HKG" target="ZAF">
      <data key="d0">7911769</data>
    </edge>
    <edge source="HKG" target="ZWE">
      <data key="d0">11069</data>
    </edge>
    <edge source="HKG" target="ESP">
      <data key="d0">44832126</data>
    </edge>
    <edge source="HKG" target="SWE">
      <data key="d0">9272203</data>
    </edge>
    <edge source="HKG" target="CHE">
      <data key="d0">50348459</data>
    </edge>
    <edge source="HKG" target="THA">
      <data key="d0">48224991</data>
    </edge>
    <edge source="HKG" target="ARE">
      <data key="d0">50640131</data>
    </edge>
    <edge source="HKG" target="TUN">
      <data key="d0">82157</data>
    </edge>
    <edge source="HKG" target="TUR">
      <data key="d0">5489777</data>
    </edge>
    <edge source="HKG" target="UGA">
      <data key="d0">22241</data>
    </edge>
    <edge source="HKG" target="UKR">
      <data key="d0">593403</data>
    </edge>
    <edge source="HKG" target="MKD">
      <data key="d0">163684</data>
    </edge>
    <edge source="HKG" target="EGY">
      <data key="d0">1161371</data>
    </edge>
    <edge source="HKG" target="GBR">
      <data key="d0">162090747</data>
    </edge>
    <edge source="HKG" target="USA">
      <data key="d0">1001769392</data>
    </edge>
    <edge source="HKG" target="URY">
      <data key="d0">721991</data>
    </edge>
    <edge source="IDN" target="DZA">
      <data key="d0">10974</data>
    </edge>
    <edge source="IDN" target="ARG">
      <data key="d0">464252</data>
    </edge>
    <edge source="IDN" target="AUS">
      <data key="d0">5867479</data>
    </edge>
    <edge source="IDN" target="AUT">
      <data key="d0">146335</data>
    </edge>
    <edge source="IDN" target="BEL">
      <data key="d0">25113510</data>
    </edge>
    <edge source="IDN" target="BOL">
      <data key="d0">16213</data>
    </edge>
    <edge source="IDN" target="BRA">
      <data key="d0">2691489</data>
    </edge>
    <edge source="IDN" target="CMR">
      <data key="d0">13127</data>
    </edge>
    <edge source="IDN" target="CAN">
      <data key="d0">4274063</data>
    </edge>
    <edge source="IDN" target="CHL">
      <data key="d0">1418199</data>
    </edge>
    <edge source="IDN" target="CHN">
      <data key="d0">9920019</data>
    </edge>
    <edge source="IDN" target="COL">
      <data key="d0">445783</data>
    </edge>
    <edge source="IDN" target="CRI">
      <data key="d0">17011</data>
    </edge>
    <edge source="IDN" target="CZE">
      <data key="d0">1144529</data>
    </edge>
    <edge source="IDN" target="DNK">
      <data key="d0">46162</data>
    </edge>
    <edge source="IDN" target="ECU">
      <data key="d0">19540</data>
    </edge>
    <edge source="IDN" target="FRA">
      <data key="d0">3451317</data>
    </edge>
    <edge source="IDN" target="DEU">
      <data key="d0">14137651</data>
    </edge>
    <edge source="IDN" target="GRC">
      <data key="d0">643877</data>
    </edge>
    <edge source="IDN" target="HKG">
      <data key="d0">6434865</data>
    </edge>
    <edge source="IDN" target="HUN">
      <data key="d0">14656</data>
    </edge>
    <edge source="IDN" target="IRL">
      <data key="d0">27470</data>
    </edge>
    <edge source="IDN" target="ISR">
      <data key="d0">377415</data>
    </edge>
    <edge source="IDN" target="ITA">
      <data key="d0">11041158</data>
    </edge>
    <edge source="IDN" target="JPN">
      <data key="d0">21572178</data>
    </edge>
    <edge source="IDN" target="JOR">
      <data key="d0">18021</data>
    </edge>
    <edge source="IDN" target="KOR">
      <data key="d0">5442376</data>
    </edge>
    <edge source="IDN" target="LVA">
      <data key="d0">188014</data>
    </edge>
    <edge source="IDN" target="LTU">
      <data key="d0">162385</data>
    </edge>
    <edge source="IDN" target="MYS">
      <data key="d0">1914154</data>
    </edge>
    <edge source="IDN" target="MUS">
      <data key="d0">19662</data>
    </edge>
    <edge source="IDN" target="MEX">
      <data key="d0">3574538</data>
    </edge>
    <edge source="IDN" target="MAR">
      <data key="d0">451483</data>
    </edge>
    <edge source="IDN" target="NLD">
      <data key="d0">21807453</data>
    </edge>
    <edge source="IDN" target="NZL">
      <data key="d0">607456</data>
    </edge>
    <edge source="IDN" target="NOR">
      <data key="d0">202633</data>
    </edge>
    <edge source="IDN" target="PAK">
      <data key="d0">22767</data>
    </edge>
    <edge source="IDN" target="PAN">
      <data key="d0">1019666</data>
    </edge>
    <edge source="IDN" target="PER">
      <data key="d0">431872</data>
    </edge>
    <edge source="IDN" target="PHL">
      <data key="d0">3090856</data>
    </edge>
    <edge source="IDN" target="POL">
      <data key="d0">236398</data>
    </edge>
    <edge source="IDN" target="PRT">
      <data key="d0">39689</data>
    </edge>
    <edge source="IDN" target="RUS">
      <data key="d0">1593024</data>
    </edge>
    <edge source="IDN" target="SAU">
      <data key="d0">1128777</data>
    </edge>
    <edge source="IDN" target="IND">
      <data key="d0">1818681</data>
    </edge>
    <edge source="IDN" target="SGP">
      <data key="d0">9593616</data>
    </edge>
    <edge source="IDN" target="SVK">
      <data key="d0">20247</data>
    </edge>
    <edge source="IDN" target="VNM">
      <data key="d0">115975</data>
    </edge>
    <edge source="IDN" target="SVN">
      <data key="d0">23562</data>
    </edge>
    <edge source="IDN" target="ZAF">
      <data key="d0">2737491</data>
    </edge>
    <edge source="IDN" target="ESP">
      <data key="d0">1515568</data>
    </edge>
    <edge source="IDN" target="SWE">
      <data key="d0">136919</data>
    </edge>
    <edge source="IDN" target="CHE">
      <data key="d0">234325</data>
    </edge>
    <edge source="IDN" target="THA">
      <data key="d0">1465209</data>
    </edge>
    <edge source="IDN" target="ARE">
      <data key="d0">4977881</data>
    </edge>
    <edge source="IDN" target="TUR">
      <data key="d0">834859</data>
    </edge>
    <edge source="IDN" target="UKR">
      <data key="d0">48674</data>
    </edge>
    <edge source="IDN" target="EGY">
      <data key="d0">75278</data>
    </edge>
    <edge source="IDN" target="GBR">
      <data key="d0">6999297</data>
    </edge>
    <edge source="IDN" target="USA">
      <data key="d0">83473805</data>
    </edge>
    <edge source="IDN" target="URY">
      <data key="d0">173286</data>
    </edge>
    <edge source="ISR" target="AZE">
      <data key="d0">28000</data>
    </edge>
    <edge source="ISR" target="AUS">
      <data key="d0">73000</data>
    </edge>
    <edge source="ISR" target="AUT">
      <data key="d0">59000</data>
    </edge>
    <edge source="ISR" target="BEL">
      <data key="d0">191000</data>
    </edge>
    <edge source="ISR" target="BRA">
      <data key="d0">24000</data>
    </edge>
    <edge source="ISR" target="CAN">
      <data key="d0">110000</data>
    </edge>
    <edge source="ISR" target="CHL">
      <data key="d0">12000</data>
    </edge>
    <edge source="ISR" target="CHN">
      <data key="d0">25000</data>
    </edge>
    <edge source="ISR" target="COL">
      <data key="d0">14000</data>
    </edge>
    <edge source="ISR" target="CRI">
      <data key="d0">13000</data>
    </edge>
    <edge source="ISR" target="CZE">
      <data key="d0">53000</data>
    </edge>
    <edge source="ISR" target="DNK">
      <data key="d0">15000</data>
    </edge>
    <edge source="ISR" target="FIN">
      <data key="d0">73000</data>
    </edge>
    <edge source="ISR" target="FRA">
      <data key="d0">160000</data>
    </edge>
    <edge source="ISR" target="DEU">
      <data key="d0">454000</data>
    </edge>
    <edge source="ISR" target="GTM">
      <data key="d0">37000</data>
    </edge>
    <edge source="ISR" target="HND">
      <data key="d0">10000</data>
    </edge>
    <edge source="ISR" target="HKG">
      <data key="d0">2296000</data>
    </edge>
    <edge source="ISR" target="ITA">
      <data key="d0">30000</data>
    </edge>
    <edge source="ISR" target="JPN">
      <data key="d0">25000</data>
    </edge>
    <edge source="ISR" target="JOR">
      <data key="d0">10000</data>
    </edge>
    <edge source="ISR" target="KOR">
      <data key="d0">550000</data>
    </edge>
    <edge source="ISR" target="LVA">
      <data key="d0">21000</data>
    </edge>
    <edge source="ISR" target="MEX">
      <data key="d0">117000</data>
    </edge>
    <edge source="ISR" target="NLD">
      <data key="d0">353000</data>
    </edge>
    <edge source="ISR" target="PER">
      <data key="d0">17000</data>
    </edge>
    <edge source="ISR" target="POL">
      <data key="d0">48000</data>
    </edge>
    <edge source="ISR" target="ROU">
      <data key="d0">37000</data>
    </edge>
    <edge source="ISR" target="SGP">
      <data key="d0">206000</data>
    </edge>
    <edge source="ISR" target="SVK">
      <data key="d0">34000</data>
    </edge>
    <edge source="ISR" target="SVN">
      <data key="d0">85000</data>
    </edge>
    <edge source="ISR" target="ZAF">
      <data key="d0">76000</data>
    </edge>
    <edge source="ISR" target="ESP">
      <data key="d0">50000</data>
    </edge>
    <edge source="ISR" target="CHE">
      <data key="d0">413000</data>
    </edge>
    <edge source="ISR" target="THA">
      <data key="d0">24000</data>
    </edge>
    <edge source="ISR" target="TGO">
      <data key="d0">17000</data>
    </edge>
    <edge source="ISR" target="TUR">
      <data key="d0">40000</data>
    </edge>
    <edge source="ISR" target="UKR">
      <data key="d0">85000</data>
    </edge>
    <edge source="ISR" target="GBR">
      <data key="d0">452000</data>
    </edge>
    <edge source="ISR" target="USA">
      <data key="d0">3196000</data>
    </edge>
    <edge source="ISR" target="BFA">
      <data key="d0">13000</data>
    </edge>
    <edge source="KOR" target="DZA">
      <data key="d0">56575</data>
    </edge>
    <edge source="KOR" target="ARG">
      <data key="d0">263006</data>
    </edge>
    <edge source="KOR" target="AUS">
      <data key="d0">1918836</data>
    </edge>
    <edge source="KOR" target="AUT">
      <data key="d0">757821</data>
    </edge>
    <edge source="KOR" target="BEL">
      <data key="d0">85393</data>
    </edge>
    <edge source="KOR" target="BRA">
      <data key="d0">223970</data>
    </edge>
    <edge source="KOR" target="BGR">
      <data key="d0">25405</data>
    </edge>
    <edge source="KOR" target="KHM">
      <data key="d0">221578</data>
    </edge>
    <edge source="KOR" target="CAN">
      <data key="d0">2975801</data>
    </edge>
    <edge source="KOR" target="LKA">
      <data key="d0">92372</data>
    </edge>
    <edge source="KOR" target="CHL">
      <data key="d0">197298</data>
    </edge>
    <edge source="KOR" target="CHN">
      <data key="d0">40637586</data>
    </edge>
    <edge source="KOR" target="COL">
      <data key="d0">751228</data>
    </edge>
    <edge source="KOR" target="CZE">
      <data key="d0">253274</data>
    </edge>
    <edge source="KOR" target="DNK">
      <data key="d0">35240</data>
    </edge>
    <edge source="KOR" target="SLV">
      <data key="d0">11264</data>
    </edge>
    <edge source="KOR" target="ETH">
      <data key="d0">49332</data>
    </edge>
    <edge source="KOR" target="EST">
      <data key="d0">10054</data>
    </edge>
    <edge source="KOR" target="FIN">
      <data key="d0">148890</data>
    </edge>
    <edge source="KOR" target="FRA">
      <data key="d0">1407571</data>
    </edge>
    <edge source="KOR" target="DEU">
      <data key="d0">17323169</data>
    </edge>
    <edge source="KOR" target="GHA">
      <data key="d0">357631</data>
    </edge>
    <edge source="KOR" target="GRC">
      <data key="d0">185943</data>
    </edge>
    <edge source="KOR" target="GTM">
      <data key="d0">38467</data>
    </edge>
    <edge source="KOR" target="HKG">
      <data key="d0">21471860</data>
    </edge>
    <edge source="KOR" target="HUN">
      <data key="d0">118036</data>
    </edge>
    <edge source="KOR" target="IDN">
      <data key="d0">732605</data>
    </edge>
    <edge source="KOR" target="IRL">
      <data key="d0">91775</data>
    </edge>
    <edge source="KOR" target="ISR">
      <data key="d0">289037</data>
    </edge>
    <edge source="KOR" target="ITA">
      <data key="d0">3852008</data>
    </edge>
    <edge source="KOR" target="JPN">
      <data key="d0">50003171</data>
    </edge>
    <edge source="KOR" target="KAZ">
      <data key="d0">426726</data>
    </edge>
    <edge source="KOR" target="JOR">
      <data key="d0">42986</data>
    </edge>
    <edge source="KOR" target="KGZ">
      <data key="d0">13762</data>
    </edge>
    <edge source="KOR" target="LBN">
      <data key="d0">81068</data>
    </edge>
    <edge source="KOR" target="LVA">
      <data key="d0">17300</data>
    </edge>
    <edge source="KOR" target="LTU">
      <data key="d0">35994</data>
    </edge>
    <edge source="KOR" target="MWI">
      <data key="d0">10105</data>
    </edge>
    <edge source="KOR" target="MYS">
      <data key="d0">2320804</data>
    </edge>
    <edge source="KOR" target="MUS">
      <data key="d0">26182</data>
    </edge>
    <edge source="KOR" target="MEX">
      <data key="d0">2194890</data>
    </edge>
    <edge source="KOR" target="OMN">
      <data key="d0">104457</data>
    </edge>
    <edge source="KOR" target="NLD">
      <data key="d0">2101627</data>
    </edge>
    <edge source="KOR" target="NZL">
      <data key="d0">132556</data>
    </edge>
    <edge source="KOR" target="NOR">
      <data key="d0">31360</data>
    </edge>
    <edge source="KOR" target="PAK">
      <data key="d0">44710</data>
    </edge>
    <edge source="KOR" target="PAN">
      <data key="d0">28237</data>
    </edge>
    <edge source="KOR" target="PRY">
      <data key="d0">10453</data>
    </edge>
    <edge source="KOR" target="PER">
      <data key="d0">187127</data>
    </edge>
    <edge source="KOR" target="PHL">
      <data key="d0">2054527</data>
    </edge>
    <edge source="KOR" target="POL">
      <data key="d0">420293</data>
    </edge>
    <edge source="KOR" target="PRT">
      <data key="d0">113821</data>
    </edge>
    <edge source="KOR" target="ROU">
      <data key="d0">42887</data>
    </edge>
    <edge source="KOR" target="RUS">
      <data key="d0">3938716</data>
    </edge>
    <edge source="KOR" target="SAU">
      <data key="d0">527616</data>
    </edge>
    <edge source="KOR" target="IND">
      <data key="d0">1330786</data>
    </edge>
    <edge source="KOR" target="SGP">
      <data key="d0">22162892</data>
    </edge>
    <edge source="KOR" target="VNM">
      <data key="d0">1580756</data>
    </edge>
    <edge source="KOR" target="SVN">
      <data key="d0">138141</data>
    </edge>
    <edge source="KOR" target="ZAF">
      <data key="d0">91517</data>
    </edge>
    <edge source="KOR" target="ESP">
      <data key="d0">613709</data>
    </edge>
    <edge source="KOR" target="SWE">
      <data key="d0">446623</data>
    </edge>
    <edge source="KOR" target="CHE">
      <data key="d0">2242843</data>
    </edge>
    <edge source="KOR" target="THA">
      <data key="d0">4034085</data>
    </edge>
    <edge source="KOR" target="ARE">
      <data key="d0">1406151</data>
    </edge>
    <edge source="KOR" target="TUR">
      <data key="d0">356141</data>
    </edge>
    <edge source="KOR" target="UGA">
      <data key="d0">41729</data>
    </edge>
    <edge source="KOR" target="UKR">
      <data key="d0">119441</data>
    </edge>
    <edge source="KOR" target="EGY">
      <data key="d0">10012</data>
    </edge>
    <edge source="KOR" target="GBR">
      <data key="d0">2123181</data>
    </edge>
    <edge source="KOR" target="TZA">
      <data key="d0">226779</data>
    </edge>
    <edge source="KOR" target="USA">
      <data key="d0">55065945</data>
    </edge>
    <edge source="MDG" target="FRA">
      <data key="d0">4543370</data>
    </edge>
    <edge source="MDG" target="HKG">
      <data key="d0">14604</data>
    </edge>
    <edge source="MDG" target="ZAF">
      <data key="d0">10365</data>
    </edge>
    <edge source="MYS" target="AUS">
      <data key="d0">965006</data>
    </edge>
    <edge source="MYS" target="BEL">
      <data key="d0">31898</data>
    </edge>
    <edge source="MYS" target="BRA">
      <data key="d0">44453</data>
    </edge>
    <edge source="MYS" target="KHM">
      <data key="d0">74947</data>
    </edge>
    <edge source="MYS" target="LKA">
      <data key="d0">22491</data>
    </edge>
    <edge source="MYS" target="CHL">
      <data key="d0">49263</data>
    </edge>
    <edge source="MYS" target="CHN">
      <data key="d0">610131</data>
    </edge>
    <edge source="MYS" target="COL">
      <data key="d0">73005</data>
    </edge>
    <edge source="MYS" target="FRA">
      <data key="d0">1239809</data>
    </edge>
    <edge source="MYS" target="DEU">
      <data key="d0">79849</data>
    </edge>
    <edge source="MYS" target="HKG">
      <data key="d0">1370145</data>
    </edge>
    <edge source="MYS" target="IDN">
      <data key="d0">7022372</data>
    </edge>
    <edge source="MYS" target="IRL">
      <data key="d0">13969</data>
    </edge>
    <edge source="MYS" target="ITA">
      <data key="d0">139363</data>
    </edge>
    <edge source="MYS" target="JPN">
      <data key="d0">2161613</data>
    </edge>
    <edge source="MYS" target="KOR">
      <data key="d0">284996</data>
    </edge>
    <edge source="MYS" target="NLD">
      <data key="d0">399827</data>
    </edge>
    <edge source="MYS" target="NZL">
      <data key="d0">222826</data>
    </edge>
    <edge source="MYS" target="PAK">
      <data key="d0">122734</data>
    </edge>
    <edge source="MYS" target="PHL">
      <data key="d0">274902</data>
    </edge>
    <edge source="MYS" target="POL">
      <data key="d0">29046</data>
    </edge>
    <edge source="MYS" target="PRT">
      <data key="d0">13074</data>
    </edge>
    <edge source="MYS" target="RUS">
      <data key="d0">391853</data>
    </edge>
    <edge source="MYS" target="SAU">
      <data key="d0">2282055</data>
    </edge>
    <edge source="MYS" target="IND">
      <data key="d0">655236</data>
    </edge>
    <edge source="MYS" target="SGP">
      <data key="d0">26432280</data>
    </edge>
    <edge source="MYS" target="VNM">
      <data key="d0">1232030</data>
    </edge>
    <edge source="MYS" target="ZAF">
      <data key="d0">11872</data>
    </edge>
    <edge source="MYS" target="ESP">
      <data key="d0">17596</data>
    </edge>
    <edge source="MYS" target="CHE">
      <data key="d0">113336</data>
    </edge>
    <edge source="MYS" target="THA">
      <data key="d0">2336065</data>
    </edge>
    <edge source="MYS" target="ARE">
      <data key="d0">1251089</data>
    </edge>
    <edge source="MYS" target="TUR">
      <data key="d0">2776701</data>
    </edge>
    <edge source="MYS" target="GBR">
      <data key="d0">135706</data>
    </edge>
    <edge source="MYS" target="USA">
      <data key="d0">1064512</data>
    </edge>
    <edge source="MYS" target="URY">
      <data key="d0">89973</data>
    </edge>
    <edge source="NLD" target="DZA">
      <data key="d0">15838</data>
    </edge>
    <edge source="NLD" target="AZE">
      <data key="d0">256201</data>
    </edge>
    <edge source="NLD" target="ARG">
      <data key="d0">143289</data>
    </edge>
    <edge source="NLD" target="AUS">
      <data key="d0">4248542</data>
    </edge>
    <edge source="NLD" target="AUT">
      <data key="d0">30212586</data>
    </edge>
    <edge source="NLD" target="ARM">
      <data key="d0">17238</data>
    </edge>
    <edge source="NLD" target="BEL">
      <data key="d0">92212268</data>
    </edge>
    <edge source="NLD" target="BRA">
      <data key="d0">157984</data>
    </edge>
    <edge source="NLD" target="BGR">
      <data key="d0">1531447</data>
    </edge>
    <edge source="NLD" target="BLR">
      <data key="d0">134443</data>
    </edge>
    <edge source="NLD" target="CAN">
      <data key="d0">2181734</data>
    </edge>
    <edge source="NLD" target="LKA">
      <data key="d0">29547</data>
    </edge>
    <edge source="NLD" target="CHL">
      <data key="d0">264263</data>
    </edge>
    <edge source="NLD" target="CHN">
      <data key="d0">9574104</data>
    </edge>
    <edge source="NLD" target="COL">
      <data key="d0">56261</data>
    </edge>
    <edge source="NLD" target="CRI">
      <data key="d0">15263</data>
    </edge>
    <edge source="NLD" target="HRV">
      <data key="d0">1510342</data>
    </edge>
    <edge source="NLD" target="CZE">
      <data key="d0">16391971</data>
    </edge>
    <edge source="NLD" target="BEN">
      <data key="d0">11140</data>
    </edge>
    <edge source="NLD" target="DNK">
      <data key="d0">19325062</data>
    </edge>
    <edge source="NLD" target="ECU">
      <data key="d0">29641</data>
    </edge>
    <edge source="NLD" target="EST">
      <data key="d0">3164504</data>
    </edge>
    <edge source="NLD" target="FIN">
      <data key="d0">17192128</data>
    </edge>
    <edge source="NLD" target="FRA">
      <data key="d0">148541802</data>
    </edge>
    <edge source="NLD" target="GEO">
      <data key="d0">62510</data>
    </edge>
    <edge source="NLD" target="DEU">
      <data key="d0">304130007</data>
    </edge>
    <edge source="NLD" target="GHA">
      <data key="d0">79963</data>
    </edge>
    <edge source="NLD" target="GRC">
      <data key="d0">7658971</data>
    </edge>
    <edge source="NLD" target="HKG">
      <data key="d0">9762520</data>
    </edge>
    <edge source="NLD" target="HUN">
      <data key="d0">6338972</data>
    </edge>
    <edge source="NLD" target="IDN">
      <data key="d0">19866</data>
    </edge>
    <edge source="NLD" target="IRL">
      <data key="d0">13218401</data>
    </edge>
    <edge source="NLD" target="ISR">
      <data key="d0">1113253</data>
    </edge>
    <edge source="NLD" target="ITA">
      <data key="d0">163304343</data>
    </edge>
    <edge source="NLD" target="CIV">
      <data key="d0">56664</data>
    </edge>
    <edge source="NLD" target="JPN">
      <data key="d0">21048862</data>
    </edge>
    <edge source="NLD" target="KAZ">
      <data key="d0">315236</data>
    </edge>
    <edge source="NLD" target="JOR">
      <data key="d0">99668</data>
    </edge>
    <edge source="NLD" target="KOR">
      <data key="d0">4421896</data>
    </edge>
    <edge source="NLD" target="KGZ">
      <data key="d0">42669</data>
    </edge>
    <edge source="NLD" target="LBN">
      <data key="d0">439541</data>
    </edge>
    <edge source="NLD" target="LVA">
      <data key="d0">3384262</data>
    </edge>
    <edge source="NLD" target="LTU">
      <data key="d0">3140199</data>
    </edge>
    <edge source="NLD" target="MYS">
      <data key="d0">465759</data>
    </edge>
    <edge source="NLD" target="MUS">
      <data key="d0">69791</data>
    </edge>
    <edge source="NLD" target="MEX">
      <data key="d0">263234</data>
    </edge>
    <edge source="NLD" target="MDA">
      <data key="d0">74719</data>
    </edge>
    <edge source="NLD" target="MAR">
      <data key="d0">349455</data>
    </edge>
    <edge source="NLD" target="OMN">
      <data key="d0">52261</data>
    </edge>
    <edge source="NLD" target="NZL">
      <data key="d0">230648</data>
    </edge>
    <edge source="NLD" target="NOR">
      <data key="d0">8235159</data>
    </edge>
    <edge source="NLD" target="PAK">
      <data key="d0">10114</data>
    </edge>
    <edge source="NLD" target="PAN">
      <data key="d0">145732</data>
    </edge>
    <edge source="NLD" target="PRY">
      <data key="d0">18817</data>
    </edge>
    <edge source="NLD" target="PER">
      <data key="d0">25332</data>
    </edge>
    <edge source="NLD" target="PHL">
      <data key="d0">69367</data>
    </edge>
    <edge source="NLD" target="POL">
      <data key="d0">46882272</data>
    </edge>
    <edge source="NLD" target="PRT">
      <data key="d0">13883952</data>
    </edge>
    <edge source="NLD" target="ROU">
      <data key="d0">8548850</data>
    </edge>
    <edge source="NLD" target="RUS">
      <data key="d0">3939811</data>
    </edge>
    <edge source="NLD" target="SAU">
      <data key="d0">1145008</data>
    </edge>
    <edge source="NLD" target="SEN">
      <data key="d0">13761</data>
    </edge>
    <edge source="NLD" target="SRB">
      <data key="d0">185978</data>
    </edge>
    <edge source="NLD" target="IND">
      <data key="d0">454517</data>
    </edge>
    <edge source="NLD" target="SGP">
      <data key="d0">1532746</data>
    </edge>
    <edge source="NLD" target="SVK">
      <data key="d0">6519020</data>
    </edge>
    <edge source="NLD" target="VNM">
      <data key="d0">211467</data>
    </edge>
    <edge source="NLD" target="SVN">
      <data key="d0">2087883</data>
    </edge>
    <edge source="NLD" target="ZAF">
      <data key="d0">743852</data>
    </edge>
    <edge source="NLD" target="ESP">
      <data key="d0">66822603</data>
    </edge>
    <edge source="NLD" target="SWE">
      <data key="d0">38601807</data>
    </edge>
    <edge source="NLD" target="CHE">
      <data key="d0">18389278</data>
    </edge>
    <edge source="NLD" target="THA">
      <data key="d0">860187</data>
    </edge>
    <edge source="NLD" target="ARE">
      <data key="d0">6998157</data>
    </edge>
    <edge source="NLD" target="TUN">
      <data key="d0">100926</data>
    </edge>
    <edge source="NLD" target="TUR">
      <data key="d0">13625438</data>
    </edge>
    <edge source="NLD" target="UKR">
      <data key="d0">994693</data>
    </edge>
    <edge source="NLD" target="MKD">
      <data key="d0">49884</data>
    </edge>
    <edge source="NLD" target="EGY">
      <data key="d0">436913</data>
    </edge>
    <edge source="NLD" target="GBR">
      <data key="d0">180187725</data>
    </edge>
    <edge source="NLD" target="USA">
      <data key="d0">10716634</data>
    </edge>
    <edge source="NLD" target="URY">
      <data key="d0">361954</data>
    </edge>
    <edge source="NZL" target="AUS">
      <data key="d0">16114215</data>
    </edge>
    <edge source="NZL" target="CAN">
      <data key="d0">11766</data>
    </edge>
    <edge source="NZL" target="CHN">
      <data key="d0">103921</data>
    </edge>
    <edge source="NZL" target="FRA">
      <data key="d0">1271873</data>
    </edge>
    <edge source="NZL" target="DEU">
      <data key="d0">86655</data>
    </edge>
    <edge source="NZL" target="HKG">
      <data key="d0">359347</data>
    </edge>
    <edge source="NZL" target="ITA">
      <data key="d0">31466</data>
    </edge>
    <edge source="NZL" target="JPN">
      <data key="d0">87061</data>
    </edge>
    <edge source="NZL" target="MEX">
      <data key="d0">19789</data>
    </edge>
    <edge source="NZL" target="NLD">
      <data key="d0">11134</data>
    </edge>
    <edge source="NZL" target="NOR">
      <data key="d0">13638</data>
    </edge>
    <edge source="NZL" target="PHL">
      <data key="d0">65228</data>
    </edge>
    <edge source="NZL" target="SGP">
      <data key="d0">1483974</data>
    </edge>
    <edge source="NZL" target="ARE">
      <data key="d0">17734</data>
    </edge>
    <edge source="NZL" target="GBR">
      <data key="d0">374407</data>
    </edge>
    <edge source="NZL" target="USA">
      <data key="d0">447054</data>
    </edge>
    <edge source="PAK" target="ARG">
      <data key="d0">195563</data>
    </edge>
    <edge source="PAK" target="AUS">
      <data key="d0">1076483</data>
    </edge>
    <edge source="PAK" target="AUT">
      <data key="d0">142290</data>
    </edge>
    <edge source="PAK" target="BEL">
      <data key="d0">283659</data>
    </edge>
    <edge source="PAK" target="BWA">
      <data key="d0">11696</data>
    </edge>
    <edge source="PAK" target="BRA">
      <data key="d0">501860</data>
    </edge>
    <edge source="PAK" target="CAN">
      <data key="d0">217077</data>
    </edge>
    <edge source="PAK" target="LKA">
      <data key="d0">36473</data>
    </edge>
    <edge source="PAK" target="CHL">
      <data key="d0">229945</data>
    </edge>
    <edge source="PAK" target="CHN">
      <data key="d0">1064588</data>
    </edge>
    <edge source="PAK" target="COL">
      <data key="d0">150367</data>
    </edge>
    <edge source="PAK" target="CZE">
      <data key="d0">36536</data>
    </edge>
    <edge source="PAK" target="DNK">
      <data key="d0">170822</data>
    </edge>
    <edge source="PAK" target="ECU">
      <data key="d0">15891</data>
    </edge>
    <edge source="PAK" target="FIN">
      <data key="d0">39443</data>
    </edge>
    <edge source="PAK" target="FRA">
      <data key="d0">254971</data>
    </edge>
    <edge source="PAK" target="DEU">
      <data key="d0">7079751</data>
    </edge>
    <edge source="PAK" target="GRC">
      <data key="d0">184811</data>
    </edge>
    <edge source="PAK" target="HKG">
      <data key="d0">1422948</data>
    </edge>
    <edge source="PAK" target="IDN">
      <data key="d0">51596</data>
    </edge>
    <edge source="PAK" target="IRL">
      <data key="d0">33585</data>
    </edge>
    <edge source="PAK" target="ITA">
      <data key="d0">2458237</data>
    </edge>
    <edge source="PAK" target="JPN">
      <data key="d0">1047278</data>
    </edge>
    <edge source="PAK" target="KOR">
      <data key="d0">156557</data>
    </edge>
    <edge source="PAK" target="LVA">
      <data key="d0">13793</data>
    </edge>
    <edge source="PAK" target="LTU">
      <data key="d0">19282</data>
    </edge>
    <edge source="PAK" target="MYS">
      <data key="d0">149689</data>
    </edge>
    <edge source="PAK" target="MEX">
      <data key="d0">181672</data>
    </edge>
    <edge source="PAK" target="OMN">
      <data key="d0">23120</data>
    </edge>
    <edge source="PAK" target="NLD">
      <data key="d0">2159985</data>
    </edge>
    <edge source="PAK" target="NZL">
      <data key="d0">30565</data>
    </edge>
    <edge source="PAK" target="NOR">
      <data key="d0">130349</data>
    </edge>
    <edge source="PAK" target="PAN">
      <data key="d0">70790</data>
    </edge>
    <edge source="PAK" target="PRY">
      <data key="d0">22463</data>
    </edge>
    <edge source="PAK" target="PER">
      <data key="d0">65471</data>
    </edge>
    <edge source="PAK" target="PHL">
      <data key="d0">82289</data>
    </edge>
    <edge source="PAK" target="POL">
      <data key="d0">40176</data>
    </edge>
    <edge source="PAK" target="PRT">
      <data key="d0">31842</data>
    </edge>
    <edge source="PAK" target="RUS">
      <data key="d0">549984</data>
    </edge>
    <edge source="PAK" target="SAU">
      <data key="d0">201710</data>
    </edge>
    <edge source="PAK" target="IND">
      <data key="d0">97506</data>
    </edge>
    <edge source="PAK" target="SGP">
      <data key="d0">148620</data>
    </edge>
    <edge source="PAK" target="VNM">
      <data key="d0">42789</data>
    </edge>
    <edge source="PAK" target="ZAF">
      <data key="d0">523496</data>
    </edge>
    <edge source="PAK" target="ESP">
      <data key="d0">473753</data>
    </edge>
    <edge source="PAK" target="SWE">
      <data key="d0">128064</data>
    </edge>
    <edge source="PAK" target="CHE">
      <data key="d0">62930</data>
    </edge>
    <edge source="PAK" target="THA">
      <data key="d0">176887</data>
    </edge>
    <edge source="PAK" target="ARE">
      <data key="d0">723939</data>
    </edge>
    <edge source="PAK" target="TUR">
      <data key="d0">1439805</data>
    </edge>
    <edge source="PAK" target="UKR">
      <data key="d0">26617</data>
    </edge>
    <edge source="PAK" target="EGY">
      <data key="d0">71799</data>
    </edge>
    <edge source="PAK" target="GBR">
      <data key="d0">3522499</data>
    </edge>
    <edge source="PAK" target="TZA">
      <data key="d0">10865</data>
    </edge>
    <edge source="PAK" target="USA">
      <data key="d0">3560204</data>
    </edge>
    <edge source="PAK" target="URY">
      <data key="d0">10225</data>
    </edge>
    <edge source="PAN" target="ARG">
      <data key="d0">426644</data>
    </edge>
    <edge source="PAN" target="BOL">
      <data key="d0">112146</data>
    </edge>
    <edge source="PAN" target="BRA">
      <data key="d0">1883758</data>
    </edge>
    <edge source="PAN" target="CAN">
      <data key="d0">22351</data>
    </edge>
    <edge source="PAN" target="CHL">
      <data key="d0">6655670</data>
    </edge>
    <edge source="PAN" target="COL">
      <data key="d0">18395474</data>
    </edge>
    <edge source="PAN" target="CRI">
      <data key="d0">6300699</data>
    </edge>
    <edge source="PAN" target="ECU">
      <data key="d0">3738240</data>
    </edge>
    <edge source="PAN" target="SLV">
      <data key="d0">3974114</data>
    </edge>
    <edge source="PAN" target="FRA">
      <data key="d0">513555</data>
    </edge>
    <edge source="PAN" target="GTM">
      <data key="d0">5356968</data>
    </edge>
    <edge source="PAN" target="HND">
      <data key="d0">5943532</data>
    </edge>
    <edge source="PAN" target="JAM">
      <data key="d0">1622737</data>
    </edge>
    <edge source="PAN" target="JOR">
      <data key="d0">57124</data>
    </edge>
    <edge source="PAN" target="MEX">
      <data key="d0">2225301</data>
    </edge>
    <edge source="PAN" target="NIC">
      <data key="d0">6605560</data>
    </edge>
    <edge source="PAN" target="PRY">
      <data key="d0">869458</data>
    </edge>
    <edge source="PAN" target="PER">
      <data key="d0">3480144</data>
    </edge>
    <edge source="PAN" target="ESP">
      <data key="d0">541268</data>
    </edge>
    <edge source="PAN" target="CHE">
      <data key="d0">27781</data>
    </edge>
    <edge source="PAN" target="ARE">
      <data key="d0">49074</data>
    </edge>
    <edge source="PAN" target="TUR">
      <data key="d0">47533</data>
    </edge>
    <edge source="PAN" target="USA">
      <data key="d0">6137050</data>
    </edge>
    <edge source="PAN" target="URY">
      <data key="d0">2229106</data>
    </edge>
    <edge source="PHL" target="ARG">
      <data key="d0">92023</data>
    </edge>
    <edge source="PHL" target="AUS">
      <data key="d0">1541810</data>
    </edge>
    <edge source="PHL" target="AUT">
      <data key="d0">130189</data>
    </edge>
    <edge source="PHL" target="BEL">
      <data key="d0">6187630</data>
    </edge>
    <edge source="PHL" target="BRA">
      <data key="d0">220552</data>
    </edge>
    <edge source="PHL" target="KHM">
      <data key="d0">718028</data>
    </edge>
    <edge source="PHL" target="CAN">
      <data key="d0">5334111</data>
    </edge>
    <edge source="PHL" target="CHL">
      <data key="d0">529532</data>
    </edge>
    <edge source="PHL" target="CHN">
      <data key="d0">32136707</data>
    </edge>
    <edge source="PHL" target="COL">
      <data key="d0">73896</data>
    </edge>
    <edge source="PHL" target="CZE">
      <data key="d0">68440</data>
    </edge>
    <edge source="PHL" target="DNK">
      <data key="d0">427165</data>
    </edge>
    <edge source="PHL" target="ECU">
      <data key="d0">56350</data>
    </edge>
    <edge source="PHL" target="FIN">
      <data key="d0">194077</data>
    </edge>
    <edge source="PHL" target="FRA">
      <data key="d0">1052332</data>
    </edge>
    <edge source="PHL" target="DEU">
      <data key="d0">8042182</data>
    </edge>
    <edge source="PHL" target="GRC">
      <data key="d0">12229</data>
    </edge>
    <edge source="PHL" target="HKG">
      <data key="d0">16602451</data>
    </edge>
    <edge source="PHL" target="HUN">
      <data key="d0">413073</data>
    </edge>
    <edge source="PHL" target="IDN">
      <data key="d0">51575</data>
    </edge>
    <edge source="PHL" target="IRL">
      <data key="d0">15494</data>
    </edge>
    <edge source="PHL" target="ISR">
      <data key="d0">336873</data>
    </edge>
    <edge source="PHL" target="ITA">
      <data key="d0">887710</data>
    </edge>
    <edge source="PHL" target="JPN">
      <data key="d0">44287621</data>
    </edge>
    <edge source="PHL" target="JOR">
      <data key="d0">198960</data>
    </edge>
    <edge source="PHL" target="KOR">
      <data key="d0">4002776</data>
    </edge>
    <edge source="PHL" target="LBN">
      <data key="d0">14230</data>
    </edge>
    <edge source="PHL" target="MYS">
      <data key="d0">836664</data>
    </edge>
    <edge source="PHL" target="MEX">
      <data key="d0">2841531</data>
    </edge>
    <edge source="PHL" target="NLD">
      <data key="d0">27345919</data>
    </edge>
    <edge source="PHL" target="NZL">
      <data key="d0">4084974</data>
    </edge>
    <edge source="PHL" target="NER">
      <data key="d0">13075</data>
    </edge>
    <edge source="PHL" target="NOR">
      <data key="d0">395730</data>
    </edge>
    <edge source="PHL" target="PAN">
      <data key="d0">76998</data>
    </edge>
    <edge source="PHL" target="POL">
      <data key="d0">782118</data>
    </edge>
    <edge source="PHL" target="RUS">
      <data key="d0">51642</data>
    </edge>
    <edge source="PHL" target="IND">
      <data key="d0">66525</data>
    </edge>
    <edge source="PHL" target="SGP">
      <data key="d0">416836</data>
    </edge>
    <edge source="PHL" target="VNM">
      <data key="d0">101116</data>
    </edge>
    <edge source="PHL" target="SVN">
      <data key="d0">24666</data>
    </edge>
    <edge source="PHL" target="ZAF">
      <data key="d0">148794</data>
    </edge>
    <edge source="PHL" target="ESP">
      <data key="d0">496781</data>
    </edge>
    <edge source="PHL" target="SWE">
      <data key="d0">54417</data>
    </edge>
    <edge source="PHL" target="CHE">
      <data key="d0">823259</data>
    </edge>
    <edge source="PHL" target="THA">
      <data key="d0">527702</data>
    </edge>
    <edge source="PHL" target="ARE">
      <data key="d0">7373034</data>
    </edge>
    <edge source="PHL" target="TUR">
      <data key="d0">34618</data>
    </edge>
    <edge source="PHL" target="GBR">
      <data key="d0">3540789</data>
    </edge>
    <edge source="PHL" target="USA">
      <data key="d0">328912097</data>
    </edge>
    <edge source="PHL" target="URY">
      <data key="d0">15442</data>
    </edge>
    <edge source="POL" target="ALB">
      <data key="d0">35249</data>
    </edge>
    <edge source="POL" target="AZE">
      <data key="d0">44262</data>
    </edge>
    <edge source="POL" target="AUS">
      <data key="d0">1588371</data>
    </edge>
    <edge source="POL" target="AUT">
      <data key="d0">10465675</data>
    </edge>
    <edge source="POL" target="ARM">
      <data key="d0">20709</data>
    </edge>
    <edge source="POL" target="BEL">
      <data key="d0">2559824</data>
    </edge>
    <edge source="POL" target="BRA">
      <data key="d0">168037</data>
    </edge>
    <edge source="POL" target="BGR">
      <data key="d0">1343617</data>
    </edge>
    <edge source="POL" target="BLR">
      <data key="d0">898302</data>
    </edge>
    <edge source="POL" target="KHM">
      <data key="d0">102948</data>
    </edge>
    <edge source="POL" target="CAN">
      <data key="d0">284909</data>
    </edge>
    <edge source="POL" target="CHL">
      <data key="d0">10767</data>
    </edge>
    <edge source="POL" target="CHN">
      <data key="d0">2154593</data>
    </edge>
    <edge source="POL" target="CRI">
      <data key="d0">12969</data>
    </edge>
    <edge source="POL" target="HRV">
      <data key="d0">2038886</data>
    </edge>
    <edge source="POL" target="CZE">
      <data key="d0">15741166</data>
    </edge>
    <edge source="POL" target="BEN">
      <data key="d0">13949</data>
    </edge>
    <edge source="POL" target="DNK">
      <data key="d0">2484756</data>
    </edge>
    <edge source="POL" target="EST">
      <data key="d0">1702124</data>
    </edge>
    <edge source="POL" target="FIN">
      <data key="d0">2430674</data>
    </edge>
    <edge source="POL" target="FRA">
      <data key="d0">12250844</data>
    </edge>
    <edge source="POL" target="GEO">
      <data key="d0">60863</data>
    </edge>
    <edge source="POL" target="DEU">
      <data key="d0">108884510</data>
    </edge>
    <edge source="POL" target="GHA">
      <data key="d0">256227</data>
    </edge>
    <edge source="POL" target="GRC">
      <data key="d0">2065144</data>
    </edge>
    <edge source="POL" target="HKG">
      <data key="d0">789178</data>
    </edge>
    <edge source="POL" target="HUN">
      <data key="d0">10410060</data>
    </edge>
    <edge source="POL" target="IRL">
      <data key="d0">829182</data>
    </edge>
    <edge source="POL" target="ISR">
      <data key="d0">49023</data>
    </edge>
    <edge source="POL" target="ITA">
      <data key="d0">7823451</data>
    </edge>
    <edge source="POL" target="CIV">
      <data key="d0">15345</data>
    </edge>
    <edge source="POL" target="JPN">
      <data key="d0">1170795</data>
    </edge>
    <edge source="POL" target="KAZ">
      <data key="d0">178023</data>
    </edge>
    <edge source="POL" target="JOR">
      <data key="d0">17388</data>
    </edge>
    <edge source="POL" target="KOR">
      <data key="d0">1031622</data>
    </edge>
    <edge source="POL" target="KGZ">
      <data key="d0">16496</data>
    </edge>
    <edge source="POL" target="LBN">
      <data key="d0">36258</data>
    </edge>
    <edge source="POL" target="LVA">
      <data key="d0">2540881</data>
    </edge>
    <edge source="POL" target="LTU">
      <data key="d0">12527073</data>
    </edge>
    <edge source="POL" target="MYS">
      <data key="d0">38758</data>
    </edge>
    <edge source="POL" target="MEX">
      <data key="d0">48286</data>
    </edge>
    <edge source="POL" target="MDA">
      <data key="d0">90517</data>
    </edge>
    <edge source="POL" target="OMN">
      <data key="d0">15406</data>
    </edge>
    <edge source="POL" target="NLD">
      <data key="d0">17445570</data>
    </edge>
    <edge source="POL" target="NZL">
      <data key="d0">165682</data>
    </edge>
    <edge source="POL" target="NOR">
      <data key="d0">2973088</data>
    </edge>
    <edge source="POL" target="PAK">
      <data key="d0">46120</data>
    </edge>
    <edge source="POL" target="PRT">
      <data key="d0">942534</data>
    </edge>
    <edge source="POL" target="ROU">
      <data key="d0">9533519</data>
    </edge>
    <edge source="POL" target="RUS">
      <data key="d0">5761712</data>
    </edge>
    <edge source="POL" target="SAU">
      <data key="d0">521477</data>
    </edge>
    <edge source="POL" target="SRB">
      <data key="d0">503775</data>
    </edge>
    <edge source="POL" target="IND">
      <data key="d0">159203</data>
    </edge>
    <edge source="POL" target="SGP">
      <data key="d0">536600</data>
    </edge>
    <edge source="POL" target="SVK">
      <data key="d0">9558973</data>
    </edge>
    <edge source="POL" target="VNM">
      <data key="d0">16650</data>
    </edge>
    <edge source="POL" target="SVN">
      <data key="d0">956592</data>
    </edge>
    <edge source="POL" target="ESP">
      <data key="d0">8854575</data>
    </edge>
    <edge source="POL" target="SWE">
      <data key="d0">4307133</data>
    </edge>
    <edge source="POL" target="CHE">
      <data key="d0">1385232</data>
    </edge>
    <edge source="POL" target="TGO">
      <data key="d0">26791</data>
    </edge>
    <edge source="POL" target="ARE">
      <data key="d0">742795</data>
    </edge>
    <edge source="POL" target="TUN">
      <data key="d0">57811</data>
    </edge>
    <edge source="POL" target="TUR">
      <data key="d0">1611878</data>
    </edge>
    <edge source="POL" target="UKR">
      <data key="d0">4770993</data>
    </edge>
    <edge source="POL" target="MKD">
      <data key="d0">102741</data>
    </edge>
    <edge source="POL" target="EGY">
      <data key="d0">42750</data>
    </edge>
    <edge source="POL" target="GBR">
      <data key="d0">12241905</data>
    </edge>
    <edge source="POL" target="TZA">
      <data key="d0">12973</data>
    </edge>
    <edge source="POL" target="USA">
      <data key="d0">5348402</data>
    </edge>
    <edge source="SEN" target="DNK">
      <data key="d0">29215</data>
    </edge>
    <edge source="SEN" target="FRA">
      <data key="d0">73553</data>
    </edge>
    <edge source="SEN" target="NER">
      <data key="d0">19747</data>
    </edge>
    <edge source="SEN" target="ARE">
      <data key="d0">29043</data>
    </edge>
    <edge source="IND" target="DZA">
      <data key="d0">151575</data>
    </edge>
    <edge source="IND" target="ARG">
      <data key="d0">2123010</data>
    </edge>
    <edge source="IND" target="AUS">
      <data key="d0">41991600</data>
    </edge>
    <edge source="IND" target="AUT">
      <data key="d0">4165702</data>
    </edge>
    <edge source="IND" target="ARM">
      <data key="d0">87308</data>
    </edge>
    <edge source="IND" target="BEL">
      <data key="d0">27632405</data>
    </edge>
    <edge source="IND" target="BOL">
      <data key="d0">11680</data>
    </edge>
    <edge source="IND" target="BRA">
      <data key="d0">1110806</data>
    </edge>
    <edge source="IND" target="BGR">
      <data key="d0">508494</data>
    </edge>
    <edge source="IND" target="BLR">
      <data key="d0">11482</data>
    </edge>
    <edge source="IND" target="CAN">
      <data key="d0">16849704</data>
    </edge>
    <edge source="IND" target="LKA">
      <data key="d0">1835115</data>
    </edge>
    <edge source="IND" target="CHL">
      <data key="d0">3123877</data>
    </edge>
    <edge source="IND" target="CHN">
      <data key="d0">6258043</data>
    </edge>
    <edge source="IND" target="COL">
      <data key="d0">281956</data>
    </edge>
    <edge source="IND" target="CRI">
      <data key="d0">89589</data>
    </edge>
    <edge source="IND" target="HRV">
      <data key="d0">194672</data>
    </edge>
    <edge source="IND" target="CZE">
      <data key="d0">4916022</data>
    </edge>
    <edge source="IND" target="DNK">
      <data key="d0">31664007</data>
    </edge>
    <edge source="IND" target="ECU">
      <data key="d0">18631</data>
    </edge>
    <edge source="IND" target="SLV">
      <data key="d0">36054</data>
    </edge>
    <edge source="IND" target="ETH">
      <data key="d0">86340</data>
    </edge>
    <edge source="IND" target="EST">
      <data key="d0">278436</data>
    </edge>
    <edge source="IND" target="FIN">
      <data key="d0">4122048</data>
    </edge>
    <edge source="IND" target="FRA">
      <data key="d0">55191270</data>
    </edge>
    <edge source="IND" target="GEO">
      <data key="d0">192128</data>
    </edge>
    <edge source="IND" target="GMB">
      <data key="d0">18225</data>
    </edge>
    <edge source="IND" target="DEU">
      <data key="d0">179140378</data>
    </edge>
    <edge source="IND" target="GHA">
      <data key="d0">367692</data>
    </edge>
    <edge source="IND" target="GRC">
      <data key="d0">4125230</data>
    </edge>
    <edge source="IND" target="GTM">
      <data key="d0">23391</data>
    </edge>
    <edge source="IND" target="HKG">
      <data key="d0">9177830</data>
    </edge>
    <edge source="IND" target="HUN">
      <data key="d0">1158118</data>
    </edge>
    <edge source="IND" target="IDN">
      <data key="d0">1170965</data>
    </edge>
    <edge source="IND" target="IRL">
      <data key="d0">2830037</data>
    </edge>
    <edge source="IND" target="ISR">
      <data key="d0">2390279</data>
    </edge>
    <edge source="IND" target="ITA">
      <data key="d0">51031142</data>
    </edge>
    <edge source="IND" target="CIV">
      <data key="d0">198016</data>
    </edge>
    <edge source="IND" target="JAM">
      <data key="d0">64708</data>
    </edge>
    <edge source="IND" target="JPN">
      <data key="d0">25272290</data>
    </edge>
    <edge source="IND" target="KAZ">
      <data key="d0">75160</data>
    </edge>
    <edge source="IND" target="JOR">
      <data key="d0">310251</data>
    </edge>
    <edge source="IND" target="KOR">
      <data key="d0">2125143</data>
    </edge>
    <edge source="IND" target="KGZ">
      <data key="d0">1657266</data>
    </edge>
    <edge source="IND" target="LBN">
      <data key="d0">142372</data>
    </edge>
    <edge source="IND" target="LVA">
      <data key="d0">710012</data>
    </edge>
    <edge source="IND" target="LTU">
      <data key="d0">488635</data>
    </edge>
    <edge source="IND" target="MDG">
      <data key="d0">22100</data>
    </edge>
    <edge source="IND" target="MYS">
      <data key="d0">2066868</data>
    </edge>
    <edge source="IND" target="MRT">
      <data key="d0">840599</data>
    </edge>
    <edge source="IND" target="MUS">
      <data key="d0">634832</data>
    </edge>
    <edge source="IND" target="MEX">
      <data key="d0">3558641</data>
    </edge>
    <edge source="IND" target="MAR">
      <data key="d0">332558</data>
    </edge>
    <edge source="IND" target="MOZ">
      <data key="d0">10886</data>
    </edge>
    <edge source="IND" target="OMN">
      <data key="d0">999895</data>
    </edge>
    <edge source="IND" target="NAM">
      <data key="d0">25604</data>
    </edge>
    <edge source="IND" target="NLD">
      <data key="d0">49427635</data>
    </edge>
    <edge source="IND" target="NZL">
      <data key="d0">3465668</data>
    </edge>
    <edge source="IND" target="NOR">
      <data key="d0">2265318</data>
    </edge>
    <edge source="IND" target="PAK">
      <data key="d0">12694</data>
    </edge>
    <edge source="IND" target="PAN">
      <data key="d0">399875</data>
    </edge>
    <edge source="IND" target="PRY">
      <data key="d0">24439</data>
    </edge>
    <edge source="IND" target="PER">
      <data key="d0">284001</data>
    </edge>
    <edge source="IND" target="PHL">
      <data key="d0">431851</data>
    </edge>
    <edge source="IND" target="POL">
      <data key="d0">10650648</data>
    </edge>
    <edge source="IND" target="PRT">
      <data key="d0">3246226</data>
    </edge>
    <edge source="IND" target="ROU">
      <data key="d0">795752</data>
    </edge>
    <edge source="IND" target="RUS">
      <data key="d0">1230169</data>
    </edge>
    <edge source="IND" target="SAU">
      <data key="d0">16731695</data>
    </edge>
    <edge source="IND" target="SEN">
      <data key="d0">15445</data>
    </edge>
    <edge source="IND" target="SRB">
      <data key="d0">146784</data>
    </edge>
    <edge source="IND" target="SGP">
      <data key="d0">5859253</data>
    </edge>
    <edge source="IND" target="SVK">
      <data key="d0">802757</data>
    </edge>
    <edge source="IND" target="VNM">
      <data key="d0">413020</data>
    </edge>
    <edge source="IND" target="SVN">
      <data key="d0">149206</data>
    </edge>
    <edge source="IND" target="ZAF">
      <data key="d0">5537800</data>
    </edge>
    <edge source="IND" target="ZWE">
      <data key="d0">104584</data>
    </edge>
    <edge source="IND" target="ESP">
      <data key="d0">87913290</data>
    </edge>
    <edge source="IND" target="SWE">
      <data key="d0">20126769</data>
    </edge>
    <edge source="IND" target="CHE">
      <data key="d0">8348460</data>
    </edge>
    <edge source="IND" target="THA">
      <data key="d0">900290</data>
    </edge>
    <edge source="IND" target="ARE">
      <data key="d0">60267849</data>
    </edge>
    <edge source="IND" target="TUR">
      <data key="d0">1400232</data>
    </edge>
    <edge source="IND" target="UGA">
      <data key="d0">46749</data>
    </edge>
    <edge source="IND" target="UKR">
      <data key="d0">145290</data>
    </edge>
    <edge source="IND" target="EGY">
      <data key="d0">115084</data>
    </edge>
    <edge source="IND" target="GBR">
      <data key="d0">181529667</data>
    </edge>
    <edge source="IND" target="TZA">
      <data key="d0">422167</data>
    </edge>
    <edge source="IND" target="USA">
      <data key="d0">277629396</data>
    </edge>
    <edge source="IND" target="URY">
      <data key="d0">671831</data>
    </edge>
    <edge source="SGP" target="AUS">
      <data key="d0">124708585</data>
    </edge>
    <edge source="SGP" target="AUT">
      <data key="d0">86393</data>
    </edge>
    <edge source="SGP" target="BEL">
      <data key="d0">18906</data>
    </edge>
    <edge source="SGP" target="BOL">
      <data key="d0">51117</data>
    </edge>
    <edge source="SGP" target="BRA">
      <data key="d0">153820</data>
    </edge>
    <edge source="SGP" target="KHM">
      <data key="d0">1091199</data>
    </edge>
    <edge source="SGP" target="CAN">
      <data key="d0">382666</data>
    </edge>
    <edge source="SGP" target="LKA">
      <data key="d0">206042</data>
    </edge>
    <edge source="SGP" target="CHL">
      <data key="d0">244068</data>
    </edge>
    <edge source="SGP" target="CHN">
      <data key="d0">13849586</data>
    </edge>
    <edge source="SGP" target="CRI">
      <data key="d0">562165</data>
    </edge>
    <edge source="SGP" target="DNK">
      <data key="d0">13522</data>
    </edge>
    <edge source="SGP" target="FRA">
      <data key="d0">3459674</data>
    </edge>
    <edge source="SGP" target="DEU">
      <data key="d0">1018341</data>
    </edge>
    <edge source="SGP" target="GRC">
      <data key="d0">33595</data>
    </edge>
    <edge source="SGP" target="GTM">
      <data key="d0">13669</data>
    </edge>
    <edge source="SGP" target="HKG">
      <data key="d0">31834717</data>
    </edge>
    <edge source="SGP" target="IDN">
      <data key="d0">109344668</data>
    </edge>
    <edge source="SGP" target="ISR">
      <data key="d0">76814</data>
    </edge>
    <edge source="SGP" target="ITA">
      <data key="d0">2104270</data>
    </edge>
    <edge source="SGP" target="JPN">
      <data key="d0">355224355</data>
    </edge>
    <edge source="SGP" target="KOR">
      <data key="d0">271245000</data>
    </edge>
    <edge source="SGP" target="LBN">
      <data key="d0">21266</data>
    </edge>
    <edge source="SGP" target="MDG">
      <data key="d0">44292</data>
    </edge>
    <edge source="SGP" target="MYS">
      <data key="d0">76395237</data>
    </edge>
    <edge source="SGP" target="MUS">
      <data key="d0">39026</data>
    </edge>
    <edge source="SGP" target="MEX">
      <data key="d0">429403</data>
    </edge>
    <edge source="SGP" target="OMN">
      <data key="d0">15679</data>
    </edge>
    <edge source="SGP" target="NLD">
      <data key="d0">688310</data>
    </edge>
    <edge source="SGP" target="NZL">
      <data key="d0">15384149</data>
    </edge>
    <edge source="SGP" target="PAK">
      <data key="d0">216374</data>
    </edge>
    <edge source="SGP" target="PAN">
      <data key="d0">92641</data>
    </edge>
    <edge source="SGP" target="PHL">
      <data key="d0">19649234</data>
    </edge>
    <edge source="SGP" target="POL">
      <data key="d0">33371</data>
    </edge>
    <edge source="SGP" target="ROU">
      <data key="d0">11090</data>
    </edge>
    <edge source="SGP" target="RUS">
      <data key="d0">150411</data>
    </edge>
    <edge source="SGP" target="SAU">
      <data key="d0">850925</data>
    </edge>
    <edge source="SGP" target="IND">
      <data key="d0">13884801</data>
    </edge>
    <edge source="SGP" target="VNM">
      <data key="d0">12617377</data>
    </edge>
    <edge source="SGP" target="ZAF">
      <data key="d0">42221</data>
    </edge>
    <edge source="SGP" target="ESP">
      <data key="d0">404611</data>
    </edge>
    <edge source="SGP" target="SWE">
      <data key="d0">23160</data>
    </edge>
    <edge source="SGP" target="CHE">
      <data key="d0">1168972</data>
    </edge>
    <edge source="SGP" target="THA">
      <data key="d0">55140767</data>
    </edge>
    <edge source="SGP" target="ARE">
      <data key="d0">3807585</data>
    </edge>
    <edge source="SGP" target="TUR">
      <data key="d0">840741</data>
    </edge>
    <edge source="SGP" target="EGY">
      <data key="d0">1037735</data>
    </edge>
    <edge source="SGP" target="GBR">
      <data key="d0">6263957</data>
    </edge>
    <edge source="SGP" target="USA">
      <data key="d0">4419109</data>
    </edge>
    <edge source="SGP" target="URY">
      <data key="d0">62307</data>
    </edge>
    <edge source="VNM" target="DZA">
      <data key="d0">82660</data>
    </edge>
    <edge source="VNM" target="ARG">
      <data key="d0">3317184</data>
    </edge>
    <edge source="VNM" target="AUS">
      <data key="d0">35864348</data>
    </edge>
    <edge source="VNM" target="AUT">
      <data key="d0">21679261</data>
    </edge>
    <edge source="VNM" target="BEL">
      <data key="d0">96942820</data>
    </edge>
    <edge source="VNM" target="BOL">
      <data key="d0">116646</data>
    </edge>
    <edge source="VNM" target="BRA">
      <data key="d0">5596711</data>
    </edge>
    <edge source="VNM" target="BGR">
      <data key="d0">506836</data>
    </edge>
    <edge source="VNM" target="KHM">
      <data key="d0">201812</data>
    </edge>
    <edge source="VNM" target="CMR">
      <data key="d0">22252</data>
    </edge>
    <edge source="VNM" target="CAN">
      <data key="d0">45353272</data>
    </edge>
    <edge source="VNM" target="LKA">
      <data key="d0">15665</data>
    </edge>
    <edge source="VNM" target="CHL">
      <data key="d0">7590048</data>
    </edge>
    <edge source="VNM" target="CHN">
      <data key="d0">148682312</data>
    </edge>
    <edge source="VNM" target="COL">
      <data key="d0">2146523</data>
    </edge>
    <edge source="VNM" target="CRI">
      <data key="d0">141748</data>
    </edge>
    <edge source="VNM" target="HRV">
      <data key="d0">155278</data>
    </edge>
    <edge source="VNM" target="CZE">
      <data key="d0">5894840</data>
    </edge>
    <edge source="VNM" target="DNK">
      <data key="d0">3425210</data>
    </edge>
    <edge source="VNM" target="ECU">
      <data key="d0">224819</data>
    </edge>
    <edge source="VNM" target="SLV">
      <data key="d0">227672</data>
    </edge>
    <edge source="VNM" target="EST">
      <data key="d0">1535829</data>
    </edge>
    <edge source="VNM" target="FIN">
      <data key="d0">2167219</data>
    </edge>
    <edge source="VNM" target="FRA">
      <data key="d0">98776117</data>
    </edge>
    <edge source="VNM" target="GEO">
      <data key="d0">12415</data>
    </edge>
    <edge source="VNM" target="DEU">
      <data key="d0">128870575</data>
    </edge>
    <edge source="VNM" target="GRC">
      <data key="d0">884801</data>
    </edge>
    <edge source="VNM" target="GTM">
      <data key="d0">104961</data>
    </edge>
    <edge source="VNM" target="HKG">
      <data key="d0">74279180</data>
    </edge>
    <edge source="VNM" target="HUN">
      <data key="d0">274171</data>
    </edge>
    <edge source="VNM" target="IDN">
      <data key="d0">4939074</data>
    </edge>
    <edge source="VNM" target="IRL">
      <data key="d0">1128535</data>
    </edge>
    <edge source="VNM" target="ISR">
      <data key="d0">3615079</data>
    </edge>
    <edge source="VNM" target="ITA">
      <data key="d0">38949926</data>
    </edge>
    <edge source="VNM" target="CIV">
      <data key="d0">179454</data>
    </edge>
    <edge source="VNM" target="JPN">
      <data key="d0">315796239</data>
    </edge>
    <edge source="VNM" target="KAZ">
      <data key="d0">348033</data>
    </edge>
    <edge source="VNM" target="JOR">
      <data key="d0">423303</data>
    </edge>
    <edge source="VNM" target="KOR">
      <data key="d0">88822149</data>
    </edge>
    <edge source="VNM" target="LBN">
      <data key="d0">14997</data>
    </edge>
    <edge source="VNM" target="LVA">
      <data key="d0">1749371</data>
    </edge>
    <edge source="VNM" target="LTU">
      <data key="d0">111794</data>
    </edge>
    <edge source="VNM" target="MYS">
      <data key="d0">8320822</data>
    </edge>
    <edge source="VNM" target="MUS">
      <data key="d0">130682</data>
    </edge>
    <edge source="VNM" target="MEX">
      <data key="d0">8924659</data>
    </edge>
    <edge source="VNM" target="MAR">
      <data key="d0">3978525</data>
    </edge>
    <edge source="VNM" target="NLD">
      <data key="d0">269083060</data>
    </edge>
    <edge source="VNM" target="NZL">
      <data key="d0">5364848</data>
    </edge>
    <edge source="VNM" target="NOR">
      <data key="d0">6247506</data>
    </edge>
    <edge source="VNM" target="PAK">
      <data key="d0">621092</data>
    </edge>
    <edge source="VNM" target="PAN">
      <data key="d0">2254470</data>
    </edge>
    <edge source="VNM" target="PRY">
      <data key="d0">213484</data>
    </edge>
    <edge source="VNM" target="PER">
      <data key="d0">2658442</data>
    </edge>
    <edge source="VNM" target="PHL">
      <data key="d0">6479391</data>
    </edge>
    <edge source="VNM" target="POL">
      <data key="d0">6613498</data>
    </edge>
    <edge source="VNM" target="PRT">
      <data key="d0">4154878</data>
    </edge>
    <edge source="VNM" target="ROU">
      <data key="d0">1510467</data>
    </edge>
    <edge source="VNM" target="RUS">
      <data key="d0">18844593</data>
    </edge>
    <edge source="VNM" target="SAU">
      <data key="d0">179477</data>
    </edge>
    <edge source="VNM" target="SEN">
      <data key="d0">42144</data>
    </edge>
    <edge source="VNM" target="IND">
      <data key="d0">2960726</data>
    </edge>
    <edge source="VNM" target="SGP">
      <data key="d0">14905192</data>
    </edge>
    <edge source="VNM" target="SVK">
      <data key="d0">238662</data>
    </edge>
    <edge source="VNM" target="SVN">
      <data key="d0">1325731</data>
    </edge>
    <edge source="VNM" target="ZAF">
      <data key="d0">4709888</data>
    </edge>
    <edge source="VNM" target="ESP">
      <data key="d0">17660820</data>
    </edge>
    <edge source="VNM" target="SWE">
      <data key="d0">14941856</data>
    </edge>
    <edge source="VNM" target="CHE">
      <data key="d0">4272370</data>
    </edge>
    <edge source="VNM" target="THA">
      <data key="d0">11451792</data>
    </edge>
    <edge source="VNM" target="ARE">
      <data key="d0">33035715</data>
    </edge>
    <edge source="VNM" target="TUN">
      <data key="d0">100327</data>
    </edge>
    <edge source="VNM" target="TUR">
      <data key="d0">7540118</data>
    </edge>
    <edge source="VNM" target="UKR">
      <data key="d0">1569333</data>
    </edge>
    <edge source="VNM" target="EGY">
      <data key="d0">256478</data>
    </edge>
    <edge source="VNM" target="GBR">
      <data key="d0">64325972</data>
    </edge>
    <edge source="VNM" target="TZA">
      <data key="d0">55245</data>
    </edge>
    <edge source="VNM" target="USA">
      <data key="d0">1114222873</data>
    </edge>
    <edge source="VNM" target="URY">
      <data key="d0">573672</data>
    </edge>
    <edge source="ZAF" target="AUS">
      <data key="d0">482484</data>
    </edge>
    <edge source="ZAF" target="AUT">
      <data key="d0">65191</data>
    </edge>
    <edge source="ZAF" target="BEL">
      <data key="d0">35963</data>
    </edge>
    <edge source="ZAF" target="BWA">
      <data key="d0">6126044</data>
    </edge>
    <edge source="ZAF" target="CMR">
      <data key="d0">19184</data>
    </edge>
    <edge source="ZAF" target="DNK">
      <data key="d0">13724</data>
    </edge>
    <edge source="ZAF" target="ETH">
      <data key="d0">14091</data>
    </edge>
    <edge source="ZAF" target="FRA">
      <data key="d0">1659361</data>
    </edge>
    <edge source="ZAF" target="DEU">
      <data key="d0">274520</data>
    </edge>
    <edge source="ZAF" target="GHA">
      <data key="d0">219787</data>
    </edge>
    <edge source="ZAF" target="ISR">
      <data key="d0">27612</data>
    </edge>
    <edge source="ZAF" target="ITA">
      <data key="d0">118795</data>
    </edge>
    <edge source="ZAF" target="CIV">
      <data key="d0">64526</data>
    </edge>
    <edge source="ZAF" target="MDG">
      <data key="d0">116601</data>
    </edge>
    <edge source="ZAF" target="MWI">
      <data key="d0">412015</data>
    </edge>
    <edge source="ZAF" target="MUS">
      <data key="d0">285170</data>
    </edge>
    <edge source="ZAF" target="MOZ">
      <data key="d0">680621</data>
    </edge>
    <edge source="ZAF" target="NAM">
      <data key="d0">12064131</data>
    </edge>
    <edge source="ZAF" target="NLD">
      <data key="d0">249438</data>
    </edge>
    <edge source="ZAF" target="NZL">
      <data key="d0">67940</data>
    </edge>
    <edge source="ZAF" target="NOR">
      <data key="d0">53228</data>
    </edge>
    <edge source="ZAF" target="SGP">
      <data key="d0">12775</data>
    </edge>
    <edge source="ZAF" target="ZWE">
      <data key="d0">594436</data>
    </edge>
    <edge source="ZAF" target="ESP">
      <data key="d0">30877</data>
    </edge>
    <edge source="ZAF" target="SWE">
      <data key="d0">47439</data>
    </edge>
    <edge source="ZAF" target="CHE">
      <data key="d0">233578</data>
    </edge>
    <edge source="ZAF" target="ARE">
      <data key="d0">156046</data>
    </edge>
    <edge source="ZAF" target="UGA">
      <data key="d0">145463</data>
    </edge>
    <edge source="ZAF" target="GBR">
      <data key="d0">254491</data>
    </edge>
    <edge source="ZAF" target="TZA">
      <data key="d0">225300</data>
    </edge>
    <edge source="ZAF" target="USA">
      <data key="d0">1203450</data>
    </edge>
    <edge source="SWE" target="DZA">
      <data key="d0">10408</data>
    </edge>
    <edge source="SWE" target="AUS">
      <data key="d0">554762</data>
    </edge>
    <edge source="SWE" target="AUT">
      <data key="d0">1083680</data>
    </edge>
    <edge source="SWE" target="BEL">
      <data key="d0">2302191</data>
    </edge>
    <edge source="SWE" target="BRA">
      <data key="d0">28884</data>
    </edge>
    <edge source="SWE" target="BGR">
      <data key="d0">92967</data>
    </edge>
    <edge source="SWE" target="KHM">
      <data key="d0">10291</data>
    </edge>
    <edge source="SWE" target="CAN">
      <data key="d0">214701</data>
    </edge>
    <edge source="SWE" target="CHL">
      <data key="d0">28650</data>
    </edge>
    <edge source="SWE" target="CHN">
      <data key="d0">365553</data>
    </edge>
    <edge source="SWE" target="HRV">
      <data key="d0">18827</data>
    </edge>
    <edge source="SWE" target="CZE">
      <data key="d0">598614</data>
    </edge>
    <edge source="SWE" target="DNK">
      <data key="d0">24186515</data>
    </edge>
    <edge source="SWE" target="EST">
      <data key="d0">618962</data>
    </edge>
    <edge source="SWE" target="FIN">
      <data key="d0">21814862</data>
    </edge>
    <edge source="SWE" target="FRA">
      <data key="d0">3348801</data>
    </edge>
    <edge source="SWE" target="GEO">
      <data key="d0">14384</data>
    </edge>
    <edge source="SWE" target="DEU">
      <data key="d0">9907246</data>
    </edge>
    <edge source="SWE" target="GRC">
      <data key="d0">172018</data>
    </edge>
    <edge source="SWE" target="HKG">
      <data key="d0">407418</data>
    </edge>
    <edge source="SWE" target="HUN">
      <data key="d0">189676</data>
    </edge>
    <edge source="SWE" target="IDN">
      <data key="d0">13682</data>
    </edge>
    <edge source="SWE" target="IRL">
      <data key="d0">151320</data>
    </edge>
    <edge source="SWE" target="ISR">
      <data key="d0">168276</data>
    </edge>
    <edge source="SWE" target="ITA">
      <data key="d0">1963183</data>
    </edge>
    <edge source="SWE" target="JPN">
      <data key="d0">815420</data>
    </edge>
    <edge source="SWE" target="KAZ">
      <data key="d0">12513</data>
    </edge>
    <edge source="SWE" target="KOR">
      <data key="d0">340528</data>
    </edge>
    <edge source="SWE" target="LBN">
      <data key="d0">22452</data>
    </edge>
    <edge source="SWE" target="LVA">
      <data key="d0">284046</data>
    </edge>
    <edge source="SWE" target="LTU">
      <data key="d0">705497</data>
    </edge>
    <edge source="SWE" target="MYS">
      <data key="d0">55429</data>
    </edge>
    <edge source="SWE" target="MEX">
      <data key="d0">73789</data>
    </edge>
    <edge source="SWE" target="MAR">
      <data key="d0">20581</data>
    </edge>
    <edge source="SWE" target="NLD">
      <data key="d0">1629320</data>
    </edge>
    <edge source="SWE" target="NZL">
      <data key="d0">74608</data>
    </edge>
    <edge source="SWE" target="NOR">
      <data key="d0">48407293</data>
    </edge>
    <edge source="SWE" target="PHL">
      <data key="d0">14851</data>
    </edge>
    <edge source="SWE" target="POL">
      <data key="d0">1899802</data>
    </edge>
    <edge source="SWE" target="PRT">
      <data key="d0">93669</data>
    </edge>
    <edge source="SWE" target="ROU">
      <data key="d0">164183</data>
    </edge>
    <edge source="SWE" target="RUS">
      <data key="d0">4468733</data>
    </edge>
    <edge source="SWE" target="SAU">
      <data key="d0">42683</data>
    </edge>
    <edge source="SWE" target="SRB">
      <data key="d0">50284</data>
    </edge>
    <edge source="SWE" target="IND">
      <data key="d0">108403</data>
    </edge>
    <edge source="SWE" target="SGP">
      <data key="d0">101153</data>
    </edge>
    <edge source="SWE" target="SVK">
      <data key="d0">131440</data>
    </edge>
    <edge source="SWE" target="VNM">
      <data key="d0">30053</data>
    </edge>
    <edge source="SWE" target="SVN">
      <data key="d0">84898</data>
    </edge>
    <edge source="SWE" target="ZAF">
      <data key="d0">41514</data>
    </edge>
    <edge source="SWE" target="ESP">
      <data key="d0">679536</data>
    </edge>
    <edge source="SWE" target="CHE">
      <data key="d0">3681027</data>
    </edge>
    <edge source="SWE" target="THA">
      <data key="d0">57417</data>
    </edge>
    <edge source="SWE" target="ARE">
      <data key="d0">210725</data>
    </edge>
    <edge source="SWE" target="TUR">
      <data key="d0">107234</data>
    </edge>
    <edge source="SWE" target="UKR">
      <data key="d0">165002</data>
    </edge>
    <edge source="SWE" target="GBR">
      <data key="d0">3829657</data>
    </edge>
    <edge source="SWE" target="TZA">
      <data key="d0">10642</data>
    </edge>
    <edge source="SWE" target="USA">
      <data key="d0">1971954</data>
    </edge>
    <edge source="CHE" target="DZA">
      <data key="d0">37944</data>
    </edge>
    <edge source="CHE" target="AZE">
      <data key="d0">188322</data>
    </edge>
    <edge source="CHE" target="ARG">
      <data key="d0">54854</data>
    </edge>
    <edge source="CHE" target="AUS">
      <data key="d0">3706848</data>
    </edge>
    <edge source="CHE" target="AUT">
      <data key="d0">19787868</data>
    </edge>
    <edge source="CHE" target="BEL">
      <data key="d0">1210513</data>
    </edge>
    <edge source="CHE" target="BRA">
      <data key="d0">421571</data>
    </edge>
    <edge source="CHE" target="BGR">
      <data key="d0">205933</data>
    </edge>
    <edge source="CHE" target="BLR">
      <data key="d0">10178</data>
    </edge>
    <edge source="CHE" target="KHM">
      <data key="d0">111041</data>
    </edge>
    <edge source="CHE" target="CAN">
      <data key="d0">1099439</data>
    </edge>
    <edge source="CHE" target="CHL">
      <data key="d0">126152</data>
    </edge>
    <edge source="CHE" target="CHN">
      <data key="d0">23946150</data>
    </edge>
    <edge source="CHE" target="COL">
      <data key="d0">111594</data>
    </edge>
    <edge source="CHE" target="CRI">
      <data key="d0">49108</data>
    </edge>
    <edge source="CHE" target="HRV">
      <data key="d0">24582</data>
    </edge>
    <edge source="CHE" target="CZE">
      <data key="d0">1606521</data>
    </edge>
    <edge source="CHE" target="DNK">
      <data key="d0">248418</data>
    </edge>
    <edge source="CHE" target="ECU">
      <data key="d0">14126</data>
    </edge>
    <edge source="CHE" target="EST">
      <data key="d0">11093</data>
    </edge>
    <edge source="CHE" target="FIN">
      <data key="d0">546807</data>
    </edge>
    <edge source="CHE" target="FRA">
      <data key="d0">26053974</data>
    </edge>
    <edge source="CHE" target="GEO">
      <data key="d0">11799</data>
    </edge>
    <edge source="CHE" target="DEU">
      <data key="d0">59874165</data>
    </edge>
    <edge source="CHE" target="GRC">
      <data key="d0">311406</data>
    </edge>
    <edge source="CHE" target="HND">
      <data key="d0">10014</data>
    </edge>
    <edge source="CHE" target="HKG">
      <data key="d0">29045032</data>
    </edge>
    <edge source="CHE" target="HUN">
      <data key="d0">158238</data>
    </edge>
    <edge source="CHE" target="IDN">
      <data key="d0">469712</data>
    </edge>
    <edge source="CHE" target="IRL">
      <data key="d0">463892</data>
    </edge>
    <edge source="CHE" target="ISR">
      <data key="d0">134231</data>
    </edge>
    <edge source="CHE" target="ITA">
      <data key="d0">47570809</data>
    </edge>
    <edge source="CHE" target="CIV">
      <data key="d0">38460</data>
    </edge>
    <edge source="CHE" target="JPN">
      <data key="d0">36127289</data>
    </edge>
    <edge source="CHE" target="KAZ">
      <data key="d0">184346</data>
    </edge>
    <edge source="CHE" target="JOR">
      <data key="d0">69968</data>
    </edge>
    <edge source="CHE" target="KOR">
      <data key="d0">21162324</data>
    </edge>
    <edge source="CHE" target="KGZ">
      <data key="d0">23982</data>
    </edge>
    <edge source="CHE" target="LBN">
      <data key="d0">1215342</data>
    </edge>
    <edge source="CHE" target="LTU">
      <data key="d0">63763</data>
    </edge>
    <edge source="CHE" target="MYS">
      <data key="d0">1127451</data>
    </edge>
    <edge source="CHE" target="MUS">
      <data key="d0">30808</data>
    </edge>
    <edge source="CHE" target="MEX">
      <data key="d0">1029770</data>
    </edge>
    <edge source="CHE" target="MAR">
      <data key="d0">150406</data>
    </edge>
    <edge source="CHE" target="OMN">
      <data key="d0">111761</data>
    </edge>
    <edge source="CHE" target="NLD">
      <data key="d0">6579320</data>
    </edge>
    <edge source="CHE" target="NZL">
      <data key="d0">92926</data>
    </edge>
    <edge source="CHE" target="NIC">
      <data key="d0">23320</data>
    </edge>
    <edge source="CHE" target="NOR">
      <data key="d0">298138</data>
    </edge>
    <edge source="CHE" target="PAK">
      <data key="d0">39327</data>
    </edge>
    <edge source="CHE" target="PAN">
      <data key="d0">149668</data>
    </edge>
    <edge source="CHE" target="PRY">
      <data key="d0">46893</data>
    </edge>
    <edge source="CHE" target="PER">
      <data key="d0">40521</data>
    </edge>
    <edge source="CHE" target="PHL">
      <data key="d0">638189</data>
    </edge>
    <edge source="CHE" target="POL">
      <data key="d0">540504</data>
    </edge>
    <edge source="CHE" target="PRT">
      <data key="d0">461940</data>
    </edge>
    <edge source="CHE" target="ROU">
      <data key="d0">181253</data>
    </edge>
    <edge source="CHE" target="RUS">
      <data key="d0">3057595</data>
    </edge>
    <edge source="CHE" target="SAU">
      <data key="d0">762481</data>
    </edge>
    <edge source="CHE" target="SRB">
      <data key="d0">37768</data>
    </edge>
    <edge source="CHE" target="IND">
      <data key="d0">1008445</data>
    </edge>
    <edge source="CHE" target="SGP">
      <data key="d0">11004229</data>
    </edge>
    <edge source="CHE" target="SVK">
      <data key="d0">289137</data>
    </edge>
    <edge source="CHE" target="VNM">
      <data key="d0">354286</data>
    </edge>
    <edge source="CHE" target="SVN">
      <data key="d0">90296</data>
    </edge>
    <edge source="CHE" target="ZAF">
      <data key="d0">315940</data>
    </edge>
    <edge source="CHE" target="ESP">
      <data key="d0">5550027</data>
    </edge>
    <edge source="CHE" target="SWE">
      <data key="d0">774817</data>
    </edge>
    <edge source="CHE" target="THA">
      <data key="d0">5475873</data>
    </edge>
    <edge source="CHE" target="ARE">
      <data key="d0">11630519</data>
    </edge>
    <edge source="CHE" target="TUN">
      <data key="d0">139641</data>
    </edge>
    <edge source="CHE" target="TUR">
      <data key="d0">1007194</data>
    </edge>
    <edge source="CHE" target="UKR">
      <data key="d0">359053</data>
    </edge>
    <edge source="CHE" target="EGY">
      <data key="d0">66523</data>
    </edge>
    <edge source="CHE" target="GBR">
      <data key="d0">19683399</data>
    </edge>
    <edge source="CHE" target="USA">
      <data key="d0">44852075</data>
    </edge>
    <edge source="CHE" target="URY">
      <data key="d0">45093</data>
    </edge>
    <edge source="THA" target="AUS">
      <data key="d0">2642381</data>
    </edge>
    <edge source="THA" target="AUT">
      <data key="d0">559899</data>
    </edge>
    <edge source="THA" target="BEL">
      <data key="d0">7817090</data>
    </edge>
    <edge source="THA" target="BRA">
      <data key="d0">241959</data>
    </edge>
    <edge source="THA" target="BGR">
      <data key="d0">30648</data>
    </edge>
    <edge source="THA" target="KHM">
      <data key="d0">845923</data>
    </edge>
    <edge source="THA" target="CMR">
      <data key="d0">16506</data>
    </edge>
    <edge source="THA" target="CAN">
      <data key="d0">1542375</data>
    </edge>
    <edge source="THA" target="LKA">
      <data key="d0">207211</data>
    </edge>
    <edge source="THA" target="CHL">
      <data key="d0">115002</data>
    </edge>
    <edge source="THA" target="CHN">
      <data key="d0">11186878</data>
    </edge>
    <edge source="THA" target="COL">
      <data key="d0">48314</data>
    </edge>
    <edge source="THA" target="HRV">
      <data key="d0">26121</data>
    </edge>
    <edge source="THA" target="CZE">
      <data key="d0">41105</data>
    </edge>
    <edge source="THA" target="BEN">
      <data key="d0">52936</data>
    </edge>
    <edge source="THA" target="DNK">
      <data key="d0">466713</data>
    </edge>
    <edge source="THA" target="ETH">
      <data key="d0">25484</data>
    </edge>
    <edge source="THA" target="EST">
      <data key="d0">20533</data>
    </edge>
    <edge source="THA" target="FIN">
      <data key="d0">109418</data>
    </edge>
    <edge source="THA" target="FRA">
      <data key="d0">13680663</data>
    </edge>
    <edge source="THA" target="DEU">
      <data key="d0">10774256</data>
    </edge>
    <edge source="THA" target="GHA">
      <data key="d0">21041</data>
    </edge>
    <edge source="THA" target="GRC">
      <data key="d0">197448</data>
    </edge>
    <edge source="THA" target="HKG">
      <data key="d0">12086302</data>
    </edge>
    <edge source="THA" target="HUN">
      <data key="d0">45519</data>
    </edge>
    <edge source="THA" target="IDN">
      <data key="d0">1598250</data>
    </edge>
    <edge source="THA" target="IRL">
      <data key="d0">105355</data>
    </edge>
    <edge source="THA" target="ISR">
      <data key="d0">73806</data>
    </edge>
    <edge source="THA" target="ITA">
      <data key="d0">8287108</data>
    </edge>
    <edge source="THA" target="JPN">
      <data key="d0">32584404</data>
    </edge>
    <edge source="THA" target="JOR">
      <data key="d0">24695</data>
    </edge>
    <edge source="THA" target="KOR">
      <data key="d0">8691530</data>
    </edge>
    <edge source="THA" target="LBN">
      <data key="d0">55821</data>
    </edge>
    <edge source="THA" target="LTU">
      <data key="d0">19819</data>
    </edge>
    <edge source="THA" target="MYS">
      <data key="d0">4379416</data>
    </edge>
    <edge source="THA" target="MUS">
      <data key="d0">123433</data>
    </edge>
    <edge source="THA" target="MEX">
      <data key="d0">436573</data>
    </edge>
    <edge source="THA" target="OMN">
      <data key="d0">96258</data>
    </edge>
    <edge source="THA" target="NLD">
      <data key="d0">2407094</data>
    </edge>
    <edge source="THA" target="NZL">
      <data key="d0">161659</data>
    </edge>
    <edge source="THA" target="NOR">
      <data key="d0">328208</data>
    </edge>
    <edge source="THA" target="PAK">
      <data key="d0">23296</data>
    </edge>
    <edge source="THA" target="PAN">
      <data key="d0">11950</data>
    </edge>
    <edge source="THA" target="PHL">
      <data key="d0">941157</data>
    </edge>
    <edge source="THA" target="POL">
      <data key="d0">233492</data>
    </edge>
    <edge source="THA" target="PRT">
      <data key="d0">235279</data>
    </edge>
    <edge source="THA" target="RUS">
      <data key="d0">1129252</data>
    </edge>
    <edge source="THA" target="SAU">
      <data key="d0">2562517</data>
    </edge>
    <edge source="THA" target="IND">
      <data key="d0">990208</data>
    </edge>
    <edge source="THA" target="SGP">
      <data key="d0">19826934</data>
    </edge>
    <edge source="THA" target="VNM">
      <data key="d0">1836334</data>
    </edge>
    <edge source="THA" target="SVN">
      <data key="d0">41518</data>
    </edge>
    <edge source="THA" target="ZAF">
      <data key="d0">251421</data>
    </edge>
    <edge source="THA" target="ESP">
      <data key="d0">1486209</data>
    </edge>
    <edge source="THA" target="SWE">
      <data key="d0">2314045</data>
    </edge>
    <edge source="THA" target="CHE">
      <data key="d0">24167798</data>
    </edge>
    <edge source="THA" target="ARE">
      <data key="d0">3861303</data>
    </edge>
    <edge source="THA" target="TUR">
      <data key="d0">20665</data>
    </edge>
    <edge source="THA" target="UKR">
      <data key="d0">195816</data>
    </edge>
    <edge source="THA" target="EGY">
      <data key="d0">23955</data>
    </edge>
    <edge source="THA" target="GBR">
      <data key="d0">6688136</data>
    </edge>
    <edge source="THA" target="TZA">
      <data key="d0">39636</data>
    </edge>
    <edge source="THA" target="USA">
      <data key="d0">86096827</data>
    </edge>
    <edge source="ARE" target="DZA">
      <data key="d0">258556</data>
    </edge>
    <edge source="ARE" target="AZE">
      <data key="d0">153240</data>
    </edge>
    <edge source="ARE" target="AUS">
      <data key="d0">184223</data>
    </edge>
    <edge source="ARE" target="AUT">
      <data key="d0">128233</data>
    </edge>
    <edge source="ARE" target="ARM">
      <data key="d0">169279</data>
    </edge>
    <edge source="ARE" target="BRA">
      <data key="d0">12990</data>
    </edge>
    <edge source="ARE" target="CMR">
      <data key="d0">107946</data>
    </edge>
    <edge source="ARE" target="CAN">
      <data key="d0">44994</data>
    </edge>
    <edge source="ARE" target="CAF">
      <data key="d0">20366</data>
    </edge>
    <edge source="ARE" target="LKA">
      <data key="d0">23898</data>
    </edge>
    <edge source="ARE" target="CHL">
      <data key="d0">21864</data>
    </edge>
    <edge source="ARE" target="CHN">
      <data key="d0">1802833</data>
    </edge>
    <edge source="ARE" target="CRI">
      <data key="d0">39112</data>
    </edge>
    <edge source="ARE" target="BEN">
      <data key="d0">87680</data>
    </edge>
    <edge source="ARE" target="DNK">
      <data key="d0">23691</data>
    </edge>
    <edge source="ARE" target="ETH">
      <data key="d0">154758</data>
    </edge>
    <edge source="ARE" target="FRA">
      <data key="d0">1975134</data>
    </edge>
    <edge source="ARE" target="GEO">
      <data key="d0">268612</data>
    </edge>
    <edge source="ARE" target="DEU">
      <data key="d0">405894</data>
    </edge>
    <edge source="ARE" target="GHA">
      <data key="d0">105788</data>
    </edge>
    <edge source="ARE" target="GRC">
      <data key="d0">70312</data>
    </edge>
    <edge source="ARE" target="HKG">
      <data key="d0">156037</data>
    </edge>
    <edge source="ARE" target="HUN">
      <data key="d0">11151</data>
    </edge>
    <edge source="ARE" target="IDN">
      <data key="d0">10648</data>
    </edge>
    <edge source="ARE" target="IRL">
      <data key="d0">14074</data>
    </edge>
    <edge source="ARE" target="ITA">
      <data key="d0">2756934</data>
    </edge>
    <edge source="ARE" target="CIV">
      <data key="d0">30285</data>
    </edge>
    <edge source="ARE" target="JPN">
      <data key="d0">299562</data>
    </edge>
    <edge source="ARE" target="KAZ">
      <data key="d0">74699</data>
    </edge>
    <edge source="ARE" target="JOR">
      <data key="d0">175047</data>
    </edge>
    <edge source="ARE" target="KOR">
      <data key="d0">15850</data>
    </edge>
    <edge source="ARE" target="KGZ">
      <data key="d0">913649</data>
    </edge>
    <edge source="ARE" target="LBN">
      <data key="d0">837376</data>
    </edge>
    <edge source="ARE" target="LVA">
      <data key="d0">19860</data>
    </edge>
    <edge source="ARE" target="LTU">
      <data key="d0">31200</data>
    </edge>
    <edge source="ARE" target="MYS">
      <data key="d0">55680</data>
    </edge>
    <edge source="ARE" target="MRT">
      <data key="d0">204538</data>
    </edge>
    <edge source="ARE" target="MUS">
      <data key="d0">12043</data>
    </edge>
    <edge source="ARE" target="MAR">
      <data key="d0">311711</data>
    </edge>
    <edge source="ARE" target="MOZ">
      <data key="d0">14108</data>
    </edge>
    <edge source="ARE" target="OMN">
      <data key="d0">6082998</data>
    </edge>
    <edge source="ARE" target="NLD">
      <data key="d0">69437</data>
    </edge>
    <edge source="ARE" target="NZL">
      <data key="d0">57421</data>
    </edge>
    <edge source="ARE" target="NER">
      <data key="d0">59438</data>
    </edge>
    <edge source="ARE" target="PAK">
      <data key="d0">212340</data>
    </edge>
    <edge source="ARE" target="PHL">
      <data key="d0">80917</data>
    </edge>
    <edge source="ARE" target="ROU">
      <data key="d0">25641</data>
    </edge>
    <edge source="ARE" target="RUS">
      <data key="d0">100622</data>
    </edge>
    <edge source="ARE" target="SAU">
      <data key="d0">7341622</data>
    </edge>
    <edge source="ARE" target="SEN">
      <data key="d0">697194</data>
    </edge>
    <edge source="ARE" target="IND">
      <data key="d0">185323</data>
    </edge>
    <edge source="ARE" target="SGP">
      <data key="d0">263618</data>
    </edge>
    <edge source="ARE" target="SVK">
      <data key="d0">11436</data>
    </edge>
    <edge source="ARE" target="VNM">
      <data key="d0">109871</data>
    </edge>
    <edge source="ARE" target="ZAF">
      <data key="d0">133250</data>
    </edge>
    <edge source="ARE" target="ESP">
      <data key="d0">2570148</data>
    </edge>
    <edge source="ARE" target="CHE">
      <data key="d0">6850873</data>
    </edge>
    <edge source="ARE" target="THA">
      <data key="d0">10814</data>
    </edge>
    <edge source="ARE" target="TGO">
      <data key="d0">10917</data>
    </edge>
    <edge source="ARE" target="TUR">
      <data key="d0">78573</data>
    </edge>
    <edge source="ARE" target="UGA">
      <data key="d0">59854</data>
    </edge>
    <edge source="ARE" target="UKR">
      <data key="d0">22231</data>
    </edge>
    <edge source="ARE" target="EGY">
      <data key="d0">122317</data>
    </edge>
    <edge source="ARE" target="GBR">
      <data key="d0">892149</data>
    </edge>
    <edge source="ARE" target="TZA">
      <data key="d0">393282</data>
    </edge>
    <edge source="ARE" target="USA">
      <data key="d0">323010</data>
    </edge>
    <edge source="TZA" target="MOZ">
      <data key="d0">42381</data>
    </edge>
    <edge source="ARM" target="BLR">
      <data key="d0">20942</data>
    </edge>
    <edge source="ARM" target="FRA">
      <data key="d0">104897</data>
    </edge>
    <edge source="ARM" target="GEO">
      <data key="d0">19807</data>
    </edge>
    <edge source="ARM" target="KAZ">
      <data key="d0">26148</data>
    </edge>
    <edge source="ARM" target="RUS">
      <data key="d0">3237660</data>
    </edge>
    <edge source="BGR" target="ALB">
      <data key="d0">12470</data>
    </edge>
    <edge source="BGR" target="AUT">
      <data key="d0">44833</data>
    </edge>
    <edge source="BGR" target="BEL">
      <data key="d0">1108026</data>
    </edge>
    <edge source="BGR" target="BLR">
      <data key="d0">84078</data>
    </edge>
    <edge source="BGR" target="HRV">
      <data key="d0">18364</data>
    </edge>
    <edge source="BGR" target="CZE">
      <data key="d0">131265</data>
    </edge>
    <edge source="BGR" target="DNK">
      <data key="d0">45336</data>
    </edge>
    <edge source="BGR" target="FIN">
      <data key="d0">17686</data>
    </edge>
    <edge source="BGR" target="FRA">
      <data key="d0">4070920</data>
    </edge>
    <edge source="BGR" target="GEO">
      <data key="d0">57747</data>
    </edge>
    <edge source="BGR" target="DEU">
      <data key="d0">662920</data>
    </edge>
    <edge source="BGR" target="GRC">
      <data key="d0">3827807</data>
    </edge>
    <edge source="BGR" target="HKG">
      <data key="d0">335001</data>
    </edge>
    <edge source="BGR" target="HUN">
      <data key="d0">74554</data>
    </edge>
    <edge source="BGR" target="ITA">
      <data key="d0">42014507</data>
    </edge>
    <edge source="BGR" target="LBN">
      <data key="d0">16989</data>
    </edge>
    <edge source="BGR" target="LTU">
      <data key="d0">18699</data>
    </edge>
    <edge source="BGR" target="MYS">
      <data key="d0">11837</data>
    </edge>
    <edge source="BGR" target="MDA">
      <data key="d0">11159</data>
    </edge>
    <edge source="BGR" target="NLD">
      <data key="d0">430767</data>
    </edge>
    <edge source="BGR" target="POL">
      <data key="d0">210134</data>
    </edge>
    <edge source="BGR" target="ROU">
      <data key="d0">415661</data>
    </edge>
    <edge source="BGR" target="RUS">
      <data key="d0">272099</data>
    </edge>
    <edge source="BGR" target="SRB">
      <data key="d0">198827</data>
    </edge>
    <edge source="BGR" target="SGP">
      <data key="d0">26659</data>
    </edge>
    <edge source="BGR" target="SVK">
      <data key="d0">43480</data>
    </edge>
    <edge source="BGR" target="SVN">
      <data key="d0">280498</data>
    </edge>
    <edge source="BGR" target="ESP">
      <data key="d0">446967</data>
    </edge>
    <edge source="BGR" target="SWE">
      <data key="d0">104991</data>
    </edge>
    <edge source="BGR" target="CHE">
      <data key="d0">1408389</data>
    </edge>
    <edge source="BGR" target="ARE">
      <data key="d0">23162</data>
    </edge>
    <edge source="BGR" target="TUR">
      <data key="d0">48279</data>
    </edge>
    <edge source="BGR" target="MKD">
      <data key="d0">127286</data>
    </edge>
    <edge source="BGR" target="EGY">
      <data key="d0">20902</data>
    </edge>
    <edge source="BGR" target="GBR">
      <data key="d0">129950</data>
    </edge>
    <edge source="BGR" target="USA">
      <data key="d0">144977</data>
    </edge>
    <edge source="BLR" target="ARM">
      <data key="d0">19600</data>
    </edge>
    <edge source="BLR" target="CHN">
      <data key="d0">18700</data>
    </edge>
    <edge source="BLR" target="DEU">
      <data key="d0">19000</data>
    </edge>
    <edge source="BLR" target="JPN">
      <data key="d0">16300</data>
    </edge>
    <edge source="BLR" target="KAZ">
      <data key="d0">66100</data>
    </edge>
    <edge source="BLR" target="LTU">
      <data key="d0">129000</data>
    </edge>
    <edge source="BLR" target="POL">
      <data key="d0">21100</data>
    </edge>
    <edge source="BLR" target="RUS">
      <data key="d0">6794900</data>
    </edge>
    <edge source="BLR" target="UKR">
      <data key="d0">52600</data>
    </edge>
    <edge source="BLR" target="GBR">
      <data key="d0">30600</data>
    </edge>
    <edge source="KHM" target="ARG">
      <data key="d0">674557</data>
    </edge>
    <edge source="KHM" target="AUS">
      <data key="d0">852841</data>
    </edge>
    <edge source="KHM" target="BEL">
      <data key="d0">9445719</data>
    </edge>
    <edge source="KHM" target="BRA">
      <data key="d0">1426294</data>
    </edge>
    <edge source="KHM" target="CAN">
      <data key="d0">2845584</data>
    </edge>
    <edge source="KHM" target="CHL">
      <data key="d0">388279</data>
    </edge>
    <edge source="KHM" target="CHN">
      <data key="d0">3156806</data>
    </edge>
    <edge source="KHM" target="COL">
      <data key="d0">46208</data>
    </edge>
    <edge source="KHM" target="CRI">
      <data key="d0">156682</data>
    </edge>
    <edge source="KHM" target="CZE">
      <data key="d0">3173573</data>
    </edge>
    <edge source="KHM" target="DNK">
      <data key="d0">90603</data>
    </edge>
    <edge source="KHM" target="SLV">
      <data key="d0">10111</data>
    </edge>
    <edge source="KHM" target="FRA">
      <data key="d0">1445567</data>
    </edge>
    <edge source="KHM" target="DEU">
      <data key="d0">2993522</data>
    </edge>
    <edge source="KHM" target="HKG">
      <data key="d0">1731463</data>
    </edge>
    <edge source="KHM" target="IDN">
      <data key="d0">645497</data>
    </edge>
    <edge source="KHM" target="IRL">
      <data key="d0">22539</data>
    </edge>
    <edge source="KHM" target="ISR">
      <data key="d0">149747</data>
    </edge>
    <edge source="KHM" target="ITA">
      <data key="d0">2796723</data>
    </edge>
    <edge source="KHM" target="JPN">
      <data key="d0">31456889</data>
    </edge>
    <edge source="KHM" target="JOR">
      <data key="d0">19585</data>
    </edge>
    <edge source="KHM" target="KOR">
      <data key="d0">5132665</data>
    </edge>
    <edge source="KHM" target="LBN">
      <data key="d0">14761</data>
    </edge>
    <edge source="KHM" target="MYS">
      <data key="d0">95833</data>
    </edge>
    <edge source="KHM" target="MEX">
      <data key="d0">1198807</data>
    </edge>
    <edge source="KHM" target="NLD">
      <data key="d0">1301667</data>
    </edge>
    <edge source="KHM" target="NZL">
      <data key="d0">79539</data>
    </edge>
    <edge source="KHM" target="PAN">
      <data key="d0">682025</data>
    </edge>
    <edge source="KHM" target="PER">
      <data key="d0">27098</data>
    </edge>
    <edge source="KHM" target="PHL">
      <data key="d0">936037</data>
    </edge>
    <edge source="KHM" target="POL">
      <data key="d0">172727</data>
    </edge>
    <edge source="KHM" target="PRT">
      <data key="d0">1250243</data>
    </edge>
    <edge source="KHM" target="SAU">
      <data key="d0">64269</data>
    </edge>
    <edge source="KHM" target="SRB">
      <data key="d0">10479</data>
    </edge>
    <edge source="KHM" target="IND">
      <data key="d0">12660</data>
    </edge>
    <edge source="KHM" target="SGP">
      <data key="d0">350043</data>
    </edge>
    <edge source="KHM" target="ZAF">
      <data key="d0">30969</data>
    </edge>
    <edge source="KHM" target="ESP">
      <data key="d0">6868470</data>
    </edge>
    <edge source="KHM" target="SWE">
      <data key="d0">54205</data>
    </edge>
    <edge source="KHM" target="CHE">
      <data key="d0">13793</data>
    </edge>
    <edge source="KHM" target="THA">
      <data key="d0">2299578</data>
    </edge>
    <edge source="KHM" target="ARE">
      <data key="d0">804942</data>
    </edge>
    <edge source="KHM" target="TUR">
      <data key="d0">32848</data>
    </edge>
    <edge source="KHM" target="EGY">
      <data key="d0">32976</data>
    </edge>
    <edge source="KHM" target="GBR">
      <data key="d0">3865568</data>
    </edge>
    <edge source="KHM" target="USA">
      <data key="d0">52154010</data>
    </edge>
    <edge source="KHM" target="URY">
      <data key="d0">180473</data>
    </edge>
    <edge source="COL" target="AUS">
      <data key="d0">100899</data>
    </edge>
    <edge source="COL" target="BEL">
      <data key="d0">14026</data>
    </edge>
    <edge source="COL" target="BOL">
      <data key="d0">113486</data>
    </edge>
    <edge source="COL" target="BRA">
      <data key="d0">99211</data>
    </edge>
    <edge source="COL" target="CAN">
      <data key="d0">782892</data>
    </edge>
    <edge source="COL" target="CHL">
      <data key="d0">504067</data>
    </edge>
    <edge source="COL" target="CHN">
      <data key="d0">11895</data>
    </edge>
    <edge source="COL" target="CRI">
      <data key="d0">1071314</data>
    </edge>
    <edge source="COL" target="DNK">
      <data key="d0">33583</data>
    </edge>
    <edge source="COL" target="ECU">
      <data key="d0">1006757</data>
    </edge>
    <edge source="COL" target="SLV">
      <data key="d0">106803</data>
    </edge>
    <edge source="COL" target="FRA">
      <data key="d0">333119</data>
    </edge>
    <edge source="COL" target="DEU">
      <data key="d0">359430</data>
    </edge>
    <edge source="COL" target="GRC">
      <data key="d0">39117</data>
    </edge>
    <edge source="COL" target="GTM">
      <data key="d0">325710</data>
    </edge>
    <edge source="COL" target="HND">
      <data key="d0">90610</data>
    </edge>
    <edge source="COL" target="HKG">
      <data key="d0">50162</data>
    </edge>
    <edge source="COL" target="ITA">
      <data key="d0">60765</data>
    </edge>
    <edge source="COL" target="JAM">
      <data key="d0">53941</data>
    </edge>
    <edge source="COL" target="JPN">
      <data key="d0">90173</data>
    </edge>
    <edge source="COL" target="KAZ">
      <data key="d0">13650</data>
    </edge>
    <edge source="COL" target="KOR">
      <data key="d0">670187</data>
    </edge>
    <edge source="COL" target="LBN">
      <data key="d0">56389</data>
    </edge>
    <edge source="COL" target="MEX">
      <data key="d0">935320</data>
    </edge>
    <edge source="COL" target="NLD">
      <data key="d0">63469</data>
    </edge>
    <edge source="COL" target="PAN">
      <data key="d0">1714473</data>
    </edge>
    <edge source="COL" target="PER">
      <data key="d0">2087039</data>
    </edge>
    <edge source="COL" target="SGP">
      <data key="d0">10094</data>
    </edge>
    <edge source="COL" target="ESP">
      <data key="d0">844933</data>
    </edge>
    <edge source="COL" target="CHE">
      <data key="d0">54698</data>
    </edge>
    <edge source="COL" target="ARE">
      <data key="d0">398774</data>
    </edge>
    <edge source="COL" target="TUR">
      <data key="d0">109519</data>
    </edge>
    <edge source="COL" target="GBR">
      <data key="d0">1316486</data>
    </edge>
    <edge source="COL" target="USA">
      <data key="d0">13256860</data>
    </edge>
    <edge source="HRV" target="AUT">
      <data key="d0">433240</data>
    </edge>
    <edge source="HRV" target="BEL">
      <data key="d0">22908</data>
    </edge>
    <edge source="HRV" target="BGR">
      <data key="d0">45438</data>
    </edge>
    <edge source="HRV" target="CAN">
      <data key="d0">20400</data>
    </edge>
    <edge source="HRV" target="CHN">
      <data key="d0">151789</data>
    </edge>
    <edge source="HRV" target="CZE">
      <data key="d0">13331</data>
    </edge>
    <edge source="HRV" target="DNK">
      <data key="d0">16198</data>
    </edge>
    <edge source="HRV" target="FRA">
      <data key="d0">148304</data>
    </edge>
    <edge source="HRV" target="DEU">
      <data key="d0">643643</data>
    </edge>
    <edge source="HRV" target="GRC">
      <data key="d0">20565</data>
    </edge>
    <edge source="HRV" target="HKG">
      <data key="d0">51235</data>
    </edge>
    <edge source="HRV" target="HUN">
      <data key="d0">634433</data>
    </edge>
    <edge source="HRV" target="IDN">
      <data key="d0">184508</data>
    </edge>
    <edge source="HRV" target="ITA">
      <data key="d0">3027094</data>
    </edge>
    <edge source="HRV" target="JPN">
      <data key="d0">24659</data>
    </edge>
    <edge source="HRV" target="KOR">
      <data key="d0">65894</data>
    </edge>
    <edge source="HRV" target="MYS">
      <data key="d0">17910</data>
    </edge>
    <edge source="HRV" target="NLD">
      <data key="d0">167207</data>
    </edge>
    <edge source="HRV" target="NOR">
      <data key="d0">23380</data>
    </edge>
    <edge source="HRV" target="POL">
      <data key="d0">150234</data>
    </edge>
    <edge source="HRV" target="PRT">
      <data key="d0">16221</data>
    </edge>
    <edge source="HRV" target="ROU">
      <data key="d0">49037</data>
    </edge>
    <edge source="HRV" target="RUS">
      <data key="d0">34701</data>
    </edge>
    <edge source="HRV" target="SRB">
      <data key="d0">427749</data>
    </edge>
    <edge source="HRV" target="SVN">
      <data key="d0">769511</data>
    </edge>
    <edge source="HRV" target="ESP">
      <data key="d0">645821</data>
    </edge>
    <edge source="HRV" target="SWE">
      <data key="d0">21065</data>
    </edge>
    <edge source="HRV" target="CHE">
      <data key="d0">225624</data>
    </edge>
    <edge source="HRV" target="TUN">
      <data key="d0">27144</data>
    </edge>
    <edge source="HRV" target="MKD">
      <data key="d0">110839</data>
    </edge>
    <edge source="HRV" target="USA">
      <data key="d0">130226</data>
    </edge>
    <edge source="CZE" target="ARG">
      <data key="d0">11112</data>
    </edge>
    <edge source="CZE" target="AUS">
      <data key="d0">681016</data>
    </edge>
    <edge source="CZE" target="AUT">
      <data key="d0">19537189</data>
    </edge>
    <edge source="CZE" target="ARM">
      <data key="d0">12804</data>
    </edge>
    <edge source="CZE" target="BEL">
      <data key="d0">2044243</data>
    </edge>
    <edge source="CZE" target="BRA">
      <data key="d0">258797</data>
    </edge>
    <edge source="CZE" target="BGR">
      <data key="d0">961920</data>
    </edge>
    <edge source="CZE" target="BLR">
      <data key="d0">162113</data>
    </edge>
    <edge source="CZE" target="CMR">
      <data key="d0">20502</data>
    </edge>
    <edge source="CZE" target="CAN">
      <data key="d0">144458</data>
    </edge>
    <edge source="CZE" target="CHN">
      <data key="d0">4799884</data>
    </edge>
    <edge source="CZE" target="HRV">
      <data key="d0">786889</data>
    </edge>
    <edge source="CZE" target="DNK">
      <data key="d0">1019336</data>
    </edge>
    <edge source="CZE" target="EST">
      <data key="d0">739539</data>
    </edge>
    <edge source="CZE" target="FIN">
      <data key="d0">903862</data>
    </edge>
    <edge source="CZE" target="FRA">
      <data key="d0">10315531</data>
    </edge>
    <edge source="CZE" target="GEO">
      <data key="d0">74676</data>
    </edge>
    <edge source="CZE" target="DEU">
      <data key="d0">225783880</data>
    </edge>
    <edge source="CZE" target="GHA">
      <data key="d0">18908</data>
    </edge>
    <edge source="CZE" target="GRC">
      <data key="d0">888857</data>
    </edge>
    <edge source="CZE" target="GTM">
      <data key="d0">12101</data>
    </edge>
    <edge source="CZE" target="HKG">
      <data key="d0">4180203</data>
    </edge>
    <edge source="CZE" target="HUN">
      <data key="d0">4948883</data>
    </edge>
    <edge source="CZE" target="IRL">
      <data key="d0">240807</data>
    </edge>
    <edge source="CZE" target="ISR">
      <data key="d0">336373</data>
    </edge>
    <edge source="CZE" target="ITA">
      <data key="d0">18146218</data>
    </edge>
    <edge source="CZE" target="CIV">
      <data key="d0">23785</data>
    </edge>
    <edge source="CZE" target="JPN">
      <data key="d0">15379681</data>
    </edge>
    <edge source="CZE" target="KAZ">
      <data key="d0">262016</data>
    </edge>
    <edge source="CZE" target="JOR">
      <data key="d0">26550</data>
    </edge>
    <edge source="CZE" target="KOR">
      <data key="d0">2271842</data>
    </edge>
    <edge source="CZE" target="LBN">
      <data key="d0">244985</data>
    </edge>
    <edge source="CZE" target="LVA">
      <data key="d0">371730</data>
    </edge>
    <edge source="CZE" target="LTU">
      <data key="d0">561614</data>
    </edge>
    <edge source="CZE" target="MYS">
      <data key="d0">434863</data>
    </edge>
    <edge source="CZE" target="MUS">
      <data key="d0">28585</data>
    </edge>
    <edge source="CZE" target="MEX">
      <data key="d0">10074</data>
    </edge>
    <edge source="CZE" target="MDA">
      <data key="d0">31793</data>
    </edge>
    <edge source="CZE" target="MAR">
      <data key="d0">151332</data>
    </edge>
    <edge source="CZE" target="OMN">
      <data key="d0">38119</data>
    </edge>
    <edge source="CZE" target="NLD">
      <data key="d0">5631769</data>
    </edge>
    <edge source="CZE" target="NZL">
      <data key="d0">27159</data>
    </edge>
    <edge source="CZE" target="NOR">
      <data key="d0">317229</data>
    </edge>
    <edge source="CZE" target="PHL">
      <data key="d0">480552</data>
    </edge>
    <edge source="CZE" target="POL">
      <data key="d0">10545210</data>
    </edge>
    <edge source="CZE" target="PRT">
      <data key="d0">787691</data>
    </edge>
    <edge source="CZE" target="ROU">
      <data key="d0">3729099</data>
    </edge>
    <edge source="CZE" target="RUS">
      <data key="d0">1964081</data>
    </edge>
    <edge source="CZE" target="SAU">
      <data key="d0">756896</data>
    </edge>
    <edge source="CZE" target="SEN">
      <data key="d0">21344</data>
    </edge>
    <edge source="CZE" target="SRB">
      <data key="d0">192136</data>
    </edge>
    <edge source="CZE" target="IND">
      <data key="d0">16724</data>
    </edge>
    <edge source="CZE" target="SGP">
      <data key="d0">1339161</data>
    </edge>
    <edge source="CZE" target="SVK">
      <data key="d0">25708988</data>
    </edge>
    <edge source="CZE" target="SVN">
      <data key="d0">1492162</data>
    </edge>
    <edge source="CZE" target="ZAF">
      <data key="d0">343036</data>
    </edge>
    <edge source="CZE" target="ESP">
      <data key="d0">6995413</data>
    </edge>
    <edge source="CZE" target="SWE">
      <data key="d0">2427689</data>
    </edge>
    <edge source="CZE" target="CHE">
      <data key="d0">5766887</data>
    </edge>
    <edge source="CZE" target="TGO">
      <data key="d0">17258</data>
    </edge>
    <edge source="CZE" target="ARE">
      <data key="d0">1459754</data>
    </edge>
    <edge source="CZE" target="TUN">
      <data key="d0">75615</data>
    </edge>
    <edge source="CZE" target="TUR">
      <data key="d0">1576655</data>
    </edge>
    <edge source="CZE" target="UKR">
      <data key="d0">451694</data>
    </edge>
    <edge source="CZE" target="MKD">
      <data key="d0">48152</data>
    </edge>
    <edge source="CZE" target="EGY">
      <data key="d0">96361</data>
    </edge>
    <edge source="CZE" target="GBR">
      <data key="d0">9419776</data>
    </edge>
    <edge source="CZE" target="TZA">
      <data key="d0">23036</data>
    </edge>
    <edge source="CZE" target="USA">
      <data key="d0">790037</data>
    </edge>
    <edge source="ECU" target="BOL">
      <data key="d0">27312</data>
    </edge>
    <edge source="ECU" target="CAN">
      <data key="d0">19266</data>
    </edge>
    <edge source="ECU" target="CHL">
      <data key="d0">13861</data>
    </edge>
    <edge source="ECU" target="CRI">
      <data key="d0">28036</data>
    </edge>
    <edge source="ECU" target="DEU">
      <data key="d0">16156</data>
    </edge>
    <edge source="ECU" target="GTM">
      <data key="d0">60262</data>
    </edge>
    <edge source="ECU" target="PAN">
      <data key="d0">72576</data>
    </edge>
    <edge source="ECU" target="PER">
      <data key="d0">30092</data>
    </edge>
    <edge source="ECU" target="ESP">
      <data key="d0">178405</data>
    </edge>
    <edge source="ECU" target="USA">
      <data key="d0">190890</data>
    </edge>
    <edge source="EST" target="BEL">
      <data key="d0">17311</data>
    </edge>
    <edge source="EST" target="BLR">
      <data key="d0">62936</data>
    </edge>
    <edge source="EST" target="DNK">
      <data key="d0">71252</data>
    </edge>
    <edge source="EST" target="FIN">
      <data key="d0">4226923</data>
    </edge>
    <edge source="EST" target="FRA">
      <data key="d0">239578</data>
    </edge>
    <edge source="EST" target="DEU">
      <data key="d0">320359</data>
    </edge>
    <edge source="EST" target="ITA">
      <data key="d0">86165</data>
    </edge>
    <edge source="EST" target="LVA">
      <data key="d0">817719</data>
    </edge>
    <edge source="EST" target="LTU">
      <data key="d0">954343</data>
    </edge>
    <edge source="EST" target="MDA">
      <data key="d0">17251</data>
    </edge>
    <edge source="EST" target="NOR">
      <data key="d0">73248</data>
    </edge>
    <edge source="EST" target="POL">
      <data key="d0">118328</data>
    </edge>
    <edge source="EST" target="PRT">
      <data key="d0">175825</data>
    </edge>
    <edge source="EST" target="RUS">
      <data key="d0">2677732</data>
    </edge>
    <edge source="EST" target="ESP">
      <data key="d0">40433</data>
    </edge>
    <edge source="EST" target="SWE">
      <data key="d0">1125887</data>
    </edge>
    <edge source="EST" target="ARE">
      <data key="d0">25707</data>
    </edge>
    <edge source="EST" target="UKR">
      <data key="d0">63568</data>
    </edge>
    <edge source="EST" target="GBR">
      <data key="d0">123773</data>
    </edge>
    <edge source="EST" target="USA">
      <data key="d0">49063</data>
    </edge>
    <edge source="GEO" target="AZE">
      <data key="d0">97221</data>
    </edge>
    <edge source="GEO" target="ARM">
      <data key="d0">232222</data>
    </edge>
    <edge source="GEO" target="FRA">
      <data key="d0">11483</data>
    </edge>
    <edge source="GEO" target="RUS">
      <data key="d0">46415</data>
    </edge>
    <edge source="GRC" target="ALB">
      <data key="d0">296007</data>
    </edge>
    <edge source="GRC" target="AUS">
      <data key="d0">92882</data>
    </edge>
    <edge source="GRC" target="AUT">
      <data key="d0">39559</data>
    </edge>
    <edge source="GRC" target="BEL">
      <data key="d0">92235</data>
    </edge>
    <edge source="GRC" target="BRA">
      <data key="d0">12481</data>
    </edge>
    <edge source="GRC" target="BGR">
      <data key="d0">2332246</data>
    </edge>
    <edge source="GRC" target="KHM">
      <data key="d0">13606</data>
    </edge>
    <edge source="GRC" target="CMR">
      <data key="d0">22266</data>
    </edge>
    <edge source="GRC" target="CAN">
      <data key="d0">17561</data>
    </edge>
    <edge source="GRC" target="CHN">
      <data key="d0">42085</data>
    </edge>
    <edge source="GRC" target="HRV">
      <data key="d0">555342</data>
    </edge>
    <edge source="GRC" target="CZE">
      <data key="d0">221500</data>
    </edge>
    <edge source="GRC" target="DNK">
      <data key="d0">55604</data>
    </edge>
    <edge source="GRC" target="EST">
      <data key="d0">13231</data>
    </edge>
    <edge source="GRC" target="FIN">
      <data key="d0">145830</data>
    </edge>
    <edge source="GRC" target="FRA">
      <data key="d0">1682264</data>
    </edge>
    <edge source="GRC" target="DEU">
      <data key="d0">385904</data>
    </edge>
    <edge source="GRC" target="HKG">
      <data key="d0">461537</data>
    </edge>
    <edge source="GRC" target="HUN">
      <data key="d0">92733</data>
    </edge>
    <edge source="GRC" target="IRL">
      <data key="d0">56344</data>
    </edge>
    <edge source="GRC" target="ISR">
      <data key="d0">12662</data>
    </edge>
    <edge source="GRC" target="ITA">
      <data key="d0">9654343</data>
    </edge>
    <edge source="GRC" target="JPN">
      <data key="d0">82778</data>
    </edge>
    <edge source="GRC" target="KAZ">
      <data key="d0">10472</data>
    </edge>
    <edge source="GRC" target="KOR">
      <data key="d0">116123</data>
    </edge>
    <edge source="GRC" target="LBN">
      <data key="d0">260726</data>
    </edge>
    <edge source="GRC" target="LVA">
      <data key="d0">10130</data>
    </edge>
    <edge source="GRC" target="LTU">
      <data key="d0">25319</data>
    </edge>
    <edge source="GRC" target="MAR">
      <data key="d0">124768</data>
    </edge>
    <edge source="GRC" target="NLD">
      <data key="d0">497369</data>
    </edge>
    <edge source="GRC" target="POL">
      <data key="d0">171764</data>
    </edge>
    <edge source="GRC" target="PRT">
      <data key="d0">415577</data>
    </edge>
    <edge source="GRC" target="ROU">
      <data key="d0">553560</data>
    </edge>
    <edge source="GRC" target="RUS">
      <data key="d0">60205</data>
    </edge>
    <edge source="GRC" target="SAU">
      <data key="d0">145742</data>
    </edge>
    <edge source="GRC" target="SRB">
      <data key="d0">931756</data>
    </edge>
    <edge source="GRC" target="SGP">
      <data key="d0">255486</data>
    </edge>
    <edge source="GRC" target="SVK">
      <data key="d0">72963</data>
    </edge>
    <edge source="GRC" target="SVN">
      <data key="d0">210604</data>
    </edge>
    <edge source="GRC" target="ZAF">
      <data key="d0">13869</data>
    </edge>
    <edge source="GRC" target="ESP">
      <data key="d0">2132484</data>
    </edge>
    <edge source="GRC" target="CHE">
      <data key="d0">419827</data>
    </edge>
    <edge source="GRC" target="ARE">
      <data key="d0">44173</data>
    </edge>
    <edge source="GRC" target="TUN">
      <data key="d0">23975</data>
    </edge>
    <edge source="GRC" target="TUR">
      <data key="d0">112464</data>
    </edge>
    <edge source="GRC" target="MKD">
      <data key="d0">146543</data>
    </edge>
    <edge source="GRC" target="EGY">
      <data key="d0">62838</data>
    </edge>
    <edge source="GRC" target="GBR">
      <data key="d0">679763</data>
    </edge>
    <edge source="GRC" target="USA">
      <data key="d0">548057</data>
    </edge>
    <edge source="HUN" target="ALB">
      <data key="d0">30968</data>
    </edge>
    <edge source="HUN" target="AUT">
      <data key="d0">1199080</data>
    </edge>
    <edge source="HUN" target="BEL">
      <data key="d0">68301204</data>
    </edge>
    <edge source="HUN" target="BGR">
      <data key="d0">1393134</data>
    </edge>
    <edge source="HUN" target="CMR">
      <data key="d0">27954</data>
    </edge>
    <edge source="HUN" target="CAN">
      <data key="d0">479066</data>
    </edge>
    <edge source="HUN" target="CHN">
      <data key="d0">20421</data>
    </edge>
    <edge source="HUN" target="HRV">
      <data key="d0">1234459</data>
    </edge>
    <edge source="HUN" target="CZE">
      <data key="d0">2446868</data>
    </edge>
    <edge source="HUN" target="DNK">
      <data key="d0">368804</data>
    </edge>
    <edge source="HUN" target="EST">
      <data key="d0">27881</data>
    </edge>
    <edge source="HUN" target="FIN">
      <data key="d0">435697</data>
    </edge>
    <edge source="HUN" target="FRA">
      <data key="d0">940456</data>
    </edge>
    <edge source="HUN" target="DEU">
      <data key="d0">6621934</data>
    </edge>
    <edge source="HUN" target="GHA">
      <data key="d0">31529</data>
    </edge>
    <edge source="HUN" target="GRC">
      <data key="d0">76084</data>
    </edge>
    <edge source="HUN" target="HKG">
      <data key="d0">499714</data>
    </edge>
    <edge source="HUN" target="ISR">
      <data key="d0">35523</data>
    </edge>
    <edge source="HUN" target="ITA">
      <data key="d0">1401434</data>
    </edge>
    <edge source="HUN" target="CIV">
      <data key="d0">13474</data>
    </edge>
    <edge source="HUN" target="JPN">
      <data key="d0">37633</data>
    </edge>
    <edge source="HUN" target="KOR">
      <data key="d0">24110</data>
    </edge>
    <edge source="HUN" target="LVA">
      <data key="d0">20358</data>
    </edge>
    <edge source="HUN" target="LTU">
      <data key="d0">125771</data>
    </edge>
    <edge source="HUN" target="MDA">
      <data key="d0">36388</data>
    </edge>
    <edge source="HUN" target="NLD">
      <data key="d0">671708</data>
    </edge>
    <edge source="HUN" target="NOR">
      <data key="d0">286011</data>
    </edge>
    <edge source="HUN" target="POL">
      <data key="d0">753630</data>
    </edge>
    <edge source="HUN" target="ROU">
      <data key="d0">6350123</data>
    </edge>
    <edge source="HUN" target="RUS">
      <data key="d0">34502</data>
    </edge>
    <edge source="HUN" target="SEN">
      <data key="d0">20178</data>
    </edge>
    <edge source="HUN" target="SRB">
      <data key="d0">927632</data>
    </edge>
    <edge source="HUN" target="SGP">
      <data key="d0">253638</data>
    </edge>
    <edge source="HUN" target="SVK">
      <data key="d0">2398679</data>
    </edge>
    <edge source="HUN" target="SVN">
      <data key="d0">945078</data>
    </edge>
    <edge source="HUN" target="ESP">
      <data key="d0">113100</data>
    </edge>
    <edge source="HUN" target="SWE">
      <data key="d0">72804</data>
    </edge>
    <edge source="HUN" target="CHE">
      <data key="d0">259654</data>
    </edge>
    <edge source="HUN" target="ARE">
      <data key="d0">80710</data>
    </edge>
    <edge source="HUN" target="TUR">
      <data key="d0">435477</data>
    </edge>
    <edge source="HUN" target="UKR">
      <data key="d0">313771</data>
    </edge>
    <edge source="HUN" target="MKD">
      <data key="d0">232824</data>
    </edge>
    <edge source="HUN" target="GBR">
      <data key="d0">1079002</data>
    </edge>
    <edge source="HUN" target="USA">
      <data key="d0">5017300</data>
    </edge>
    <edge source="IRL" target="AUS">
      <data key="d0">55385</data>
    </edge>
    <edge source="IRL" target="AUT">
      <data key="d0">15285</data>
    </edge>
    <edge source="IRL" target="BEL">
      <data key="d0">76092</data>
    </edge>
    <edge source="IRL" target="BRA">
      <data key="d0">29300</data>
    </edge>
    <edge source="IRL" target="CAN">
      <data key="d0">26168</data>
    </edge>
    <edge source="IRL" target="CHN">
      <data key="d0">34116</data>
    </edge>
    <edge source="IRL" target="CZE">
      <data key="d0">94482</data>
    </edge>
    <edge source="IRL" target="DNK">
      <data key="d0">29196</data>
    </edge>
    <edge source="IRL" target="FIN">
      <data key="d0">11004</data>
    </edge>
    <edge source="IRL" target="FRA">
      <data key="d0">6253340</data>
    </edge>
    <edge source="IRL" target="DEU">
      <data key="d0">1128807</data>
    </edge>
    <edge source="IRL" target="HKG">
      <data key="d0">409543</data>
    </edge>
    <edge source="IRL" target="ISR">
      <data key="d0">34384</data>
    </edge>
    <edge source="IRL" target="ITA">
      <data key="d0">992010</data>
    </edge>
    <edge source="IRL" target="JPN">
      <data key="d0">187891</data>
    </edge>
    <edge source="IRL" target="KOR">
      <data key="d0">11488</data>
    </edge>
    <edge source="IRL" target="MYS">
      <data key="d0">31030</data>
    </edge>
    <edge source="IRL" target="MEX">
      <data key="d0">34224</data>
    </edge>
    <edge source="IRL" target="MAR">
      <data key="d0">22411</data>
    </edge>
    <edge source="IRL" target="NLD">
      <data key="d0">1349541</data>
    </edge>
    <edge source="IRL" target="NZL">
      <data key="d0">15446</data>
    </edge>
    <edge source="IRL" target="NOR">
      <data key="d0">239961</data>
    </edge>
    <edge source="IRL" target="POL">
      <data key="d0">79473</data>
    </edge>
    <edge source="IRL" target="PRT">
      <data key="d0">106719</data>
    </edge>
    <edge source="IRL" target="ROU">
      <data key="d0">56719</data>
    </edge>
    <edge source="IRL" target="RUS">
      <data key="d0">29892</data>
    </edge>
    <edge source="IRL" target="SAU">
      <data key="d0">196044</data>
    </edge>
    <edge source="IRL" target="SGP">
      <data key="d0">28090</data>
    </edge>
    <edge source="IRL" target="ZAF">
      <data key="d0">16593</data>
    </edge>
    <edge source="IRL" target="ESP">
      <data key="d0">1241119</data>
    </edge>
    <edge source="IRL" target="SWE">
      <data key="d0">47642</data>
    </edge>
    <edge source="IRL" target="CHE">
      <data key="d0">1988352</data>
    </edge>
    <edge source="IRL" target="ARE">
      <data key="d0">279852</data>
    </edge>
    <edge source="IRL" target="TUR">
      <data key="d0">30706</data>
    </edge>
    <edge source="IRL" target="GBR">
      <data key="d0">11380753</data>
    </edge>
    <edge source="IRL" target="USA">
      <data key="d0">968148</data>
    </edge>
    <edge source="IRL" target="URY">
      <data key="d0">215484</data>
    </edge>
    <edge source="KAZ" target="FRA">
      <data key="d0">921660</data>
    </edge>
    <edge source="KAZ" target="ITA">
      <data key="d0">31893</data>
    </edge>
    <edge source="KAZ" target="KGZ">
      <data key="d0">1912465</data>
    </edge>
    <edge source="KAZ" target="POL">
      <data key="d0">82513</data>
    </edge>
    <edge source="KAZ" target="RUS">
      <data key="d0">2526205</data>
    </edge>
    <edge source="KAZ" target="ARE">
      <data key="d0">32151</data>
    </edge>
    <edge source="LBN" target="DZA">
      <data key="d0">83525</data>
    </edge>
    <edge source="LBN" target="AUT">
      <data key="d0">10780</data>
    </edge>
    <edge source="LBN" target="DNK">
      <data key="d0">21700</data>
    </edge>
    <edge source="LBN" target="ECU">
      <data key="d0">24476</data>
    </edge>
    <edge source="LBN" target="FIN">
      <data key="d0">16645</data>
    </edge>
    <edge source="LBN" target="FRA">
      <data key="d0">331106</data>
    </edge>
    <edge source="LBN" target="DEU">
      <data key="d0">111026</data>
    </edge>
    <edge source="LBN" target="GRC">
      <data key="d0">45528</data>
    </edge>
    <edge source="LBN" target="HKG">
      <data key="d0">17154</data>
    </edge>
    <edge source="LBN" target="ITA">
      <data key="d0">156265</data>
    </edge>
    <edge source="LBN" target="JPN">
      <data key="d0">10551</data>
    </edge>
    <edge source="LBN" target="JOR">
      <data key="d0">63860</data>
    </edge>
    <edge source="LBN" target="OMN">
      <data key="d0">64047</data>
    </edge>
    <edge source="LBN" target="SAU">
      <data key="d0">237369</data>
    </edge>
    <edge source="LBN" target="SGP">
      <data key="d0">10264</data>
    </edge>
    <edge source="LBN" target="ESP">
      <data key="d0">172553</data>
    </edge>
    <edge source="LBN" target="CHE">
      <data key="d0">670210</data>
    </edge>
    <edge source="LBN" target="ARE">
      <data key="d0">2114422</data>
    </edge>
    <edge source="LBN" target="TUN">
      <data key="d0">24561</data>
    </edge>
    <edge source="LBN" target="EGY">
      <data key="d0">44430</data>
    </edge>
    <edge source="LBN" target="GBR">
      <data key="d0">170034</data>
    </edge>
    <edge source="LBN" target="USA">
      <data key="d0">10676</data>
    </edge>
    <edge source="LVA" target="BEL">
      <data key="d0">23788</data>
    </edge>
    <edge source="LVA" target="BGR">
      <data key="d0">42594</data>
    </edge>
    <edge source="LVA" target="BLR">
      <data key="d0">75774</data>
    </edge>
    <edge source="LVA" target="HRV">
      <data key="d0">101133</data>
    </edge>
    <edge source="LVA" target="CZE">
      <data key="d0">61766</data>
    </edge>
    <edge source="LVA" target="DNK">
      <data key="d0">21275</data>
    </edge>
    <edge source="LVA" target="EST">
      <data key="d0">2456654</data>
    </edge>
    <edge source="LVA" target="FIN">
      <data key="d0">29335</data>
    </edge>
    <edge source="LVA" target="DEU">
      <data key="d0">96896</data>
    </edge>
    <edge source="LVA" target="GRC">
      <data key="d0">25296</data>
    </edge>
    <edge source="LVA" target="HKG">
      <data key="d0">11013</data>
    </edge>
    <edge source="LVA" target="HUN">
      <data key="d0">15155</data>
    </edge>
    <edge source="LVA" target="ITA">
      <data key="d0">142643</data>
    </edge>
    <edge source="LVA" target="LTU">
      <data key="d0">2049156</data>
    </edge>
    <edge source="LVA" target="NLD">
      <data key="d0">244327</data>
    </edge>
    <edge source="LVA" target="NOR">
      <data key="d0">99858</data>
    </edge>
    <edge source="LVA" target="POL">
      <data key="d0">1663118</data>
    </edge>
    <edge source="LVA" target="PRT">
      <data key="d0">11101</data>
    </edge>
    <edge source="LVA" target="ROU">
      <data key="d0">40801</data>
    </edge>
    <edge source="LVA" target="RUS">
      <data key="d0">3048121</data>
    </edge>
    <edge source="LVA" target="SVK">
      <data key="d0">33852</data>
    </edge>
    <edge source="LVA" target="ESP">
      <data key="d0">36770</data>
    </edge>
    <edge source="LVA" target="CHE">
      <data key="d0">25020</data>
    </edge>
    <edge source="LVA" target="ARE">
      <data key="d0">25529</data>
    </edge>
    <edge source="LVA" target="UKR">
      <data key="d0">17655</data>
    </edge>
    <edge source="LVA" target="GBR">
      <data key="d0">69790</data>
    </edge>
    <edge source="LVA" target="USA">
      <data key="d0">29710</data>
    </edge>
    <edge source="LTU" target="ARM">
      <data key="d0">168120</data>
    </edge>
    <edge source="LTU" target="BEL">
      <data key="d0">54745</data>
    </edge>
    <edge source="LTU" target="BGR">
      <data key="d0">32260</data>
    </edge>
    <edge source="LTU" target="BLR">
      <data key="d0">758750</data>
    </edge>
    <edge source="LTU" target="HRV">
      <data key="d0">10895</data>
    </edge>
    <edge source="LTU" target="CZE">
      <data key="d0">32862</data>
    </edge>
    <edge source="LTU" target="DNK">
      <data key="d0">95789</data>
    </edge>
    <edge source="LTU" target="EST">
      <data key="d0">2027660</data>
    </edge>
    <edge source="LTU" target="FIN">
      <data key="d0">140400</data>
    </edge>
    <edge source="LTU" target="FRA">
      <data key="d0">23855</data>
    </edge>
    <edge source="LTU" target="GEO">
      <data key="d0">67515</data>
    </edge>
    <edge source="LTU" target="DEU">
      <data key="d0">820323</data>
    </edge>
    <edge source="LTU" target="HKG">
      <data key="d0">67038</data>
    </edge>
    <edge source="LTU" target="HUN">
      <data key="d0">17376</data>
    </edge>
    <edge source="LTU" target="ITA">
      <data key="d0">201472</data>
    </edge>
    <edge source="LTU" target="JPN">
      <data key="d0">26178</data>
    </edge>
    <edge source="LTU" target="KAZ">
      <data key="d0">272206</data>
    </edge>
    <edge source="LTU" target="KGZ">
      <data key="d0">56264</data>
    </edge>
    <edge source="LTU" target="LBN">
      <data key="d0">20347</data>
    </edge>
    <edge source="LTU" target="LVA">
      <data key="d0">4000899</data>
    </edge>
    <edge source="LTU" target="MDA">
      <data key="d0">68858</data>
    </edge>
    <edge source="LTU" target="NLD">
      <data key="d0">61836</data>
    </edge>
    <edge source="LTU" target="NOR">
      <data key="d0">223188</data>
    </edge>
    <edge source="LTU" target="POL">
      <data key="d0">437570</data>
    </edge>
    <edge source="LTU" target="ROU">
      <data key="d0">25942</data>
    </edge>
    <edge source="LTU" target="RUS">
      <data key="d0">10518406</data>
    </edge>
    <edge source="LTU" target="SVN">
      <data key="d0">11643</data>
    </edge>
    <edge source="LTU" target="ESP">
      <data key="d0">194069</data>
    </edge>
    <edge source="LTU" target="SWE">
      <data key="d0">188017</data>
    </edge>
    <edge source="LTU" target="CHE">
      <data key="d0">94237</data>
    </edge>
    <edge source="LTU" target="UKR">
      <data key="d0">202003</data>
    </edge>
    <edge source="LTU" target="GBR">
      <data key="d0">95909</data>
    </edge>
    <edge source="LTU" target="USA">
      <data key="d0">59765</data>
    </edge>
    <edge source="MDA" target="BLR">
      <data key="d0">16479</data>
    </edge>
    <edge source="MDA" target="KHM">
      <data key="d0">209213</data>
    </edge>
    <edge source="MDA" target="FRA">
      <data key="d0">12365</data>
    </edge>
    <edge source="MDA" target="DEU">
      <data key="d0">275859</data>
    </edge>
    <edge source="MDA" target="ITA">
      <data key="d0">13827931</data>
    </edge>
    <edge source="MDA" target="ROU">
      <data key="d0">79412</data>
    </edge>
    <edge source="MAR" target="DZA">
      <data key="d0">117185</data>
    </edge>
    <edge source="MAR" target="AUS">
      <data key="d0">138820</data>
    </edge>
    <edge source="MAR" target="AUT">
      <data key="d0">21579</data>
    </edge>
    <edge source="MAR" target="BEL">
      <data key="d0">864215</data>
    </edge>
    <edge source="MAR" target="CAN">
      <data key="d0">34148</data>
    </edge>
    <edge source="MAR" target="CAF">
      <data key="d0">13611</data>
    </edge>
    <edge source="MAR" target="CHN">
      <data key="d0">64440</data>
    </edge>
    <edge source="MAR" target="DNK">
      <data key="d0">26200</data>
    </edge>
    <edge source="MAR" target="FRA">
      <data key="d0">26257837</data>
    </edge>
    <edge source="MAR" target="DEU">
      <data key="d0">81953</data>
    </edge>
    <edge source="MAR" target="GTM">
      <data key="d0">15391</data>
    </edge>
    <edge source="MAR" target="HKG">
      <data key="d0">48359</data>
    </edge>
    <edge source="MAR" target="ITA">
      <data key="d0">1409234</data>
    </edge>
    <edge source="MAR" target="CIV">
      <data key="d0">31609</data>
    </edge>
    <edge source="MAR" target="JPN">
      <data key="d0">210662</data>
    </edge>
    <edge source="MAR" target="MRT">
      <data key="d0">655657</data>
    </edge>
    <edge source="MAR" target="NLD">
      <data key="d0">572086</data>
    </edge>
    <edge source="MAR" target="NZL">
      <data key="d0">11375</data>
    </edge>
    <edge source="MAR" target="POL">
      <data key="d0">119877</data>
    </edge>
    <edge source="MAR" target="PRT">
      <data key="d0">20460</data>
    </edge>
    <edge source="MAR" target="SAU">
      <data key="d0">250088</data>
    </edge>
    <edge source="MAR" target="SEN">
      <data key="d0">69062</data>
    </edge>
    <edge source="MAR" target="ESP">
      <data key="d0">3678024</data>
    </edge>
    <edge source="MAR" target="SWE">
      <data key="d0">52548</data>
    </edge>
    <edge source="MAR" target="CHE">
      <data key="d0">1234397</data>
    </edge>
    <edge source="MAR" target="ARE">
      <data key="d0">30167</data>
    </edge>
    <edge source="MAR" target="TUN">
      <data key="d0">49895</data>
    </edge>
    <edge source="MAR" target="TUR">
      <data key="d0">15884</data>
    </edge>
    <edge source="MAR" target="GBR">
      <data key="d0">412570</data>
    </edge>
    <edge source="MAR" target="USA">
      <data key="d0">508587</data>
    </edge>
    <edge source="MAR" target="BFA">
      <data key="d0">14829</data>
    </edge>
    <edge source="OMN" target="ITA">
      <data key="d0">19826</data>
    </edge>
    <edge source="OMN" target="ARE">
      <data key="d0">269139</data>
    </edge>
    <edge source="PRT" target="AZE">
      <data key="d0">13582</data>
    </edge>
    <edge source="PRT" target="AUS">
      <data key="d0">184793</data>
    </edge>
    <edge source="PRT" target="AUT">
      <data key="d0">540740</data>
    </edge>
    <edge source="PRT" target="BEL">
      <data key="d0">1044136</data>
    </edge>
    <edge source="PRT" target="BRA">
      <data key="d0">322619</data>
    </edge>
    <edge source="PRT" target="BGR">
      <data key="d0">486180</data>
    </edge>
    <edge source="PRT" target="KHM">
      <data key="d0">19244</data>
    </edge>
    <edge source="PRT" target="CAN">
      <data key="d0">262374</data>
    </edge>
    <edge source="PRT" target="CHL">
      <data key="d0">15936</data>
    </edge>
    <edge source="PRT" target="CHN">
      <data key="d0">128246</data>
    </edge>
    <edge source="PRT" target="COL">
      <data key="d0">102973</data>
    </edge>
    <edge source="PRT" target="HRV">
      <data key="d0">428030</data>
    </edge>
    <edge source="PRT" target="CZE">
      <data key="d0">481529</data>
    </edge>
    <edge source="PRT" target="DNK">
      <data key="d0">918517</data>
    </edge>
    <edge source="PRT" target="EST">
      <data key="d0">172838</data>
    </edge>
    <edge source="PRT" target="FIN">
      <data key="d0">243343</data>
    </edge>
    <edge source="PRT" target="FRA">
      <data key="d0">16548806</data>
    </edge>
    <edge source="PRT" target="GEO">
      <data key="d0">594695</data>
    </edge>
    <edge source="PRT" target="DEU">
      <data key="d0">4166951</data>
    </edge>
    <edge source="PRT" target="GRC">
      <data key="d0">203714</data>
    </edge>
    <edge source="PRT" target="GTM">
      <data key="d0">275096</data>
    </edge>
    <edge source="PRT" target="HKG">
      <data key="d0">213185</data>
    </edge>
    <edge source="PRT" target="HUN">
      <data key="d0">1168268</data>
    </edge>
    <edge source="PRT" target="IRL">
      <data key="d0">1687473</data>
    </edge>
    <edge source="PRT" target="ISR">
      <data key="d0">35013</data>
    </edge>
    <edge source="PRT" target="ITA">
      <data key="d0">4025421</data>
    </edge>
    <edge source="PRT" target="JPN">
      <data key="d0">218277</data>
    </edge>
    <edge source="PRT" target="KAZ">
      <data key="d0">19627</data>
    </edge>
    <edge source="PRT" target="JOR">
      <data key="d0">168151</data>
    </edge>
    <edge source="PRT" target="KOR">
      <data key="d0">126472</data>
    </edge>
    <edge source="PRT" target="LBN">
      <data key="d0">162910</data>
    </edge>
    <edge source="PRT" target="LVA">
      <data key="d0">229071</data>
    </edge>
    <edge source="PRT" target="LTU">
      <data key="d0">52621</data>
    </edge>
    <edge source="PRT" target="MYS">
      <data key="d0">21044</data>
    </edge>
    <edge source="PRT" target="MEX">
      <data key="d0">117938</data>
    </edge>
    <edge source="PRT" target="MAR">
      <data key="d0">941597</data>
    </edge>
    <edge source="PRT" target="MOZ">
      <data key="d0">492584</data>
    </edge>
    <edge source="PRT" target="OMN">
      <data key="d0">130176</data>
    </edge>
    <edge source="PRT" target="NLD">
      <data key="d0">2546524</data>
    </edge>
    <edge source="PRT" target="NZL">
      <data key="d0">20362</data>
    </edge>
    <edge source="PRT" target="NOR">
      <data key="d0">90772</data>
    </edge>
    <edge source="PRT" target="PAN">
      <data key="d0">106702</data>
    </edge>
    <edge source="PRT" target="PER">
      <data key="d0">73585</data>
    </edge>
    <edge source="PRT" target="PHL">
      <data key="d0">168895</data>
    </edge>
    <edge source="PRT" target="POL">
      <data key="d0">3218725</data>
    </edge>
    <edge source="PRT" target="ROU">
      <data key="d0">1088498</data>
    </edge>
    <edge source="PRT" target="RUS">
      <data key="d0">166039</data>
    </edge>
    <edge source="PRT" target="SAU">
      <data key="d0">1261546</data>
    </edge>
    <edge source="PRT" target="SRB">
      <data key="d0">18589</data>
    </edge>
    <edge source="PRT" target="IND">
      <data key="d0">54879</data>
    </edge>
    <edge source="PRT" target="SGP">
      <data key="d0">40457</data>
    </edge>
    <edge source="PRT" target="SVK">
      <data key="d0">288486</data>
    </edge>
    <edge source="PRT" target="SVN">
      <data key="d0">452276</data>
    </edge>
    <edge source="PRT" target="ZAF">
      <data key="d0">173027</data>
    </edge>
    <edge source="PRT" target="ESP">
      <data key="d0">37373795</data>
    </edge>
    <edge source="PRT" target="SWE">
      <data key="d0">266585</data>
    </edge>
    <edge source="PRT" target="CHE">
      <data key="d0">4405503</data>
    </edge>
    <edge source="PRT" target="ARE">
      <data key="d0">713887</data>
    </edge>
    <edge source="PRT" target="TUN">
      <data key="d0">356163</data>
    </edge>
    <edge source="PRT" target="TUR">
      <data key="d0">58794</data>
    </edge>
    <edge source="PRT" target="MKD">
      <data key="d0">24931</data>
    </edge>
    <edge source="PRT" target="EGY">
      <data key="d0">200348</data>
    </edge>
    <edge source="PRT" target="GBR">
      <data key="d0">2210622</data>
    </edge>
    <edge source="PRT" target="USA">
      <data key="d0">1080910</data>
    </edge>
    <edge source="ROU" target="ALB">
      <data key="d0">50667</data>
    </edge>
    <edge source="ROU" target="AUS">
      <data key="d0">26188</data>
    </edge>
    <edge source="ROU" target="AUT">
      <data key="d0">518340</data>
    </edge>
    <edge source="ROU" target="BEL">
      <data key="d0">597427</data>
    </edge>
    <edge source="ROU" target="BGR">
      <data key="d0">1944834</data>
    </edge>
    <edge source="ROU" target="CAN">
      <data key="d0">69869</data>
    </edge>
    <edge source="ROU" target="CHN">
      <data key="d0">119008</data>
    </edge>
    <edge source="ROU" target="HRV">
      <data key="d0">209068</data>
    </edge>
    <edge source="ROU" target="CZE">
      <data key="d0">331585</data>
    </edge>
    <edge source="ROU" target="DNK">
      <data key="d0">182019</data>
    </edge>
    <edge source="ROU" target="EST">
      <data key="d0">19636</data>
    </edge>
    <edge source="ROU" target="FIN">
      <data key="d0">206324</data>
    </edge>
    <edge source="ROU" target="FRA">
      <data key="d0">21413111</data>
    </edge>
    <edge source="ROU" target="DEU">
      <data key="d0">14221753</data>
    </edge>
    <edge source="ROU" target="GRC">
      <data key="d0">156885</data>
    </edge>
    <edge source="ROU" target="HKG">
      <data key="d0">122675</data>
    </edge>
    <edge source="ROU" target="HUN">
      <data key="d0">2247164</data>
    </edge>
    <edge source="ROU" target="IRL">
      <data key="d0">43464</data>
    </edge>
    <edge source="ROU" target="ISR">
      <data key="d0">67333</data>
    </edge>
    <edge source="ROU" target="ITA">
      <data key="d0">86780377</data>
    </edge>
    <edge source="ROU" target="JPN">
      <data key="d0">666393</data>
    </edge>
    <edge source="ROU" target="KOR">
      <data key="d0">128998</data>
    </edge>
    <edge source="ROU" target="LVA">
      <data key="d0">64589</data>
    </edge>
    <edge source="ROU" target="LTU">
      <data key="d0">32086</data>
    </edge>
    <edge source="ROU" target="MDA">
      <data key="d0">342691</data>
    </edge>
    <edge source="ROU" target="NLD">
      <data key="d0">832947</data>
    </edge>
    <edge source="ROU" target="NOR">
      <data key="d0">126956</data>
    </edge>
    <edge source="ROU" target="POL">
      <data key="d0">580155</data>
    </edge>
    <edge source="ROU" target="PRT">
      <data key="d0">86126</data>
    </edge>
    <edge source="ROU" target="RUS">
      <data key="d0">45729</data>
    </edge>
    <edge source="ROU" target="SRB">
      <data key="d0">93503</data>
    </edge>
    <edge source="ROU" target="SVK">
      <data key="d0">134996</data>
    </edge>
    <edge source="ROU" target="SVN">
      <data key="d0">80888</data>
    </edge>
    <edge source="ROU" target="ESP">
      <data key="d0">11142915</data>
    </edge>
    <edge source="ROU" target="SWE">
      <data key="d0">588236</data>
    </edge>
    <edge source="ROU" target="CHE">
      <data key="d0">502392</data>
    </edge>
    <edge source="ROU" target="ARE">
      <data key="d0">12530</data>
    </edge>
    <edge source="ROU" target="TUR">
      <data key="d0">919733</data>
    </edge>
    <edge source="ROU" target="MKD">
      <data key="d0">192083</data>
    </edge>
    <edge source="ROU" target="GBR">
      <data key="d0">2487423</data>
    </edge>
    <edge source="ROU" target="USA">
      <data key="d0">881297</data>
    </edge>
    <edge source="RUS" target="DZA">
      <data key="d0">3501227</data>
    </edge>
    <edge source="RUS" target="AZE">
      <data key="d0">58589</data>
    </edge>
    <edge source="RUS" target="AUT">
      <data key="d0">11792</data>
    </edge>
    <edge source="RUS" target="ARM">
      <data key="d0">234619</data>
    </edge>
    <edge source="RUS" target="BGR">
      <data key="d0">18967</data>
    </edge>
    <edge source="RUS" target="BLR">
      <data key="d0">8282052</data>
    </edge>
    <edge source="RUS" target="CHL">
      <data key="d0">15691</data>
    </edge>
    <edge source="RUS" target="CHN">
      <data key="d0">17264</data>
    </edge>
    <edge source="RUS" target="CZE">
      <data key="d0">47115</data>
    </edge>
    <edge source="RUS" target="EST">
      <data key="d0">82581</data>
    </edge>
    <edge source="RUS" target="FIN">
      <data key="d0">595216</data>
    </edge>
    <edge source="RUS" target="FRA">
      <data key="d0">7058071</data>
    </edge>
    <edge source="RUS" target="GEO">
      <data key="d0">152114</data>
    </edge>
    <edge source="RUS" target="DEU">
      <data key="d0">57747</data>
    </edge>
    <edge source="RUS" target="ITA">
      <data key="d0">280490</data>
    </edge>
    <edge source="RUS" target="JPN">
      <data key="d0">72017</data>
    </edge>
    <edge source="RUS" target="KAZ">
      <data key="d0">7189470</data>
    </edge>
    <edge source="RUS" target="KGZ">
      <data key="d0">118353</data>
    </edge>
    <edge source="RUS" target="LVA">
      <data key="d0">65085</data>
    </edge>
    <edge source="RUS" target="LTU">
      <data key="d0">30413</data>
    </edge>
    <edge source="RUS" target="MDA">
      <data key="d0">48712</data>
    </edge>
    <edge source="RUS" target="NLD">
      <data key="d0">399074</data>
    </edge>
    <edge source="RUS" target="POL">
      <data key="d0">1016593</data>
    </edge>
    <edge source="RUS" target="IND">
      <data key="d0">179282</data>
    </edge>
    <edge source="RUS" target="SVK">
      <data key="d0">59975</data>
    </edge>
    <edge source="RUS" target="VNM">
      <data key="d0">16966</data>
    </edge>
    <edge source="RUS" target="ZAF">
      <data key="d0">12684</data>
    </edge>
    <edge source="RUS" target="CHE">
      <data key="d0">283408</data>
    </edge>
    <edge source="RUS" target="UKR">
      <data key="d0">1530664</data>
    </edge>
    <edge source="RUS" target="GBR">
      <data key="d0">297118</data>
    </edge>
    <edge source="RUS" target="USA">
      <data key="d0">52352</data>
    </edge>
    <edge source="SAU" target="CHN">
      <data key="d0">316037</data>
    </edge>
    <edge source="SAU" target="FRA">
      <data key="d0">101878</data>
    </edge>
    <edge source="SAU" target="DEU">
      <data key="d0">780093</data>
    </edge>
    <edge source="SAU" target="GRC">
      <data key="d0">37337</data>
    </edge>
    <edge source="SAU" target="HKG">
      <data key="d0">86143</data>
    </edge>
    <edge source="SAU" target="ITA">
      <data key="d0">475523</data>
    </edge>
    <edge source="SAU" target="JOR">
      <data key="d0">52806</data>
    </edge>
    <edge source="SAU" target="MAR">
      <data key="d0">81076</data>
    </edge>
    <edge source="SAU" target="ESP">
      <data key="d0">956648</data>
    </edge>
    <edge source="SAU" target="ARE">
      <data key="d0">1078796</data>
    </edge>
    <edge source="SAU" target="GBR">
      <data key="d0">90677</data>
    </edge>
    <edge source="SRB" target="ALB">
      <data key="d0">14830</data>
    </edge>
    <edge source="SRB" target="DZA">
      <data key="d0">24262</data>
    </edge>
    <edge source="SRB" target="AUT">
      <data key="d0">166684</data>
    </edge>
    <edge source="SRB" target="ARM">
      <data key="d0">24163</data>
    </edge>
    <edge source="SRB" target="BGR">
      <data key="d0">179180</data>
    </edge>
    <edge source="SRB" target="HRV">
      <data key="d0">584746</data>
    </edge>
    <edge source="SRB" target="CZE">
      <data key="d0">40527</data>
    </edge>
    <edge source="SRB" target="EST">
      <data key="d0">185151</data>
    </edge>
    <edge source="SRB" target="FRA">
      <data key="d0">255666</data>
    </edge>
    <edge source="SRB" target="DEU">
      <data key="d0">751866</data>
    </edge>
    <edge source="SRB" target="GRC">
      <data key="d0">41115</data>
    </edge>
    <edge source="SRB" target="HKG">
      <data key="d0">20921</data>
    </edge>
    <edge source="SRB" target="HUN">
      <data key="d0">346750</data>
    </edge>
    <edge source="SRB" target="ITA">
      <data key="d0">102723</data>
    </edge>
    <edge source="SRB" target="LTU">
      <data key="d0">21060</data>
    </edge>
    <edge source="SRB" target="NOR">
      <data key="d0">60248</data>
    </edge>
    <edge source="SRB" target="POL">
      <data key="d0">137202</data>
    </edge>
    <edge source="SRB" target="ROU">
      <data key="d0">106827</data>
    </edge>
    <edge source="SRB" target="RUS">
      <data key="d0">327876</data>
    </edge>
    <edge source="SRB" target="SVK">
      <data key="d0">274046</data>
    </edge>
    <edge source="SRB" target="SVN">
      <data key="d0">701591</data>
    </edge>
    <edge source="SRB" target="SWE">
      <data key="d0">11903</data>
    </edge>
    <edge source="SRB" target="CHE">
      <data key="d0">279099</data>
    </edge>
    <edge source="SRB" target="ARE">
      <data key="d0">11678</data>
    </edge>
    <edge source="SRB" target="MKD">
      <data key="d0">1033734</data>
    </edge>
    <edge source="SRB" target="GBR">
      <data key="d0">180162</data>
    </edge>
    <edge source="SRB" target="USA">
      <data key="d0">14912</data>
    </edge>
    <edge source="SVK" target="AUS">
      <data key="d0">24848</data>
    </edge>
    <edge source="SVK" target="AUT">
      <data key="d0">5730694</data>
    </edge>
    <edge source="SVK" target="BEL">
      <data key="d0">37458</data>
    </edge>
    <edge source="SVK" target="BGR">
      <data key="d0">426988</data>
    </edge>
    <edge source="SVK" target="CAN">
      <data key="d0">84639</data>
    </edge>
    <edge source="SVK" target="CHN">
      <data key="d0">194800</data>
    </edge>
    <edge source="SVK" target="HRV">
      <data key="d0">176827</data>
    </edge>
    <edge source="SVK" target="CZE">
      <data key="d0">23804103</data>
    </edge>
    <edge source="SVK" target="DNK">
      <data key="d0">145516</data>
    </edge>
    <edge source="SVK" target="EST">
      <data key="d0">39512</data>
    </edge>
    <edge source="SVK" target="FIN">
      <data key="d0">63677</data>
    </edge>
    <edge source="SVK" target="FRA">
      <data key="d0">612175</data>
    </edge>
    <edge source="SVK" target="GEO">
      <data key="d0">14104</data>
    </edge>
    <edge source="SVK" target="DEU">
      <data key="d0">6646283</data>
    </edge>
    <edge source="SVK" target="HKG">
      <data key="d0">305008</data>
    </edge>
    <edge source="SVK" target="HUN">
      <data key="d0">14175676</data>
    </edge>
    <edge source="SVK" target="ITA">
      <data key="d0">307207</data>
    </edge>
    <edge source="SVK" target="JPN">
      <data key="d0">468383</data>
    </edge>
    <edge source="SVK" target="KOR">
      <data key="d0">226608</data>
    </edge>
    <edge source="SVK" target="LVA">
      <data key="d0">15379</data>
    </edge>
    <edge source="SVK" target="MDA">
      <data key="d0">21171</data>
    </edge>
    <edge source="SVK" target="MAR">
      <data key="d0">27309</data>
    </edge>
    <edge source="SVK" target="NLD">
      <data key="d0">250248</data>
    </edge>
    <edge source="SVK" target="NOR">
      <data key="d0">98346</data>
    </edge>
    <edge source="SVK" target="POL">
      <data key="d0">13599308</data>
    </edge>
    <edge source="SVK" target="PRT">
      <data key="d0">27904</data>
    </edge>
    <edge source="SVK" target="ROU">
      <data key="d0">2281750</data>
    </edge>
    <edge source="SVK" target="RUS">
      <data key="d0">181819</data>
    </edge>
    <edge source="SVK" target="SAU">
      <data key="d0">440434</data>
    </edge>
    <edge source="SVK" target="SRB">
      <data key="d0">65071</data>
    </edge>
    <edge source="SVK" target="SGP">
      <data key="d0">815517</data>
    </edge>
    <edge source="SVK" target="VNM">
      <data key="d0">28339</data>
    </edge>
    <edge source="SVK" target="SVN">
      <data key="d0">874025</data>
    </edge>
    <edge source="SVK" target="ESP">
      <data key="d0">170560</data>
    </edge>
    <edge source="SVK" target="SWE">
      <data key="d0">174822</data>
    </edge>
    <edge source="SVK" target="CHE">
      <data key="d0">3000342</data>
    </edge>
    <edge source="SVK" target="THA">
      <data key="d0">16181</data>
    </edge>
    <edge source="SVK" target="ARE">
      <data key="d0">267464</data>
    </edge>
    <edge source="SVK" target="TUR">
      <data key="d0">2809590</data>
    </edge>
    <edge source="SVK" target="UKR">
      <data key="d0">38769</data>
    </edge>
    <edge source="SVK" target="GBR">
      <data key="d0">707608</data>
    </edge>
    <edge source="SVK" target="USA">
      <data key="d0">1194136</data>
    </edge>
    <edge source="SVN" target="ALB">
      <data key="d0">82208</data>
    </edge>
    <edge source="SVN" target="AUT">
      <data key="d0">1213241</data>
    </edge>
    <edge source="SVN" target="BEL">
      <data key="d0">103887</data>
    </edge>
    <edge source="SVN" target="BGR">
      <data key="d0">517037</data>
    </edge>
    <edge source="SVN" target="HRV">
      <data key="d0">6360381</data>
    </edge>
    <edge source="SVN" target="CZE">
      <data key="d0">687604</data>
    </edge>
    <edge source="SVN" target="EST">
      <data key="d0">64489</data>
    </edge>
    <edge source="SVN" target="FIN">
      <data key="d0">22902</data>
    </edge>
    <edge source="SVN" target="FRA">
      <data key="d0">148889</data>
    </edge>
    <edge source="SVN" target="DEU">
      <data key="d0">311975</data>
    </edge>
    <edge source="SVN" target="GRC">
      <data key="d0">23074</data>
    </edge>
    <edge source="SVN" target="HUN">
      <data key="d0">775386</data>
    </edge>
    <edge source="SVN" target="IRL">
      <data key="d0">40149</data>
    </edge>
    <edge source="SVN" target="ISR">
      <data key="d0">10229</data>
    </edge>
    <edge source="SVN" target="ITA">
      <data key="d0">2929484</data>
    </edge>
    <edge source="SVN" target="LVA">
      <data key="d0">34797</data>
    </edge>
    <edge source="SVN" target="LTU">
      <data key="d0">126696</data>
    </edge>
    <edge source="SVN" target="NLD">
      <data key="d0">70589</data>
    </edge>
    <edge source="SVN" target="POL">
      <data key="d0">120038</data>
    </edge>
    <edge source="SVN" target="PRT">
      <data key="d0">24253</data>
    </edge>
    <edge source="SVN" target="ROU">
      <data key="d0">229947</data>
    </edge>
    <edge source="SVN" target="RUS">
      <data key="d0">13994</data>
    </edge>
    <edge source="SVN" target="SRB">
      <data key="d0">1690366</data>
    </edge>
    <edge source="SVN" target="SVK">
      <data key="d0">55578</data>
    </edge>
    <edge source="SVN" target="VNM">
      <data key="d0">48736</data>
    </edge>
    <edge source="SVN" target="ESP">
      <data key="d0">134606</data>
    </edge>
    <edge source="SVN" target="SWE">
      <data key="d0">62801</data>
    </edge>
    <edge source="SVN" target="CHE">
      <data key="d0">83488</data>
    </edge>
    <edge source="SVN" target="TUR">
      <data key="d0">11772</data>
    </edge>
    <edge source="SVN" target="UKR">
      <data key="d0">41944</data>
    </edge>
    <edge source="SVN" target="MKD">
      <data key="d0">218332</data>
    </edge>
    <edge source="SVN" target="GBR">
      <data key="d0">211614</data>
    </edge>
    <edge source="SVN" target="USA">
      <data key="d0">91729</data>
    </edge>
    <edge source="TUN" target="DZA">
      <data key="d0">13468</data>
    </edge>
    <edge source="TUN" target="BEL">
      <data key="d0">816433</data>
    </edge>
    <edge source="TUN" target="CHN">
      <data key="d0">192299</data>
    </edge>
    <edge source="TUN" target="FRA">
      <data key="d0">37657564</data>
    </edge>
    <edge source="TUN" target="DEU">
      <data key="d0">3278685</data>
    </edge>
    <edge source="TUN" target="HKG">
      <data key="d0">93081</data>
    </edge>
    <edge source="TUN" target="ITA">
      <data key="d0">7954360</data>
    </edge>
    <edge source="TUN" target="CIV">
      <data key="d0">14839</data>
    </edge>
    <edge source="TUN" target="MAR">
      <data key="d0">15796</data>
    </edge>
    <edge source="TUN" target="POL">
      <data key="d0">45811</data>
    </edge>
    <edge source="TUN" target="ESP">
      <data key="d0">3721432</data>
    </edge>
    <edge source="TUN" target="CHE">
      <data key="d0">1971398</data>
    </edge>
    <edge source="TUN" target="ARE">
      <data key="d0">73708</data>
    </edge>
    <edge source="TUN" target="GBR">
      <data key="d0">15166</data>
    </edge>
    <edge source="TUN" target="USA">
      <data key="d0">265852</data>
    </edge>
    <edge source="TUR" target="ALB">
      <data key="d0">831194</data>
    </edge>
    <edge source="TUR" target="DZA">
      <data key="d0">536106</data>
    </edge>
    <edge source="TUR" target="AZE">
      <data key="d0">1080741</data>
    </edge>
    <edge source="TUR" target="ARG">
      <data key="d0">54959</data>
    </edge>
    <edge source="TUR" target="AUS">
      <data key="d0">1322597</data>
    </edge>
    <edge source="TUR" target="AUT">
      <data key="d0">3671088</data>
    </edge>
    <edge source="TUR" target="BEL">
      <data key="d0">1515244</data>
    </edge>
    <edge source="TUR" target="BGR">
      <data key="d0">2129279</data>
    </edge>
    <edge source="TUR" target="BLR">
      <data key="d0">168405</data>
    </edge>
    <edge source="TUR" target="CAN">
      <data key="d0">107577</data>
    </edge>
    <edge source="TUR" target="CHL">
      <data key="d0">21364</data>
    </edge>
    <edge source="TUR" target="CHN">
      <data key="d0">546984</data>
    </edge>
    <edge source="TUR" target="COL">
      <data key="d0">13669</data>
    </edge>
    <edge source="TUR" target="HRV">
      <data key="d0">148483</data>
    </edge>
    <edge source="TUR" target="CZE">
      <data key="d0">640667</data>
    </edge>
    <edge source="TUR" target="DNK">
      <data key="d0">4781736</data>
    </edge>
    <edge source="TUR" target="ETH">
      <data key="d0">47831</data>
    </edge>
    <edge source="TUR" target="EST">
      <data key="d0">254172</data>
    </edge>
    <edge source="TUR" target="FIN">
      <data key="d0">381671</data>
    </edge>
    <edge source="TUR" target="FRA">
      <data key="d0">8794415</data>
    </edge>
    <edge source="TUR" target="GEO">
      <data key="d0">506108</data>
    </edge>
    <edge source="TUR" target="DEU">
      <data key="d0">15474959</data>
    </edge>
    <edge source="TUR" target="GRC">
      <data key="d0">1107363</data>
    </edge>
    <edge source="TUR" target="HND">
      <data key="d0">39580</data>
    </edge>
    <edge source="TUR" target="HKG">
      <data key="d0">573201</data>
    </edge>
    <edge source="TUR" target="HUN">
      <data key="d0">68919</data>
    </edge>
    <edge source="TUR" target="IDN">
      <data key="d0">48168</data>
    </edge>
    <edge source="TUR" target="IRL">
      <data key="d0">269427</data>
    </edge>
    <edge source="TUR" target="ISR">
      <data key="d0">1641101</data>
    </edge>
    <edge source="TUR" target="ITA">
      <data key="d0">9317816</data>
    </edge>
    <edge source="TUR" target="JPN">
      <data key="d0">834775</data>
    </edge>
    <edge source="TUR" target="KAZ">
      <data key="d0">945646</data>
    </edge>
    <edge source="TUR" target="JOR">
      <data key="d0">473473</data>
    </edge>
    <edge source="TUR" target="KOR">
      <data key="d0">319935</data>
    </edge>
    <edge source="TUR" target="KGZ">
      <data key="d0">348437</data>
    </edge>
    <edge source="TUR" target="LBN">
      <data key="d0">543318</data>
    </edge>
    <edge source="TUR" target="LVA">
      <data key="d0">583365</data>
    </edge>
    <edge source="TUR" target="LTU">
      <data key="d0">362291</data>
    </edge>
    <edge source="TUR" target="MYS">
      <data key="d0">116723</data>
    </edge>
    <edge source="TUR" target="MRT">
      <data key="d0">32687</data>
    </edge>
    <edge source="TUR" target="MUS">
      <data key="d0">11575</data>
    </edge>
    <edge source="TUR" target="MEX">
      <data key="d0">30687</data>
    </edge>
    <edge source="TUR" target="MDA">
      <data key="d0">204879</data>
    </edge>
    <edge source="TUR" target="MAR">
      <data key="d0">1071850</data>
    </edge>
    <edge source="TUR" target="OMN">
      <data key="d0">243556</data>
    </edge>
    <edge source="TUR" target="NLD">
      <data key="d0">2739408</data>
    </edge>
    <edge source="TUR" target="NZL">
      <data key="d0">27181</data>
    </edge>
    <edge source="TUR" target="NOR">
      <data key="d0">275242</data>
    </edge>
    <edge source="TUR" target="PAK">
      <data key="d0">14092</data>
    </edge>
    <edge source="TUR" target="POL">
      <data key="d0">283172</data>
    </edge>
    <edge source="TUR" target="PRT">
      <data key="d0">147491</data>
    </edge>
    <edge source="TUR" target="ROU">
      <data key="d0">1240331</data>
    </edge>
    <edge source="TUR" target="RUS">
      <data key="d0">745473</data>
    </edge>
    <edge source="TUR" target="SAU">
      <data key="d0">2533144</data>
    </edge>
    <edge source="TUR" target="SEN">
      <data key="d0">60130</data>
    </edge>
    <edge source="TUR" target="SRB">
      <data key="d0">1559098</data>
    </edge>
    <edge source="TUR" target="IND">
      <data key="d0">196808</data>
    </edge>
    <edge source="TUR" target="SGP">
      <data key="d0">56987</data>
    </edge>
    <edge source="TUR" target="SVK">
      <data key="d0">129123</data>
    </edge>
    <edge source="TUR" target="VNM">
      <data key="d0">36085</data>
    </edge>
    <edge source="TUR" target="SVN">
      <data key="d0">18646</data>
    </edge>
    <edge source="TUR" target="ZAF">
      <data key="d0">223791</data>
    </edge>
    <edge source="TUR" target="ESP">
      <data key="d0">5272427</data>
    </edge>
    <edge source="TUR" target="SWE">
      <data key="d0">466506</data>
    </edge>
    <edge source="TUR" target="CHE">
      <data key="d0">2913918</data>
    </edge>
    <edge source="TUR" target="ARE">
      <data key="d0">1416312</data>
    </edge>
    <edge source="TUR" target="TUN">
      <data key="d0">746257</data>
    </edge>
    <edge source="TUR" target="UKR">
      <data key="d0">547925</data>
    </edge>
    <edge source="TUR" target="MKD">
      <data key="d0">652025</data>
    </edge>
    <edge source="TUR" target="EGY">
      <data key="d0">576062</data>
    </edge>
    <edge source="TUR" target="GBR">
      <data key="d0">20694423</data>
    </edge>
    <edge source="TUR" target="USA">
      <data key="d0">6819618</data>
    </edge>
    <edge source="UKR" target="AZE">
      <data key="d0">70186</data>
    </edge>
    <edge source="UKR" target="BEL">
      <data key="d0">26680</data>
    </edge>
    <edge source="UKR" target="BGR">
      <data key="d0">24018</data>
    </edge>
    <edge source="UKR" target="BLR">
      <data key="d0">45307</data>
    </edge>
    <edge source="UKR" target="CZE">
      <data key="d0">34721</data>
    </edge>
    <edge source="UKR" target="DNK">
      <data key="d0">19979</data>
    </edge>
    <edge source="UKR" target="EST">
      <data key="d0">14429</data>
    </edge>
    <edge source="UKR" target="FRA">
      <data key="d0">447159</data>
    </edge>
    <edge source="UKR" target="GEO">
      <data key="d0">44368</data>
    </edge>
    <edge source="UKR" target="DEU">
      <data key="d0">3060281</data>
    </edge>
    <edge source="UKR" target="HUN">
      <data key="d0">36766</data>
    </edge>
    <edge source="UKR" target="ITA">
      <data key="d0">517710</data>
    </edge>
    <edge source="UKR" target="KAZ">
      <data key="d0">52047</data>
    </edge>
    <edge source="UKR" target="LVA">
      <data key="d0">58628</data>
    </edge>
    <edge source="UKR" target="LTU">
      <data key="d0">34834</data>
    </edge>
    <edge source="UKR" target="MDA">
      <data key="d0">164740</data>
    </edge>
    <edge source="UKR" target="NLD">
      <data key="d0">641778</data>
    </edge>
    <edge source="UKR" target="POL">
      <data key="d0">1407834</data>
    </edge>
    <edge source="UKR" target="RUS">
      <data key="d0">644742</data>
    </edge>
    <edge source="UKR" target="IND">
      <data key="d0">66538</data>
    </edge>
    <edge source="UKR" target="ESP">
      <data key="d0">35150</data>
    </edge>
    <edge source="UKR" target="CHE">
      <data key="d0">47333</data>
    </edge>
    <edge source="UKR" target="GBR">
      <data key="d0">221724</data>
    </edge>
    <edge source="UKR" target="USA">
      <data key="d0">81078</data>
    </edge>
    <edge source="MKD" target="ALB">
      <data key="d0">11509</data>
    </edge>
    <edge source="MKD" target="AUT">
      <data key="d0">31450</data>
    </edge>
    <edge source="MKD" target="BEL">
      <data key="d0">77248</data>
    </edge>
    <edge source="MKD" target="BGR">
      <data key="d0">22744</data>
    </edge>
    <edge source="MKD" target="DEU">
      <data key="d0">307203</data>
    </edge>
    <edge source="MKD" target="GRC">
      <data key="d0">70452</data>
    </edge>
    <edge source="MKD" target="NLD">
      <data key="d0">48262</data>
    </edge>
    <edge source="MKD" target="SRB">
      <data key="d0">96361</data>
    </edge>
    <edge source="MKD" target="SVN">
      <data key="d0">44612</data>
    </edge>
    <edge source="MKD" target="CHE">
      <data key="d0">22197</data>
    </edge>
    <edge source="MKD" target="GBR">
      <data key="d0">514169</data>
    </edge>
    <edge source="EGY" target="JOR">
      <data key="d0">135274</data>
    </edge>
    <edge source="EGY" target="LBN">
      <data key="d0">135262</data>
    </edge>
    <edge source="EGY" target="MAR">
      <data key="d0">10719</data>
    </edge>
    <edge source="EGY" target="SAU">
      <data key="d0">22149</data>
    </edge>
    <edge source="EGY" target="ARE">
      <data key="d0">143147</data>
    </edge>
    <edge source="EGY" target="TUN">
      <data key="d0">14659</data>
    </edge>
    <edge source="LKA" target="AUS">
      <data key="d0">247802</data>
    </edge>
    <edge source="LKA" target="CHN">
      <data key="d0">25949</data>
    </edge>
    <edge source="LKA" target="DEU">
      <data key="d0">384696</data>
    </edge>
    <edge source="LKA" target="HKG">
      <data key="d0">42575</data>
    </edge>
    <edge source="LKA" target="ITA">
      <data key="d0">39178</data>
    </edge>
    <edge source="LKA" target="JPN">
      <data key="d0">256129</data>
    </edge>
    <edge source="LKA" target="JOR">
      <data key="d0">10325</data>
    </edge>
    <edge source="LKA" target="KOR">
      <data key="d0">21980</data>
    </edge>
    <edge source="LKA" target="LBN">
      <data key="d0">434323</data>
    </edge>
    <edge source="LKA" target="NLD">
      <data key="d0">89552</data>
    </edge>
    <edge source="LKA" target="NZL">
      <data key="d0">21057</data>
    </edge>
    <edge source="LKA" target="NOR">
      <data key="d0">19044</data>
    </edge>
    <edge source="LKA" target="PHL">
      <data key="d0">55003</data>
    </edge>
    <edge source="LKA" target="SAU">
      <data key="d0">56600</data>
    </edge>
    <edge source="LKA" target="IND">
      <data key="d0">22620</data>
    </edge>
    <edge source="LKA" target="SGP">
      <data key="d0">14396</data>
    </edge>
    <edge source="LKA" target="ARE">
      <data key="d0">262729</data>
    </edge>
    <edge source="LKA" target="GBR">
      <data key="d0">256026</data>
    </edge>
    <edge source="LKA" target="USA">
      <data key="d0">187579</data>
    </edge>
    <edge source="SLV" target="CAN">
      <data key="d0">15750</data>
    </edge>
    <edge source="SLV" target="CHL">
      <data key="d0">34228</data>
    </edge>
    <edge source="SLV" target="COL">
      <data key="d0">32481</data>
    </edge>
    <edge source="SLV" target="CRI">
      <data key="d0">189292</data>
    </edge>
    <edge source="SLV" target="GTM">
      <data key="d0">267619</data>
    </edge>
    <edge source="SLV" target="HND">
      <data key="d0">116448</data>
    </edge>
    <edge source="SLV" target="MEX">
      <data key="d0">3714094</data>
    </edge>
    <edge source="SLV" target="NZL">
      <data key="d0">33383</data>
    </edge>
    <edge source="SLV" target="NIC">
      <data key="d0">132406</data>
    </edge>
    <edge source="SLV" target="PAN">
      <data key="d0">76471</data>
    </edge>
    <edge source="SLV" target="ESP">
      <data key="d0">110448</data>
    </edge>
    <edge source="SLV" target="USA">
      <data key="d0">2204324</data>
    </edge>
    <edge source="ETH" target="BEL">
      <data key="d0">75756</data>
    </edge>
    <edge source="ETH" target="CAN">
      <data key="d0">26179</data>
    </edge>
    <edge source="ETH" target="FIN">
      <data key="d0">32271</data>
    </edge>
    <edge source="ETH" target="FRA">
      <data key="d0">30597</data>
    </edge>
    <edge source="ETH" target="DEU">
      <data key="d0">24220</data>
    </edge>
    <edge source="ETH" target="HKG">
      <data key="d0">13489</data>
    </edge>
    <edge source="ETH" target="ITA">
      <data key="d0">15603</data>
    </edge>
    <edge source="ETH" target="JPN">
      <data key="d0">222394</data>
    </edge>
    <edge source="ETH" target="KOR">
      <data key="d0">13509</data>
    </edge>
    <edge source="ETH" target="MAR">
      <data key="d0">34281</data>
    </edge>
    <edge source="ETH" target="NLD">
      <data key="d0">41187</data>
    </edge>
    <edge source="ETH" target="NOR">
      <data key="d0">20912</data>
    </edge>
    <edge source="ETH" target="ZAF">
      <data key="d0">12633</data>
    </edge>
    <edge source="ETH" target="SWE">
      <data key="d0">26297</data>
    </edge>
    <edge source="ETH" target="USA">
      <data key="d0">2345204</data>
    </edge>
    <edge source="ETH" target="BFA">
      <data key="d0">19044</data>
    </edge>
    <edge source="CIV" target="FRA">
      <data key="d0">13762</data>
    </edge>
    <edge source="JOR" target="CHN">
      <data key="d0">36465</data>
    </edge>
    <edge source="JOR" target="PSE">
      <data key="d0">38832</data>
    </edge>
    <edge source="JOR" target="SAU">
      <data key="d0">595076</data>
    </edge>
    <edge source="JOR" target="ARE">
      <data key="d0">620102</data>
    </edge>
    <edge source="JOR" target="TUR">
      <data key="d0">15725</data>
    </edge>
    <edge source="JOR" target="EGY">
      <data key="d0">58272</data>
    </edge>
    <edge source="JOR" target="USA">
      <data key="d0">10108</data>
    </edge>
    <edge source="MUS" target="AUS">
      <data key="d0">64390</data>
    </edge>
    <edge source="MUS" target="CHN">
      <data key="d0">536523</data>
    </edge>
    <edge source="MUS" target="FRA">
      <data key="d0">8184702</data>
    </edge>
    <edge source="MUS" target="DEU">
      <data key="d0">10262</data>
    </edge>
    <edge source="MUS" target="HKG">
      <data key="d0">144623</data>
    </edge>
    <edge source="MUS" target="IDN">
      <data key="d0">30492</data>
    </edge>
    <edge source="MUS" target="ITA">
      <data key="d0">39010</data>
    </edge>
    <edge source="MUS" target="JPN">
      <data key="d0">16102</data>
    </edge>
    <edge source="MUS" target="MDG">
      <data key="d0">24667</data>
    </edge>
    <edge source="MUS" target="MYS">
      <data key="d0">85461</data>
    </edge>
    <edge source="MUS" target="IND">
      <data key="d0">186147</data>
    </edge>
    <edge source="MUS" target="SGP">
      <data key="d0">36350</data>
    </edge>
    <edge source="MUS" target="VNM">
      <data key="d0">65437</data>
    </edge>
    <edge source="MUS" target="ZAF">
      <data key="d0">50221</data>
    </edge>
    <edge source="MUS" target="ESP">
      <data key="d0">12648</data>
    </edge>
    <edge source="MUS" target="CHE">
      <data key="d0">749475</data>
    </edge>
    <edge source="MUS" target="ARE">
      <data key="d0">27060</data>
    </edge>
    <edge source="MUS" target="TUR">
      <data key="d0">23780</data>
    </edge>
    <edge source="MUS" target="GBR">
      <data key="d0">194423</data>
    </edge>
    <edge source="MUS" target="USA">
      <data key="d0">375734</data>
    </edge>
    <edge source="BWA" target="ZAF">
      <data key="d0">56101</data>
    </edge>
    <edge source="GTM" target="AUS">
      <data key="d0">10728</data>
    </edge>
    <edge source="GTM" target="CAN">
      <data key="d0">10214</data>
    </edge>
    <edge source="GTM" target="CHL">
      <data key="d0">10794</data>
    </edge>
    <edge source="GTM" target="COL">
      <data key="d0">11768</data>
    </edge>
    <edge source="GTM" target="CRI">
      <data key="d0">298284</data>
    </edge>
    <edge source="GTM" target="DNK">
      <data key="d0">15699</data>
    </edge>
    <edge source="GTM" target="SLV">
      <data key="d0">1365786</data>
    </edge>
    <edge source="GTM" target="FRA">
      <data key="d0">18419</data>
    </edge>
    <edge source="GTM" target="DEU">
      <data key="d0">32177</data>
    </edge>
    <edge source="GTM" target="HND">
      <data key="d0">1427924</data>
    </edge>
    <edge source="GTM" target="ITA">
      <data key="d0">158932</data>
    </edge>
    <edge source="GTM" target="JPN">
      <data key="d0">27305</data>
    </edge>
    <edge source="GTM" target="MEX">
      <data key="d0">31038</data>
    </edge>
    <edge source="GTM" target="NLD">
      <data key="d0">19795</data>
    </edge>
    <edge source="GTM" target="NIC">
      <data key="d0">1410531</data>
    </edge>
    <edge source="GTM" target="PAN">
      <data key="d0">464517</data>
    </edge>
    <edge source="GTM" target="ESP">
      <data key="d0">258330</data>
    </edge>
    <edge source="GTM" target="GBR">
      <data key="d0">34457</data>
    </edge>
    <edge source="GTM" target="USA">
      <data key="d0">1272856</data>
    </edge>
    <edge source="HND" target="USA">
      <data key="d0">15028</data>
    </edge>
    <edge source="BDI" target="BEL">
      <data key="d0">58023</data>
    </edge>
    <edge source="BDI" target="CMR">
      <data key="d0">38152</data>
    </edge>
    <edge source="BDI" target="BEN">
      <data key="d0">12935</data>
    </edge>
    <edge source="BDI" target="FRA">
      <data key="d0">101358</data>
    </edge>
    <edge source="BDI" target="DEU">
      <data key="d0">57292</data>
    </edge>
    <edge source="BDI" target="CIV">
      <data key="d0">39699</data>
    </edge>
    <edge source="BDI" target="NLD">
      <data key="d0">88063</data>
    </edge>
    <edge source="BDI" target="ZAF">
      <data key="d0">16710</data>
    </edge>
    <edge source="BDI" target="UGA">
      <data key="d0">11289</data>
    </edge>
    <edge source="BDI" target="TZA">
      <data key="d0">16937</data>
    </edge>
    <edge source="BDI" target="USA">
      <data key="d0">16045</data>
    </edge>
    <edge source="BEN" target="GHA">
      <data key="d0">13534</data>
    </edge>
    <edge source="UGA" target="BDI">
      <data key="d0">18636</data>
    </edge>
    <edge source="UGA" target="FRA">
      <data key="d0">26151</data>
    </edge>
    <edge source="UGA" target="ZAF">
      <data key="d0">21523</data>
    </edge>
    <edge source="UGA" target="ARE">
      <data key="d0">26292</data>
    </edge>
    <edge source="UGA" target="GBR">
      <data key="d0">99918</data>
    </edge>
    <edge source="UGA" target="USA">
      <data key="d0">17086</data>
    </edge>
    <edge source="JAM" target="USA">
      <data key="d0">12221</data>
    </edge>
    <edge source="NIC" target="CAN">
      <data key="d0">23939</data>
    </edge>
    <edge source="NIC" target="CRI">
      <data key="d0">37688</data>
    </edge>
    <edge source="NIC" target="SLV">
      <data key="d0">11225</data>
    </edge>
    <edge source="NIC" target="HND">
      <data key="d0">11555</data>
    </edge>
    <edge source="NIC" target="MEX">
      <data key="d0">50111</data>
    </edge>
    <edge source="NIC" target="USA">
      <data key="d0">2715320</data>
    </edge>
    <edge source="PSE" target="ISR">
      <data key="d0">826799</data>
    </edge>
    <edge source="KGZ" target="KAZ">
      <data key="d0">12661</data>
    </edge>
    <edge source="NAM" target="ZAF">
      <data key="d0">63319</data>
    </edge>
    <edge source="NER" target="CHN">
      <data key="d0">15559</data>
    </edge>
    <edge source="ZWE" target="BWA">
      <data key="d0">16976</data>
    </edge>
    <edge source="ZWE" target="ZAF">
      <data key="d0">38159</data>
    </edge>
    <edge source="TGO" target="BEL">
      <data key="d0">71092</data>
    </edge>
    <edge source="TGO" target="FRA">
      <data key="d0">48154</data>
    </edge>
    <edge source="TGO" target="GHA">
      <data key="d0">20687</data>
    </edge>
    <edge source="BFA" target="FRA">
      <data key="d0">10982</data>
    </edge>
  </graph>
</graphml>
