# Supplementary material for: Core-periphery structure in sectoral international trade networks: A new approach to an old theory
Source: PLoS One. 2020 Apr 2;15(4):e0229547. doi: 10.1371/journal.pone.0229547 (PMC7117750; doi:10.1371/journal.pone.0229547)
Supplement: S8 File — (ZIP) [file pone.0229547.s008.zip › S8_File/Networks 2016/84-CLOTHING AND ACCESSORIES.graphml]

<?xml version='1.0' encoding='utf-8'?>
<graphml xmlns="http://graphml.graphdrawing.org/xmlns" xmlns:xsi="http://www.w3.org/2001/XMLSchema-instance" xsi:schemaLocation="http://graphml.graphdrawing.org/xmlns http://graphml.graphdrawing.org/xmlns/1.0/graphml.xsd">
  <key attr.name="weight" attr.type="long" for="edge" id="d0" />
  <graph edgedefault="directed">
    <node id="ALB" />
    <node id="AUT" />
    <node id="BEL" />
    <node id="BGR" />
    <node id="CZE" />
    <node id="FRA" />
    <node id="DEU" />
    <node id="GRC" />
    <node id="ISR" />
    <node id="ITA" />
    <node id="NLD" />
    <node id="POL" />
    <node id="ROU" />
    <node id="SRB" />
    <node id="SVK" />
    <node id="ESP" />
    <node id="CHE" />
    <node id="TUR" />
    <node id="GBR" />
    <node id="USA" />
    <node id="DZA" />
    <node id="TUN" />
    <node id="AZE" />
    <node id="GEO" />
    <node id="JOR" />
    <node id="LTU" />
    <node id="RUS" />
    <node id="ARE" />
    <node id="UKR" />
    <node id="ARG" />
    <node id="AUS" />
    <node id="BOL" />
    <node id="BRA" />
    <node id="CHL" />
    <node id="COL" />
    <node id="CRI" />
    <node id="DNK" />
    <node id="ECU" />
    <node id="GTM" />
    <node id="HKG" />
    <node id="JPN" />
    <node id="MEX" />
    <node id="OMN" />
    <node id="NZL" />
    <node id="PAN" />
    <node id="PRY" />
    <node id="PER" />
    <node id="PRT" />
    <node id="SAU" />
    <node id="THA" />
    <node id="URY" />
    <node id="CAN" />
    <node id="LKA" />
    <node id="CHN" />
    <node id="HRV" />
    <node id="FIN" />
    <node id="GHA" />
    <node id="IDN" />
    <node id="IRL" />
    <node id="CIV" />
    <node id="JAM" />
    <node id="KAZ" />
    <node id="KOR" />
    <node id="LBN" />
    <node id="LVA" />
    <node id="MYS" />
    <node id="MRT" />
    <node id="MUS" />
    <node id="NOR" />
    <node id="PHL" />
    <node id="SEN" />
    <node id="IND" />
    <node id="SGP" />
    <node id="VNM" />
    <node id="ZAF" />
    <node id="SWE" />
    <node id="TGO" />
    <node id="MKD" />
    <node id="EGY" />
    <node id="TZA" />
    <node id="BFA" />
    <node id="ARM" />
    <node id="BLR" />
    <node id="KHM" />
    <node id="CMR" />
    <node id="SLV" />
    <node id="ETH" />
    <node id="EST" />
    <node id="HND" />
    <node id="HUN" />
    <node id="KGZ" />
    <node id="MDA" />
    <node id="MAR" />
    <node id="MOZ" />
    <node id="NAM" />
    <node id="PAK" />
    <node id="SVN" />
    <node id="BDI" />
    <node id="CAF" />
    <node id="BEN" />
    <node id="GMB" />
    <node id="MDG" />
    <node id="NER" />
    <node id="UGA" />
    <node id="BWA" />
    <node id="ZWE" />
    <node id="NIC" />
    <node id="PSE" />
    <node id="MWI" />
    <edge source="ALB" target="AUT">
      <data key="d0">1138374</data>
    </edge>
    <edge source="ALB" target="BEL">
      <data key="d0">45584</data>
    </edge>
    <edge source="ALB" target="BGR">
      <data key="d0">2148740</data>
    </edge>
    <edge source="ALB" target="CZE">
      <data key="d0">3522740</data>
    </edge>
    <edge source="ALB" target="FRA">
      <data key="d0">1086271</data>
    </edge>
    <edge source="ALB" target="DEU">
      <data key="d0">37956222</data>
    </edge>
    <edge source="ALB" target="GRC">
      <data key="d0">35643159</data>
    </edge>
    <edge source="ALB" target="ISR">
      <data key="d0">123181</data>
    </edge>
    <edge source="ALB" target="ITA">
      <data key="d0">325710480</data>
    </edge>
    <edge source="ALB" target="NLD">
      <data key="d0">172524</data>
    </edge>
    <edge source="ALB" target="POL">
      <data key="d0">207222</data>
    </edge>
    <edge source="ALB" target="ROU">
      <data key="d0">12187662</data>
    </edge>
    <edge source="ALB" target="SRB">
      <data key="d0">1671612</data>
    </edge>
    <edge source="ALB" target="SVK">
      <data key="d0">491159</data>
    </edge>
    <edge source="ALB" target="ESP">
      <data key="d0">737778</data>
    </edge>
    <edge source="ALB" target="CHE">
      <data key="d0">210342</data>
    </edge>
    <edge source="ALB" target="TUR">
      <data key="d0">58521</data>
    </edge>
    <edge source="ALB" target="GBR">
      <data key="d0">592429</data>
    </edge>
    <edge source="ALB" target="USA">
      <data key="d0">129023</data>
    </edge>
    <edge source="AUT" target="ALB">
      <data key="d0">195093</data>
    </edge>
    <edge source="AUT" target="AZE">
      <data key="d0">729119</data>
    </edge>
    <edge source="AUT" target="ARG">
      <data key="d0">1504824</data>
    </edge>
    <edge source="AUT" target="AUS">
      <data key="d0">3895759</data>
    </edge>
    <edge source="AUT" target="ARM">
      <data key="d0">368063</data>
    </edge>
    <edge source="AUT" target="BEL">
      <data key="d0">31479838</data>
    </edge>
    <edge source="AUT" target="BOL">
      <data key="d0">26043</data>
    </edge>
    <edge source="AUT" target="BRA">
      <data key="d0">495024</data>
    </edge>
    <edge source="AUT" target="BGR">
      <data key="d0">25808825</data>
    </edge>
    <edge source="AUT" target="BLR">
      <data key="d0">423458</data>
    </edge>
    <edge source="AUT" target="KHM">
      <data key="d0">33226</data>
    </edge>
    <edge source="AUT" target="CMR">
      <data key="d0">24672</data>
    </edge>
    <edge source="AUT" target="CAN">
      <data key="d0">8290846</data>
    </edge>
    <edge source="AUT" target="LKA">
      <data key="d0">47809</data>
    </edge>
    <edge source="AUT" target="CHL">
      <data key="d0">1774976</data>
    </edge>
    <edge source="AUT" target="CHN">
      <data key="d0">13512021</data>
    </edge>
    <edge source="AUT" target="COL">
      <data key="d0">326643</data>
    </edge>
    <edge source="AUT" target="CRI">
      <data key="d0">118975</data>
    </edge>
    <edge source="AUT" target="HRV">
      <data key="d0">84086771</data>
    </edge>
    <edge source="AUT" target="CZE">
      <data key="d0">119958457</data>
    </edge>
    <edge source="AUT" target="DNK">
      <data key="d0">10003037</data>
    </edge>
    <edge source="AUT" target="SLV">
      <data key="d0">15180</data>
    </edge>
    <edge source="AUT" target="ETH">
      <data key="d0">19283</data>
    </edge>
    <edge source="AUT" target="EST">
      <data key="d0">1207028</data>
    </edge>
    <edge source="AUT" target="FIN">
      <data key="d0">7248822</data>
    </edge>
    <edge source="AUT" target="FRA">
      <data key="d0">221801417</data>
    </edge>
    <edge source="AUT" target="GEO">
      <data key="d0">99893</data>
    </edge>
    <edge source="AUT" target="DEU">
      <data key="d0">861972523</data>
    </edge>
    <edge source="AUT" target="GHA">
      <data key="d0">135234</data>
    </edge>
    <edge source="AUT" target="GRC">
      <data key="d0">41904307</data>
    </edge>
    <edge source="AUT" target="GTM">
      <data key="d0">31748</data>
    </edge>
    <edge source="AUT" target="HND">
      <data key="d0">12213</data>
    </edge>
    <edge source="AUT" target="HKG">
      <data key="d0">7544022</data>
    </edge>
    <edge source="AUT" target="HUN">
      <data key="d0">165524903</data>
    </edge>
    <edge source="AUT" target="IDN">
      <data key="d0">177685</data>
    </edge>
    <edge source="AUT" target="IRL">
      <data key="d0">2152009</data>
    </edge>
    <edge source="AUT" target="ISR">
      <data key="d0">6676102</data>
    </edge>
    <edge source="AUT" target="ITA">
      <data key="d0">98821998</data>
    </edge>
    <edge source="AUT" target="CIV">
      <data key="d0">20137</data>
    </edge>
    <edge source="AUT" target="JPN">
      <data key="d0">10107338</data>
    </edge>
    <edge source="AUT" target="KAZ">
      <data key="d0">1074590</data>
    </edge>
    <edge source="AUT" target="JOR">
      <data key="d0">731639</data>
    </edge>
    <edge source="AUT" target="KOR">
      <data key="d0">4561706</data>
    </edge>
    <edge source="AUT" target="KGZ">
      <data key="d0">26205</data>
    </edge>
    <edge source="AUT" target="LBN">
      <data key="d0">848627</data>
    </edge>
    <edge source="AUT" target="LVA">
      <data key="d0">2414280</data>
    </edge>
    <edge source="AUT" target="LTU">
      <data key="d0">1308466</data>
    </edge>
    <edge source="AUT" target="MYS">
      <data key="d0">220139</data>
    </edge>
    <edge source="AUT" target="MRT">
      <data key="d0">65029</data>
    </edge>
    <edge source="AUT" target="MUS">
      <data key="d0">152536</data>
    </edge>
    <edge source="AUT" target="MEX">
      <data key="d0">1230014</data>
    </edge>
    <edge source="AUT" target="MDA">
      <data key="d0">200463</data>
    </edge>
    <edge source="AUT" target="MAR">
      <data key="d0">826735</data>
    </edge>
    <edge source="AUT" target="MOZ">
      <data key="d0">10335</data>
    </edge>
    <edge source="AUT" target="OMN">
      <data key="d0">171985</data>
    </edge>
    <edge source="AUT" target="NAM">
      <data key="d0">142626</data>
    </edge>
    <edge source="AUT" target="NLD">
      <data key="d0">43400701</data>
    </edge>
    <edge source="AUT" target="NZL">
      <data key="d0">286813</data>
    </edge>
    <edge source="AUT" target="NOR">
      <data key="d0">3844766</data>
    </edge>
    <edge source="AUT" target="PAK">
      <data key="d0">24335</data>
    </edge>
    <edge source="AUT" target="PRY">
      <data key="d0">13796</data>
    </edge>
    <edge source="AUT" target="PER">
      <data key="d0">81273</data>
    </edge>
    <edge source="AUT" target="PHL">
      <data key="d0">113901</data>
    </edge>
    <edge source="AUT" target="POL">
      <data key="d0">202078020</data>
    </edge>
    <edge source="AUT" target="PRT">
      <data key="d0">3977591</data>
    </edge>
    <edge source="AUT" target="ROU">
      <data key="d0">141377629</data>
    </edge>
    <edge source="AUT" target="RUS">
      <data key="d0">31934146</data>
    </edge>
    <edge source="AUT" target="SAU">
      <data key="d0">6178393</data>
    </edge>
    <edge source="AUT" target="SRB">
      <data key="d0">23627259</data>
    </edge>
    <edge source="AUT" target="IND">
      <data key="d0">222411</data>
    </edge>
    <edge source="AUT" target="SGP">
      <data key="d0">1087370</data>
    </edge>
    <edge source="AUT" target="SVK">
      <data key="d0">68472820</data>
    </edge>
    <edge source="AUT" target="VNM">
      <data key="d0">319414</data>
    </edge>
    <edge source="AUT" target="SVN">
      <data key="d0">106521506</data>
    </edge>
    <edge source="AUT" target="ZAF">
      <data key="d0">1040320</data>
    </edge>
    <edge source="AUT" target="ESP">
      <data key="d0">33142209</data>
    </edge>
    <edge source="AUT" target="SWE">
      <data key="d0">6713079</data>
    </edge>
    <edge source="AUT" target="CHE">
      <data key="d0">86458879</data>
    </edge>
    <edge source="AUT" target="THA">
      <data key="d0">245322</data>
    </edge>
    <edge source="AUT" target="ARE">
      <data key="d0">2868437</data>
    </edge>
    <edge source="AUT" target="TUN">
      <data key="d0">374632</data>
    </edge>
    <edge source="AUT" target="TUR">
      <data key="d0">5751370</data>
    </edge>
    <edge source="AUT" target="UKR">
      <data key="d0">4983585</data>
    </edge>
    <edge source="AUT" target="MKD">
      <data key="d0">2077972</data>
    </edge>
    <edge source="AUT" target="EGY">
      <data key="d0">445840</data>
    </edge>
    <edge source="AUT" target="GBR">
      <data key="d0">51005000</data>
    </edge>
    <edge source="AUT" target="USA">
      <data key="d0">47183626</data>
    </edge>
    <edge source="AUT" target="URY">
      <data key="d0">89543</data>
    </edge>
    <edge source="BEL" target="ALB">
      <data key="d0">36471</data>
    </edge>
    <edge source="BEL" target="DZA">
      <data key="d0">697236</data>
    </edge>
    <edge source="BEL" target="AZE">
      <data key="d0">246128</data>
    </edge>
    <edge source="BEL" target="ARG">
      <data key="d0">28805</data>
    </edge>
    <edge source="BEL" target="AUS">
      <data key="d0">3378948</data>
    </edge>
    <edge source="BEL" target="AUT">
      <data key="d0">96837325</data>
    </edge>
    <edge source="BEL" target="ARM">
      <data key="d0">215255</data>
    </edge>
    <edge source="BEL" target="BRA">
      <data key="d0">69475</data>
    </edge>
    <edge source="BEL" target="BGR">
      <data key="d0">93881458</data>
    </edge>
    <edge source="BEL" target="BDI">
      <data key="d0">96994</data>
    </edge>
    <edge source="BEL" target="BLR">
      <data key="d0">412857</data>
    </edge>
    <edge source="BEL" target="KHM">
      <data key="d0">13140</data>
    </edge>
    <edge source="BEL" target="CMR">
      <data key="d0">774286</data>
    </edge>
    <edge source="BEL" target="CAN">
      <data key="d0">7103677</data>
    </edge>
    <edge source="BEL" target="CAF">
      <data key="d0">65322</data>
    </edge>
    <edge source="BEL" target="LKA">
      <data key="d0">1138326</data>
    </edge>
    <edge source="BEL" target="CHL">
      <data key="d0">1174523</data>
    </edge>
    <edge source="BEL" target="CHN">
      <data key="d0">13726066</data>
    </edge>
    <edge source="BEL" target="COL">
      <data key="d0">235749</data>
    </edge>
    <edge source="BEL" target="CRI">
      <data key="d0">57099</data>
    </edge>
    <edge source="BEL" target="HRV">
      <data key="d0">9666198</data>
    </edge>
    <edge source="BEL" target="CZE">
      <data key="d0">66652212</data>
    </edge>
    <edge source="BEL" target="BEN">
      <data key="d0">190419</data>
    </edge>
    <edge source="BEL" target="DNK">
      <data key="d0">69953874</data>
    </edge>
    <edge source="BEL" target="ECU">
      <data key="d0">68711</data>
    </edge>
    <edge source="BEL" target="EST">
      <data key="d0">7073222</data>
    </edge>
    <edge source="BEL" target="FIN">
      <data key="d0">29393171</data>
    </edge>
    <edge source="BEL" target="FRA">
      <data key="d0">3479764878</data>
    </edge>
    <edge source="BEL" target="GEO">
      <data key="d0">549924</data>
    </edge>
    <edge source="BEL" target="GMB">
      <data key="d0">22030</data>
    </edge>
    <edge source="BEL" target="DEU">
      <data key="d0">1009291452</data>
    </edge>
    <edge source="BEL" target="GHA">
      <data key="d0">143468</data>
    </edge>
    <edge source="BEL" target="GRC">
      <data key="d0">95962214</data>
    </edge>
    <edge source="BEL" target="HND">
      <data key="d0">242141</data>
    </edge>
    <edge source="BEL" target="HKG">
      <data key="d0">8874948</data>
    </edge>
    <edge source="BEL" target="HUN">
      <data key="d0">43312853</data>
    </edge>
    <edge source="BEL" target="IDN">
      <data key="d0">94688</data>
    </edge>
    <edge source="BEL" target="IRL">
      <data key="d0">56507352</data>
    </edge>
    <edge source="BEL" target="ISR">
      <data key="d0">4156898</data>
    </edge>
    <edge source="BEL" target="ITA">
      <data key="d0">699699101</data>
    </edge>
    <edge source="BEL" target="CIV">
      <data key="d0">1416608</data>
    </edge>
    <edge source="BEL" target="JPN">
      <data key="d0">19599216</data>
    </edge>
    <edge source="BEL" target="KAZ">
      <data key="d0">674481</data>
    </edge>
    <edge source="BEL" target="JOR">
      <data key="d0">841798</data>
    </edge>
    <edge source="BEL" target="KOR">
      <data key="d0">6530618</data>
    </edge>
    <edge source="BEL" target="LBN">
      <data key="d0">3719073</data>
    </edge>
    <edge source="BEL" target="LVA">
      <data key="d0">27519895</data>
    </edge>
    <edge source="BEL" target="LTU">
      <data key="d0">10852921</data>
    </edge>
    <edge source="BEL" target="MDG">
      <data key="d0">151426</data>
    </edge>
    <edge source="BEL" target="MYS">
      <data key="d0">851665</data>
    </edge>
    <edge source="BEL" target="MRT">
      <data key="d0">38026</data>
    </edge>
    <edge source="BEL" target="MUS">
      <data key="d0">519593</data>
    </edge>
    <edge source="BEL" target="MEX">
      <data key="d0">1205298</data>
    </edge>
    <edge source="BEL" target="MDA">
      <data key="d0">72314</data>
    </edge>
    <edge source="BEL" target="MAR">
      <data key="d0">1427334</data>
    </edge>
    <edge source="BEL" target="MOZ">
      <data key="d0">34613</data>
    </edge>
    <edge source="BEL" target="OMN">
      <data key="d0">253333</data>
    </edge>
    <edge source="BEL" target="NAM">
      <data key="d0">126110</data>
    </edge>
    <edge source="BEL" target="NLD">
      <data key="d0">1205216344</data>
    </edge>
    <edge source="BEL" target="NZL">
      <data key="d0">558889</data>
    </edge>
    <edge source="BEL" target="NER">
      <data key="d0">13021</data>
    </edge>
    <edge source="BEL" target="NOR">
      <data key="d0">6364929</data>
    </edge>
    <edge source="BEL" target="PAK">
      <data key="d0">113561</data>
    </edge>
    <edge source="BEL" target="PAN">
      <data key="d0">145522</data>
    </edge>
    <edge source="BEL" target="PER">
      <data key="d0">151472</data>
    </edge>
    <edge source="BEL" target="PHL">
      <data key="d0">126176</data>
    </edge>
    <edge source="BEL" target="POL">
      <data key="d0">137489415</data>
    </edge>
    <edge source="BEL" target="PRT">
      <data key="d0">63507228</data>
    </edge>
    <edge source="BEL" target="ROU">
      <data key="d0">17615335</data>
    </edge>
    <edge source="BEL" target="RUS">
      <data key="d0">7765016</data>
    </edge>
    <edge source="BEL" target="SAU">
      <data key="d0">3851536</data>
    </edge>
    <edge source="BEL" target="SEN">
      <data key="d0">991594</data>
    </edge>
    <edge source="BEL" target="SRB">
      <data key="d0">3220032</data>
    </edge>
    <edge source="BEL" target="IND">
      <data key="d0">1548746</data>
    </edge>
    <edge source="BEL" target="SGP">
      <data key="d0">2037260</data>
    </edge>
    <edge source="BEL" target="SVK">
      <data key="d0">18719614</data>
    </edge>
    <edge source="BEL" target="VNM">
      <data key="d0">105304</data>
    </edge>
    <edge source="BEL" target="SVN">
      <data key="d0">12261511</data>
    </edge>
    <edge source="BEL" target="ZAF">
      <data key="d0">3267084</data>
    </edge>
    <edge source="BEL" target="ESP">
      <data key="d0">391247614</data>
    </edge>
    <edge source="BEL" target="SWE">
      <data key="d0">95289241</data>
    </edge>
    <edge source="BEL" target="CHE">
      <data key="d0">26894430</data>
    </edge>
    <edge source="BEL" target="THA">
      <data key="d0">5540084</data>
    </edge>
    <edge source="BEL" target="TGO">
      <data key="d0">21201</data>
    </edge>
    <edge source="BEL" target="ARE">
      <data key="d0">9420415</data>
    </edge>
    <edge source="BEL" target="TUN">
      <data key="d0">19818446</data>
    </edge>
    <edge source="BEL" target="TUR">
      <data key="d0">81166057</data>
    </edge>
    <edge source="BEL" target="UGA">
      <data key="d0">10939</data>
    </edge>
    <edge source="BEL" target="UKR">
      <data key="d0">4699609</data>
    </edge>
    <edge source="BEL" target="MKD">
      <data key="d0">213848</data>
    </edge>
    <edge source="BEL" target="EGY">
      <data key="d0">414376</data>
    </edge>
    <edge source="BEL" target="GBR">
      <data key="d0">830827340</data>
    </edge>
    <edge source="BEL" target="TZA">
      <data key="d0">14630</data>
    </edge>
    <edge source="BEL" target="USA">
      <data key="d0">26198803</data>
    </edge>
    <edge source="BEL" target="BFA">
      <data key="d0">109783</data>
    </edge>
    <edge source="BEL" target="URY">
      <data key="d0">144006</data>
    </edge>
    <edge source="BGR" target="ALB">
      <data key="d0">906747</data>
    </edge>
    <edge source="BGR" target="ARG">
      <data key="d0">39507</data>
    </edge>
    <edge source="BGR" target="AUS">
      <data key="d0">905455</data>
    </edge>
    <edge source="BGR" target="AUT">
      <data key="d0">52187735</data>
    </edge>
    <edge source="BGR" target="BEL">
      <data key="d0">53111737</data>
    </edge>
    <edge source="BGR" target="BRA">
      <data key="d0">263425</data>
    </edge>
    <edge source="BGR" target="BLR">
      <data key="d0">124838</data>
    </edge>
    <edge source="BGR" target="CAN">
      <data key="d0">4881139</data>
    </edge>
    <edge source="BGR" target="CHL">
      <data key="d0">382714</data>
    </edge>
    <edge source="BGR" target="CHN">
      <data key="d0">3317872</data>
    </edge>
    <edge source="BGR" target="HRV">
      <data key="d0">11104725</data>
    </edge>
    <edge source="BGR" target="CZE">
      <data key="d0">13832146</data>
    </edge>
    <edge source="BGR" target="DNK">
      <data key="d0">18976472</data>
    </edge>
    <edge source="BGR" target="EST">
      <data key="d0">198847</data>
    </edge>
    <edge source="BGR" target="FIN">
      <data key="d0">999013</data>
    </edge>
    <edge source="BGR" target="FRA">
      <data key="d0">188369938</data>
    </edge>
    <edge source="BGR" target="GEO">
      <data key="d0">1320795</data>
    </edge>
    <edge source="BGR" target="DEU">
      <data key="d0">473859277</data>
    </edge>
    <edge source="BGR" target="GHA">
      <data key="d0">23677</data>
    </edge>
    <edge source="BGR" target="GRC">
      <data key="d0">192915623</data>
    </edge>
    <edge source="BGR" target="HKG">
      <data key="d0">1133116</data>
    </edge>
    <edge source="BGR" target="HUN">
      <data key="d0">7607681</data>
    </edge>
    <edge source="BGR" target="IDN">
      <data key="d0">175114</data>
    </edge>
    <edge source="BGR" target="IRL">
      <data key="d0">4904681</data>
    </edge>
    <edge source="BGR" target="ISR">
      <data key="d0">769225</data>
    </edge>
    <edge source="BGR" target="ITA">
      <data key="d0">287054155</data>
    </edge>
    <edge source="BGR" target="JPN">
      <data key="d0">1562722</data>
    </edge>
    <edge source="BGR" target="KAZ">
      <data key="d0">34213</data>
    </edge>
    <edge source="BGR" target="KOR">
      <data key="d0">402811</data>
    </edge>
    <edge source="BGR" target="LBN">
      <data key="d0">168459</data>
    </edge>
    <edge source="BGR" target="LVA">
      <data key="d0">135727</data>
    </edge>
    <edge source="BGR" target="LTU">
      <data key="d0">3284723</data>
    </edge>
    <edge source="BGR" target="MYS">
      <data key="d0">305599</data>
    </edge>
    <edge source="BGR" target="MEX">
      <data key="d0">588541</data>
    </edge>
    <edge source="BGR" target="MDA">
      <data key="d0">1263266</data>
    </edge>
    <edge source="BGR" target="NLD">
      <data key="d0">55854422</data>
    </edge>
    <edge source="BGR" target="NZL">
      <data key="d0">85131</data>
    </edge>
    <edge source="BGR" target="NOR">
      <data key="d0">1613262</data>
    </edge>
    <edge source="BGR" target="PAN">
      <data key="d0">24327</data>
    </edge>
    <edge source="BGR" target="PER">
      <data key="d0">238799</data>
    </edge>
    <edge source="BGR" target="PHL">
      <data key="d0">182246</data>
    </edge>
    <edge source="BGR" target="POL">
      <data key="d0">25491873</data>
    </edge>
    <edge source="BGR" target="PRT">
      <data key="d0">1289308</data>
    </edge>
    <edge source="BGR" target="ROU">
      <data key="d0">45092320</data>
    </edge>
    <edge source="BGR" target="RUS">
      <data key="d0">2004424</data>
    </edge>
    <edge source="BGR" target="SAU">
      <data key="d0">63748</data>
    </edge>
    <edge source="BGR" target="SRB">
      <data key="d0">3085196</data>
    </edge>
    <edge source="BGR" target="IND">
      <data key="d0">183113</data>
    </edge>
    <edge source="BGR" target="SGP">
      <data key="d0">337875</data>
    </edge>
    <edge source="BGR" target="SVK">
      <data key="d0">6260260</data>
    </edge>
    <edge source="BGR" target="SVN">
      <data key="d0">2454092</data>
    </edge>
    <edge source="BGR" target="ZAF">
      <data key="d0">293685</data>
    </edge>
    <edge source="BGR" target="ESP">
      <data key="d0">77417674</data>
    </edge>
    <edge source="BGR" target="SWE">
      <data key="d0">16028657</data>
    </edge>
    <edge source="BGR" target="CHE">
      <data key="d0">16598575</data>
    </edge>
    <edge source="BGR" target="THA">
      <data key="d0">223881</data>
    </edge>
    <edge source="BGR" target="ARE">
      <data key="d0">1231505</data>
    </edge>
    <edge source="BGR" target="TUR">
      <data key="d0">24601029</data>
    </edge>
    <edge source="BGR" target="UKR">
      <data key="d0">54277</data>
    </edge>
    <edge source="BGR" target="MKD">
      <data key="d0">1362466</data>
    </edge>
    <edge source="BGR" target="EGY">
      <data key="d0">81398</data>
    </edge>
    <edge source="BGR" target="GBR">
      <data key="d0">85628632</data>
    </edge>
    <edge source="BGR" target="USA">
      <data key="d0">17027657</data>
    </edge>
    <edge source="BGR" target="BFA">
      <data key="d0">94625</data>
    </edge>
    <edge source="BGR" target="URY">
      <data key="d0">12456</data>
    </edge>
    <edge source="CZE" target="ALB">
      <data key="d0">78377</data>
    </edge>
    <edge source="CZE" target="AZE">
      <data key="d0">231456</data>
    </edge>
    <edge source="CZE" target="ARG">
      <data key="d0">13823</data>
    </edge>
    <edge source="CZE" target="AUS">
      <data key="d0">783504</data>
    </edge>
    <edge source="CZE" target="AUT">
      <data key="d0">150617078</data>
    </edge>
    <edge source="CZE" target="ARM">
      <data key="d0">192692</data>
    </edge>
    <edge source="CZE" target="BEL">
      <data key="d0">21991195</data>
    </edge>
    <edge source="CZE" target="BRA">
      <data key="d0">211291</data>
    </edge>
    <edge source="CZE" target="BGR">
      <data key="d0">11152795</data>
    </edge>
    <edge source="CZE" target="BLR">
      <data key="d0">638716</data>
    </edge>
    <edge source="CZE" target="KHM">
      <data key="d0">28672</data>
    </edge>
    <edge source="CZE" target="CAN">
      <data key="d0">2188982</data>
    </edge>
    <edge source="CZE" target="CHL">
      <data key="d0">173119</data>
    </edge>
    <edge source="CZE" target="CHN">
      <data key="d0">716388</data>
    </edge>
    <edge source="CZE" target="COL">
      <data key="d0">124931</data>
    </edge>
    <edge source="CZE" target="CRI">
      <data key="d0">105760</data>
    </edge>
    <edge source="CZE" target="HRV">
      <data key="d0">5985631</data>
    </edge>
    <edge source="CZE" target="DNK">
      <data key="d0">13797177</data>
    </edge>
    <edge source="CZE" target="ECU">
      <data key="d0">118929</data>
    </edge>
    <edge source="CZE" target="SLV">
      <data key="d0">43036</data>
    </edge>
    <edge source="CZE" target="EST">
      <data key="d0">9182269</data>
    </edge>
    <edge source="CZE" target="FIN">
      <data key="d0">10036909</data>
    </edge>
    <edge source="CZE" target="FRA">
      <data key="d0">63809462</data>
    </edge>
    <edge source="CZE" target="GEO">
      <data key="d0">2072489</data>
    </edge>
    <edge source="CZE" target="DEU">
      <data key="d0">794289118</data>
    </edge>
    <edge source="CZE" target="GRC">
      <data key="d0">9168842</data>
    </edge>
    <edge source="CZE" target="GTM">
      <data key="d0">27781</data>
    </edge>
    <edge source="CZE" target="HKG">
      <data key="d0">662841</data>
    </edge>
    <edge source="CZE" target="HUN">
      <data key="d0">28696247</data>
    </edge>
    <edge source="CZE" target="IDN">
      <data key="d0">19706</data>
    </edge>
    <edge source="CZE" target="IRL">
      <data key="d0">3392869</data>
    </edge>
    <edge source="CZE" target="ISR">
      <data key="d0">3364559</data>
    </edge>
    <edge source="CZE" target="ITA">
      <data key="d0">128585546</data>
    </edge>
    <edge source="CZE" target="JPN">
      <data key="d0">1148513</data>
    </edge>
    <edge source="CZE" target="KAZ">
      <data key="d0">1327580</data>
    </edge>
    <edge source="CZE" target="JOR">
      <data key="d0">206562</data>
    </edge>
    <edge source="CZE" target="KOR">
      <data key="d0">182747</data>
    </edge>
    <edge source="CZE" target="KGZ">
      <data key="d0">229799</data>
    </edge>
    <edge source="CZE" target="LBN">
      <data key="d0">627786</data>
    </edge>
    <edge source="CZE" target="LVA">
      <data key="d0">7474879</data>
    </edge>
    <edge source="CZE" target="LTU">
      <data key="d0">8671285</data>
    </edge>
    <edge source="CZE" target="MYS">
      <data key="d0">38621</data>
    </edge>
    <edge source="CZE" target="MEX">
      <data key="d0">149433</data>
    </edge>
    <edge source="CZE" target="MDA">
      <data key="d0">374108</data>
    </edge>
    <edge source="CZE" target="MAR">
      <data key="d0">145536</data>
    </edge>
    <edge source="CZE" target="OMN">
      <data key="d0">10548</data>
    </edge>
    <edge source="CZE" target="NLD">
      <data key="d0">40959892</data>
    </edge>
    <edge source="CZE" target="NZL">
      <data key="d0">222869</data>
    </edge>
    <edge source="CZE" target="NOR">
      <data key="d0">13441134</data>
    </edge>
    <edge source="CZE" target="PAN">
      <data key="d0">24300</data>
    </edge>
    <edge source="CZE" target="PRY">
      <data key="d0">20841</data>
    </edge>
    <edge source="CZE" target="PER">
      <data key="d0">66729</data>
    </edge>
    <edge source="CZE" target="POL">
      <data key="d0">125106479</data>
    </edge>
    <edge source="CZE" target="PRT">
      <data key="d0">3455179</data>
    </edge>
    <edge source="CZE" target="ROU">
      <data key="d0">32526777</data>
    </edge>
    <edge source="CZE" target="RUS">
      <data key="d0">14795017</data>
    </edge>
    <edge source="CZE" target="SAU">
      <data key="d0">1241187</data>
    </edge>
    <edge source="CZE" target="SRB">
      <data key="d0">2732791</data>
    </edge>
    <edge source="CZE" target="IND">
      <data key="d0">183607</data>
    </edge>
    <edge source="CZE" target="SGP">
      <data key="d0">2963855</data>
    </edge>
    <edge source="CZE" target="SVK">
      <data key="d0">190079155</data>
    </edge>
    <edge source="CZE" target="VNM">
      <data key="d0">84211</data>
    </edge>
    <edge source="CZE" target="SVN">
      <data key="d0">4696032</data>
    </edge>
    <edge source="CZE" target="ZAF">
      <data key="d0">473573</data>
    </edge>
    <edge source="CZE" target="ESP">
      <data key="d0">38346714</data>
    </edge>
    <edge source="CZE" target="SWE">
      <data key="d0">33685780</data>
    </edge>
    <edge source="CZE" target="CHE">
      <data key="d0">23690161</data>
    </edge>
    <edge source="CZE" target="THA">
      <data key="d0">69536</data>
    </edge>
    <edge source="CZE" target="ARE">
      <data key="d0">2194371</data>
    </edge>
    <edge source="CZE" target="TUN">
      <data key="d0">84491</data>
    </edge>
    <edge source="CZE" target="TUR">
      <data key="d0">2762011</data>
    </edge>
    <edge source="CZE" target="UKR">
      <data key="d0">6080335</data>
    </edge>
    <edge source="CZE" target="MKD">
      <data key="d0">281246</data>
    </edge>
    <edge source="CZE" target="EGY">
      <data key="d0">100265</data>
    </edge>
    <edge source="CZE" target="GBR">
      <data key="d0">72227108</data>
    </edge>
    <edge source="CZE" target="USA">
      <data key="d0">4876029</data>
    </edge>
    <edge source="CZE" target="URY">
      <data key="d0">65004</data>
    </edge>
    <edge source="FRA" target="ALB">
      <data key="d0">712907</data>
    </edge>
    <edge source="FRA" target="DZA">
      <data key="d0">55810982</data>
    </edge>
    <edge source="FRA" target="AZE">
      <data key="d0">4426765</data>
    </edge>
    <edge source="FRA" target="ARG">
      <data key="d0">2565777</data>
    </edge>
    <edge source="FRA" target="AUS">
      <data key="d0">45609621</data>
    </edge>
    <edge source="FRA" target="AUT">
      <data key="d0">99948123</data>
    </edge>
    <edge source="FRA" target="ARM">
      <data key="d0">2999991</data>
    </edge>
    <edge source="FRA" target="BEL">
      <data key="d0">935981718</data>
    </edge>
    <edge source="FRA" target="BOL">
      <data key="d0">146798</data>
    </edge>
    <edge source="FRA" target="BWA">
      <data key="d0">20688</data>
    </edge>
    <edge source="FRA" target="BRA">
      <data key="d0">7564404</data>
    </edge>
    <edge source="FRA" target="BGR">
      <data key="d0">11388294</data>
    </edge>
    <edge source="FRA" target="BDI">
      <data key="d0">718443</data>
    </edge>
    <edge source="FRA" target="BLR">
      <data key="d0">1101756</data>
    </edge>
    <edge source="FRA" target="KHM">
      <data key="d0">658815</data>
    </edge>
    <edge source="FRA" target="CMR">
      <data key="d0">7043263</data>
    </edge>
    <edge source="FRA" target="CAN">
      <data key="d0">80452955</data>
    </edge>
    <edge source="FRA" target="CAF">
      <data key="d0">262669</data>
    </edge>
    <edge source="FRA" target="LKA">
      <data key="d0">751114</data>
    </edge>
    <edge source="FRA" target="CHL">
      <data key="d0">7328882</data>
    </edge>
    <edge source="FRA" target="CHN">
      <data key="d0">240135458</data>
    </edge>
    <edge source="FRA" target="COL">
      <data key="d0">6980318</data>
    </edge>
    <edge source="FRA" target="CRI">
      <data key="d0">500122</data>
    </edge>
    <edge source="FRA" target="HRV">
      <data key="d0">11059791</data>
    </edge>
    <edge source="FRA" target="CZE">
      <data key="d0">77249280</data>
    </edge>
    <edge source="FRA" target="BEN">
      <data key="d0">1519993</data>
    </edge>
    <edge source="FRA" target="DNK">
      <data key="d0">79736284</data>
    </edge>
    <edge source="FRA" target="ECU">
      <data key="d0">68735</data>
    </edge>
    <edge source="FRA" target="SLV">
      <data key="d0">62200</data>
    </edge>
    <edge source="FRA" target="ETH">
      <data key="d0">31824</data>
    </edge>
    <edge source="FRA" target="EST">
      <data key="d0">10570436</data>
    </edge>
    <edge source="FRA" target="FIN">
      <data key="d0">32523986</data>
    </edge>
    <edge source="FRA" target="GEO">
      <data key="d0">2489211</data>
    </edge>
    <edge source="FRA" target="GMB">
      <data key="d0">16149</data>
    </edge>
    <edge source="FRA" target="DEU">
      <data key="d0">1132218459</data>
    </edge>
    <edge source="FRA" target="GHA">
      <data key="d0">299752</data>
    </edge>
    <edge source="FRA" target="GRC">
      <data key="d0">93449706</data>
    </edge>
    <edge source="FRA" target="GTM">
      <data key="d0">460355</data>
    </edge>
    <edge source="FRA" target="HND">
      <data key="d0">155763</data>
    </edge>
    <edge source="FRA" target="HKG">
      <data key="d0">481010648</data>
    </edge>
    <edge source="FRA" target="HUN">
      <data key="d0">102924600</data>
    </edge>
    <edge source="FRA" target="IDN">
      <data key="d0">2484367</data>
    </edge>
    <edge source="FRA" target="IRL">
      <data key="d0">38561492</data>
    </edge>
    <edge source="FRA" target="ISR">
      <data key="d0">29881214</data>
    </edge>
    <edge source="FRA" target="ITA">
      <data key="d0">1435610408</data>
    </edge>
    <edge source="FRA" target="CIV">
      <data key="d0">9561818</data>
    </edge>
    <edge source="FRA" target="JPN">
      <data key="d0">271336409</data>
    </edge>
    <edge source="FRA" target="KAZ">
      <data key="d0">12271740</data>
    </edge>
    <edge source="FRA" target="JOR">
      <data key="d0">5148527</data>
    </edge>
    <edge source="FRA" target="KOR">
      <data key="d0">128815119</data>
    </edge>
    <edge source="FRA" target="KGZ">
      <data key="d0">99703</data>
    </edge>
    <edge source="FRA" target="LBN">
      <data key="d0">58739058</data>
    </edge>
    <edge source="FRA" target="LVA">
      <data key="d0">8422418</data>
    </edge>
    <edge source="FRA" target="LTU">
      <data key="d0">18511451</data>
    </edge>
    <edge source="FRA" target="MDG">
      <data key="d0">13005290</data>
    </edge>
    <edge source="FRA" target="MYS">
      <data key="d0">5966777</data>
    </edge>
    <edge source="FRA" target="MRT">
      <data key="d0">846913</data>
    </edge>
    <edge source="FRA" target="MUS">
      <data key="d0">5314017</data>
    </edge>
    <edge source="FRA" target="MEX">
      <data key="d0">19965303</data>
    </edge>
    <edge source="FRA" target="MDA">
      <data key="d0">133939</data>
    </edge>
    <edge source="FRA" target="MAR">
      <data key="d0">71183291</data>
    </edge>
    <edge source="FRA" target="MOZ">
      <data key="d0">60760</data>
    </edge>
    <edge source="FRA" target="OMN">
      <data key="d0">1636948</data>
    </edge>
    <edge source="FRA" target="NAM">
      <data key="d0">20713</data>
    </edge>
    <edge source="FRA" target="NLD">
      <data key="d0">332973581</data>
    </edge>
    <edge source="FRA" target="NZL">
      <data key="d0">2806958</data>
    </edge>
    <edge source="FRA" target="NIC">
      <data key="d0">31803</data>
    </edge>
    <edge source="FRA" target="NER">
      <data key="d0">948212</data>
    </edge>
    <edge source="FRA" target="NOR">
      <data key="d0">35466529</data>
    </edge>
    <edge source="FRA" target="PAK">
      <data key="d0">597351</data>
    </edge>
    <edge source="FRA" target="PAN">
      <data key="d0">3258706</data>
    </edge>
    <edge source="FRA" target="PRY">
      <data key="d0">515116</data>
    </edge>
    <edge source="FRA" target="PER">
      <data key="d0">705827</data>
    </edge>
    <edge source="FRA" target="PHL">
      <data key="d0">3727773</data>
    </edge>
    <edge source="FRA" target="POL">
      <data key="d0">233788908</data>
    </edge>
    <edge source="FRA" target="PRT">
      <data key="d0">231814844</data>
    </edge>
    <edge source="FRA" target="ROU">
      <data key="d0">40787242</data>
    </edge>
    <edge source="FRA" target="RUS">
      <data key="d0">106552818</data>
    </edge>
    <edge source="FRA" target="SAU">
      <data key="d0">65444420</data>
    </edge>
    <edge source="FRA" target="SEN">
      <data key="d0">6199379</data>
    </edge>
    <edge source="FRA" target="SRB">
      <data key="d0">3310430</data>
    </edge>
    <edge source="FRA" target="IND">
      <data key="d0">6571597</data>
    </edge>
    <edge source="FRA" target="SGP">
      <data key="d0">149776119</data>
    </edge>
    <edge source="FRA" target="SVK">
      <data key="d0">18719365</data>
    </edge>
    <edge source="FRA" target="VNM">
      <data key="d0">5337783</data>
    </edge>
    <edge source="FRA" target="SVN">
      <data key="d0">13065211</data>
    </edge>
    <edge source="FRA" target="ZAF">
      <data key="d0">9591649</data>
    </edge>
    <edge source="FRA" target="ESP">
      <data key="d0">1314117339</data>
    </edge>
    <edge source="FRA" target="SWE">
      <data key="d0">76442745</data>
    </edge>
    <edge source="FRA" target="CHE">
      <data key="d0">394200011</data>
    </edge>
    <edge source="FRA" target="THA">
      <data key="d0">18729669</data>
    </edge>
    <edge source="FRA" target="TGO">
      <data key="d0">911671</data>
    </edge>
    <edge source="FRA" target="ARE">
      <data key="d0">123498246</data>
    </edge>
    <edge source="FRA" target="TUN">
      <data key="d0">71434918</data>
    </edge>
    <edge source="FRA" target="TUR">
      <data key="d0">45847570</data>
    </edge>
    <edge source="FRA" target="UGA">
      <data key="d0">93409</data>
    </edge>
    <edge source="FRA" target="UKR">
      <data key="d0">17239678</data>
    </edge>
    <edge source="FRA" target="MKD">
      <data key="d0">726944</data>
    </edge>
    <edge source="FRA" target="EGY">
      <data key="d0">9305095</data>
    </edge>
    <edge source="FRA" target="GBR">
      <data key="d0">1000240362</data>
    </edge>
    <edge source="FRA" target="TZA">
      <data key="d0">270349</data>
    </edge>
    <edge source="FRA" target="USA">
      <data key="d0">614868354</data>
    </edge>
    <edge source="FRA" target="BFA">
      <data key="d0">2509439</data>
    </edge>
    <edge source="FRA" target="URY">
      <data key="d0">678765</data>
    </edge>
    <edge source="DEU" target="ALB">
      <data key="d0">1533350</data>
    </edge>
    <edge source="DEU" target="DZA">
      <data key="d0">5347953</data>
    </edge>
    <edge source="DEU" target="AZE">
      <data key="d0">10504328</data>
    </edge>
    <edge source="DEU" target="ARG">
      <data key="d0">2425185</data>
    </edge>
    <edge source="DEU" target="AUS">
      <data key="d0">66314742</data>
    </edge>
    <edge source="DEU" target="AUT">
      <data key="d0">2649166643</data>
    </edge>
    <edge source="DEU" target="ARM">
      <data key="d0">4564582</data>
    </edge>
    <edge source="DEU" target="BEL">
      <data key="d0">924929835</data>
    </edge>
    <edge source="DEU" target="BOL">
      <data key="d0">244315</data>
    </edge>
    <edge source="DEU" target="BWA">
      <data key="d0">33548</data>
    </edge>
    <edge source="DEU" target="BRA">
      <data key="d0">6773200</data>
    </edge>
    <edge source="DEU" target="BGR">
      <data key="d0">43111345</data>
    </edge>
    <edge source="DEU" target="BDI">
      <data key="d0">28530</data>
    </edge>
    <edge source="DEU" target="BLR">
      <data key="d0">12730142</data>
    </edge>
    <edge source="DEU" target="KHM">
      <data key="d0">881926</data>
    </edge>
    <edge source="DEU" target="CMR">
      <data key="d0">385648</data>
    </edge>
    <edge source="DEU" target="CAN">
      <data key="d0">77825699</data>
    </edge>
    <edge source="DEU" target="CAF">
      <data key="d0">44240</data>
    </edge>
    <edge source="DEU" target="LKA">
      <data key="d0">483956</data>
    </edge>
    <edge source="DEU" target="CHL">
      <data key="d0">7613096</data>
    </edge>
    <edge source="DEU" target="CHN">
      <data key="d0">120519450</data>
    </edge>
    <edge source="DEU" target="COL">
      <data key="d0">4807109</data>
    </edge>
    <edge source="DEU" target="CRI">
      <data key="d0">985817</data>
    </edge>
    <edge source="DEU" target="HRV">
      <data key="d0">108072331</data>
    </edge>
    <edge source="DEU" target="CZE">
      <data key="d0">397437933</data>
    </edge>
    <edge source="DEU" target="BEN">
      <data key="d0">23519</data>
    </edge>
    <edge source="DEU" target="DNK">
      <data key="d0">325339247</data>
    </edge>
    <edge source="DEU" target="ECU">
      <data key="d0">1397549</data>
    </edge>
    <edge source="DEU" target="SLV">
      <data key="d0">172753</data>
    </edge>
    <edge source="DEU" target="ETH">
      <data key="d0">602132</data>
    </edge>
    <edge source="DEU" target="EST">
      <data key="d0">36944105</data>
    </edge>
    <edge source="DEU" target="FIN">
      <data key="d0">191205538</data>
    </edge>
    <edge source="DEU" target="FRA">
      <data key="d0">1826856374</data>
    </edge>
    <edge source="DEU" target="GEO">
      <data key="d0">5014542</data>
    </edge>
    <edge source="DEU" target="GMB">
      <data key="d0">58335</data>
    </edge>
    <edge source="DEU" target="PSE">
      <data key="d0">141949</data>
    </edge>
    <edge source="DEU" target="GHA">
      <data key="d0">429789</data>
    </edge>
    <edge source="DEU" target="GRC">
      <data key="d0">83915907</data>
    </edge>
    <edge source="DEU" target="GTM">
      <data key="d0">1212998</data>
    </edge>
    <edge source="DEU" target="HND">
      <data key="d0">99287</data>
    </edge>
    <edge source="DEU" target="HKG">
      <data key="d0">102048324</data>
    </edge>
    <edge source="DEU" target="HUN">
      <data key="d0">200159799</data>
    </edge>
    <edge source="DEU" target="IDN">
      <data key="d0">6323098</data>
    </edge>
    <edge source="DEU" target="IRL">
      <data key="d0">93806734</data>
    </edge>
    <edge source="DEU" target="ISR">
      <data key="d0">20299391</data>
    </edge>
    <edge source="DEU" target="ITA">
      <data key="d0">862148184</data>
    </edge>
    <edge source="DEU" target="CIV">
      <data key="d0">195117</data>
    </edge>
    <edge source="DEU" target="JAM">
      <data key="d0">556986</data>
    </edge>
    <edge source="DEU" target="JPN">
      <data key="d0">50474381</data>
    </edge>
    <edge source="DEU" target="KAZ">
      <data key="d0">33953552</data>
    </edge>
    <edge source="DEU" target="JOR">
      <data key="d0">4331994</data>
    </edge>
    <edge source="DEU" target="KOR">
      <data key="d0">37129007</data>
    </edge>
    <edge source="DEU" target="KGZ">
      <data key="d0">1014675</data>
    </edge>
    <edge source="DEU" target="LBN">
      <data key="d0">25207772</data>
    </edge>
    <edge source="DEU" target="LVA">
      <data key="d0">42566762</data>
    </edge>
    <edge source="DEU" target="LTU">
      <data key="d0">64098231</data>
    </edge>
    <edge source="DEU" target="MDG">
      <data key="d0">185823</data>
    </edge>
    <edge source="DEU" target="MWI">
      <data key="d0">136121</data>
    </edge>
    <edge source="DEU" target="MYS">
      <data key="d0">4557844</data>
    </edge>
    <edge source="DEU" target="MRT">
      <data key="d0">94727</data>
    </edge>
    <edge source="DEU" target="MUS">
      <data key="d0">1347360</data>
    </edge>
    <edge source="DEU" target="MEX">
      <data key="d0">21492747</data>
    </edge>
    <edge source="DEU" target="MDA">
      <data key="d0">2798641</data>
    </edge>
    <edge source="DEU" target="MAR">
      <data key="d0">7203793</data>
    </edge>
    <edge source="DEU" target="MOZ">
      <data key="d0">242336</data>
    </edge>
    <edge source="DEU" target="OMN">
      <data key="d0">1292774</data>
    </edge>
    <edge source="DEU" target="NAM">
      <data key="d0">85990</data>
    </edge>
    <edge source="DEU" target="NLD">
      <data key="d0">1871738807</data>
    </edge>
    <edge source="DEU" target="NZL">
      <data key="d0">4328825</data>
    </edge>
    <edge source="DEU" target="NIC">
      <data key="d0">36757</data>
    </edge>
    <edge source="DEU" target="NOR">
      <data key="d0">142798427</data>
    </edge>
    <edge source="DEU" target="PAK">
      <data key="d0">1805026</data>
    </edge>
    <edge source="DEU" target="PAN">
      <data key="d0">2820786</data>
    </edge>
    <edge source="DEU" target="PRY">
      <data key="d0">973429</data>
    </edge>
    <edge source="DEU" target="PER">
      <data key="d0">3216864</data>
    </edge>
    <edge source="DEU" target="PHL">
      <data key="d0">840127</data>
    </edge>
    <edge source="DEU" target="POL">
      <data key="d0">942100908</data>
    </edge>
    <edge source="DEU" target="PRT">
      <data key="d0">92835863</data>
    </edge>
    <edge source="DEU" target="ROU">
      <data key="d0">97092128</data>
    </edge>
    <edge source="DEU" target="RUS">
      <data key="d0">557616451</data>
    </edge>
    <edge source="DEU" target="SAU">
      <data key="d0">29256085</data>
    </edge>
    <edge source="DEU" target="SEN">
      <data key="d0">369842</data>
    </edge>
    <edge source="DEU" target="SRB">
      <data key="d0">43022677</data>
    </edge>
    <edge source="DEU" target="IND">
      <data key="d0">6830531</data>
    </edge>
    <edge source="DEU" target="SGP">
      <data key="d0">7138801</data>
    </edge>
    <edge source="DEU" target="SVK">
      <data key="d0">450466824</data>
    </edge>
    <edge source="DEU" target="VNM">
      <data key="d0">6579015</data>
    </edge>
    <edge source="DEU" target="SVN">
      <data key="d0">130180567</data>
    </edge>
    <edge source="DEU" target="ZAF">
      <data key="d0">17874993</data>
    </edge>
    <edge source="DEU" target="ZWE">
      <data key="d0">51321</data>
    </edge>
    <edge source="DEU" target="ESP">
      <data key="d0">718995321</data>
    </edge>
    <edge source="DEU" target="SWE">
      <data key="d0">361000596</data>
    </edge>
    <edge source="DEU" target="CHE">
      <data key="d0">1888317281</data>
    </edge>
    <edge source="DEU" target="THA">
      <data key="d0">9296659</data>
    </edge>
    <edge source="DEU" target="TGO">
      <data key="d0">59161</data>
    </edge>
    <edge source="DEU" target="ARE">
      <data key="d0">46529442</data>
    </edge>
    <edge source="DEU" target="TUN">
      <data key="d0">16049671</data>
    </edge>
    <edge source="DEU" target="TUR">
      <data key="d0">79954402</data>
    </edge>
    <edge source="DEU" target="UGA">
      <data key="d0">319543</data>
    </edge>
    <edge source="DEU" target="UKR">
      <data key="d0">67801557</data>
    </edge>
    <edge source="DEU" target="MKD">
      <data key="d0">9994877</data>
    </edge>
    <edge source="DEU" target="EGY">
      <data key="d0">9063500</data>
    </edge>
    <edge source="DEU" target="GBR">
      <data key="d0">1077601963</data>
    </edge>
    <edge source="DEU" target="TZA">
      <data key="d0">287079</data>
    </edge>
    <edge source="DEU" target="USA">
      <data key="d0">204640638</data>
    </edge>
    <edge source="DEU" target="BFA">
      <data key="d0">211161</data>
    </edge>
    <edge source="DEU" target="URY">
      <data key="d0">1087997</data>
    </edge>
    <edge source="GRC" target="ALB">
      <data key="d0">13963432</data>
    </edge>
    <edge source="GRC" target="DZA">
      <data key="d0">23754</data>
    </edge>
    <edge source="GRC" target="AZE">
      <data key="d0">39436</data>
    </edge>
    <edge source="GRC" target="AUS">
      <data key="d0">1030661</data>
    </edge>
    <edge source="GRC" target="AUT">
      <data key="d0">5640744</data>
    </edge>
    <edge source="GRC" target="ARM">
      <data key="d0">175412</data>
    </edge>
    <edge source="GRC" target="BEL">
      <data key="d0">16645711</data>
    </edge>
    <edge source="GRC" target="BRA">
      <data key="d0">45767</data>
    </edge>
    <edge source="GRC" target="BGR">
      <data key="d0">76604535</data>
    </edge>
    <edge source="GRC" target="BLR">
      <data key="d0">258773</data>
    </edge>
    <edge source="GRC" target="CAN">
      <data key="d0">1882628</data>
    </edge>
    <edge source="GRC" target="CHL">
      <data key="d0">32856</data>
    </edge>
    <edge source="GRC" target="CHN">
      <data key="d0">577338</data>
    </edge>
    <edge source="GRC" target="CRI">
      <data key="d0">357749</data>
    </edge>
    <edge source="GRC" target="HRV">
      <data key="d0">6335209</data>
    </edge>
    <edge source="GRC" target="CZE">
      <data key="d0">3629614</data>
    </edge>
    <edge source="GRC" target="DNK">
      <data key="d0">5113157</data>
    </edge>
    <edge source="GRC" target="EST">
      <data key="d0">127587</data>
    </edge>
    <edge source="GRC" target="FIN">
      <data key="d0">2107389</data>
    </edge>
    <edge source="GRC" target="FRA">
      <data key="d0">23322303</data>
    </edge>
    <edge source="GRC" target="GEO">
      <data key="d0">47595</data>
    </edge>
    <edge source="GRC" target="DEU">
      <data key="d0">120024390</data>
    </edge>
    <edge source="GRC" target="HKG">
      <data key="d0">7072019</data>
    </edge>
    <edge source="GRC" target="HUN">
      <data key="d0">2335519</data>
    </edge>
    <edge source="GRC" target="IRL">
      <data key="d0">1124812</data>
    </edge>
    <edge source="GRC" target="ISR">
      <data key="d0">553938</data>
    </edge>
    <edge source="GRC" target="ITA">
      <data key="d0">36479281</data>
    </edge>
    <edge source="GRC" target="CIV">
      <data key="d0">16320</data>
    </edge>
    <edge source="GRC" target="JPN">
      <data key="d0">713168</data>
    </edge>
    <edge source="GRC" target="KAZ">
      <data key="d0">2549311</data>
    </edge>
    <edge source="GRC" target="JOR">
      <data key="d0">117546</data>
    </edge>
    <edge source="GRC" target="KOR">
      <data key="d0">1557692</data>
    </edge>
    <edge source="GRC" target="KGZ">
      <data key="d0">31005</data>
    </edge>
    <edge source="GRC" target="LBN">
      <data key="d0">1529000</data>
    </edge>
    <edge source="GRC" target="LVA">
      <data key="d0">597929</data>
    </edge>
    <edge source="GRC" target="LTU">
      <data key="d0">387098</data>
    </edge>
    <edge source="GRC" target="MYS">
      <data key="d0">69667</data>
    </edge>
    <edge source="GRC" target="MEX">
      <data key="d0">1965419</data>
    </edge>
    <edge source="GRC" target="MDA">
      <data key="d0">35383</data>
    </edge>
    <edge source="GRC" target="MAR">
      <data key="d0">23191</data>
    </edge>
    <edge source="GRC" target="MOZ">
      <data key="d0">21868</data>
    </edge>
    <edge source="GRC" target="OMN">
      <data key="d0">22515</data>
    </edge>
    <edge source="GRC" target="NLD">
      <data key="d0">17215219</data>
    </edge>
    <edge source="GRC" target="NZL">
      <data key="d0">164155</data>
    </edge>
    <edge source="GRC" target="NOR">
      <data key="d0">832169</data>
    </edge>
    <edge source="GRC" target="PAN">
      <data key="d0">199738</data>
    </edge>
    <edge source="GRC" target="PHL">
      <data key="d0">20145</data>
    </edge>
    <edge source="GRC" target="POL">
      <data key="d0">2331336</data>
    </edge>
    <edge source="GRC" target="PRT">
      <data key="d0">1210038</data>
    </edge>
    <edge source="GRC" target="ROU">
      <data key="d0">23984966</data>
    </edge>
    <edge source="GRC" target="RUS">
      <data key="d0">55480721</data>
    </edge>
    <edge source="GRC" target="SAU">
      <data key="d0">2510005</data>
    </edge>
    <edge source="GRC" target="SEN">
      <data key="d0">20519</data>
    </edge>
    <edge source="GRC" target="SRB">
      <data key="d0">3064022</data>
    </edge>
    <edge source="GRC" target="IND">
      <data key="d0">11699</data>
    </edge>
    <edge source="GRC" target="SGP">
      <data key="d0">1215578</data>
    </edge>
    <edge source="GRC" target="SVK">
      <data key="d0">1024684</data>
    </edge>
    <edge source="GRC" target="SVN">
      <data key="d0">4713266</data>
    </edge>
    <edge source="GRC" target="ZAF">
      <data key="d0">317479</data>
    </edge>
    <edge source="GRC" target="ESP">
      <data key="d0">17962457</data>
    </edge>
    <edge source="GRC" target="SWE">
      <data key="d0">12262257</data>
    </edge>
    <edge source="GRC" target="CHE">
      <data key="d0">6226043</data>
    </edge>
    <edge source="GRC" target="THA">
      <data key="d0">12886</data>
    </edge>
    <edge source="GRC" target="ARE">
      <data key="d0">26262285</data>
    </edge>
    <edge source="GRC" target="TUN">
      <data key="d0">95285</data>
    </edge>
    <edge source="GRC" target="TUR">
      <data key="d0">4090388</data>
    </edge>
    <edge source="GRC" target="UKR">
      <data key="d0">1433649</data>
    </edge>
    <edge source="GRC" target="MKD">
      <data key="d0">6454909</data>
    </edge>
    <edge source="GRC" target="EGY">
      <data key="d0">256787</data>
    </edge>
    <edge source="GRC" target="GBR">
      <data key="d0">40669241</data>
    </edge>
    <edge source="GRC" target="TZA">
      <data key="d0">34928</data>
    </edge>
    <edge source="GRC" target="USA">
      <data key="d0">10507157</data>
    </edge>
    <edge source="ISR" target="ALB">
      <data key="d0">23000</data>
    </edge>
    <edge source="ISR" target="AZE">
      <data key="d0">75000</data>
    </edge>
    <edge source="ISR" target="ARG">
      <data key="d0">57000</data>
    </edge>
    <edge source="ISR" target="AUS">
      <data key="d0">2462000</data>
    </edge>
    <edge source="ISR" target="AUT">
      <data key="d0">250000</data>
    </edge>
    <edge source="ISR" target="BEL">
      <data key="d0">711000</data>
    </edge>
    <edge source="ISR" target="BRA">
      <data key="d0">117000</data>
    </edge>
    <edge source="ISR" target="BGR">
      <data key="d0">14000</data>
    </edge>
    <edge source="ISR" target="CMR">
      <data key="d0">110000</data>
    </edge>
    <edge source="ISR" target="CAN">
      <data key="d0">4159000</data>
    </edge>
    <edge source="ISR" target="CHL">
      <data key="d0">13000</data>
    </edge>
    <edge source="ISR" target="CHN">
      <data key="d0">1064000</data>
    </edge>
    <edge source="ISR" target="HRV">
      <data key="d0">36000</data>
    </edge>
    <edge source="ISR" target="CZE">
      <data key="d0">41000</data>
    </edge>
    <edge source="ISR" target="DNK">
      <data key="d0">52000</data>
    </edge>
    <edge source="ISR" target="ETH">
      <data key="d0">26000</data>
    </edge>
    <edge source="ISR" target="FIN">
      <data key="d0">27000</data>
    </edge>
    <edge source="ISR" target="FRA">
      <data key="d0">1733000</data>
    </edge>
    <edge source="ISR" target="DEU">
      <data key="d0">7400000</data>
    </edge>
    <edge source="ISR" target="GHA">
      <data key="d0">13000</data>
    </edge>
    <edge source="ISR" target="GRC">
      <data key="d0">457000</data>
    </edge>
    <edge source="ISR" target="HKG">
      <data key="d0">2045000</data>
    </edge>
    <edge source="ISR" target="HUN">
      <data key="d0">831000</data>
    </edge>
    <edge source="ISR" target="IRL">
      <data key="d0">247000</data>
    </edge>
    <edge source="ISR" target="ITA">
      <data key="d0">3324000</data>
    </edge>
    <edge source="ISR" target="JPN">
      <data key="d0">824000</data>
    </edge>
    <edge source="ISR" target="JOR">
      <data key="d0">394000</data>
    </edge>
    <edge source="ISR" target="KOR">
      <data key="d0">1256000</data>
    </edge>
    <edge source="ISR" target="LTU">
      <data key="d0">12000</data>
    </edge>
    <edge source="ISR" target="MEX">
      <data key="d0">170000</data>
    </edge>
    <edge source="ISR" target="MAR">
      <data key="d0">14000</data>
    </edge>
    <edge source="ISR" target="NLD">
      <data key="d0">6441000</data>
    </edge>
    <edge source="ISR" target="NZL">
      <data key="d0">49000</data>
    </edge>
    <edge source="ISR" target="NOR">
      <data key="d0">134000</data>
    </edge>
    <edge source="ISR" target="PAN">
      <data key="d0">80000</data>
    </edge>
    <edge source="ISR" target="PER">
      <data key="d0">45000</data>
    </edge>
    <edge source="ISR" target="PHL">
      <data key="d0">97000</data>
    </edge>
    <edge source="ISR" target="POL">
      <data key="d0">265000</data>
    </edge>
    <edge source="ISR" target="PRT">
      <data key="d0">23000</data>
    </edge>
    <edge source="ISR" target="ROU">
      <data key="d0">97000</data>
    </edge>
    <edge source="ISR" target="RUS">
      <data key="d0">396000</data>
    </edge>
    <edge source="ISR" target="IND">
      <data key="d0">2649000</data>
    </edge>
    <edge source="ISR" target="SGP">
      <data key="d0">427000</data>
    </edge>
    <edge source="ISR" target="VNM">
      <data key="d0">2480000</data>
    </edge>
    <edge source="ISR" target="SVN">
      <data key="d0">74000</data>
    </edge>
    <edge source="ISR" target="ZAF">
      <data key="d0">213000</data>
    </edge>
    <edge source="ISR" target="ESP">
      <data key="d0">1563000</data>
    </edge>
    <edge source="ISR" target="SWE">
      <data key="d0">141000</data>
    </edge>
    <edge source="ISR" target="CHE">
      <data key="d0">1779000</data>
    </edge>
    <edge source="ISR" target="THA">
      <data key="d0">39000</data>
    </edge>
    <edge source="ISR" target="TUR">
      <data key="d0">209000</data>
    </edge>
    <edge source="ISR" target="UGA">
      <data key="d0">23000</data>
    </edge>
    <edge source="ISR" target="UKR">
      <data key="d0">197000</data>
    </edge>
    <edge source="ISR" target="EGY">
      <data key="d0">1455000</data>
    </edge>
    <edge source="ISR" target="GBR">
      <data key="d0">13252000</data>
    </edge>
    <edge source="ISR" target="USA">
      <data key="d0">78574000</data>
    </edge>
    <edge source="ITA" target="ALB">
      <data key="d0">148731074</data>
    </edge>
    <edge source="ITA" target="DZA">
      <data key="d0">6511939</data>
    </edge>
    <edge source="ITA" target="AZE">
      <data key="d0">31756600</data>
    </edge>
    <edge source="ITA" target="ARG">
      <data key="d0">8333435</data>
    </edge>
    <edge source="ITA" target="AUS">
      <data key="d0">90383567</data>
    </edge>
    <edge source="ITA" target="AUT">
      <data key="d0">451333802</data>
    </edge>
    <edge source="ITA" target="ARM">
      <data key="d0">19493866</data>
    </edge>
    <edge source="ITA" target="BEL">
      <data key="d0">437525652</data>
    </edge>
    <edge source="ITA" target="BOL">
      <data key="d0">2211265</data>
    </edge>
    <edge source="ITA" target="BRA">
      <data key="d0">28173104</data>
    </edge>
    <edge source="ITA" target="BGR">
      <data key="d0">87776102</data>
    </edge>
    <edge source="ITA" target="BDI">
      <data key="d0">23941</data>
    </edge>
    <edge source="ITA" target="BLR">
      <data key="d0">13054726</data>
    </edge>
    <edge source="ITA" target="KHM">
      <data key="d0">1093225</data>
    </edge>
    <edge source="ITA" target="CMR">
      <data key="d0">751632</data>
    </edge>
    <edge source="ITA" target="CAN">
      <data key="d0">210636551</data>
    </edge>
    <edge source="ITA" target="LKA">
      <data key="d0">2280356</data>
    </edge>
    <edge source="ITA" target="CHL">
      <data key="d0">20319514</data>
    </edge>
    <edge source="ITA" target="CHN">
      <data key="d0">681390421</data>
    </edge>
    <edge source="ITA" target="COL">
      <data key="d0">11410464</data>
    </edge>
    <edge source="ITA" target="CRI">
      <data key="d0">1541885</data>
    </edge>
    <edge source="ITA" target="HRV">
      <data key="d0">329949929</data>
    </edge>
    <edge source="ITA" target="CZE">
      <data key="d0">146348174</data>
    </edge>
    <edge source="ITA" target="BEN">
      <data key="d0">181961</data>
    </edge>
    <edge source="ITA" target="DNK">
      <data key="d0">172491086</data>
    </edge>
    <edge source="ITA" target="ECU">
      <data key="d0">416346</data>
    </edge>
    <edge source="ITA" target="SLV">
      <data key="d0">490353</data>
    </edge>
    <edge source="ITA" target="ETH">
      <data key="d0">554013</data>
    </edge>
    <edge source="ITA" target="EST">
      <data key="d0">31031573</data>
    </edge>
    <edge source="ITA" target="FIN">
      <data key="d0">45051663</data>
    </edge>
    <edge source="ITA" target="FRA">
      <data key="d0">2331483246</data>
    </edge>
    <edge source="ITA" target="GEO">
      <data key="d0">14136926</data>
    </edge>
    <edge source="ITA" target="PSE">
      <data key="d0">12590</data>
    </edge>
    <edge source="ITA" target="DEU">
      <data key="d0">2157679878</data>
    </edge>
    <edge source="ITA" target="GHA">
      <data key="d0">985261</data>
    </edge>
    <edge source="ITA" target="GRC">
      <data key="d0">301052318</data>
    </edge>
    <edge source="ITA" target="GTM">
      <data key="d0">1171029</data>
    </edge>
    <edge source="ITA" target="HND">
      <data key="d0">149176</data>
    </edge>
    <edge source="ITA" target="HKG">
      <data key="d0">1503228590</data>
    </edge>
    <edge source="ITA" target="HUN">
      <data key="d0">70689102</data>
    </edge>
    <edge source="ITA" target="IDN">
      <data key="d0">6864010</data>
    </edge>
    <edge source="ITA" target="IRL">
      <data key="d0">57686677</data>
    </edge>
    <edge source="ITA" target="ISR">
      <data key="d0">70374154</data>
    </edge>
    <edge source="ITA" target="CIV">
      <data key="d0">623869</data>
    </edge>
    <edge source="ITA" target="JAM">
      <data key="d0">13894</data>
    </edge>
    <edge source="ITA" target="JPN">
      <data key="d0">946095075</data>
    </edge>
    <edge source="ITA" target="KAZ">
      <data key="d0">64720151</data>
    </edge>
    <edge source="ITA" target="JOR">
      <data key="d0">10013496</data>
    </edge>
    <edge source="ITA" target="KOR">
      <data key="d0">479731019</data>
    </edge>
    <edge source="ITA" target="KGZ">
      <data key="d0">7445347</data>
    </edge>
    <edge source="ITA" target="LBN">
      <data key="d0">85952279</data>
    </edge>
    <edge source="ITA" target="LVA">
      <data key="d0">37871064</data>
    </edge>
    <edge source="ITA" target="LTU">
      <data key="d0">46894637</data>
    </edge>
    <edge source="ITA" target="MDG">
      <data key="d0">118546</data>
    </edge>
    <edge source="ITA" target="MYS">
      <data key="d0">18586497</data>
    </edge>
    <edge source="ITA" target="MRT">
      <data key="d0">74648</data>
    </edge>
    <edge source="ITA" target="MUS">
      <data key="d0">660701</data>
    </edge>
    <edge source="ITA" target="MEX">
      <data key="d0">86540534</data>
    </edge>
    <edge source="ITA" target="MDA">
      <data key="d0">27141695</data>
    </edge>
    <edge source="ITA" target="MAR">
      <data key="d0">17496721</data>
    </edge>
    <edge source="ITA" target="MOZ">
      <data key="d0">184096</data>
    </edge>
    <edge source="ITA" target="OMN">
      <data key="d0">2161733</data>
    </edge>
    <edge source="ITA" target="NAM">
      <data key="d0">42459</data>
    </edge>
    <edge source="ITA" target="NLD">
      <data key="d0">561468555</data>
    </edge>
    <edge source="ITA" target="NZL">
      <data key="d0">5787892</data>
    </edge>
    <edge source="ITA" target="NIC">
      <data key="d0">252894</data>
    </edge>
    <edge source="ITA" target="NOR">
      <data key="d0">71709835</data>
    </edge>
    <edge source="ITA" target="PAK">
      <data key="d0">1308370</data>
    </edge>
    <edge source="ITA" target="PAN">
      <data key="d0">7694391</data>
    </edge>
    <edge source="ITA" target="PRY">
      <data key="d0">2445864</data>
    </edge>
    <edge source="ITA" target="PER">
      <data key="d0">7235573</data>
    </edge>
    <edge source="ITA" target="PHL">
      <data key="d0">6021785</data>
    </edge>
    <edge source="ITA" target="POL">
      <data key="d0">285126068</data>
    </edge>
    <edge source="ITA" target="PRT">
      <data key="d0">222549535</data>
    </edge>
    <edge source="ITA" target="ROU">
      <data key="d0">219978219</data>
    </edge>
    <edge source="ITA" target="RUS">
      <data key="d0">912610923</data>
    </edge>
    <edge source="ITA" target="SAU">
      <data key="d0">112369435</data>
    </edge>
    <edge source="ITA" target="SEN">
      <data key="d0">1213914</data>
    </edge>
    <edge source="ITA" target="SRB">
      <data key="d0">80626870</data>
    </edge>
    <edge source="ITA" target="IND">
      <data key="d0">23011203</data>
    </edge>
    <edge source="ITA" target="SGP">
      <data key="d0">52993139</data>
    </edge>
    <edge source="ITA" target="SVK">
      <data key="d0">77294452</data>
    </edge>
    <edge source="ITA" target="VNM">
      <data key="d0">19257654</data>
    </edge>
    <edge source="ITA" target="SVN">
      <data key="d0">88279409</data>
    </edge>
    <edge source="ITA" target="ZAF">
      <data key="d0">20981997</data>
    </edge>
    <edge source="ITA" target="ZWE">
      <data key="d0">11684</data>
    </edge>
    <edge source="ITA" target="ESP">
      <data key="d0">1272299976</data>
    </edge>
    <edge source="ITA" target="SWE">
      <data key="d0">190505575</data>
    </edge>
    <edge source="ITA" target="CHE">
      <data key="d0">1505496796</data>
    </edge>
    <edge source="ITA" target="THA">
      <data key="d0">19094744</data>
    </edge>
    <edge source="ITA" target="TGO">
      <data key="d0">40590</data>
    </edge>
    <edge source="ITA" target="ARE">
      <data key="d0">206272123</data>
    </edge>
    <edge source="ITA" target="TUN">
      <data key="d0">85795272</data>
    </edge>
    <edge source="ITA" target="TUR">
      <data key="d0">211532067</data>
    </edge>
    <edge source="ITA" target="UGA">
      <data key="d0">219571</data>
    </edge>
    <edge source="ITA" target="UKR">
      <data key="d0">144562030</data>
    </edge>
    <edge source="ITA" target="MKD">
      <data key="d0">7362866</data>
    </edge>
    <edge source="ITA" target="EGY">
      <data key="d0">26604125</data>
    </edge>
    <edge source="ITA" target="GBR">
      <data key="d0">1625193443</data>
    </edge>
    <edge source="ITA" target="TZA">
      <data key="d0">94938</data>
    </edge>
    <edge source="ITA" target="USA">
      <data key="d0">1748158536</data>
    </edge>
    <edge source="ITA" target="BFA">
      <data key="d0">300945</data>
    </edge>
    <edge source="ITA" target="URY">
      <data key="d0">3994178</data>
    </edge>
    <edge source="NLD" target="ALB">
      <data key="d0">28054</data>
    </edge>
    <edge source="NLD" target="DZA">
      <data key="d0">217726</data>
    </edge>
    <edge source="NLD" target="AZE">
      <data key="d0">1237813</data>
    </edge>
    <edge source="NLD" target="ARG">
      <data key="d0">128666</data>
    </edge>
    <edge source="NLD" target="AUS">
      <data key="d0">7608488</data>
    </edge>
    <edge source="NLD" target="AUT">
      <data key="d0">225830647</data>
    </edge>
    <edge source="NLD" target="ARM">
      <data key="d0">378319</data>
    </edge>
    <edge source="NLD" target="BEL">
      <data key="d0">864248434</data>
    </edge>
    <edge source="NLD" target="BOL">
      <data key="d0">249957</data>
    </edge>
    <edge source="NLD" target="BRA">
      <data key="d0">493947</data>
    </edge>
    <edge source="NLD" target="BGR">
      <data key="d0">12263631</data>
    </edge>
    <edge source="NLD" target="BDI">
      <data key="d0">37824</data>
    </edge>
    <edge source="NLD" target="BLR">
      <data key="d0">309903</data>
    </edge>
    <edge source="NLD" target="CMR">
      <data key="d0">113447</data>
    </edge>
    <edge source="NLD" target="CAN">
      <data key="d0">14192133</data>
    </edge>
    <edge source="NLD" target="LKA">
      <data key="d0">20588</data>
    </edge>
    <edge source="NLD" target="CHL">
      <data key="d0">651692</data>
    </edge>
    <edge source="NLD" target="CHN">
      <data key="d0">7595164</data>
    </edge>
    <edge source="NLD" target="COL">
      <data key="d0">142832</data>
    </edge>
    <edge source="NLD" target="CRI">
      <data key="d0">76285</data>
    </edge>
    <edge source="NLD" target="HRV">
      <data key="d0">16351451</data>
    </edge>
    <edge source="NLD" target="CZE">
      <data key="d0">97632139</data>
    </edge>
    <edge source="NLD" target="BEN">
      <data key="d0">13486</data>
    </edge>
    <edge source="NLD" target="DNK">
      <data key="d0">142275991</data>
    </edge>
    <edge source="NLD" target="ECU">
      <data key="d0">19204</data>
    </edge>
    <edge source="NLD" target="ETH">
      <data key="d0">95794</data>
    </edge>
    <edge source="NLD" target="EST">
      <data key="d0">16388100</data>
    </edge>
    <edge source="NLD" target="FIN">
      <data key="d0">86873735</data>
    </edge>
    <edge source="NLD" target="FRA">
      <data key="d0">910119347</data>
    </edge>
    <edge source="NLD" target="GEO">
      <data key="d0">406146</data>
    </edge>
    <edge source="NLD" target="GMB">
      <data key="d0">18330</data>
    </edge>
    <edge source="NLD" target="DEU">
      <data key="d0">2831867367</data>
    </edge>
    <edge source="NLD" target="GHA">
      <data key="d0">279132</data>
    </edge>
    <edge source="NLD" target="GRC">
      <data key="d0">64445856</data>
    </edge>
    <edge source="NLD" target="GTM">
      <data key="d0">53748</data>
    </edge>
    <edge source="NLD" target="HKG">
      <data key="d0">9855288</data>
    </edge>
    <edge source="NLD" target="HUN">
      <data key="d0">41212087</data>
    </edge>
    <edge source="NLD" target="IDN">
      <data key="d0">433015</data>
    </edge>
    <edge source="NLD" target="IRL">
      <data key="d0">92573354</data>
    </edge>
    <edge source="NLD" target="ISR">
      <data key="d0">4821869</data>
    </edge>
    <edge source="NLD" target="ITA">
      <data key="d0">401341284</data>
    </edge>
    <edge source="NLD" target="CIV">
      <data key="d0">64991</data>
    </edge>
    <edge source="NLD" target="JPN">
      <data key="d0">14133329</data>
    </edge>
    <edge source="NLD" target="KAZ">
      <data key="d0">2288412</data>
    </edge>
    <edge source="NLD" target="JOR">
      <data key="d0">418003</data>
    </edge>
    <edge source="NLD" target="KOR">
      <data key="d0">7987873</data>
    </edge>
    <edge source="NLD" target="KGZ">
      <data key="d0">12511</data>
    </edge>
    <edge source="NLD" target="LBN">
      <data key="d0">2721859</data>
    </edge>
    <edge source="NLD" target="LVA">
      <data key="d0">11048164</data>
    </edge>
    <edge source="NLD" target="LTU">
      <data key="d0">16835078</data>
    </edge>
    <edge source="NLD" target="MDG">
      <data key="d0">36841</data>
    </edge>
    <edge source="NLD" target="MYS">
      <data key="d0">246834</data>
    </edge>
    <edge source="NLD" target="MRT">
      <data key="d0">110681</data>
    </edge>
    <edge source="NLD" target="MUS">
      <data key="d0">285269</data>
    </edge>
    <edge source="NLD" target="MEX">
      <data key="d0">1757946</data>
    </edge>
    <edge source="NLD" target="MDA">
      <data key="d0">244277</data>
    </edge>
    <edge source="NLD" target="MAR">
      <data key="d0">724382</data>
    </edge>
    <edge source="NLD" target="MOZ">
      <data key="d0">20818</data>
    </edge>
    <edge source="NLD" target="OMN">
      <data key="d0">137181</data>
    </edge>
    <edge source="NLD" target="NZL">
      <data key="d0">1271114</data>
    </edge>
    <edge source="NLD" target="NOR">
      <data key="d0">26933611</data>
    </edge>
    <edge source="NLD" target="PAK">
      <data key="d0">286966</data>
    </edge>
    <edge source="NLD" target="PAN">
      <data key="d0">3313264</data>
    </edge>
    <edge source="NLD" target="PRY">
      <data key="d0">56392</data>
    </edge>
    <edge source="NLD" target="PER">
      <data key="d0">167922</data>
    </edge>
    <edge source="NLD" target="PHL">
      <data key="d0">179951</data>
    </edge>
    <edge source="NLD" target="POL">
      <data key="d0">327336668</data>
    </edge>
    <edge source="NLD" target="PRT">
      <data key="d0">54700136</data>
    </edge>
    <edge source="NLD" target="ROU">
      <data key="d0">28862112</data>
    </edge>
    <edge source="NLD" target="RUS">
      <data key="d0">22308772</data>
    </edge>
    <edge source="NLD" target="SAU">
      <data key="d0">2076975</data>
    </edge>
    <edge source="NLD" target="SEN">
      <data key="d0">53239</data>
    </edge>
    <edge source="NLD" target="SRB">
      <data key="d0">3240515</data>
    </edge>
    <edge source="NLD" target="IND">
      <data key="d0">3120233</data>
    </edge>
    <edge source="NLD" target="SGP">
      <data key="d0">1428115</data>
    </edge>
    <edge source="NLD" target="SVK">
      <data key="d0">31654868</data>
    </edge>
    <edge source="NLD" target="VNM">
      <data key="d0">2696727</data>
    </edge>
    <edge source="NLD" target="SVN">
      <data key="d0">16808501</data>
    </edge>
    <edge source="NLD" target="ZAF">
      <data key="d0">2443531</data>
    </edge>
    <edge source="NLD" target="ZWE">
      <data key="d0">11130</data>
    </edge>
    <edge source="NLD" target="ESP">
      <data key="d0">322445242</data>
    </edge>
    <edge source="NLD" target="SWE">
      <data key="d0">290270304</data>
    </edge>
    <edge source="NLD" target="CHE">
      <data key="d0">82858576</data>
    </edge>
    <edge source="NLD" target="THA">
      <data key="d0">725587</data>
    </edge>
    <edge source="NLD" target="TGO">
      <data key="d0">18088</data>
    </edge>
    <edge source="NLD" target="ARE">
      <data key="d0">9423628</data>
    </edge>
    <edge source="NLD" target="TUN">
      <data key="d0">1805008</data>
    </edge>
    <edge source="NLD" target="TUR">
      <data key="d0">110578220</data>
    </edge>
    <edge source="NLD" target="UGA">
      <data key="d0">65251</data>
    </edge>
    <edge source="NLD" target="UKR">
      <data key="d0">2835341</data>
    </edge>
    <edge source="NLD" target="MKD">
      <data key="d0">882227</data>
    </edge>
    <edge source="NLD" target="EGY">
      <data key="d0">730634</data>
    </edge>
    <edge source="NLD" target="GBR">
      <data key="d0">1074182944</data>
    </edge>
    <edge source="NLD" target="TZA">
      <data key="d0">82675</data>
    </edge>
    <edge source="NLD" target="USA">
      <data key="d0">37046627</data>
    </edge>
    <edge source="NLD" target="BFA">
      <data key="d0">54814</data>
    </edge>
    <edge source="NLD" target="URY">
      <data key="d0">377693</data>
    </edge>
    <edge source="POL" target="ALB">
      <data key="d0">130275</data>
    </edge>
    <edge source="POL" target="AZE">
      <data key="d0">393787</data>
    </edge>
    <edge source="POL" target="ARG">
      <data key="d0">35816</data>
    </edge>
    <edge source="POL" target="AUS">
      <data key="d0">3438050</data>
    </edge>
    <edge source="POL" target="AUT">
      <data key="d0">180869569</data>
    </edge>
    <edge source="POL" target="ARM">
      <data key="d0">727956</data>
    </edge>
    <edge source="POL" target="BEL">
      <data key="d0">34978866</data>
    </edge>
    <edge source="POL" target="BOL">
      <data key="d0">23223</data>
    </edge>
    <edge source="POL" target="BWA">
      <data key="d0">13828</data>
    </edge>
    <edge source="POL" target="BRA">
      <data key="d0">263274</data>
    </edge>
    <edge source="POL" target="BGR">
      <data key="d0">31838790</data>
    </edge>
    <edge source="POL" target="BLR">
      <data key="d0">13117928</data>
    </edge>
    <edge source="POL" target="KHM">
      <data key="d0">370137</data>
    </edge>
    <edge source="POL" target="CAN">
      <data key="d0">4198078</data>
    </edge>
    <edge source="POL" target="LKA">
      <data key="d0">26978</data>
    </edge>
    <edge source="POL" target="CHL">
      <data key="d0">1251585</data>
    </edge>
    <edge source="POL" target="CHN">
      <data key="d0">3358261</data>
    </edge>
    <edge source="POL" target="COL">
      <data key="d0">110746</data>
    </edge>
    <edge source="POL" target="CRI">
      <data key="d0">23095</data>
    </edge>
    <edge source="POL" target="HRV">
      <data key="d0">16268548</data>
    </edge>
    <edge source="POL" target="CZE">
      <data key="d0">266527590</data>
    </edge>
    <edge source="POL" target="DNK">
      <data key="d0">51149637</data>
    </edge>
    <edge source="POL" target="ECU">
      <data key="d0">15706</data>
    </edge>
    <edge source="POL" target="EST">
      <data key="d0">48809818</data>
    </edge>
    <edge source="POL" target="FIN">
      <data key="d0">91699411</data>
    </edge>
    <edge source="POL" target="FRA">
      <data key="d0">82025477</data>
    </edge>
    <edge source="POL" target="GEO">
      <data key="d0">555588</data>
    </edge>
    <edge source="POL" target="DEU">
      <data key="d0">2413712751</data>
    </edge>
    <edge source="POL" target="GRC">
      <data key="d0">5112505</data>
    </edge>
    <edge source="POL" target="GTM">
      <data key="d0">1167513</data>
    </edge>
    <edge source="POL" target="HKG">
      <data key="d0">15703362</data>
    </edge>
    <edge source="POL" target="HUN">
      <data key="d0">106747118</data>
    </edge>
    <edge source="POL" target="IDN">
      <data key="d0">242531</data>
    </edge>
    <edge source="POL" target="IRL">
      <data key="d0">11997802</data>
    </edge>
    <edge source="POL" target="ISR">
      <data key="d0">3029330</data>
    </edge>
    <edge source="POL" target="ITA">
      <data key="d0">94291546</data>
    </edge>
    <edge source="POL" target="JPN">
      <data key="d0">10744224</data>
    </edge>
    <edge source="POL" target="KAZ">
      <data key="d0">7464836</data>
    </edge>
    <edge source="POL" target="JOR">
      <data key="d0">116852</data>
    </edge>
    <edge source="POL" target="KOR">
      <data key="d0">2095828</data>
    </edge>
    <edge source="POL" target="KGZ">
      <data key="d0">773631</data>
    </edge>
    <edge source="POL" target="LBN">
      <data key="d0">642411</data>
    </edge>
    <edge source="POL" target="LVA">
      <data key="d0">45623056</data>
    </edge>
    <edge source="POL" target="LTU">
      <data key="d0">55197284</data>
    </edge>
    <edge source="POL" target="MYS">
      <data key="d0">665810</data>
    </edge>
    <edge source="POL" target="MEX">
      <data key="d0">921952</data>
    </edge>
    <edge source="POL" target="MDA">
      <data key="d0">1544739</data>
    </edge>
    <edge source="POL" target="MAR">
      <data key="d0">46848</data>
    </edge>
    <edge source="POL" target="OMN">
      <data key="d0">105798</data>
    </edge>
    <edge source="POL" target="NLD">
      <data key="d0">335463365</data>
    </edge>
    <edge source="POL" target="NZL">
      <data key="d0">198475</data>
    </edge>
    <edge source="POL" target="NOR">
      <data key="d0">22780603</data>
    </edge>
    <edge source="POL" target="PAK">
      <data key="d0">126921</data>
    </edge>
    <edge source="POL" target="PAN">
      <data key="d0">103677</data>
    </edge>
    <edge source="POL" target="PER">
      <data key="d0">39950</data>
    </edge>
    <edge source="POL" target="PHL">
      <data key="d0">179135</data>
    </edge>
    <edge source="POL" target="PRT">
      <data key="d0">1665907</data>
    </edge>
    <edge source="POL" target="ROU">
      <data key="d0">225348239</data>
    </edge>
    <edge source="POL" target="RUS">
      <data key="d0">130717877</data>
    </edge>
    <edge source="POL" target="SAU">
      <data key="d0">1495384</data>
    </edge>
    <edge source="POL" target="SEN">
      <data key="d0">18818</data>
    </edge>
    <edge source="POL" target="SRB">
      <data key="d0">3735640</data>
    </edge>
    <edge source="POL" target="IND">
      <data key="d0">227366</data>
    </edge>
    <edge source="POL" target="SGP">
      <data key="d0">1449142</data>
    </edge>
    <edge source="POL" target="SVK">
      <data key="d0">131475379</data>
    </edge>
    <edge source="POL" target="VNM">
      <data key="d0">637216</data>
    </edge>
    <edge source="POL" target="SVN">
      <data key="d0">5735781</data>
    </edge>
    <edge source="POL" target="ZAF">
      <data key="d0">743679</data>
    </edge>
    <edge source="POL" target="ESP">
      <data key="d0">85489932</data>
    </edge>
    <edge source="POL" target="SWE">
      <data key="d0">144853140</data>
    </edge>
    <edge source="POL" target="CHE">
      <data key="d0">29269036</data>
    </edge>
    <edge source="POL" target="THA">
      <data key="d0">43878</data>
    </edge>
    <edge source="POL" target="ARE">
      <data key="d0">7988837</data>
    </edge>
    <edge source="POL" target="TUN">
      <data key="d0">135928</data>
    </edge>
    <edge source="POL" target="TUR">
      <data key="d0">5873186</data>
    </edge>
    <edge source="POL" target="UKR">
      <data key="d0">85100248</data>
    </edge>
    <edge source="POL" target="MKD">
      <data key="d0">415457</data>
    </edge>
    <edge source="POL" target="EGY">
      <data key="d0">1333749</data>
    </edge>
    <edge source="POL" target="GBR">
      <data key="d0">124051982</data>
    </edge>
    <edge source="POL" target="TZA">
      <data key="d0">55508</data>
    </edge>
    <edge source="POL" target="USA">
      <data key="d0">40781980</data>
    </edge>
    <edge source="ROU" target="ALB">
      <data key="d0">4206246</data>
    </edge>
    <edge source="ROU" target="AZE">
      <data key="d0">20095</data>
    </edge>
    <edge source="ROU" target="AUS">
      <data key="d0">2298080</data>
    </edge>
    <edge source="ROU" target="AUT">
      <data key="d0">43722825</data>
    </edge>
    <edge source="ROU" target="ARM">
      <data key="d0">50713</data>
    </edge>
    <edge source="ROU" target="BEL">
      <data key="d0">62155939</data>
    </edge>
    <edge source="ROU" target="BRA">
      <data key="d0">105810</data>
    </edge>
    <edge source="ROU" target="BGR">
      <data key="d0">23513335</data>
    </edge>
    <edge source="ROU" target="CAN">
      <data key="d0">5746517</data>
    </edge>
    <edge source="ROU" target="CHL">
      <data key="d0">259943</data>
    </edge>
    <edge source="ROU" target="CHN">
      <data key="d0">4443496</data>
    </edge>
    <edge source="ROU" target="COL">
      <data key="d0">12352</data>
    </edge>
    <edge source="ROU" target="HRV">
      <data key="d0">15638750</data>
    </edge>
    <edge source="ROU" target="CZE">
      <data key="d0">2559267</data>
    </edge>
    <edge source="ROU" target="DNK">
      <data key="d0">40143990</data>
    </edge>
    <edge source="ROU" target="EST">
      <data key="d0">1662411</data>
    </edge>
    <edge source="ROU" target="FIN">
      <data key="d0">2088260</data>
    </edge>
    <edge source="ROU" target="FRA">
      <data key="d0">310990797</data>
    </edge>
    <edge source="ROU" target="GEO">
      <data key="d0">11545</data>
    </edge>
    <edge source="ROU" target="DEU">
      <data key="d0">561628425</data>
    </edge>
    <edge source="ROU" target="GRC">
      <data key="d0">7851359</data>
    </edge>
    <edge source="ROU" target="HKG">
      <data key="d0">7533768</data>
    </edge>
    <edge source="ROU" target="HUN">
      <data key="d0">59998532</data>
    </edge>
    <edge source="ROU" target="IDN">
      <data key="d0">81635</data>
    </edge>
    <edge source="ROU" target="IRL">
      <data key="d0">18745458</data>
    </edge>
    <edge source="ROU" target="ISR">
      <data key="d0">2612484</data>
    </edge>
    <edge source="ROU" target="ITA">
      <data key="d0">956598124</data>
    </edge>
    <edge source="ROU" target="JPN">
      <data key="d0">8093647</data>
    </edge>
    <edge source="ROU" target="KAZ">
      <data key="d0">63014</data>
    </edge>
    <edge source="ROU" target="JOR">
      <data key="d0">172112</data>
    </edge>
    <edge source="ROU" target="KOR">
      <data key="d0">4020174</data>
    </edge>
    <edge source="ROU" target="LBN">
      <data key="d0">427838</data>
    </edge>
    <edge source="ROU" target="LVA">
      <data key="d0">384732</data>
    </edge>
    <edge source="ROU" target="LTU">
      <data key="d0">704079</data>
    </edge>
    <edge source="ROU" target="MYS">
      <data key="d0">345593</data>
    </edge>
    <edge source="ROU" target="MEX">
      <data key="d0">1732009</data>
    </edge>
    <edge source="ROU" target="MDA">
      <data key="d0">6932341</data>
    </edge>
    <edge source="ROU" target="MAR">
      <data key="d0">245160</data>
    </edge>
    <edge source="ROU" target="OMN">
      <data key="d0">22737</data>
    </edge>
    <edge source="ROU" target="NLD">
      <data key="d0">40335004</data>
    </edge>
    <edge source="ROU" target="NZL">
      <data key="d0">130918</data>
    </edge>
    <edge source="ROU" target="NOR">
      <data key="d0">3517343</data>
    </edge>
    <edge source="ROU" target="PER">
      <data key="d0">186781</data>
    </edge>
    <edge source="ROU" target="PHL">
      <data key="d0">112725</data>
    </edge>
    <edge source="ROU" target="POL">
      <data key="d0">10737751</data>
    </edge>
    <edge source="ROU" target="PRT">
      <data key="d0">4130694</data>
    </edge>
    <edge source="ROU" target="RUS">
      <data key="d0">3836107</data>
    </edge>
    <edge source="ROU" target="SAU">
      <data key="d0">3344832</data>
    </edge>
    <edge source="ROU" target="SRB">
      <data key="d0">5798493</data>
    </edge>
    <edge source="ROU" target="IND">
      <data key="d0">215681</data>
    </edge>
    <edge source="ROU" target="SGP">
      <data key="d0">556135</data>
    </edge>
    <edge source="ROU" target="SVK">
      <data key="d0">18649376</data>
    </edge>
    <edge source="ROU" target="SVN">
      <data key="d0">1856340</data>
    </edge>
    <edge source="ROU" target="ZAF">
      <data key="d0">478819</data>
    </edge>
    <edge source="ROU" target="ESP">
      <data key="d0">133204676</data>
    </edge>
    <edge source="ROU" target="SWE">
      <data key="d0">36315097</data>
    </edge>
    <edge source="ROU" target="CHE">
      <data key="d0">4956192</data>
    </edge>
    <edge source="ROU" target="THA">
      <data key="d0">202060</data>
    </edge>
    <edge source="ROU" target="ARE">
      <data key="d0">3077248</data>
    </edge>
    <edge source="ROU" target="TUN">
      <data key="d0">51162</data>
    </edge>
    <edge source="ROU" target="TUR">
      <data key="d0">3927831</data>
    </edge>
    <edge source="ROU" target="UKR">
      <data key="d0">1631815</data>
    </edge>
    <edge source="ROU" target="MKD">
      <data key="d0">358495</data>
    </edge>
    <edge source="ROU" target="EGY">
      <data key="d0">45535</data>
    </edge>
    <edge source="ROU" target="GBR">
      <data key="d0">481485019</data>
    </edge>
    <edge source="ROU" target="USA">
      <data key="d0">45794633</data>
    </edge>
    <edge source="SRB" target="ALB">
      <data key="d0">484247</data>
    </edge>
    <edge source="SRB" target="AUS">
      <data key="d0">43059</data>
    </edge>
    <edge source="SRB" target="AUT">
      <data key="d0">11916147</data>
    </edge>
    <edge source="SRB" target="BEL">
      <data key="d0">357128</data>
    </edge>
    <edge source="SRB" target="BRA">
      <data key="d0">28549</data>
    </edge>
    <edge source="SRB" target="BGR">
      <data key="d0">7967894</data>
    </edge>
    <edge source="SRB" target="BLR">
      <data key="d0">444581</data>
    </edge>
    <edge source="SRB" target="CAN">
      <data key="d0">92332</data>
    </edge>
    <edge source="SRB" target="CHL">
      <data key="d0">153023</data>
    </edge>
    <edge source="SRB" target="HRV">
      <data key="d0">29239139</data>
    </edge>
    <edge source="SRB" target="CZE">
      <data key="d0">1541721</data>
    </edge>
    <edge source="SRB" target="DNK">
      <data key="d0">2391401</data>
    </edge>
    <edge source="SRB" target="FIN">
      <data key="d0">593168</data>
    </edge>
    <edge source="SRB" target="FRA">
      <data key="d0">17548318</data>
    </edge>
    <edge source="SRB" target="DEU">
      <data key="d0">110643502</data>
    </edge>
    <edge source="SRB" target="GRC">
      <data key="d0">3516014</data>
    </edge>
    <edge source="SRB" target="GTM">
      <data key="d0">22795</data>
    </edge>
    <edge source="SRB" target="HKG">
      <data key="d0">69020</data>
    </edge>
    <edge source="SRB" target="HUN">
      <data key="d0">2626283</data>
    </edge>
    <edge source="SRB" target="ITA">
      <data key="d0">213686407</data>
    </edge>
    <edge source="SRB" target="JPN">
      <data key="d0">57167</data>
    </edge>
    <edge source="SRB" target="KAZ">
      <data key="d0">111665</data>
    </edge>
    <edge source="SRB" target="LBN">
      <data key="d0">13411</data>
    </edge>
    <edge source="SRB" target="LVA">
      <data key="d0">17980</data>
    </edge>
    <edge source="SRB" target="LTU">
      <data key="d0">1939377</data>
    </edge>
    <edge source="SRB" target="MDA">
      <data key="d0">23126</data>
    </edge>
    <edge source="SRB" target="NLD">
      <data key="d0">1852235</data>
    </edge>
    <edge source="SRB" target="NOR">
      <data key="d0">1025041</data>
    </edge>
    <edge source="SRB" target="POL">
      <data key="d0">113841</data>
    </edge>
    <edge source="SRB" target="ROU">
      <data key="d0">6973284</data>
    </edge>
    <edge source="SRB" target="RUS">
      <data key="d0">91519013</data>
    </edge>
    <edge source="SRB" target="IND">
      <data key="d0">13958</data>
    </edge>
    <edge source="SRB" target="SGP">
      <data key="d0">17415</data>
    </edge>
    <edge source="SRB" target="SVK">
      <data key="d0">4990765</data>
    </edge>
    <edge source="SRB" target="SVN">
      <data key="d0">10765056</data>
    </edge>
    <edge source="SRB" target="ESP">
      <data key="d0">278188</data>
    </edge>
    <edge source="SRB" target="SWE">
      <data key="d0">5008772</data>
    </edge>
    <edge source="SRB" target="CHE">
      <data key="d0">1891578</data>
    </edge>
    <edge source="SRB" target="ARE">
      <data key="d0">2502911</data>
    </edge>
    <edge source="SRB" target="TUR">
      <data key="d0">1844712</data>
    </edge>
    <edge source="SRB" target="UKR">
      <data key="d0">235702</data>
    </edge>
    <edge source="SRB" target="MKD">
      <data key="d0">6513726</data>
    </edge>
    <edge source="SRB" target="GBR">
      <data key="d0">981512</data>
    </edge>
    <edge source="SRB" target="USA">
      <data key="d0">1007605</data>
    </edge>
    <edge source="SVK" target="ALB">
      <data key="d0">10224</data>
    </edge>
    <edge source="SVK" target="AUS">
      <data key="d0">316393</data>
    </edge>
    <edge source="SVK" target="AUT">
      <data key="d0">47114797</data>
    </edge>
    <edge source="SVK" target="BEL">
      <data key="d0">4780218</data>
    </edge>
    <edge source="SVK" target="BRA">
      <data key="d0">16305</data>
    </edge>
    <edge source="SVK" target="BGR">
      <data key="d0">7450488</data>
    </edge>
    <edge source="SVK" target="BLR">
      <data key="d0">10991</data>
    </edge>
    <edge source="SVK" target="CAN">
      <data key="d0">63950</data>
    </edge>
    <edge source="SVK" target="CHL">
      <data key="d0">23735</data>
    </edge>
    <edge source="SVK" target="CHN">
      <data key="d0">410780</data>
    </edge>
    <edge source="SVK" target="HRV">
      <data key="d0">6994553</data>
    </edge>
    <edge source="SVK" target="CZE">
      <data key="d0">211867754</data>
    </edge>
    <edge source="SVK" target="DNK">
      <data key="d0">1447165</data>
    </edge>
    <edge source="SVK" target="EST">
      <data key="d0">28178</data>
    </edge>
    <edge source="SVK" target="FIN">
      <data key="d0">1424480</data>
    </edge>
    <edge source="SVK" target="FRA">
      <data key="d0">22880672</data>
    </edge>
    <edge source="SVK" target="GEO">
      <data key="d0">1038002</data>
    </edge>
    <edge source="SVK" target="DEU">
      <data key="d0">158610326</data>
    </edge>
    <edge source="SVK" target="GRC">
      <data key="d0">64184</data>
    </edge>
    <edge source="SVK" target="HKG">
      <data key="d0">1604759</data>
    </edge>
    <edge source="SVK" target="HUN">
      <data key="d0">146784124</data>
    </edge>
    <edge source="SVK" target="IRL">
      <data key="d0">2857292</data>
    </edge>
    <edge source="SVK" target="ISR">
      <data key="d0">126911</data>
    </edge>
    <edge source="SVK" target="ITA">
      <data key="d0">65833955</data>
    </edge>
    <edge source="SVK" target="JPN">
      <data key="d0">627388</data>
    </edge>
    <edge source="SVK" target="KAZ">
      <data key="d0">364273</data>
    </edge>
    <edge source="SVK" target="KOR">
      <data key="d0">607520</data>
    </edge>
    <edge source="SVK" target="LVA">
      <data key="d0">194857</data>
    </edge>
    <edge source="SVK" target="LTU">
      <data key="d0">95766</data>
    </edge>
    <edge source="SVK" target="MDA">
      <data key="d0">33319</data>
    </edge>
    <edge source="SVK" target="NLD">
      <data key="d0">9251503</data>
    </edge>
    <edge source="SVK" target="NOR">
      <data key="d0">2170839</data>
    </edge>
    <edge source="SVK" target="POL">
      <data key="d0">204214816</data>
    </edge>
    <edge source="SVK" target="PRT">
      <data key="d0">1019694</data>
    </edge>
    <edge source="SVK" target="ROU">
      <data key="d0">22146791</data>
    </edge>
    <edge source="SVK" target="RUS">
      <data key="d0">8238745</data>
    </edge>
    <edge source="SVK" target="SAU">
      <data key="d0">13801553</data>
    </edge>
    <edge source="SVK" target="SRB">
      <data key="d0">8424397</data>
    </edge>
    <edge source="SVK" target="IND">
      <data key="d0">30707</data>
    </edge>
    <edge source="SVK" target="SGP">
      <data key="d0">37853</data>
    </edge>
    <edge source="SVK" target="VNM">
      <data key="d0">736947</data>
    </edge>
    <edge source="SVK" target="SVN">
      <data key="d0">7327814</data>
    </edge>
    <edge source="SVK" target="ZAF">
      <data key="d0">189490</data>
    </edge>
    <edge source="SVK" target="ESP">
      <data key="d0">3118433</data>
    </edge>
    <edge source="SVK" target="SWE">
      <data key="d0">2736146</data>
    </edge>
    <edge source="SVK" target="CHE">
      <data key="d0">24005982</data>
    </edge>
    <edge source="SVK" target="ARE">
      <data key="d0">6642372</data>
    </edge>
    <edge source="SVK" target="TUR">
      <data key="d0">564139</data>
    </edge>
    <edge source="SVK" target="UKR">
      <data key="d0">424516</data>
    </edge>
    <edge source="SVK" target="MKD">
      <data key="d0">22428</data>
    </edge>
    <edge source="SVK" target="GBR">
      <data key="d0">5270116</data>
    </edge>
    <edge source="SVK" target="USA">
      <data key="d0">4235916</data>
    </edge>
    <edge source="ESP" target="ALB">
      <data key="d0">6055108</data>
    </edge>
    <edge source="ESP" target="DZA">
      <data key="d0">51914998</data>
    </edge>
    <edge source="ESP" target="AZE">
      <data key="d0">8915019</data>
    </edge>
    <edge source="ESP" target="ARG">
      <data key="d0">12944942</data>
    </edge>
    <edge source="ESP" target="AUS">
      <data key="d0">50873265</data>
    </edge>
    <edge source="ESP" target="AUT">
      <data key="d0">137818821</data>
    </edge>
    <edge source="ESP" target="ARM">
      <data key="d0">7440925</data>
    </edge>
    <edge source="ESP" target="BEL">
      <data key="d0">277716875</data>
    </edge>
    <edge source="ESP" target="BOL">
      <data key="d0">666173</data>
    </edge>
    <edge source="ESP" target="BWA">
      <data key="d0">14404</data>
    </edge>
    <edge source="ESP" target="BRA">
      <data key="d0">76099893</data>
    </edge>
    <edge source="ESP" target="BGR">
      <data key="d0">39538085</data>
    </edge>
    <edge source="ESP" target="BLR">
      <data key="d0">359289</data>
    </edge>
    <edge source="ESP" target="KHM">
      <data key="d0">395798</data>
    </edge>
    <edge source="ESP" target="CMR">
      <data key="d0">898581</data>
    </edge>
    <edge source="ESP" target="CAN">
      <data key="d0">76041680</data>
    </edge>
    <edge source="ESP" target="LKA">
      <data key="d0">66592</data>
    </edge>
    <edge source="ESP" target="CHL">
      <data key="d0">52238827</data>
    </edge>
    <edge source="ESP" target="CHN">
      <data key="d0">388434859</data>
    </edge>
    <edge source="ESP" target="COL">
      <data key="d0">84417514</data>
    </edge>
    <edge source="ESP" target="CRI">
      <data key="d0">19782937</data>
    </edge>
    <edge source="ESP" target="HRV">
      <data key="d0">68582636</data>
    </edge>
    <edge source="ESP" target="CZE">
      <data key="d0">56581090</data>
    </edge>
    <edge source="ESP" target="BEN">
      <data key="d0">200721</data>
    </edge>
    <edge source="ESP" target="DNK">
      <data key="d0">41024851</data>
    </edge>
    <edge source="ESP" target="ECU">
      <data key="d0">19945205</data>
    </edge>
    <edge source="ESP" target="SLV">
      <data key="d0">9538279</data>
    </edge>
    <edge source="ESP" target="ETH">
      <data key="d0">34433</data>
    </edge>
    <edge source="ESP" target="EST">
      <data key="d0">17485466</data>
    </edge>
    <edge source="ESP" target="FIN">
      <data key="d0">29113196</data>
    </edge>
    <edge source="ESP" target="FRA">
      <data key="d0">1612391908</data>
    </edge>
    <edge source="ESP" target="GEO">
      <data key="d0">11337972</data>
    </edge>
    <edge source="ESP" target="GMB">
      <data key="d0">830096</data>
    </edge>
    <edge source="ESP" target="PSE">
      <data key="d0">100831</data>
    </edge>
    <edge source="ESP" target="DEU">
      <data key="d0">755097166</data>
    </edge>
    <edge source="ESP" target="GHA">
      <data key="d0">650312</data>
    </edge>
    <edge source="ESP" target="GRC">
      <data key="d0">303089857</data>
    </edge>
    <edge source="ESP" target="GTM">
      <data key="d0">18695477</data>
    </edge>
    <edge source="ESP" target="HND">
      <data key="d0">12263672</data>
    </edge>
    <edge source="ESP" target="HKG">
      <data key="d0">81861616</data>
    </edge>
    <edge source="ESP" target="HUN">
      <data key="d0">91611098</data>
    </edge>
    <edge source="ESP" target="IDN">
      <data key="d0">53072919</data>
    </edge>
    <edge source="ESP" target="IRL">
      <data key="d0">363696626</data>
    </edge>
    <edge source="ESP" target="ISR">
      <data key="d0">134996358</data>
    </edge>
    <edge source="ESP" target="ITA">
      <data key="d0">1378651392</data>
    </edge>
    <edge source="ESP" target="CIV">
      <data key="d0">951117</data>
    </edge>
    <edge source="ESP" target="JAM">
      <data key="d0">519911</data>
    </edge>
    <edge source="ESP" target="JPN">
      <data key="d0">183651825</data>
    </edge>
    <edge source="ESP" target="KAZ">
      <data key="d0">17325439</data>
    </edge>
    <edge source="ESP" target="JOR">
      <data key="d0">20709763</data>
    </edge>
    <edge source="ESP" target="KOR">
      <data key="d0">84705352</data>
    </edge>
    <edge source="ESP" target="KGZ">
      <data key="d0">743821</data>
    </edge>
    <edge source="ESP" target="LBN">
      <data key="d0">64784558</data>
    </edge>
    <edge source="ESP" target="LVA">
      <data key="d0">19768324</data>
    </edge>
    <edge source="ESP" target="LTU">
      <data key="d0">35192673</data>
    </edge>
    <edge source="ESP" target="MYS">
      <data key="d0">31894354</data>
    </edge>
    <edge source="ESP" target="MRT">
      <data key="d0">606068</data>
    </edge>
    <edge source="ESP" target="MUS">
      <data key="d0">1715671</data>
    </edge>
    <edge source="ESP" target="MEX">
      <data key="d0">396658238</data>
    </edge>
    <edge source="ESP" target="MDA">
      <data key="d0">484335</data>
    </edge>
    <edge source="ESP" target="MAR">
      <data key="d0">194711787</data>
    </edge>
    <edge source="ESP" target="MOZ">
      <data key="d0">204272</data>
    </edge>
    <edge source="ESP" target="OMN">
      <data key="d0">5906469</data>
    </edge>
    <edge source="ESP" target="NAM">
      <data key="d0">384910</data>
    </edge>
    <edge source="ESP" target="NLD">
      <data key="d0">327753669</data>
    </edge>
    <edge source="ESP" target="NZL">
      <data key="d0">3152157</data>
    </edge>
    <edge source="ESP" target="NIC">
      <data key="d0">4184581</data>
    </edge>
    <edge source="ESP" target="NER">
      <data key="d0">277074</data>
    </edge>
    <edge source="ESP" target="NOR">
      <data key="d0">25151494</data>
    </edge>
    <edge source="ESP" target="PAK">
      <data key="d0">1621506</data>
    </edge>
    <edge source="ESP" target="PAN">
      <data key="d0">26814980</data>
    </edge>
    <edge source="ESP" target="PRY">
      <data key="d0">5320093</data>
    </edge>
    <edge source="ESP" target="PER">
      <data key="d0">18973366</data>
    </edge>
    <edge source="ESP" target="PHL">
      <data key="d0">32570486</data>
    </edge>
    <edge source="ESP" target="POL">
      <data key="d0">484712177</data>
    </edge>
    <edge source="ESP" target="PRT">
      <data key="d0">1062005120</data>
    </edge>
    <edge source="ESP" target="ROU">
      <data key="d0">168712871</data>
    </edge>
    <edge source="ESP" target="RUS">
      <data key="d0">276948776</data>
    </edge>
    <edge source="ESP" target="SAU">
      <data key="d0">222666127</data>
    </edge>
    <edge source="ESP" target="SEN">
      <data key="d0">2282665</data>
    </edge>
    <edge source="ESP" target="SRB">
      <data key="d0">26393706</data>
    </edge>
    <edge source="ESP" target="IND">
      <data key="d0">53362285</data>
    </edge>
    <edge source="ESP" target="SGP">
      <data key="d0">49233167</data>
    </edge>
    <edge source="ESP" target="SVK">
      <data key="d0">26071100</data>
    </edge>
    <edge source="ESP" target="VNM">
      <data key="d0">20686076</data>
    </edge>
    <edge source="ESP" target="SVN">
      <data key="d0">29778559</data>
    </edge>
    <edge source="ESP" target="ZAF">
      <data key="d0">15682969</data>
    </edge>
    <edge source="ESP" target="SWE">
      <data key="d0">84780150</data>
    </edge>
    <edge source="ESP" target="CHE">
      <data key="d0">124802003</data>
    </edge>
    <edge source="ESP" target="THA">
      <data key="d0">48998979</data>
    </edge>
    <edge source="ESP" target="TGO">
      <data key="d0">724487</data>
    </edge>
    <edge source="ESP" target="ARE">
      <data key="d0">168329800</data>
    </edge>
    <edge source="ESP" target="TUN">
      <data key="d0">35316295</data>
    </edge>
    <edge source="ESP" target="TUR">
      <data key="d0">329534768</data>
    </edge>
    <edge source="ESP" target="UKR">
      <data key="d0">30884630</data>
    </edge>
    <edge source="ESP" target="MKD">
      <data key="d0">7633938</data>
    </edge>
    <edge source="ESP" target="EGY">
      <data key="d0">40726089</data>
    </edge>
    <edge source="ESP" target="GBR">
      <data key="d0">727630138</data>
    </edge>
    <edge source="ESP" target="TZA">
      <data key="d0">120901</data>
    </edge>
    <edge source="ESP" target="USA">
      <data key="d0">379051580</data>
    </edge>
    <edge source="ESP" target="BFA">
      <data key="d0">41279</data>
    </edge>
    <edge source="ESP" target="URY">
      <data key="d0">12183099</data>
    </edge>
    <edge source="CHE" target="ALB">
      <data key="d0">27232</data>
    </edge>
    <edge source="CHE" target="DZA">
      <data key="d0">71308</data>
    </edge>
    <edge source="CHE" target="AZE">
      <data key="d0">357846</data>
    </edge>
    <edge source="CHE" target="ARG">
      <data key="d0">25974</data>
    </edge>
    <edge source="CHE" target="AUS">
      <data key="d0">5683157</data>
    </edge>
    <edge source="CHE" target="AUT">
      <data key="d0">13858277</data>
    </edge>
    <edge source="CHE" target="ARM">
      <data key="d0">558656</data>
    </edge>
    <edge source="CHE" target="BEL">
      <data key="d0">11609208</data>
    </edge>
    <edge source="CHE" target="BRA">
      <data key="d0">1635205</data>
    </edge>
    <edge source="CHE" target="BGR">
      <data key="d0">1514160</data>
    </edge>
    <edge source="CHE" target="BLR">
      <data key="d0">136530</data>
    </edge>
    <edge source="CHE" target="KHM">
      <data key="d0">17674</data>
    </edge>
    <edge source="CHE" target="CAN">
      <data key="d0">11495505</data>
    </edge>
    <edge source="CHE" target="CHL">
      <data key="d0">360083</data>
    </edge>
    <edge source="CHE" target="CHN">
      <data key="d0">49821862</data>
    </edge>
    <edge source="CHE" target="COL">
      <data key="d0">45109</data>
    </edge>
    <edge source="CHE" target="CRI">
      <data key="d0">93874</data>
    </edge>
    <edge source="CHE" target="HRV">
      <data key="d0">1172979</data>
    </edge>
    <edge source="CHE" target="CZE">
      <data key="d0">1948975</data>
    </edge>
    <edge source="CHE" target="DNK">
      <data key="d0">5461645</data>
    </edge>
    <edge source="CHE" target="ETH">
      <data key="d0">29854</data>
    </edge>
    <edge source="CHE" target="EST">
      <data key="d0">149790</data>
    </edge>
    <edge source="CHE" target="FIN">
      <data key="d0">2032598</data>
    </edge>
    <edge source="CHE" target="FRA">
      <data key="d0">56893565</data>
    </edge>
    <edge source="CHE" target="GEO">
      <data key="d0">405126</data>
    </edge>
    <edge source="CHE" target="DEU">
      <data key="d0">917586822</data>
    </edge>
    <edge source="CHE" target="GRC">
      <data key="d0">1653663</data>
    </edge>
    <edge source="CHE" target="HKG">
      <data key="d0">26864728</data>
    </edge>
    <edge source="CHE" target="HUN">
      <data key="d0">1620663</data>
    </edge>
    <edge source="CHE" target="IDN">
      <data key="d0">703641</data>
    </edge>
    <edge source="CHE" target="IRL">
      <data key="d0">734512</data>
    </edge>
    <edge source="CHE" target="ISR">
      <data key="d0">516890</data>
    </edge>
    <edge source="CHE" target="ITA">
      <data key="d0">167743810</data>
    </edge>
    <edge source="CHE" target="CIV">
      <data key="d0">13617</data>
    </edge>
    <edge source="CHE" target="JPN">
      <data key="d0">29622399</data>
    </edge>
    <edge source="CHE" target="KAZ">
      <data key="d0">728031</data>
    </edge>
    <edge source="CHE" target="JOR">
      <data key="d0">1043312</data>
    </edge>
    <edge source="CHE" target="KOR">
      <data key="d0">10240160</data>
    </edge>
    <edge source="CHE" target="KGZ">
      <data key="d0">20080</data>
    </edge>
    <edge source="CHE" target="LBN">
      <data key="d0">6274977</data>
    </edge>
    <edge source="CHE" target="LVA">
      <data key="d0">122434</data>
    </edge>
    <edge source="CHE" target="LTU">
      <data key="d0">578829</data>
    </edge>
    <edge source="CHE" target="MYS">
      <data key="d0">939107</data>
    </edge>
    <edge source="CHE" target="MUS">
      <data key="d0">14180</data>
    </edge>
    <edge source="CHE" target="MEX">
      <data key="d0">868751</data>
    </edge>
    <edge source="CHE" target="MAR">
      <data key="d0">237206</data>
    </edge>
    <edge source="CHE" target="OMN">
      <data key="d0">13005</data>
    </edge>
    <edge source="CHE" target="NLD">
      <data key="d0">8497874</data>
    </edge>
    <edge source="CHE" target="NZL">
      <data key="d0">570060</data>
    </edge>
    <edge source="CHE" target="NOR">
      <data key="d0">3339826</data>
    </edge>
    <edge source="CHE" target="PAK">
      <data key="d0">19891</data>
    </edge>
    <edge source="CHE" target="PAN">
      <data key="d0">154450</data>
    </edge>
    <edge source="CHE" target="PRY">
      <data key="d0">147808</data>
    </edge>
    <edge source="CHE" target="PER">
      <data key="d0">19222</data>
    </edge>
    <edge source="CHE" target="PHL">
      <data key="d0">385888</data>
    </edge>
    <edge source="CHE" target="POL">
      <data key="d0">3495305</data>
    </edge>
    <edge source="CHE" target="PRT">
      <data key="d0">3686696</data>
    </edge>
    <edge source="CHE" target="ROU">
      <data key="d0">514781</data>
    </edge>
    <edge source="CHE" target="RUS">
      <data key="d0">10298209</data>
    </edge>
    <edge source="CHE" target="SAU">
      <data key="d0">1779275</data>
    </edge>
    <edge source="CHE" target="SRB">
      <data key="d0">140078</data>
    </edge>
    <edge source="CHE" target="IND">
      <data key="d0">2070193</data>
    </edge>
    <edge source="CHE" target="SGP">
      <data key="d0">5752595</data>
    </edge>
    <edge source="CHE" target="SVK">
      <data key="d0">750129</data>
    </edge>
    <edge source="CHE" target="VNM">
      <data key="d0">572150</data>
    </edge>
    <edge source="CHE" target="SVN">
      <data key="d0">738305</data>
    </edge>
    <edge source="CHE" target="ZAF">
      <data key="d0">704573</data>
    </edge>
    <edge source="CHE" target="ESP">
      <data key="d0">26459231</data>
    </edge>
    <edge source="CHE" target="SWE">
      <data key="d0">4516848</data>
    </edge>
    <edge source="CHE" target="THA">
      <data key="d0">980747</data>
    </edge>
    <edge source="CHE" target="ARE">
      <data key="d0">11948660</data>
    </edge>
    <edge source="CHE" target="TUN">
      <data key="d0">84504</data>
    </edge>
    <edge source="CHE" target="TUR">
      <data key="d0">4442700</data>
    </edge>
    <edge source="CHE" target="UGA">
      <data key="d0">20888</data>
    </edge>
    <edge source="CHE" target="UKR">
      <data key="d0">1221495</data>
    </edge>
    <edge source="CHE" target="MKD">
      <data key="d0">108687</data>
    </edge>
    <edge source="CHE" target="EGY">
      <data key="d0">425168</data>
    </edge>
    <edge source="CHE" target="GBR">
      <data key="d0">35621317</data>
    </edge>
    <edge source="CHE" target="USA">
      <data key="d0">53553489</data>
    </edge>
    <edge source="TUR" target="ALB">
      <data key="d0">37010841</data>
    </edge>
    <edge source="TUR" target="DZA">
      <data key="d0">179625557</data>
    </edge>
    <edge source="TUR" target="AZE">
      <data key="d0">78630495</data>
    </edge>
    <edge source="TUR" target="ARG">
      <data key="d0">849347</data>
    </edge>
    <edge source="TUR" target="AUS">
      <data key="d0">29981414</data>
    </edge>
    <edge source="TUR" target="AUT">
      <data key="d0">93414816</data>
    </edge>
    <edge source="TUR" target="BEL">
      <data key="d0">284040958</data>
    </edge>
    <edge source="TUR" target="BOL">
      <data key="d0">50864</data>
    </edge>
    <edge source="TUR" target="BWA">
      <data key="d0">142645</data>
    </edge>
    <edge source="TUR" target="BRA">
      <data key="d0">3932881</data>
    </edge>
    <edge source="TUR" target="BGR">
      <data key="d0">250393836</data>
    </edge>
    <edge source="TUR" target="BDI">
      <data key="d0">43080</data>
    </edge>
    <edge source="TUR" target="BLR">
      <data key="d0">23736945</data>
    </edge>
    <edge source="TUR" target="KHM">
      <data key="d0">11146</data>
    </edge>
    <edge source="TUR" target="CMR">
      <data key="d0">1151387</data>
    </edge>
    <edge source="TUR" target="CAN">
      <data key="d0">51235917</data>
    </edge>
    <edge source="TUR" target="CAF">
      <data key="d0">13772</data>
    </edge>
    <edge source="TUR" target="LKA">
      <data key="d0">395545</data>
    </edge>
    <edge source="TUR" target="CHL">
      <data key="d0">9971959</data>
    </edge>
    <edge source="TUR" target="CHN">
      <data key="d0">60008994</data>
    </edge>
    <edge source="TUR" target="COL">
      <data key="d0">2540038</data>
    </edge>
    <edge source="TUR" target="CRI">
      <data key="d0">10250</data>
    </edge>
    <edge source="TUR" target="HRV">
      <data key="d0">38875271</data>
    </edge>
    <edge source="TUR" target="CZE">
      <data key="d0">95158639</data>
    </edge>
    <edge source="TUR" target="BEN">
      <data key="d0">116560</data>
    </edge>
    <edge source="TUR" target="DNK">
      <data key="d0">413291935</data>
    </edge>
    <edge source="TUR" target="SLV">
      <data key="d0">39538</data>
    </edge>
    <edge source="TUR" target="ETH">
      <data key="d0">6615253</data>
    </edge>
    <edge source="TUR" target="EST">
      <data key="d0">49476094</data>
    </edge>
    <edge source="TUR" target="FIN">
      <data key="d0">42909830</data>
    </edge>
    <edge source="TUR" target="FRA">
      <data key="d0">723608041</data>
    </edge>
    <edge source="TUR" target="GEO">
      <data key="d0">69250662</data>
    </edge>
    <edge source="TUR" target="GMB">
      <data key="d0">187763</data>
    </edge>
    <edge source="TUR" target="PSE">
      <data key="d0">44577</data>
    </edge>
    <edge source="TUR" target="DEU">
      <data key="d0">2728644431</data>
    </edge>
    <edge source="TUR" target="GHA">
      <data key="d0">846691</data>
    </edge>
    <edge source="TUR" target="GRC">
      <data key="d0">79892152</data>
    </edge>
    <edge source="TUR" target="GTM">
      <data key="d0">97315</data>
    </edge>
    <edge source="TUR" target="HND">
      <data key="d0">40441</data>
    </edge>
    <edge source="TUR" target="HKG">
      <data key="d0">29334720</data>
    </edge>
    <edge source="TUR" target="HUN">
      <data key="d0">46397558</data>
    </edge>
    <edge source="TUR" target="IDN">
      <data key="d0">6936639</data>
    </edge>
    <edge source="TUR" target="IRL">
      <data key="d0">55417700</data>
    </edge>
    <edge source="TUR" target="ISR">
      <data key="d0">266736888</data>
    </edge>
    <edge source="TUR" target="ITA">
      <data key="d0">536092486</data>
    </edge>
    <edge source="TUR" target="CIV">
      <data key="d0">1383442</data>
    </edge>
    <edge source="TUR" target="JAM">
      <data key="d0">54354</data>
    </edge>
    <edge source="TUR" target="JPN">
      <data key="d0">23480958</data>
    </edge>
    <edge source="TUR" target="KAZ">
      <data key="d0">92442703</data>
    </edge>
    <edge source="TUR" target="JOR">
      <data key="d0">104614767</data>
    </edge>
    <edge source="TUR" target="KOR">
      <data key="d0">14929742</data>
    </edge>
    <edge source="TUR" target="KGZ">
      <data key="d0">106051602</data>
    </edge>
    <edge source="TUR" target="LBN">
      <data key="d0">67105288</data>
    </edge>
    <edge source="TUR" target="LVA">
      <data key="d0">70284653</data>
    </edge>
    <edge source="TUR" target="LTU">
      <data key="d0">35493715</data>
    </edge>
    <edge source="TUR" target="MDG">
      <data key="d0">57362</data>
    </edge>
    <edge source="TUR" target="MWI">
      <data key="d0">51590</data>
    </edge>
    <edge source="TUR" target="MYS">
      <data key="d0">8884589</data>
    </edge>
    <edge source="TUR" target="MRT">
      <data key="d0">1902005</data>
    </edge>
    <edge source="TUR" target="MUS">
      <data key="d0">249659</data>
    </edge>
    <edge source="TUR" target="MEX">
      <data key="d0">13197590</data>
    </edge>
    <edge source="TUR" target="MDA">
      <data key="d0">12901491</data>
    </edge>
    <edge source="TUR" target="MAR">
      <data key="d0">57005840</data>
    </edge>
    <edge source="TUR" target="MOZ">
      <data key="d0">231390</data>
    </edge>
    <edge source="TUR" target="OMN">
      <data key="d0">5739844</data>
    </edge>
    <edge source="TUR" target="NAM">
      <data key="d0">49091</data>
    </edge>
    <edge source="TUR" target="NLD">
      <data key="d0">662056731</data>
    </edge>
    <edge source="TUR" target="NZL">
      <data key="d0">2394300</data>
    </edge>
    <edge source="TUR" target="NIC">
      <data key="d0">139756</data>
    </edge>
    <edge source="TUR" target="NER">
      <data key="d0">162851</data>
    </edge>
    <edge source="TUR" target="NOR">
      <data key="d0">52092880</data>
    </edge>
    <edge source="TUR" target="PAK">
      <data key="d0">3353806</data>
    </edge>
    <edge source="TUR" target="PAN">
      <data key="d0">2723600</data>
    </edge>
    <edge source="TUR" target="PRY">
      <data key="d0">477327</data>
    </edge>
    <edge source="TUR" target="PER">
      <data key="d0">3951102</data>
    </edge>
    <edge source="TUR" target="PHL">
      <data key="d0">2623879</data>
    </edge>
    <edge source="TUR" target="POL">
      <data key="d0">526830201</data>
    </edge>
    <edge source="TUR" target="PRT">
      <data key="d0">8054253</data>
    </edge>
    <edge source="TUR" target="ROU">
      <data key="d0">95260422</data>
    </edge>
    <edge source="TUR" target="RUS">
      <data key="d0">120434014</data>
    </edge>
    <edge source="TUR" target="SAU">
      <data key="d0">272021014</data>
    </edge>
    <edge source="TUR" target="SEN">
      <data key="d0">2422458</data>
    </edge>
    <edge source="TUR" target="SRB">
      <data key="d0">67670312</data>
    </edge>
    <edge source="TUR" target="IND">
      <data key="d0">6176708</data>
    </edge>
    <edge source="TUR" target="SGP">
      <data key="d0">9379491</data>
    </edge>
    <edge source="TUR" target="SVK">
      <data key="d0">63577052</data>
    </edge>
    <edge source="TUR" target="VNM">
      <data key="d0">285600</data>
    </edge>
    <edge source="TUR" target="SVN">
      <data key="d0">7218415</data>
    </edge>
    <edge source="TUR" target="ZAF">
      <data key="d0">13682738</data>
    </edge>
    <edge source="TUR" target="ZWE">
      <data key="d0">259352</data>
    </edge>
    <edge source="TUR" target="ESP">
      <data key="d0">1704010298</data>
    </edge>
    <edge source="TUR" target="SWE">
      <data key="d0">222681408</data>
    </edge>
    <edge source="TUR" target="CHE">
      <data key="d0">83475958</data>
    </edge>
    <edge source="TUR" target="THA">
      <data key="d0">3558319</data>
    </edge>
    <edge source="TUR" target="TGO">
      <data key="d0">159229</data>
    </edge>
    <edge source="TUR" target="ARE">
      <data key="d0">140472975</data>
    </edge>
    <edge source="TUR" target="TUN">
      <data key="d0">67682658</data>
    </edge>
    <edge source="TUR" target="UGA">
      <data key="d0">516035</data>
    </edge>
    <edge source="TUR" target="UKR">
      <data key="d0">298407635</data>
    </edge>
    <edge source="TUR" target="MKD">
      <data key="d0">29872681</data>
    </edge>
    <edge source="TUR" target="EGY">
      <data key="d0">107605307</data>
    </edge>
    <edge source="TUR" target="GBR">
      <data key="d0">1939901800</data>
    </edge>
    <edge source="TUR" target="TZA">
      <data key="d0">1791250</data>
    </edge>
    <edge source="TUR" target="USA">
      <data key="d0">313724662</data>
    </edge>
    <edge source="TUR" target="BFA">
      <data key="d0">594444</data>
    </edge>
    <edge source="TUR" target="URY">
      <data key="d0">471229</data>
    </edge>
    <edge source="GBR" target="ALB">
      <data key="d0">285678</data>
    </edge>
    <edge source="GBR" target="DZA">
      <data key="d0">3690044</data>
    </edge>
    <edge source="GBR" target="AZE">
      <data key="d0">3058980</data>
    </edge>
    <edge source="GBR" target="ARG">
      <data key="d0">178326</data>
    </edge>
    <edge source="GBR" target="AUS">
      <data key="d0">179380268</data>
    </edge>
    <edge source="GBR" target="AUT">
      <data key="d0">110035593</data>
    </edge>
    <edge source="GBR" target="ARM">
      <data key="d0">858951</data>
    </edge>
    <edge source="GBR" target="BEL">
      <data key="d0">243165353</data>
    </edge>
    <edge source="GBR" target="BWA">
      <data key="d0">288896</data>
    </edge>
    <edge source="GBR" target="BRA">
      <data key="d0">5681906</data>
    </edge>
    <edge source="GBR" target="BGR">
      <data key="d0">16086643</data>
    </edge>
    <edge source="GBR" target="BLR">
      <data key="d0">4508089</data>
    </edge>
    <edge source="GBR" target="KHM">
      <data key="d0">576524</data>
    </edge>
    <edge source="GBR" target="CMR">
      <data key="d0">246670</data>
    </edge>
    <edge source="GBR" target="CAN">
      <data key="d0">88561164</data>
    </edge>
    <edge source="GBR" target="CAF">
      <data key="d0">14394</data>
    </edge>
    <edge source="GBR" target="LKA">
      <data key="d0">1075476</data>
    </edge>
    <edge source="GBR" target="CHL">
      <data key="d0">6476381</data>
    </edge>
    <edge source="GBR" target="CHN">
      <data key="d0">49087854</data>
    </edge>
    <edge source="GBR" target="COL">
      <data key="d0">997977</data>
    </edge>
    <edge source="GBR" target="CRI">
      <data key="d0">207103</data>
    </edge>
    <edge source="GBR" target="HRV">
      <data key="d0">12678002</data>
    </edge>
    <edge source="GBR" target="CZE">
      <data key="d0">136031900</data>
    </edge>
    <edge source="GBR" target="BEN">
      <data key="d0">43607</data>
    </edge>
    <edge source="GBR" target="DNK">
      <data key="d0">109273859</data>
    </edge>
    <edge source="GBR" target="ECU">
      <data key="d0">14824</data>
    </edge>
    <edge source="GBR" target="SLV">
      <data key="d0">97405</data>
    </edge>
    <edge source="GBR" target="ETH">
      <data key="d0">682428</data>
    </edge>
    <edge source="GBR" target="EST">
      <data key="d0">12390547</data>
    </edge>
    <edge source="GBR" target="FIN">
      <data key="d0">53148028</data>
    </edge>
    <edge source="GBR" target="FRA">
      <data key="d0">845444805</data>
    </edge>
    <edge source="GBR" target="GEO">
      <data key="d0">2624120</data>
    </edge>
    <edge source="GBR" target="GMB">
      <data key="d0">69734</data>
    </edge>
    <edge source="GBR" target="DEU">
      <data key="d0">1739518630</data>
    </edge>
    <edge source="GBR" target="GHA">
      <data key="d0">1790568</data>
    </edge>
    <edge source="GBR" target="GRC">
      <data key="d0">79104813</data>
    </edge>
    <edge source="GBR" target="GTM">
      <data key="d0">75325</data>
    </edge>
    <edge source="GBR" target="HND">
      <data key="d0">177015</data>
    </edge>
    <edge source="GBR" target="HKG">
      <data key="d0">183370223</data>
    </edge>
    <edge source="GBR" target="HUN">
      <data key="d0">88580238</data>
    </edge>
    <edge source="GBR" target="IDN">
      <data key="d0">9650862</data>
    </edge>
    <edge source="GBR" target="IRL">
      <data key="d0">1190321553</data>
    </edge>
    <edge source="GBR" target="ISR">
      <data key="d0">14559453</data>
    </edge>
    <edge source="GBR" target="ITA">
      <data key="d0">501319251</data>
    </edge>
    <edge source="GBR" target="CIV">
      <data key="d0">221776</data>
    </edge>
    <edge source="GBR" target="JAM">
      <data key="d0">239962</data>
    </edge>
    <edge source="GBR" target="JPN">
      <data key="d0">95515179</data>
    </edge>
    <edge source="GBR" target="KAZ">
      <data key="d0">4819883</data>
    </edge>
    <edge source="GBR" target="JOR">
      <data key="d0">2993159</data>
    </edge>
    <edge source="GBR" target="KOR">
      <data key="d0">41353330</data>
    </edge>
    <edge source="GBR" target="KGZ">
      <data key="d0">11798</data>
    </edge>
    <edge source="GBR" target="LBN">
      <data key="d0">7003685</data>
    </edge>
    <edge source="GBR" target="LVA">
      <data key="d0">12851715</data>
    </edge>
    <edge source="GBR" target="LTU">
      <data key="d0">12520178</data>
    </edge>
    <edge source="GBR" target="MDG">
      <data key="d0">20769</data>
    </edge>
    <edge source="GBR" target="MWI">
      <data key="d0">48118</data>
    </edge>
    <edge source="GBR" target="MYS">
      <data key="d0">22529138</data>
    </edge>
    <edge source="GBR" target="MRT">
      <data key="d0">46261</data>
    </edge>
    <edge source="GBR" target="MUS">
      <data key="d0">438712</data>
    </edge>
    <edge source="GBR" target="MEX">
      <data key="d0">4192557</data>
    </edge>
    <edge source="GBR" target="MDA">
      <data key="d0">734423</data>
    </edge>
    <edge source="GBR" target="MAR">
      <data key="d0">4442948</data>
    </edge>
    <edge source="GBR" target="MOZ">
      <data key="d0">24400</data>
    </edge>
    <edge source="GBR" target="OMN">
      <data key="d0">1976901</data>
    </edge>
    <edge source="GBR" target="NAM">
      <data key="d0">48373</data>
    </edge>
    <edge source="GBR" target="NLD">
      <data key="d0">343305086</data>
    </edge>
    <edge source="GBR" target="NZL">
      <data key="d0">32656441</data>
    </edge>
    <edge source="GBR" target="NOR">
      <data key="d0">27279813</data>
    </edge>
    <edge source="GBR" target="PAK">
      <data key="d0">4550303</data>
    </edge>
    <edge source="GBR" target="PAN">
      <data key="d0">786810</data>
    </edge>
    <edge source="GBR" target="PRY">
      <data key="d0">67651</data>
    </edge>
    <edge source="GBR" target="PER">
      <data key="d0">1918683</data>
    </edge>
    <edge source="GBR" target="PHL">
      <data key="d0">6178866</data>
    </edge>
    <edge source="GBR" target="POL">
      <data key="d0">162437547</data>
    </edge>
    <edge source="GBR" target="PRT">
      <data key="d0">44266541</data>
    </edge>
    <edge source="GBR" target="ROU">
      <data key="d0">33037491</data>
    </edge>
    <edge source="GBR" target="RUS">
      <data key="d0">75967779</data>
    </edge>
    <edge source="GBR" target="SAU">
      <data key="d0">76161146</data>
    </edge>
    <edge source="GBR" target="SEN">
      <data key="d0">156810</data>
    </edge>
    <edge source="GBR" target="SRB">
      <data key="d0">1232646</data>
    </edge>
    <edge source="GBR" target="IND">
      <data key="d0">15816343</data>
    </edge>
    <edge source="GBR" target="SGP">
      <data key="d0">38234296</data>
    </edge>
    <edge source="GBR" target="SVK">
      <data key="d0">40539913</data>
    </edge>
    <edge source="GBR" target="VNM">
      <data key="d0">8951711</data>
    </edge>
    <edge source="GBR" target="SVN">
      <data key="d0">14048394</data>
    </edge>
    <edge source="GBR" target="ZAF">
      <data key="d0">11695679</data>
    </edge>
    <edge source="GBR" target="ZWE">
      <data key="d0">287842</data>
    </edge>
    <edge source="GBR" target="ESP">
      <data key="d0">364967228</data>
    </edge>
    <edge source="GBR" target="SWE">
      <data key="d0">152753454</data>
    </edge>
    <edge source="GBR" target="CHE">
      <data key="d0">64025163</data>
    </edge>
    <edge source="GBR" target="THA">
      <data key="d0">12952235</data>
    </edge>
    <edge source="GBR" target="TGO">
      <data key="d0">66366</data>
    </edge>
    <edge source="GBR" target="ARE">
      <data key="d0">132376249</data>
    </edge>
    <edge source="GBR" target="TUN">
      <data key="d0">1017282</data>
    </edge>
    <edge source="GBR" target="TUR">
      <data key="d0">69085581</data>
    </edge>
    <edge source="GBR" target="UGA">
      <data key="d0">415983</data>
    </edge>
    <edge source="GBR" target="UKR">
      <data key="d0">7976240</data>
    </edge>
    <edge source="GBR" target="MKD">
      <data key="d0">223324</data>
    </edge>
    <edge source="GBR" target="EGY">
      <data key="d0">3689178</data>
    </edge>
    <edge source="GBR" target="TZA">
      <data key="d0">253568</data>
    </edge>
    <edge source="GBR" target="USA">
      <data key="d0">517567467</data>
    </edge>
    <edge source="GBR" target="URY">
      <data key="d0">267631</data>
    </edge>
    <edge source="USA" target="ALB">
      <data key="d0">435188</data>
    </edge>
    <edge source="USA" target="DZA">
      <data key="d0">1093589</data>
    </edge>
    <edge source="USA" target="AZE">
      <data key="d0">1391163</data>
    </edge>
    <edge source="USA" target="ARG">
      <data key="d0">5707198</data>
    </edge>
    <edge source="USA" target="AUS">
      <data key="d0">119601924</data>
    </edge>
    <edge source="USA" target="AUT">
      <data key="d0">5584093</data>
    </edge>
    <edge source="USA" target="ARM">
      <data key="d0">316887</data>
    </edge>
    <edge source="USA" target="BEL">
      <data key="d0">40960017</data>
    </edge>
    <edge source="USA" target="BOL">
      <data key="d0">1365348</data>
    </edge>
    <edge source="USA" target="BWA">
      <data key="d0">198505</data>
    </edge>
    <edge source="USA" target="BRA">
      <data key="d0">26489074</data>
    </edge>
    <edge source="USA" target="BGR">
      <data key="d0">460814</data>
    </edge>
    <edge source="USA" target="BLR">
      <data key="d0">42291</data>
    </edge>
    <edge source="USA" target="KHM">
      <data key="d0">821991</data>
    </edge>
    <edge source="USA" target="CMR">
      <data key="d0">339361</data>
    </edge>
    <edge source="USA" target="CAN">
      <data key="d0">2106049267</data>
    </edge>
    <edge source="USA" target="CAF">
      <data key="d0">18877</data>
    </edge>
    <edge source="USA" target="LKA">
      <data key="d0">11048416</data>
    </edge>
    <edge source="USA" target="CHL">
      <data key="d0">51891567</data>
    </edge>
    <edge source="USA" target="CHN">
      <data key="d0">78768286</data>
    </edge>
    <edge source="USA" target="COL">
      <data key="d0">22222888</data>
    </edge>
    <edge source="USA" target="CRI">
      <data key="d0">28454651</data>
    </edge>
    <edge source="USA" target="HRV">
      <data key="d0">893111</data>
    </edge>
    <edge source="USA" target="CZE">
      <data key="d0">3503791</data>
    </edge>
    <edge source="USA" target="BEN">
      <data key="d0">192415</data>
    </edge>
    <edge source="USA" target="DNK">
      <data key="d0">7301704</data>
    </edge>
    <edge source="USA" target="ECU">
      <data key="d0">12869973</data>
    </edge>
    <edge source="USA" target="SLV">
      <data key="d0">103873561</data>
    </edge>
    <edge source="USA" target="ETH">
      <data key="d0">639568</data>
    </edge>
    <edge source="USA" target="EST">
      <data key="d0">767567</data>
    </edge>
    <edge source="USA" target="FIN">
      <data key="d0">3221176</data>
    </edge>
    <edge source="USA" target="FRA">
      <data key="d0">45654576</data>
    </edge>
    <edge source="USA" target="GEO">
      <data key="d0">3846252</data>
    </edge>
    <edge source="USA" target="GMB">
      <data key="d0">79493</data>
    </edge>
    <edge source="USA" target="DEU">
      <data key="d0">78249578</data>
    </edge>
    <edge source="USA" target="GHA">
      <data key="d0">1135014</data>
    </edge>
    <edge source="USA" target="GRC">
      <data key="d0">3203590</data>
    </edge>
    <edge source="USA" target="GTM">
      <data key="d0">29735569</data>
    </edge>
    <edge source="USA" target="HND">
      <data key="d0">126630511</data>
    </edge>
    <edge source="USA" target="HKG">
      <data key="d0">101160908</data>
    </edge>
    <edge source="USA" target="HUN">
      <data key="d0">819104</data>
    </edge>
    <edge source="USA" target="IDN">
      <data key="d0">4555760</data>
    </edge>
    <edge source="USA" target="IRL">
      <data key="d0">18614727</data>
    </edge>
    <edge source="USA" target="ISR">
      <data key="d0">29520660</data>
    </edge>
    <edge source="USA" target="ITA">
      <data key="d0">65522958</data>
    </edge>
    <edge source="USA" target="CIV">
      <data key="d0">449264</data>
    </edge>
    <edge source="USA" target="JAM">
      <data key="d0">6515791</data>
    </edge>
    <edge source="USA" target="JPN">
      <data key="d0">218732821</data>
    </edge>
    <edge source="USA" target="KAZ">
      <data key="d0">1461918</data>
    </edge>
    <edge source="USA" target="JOR">
      <data key="d0">7333984</data>
    </edge>
    <edge source="USA" target="KOR">
      <data key="d0">93501182</data>
    </edge>
    <edge source="USA" target="LBN">
      <data key="d0">15119357</data>
    </edge>
    <edge source="USA" target="LVA">
      <data key="d0">1046726</data>
    </edge>
    <edge source="USA" target="LTU">
      <data key="d0">831887</data>
    </edge>
    <edge source="USA" target="MDG">
      <data key="d0">185194</data>
    </edge>
    <edge source="USA" target="MYS">
      <data key="d0">6933713</data>
    </edge>
    <edge source="USA" target="MRT">
      <data key="d0">62522</data>
    </edge>
    <edge source="USA" target="MUS">
      <data key="d0">59687</data>
    </edge>
    <edge source="USA" target="MEX">
      <data key="d0">938538874</data>
    </edge>
    <edge source="USA" target="MAR">
      <data key="d0">399497</data>
    </edge>
    <edge source="USA" target="MOZ">
      <data key="d0">54072</data>
    </edge>
    <edge source="USA" target="OMN">
      <data key="d0">1375527</data>
    </edge>
    <edge source="USA" target="NAM">
      <data key="d0">56918</data>
    </edge>
    <edge source="USA" target="NLD">
      <data key="d0">122159845</data>
    </edge>
    <edge source="USA" target="NZL">
      <data key="d0">14696178</data>
    </edge>
    <edge source="USA" target="NIC">
      <data key="d0">93946825</data>
    </edge>
    <edge source="USA" target="NER">
      <data key="d0">191005</data>
    </edge>
    <edge source="USA" target="NOR">
      <data key="d0">9295930</data>
    </edge>
    <edge source="USA" target="PAK">
      <data key="d0">3545275</data>
    </edge>
    <edge source="USA" target="PAN">
      <data key="d0">67113792</data>
    </edge>
    <edge source="USA" target="PRY">
      <data key="d0">3750936</data>
    </edge>
    <edge source="USA" target="PER">
      <data key="d0">14309290</data>
    </edge>
    <edge source="USA" target="PHL">
      <data key="d0">5638480</data>
    </edge>
    <edge source="USA" target="POL">
      <data key="d0">3086263</data>
    </edge>
    <edge source="USA" target="PRT">
      <data key="d0">2039789</data>
    </edge>
    <edge source="USA" target="ROU">
      <data key="d0">695385</data>
    </edge>
    <edge source="USA" target="RUS">
      <data key="d0">14747015</data>
    </edge>
    <edge source="USA" target="SAU">
      <data key="d0">38477949</data>
    </edge>
    <edge source="USA" target="SEN">
      <data key="d0">130860</data>
    </edge>
    <edge source="USA" target="SRB">
      <data key="d0">507335</data>
    </edge>
    <edge source="USA" target="IND">
      <data key="d0">8416228</data>
    </edge>
    <edge source="USA" target="SGP">
      <data key="d0">25241409</data>
    </edge>
    <edge source="USA" target="SVK">
      <data key="d0">414042</data>
    </edge>
    <edge source="USA" target="VNM">
      <data key="d0">5993197</data>
    </edge>
    <edge source="USA" target="SVN">
      <data key="d0">1196228</data>
    </edge>
    <edge source="USA" target="ZAF">
      <data key="d0">7206018</data>
    </edge>
    <edge source="USA" target="ZWE">
      <data key="d0">22988</data>
    </edge>
    <edge source="USA" target="ESP">
      <data key="d0">18449247</data>
    </edge>
    <edge source="USA" target="SWE">
      <data key="d0">8013109</data>
    </edge>
    <edge source="USA" target="CHE">
      <data key="d0">25364948</data>
    </edge>
    <edge source="USA" target="THA">
      <data key="d0">7522872</data>
    </edge>
    <edge source="USA" target="TGO">
      <data key="d0">305341</data>
    </edge>
    <edge source="USA" target="ARE">
      <data key="d0">149074368</data>
    </edge>
    <edge source="USA" target="TUN">
      <data key="d0">1574968</data>
    </edge>
    <edge source="USA" target="TUR">
      <data key="d0">25673036</data>
    </edge>
    <edge source="USA" target="UGA">
      <data key="d0">319975</data>
    </edge>
    <edge source="USA" target="UKR">
      <data key="d0">1823322</data>
    </edge>
    <edge source="USA" target="MKD">
      <data key="d0">71464</data>
    </edge>
    <edge source="USA" target="EGY">
      <data key="d0">3481474</data>
    </edge>
    <edge source="USA" target="GBR">
      <data key="d0">351718249</data>
    </edge>
    <edge source="USA" target="TZA">
      <data key="d0">341492</data>
    </edge>
    <edge source="USA" target="BFA">
      <data key="d0">22461</data>
    </edge>
    <edge source="USA" target="URY">
      <data key="d0">5971750</data>
    </edge>
    <edge source="DZA" target="BEL">
      <data key="d0">24452</data>
    </edge>
    <edge source="DZA" target="TUN">
      <data key="d0">99929</data>
    </edge>
    <edge source="TUN" target="DZA">
      <data key="d0">1121606</data>
    </edge>
    <edge source="TUN" target="ARG">
      <data key="d0">13979</data>
    </edge>
    <edge source="TUN" target="AUS">
      <data key="d0">1617985</data>
    </edge>
    <edge source="TUN" target="AUT">
      <data key="d0">4948167</data>
    </edge>
    <edge source="TUN" target="BEL">
      <data key="d0">152916427</data>
    </edge>
    <edge source="TUN" target="BRA">
      <data key="d0">176873</data>
    </edge>
    <edge source="TUN" target="CMR">
      <data key="d0">48458</data>
    </edge>
    <edge source="TUN" target="CAN">
      <data key="d0">2266799</data>
    </edge>
    <edge source="TUN" target="CAF">
      <data key="d0">31294</data>
    </edge>
    <edge source="TUN" target="CHL">
      <data key="d0">96927</data>
    </edge>
    <edge source="TUN" target="CHN">
      <data key="d0">2172317</data>
    </edge>
    <edge source="TUN" target="HRV">
      <data key="d0">17866</data>
    </edge>
    <edge source="TUN" target="CZE">
      <data key="d0">518990</data>
    </edge>
    <edge source="TUN" target="DNK">
      <data key="d0">501532</data>
    </edge>
    <edge source="TUN" target="ETH">
      <data key="d0">85891</data>
    </edge>
    <edge source="TUN" target="FRA">
      <data key="d0">756263390</data>
    </edge>
    <edge source="TUN" target="DEU">
      <data key="d0">296544301</data>
    </edge>
    <edge source="TUN" target="GRC">
      <data key="d0">549084</data>
    </edge>
    <edge source="TUN" target="HKG">
      <data key="d0">2956753</data>
    </edge>
    <edge source="TUN" target="IRL">
      <data key="d0">39743</data>
    </edge>
    <edge source="TUN" target="ITA">
      <data key="d0">573417530</data>
    </edge>
    <edge source="TUN" target="CIV">
      <data key="d0">10926</data>
    </edge>
    <edge source="TUN" target="JPN">
      <data key="d0">1429771</data>
    </edge>
    <edge source="TUN" target="JOR">
      <data key="d0">58392</data>
    </edge>
    <edge source="TUN" target="KOR">
      <data key="d0">1557694</data>
    </edge>
    <edge source="TUN" target="LVA">
      <data key="d0">206359</data>
    </edge>
    <edge source="TUN" target="MYS">
      <data key="d0">28791</data>
    </edge>
    <edge source="TUN" target="MRT">
      <data key="d0">18445</data>
    </edge>
    <edge source="TUN" target="MEX">
      <data key="d0">933400</data>
    </edge>
    <edge source="TUN" target="MAR">
      <data key="d0">1973420</data>
    </edge>
    <edge source="TUN" target="NLD">
      <data key="d0">120419416</data>
    </edge>
    <edge source="TUN" target="NZL">
      <data key="d0">32314</data>
    </edge>
    <edge source="TUN" target="NER">
      <data key="d0">204449</data>
    </edge>
    <edge source="TUN" target="NOR">
      <data key="d0">101936</data>
    </edge>
    <edge source="TUN" target="PAN">
      <data key="d0">566103</data>
    </edge>
    <edge source="TUN" target="PER">
      <data key="d0">39596</data>
    </edge>
    <edge source="TUN" target="PHL">
      <data key="d0">20771</data>
    </edge>
    <edge source="TUN" target="POL">
      <data key="d0">11457725</data>
    </edge>
    <edge source="TUN" target="PRT">
      <data key="d0">14653105</data>
    </edge>
    <edge source="TUN" target="ROU">
      <data key="d0">395071</data>
    </edge>
    <edge source="TUN" target="RUS">
      <data key="d0">1193867</data>
    </edge>
    <edge source="TUN" target="SAU">
      <data key="d0">183152</data>
    </edge>
    <edge source="TUN" target="IND">
      <data key="d0">1241044</data>
    </edge>
    <edge source="TUN" target="SGP">
      <data key="d0">567953</data>
    </edge>
    <edge source="TUN" target="SVN">
      <data key="d0">61740</data>
    </edge>
    <edge source="TUN" target="ZAF">
      <data key="d0">36073</data>
    </edge>
    <edge source="TUN" target="ESP">
      <data key="d0">87307649</data>
    </edge>
    <edge source="TUN" target="SWE">
      <data key="d0">6059260</data>
    </edge>
    <edge source="TUN" target="CHE">
      <data key="d0">9261574</data>
    </edge>
    <edge source="TUN" target="ARE">
      <data key="d0">226258</data>
    </edge>
    <edge source="TUN" target="TUR">
      <data key="d0">988467</data>
    </edge>
    <edge source="TUN" target="UKR">
      <data key="d0">22361</data>
    </edge>
    <edge source="TUN" target="EGY">
      <data key="d0">16746</data>
    </edge>
    <edge source="TUN" target="GBR">
      <data key="d0">77595466</data>
    </edge>
    <edge source="TUN" target="USA">
      <data key="d0">14756166</data>
    </edge>
    <edge source="TUN" target="BFA">
      <data key="d0">12750</data>
    </edge>
    <edge source="AZE" target="GEO">
      <data key="d0">539828</data>
    </edge>
    <edge source="AZE" target="DEU">
      <data key="d0">96348</data>
    </edge>
    <edge source="AZE" target="ITA">
      <data key="d0">582058</data>
    </edge>
    <edge source="AZE" target="JOR">
      <data key="d0">23000</data>
    </edge>
    <edge source="AZE" target="LTU">
      <data key="d0">48056</data>
    </edge>
    <edge source="AZE" target="RUS">
      <data key="d0">441244</data>
    </edge>
    <edge source="AZE" target="ESP">
      <data key="d0">194138</data>
    </edge>
    <edge source="AZE" target="ARE">
      <data key="d0">183488</data>
    </edge>
    <edge source="AZE" target="UKR">
      <data key="d0">20950</data>
    </edge>
    <edge source="AZE" target="GBR">
      <data key="d0">53031</data>
    </edge>
    <edge source="GEO" target="AZE">
      <data key="d0">1230095</data>
    </edge>
    <edge source="GEO" target="ARM">
      <data key="d0">6680532</data>
    </edge>
    <edge source="GEO" target="CZE">
      <data key="d0">35925</data>
    </edge>
    <edge source="GEO" target="DNK">
      <data key="d0">535554</data>
    </edge>
    <edge source="GEO" target="DEU">
      <data key="d0">2751135</data>
    </edge>
    <edge source="GEO" target="ITA">
      <data key="d0">10864253</data>
    </edge>
    <edge source="GEO" target="KAZ">
      <data key="d0">30057</data>
    </edge>
    <edge source="GEO" target="RUS">
      <data key="d0">45423</data>
    </edge>
    <edge source="GEO" target="ESP">
      <data key="d0">279398</data>
    </edge>
    <edge source="GEO" target="ARE">
      <data key="d0">312225</data>
    </edge>
    <edge source="GEO" target="TUR">
      <data key="d0">56085519</data>
    </edge>
    <edge source="GEO" target="UGA">
      <data key="d0">11100</data>
    </edge>
    <edge source="GEO" target="UKR">
      <data key="d0">316290</data>
    </edge>
    <edge source="JOR" target="DZA">
      <data key="d0">555937</data>
    </edge>
    <edge source="JOR" target="ARG">
      <data key="d0">286830</data>
    </edge>
    <edge source="JOR" target="AUS">
      <data key="d0">1083007</data>
    </edge>
    <edge source="JOR" target="AUT">
      <data key="d0">82916</data>
    </edge>
    <edge source="JOR" target="BEL">
      <data key="d0">1302531</data>
    </edge>
    <edge source="JOR" target="BRA">
      <data key="d0">305276</data>
    </edge>
    <edge source="JOR" target="CAN">
      <data key="d0">54951916</data>
    </edge>
    <edge source="JOR" target="LKA">
      <data key="d0">499293</data>
    </edge>
    <edge source="JOR" target="CHL">
      <data key="d0">1931123</data>
    </edge>
    <edge source="JOR" target="CHN">
      <data key="d0">7155725</data>
    </edge>
    <edge source="JOR" target="COL">
      <data key="d0">96318</data>
    </edge>
    <edge source="JOR" target="DNK">
      <data key="d0">51432</data>
    </edge>
    <edge source="JOR" target="SLV">
      <data key="d0">69066</data>
    </edge>
    <edge source="JOR" target="ETH">
      <data key="d0">18251</data>
    </edge>
    <edge source="JOR" target="FRA">
      <data key="d0">101389</data>
    </edge>
    <edge source="JOR" target="PSE">
      <data key="d0">193258</data>
    </edge>
    <edge source="JOR" target="DEU">
      <data key="d0">191058</data>
    </edge>
    <edge source="JOR" target="GRC">
      <data key="d0">21454</data>
    </edge>
    <edge source="JOR" target="HKG">
      <data key="d0">11347032</data>
    </edge>
    <edge source="JOR" target="ISR">
      <data key="d0">19373429</data>
    </edge>
    <edge source="JOR" target="ITA">
      <data key="d0">3251598</data>
    </edge>
    <edge source="JOR" target="JPN">
      <data key="d0">4185839</data>
    </edge>
    <edge source="JOR" target="KOR">
      <data key="d0">1028927</data>
    </edge>
    <edge source="JOR" target="LBN">
      <data key="d0">164296</data>
    </edge>
    <edge source="JOR" target="MDG">
      <data key="d0">22542</data>
    </edge>
    <edge source="JOR" target="MYS">
      <data key="d0">95482</data>
    </edge>
    <edge source="JOR" target="MEX">
      <data key="d0">2418620</data>
    </edge>
    <edge source="JOR" target="OMN">
      <data key="d0">73431</data>
    </edge>
    <edge source="JOR" target="NLD">
      <data key="d0">23796849</data>
    </edge>
    <edge source="JOR" target="NZL">
      <data key="d0">20880</data>
    </edge>
    <edge source="JOR" target="PAN">
      <data key="d0">339047</data>
    </edge>
    <edge source="JOR" target="PER">
      <data key="d0">207718</data>
    </edge>
    <edge source="JOR" target="SAU">
      <data key="d0">2965419</data>
    </edge>
    <edge source="JOR" target="IND">
      <data key="d0">41356</data>
    </edge>
    <edge source="JOR" target="SGP">
      <data key="d0">1118621</data>
    </edge>
    <edge source="JOR" target="ZAF">
      <data key="d0">436455</data>
    </edge>
    <edge source="JOR" target="ESP">
      <data key="d0">91061</data>
    </edge>
    <edge source="JOR" target="CHE">
      <data key="d0">667659</data>
    </edge>
    <edge source="JOR" target="THA">
      <data key="d0">74887</data>
    </edge>
    <edge source="JOR" target="ARE">
      <data key="d0">2235784</data>
    </edge>
    <edge source="JOR" target="TUN">
      <data key="d0">63883</data>
    </edge>
    <edge source="JOR" target="TUR">
      <data key="d0">1842150</data>
    </edge>
    <edge source="JOR" target="EGY">
      <data key="d0">10315473</data>
    </edge>
    <edge source="JOR" target="GBR">
      <data key="d0">7573047</data>
    </edge>
    <edge source="JOR" target="USA">
      <data key="d0">1261905704</data>
    </edge>
    <edge source="JOR" target="URY">
      <data key="d0">78606</data>
    </edge>
    <edge source="LTU" target="AZE">
      <data key="d0">53485</data>
    </edge>
    <edge source="LTU" target="AUS">
      <data key="d0">1505326</data>
    </edge>
    <edge source="LTU" target="AUT">
      <data key="d0">4415261</data>
    </edge>
    <edge source="LTU" target="ARM">
      <data key="d0">11210812</data>
    </edge>
    <edge source="LTU" target="BEL">
      <data key="d0">20515724</data>
    </edge>
    <edge source="LTU" target="BRA">
      <data key="d0">121172</data>
    </edge>
    <edge source="LTU" target="BGR">
      <data key="d0">350239</data>
    </edge>
    <edge source="LTU" target="BLR">
      <data key="d0">13310218</data>
    </edge>
    <edge source="LTU" target="CAN">
      <data key="d0">1155924</data>
    </edge>
    <edge source="LTU" target="CHN">
      <data key="d0">486517</data>
    </edge>
    <edge source="LTU" target="HRV">
      <data key="d0">14931</data>
    </edge>
    <edge source="LTU" target="CZE">
      <data key="d0">2098304</data>
    </edge>
    <edge source="LTU" target="DNK">
      <data key="d0">44590849</data>
    </edge>
    <edge source="LTU" target="EST">
      <data key="d0">22447840</data>
    </edge>
    <edge source="LTU" target="FIN">
      <data key="d0">15042213</data>
    </edge>
    <edge source="LTU" target="FRA">
      <data key="d0">27435242</data>
    </edge>
    <edge source="LTU" target="GEO">
      <data key="d0">157711</data>
    </edge>
    <edge source="LTU" target="DEU">
      <data key="d0">104729386</data>
    </edge>
    <edge source="LTU" target="GRC">
      <data key="d0">232596</data>
    </edge>
    <edge source="LTU" target="HKG">
      <data key="d0">1450458</data>
    </edge>
    <edge source="LTU" target="HUN">
      <data key="d0">667769</data>
    </edge>
    <edge source="LTU" target="IRL">
      <data key="d0">5475837</data>
    </edge>
    <edge source="LTU" target="ISR">
      <data key="d0">134025</data>
    </edge>
    <edge source="LTU" target="ITA">
      <data key="d0">5019271</data>
    </edge>
    <edge source="LTU" target="CIV">
      <data key="d0">12144</data>
    </edge>
    <edge source="LTU" target="JPN">
      <data key="d0">2310144</data>
    </edge>
    <edge source="LTU" target="KAZ">
      <data key="d0">11923652</data>
    </edge>
    <edge source="LTU" target="KOR">
      <data key="d0">424242</data>
    </edge>
    <edge source="LTU" target="KGZ">
      <data key="d0">116277</data>
    </edge>
    <edge source="LTU" target="LBN">
      <data key="d0">234661</data>
    </edge>
    <edge source="LTU" target="LVA">
      <data key="d0">36833059</data>
    </edge>
    <edge source="LTU" target="MEX">
      <data key="d0">18494</data>
    </edge>
    <edge source="LTU" target="MDA">
      <data key="d0">230514</data>
    </edge>
    <edge source="LTU" target="OMN">
      <data key="d0">10230</data>
    </edge>
    <edge source="LTU" target="NLD">
      <data key="d0">11057087</data>
    </edge>
    <edge source="LTU" target="NZL">
      <data key="d0">2106827</data>
    </edge>
    <edge source="LTU" target="NOR">
      <data key="d0">38091450</data>
    </edge>
    <edge source="LTU" target="PAK">
      <data key="d0">142734</data>
    </edge>
    <edge source="LTU" target="POL">
      <data key="d0">5115510</data>
    </edge>
    <edge source="LTU" target="PRT">
      <data key="d0">95789</data>
    </edge>
    <edge source="LTU" target="ROU">
      <data key="d0">96085</data>
    </edge>
    <edge source="LTU" target="RUS">
      <data key="d0">158896670</data>
    </edge>
    <edge source="LTU" target="SAU">
      <data key="d0">47241</data>
    </edge>
    <edge source="LTU" target="SRB">
      <data key="d0">15354</data>
    </edge>
    <edge source="LTU" target="IND">
      <data key="d0">14417</data>
    </edge>
    <edge source="LTU" target="SGP">
      <data key="d0">840121</data>
    </edge>
    <edge source="LTU" target="SVK">
      <data key="d0">612428</data>
    </edge>
    <edge source="LTU" target="SVN">
      <data key="d0">24969</data>
    </edge>
    <edge source="LTU" target="ZAF">
      <data key="d0">19453</data>
    </edge>
    <edge source="LTU" target="ESP">
      <data key="d0">3613564</data>
    </edge>
    <edge source="LTU" target="SWE">
      <data key="d0">56865304</data>
    </edge>
    <edge source="LTU" target="CHE">
      <data key="d0">6322887</data>
    </edge>
    <edge source="LTU" target="THA">
      <data key="d0">25123</data>
    </edge>
    <edge source="LTU" target="ARE">
      <data key="d0">242125</data>
    </edge>
    <edge source="LTU" target="TUR">
      <data key="d0">238260</data>
    </edge>
    <edge source="LTU" target="UKR">
      <data key="d0">9653154</data>
    </edge>
    <edge source="LTU" target="MKD">
      <data key="d0">45744</data>
    </edge>
    <edge source="LTU" target="EGY">
      <data key="d0">36438</data>
    </edge>
    <edge source="LTU" target="GBR">
      <data key="d0">63261463</data>
    </edge>
    <edge source="LTU" target="USA">
      <data key="d0">9274796</data>
    </edge>
    <edge source="RUS" target="DZA">
      <data key="d0">815824</data>
    </edge>
    <edge source="RUS" target="AZE">
      <data key="d0">1467570</data>
    </edge>
    <edge source="RUS" target="AUS">
      <data key="d0">17560</data>
    </edge>
    <edge source="RUS" target="AUT">
      <data key="d0">88562</data>
    </edge>
    <edge source="RUS" target="ARM">
      <data key="d0">1510069</data>
    </edge>
    <edge source="RUS" target="BGR">
      <data key="d0">18053</data>
    </edge>
    <edge source="RUS" target="BLR">
      <data key="d0">93572655</data>
    </edge>
    <edge source="RUS" target="CAN">
      <data key="d0">334463</data>
    </edge>
    <edge source="RUS" target="CHL">
      <data key="d0">14678</data>
    </edge>
    <edge source="RUS" target="CHN">
      <data key="d0">2202296</data>
    </edge>
    <edge source="RUS" target="HRV">
      <data key="d0">4147278</data>
    </edge>
    <edge source="RUS" target="CZE">
      <data key="d0">957295</data>
    </edge>
    <edge source="RUS" target="DNK">
      <data key="d0">286635</data>
    </edge>
    <edge source="RUS" target="EST">
      <data key="d0">489556</data>
    </edge>
    <edge source="RUS" target="FIN">
      <data key="d0">8450128</data>
    </edge>
    <edge source="RUS" target="FRA">
      <data key="d0">4892696</data>
    </edge>
    <edge source="RUS" target="GEO">
      <data key="d0">2043947</data>
    </edge>
    <edge source="RUS" target="DEU">
      <data key="d0">760914</data>
    </edge>
    <edge source="RUS" target="GRC">
      <data key="d0">401776</data>
    </edge>
    <edge source="RUS" target="HKG">
      <data key="d0">76313</data>
    </edge>
    <edge source="RUS" target="HUN">
      <data key="d0">59673</data>
    </edge>
    <edge source="RUS" target="ISR">
      <data key="d0">99908</data>
    </edge>
    <edge source="RUS" target="ITA">
      <data key="d0">906780</data>
    </edge>
    <edge source="RUS" target="JPN">
      <data key="d0">197477</data>
    </edge>
    <edge source="RUS" target="KAZ">
      <data key="d0">111148435</data>
    </edge>
    <edge source="RUS" target="KOR">
      <data key="d0">192303</data>
    </edge>
    <edge source="RUS" target="KGZ">
      <data key="d0">924006</data>
    </edge>
    <edge source="RUS" target="LBN">
      <data key="d0">12512</data>
    </edge>
    <edge source="RUS" target="LVA">
      <data key="d0">2021255</data>
    </edge>
    <edge source="RUS" target="LTU">
      <data key="d0">2172546</data>
    </edge>
    <edge source="RUS" target="MDA">
      <data key="d0">7658943</data>
    </edge>
    <edge source="RUS" target="NLD">
      <data key="d0">283879</data>
    </edge>
    <edge source="RUS" target="NZL">
      <data key="d0">90754</data>
    </edge>
    <edge source="RUS" target="NOR">
      <data key="d0">20461</data>
    </edge>
    <edge source="RUS" target="PER">
      <data key="d0">11934</data>
    </edge>
    <edge source="RUS" target="POL">
      <data key="d0">9840025</data>
    </edge>
    <edge source="RUS" target="PRT">
      <data key="d0">11014</data>
    </edge>
    <edge source="RUS" target="ROU">
      <data key="d0">12336</data>
    </edge>
    <edge source="RUS" target="SAU">
      <data key="d0">57460</data>
    </edge>
    <edge source="RUS" target="SRB">
      <data key="d0">79685</data>
    </edge>
    <edge source="RUS" target="IND">
      <data key="d0">3601050</data>
    </edge>
    <edge source="RUS" target="SGP">
      <data key="d0">24936</data>
    </edge>
    <edge source="RUS" target="SVK">
      <data key="d0">53845</data>
    </edge>
    <edge source="RUS" target="VNM">
      <data key="d0">278355</data>
    </edge>
    <edge source="RUS" target="ZAF">
      <data key="d0">42423</data>
    </edge>
    <edge source="RUS" target="ESP">
      <data key="d0">1097021</data>
    </edge>
    <edge source="RUS" target="SWE">
      <data key="d0">1575203</data>
    </edge>
    <edge source="RUS" target="CHE">
      <data key="d0">2743603</data>
    </edge>
    <edge source="RUS" target="THA">
      <data key="d0">278240</data>
    </edge>
    <edge source="RUS" target="ARE">
      <data key="d0">913104</data>
    </edge>
    <edge source="RUS" target="TUR">
      <data key="d0">167883</data>
    </edge>
    <edge source="RUS" target="UKR">
      <data key="d0">25922694</data>
    </edge>
    <edge source="RUS" target="GBR">
      <data key="d0">4705502</data>
    </edge>
    <edge source="RUS" target="USA">
      <data key="d0">1460034</data>
    </edge>
    <edge source="ARE" target="ALB">
      <data key="d0">35920</data>
    </edge>
    <edge source="ARE" target="DZA">
      <data key="d0">29743059</data>
    </edge>
    <edge source="ARE" target="AZE">
      <data key="d0">3160729</data>
    </edge>
    <edge source="ARE" target="AUS">
      <data key="d0">1095092</data>
    </edge>
    <edge source="ARE" target="AUT">
      <data key="d0">126940</data>
    </edge>
    <edge source="ARE" target="ARM">
      <data key="d0">2305472</data>
    </edge>
    <edge source="ARE" target="BEL">
      <data key="d0">2008001</data>
    </edge>
    <edge source="ARE" target="BWA">
      <data key="d0">24331</data>
    </edge>
    <edge source="ARE" target="BRA">
      <data key="d0">36146</data>
    </edge>
    <edge source="ARE" target="BGR">
      <data key="d0">46772</data>
    </edge>
    <edge source="ARE" target="BDI">
      <data key="d0">69698</data>
    </edge>
    <edge source="ARE" target="KHM">
      <data key="d0">30530</data>
    </edge>
    <edge source="ARE" target="CMR">
      <data key="d0">1483539</data>
    </edge>
    <edge source="ARE" target="CAN">
      <data key="d0">1629436</data>
    </edge>
    <edge source="ARE" target="LKA">
      <data key="d0">833278</data>
    </edge>
    <edge source="ARE" target="CHL">
      <data key="d0">40756</data>
    </edge>
    <edge source="ARE" target="CHN">
      <data key="d0">23622362</data>
    </edge>
    <edge source="ARE" target="CZE">
      <data key="d0">273154</data>
    </edge>
    <edge source="ARE" target="BEN">
      <data key="d0">351260</data>
    </edge>
    <edge source="ARE" target="DNK">
      <data key="d0">739225</data>
    </edge>
    <edge source="ARE" target="ETH">
      <data key="d0">7003642</data>
    </edge>
    <edge source="ARE" target="EST">
      <data key="d0">556864</data>
    </edge>
    <edge source="ARE" target="FIN">
      <data key="d0">208551</data>
    </edge>
    <edge source="ARE" target="FRA">
      <data key="d0">13834345</data>
    </edge>
    <edge source="ARE" target="GEO">
      <data key="d0">1583398</data>
    </edge>
    <edge source="ARE" target="GMB">
      <data key="d0">315452</data>
    </edge>
    <edge source="ARE" target="DEU">
      <data key="d0">7112633</data>
    </edge>
    <edge source="ARE" target="GHA">
      <data key="d0">1837176</data>
    </edge>
    <edge source="ARE" target="GRC">
      <data key="d0">2227882</data>
    </edge>
    <edge source="ARE" target="HKG">
      <data key="d0">3478431</data>
    </edge>
    <edge source="ARE" target="HUN">
      <data key="d0">203002</data>
    </edge>
    <edge source="ARE" target="IDN">
      <data key="d0">251244</data>
    </edge>
    <edge source="ARE" target="IRL">
      <data key="d0">226604</data>
    </edge>
    <edge source="ARE" target="ITA">
      <data key="d0">6713100</data>
    </edge>
    <edge source="ARE" target="CIV">
      <data key="d0">233683</data>
    </edge>
    <edge source="ARE" target="JPN">
      <data key="d0">239418</data>
    </edge>
    <edge source="ARE" target="KAZ">
      <data key="d0">544133</data>
    </edge>
    <edge source="ARE" target="JOR">
      <data key="d0">14436635</data>
    </edge>
    <edge source="ARE" target="KOR">
      <data key="d0">1172881</data>
    </edge>
    <edge source="ARE" target="KGZ">
      <data key="d0">1472255</data>
    </edge>
    <edge source="ARE" target="LBN">
      <data key="d0">11360797</data>
    </edge>
    <edge source="ARE" target="LVA">
      <data key="d0">151452</data>
    </edge>
    <edge source="ARE" target="LTU">
      <data key="d0">20049</data>
    </edge>
    <edge source="ARE" target="MDG">
      <data key="d0">24211</data>
    </edge>
    <edge source="ARE" target="MWI">
      <data key="d0">677989</data>
    </edge>
    <edge source="ARE" target="MYS">
      <data key="d0">1573327</data>
    </edge>
    <edge source="ARE" target="MRT">
      <data key="d0">785447</data>
    </edge>
    <edge source="ARE" target="MUS">
      <data key="d0">274772</data>
    </edge>
    <edge source="ARE" target="MAR">
      <data key="d0">3974464</data>
    </edge>
    <edge source="ARE" target="MOZ">
      <data key="d0">104836</data>
    </edge>
    <edge source="ARE" target="OMN">
      <data key="d0">45030193</data>
    </edge>
    <edge source="ARE" target="NLD">
      <data key="d0">5408648</data>
    </edge>
    <edge source="ARE" target="NZL">
      <data key="d0">38121</data>
    </edge>
    <edge source="ARE" target="NER">
      <data key="d0">473311</data>
    </edge>
    <edge source="ARE" target="NOR">
      <data key="d0">11058</data>
    </edge>
    <edge source="ARE" target="PAK">
      <data key="d0">838652</data>
    </edge>
    <edge source="ARE" target="PAN">
      <data key="d0">26840</data>
    </edge>
    <edge source="ARE" target="PER">
      <data key="d0">25580</data>
    </edge>
    <edge source="ARE" target="PHL">
      <data key="d0">2387016</data>
    </edge>
    <edge source="ARE" target="POL">
      <data key="d0">294872</data>
    </edge>
    <edge source="ARE" target="PRT">
      <data key="d0">36987</data>
    </edge>
    <edge source="ARE" target="ROU">
      <data key="d0">88748</data>
    </edge>
    <edge source="ARE" target="RUS">
      <data key="d0">9461517</data>
    </edge>
    <edge source="ARE" target="SAU">
      <data key="d0">203750513</data>
    </edge>
    <edge source="ARE" target="SEN">
      <data key="d0">3840758</data>
    </edge>
    <edge source="ARE" target="SRB">
      <data key="d0">445083</data>
    </edge>
    <edge source="ARE" target="IND">
      <data key="d0">11875248</data>
    </edge>
    <edge source="ARE" target="SGP">
      <data key="d0">2774567</data>
    </edge>
    <edge source="ARE" target="SVK">
      <data key="d0">84411</data>
    </edge>
    <edge source="ARE" target="VNM">
      <data key="d0">316814</data>
    </edge>
    <edge source="ARE" target="SVN">
      <data key="d0">93083</data>
    </edge>
    <edge source="ARE" target="ZAF">
      <data key="d0">3390240</data>
    </edge>
    <edge source="ARE" target="ZWE">
      <data key="d0">173490</data>
    </edge>
    <edge source="ARE" target="ESP">
      <data key="d0">3778483</data>
    </edge>
    <edge source="ARE" target="SWE">
      <data key="d0">710709</data>
    </edge>
    <edge source="ARE" target="CHE">
      <data key="d0">3109579</data>
    </edge>
    <edge source="ARE" target="THA">
      <data key="d0">940849</data>
    </edge>
    <edge source="ARE" target="TGO">
      <data key="d0">336017</data>
    </edge>
    <edge source="ARE" target="TUN">
      <data key="d0">2099737</data>
    </edge>
    <edge source="ARE" target="TUR">
      <data key="d0">1930446</data>
    </edge>
    <edge source="ARE" target="UGA">
      <data key="d0">709979</data>
    </edge>
    <edge source="ARE" target="UKR">
      <data key="d0">597415</data>
    </edge>
    <edge source="ARE" target="MKD">
      <data key="d0">428030</data>
    </edge>
    <edge source="ARE" target="EGY">
      <data key="d0">5192379</data>
    </edge>
    <edge source="ARE" target="GBR">
      <data key="d0">21962395</data>
    </edge>
    <edge source="ARE" target="TZA">
      <data key="d0">7645051</data>
    </edge>
    <edge source="ARE" target="USA">
      <data key="d0">7806666</data>
    </edge>
    <edge source="ARE" target="BFA">
      <data key="d0">231643</data>
    </edge>
    <edge source="ARE" target="URY">
      <data key="d0">163900</data>
    </edge>
    <edge source="UKR" target="AZE">
      <data key="d0">215160</data>
    </edge>
    <edge source="UKR" target="AUS">
      <data key="d0">49487</data>
    </edge>
    <edge source="UKR" target="AUT">
      <data key="d0">13239432</data>
    </edge>
    <edge source="UKR" target="ARM">
      <data key="d0">53148</data>
    </edge>
    <edge source="UKR" target="BEL">
      <data key="d0">17018245</data>
    </edge>
    <edge source="UKR" target="BRA">
      <data key="d0">96233</data>
    </edge>
    <edge source="UKR" target="BGR">
      <data key="d0">104330</data>
    </edge>
    <edge source="UKR" target="BLR">
      <data key="d0">1828519</data>
    </edge>
    <edge source="UKR" target="CAN">
      <data key="d0">884827</data>
    </edge>
    <edge source="UKR" target="CHN">
      <data key="d0">22329</data>
    </edge>
    <edge source="UKR" target="CZE">
      <data key="d0">7188256</data>
    </edge>
    <edge source="UKR" target="DNK">
      <data key="d0">30000755</data>
    </edge>
    <edge source="UKR" target="EST">
      <data key="d0">3079248</data>
    </edge>
    <edge source="UKR" target="FIN">
      <data key="d0">29282</data>
    </edge>
    <edge source="UKR" target="FRA">
      <data key="d0">26539400</data>
    </edge>
    <edge source="UKR" target="GEO">
      <data key="d0">306825</data>
    </edge>
    <edge source="UKR" target="DEU">
      <data key="d0">175499999</data>
    </edge>
    <edge source="UKR" target="GRC">
      <data key="d0">42354</data>
    </edge>
    <edge source="UKR" target="GTM">
      <data key="d0">28421</data>
    </edge>
    <edge source="UKR" target="HKG">
      <data key="d0">264603</data>
    </edge>
    <edge source="UKR" target="HUN">
      <data key="d0">26176222</data>
    </edge>
    <edge source="UKR" target="IRL">
      <data key="d0">35217</data>
    </edge>
    <edge source="UKR" target="ISR">
      <data key="d0">833685</data>
    </edge>
    <edge source="UKR" target="ITA">
      <data key="d0">31588247</data>
    </edge>
    <edge source="UKR" target="JPN">
      <data key="d0">241354</data>
    </edge>
    <edge source="UKR" target="KAZ">
      <data key="d0">1151777</data>
    </edge>
    <edge source="UKR" target="KOR">
      <data key="d0">34870</data>
    </edge>
    <edge source="UKR" target="KGZ">
      <data key="d0">13565</data>
    </edge>
    <edge source="UKR" target="LBN">
      <data key="d0">40858</data>
    </edge>
    <edge source="UKR" target="LVA">
      <data key="d0">11520896</data>
    </edge>
    <edge source="UKR" target="LTU">
      <data key="d0">12626912</data>
    </edge>
    <edge source="UKR" target="MDA">
      <data key="d0">2578582</data>
    </edge>
    <edge source="UKR" target="NLD">
      <data key="d0">7547692</data>
    </edge>
    <edge source="UKR" target="NOR">
      <data key="d0">22743</data>
    </edge>
    <edge source="UKR" target="POL">
      <data key="d0">32375727</data>
    </edge>
    <edge source="UKR" target="PRT">
      <data key="d0">988320</data>
    </edge>
    <edge source="UKR" target="ROU">
      <data key="d0">36070912</data>
    </edge>
    <edge source="UKR" target="RUS">
      <data key="d0">15196592</data>
    </edge>
    <edge source="UKR" target="SAU">
      <data key="d0">135662</data>
    </edge>
    <edge source="UKR" target="SRB">
      <data key="d0">12612</data>
    </edge>
    <edge source="UKR" target="SGP">
      <data key="d0">12708</data>
    </edge>
    <edge source="UKR" target="SVK">
      <data key="d0">9030740</data>
    </edge>
    <edge source="UKR" target="VNM">
      <data key="d0">390079</data>
    </edge>
    <edge source="UKR" target="SVN">
      <data key="d0">36551</data>
    </edge>
    <edge source="UKR" target="ZAF">
      <data key="d0">43642</data>
    </edge>
    <edge source="UKR" target="ESP">
      <data key="d0">185732</data>
    </edge>
    <edge source="UKR" target="SWE">
      <data key="d0">2428458</data>
    </edge>
    <edge source="UKR" target="CHE">
      <data key="d0">92929</data>
    </edge>
    <edge source="UKR" target="ARE">
      <data key="d0">136762</data>
    </edge>
    <edge source="UKR" target="TUR">
      <data key="d0">629993</data>
    </edge>
    <edge source="UKR" target="EGY">
      <data key="d0">22469</data>
    </edge>
    <edge source="UKR" target="GBR">
      <data key="d0">8833106</data>
    </edge>
    <edge source="UKR" target="USA">
      <data key="d0">1030105</data>
    </edge>
    <edge source="ARG" target="AUS">
      <data key="d0">27523</data>
    </edge>
    <edge source="ARG" target="BEL">
      <data key="d0">11415</data>
    </edge>
    <edge source="ARG" target="BOL">
      <data key="d0">586967</data>
    </edge>
    <edge source="ARG" target="BRA">
      <data key="d0">10044806</data>
    </edge>
    <edge source="ARG" target="CHL">
      <data key="d0">9501515</data>
    </edge>
    <edge source="ARG" target="COL">
      <data key="d0">357919</data>
    </edge>
    <edge source="ARG" target="CRI">
      <data key="d0">23738</data>
    </edge>
    <edge source="ARG" target="DNK">
      <data key="d0">20900</data>
    </edge>
    <edge source="ARG" target="ECU">
      <data key="d0">21625</data>
    </edge>
    <edge source="ARG" target="FRA">
      <data key="d0">50933</data>
    </edge>
    <edge source="ARG" target="DEU">
      <data key="d0">183935</data>
    </edge>
    <edge source="ARG" target="GTM">
      <data key="d0">65283</data>
    </edge>
    <edge source="ARG" target="HKG">
      <data key="d0">28498</data>
    </edge>
    <edge source="ARG" target="JPN">
      <data key="d0">1088449</data>
    </edge>
    <edge source="ARG" target="MEX">
      <data key="d0">190092</data>
    </edge>
    <edge source="ARG" target="OMN">
      <data key="d0">19092</data>
    </edge>
    <edge source="ARG" target="NLD">
      <data key="d0">22950</data>
    </edge>
    <edge source="ARG" target="NZL">
      <data key="d0">16830</data>
    </edge>
    <edge source="ARG" target="PAN">
      <data key="d0">11531</data>
    </edge>
    <edge source="ARG" target="PRY">
      <data key="d0">2385814</data>
    </edge>
    <edge source="ARG" target="PER">
      <data key="d0">264024</data>
    </edge>
    <edge source="ARG" target="PRT">
      <data key="d0">17293</data>
    </edge>
    <edge source="ARG" target="SAU">
      <data key="d0">31876</data>
    </edge>
    <edge source="ARG" target="ESP">
      <data key="d0">324418</data>
    </edge>
    <edge source="ARG" target="CHE">
      <data key="d0">212900</data>
    </edge>
    <edge source="ARG" target="THA">
      <data key="d0">19758</data>
    </edge>
    <edge source="ARG" target="UKR">
      <data key="d0">55678</data>
    </edge>
    <edge source="ARG" target="GBR">
      <data key="d0">397843</data>
    </edge>
    <edge source="ARG" target="USA">
      <data key="d0">2051858</data>
    </edge>
    <edge source="ARG" target="URY">
      <data key="d0">9909721</data>
    </edge>
    <edge source="AUS" target="AZE">
      <data key="d0">34588</data>
    </edge>
    <edge source="AUS" target="AUT">
      <data key="d0">38836</data>
    </edge>
    <edge source="AUS" target="BEL">
      <data key="d0">459352</data>
    </edge>
    <edge source="AUS" target="BRA">
      <data key="d0">121873</data>
    </edge>
    <edge source="AUS" target="CAN">
      <data key="d0">2601838</data>
    </edge>
    <edge source="AUS" target="LKA">
      <data key="d0">552191</data>
    </edge>
    <edge source="AUS" target="CHL">
      <data key="d0">1371758</data>
    </edge>
    <edge source="AUS" target="CHN">
      <data key="d0">6319443</data>
    </edge>
    <edge source="AUS" target="HRV">
      <data key="d0">12137</data>
    </edge>
    <edge source="AUS" target="CZE">
      <data key="d0">22732</data>
    </edge>
    <edge source="AUS" target="DNK">
      <data key="d0">161557</data>
    </edge>
    <edge source="AUS" target="FIN">
      <data key="d0">26925</data>
    </edge>
    <edge source="AUS" target="FRA">
      <data key="d0">740820</data>
    </edge>
    <edge source="AUS" target="GEO">
      <data key="d0">11738</data>
    </edge>
    <edge source="AUS" target="DEU">
      <data key="d0">2659368</data>
    </edge>
    <edge source="AUS" target="GHA">
      <data key="d0">80809</data>
    </edge>
    <edge source="AUS" target="GRC">
      <data key="d0">132216</data>
    </edge>
    <edge source="AUS" target="HKG">
      <data key="d0">8375334</data>
    </edge>
    <edge source="AUS" target="IDN">
      <data key="d0">1114842</data>
    </edge>
    <edge source="AUS" target="IRL">
      <data key="d0">226212</data>
    </edge>
    <edge source="AUS" target="ISR">
      <data key="d0">136500</data>
    </edge>
    <edge source="AUS" target="ITA">
      <data key="d0">1049154</data>
    </edge>
    <edge source="AUS" target="CIV">
      <data key="d0">148599</data>
    </edge>
    <edge source="AUS" target="JAM">
      <data key="d0">85572</data>
    </edge>
    <edge source="AUS" target="JPN">
      <data key="d0">1633383</data>
    </edge>
    <edge source="AUS" target="KAZ">
      <data key="d0">140807</data>
    </edge>
    <edge source="AUS" target="JOR">
      <data key="d0">28886</data>
    </edge>
    <edge source="AUS" target="KOR">
      <data key="d0">894333</data>
    </edge>
    <edge source="AUS" target="LBN">
      <data key="d0">331614</data>
    </edge>
    <edge source="AUS" target="LVA">
      <data key="d0">70090</data>
    </edge>
    <edge source="AUS" target="MYS">
      <data key="d0">845872</data>
    </edge>
    <edge source="AUS" target="MRT">
      <data key="d0">135992</data>
    </edge>
    <edge source="AUS" target="MUS">
      <data key="d0">248309</data>
    </edge>
    <edge source="AUS" target="MEX">
      <data key="d0">51311</data>
    </edge>
    <edge source="AUS" target="OMN">
      <data key="d0">50165</data>
    </edge>
    <edge source="AUS" target="NLD">
      <data key="d0">2205062</data>
    </edge>
    <edge source="AUS" target="NZL">
      <data key="d0">113905237</data>
    </edge>
    <edge source="AUS" target="NOR">
      <data key="d0">178069</data>
    </edge>
    <edge source="AUS" target="PAN">
      <data key="d0">35918</data>
    </edge>
    <edge source="AUS" target="PHL">
      <data key="d0">1179010</data>
    </edge>
    <edge source="AUS" target="POL">
      <data key="d0">220370</data>
    </edge>
    <edge source="AUS" target="PRT">
      <data key="d0">64958</data>
    </edge>
    <edge source="AUS" target="ROU">
      <data key="d0">30939</data>
    </edge>
    <edge source="AUS" target="RUS">
      <data key="d0">112366</data>
    </edge>
    <edge source="AUS" target="SAU">
      <data key="d0">563205</data>
    </edge>
    <edge source="AUS" target="SEN">
      <data key="d0">48693</data>
    </edge>
    <edge source="AUS" target="IND">
      <data key="d0">259586</data>
    </edge>
    <edge source="AUS" target="SGP">
      <data key="d0">7014179</data>
    </edge>
    <edge source="AUS" target="SVK">
      <data key="d0">10428</data>
    </edge>
    <edge source="AUS" target="VNM">
      <data key="d0">2299010</data>
    </edge>
    <edge source="AUS" target="ZAF">
      <data key="d0">2465194</data>
    </edge>
    <edge source="AUS" target="ESP">
      <data key="d0">129888</data>
    </edge>
    <edge source="AUS" target="SWE">
      <data key="d0">292659</data>
    </edge>
    <edge source="AUS" target="CHE">
      <data key="d0">255968</data>
    </edge>
    <edge source="AUS" target="THA">
      <data key="d0">1880284</data>
    </edge>
    <edge source="AUS" target="TGO">
      <data key="d0">19037</data>
    </edge>
    <edge source="AUS" target="ARE">
      <data key="d0">1896648</data>
    </edge>
    <edge source="AUS" target="TUR">
      <data key="d0">397360</data>
    </edge>
    <edge source="AUS" target="MKD">
      <data key="d0">15586</data>
    </edge>
    <edge source="AUS" target="EGY">
      <data key="d0">146565</data>
    </edge>
    <edge source="AUS" target="GBR">
      <data key="d0">29309256</data>
    </edge>
    <edge source="AUS" target="TZA">
      <data key="d0">47084</data>
    </edge>
    <edge source="AUS" target="USA">
      <data key="d0">30891976</data>
    </edge>
    <edge source="AUS" target="BFA">
      <data key="d0">41913</data>
    </edge>
    <edge source="BOL" target="ARG">
      <data key="d0">577998</data>
    </edge>
    <edge source="BOL" target="AUS">
      <data key="d0">65683</data>
    </edge>
    <edge source="BOL" target="AUT">
      <data key="d0">84730</data>
    </edge>
    <edge source="BOL" target="BEL">
      <data key="d0">14475</data>
    </edge>
    <edge source="BOL" target="CAN">
      <data key="d0">106361</data>
    </edge>
    <edge source="BOL" target="CHL">
      <data key="d0">1172876</data>
    </edge>
    <edge source="BOL" target="DNK">
      <data key="d0">950723</data>
    </edge>
    <edge source="BOL" target="ECU">
      <data key="d0">19147</data>
    </edge>
    <edge source="BOL" target="FRA">
      <data key="d0">60872</data>
    </edge>
    <edge source="BOL" target="DEU">
      <data key="d0">322097</data>
    </edge>
    <edge source="BOL" target="ITA">
      <data key="d0">56709</data>
    </edge>
    <edge source="BOL" target="JPN">
      <data key="d0">140978</data>
    </edge>
    <edge source="BOL" target="KOR">
      <data key="d0">60000</data>
    </edge>
    <edge source="BOL" target="MEX">
      <data key="d0">155450</data>
    </edge>
    <edge source="BOL" target="NLD">
      <data key="d0">15582</data>
    </edge>
    <edge source="BOL" target="NZL">
      <data key="d0">62929</data>
    </edge>
    <edge source="BOL" target="NOR">
      <data key="d0">17631</data>
    </edge>
    <edge source="BOL" target="PRY">
      <data key="d0">979625</data>
    </edge>
    <edge source="BOL" target="PER">
      <data key="d0">465485</data>
    </edge>
    <edge source="BOL" target="ESP">
      <data key="d0">14457</data>
    </edge>
    <edge source="BOL" target="SWE">
      <data key="d0">40468</data>
    </edge>
    <edge source="BOL" target="CHE">
      <data key="d0">20410</data>
    </edge>
    <edge source="BOL" target="GBR">
      <data key="d0">569292</data>
    </edge>
    <edge source="BOL" target="USA">
      <data key="d0">1191207</data>
    </edge>
    <edge source="BOL" target="URY">
      <data key="d0">73744</data>
    </edge>
    <edge source="BRA" target="AZE">
      <data key="d0">13964</data>
    </edge>
    <edge source="BRA" target="ARG">
      <data key="d0">4989221</data>
    </edge>
    <edge source="BRA" target="AUS">
      <data key="d0">2818818</data>
    </edge>
    <edge source="BRA" target="AUT">
      <data key="d0">87851</data>
    </edge>
    <edge source="BRA" target="BEL">
      <data key="d0">363429</data>
    </edge>
    <edge source="BRA" target="BOL">
      <data key="d0">8480699</data>
    </edge>
    <edge source="BRA" target="CMR">
      <data key="d0">32799</data>
    </edge>
    <edge source="BRA" target="CAN">
      <data key="d0">869923</data>
    </edge>
    <edge source="BRA" target="CHL">
      <data key="d0">5887935</data>
    </edge>
    <edge source="BRA" target="CHN">
      <data key="d0">145691</data>
    </edge>
    <edge source="BRA" target="COL">
      <data key="d0">586087</data>
    </edge>
    <edge source="BRA" target="CRI">
      <data key="d0">1013164</data>
    </edge>
    <edge source="BRA" target="HRV">
      <data key="d0">25241</data>
    </edge>
    <edge source="BRA" target="CZE">
      <data key="d0">53866</data>
    </edge>
    <edge source="BRA" target="DNK">
      <data key="d0">36469</data>
    </edge>
    <edge source="BRA" target="ECU">
      <data key="d0">849036</data>
    </edge>
    <edge source="BRA" target="SLV">
      <data key="d0">296626</data>
    </edge>
    <edge source="BRA" target="ETH">
      <data key="d0">82295</data>
    </edge>
    <edge source="BRA" target="EST">
      <data key="d0">13939</data>
    </edge>
    <edge source="BRA" target="FIN">
      <data key="d0">459415</data>
    </edge>
    <edge source="BRA" target="FRA">
      <data key="d0">2816685</data>
    </edge>
    <edge source="BRA" target="DEU">
      <data key="d0">1068695</data>
    </edge>
    <edge source="BRA" target="GHA">
      <data key="d0">154930</data>
    </edge>
    <edge source="BRA" target="GRC">
      <data key="d0">642152</data>
    </edge>
    <edge source="BRA" target="GTM">
      <data key="d0">446006</data>
    </edge>
    <edge source="BRA" target="HND">
      <data key="d0">180181</data>
    </edge>
    <edge source="BRA" target="HKG">
      <data key="d0">154224</data>
    </edge>
    <edge source="BRA" target="IRL">
      <data key="d0">32075</data>
    </edge>
    <edge source="BRA" target="ISR">
      <data key="d0">883061</data>
    </edge>
    <edge source="BRA" target="ITA">
      <data key="d0">2244901</data>
    </edge>
    <edge source="BRA" target="CIV">
      <data key="d0">107359</data>
    </edge>
    <edge source="BRA" target="JPN">
      <data key="d0">2167150</data>
    </edge>
    <edge source="BRA" target="KAZ">
      <data key="d0">47465</data>
    </edge>
    <edge source="BRA" target="JOR">
      <data key="d0">22601</data>
    </edge>
    <edge source="BRA" target="KOR">
      <data key="d0">166148</data>
    </edge>
    <edge source="BRA" target="LBN">
      <data key="d0">515225</data>
    </edge>
    <edge source="BRA" target="LTU">
      <data key="d0">61731</data>
    </edge>
    <edge source="BRA" target="MYS">
      <data key="d0">37023</data>
    </edge>
    <edge source="BRA" target="MEX">
      <data key="d0">2242450</data>
    </edge>
    <edge source="BRA" target="MAR">
      <data key="d0">25914</data>
    </edge>
    <edge source="BRA" target="MOZ">
      <data key="d0">172835</data>
    </edge>
    <edge source="BRA" target="NAM">
      <data key="d0">204857</data>
    </edge>
    <edge source="BRA" target="NLD">
      <data key="d0">392788</data>
    </edge>
    <edge source="BRA" target="NZL">
      <data key="d0">109597</data>
    </edge>
    <edge source="BRA" target="NIC">
      <data key="d0">53606</data>
    </edge>
    <edge source="BRA" target="NOR">
      <data key="d0">109097</data>
    </edge>
    <edge source="BRA" target="PAN">
      <data key="d0">1883716</data>
    </edge>
    <edge source="BRA" target="PRY">
      <data key="d0">30704929</data>
    </edge>
    <edge source="BRA" target="PER">
      <data key="d0">2335575</data>
    </edge>
    <edge source="BRA" target="POL">
      <data key="d0">118946</data>
    </edge>
    <edge source="BRA" target="PRT">
      <data key="d0">3914688</data>
    </edge>
    <edge source="BRA" target="RUS">
      <data key="d0">436855</data>
    </edge>
    <edge source="BRA" target="SAU">
      <data key="d0">434111</data>
    </edge>
    <edge source="BRA" target="SEN">
      <data key="d0">28347</data>
    </edge>
    <edge source="BRA" target="SGP">
      <data key="d0">100072</data>
    </edge>
    <edge source="BRA" target="SVK">
      <data key="d0">12686</data>
    </edge>
    <edge source="BRA" target="SVN">
      <data key="d0">74136</data>
    </edge>
    <edge source="BRA" target="ZAF">
      <data key="d0">81125</data>
    </edge>
    <edge source="BRA" target="ZWE">
      <data key="d0">13514</data>
    </edge>
    <edge source="BRA" target="ESP">
      <data key="d0">1638395</data>
    </edge>
    <edge source="BRA" target="SWE">
      <data key="d0">186880</data>
    </edge>
    <edge source="BRA" target="CHE">
      <data key="d0">433842</data>
    </edge>
    <edge source="BRA" target="THA">
      <data key="d0">57057</data>
    </edge>
    <edge source="BRA" target="ARE">
      <data key="d0">1909928</data>
    </edge>
    <edge source="BRA" target="TUR">
      <data key="d0">176313</data>
    </edge>
    <edge source="BRA" target="UKR">
      <data key="d0">19689</data>
    </edge>
    <edge source="BRA" target="EGY">
      <data key="d0">68992</data>
    </edge>
    <edge source="BRA" target="GBR">
      <data key="d0">1192537</data>
    </edge>
    <edge source="BRA" target="USA">
      <data key="d0">22847920</data>
    </edge>
    <edge source="BRA" target="BFA">
      <data key="d0">10184</data>
    </edge>
    <edge source="BRA" target="URY">
      <data key="d0">15588120</data>
    </edge>
    <edge source="CHL" target="ARG">
      <data key="d0">169651</data>
    </edge>
    <edge source="CHL" target="AUT">
      <data key="d0">10704</data>
    </edge>
    <edge source="CHL" target="BOL">
      <data key="d0">55581694</data>
    </edge>
    <edge source="CHL" target="BWA">
      <data key="d0">11436</data>
    </edge>
    <edge source="CHL" target="BRA">
      <data key="d0">1051632</data>
    </edge>
    <edge source="CHL" target="CAN">
      <data key="d0">193556</data>
    </edge>
    <edge source="CHL" target="CHN">
      <data key="d0">81184</data>
    </edge>
    <edge source="CHL" target="COL">
      <data key="d0">583399</data>
    </edge>
    <edge source="CHL" target="CRI">
      <data key="d0">161873</data>
    </edge>
    <edge source="CHL" target="HRV">
      <data key="d0">46620</data>
    </edge>
    <edge source="CHL" target="ECU">
      <data key="d0">353237</data>
    </edge>
    <edge source="CHL" target="SLV">
      <data key="d0">57748</data>
    </edge>
    <edge source="CHL" target="FRA">
      <data key="d0">22367</data>
    </edge>
    <edge source="CHL" target="GTM">
      <data key="d0">267020</data>
    </edge>
    <edge source="CHL" target="HND">
      <data key="d0">275179</data>
    </edge>
    <edge source="CHL" target="HKG">
      <data key="d0">40075</data>
    </edge>
    <edge source="CHL" target="HUN">
      <data key="d0">585623</data>
    </edge>
    <edge source="CHL" target="JPN">
      <data key="d0">10619</data>
    </edge>
    <edge source="CHL" target="MYS">
      <data key="d0">39199</data>
    </edge>
    <edge source="CHL" target="MEX">
      <data key="d0">1213058</data>
    </edge>
    <edge source="CHL" target="NLD">
      <data key="d0">39299</data>
    </edge>
    <edge source="CHL" target="NZL">
      <data key="d0">17877</data>
    </edge>
    <edge source="CHL" target="NIC">
      <data key="d0">152225</data>
    </edge>
    <edge source="CHL" target="PAN">
      <data key="d0">512668</data>
    </edge>
    <edge source="CHL" target="PRY">
      <data key="d0">123745986</data>
    </edge>
    <edge source="CHL" target="PER">
      <data key="d0">83997921</data>
    </edge>
    <edge source="CHL" target="SAU">
      <data key="d0">10999</data>
    </edge>
    <edge source="CHL" target="ESP">
      <data key="d0">593707</data>
    </edge>
    <edge source="CHL" target="ARE">
      <data key="d0">576344</data>
    </edge>
    <edge source="CHL" target="MKD">
      <data key="d0">946660</data>
    </edge>
    <edge source="CHL" target="GBR">
      <data key="d0">506084</data>
    </edge>
    <edge source="CHL" target="USA">
      <data key="d0">9551615</data>
    </edge>
    <edge source="CHL" target="URY">
      <data key="d0">686109</data>
    </edge>
    <edge source="COL" target="DZA">
      <data key="d0">35147</data>
    </edge>
    <edge source="COL" target="ARG">
      <data key="d0">2198173</data>
    </edge>
    <edge source="COL" target="AUS">
      <data key="d0">487017</data>
    </edge>
    <edge source="COL" target="BEL">
      <data key="d0">232394</data>
    </edge>
    <edge source="COL" target="BOL">
      <data key="d0">3912048</data>
    </edge>
    <edge source="COL" target="BRA">
      <data key="d0">4096199</data>
    </edge>
    <edge source="COL" target="CAN">
      <data key="d0">3026036</data>
    </edge>
    <edge source="COL" target="CHL">
      <data key="d0">14368683</data>
    </edge>
    <edge source="COL" target="CHN">
      <data key="d0">965556</data>
    </edge>
    <edge source="COL" target="CRI">
      <data key="d0">27579236</data>
    </edge>
    <edge source="COL" target="CZE">
      <data key="d0">40581</data>
    </edge>
    <edge source="COL" target="ECU">
      <data key="d0">32885628</data>
    </edge>
    <edge source="COL" target="SLV">
      <data key="d0">1265606</data>
    </edge>
    <edge source="COL" target="ETH">
      <data key="d0">21200</data>
    </edge>
    <edge source="COL" target="FRA">
      <data key="d0">2995424</data>
    </edge>
    <edge source="COL" target="GEO">
      <data key="d0">22431</data>
    </edge>
    <edge source="COL" target="DEU">
      <data key="d0">1825987</data>
    </edge>
    <edge source="COL" target="GRC">
      <data key="d0">479128</data>
    </edge>
    <edge source="COL" target="GTM">
      <data key="d0">8491340</data>
    </edge>
    <edge source="COL" target="HND">
      <data key="d0">1429479</data>
    </edge>
    <edge source="COL" target="HKG">
      <data key="d0">987641</data>
    </edge>
    <edge source="COL" target="IDN">
      <data key="d0">48382</data>
    </edge>
    <edge source="COL" target="IRL">
      <data key="d0">22763</data>
    </edge>
    <edge source="COL" target="ISR">
      <data key="d0">271888</data>
    </edge>
    <edge source="COL" target="ITA">
      <data key="d0">1327262</data>
    </edge>
    <edge source="COL" target="CIV">
      <data key="d0">12418</data>
    </edge>
    <edge source="COL" target="JAM">
      <data key="d0">170060</data>
    </edge>
    <edge source="COL" target="JPN">
      <data key="d0">2031339</data>
    </edge>
    <edge source="COL" target="KOR">
      <data key="d0">127930</data>
    </edge>
    <edge source="COL" target="LBN">
      <data key="d0">47357</data>
    </edge>
    <edge source="COL" target="LTU">
      <data key="d0">13016</data>
    </edge>
    <edge source="COL" target="MYS">
      <data key="d0">376189</data>
    </edge>
    <edge source="COL" target="MUS">
      <data key="d0">29735</data>
    </edge>
    <edge source="COL" target="MEX">
      <data key="d0">40093778</data>
    </edge>
    <edge source="COL" target="NLD">
      <data key="d0">11127710</data>
    </edge>
    <edge source="COL" target="NIC">
      <data key="d0">245960</data>
    </edge>
    <edge source="COL" target="NOR">
      <data key="d0">11028</data>
    </edge>
    <edge source="COL" target="PAK">
      <data key="d0">25363</data>
    </edge>
    <edge source="COL" target="PAN">
      <data key="d0">12548939</data>
    </edge>
    <edge source="COL" target="PRY">
      <data key="d0">101480</data>
    </edge>
    <edge source="COL" target="PER">
      <data key="d0">33227225</data>
    </edge>
    <edge source="COL" target="PHL">
      <data key="d0">166679</data>
    </edge>
    <edge source="COL" target="POL">
      <data key="d0">13448</data>
    </edge>
    <edge source="COL" target="PRT">
      <data key="d0">343069</data>
    </edge>
    <edge source="COL" target="ROU">
      <data key="d0">14458</data>
    </edge>
    <edge source="COL" target="RUS">
      <data key="d0">62207</data>
    </edge>
    <edge source="COL" target="SAU">
      <data key="d0">503141</data>
    </edge>
    <edge source="COL" target="IND">
      <data key="d0">250791</data>
    </edge>
    <edge source="COL" target="SGP">
      <data key="d0">308872</data>
    </edge>
    <edge source="COL" target="ZAF">
      <data key="d0">117386</data>
    </edge>
    <edge source="COL" target="ESP">
      <data key="d0">6480947</data>
    </edge>
    <edge source="COL" target="SWE">
      <data key="d0">23442</data>
    </edge>
    <edge source="COL" target="CHE">
      <data key="d0">751514</data>
    </edge>
    <edge source="COL" target="THA">
      <data key="d0">67919</data>
    </edge>
    <edge source="COL" target="ARE">
      <data key="d0">442857</data>
    </edge>
    <edge source="COL" target="TUR">
      <data key="d0">150921</data>
    </edge>
    <edge source="COL" target="GBR">
      <data key="d0">4580334</data>
    </edge>
    <edge source="COL" target="USA">
      <data key="d0">187492336</data>
    </edge>
    <edge source="COL" target="URY">
      <data key="d0">188309</data>
    </edge>
    <edge source="CRI" target="AUS">
      <data key="d0">842581</data>
    </edge>
    <edge source="CRI" target="BEL">
      <data key="d0">7983990</data>
    </edge>
    <edge source="CRI" target="CAN">
      <data key="d0">1050808</data>
    </edge>
    <edge source="CRI" target="CHL">
      <data key="d0">284303</data>
    </edge>
    <edge source="CRI" target="CHN">
      <data key="d0">76771</data>
    </edge>
    <edge source="CRI" target="COL">
      <data key="d0">176486</data>
    </edge>
    <edge source="CRI" target="ECU">
      <data key="d0">13841</data>
    </edge>
    <edge source="CRI" target="SLV">
      <data key="d0">380443</data>
    </edge>
    <edge source="CRI" target="DEU">
      <data key="d0">7273865</data>
    </edge>
    <edge source="CRI" target="GTM">
      <data key="d0">383147</data>
    </edge>
    <edge source="CRI" target="HND">
      <data key="d0">1162882</data>
    </edge>
    <edge source="CRI" target="IDN">
      <data key="d0">109129</data>
    </edge>
    <edge source="CRI" target="JPN">
      <data key="d0">11035</data>
    </edge>
    <edge source="CRI" target="MEX">
      <data key="d0">141113</data>
    </edge>
    <edge source="CRI" target="NZL">
      <data key="d0">20549</data>
    </edge>
    <edge source="CRI" target="NIC">
      <data key="d0">645022</data>
    </edge>
    <edge source="CRI" target="PAN">
      <data key="d0">1309593</data>
    </edge>
    <edge source="CRI" target="PER">
      <data key="d0">112201</data>
    </edge>
    <edge source="CRI" target="SGP">
      <data key="d0">146272</data>
    </edge>
    <edge source="CRI" target="ESP">
      <data key="d0">168613</data>
    </edge>
    <edge source="CRI" target="GBR">
      <data key="d0">113759</data>
    </edge>
    <edge source="CRI" target="USA">
      <data key="d0">36043060</data>
    </edge>
    <edge source="DNK" target="ALB">
      <data key="d0">557516</data>
    </edge>
    <edge source="DNK" target="DZA">
      <data key="d0">136706</data>
    </edge>
    <edge source="DNK" target="AZE">
      <data key="d0">149070</data>
    </edge>
    <edge source="DNK" target="ARG">
      <data key="d0">143617</data>
    </edge>
    <edge source="DNK" target="AUS">
      <data key="d0">5383461</data>
    </edge>
    <edge source="DNK" target="AUT">
      <data key="d0">91423997</data>
    </edge>
    <edge source="DNK" target="ARM">
      <data key="d0">16788</data>
    </edge>
    <edge source="DNK" target="BEL">
      <data key="d0">148619498</data>
    </edge>
    <edge source="DNK" target="BRA">
      <data key="d0">13650</data>
    </edge>
    <edge source="DNK" target="BGR">
      <data key="d0">3281217</data>
    </edge>
    <edge source="DNK" target="BLR">
      <data key="d0">880448</data>
    </edge>
    <edge source="DNK" target="CAN">
      <data key="d0">11155735</data>
    </edge>
    <edge source="DNK" target="CHL">
      <data key="d0">2878238</data>
    </edge>
    <edge source="DNK" target="CHN">
      <data key="d0">2280968</data>
    </edge>
    <edge source="DNK" target="COL">
      <data key="d0">150303</data>
    </edge>
    <edge source="DNK" target="CRI">
      <data key="d0">353965</data>
    </edge>
    <edge source="DNK" target="HRV">
      <data key="d0">2607355</data>
    </edge>
    <edge source="DNK" target="CZE">
      <data key="d0">15219643</data>
    </edge>
    <edge source="DNK" target="BEN">
      <data key="d0">58896</data>
    </edge>
    <edge source="DNK" target="ECU">
      <data key="d0">67031</data>
    </edge>
    <edge source="DNK" target="SLV">
      <data key="d0">429510</data>
    </edge>
    <edge source="DNK" target="EST">
      <data key="d0">7704853</data>
    </edge>
    <edge source="DNK" target="FIN">
      <data key="d0">181822977</data>
    </edge>
    <edge source="DNK" target="FRA">
      <data key="d0">184768667</data>
    </edge>
    <edge source="DNK" target="GEO">
      <data key="d0">244969</data>
    </edge>
    <edge source="DNK" target="GMB">
      <data key="d0">32783</data>
    </edge>
    <edge source="DNK" target="DEU">
      <data key="d0">1209304270</data>
    </edge>
    <edge source="DNK" target="GHA">
      <data key="d0">262791</data>
    </edge>
    <edge source="DNK" target="GRC">
      <data key="d0">12294665</data>
    </edge>
    <edge source="DNK" target="GTM">
      <data key="d0">436541</data>
    </edge>
    <edge source="DNK" target="HND">
      <data key="d0">113034</data>
    </edge>
    <edge source="DNK" target="HKG">
      <data key="d0">4368610</data>
    </edge>
    <edge source="DNK" target="HUN">
      <data key="d0">3333007</data>
    </edge>
    <edge source="DNK" target="IDN">
      <data key="d0">126950</data>
    </edge>
    <edge source="DNK" target="IRL">
      <data key="d0">55430497</data>
    </edge>
    <edge source="DNK" target="ISR">
      <data key="d0">1075310</data>
    </edge>
    <edge source="DNK" target="ITA">
      <data key="d0">158621098</data>
    </edge>
    <edge source="DNK" target="CIV">
      <data key="d0">95293</data>
    </edge>
    <edge source="DNK" target="JPN">
      <data key="d0">6014650</data>
    </edge>
    <edge source="DNK" target="KAZ">
      <data key="d0">1210538</data>
    </edge>
    <edge source="DNK" target="JOR">
      <data key="d0">272137</data>
    </edge>
    <edge source="DNK" target="KOR">
      <data key="d0">2815875</data>
    </edge>
    <edge source="DNK" target="LBN">
      <data key="d0">3012690</data>
    </edge>
    <edge source="DNK" target="LVA">
      <data key="d0">5381680</data>
    </edge>
    <edge source="DNK" target="LTU">
      <data key="d0">9634859</data>
    </edge>
    <edge source="DNK" target="MDG">
      <data key="d0">21842</data>
    </edge>
    <edge source="DNK" target="MYS">
      <data key="d0">517684</data>
    </edge>
    <edge source="DNK" target="MEX">
      <data key="d0">3300016</data>
    </edge>
    <edge source="DNK" target="MAR">
      <data key="d0">226882</data>
    </edge>
    <edge source="DNK" target="OMN">
      <data key="d0">99663</data>
    </edge>
    <edge source="DNK" target="NLD">
      <data key="d0">352897472</data>
    </edge>
    <edge source="DNK" target="NZL">
      <data key="d0">1189332</data>
    </edge>
    <edge source="DNK" target="NIC">
      <data key="d0">183508</data>
    </edge>
    <edge source="DNK" target="NOR">
      <data key="d0">341156931</data>
    </edge>
    <edge source="DNK" target="PAK">
      <data key="d0">164371</data>
    </edge>
    <edge source="DNK" target="PAN">
      <data key="d0">166015</data>
    </edge>
    <edge source="DNK" target="PRY">
      <data key="d0">12428</data>
    </edge>
    <edge source="DNK" target="PER">
      <data key="d0">1723724</data>
    </edge>
    <edge source="DNK" target="PHL">
      <data key="d0">50038</data>
    </edge>
    <edge source="DNK" target="POL">
      <data key="d0">47863856</data>
    </edge>
    <edge source="DNK" target="PRT">
      <data key="d0">8319564</data>
    </edge>
    <edge source="DNK" target="ROU">
      <data key="d0">5341608</data>
    </edge>
    <edge source="DNK" target="RUS">
      <data key="d0">11345381</data>
    </edge>
    <edge source="DNK" target="SAU">
      <data key="d0">1885415</data>
    </edge>
    <edge source="DNK" target="SEN">
      <data key="d0">108472</data>
    </edge>
    <edge source="DNK" target="SRB">
      <data key="d0">2429907</data>
    </edge>
    <edge source="DNK" target="IND">
      <data key="d0">5161217</data>
    </edge>
    <edge source="DNK" target="SGP">
      <data key="d0">1315691</data>
    </edge>
    <edge source="DNK" target="SVK">
      <data key="d0">2368250</data>
    </edge>
    <edge source="DNK" target="VNM">
      <data key="d0">58663</data>
    </edge>
    <edge source="DNK" target="SVN">
      <data key="d0">8858868</data>
    </edge>
    <edge source="DNK" target="ZAF">
      <data key="d0">3641845</data>
    </edge>
    <edge source="DNK" target="ESP">
      <data key="d0">149594036</data>
    </edge>
    <edge source="DNK" target="SWE">
      <data key="d0">516144733</data>
    </edge>
    <edge source="DNK" target="CHE">
      <data key="d0">85087704</data>
    </edge>
    <edge source="DNK" target="THA">
      <data key="d0">1736792</data>
    </edge>
    <edge source="DNK" target="ARE">
      <data key="d0">7339603</data>
    </edge>
    <edge source="DNK" target="TUR">
      <data key="d0">14268662</data>
    </edge>
    <edge source="DNK" target="UGA">
      <data key="d0">133605</data>
    </edge>
    <edge source="DNK" target="UKR">
      <data key="d0">4549870</data>
    </edge>
    <edge source="DNK" target="MKD">
      <data key="d0">529330</data>
    </edge>
    <edge source="DNK" target="EGY">
      <data key="d0">1273923</data>
    </edge>
    <edge source="DNK" target="GBR">
      <data key="d0">244618015</data>
    </edge>
    <edge source="DNK" target="TZA">
      <data key="d0">70731</data>
    </edge>
    <edge source="DNK" target="USA">
      <data key="d0">22222681</data>
    </edge>
    <edge source="DNK" target="URY">
      <data key="d0">467059</data>
    </edge>
    <edge source="ECU" target="ARG">
      <data key="d0">28276</data>
    </edge>
    <edge source="ECU" target="AUS">
      <data key="d0">238120</data>
    </edge>
    <edge source="ECU" target="AUT">
      <data key="d0">24339</data>
    </edge>
    <edge source="ECU" target="BEL">
      <data key="d0">129669</data>
    </edge>
    <edge source="ECU" target="BOL">
      <data key="d0">1018266</data>
    </edge>
    <edge source="ECU" target="BRA">
      <data key="d0">67629</data>
    </edge>
    <edge source="ECU" target="CAN">
      <data key="d0">299125</data>
    </edge>
    <edge source="ECU" target="LKA">
      <data key="d0">62204</data>
    </edge>
    <edge source="ECU" target="CHL">
      <data key="d0">1641064</data>
    </edge>
    <edge source="ECU" target="CHN">
      <data key="d0">33122</data>
    </edge>
    <edge source="ECU" target="COL">
      <data key="d0">3299914</data>
    </edge>
    <edge source="ECU" target="CRI">
      <data key="d0">130892</data>
    </edge>
    <edge source="ECU" target="HRV">
      <data key="d0">60725</data>
    </edge>
    <edge source="ECU" target="CZE">
      <data key="d0">25692</data>
    </edge>
    <edge source="ECU" target="FIN">
      <data key="d0">49791</data>
    </edge>
    <edge source="ECU" target="FRA">
      <data key="d0">1088431</data>
    </edge>
    <edge source="ECU" target="DEU">
      <data key="d0">1490110</data>
    </edge>
    <edge source="ECU" target="GRC">
      <data key="d0">81677</data>
    </edge>
    <edge source="ECU" target="GTM">
      <data key="d0">395821</data>
    </edge>
    <edge source="ECU" target="HND">
      <data key="d0">38011</data>
    </edge>
    <edge source="ECU" target="HKG">
      <data key="d0">143028</data>
    </edge>
    <edge source="ECU" target="ISR">
      <data key="d0">20705</data>
    </edge>
    <edge source="ECU" target="ITA">
      <data key="d0">401615</data>
    </edge>
    <edge source="ECU" target="JPN">
      <data key="d0">1715810</data>
    </edge>
    <edge source="ECU" target="KOR">
      <data key="d0">463165</data>
    </edge>
    <edge source="ECU" target="LBN">
      <data key="d0">16218</data>
    </edge>
    <edge source="ECU" target="MYS">
      <data key="d0">37661</data>
    </edge>
    <edge source="ECU" target="MUS">
      <data key="d0">34875</data>
    </edge>
    <edge source="ECU" target="MEX">
      <data key="d0">1542207</data>
    </edge>
    <edge source="ECU" target="NLD">
      <data key="d0">327613</data>
    </edge>
    <edge source="ECU" target="NOR">
      <data key="d0">20377</data>
    </edge>
    <edge source="ECU" target="PAN">
      <data key="d0">762112</data>
    </edge>
    <edge source="ECU" target="PER">
      <data key="d0">3246530</data>
    </edge>
    <edge source="ECU" target="PRT">
      <data key="d0">150590</data>
    </edge>
    <edge source="ECU" target="ROU">
      <data key="d0">19668</data>
    </edge>
    <edge source="ECU" target="SGP">
      <data key="d0">33091</data>
    </edge>
    <edge source="ECU" target="ZAF">
      <data key="d0">76734</data>
    </edge>
    <edge source="ECU" target="ESP">
      <data key="d0">1392092</data>
    </edge>
    <edge source="ECU" target="SWE">
      <data key="d0">38983</data>
    </edge>
    <edge source="ECU" target="CHE">
      <data key="d0">135808</data>
    </edge>
    <edge source="ECU" target="THA">
      <data key="d0">235362</data>
    </edge>
    <edge source="ECU" target="ARE">
      <data key="d0">47494</data>
    </edge>
    <edge source="ECU" target="TUR">
      <data key="d0">53990</data>
    </edge>
    <edge source="ECU" target="GBR">
      <data key="d0">890591</data>
    </edge>
    <edge source="ECU" target="USA">
      <data key="d0">7195352</data>
    </edge>
    <edge source="ECU" target="URY">
      <data key="d0">64046</data>
    </edge>
    <edge source="GTM" target="ARG">
      <data key="d0">39603</data>
    </edge>
    <edge source="GTM" target="AUS">
      <data key="d0">369905</data>
    </edge>
    <edge source="GTM" target="BEL">
      <data key="d0">550264</data>
    </edge>
    <edge source="GTM" target="BRA">
      <data key="d0">142304</data>
    </edge>
    <edge source="GTM" target="CAN">
      <data key="d0">9776061</data>
    </edge>
    <edge source="GTM" target="CHL">
      <data key="d0">1303400</data>
    </edge>
    <edge source="GTM" target="CHN">
      <data key="d0">1434271</data>
    </edge>
    <edge source="GTM" target="COL">
      <data key="d0">76571</data>
    </edge>
    <edge source="GTM" target="CRI">
      <data key="d0">6006040</data>
    </edge>
    <edge source="GTM" target="CZE">
      <data key="d0">762612</data>
    </edge>
    <edge source="GTM" target="ECU">
      <data key="d0">101394</data>
    </edge>
    <edge source="GTM" target="SLV">
      <data key="d0">20336696</data>
    </edge>
    <edge source="GTM" target="FRA">
      <data key="d0">79383</data>
    </edge>
    <edge source="GTM" target="DEU">
      <data key="d0">461688</data>
    </edge>
    <edge source="GTM" target="GRC">
      <data key="d0">53788</data>
    </edge>
    <edge source="GTM" target="HND">
      <data key="d0">4926448</data>
    </edge>
    <edge source="GTM" target="HKG">
      <data key="d0">2099998</data>
    </edge>
    <edge source="GTM" target="IRL">
      <data key="d0">20583</data>
    </edge>
    <edge source="GTM" target="ISR">
      <data key="d0">378838</data>
    </edge>
    <edge source="GTM" target="ITA">
      <data key="d0">3338228</data>
    </edge>
    <edge source="GTM" target="JAM">
      <data key="d0">21285</data>
    </edge>
    <edge source="GTM" target="JPN">
      <data key="d0">2535843</data>
    </edge>
    <edge source="GTM" target="KOR">
      <data key="d0">341716</data>
    </edge>
    <edge source="GTM" target="MEX">
      <data key="d0">21656543</data>
    </edge>
    <edge source="GTM" target="NLD">
      <data key="d0">8467374</data>
    </edge>
    <edge source="GTM" target="NZL">
      <data key="d0">13301</data>
    </edge>
    <edge source="GTM" target="NIC">
      <data key="d0">7978465</data>
    </edge>
    <edge source="GTM" target="PAN">
      <data key="d0">1591324</data>
    </edge>
    <edge source="GTM" target="PER">
      <data key="d0">51353</data>
    </edge>
    <edge source="GTM" target="PHL">
      <data key="d0">130542</data>
    </edge>
    <edge source="GTM" target="PRT">
      <data key="d0">10695</data>
    </edge>
    <edge source="GTM" target="SAU">
      <data key="d0">16698</data>
    </edge>
    <edge source="GTM" target="IND">
      <data key="d0">8887079</data>
    </edge>
    <edge source="GTM" target="SGP">
      <data key="d0">87961</data>
    </edge>
    <edge source="GTM" target="ZAF">
      <data key="d0">21142</data>
    </edge>
    <edge source="GTM" target="ESP">
      <data key="d0">275266</data>
    </edge>
    <edge source="GTM" target="CHE">
      <data key="d0">10200</data>
    </edge>
    <edge source="GTM" target="THA">
      <data key="d0">97153</data>
    </edge>
    <edge source="GTM" target="ARE">
      <data key="d0">1517622</data>
    </edge>
    <edge source="GTM" target="TUR">
      <data key="d0">20703</data>
    </edge>
    <edge source="GTM" target="EGY">
      <data key="d0">61160</data>
    </edge>
    <edge source="GTM" target="GBR">
      <data key="d0">1941347</data>
    </edge>
    <edge source="GTM" target="USA">
      <data key="d0">1206772456</data>
    </edge>
    <edge source="HKG" target="ALB">
      <data key="d0">17051</data>
    </edge>
    <edge source="HKG" target="DZA">
      <data key="d0">897532</data>
    </edge>
    <edge source="HKG" target="AZE">
      <data key="d0">1409753</data>
    </edge>
    <edge source="HKG" target="ARG">
      <data key="d0">8900451</data>
    </edge>
    <edge source="HKG" target="AUS">
      <data key="d0">501004216</data>
    </edge>
    <edge source="HKG" target="AUT">
      <data key="d0">43780729</data>
    </edge>
    <edge source="HKG" target="ARM">
      <data key="d0">434664</data>
    </edge>
    <edge source="HKG" target="BEL">
      <data key="d0">88161686</data>
    </edge>
    <edge source="HKG" target="BOL">
      <data key="d0">143060</data>
    </edge>
    <edge source="HKG" target="BRA">
      <data key="d0">22678494</data>
    </edge>
    <edge source="HKG" target="BGR">
      <data key="d0">250282</data>
    </edge>
    <edge source="HKG" target="BLR">
      <data key="d0">377389</data>
    </edge>
    <edge source="HKG" target="KHM">
      <data key="d0">54065732</data>
    </edge>
    <edge source="HKG" target="CMR">
      <data key="d0">211211</data>
    </edge>
    <edge source="HKG" target="CAN">
      <data key="d0">465345296</data>
    </edge>
    <edge source="HKG" target="LKA">
      <data key="d0">32255490</data>
    </edge>
    <edge source="HKG" target="CHL">
      <data key="d0">40348684</data>
    </edge>
    <edge source="HKG" target="CHN">
      <data key="d0">1097708088</data>
    </edge>
    <edge source="HKG" target="COL">
      <data key="d0">9539012</data>
    </edge>
    <edge source="HKG" target="CRI">
      <data key="d0">1274002</data>
    </edge>
    <edge source="HKG" target="HRV">
      <data key="d0">509243</data>
    </edge>
    <edge source="HKG" target="CZE">
      <data key="d0">6652644</data>
    </edge>
    <edge source="HKG" target="BEN">
      <data key="d0">58231</data>
    </edge>
    <edge source="HKG" target="DNK">
      <data key="d0">93828188</data>
    </edge>
    <edge source="HKG" target="ECU">
      <data key="d0">246159</data>
    </edge>
    <edge source="HKG" target="SLV">
      <data key="d0">4859162</data>
    </edge>
    <edge source="HKG" target="ETH">
      <data key="d0">176155</data>
    </edge>
    <edge source="HKG" target="EST">
      <data key="d0">27607306</data>
    </edge>
    <edge source="HKG" target="FIN">
      <data key="d0">18196855</data>
    </edge>
    <edge source="HKG" target="FRA">
      <data key="d0">406763380</data>
    </edge>
    <edge source="HKG" target="GEO">
      <data key="d0">611849</data>
    </edge>
    <edge source="HKG" target="DEU">
      <data key="d0">931985865</data>
    </edge>
    <edge source="HKG" target="GHA">
      <data key="d0">150244</data>
    </edge>
    <edge source="HKG" target="GRC">
      <data key="d0">7870249</data>
    </edge>
    <edge source="HKG" target="GTM">
      <data key="d0">615625</data>
    </edge>
    <edge source="HKG" target="HND">
      <data key="d0">14340315</data>
    </edge>
    <edge source="HKG" target="HUN">
      <data key="d0">1833832</data>
    </edge>
    <edge source="HKG" target="IDN">
      <data key="d0">70168896</data>
    </edge>
    <edge source="HKG" target="IRL">
      <data key="d0">16713544</data>
    </edge>
    <edge source="HKG" target="ISR">
      <data key="d0">39265206</data>
    </edge>
    <edge source="HKG" target="ITA">
      <data key="d0">384335863</data>
    </edge>
    <edge source="HKG" target="CIV">
      <data key="d0">246167</data>
    </edge>
    <edge source="HKG" target="JAM">
      <data key="d0">72098</data>
    </edge>
    <edge source="HKG" target="JPN">
      <data key="d0">1179829379</data>
    </edge>
    <edge source="HKG" target="KAZ">
      <data key="d0">1654601</data>
    </edge>
    <edge source="HKG" target="JOR">
      <data key="d0">5976733</data>
    </edge>
    <edge source="HKG" target="KOR">
      <data key="d0">274229273</data>
    </edge>
    <edge source="HKG" target="KGZ">
      <data key="d0">105875</data>
    </edge>
    <edge source="HKG" target="LBN">
      <data key="d0">14841772</data>
    </edge>
    <edge source="HKG" target="LVA">
      <data key="d0">1138047</data>
    </edge>
    <edge source="HKG" target="LTU">
      <data key="d0">653988</data>
    </edge>
    <edge source="HKG" target="MDG">
      <data key="d0">333451</data>
    </edge>
    <edge source="HKG" target="MWI">
      <data key="d0">90300</data>
    </edge>
    <edge source="HKG" target="MYS">
      <data key="d0">63168095</data>
    </edge>
    <edge source="HKG" target="MUS">
      <data key="d0">689992</data>
    </edge>
    <edge source="HKG" target="MEX">
      <data key="d0">88425089</data>
    </edge>
    <edge source="HKG" target="MDA">
      <data key="d0">25186</data>
    </edge>
    <edge source="HKG" target="MAR">
      <data key="d0">936482</data>
    </edge>
    <edge source="HKG" target="MOZ">
      <data key="d0">1217426</data>
    </edge>
    <edge source="HKG" target="OMN">
      <data key="d0">737234</data>
    </edge>
    <edge source="HKG" target="NAM">
      <data key="d0">98429</data>
    </edge>
    <edge source="HKG" target="NLD">
      <data key="d0">441876421</data>
    </edge>
    <edge source="HKG" target="NZL">
      <data key="d0">57473561</data>
    </edge>
    <edge source="HKG" target="NIC">
      <data key="d0">290013</data>
    </edge>
    <edge source="HKG" target="NOR">
      <data key="d0">87694249</data>
    </edge>
    <edge source="HKG" target="PAK">
      <data key="d0">992186</data>
    </edge>
    <edge source="HKG" target="PAN">
      <data key="d0">28253403</data>
    </edge>
    <edge source="HKG" target="PRY">
      <data key="d0">715088</data>
    </edge>
    <edge source="HKG" target="PER">
      <data key="d0">6438579</data>
    </edge>
    <edge source="HKG" target="PHL">
      <data key="d0">82788241</data>
    </edge>
    <edge source="HKG" target="POL">
      <data key="d0">15555568</data>
    </edge>
    <edge source="HKG" target="PRT">
      <data key="d0">3310643</data>
    </edge>
    <edge source="HKG" target="ROU">
      <data key="d0">1211709</data>
    </edge>
    <edge source="HKG" target="RUS">
      <data key="d0">49315705</data>
    </edge>
    <edge source="HKG" target="SAU">
      <data key="d0">103394226</data>
    </edge>
    <edge source="HKG" target="SEN">
      <data key="d0">94713</data>
    </edge>
    <edge source="HKG" target="SRB">
      <data key="d0">950665</data>
    </edge>
    <edge source="HKG" target="IND">
      <data key="d0">41354213</data>
    </edge>
    <edge source="HKG" target="SGP">
      <data key="d0">199064429</data>
    </edge>
    <edge source="HKG" target="SVK">
      <data key="d0">1003601</data>
    </edge>
    <edge source="HKG" target="VNM">
      <data key="d0">66427277</data>
    </edge>
    <edge source="HKG" target="SVN">
      <data key="d0">1635830</data>
    </edge>
    <edge source="HKG" target="ZAF">
      <data key="d0">36134749</data>
    </edge>
    <edge source="HKG" target="ESP">
      <data key="d0">182709195</data>
    </edge>
    <edge source="HKG" target="SWE">
      <data key="d0">159010422</data>
    </edge>
    <edge source="HKG" target="CHE">
      <data key="d0">96534918</data>
    </edge>
    <edge source="HKG" target="THA">
      <data key="d0">101430342</data>
    </edge>
    <edge source="HKG" target="ARE">
      <data key="d0">182037271</data>
    </edge>
    <edge source="HKG" target="TUN">
      <data key="d0">712764</data>
    </edge>
    <edge source="HKG" target="TUR">
      <data key="d0">23081011</data>
    </edge>
    <edge source="HKG" target="UGA">
      <data key="d0">325346</data>
    </edge>
    <edge source="HKG" target="UKR">
      <data key="d0">4892678</data>
    </edge>
    <edge source="HKG" target="MKD">
      <data key="d0">39624</data>
    </edge>
    <edge source="HKG" target="EGY">
      <data key="d0">2919469</data>
    </edge>
    <edge source="HKG" target="GBR">
      <data key="d0">1048462329</data>
    </edge>
    <edge source="HKG" target="TZA">
      <data key="d0">77593</data>
    </edge>
    <edge source="HKG" target="USA">
      <data key="d0">5878504198</data>
    </edge>
    <edge source="HKG" target="BFA">
      <data key="d0">79431</data>
    </edge>
    <edge source="HKG" target="URY">
      <data key="d0">5307205</data>
    </edge>
    <edge source="JPN" target="ARG">
      <data key="d0">232698</data>
    </edge>
    <edge source="JPN" target="AUS">
      <data key="d0">9531297</data>
    </edge>
    <edge source="JPN" target="AUT">
      <data key="d0">216474</data>
    </edge>
    <edge source="JPN" target="BEL">
      <data key="d0">6013759</data>
    </edge>
    <edge source="JPN" target="BRA">
      <data key="d0">1039569</data>
    </edge>
    <edge source="JPN" target="BGR">
      <data key="d0">17634</data>
    </edge>
    <edge source="JPN" target="KHM">
      <data key="d0">324246</data>
    </edge>
    <edge source="JPN" target="CAN">
      <data key="d0">9365846</data>
    </edge>
    <edge source="JPN" target="CHL">
      <data key="d0">616474</data>
    </edge>
    <edge source="JPN" target="CHN">
      <data key="d0">78852290</data>
    </edge>
    <edge source="JPN" target="CZE">
      <data key="d0">36455</data>
    </edge>
    <edge source="JPN" target="DNK">
      <data key="d0">118527</data>
    </edge>
    <edge source="JPN" target="ETH">
      <data key="d0">42670</data>
    </edge>
    <edge source="JPN" target="EST">
      <data key="d0">342671</data>
    </edge>
    <edge source="JPN" target="FIN">
      <data key="d0">368619</data>
    </edge>
    <edge source="JPN" target="FRA">
      <data key="d0">35415709</data>
    </edge>
    <edge source="JPN" target="DEU">
      <data key="d0">21649671</data>
    </edge>
    <edge source="JPN" target="GHA">
      <data key="d0">31234</data>
    </edge>
    <edge source="JPN" target="GRC">
      <data key="d0">488960</data>
    </edge>
    <edge source="JPN" target="HKG">
      <data key="d0">109134740</data>
    </edge>
    <edge source="JPN" target="IDN">
      <data key="d0">2791543</data>
    </edge>
    <edge source="JPN" target="IRL">
      <data key="d0">179098</data>
    </edge>
    <edge source="JPN" target="ISR">
      <data key="d0">687405</data>
    </edge>
    <edge source="JPN" target="ITA">
      <data key="d0">25028619</data>
    </edge>
    <edge source="JPN" target="KOR">
      <data key="d0">56684266</data>
    </edge>
    <edge source="JPN" target="LBN">
      <data key="d0">71980</data>
    </edge>
    <edge source="JPN" target="LVA">
      <data key="d0">28481</data>
    </edge>
    <edge source="JPN" target="LTU">
      <data key="d0">80046</data>
    </edge>
    <edge source="JPN" target="MYS">
      <data key="d0">5946981</data>
    </edge>
    <edge source="JPN" target="MUS">
      <data key="d0">15958</data>
    </edge>
    <edge source="JPN" target="MEX">
      <data key="d0">126013</data>
    </edge>
    <edge source="JPN" target="NAM">
      <data key="d0">68241</data>
    </edge>
    <edge source="JPN" target="NLD">
      <data key="d0">7934315</data>
    </edge>
    <edge source="JPN" target="NZL">
      <data key="d0">1026890</data>
    </edge>
    <edge source="JPN" target="NIC">
      <data key="d0">20055</data>
    </edge>
    <edge source="JPN" target="NOR">
      <data key="d0">790987</data>
    </edge>
    <edge source="JPN" target="PAK">
      <data key="d0">118315</data>
    </edge>
    <edge source="JPN" target="PAN">
      <data key="d0">38122</data>
    </edge>
    <edge source="JPN" target="PER">
      <data key="d0">22772</data>
    </edge>
    <edge source="JPN" target="PHL">
      <data key="d0">2183558</data>
    </edge>
    <edge source="JPN" target="POL">
      <data key="d0">70359</data>
    </edge>
    <edge source="JPN" target="PRT">
      <data key="d0">23564</data>
    </edge>
    <edge source="JPN" target="RUS">
      <data key="d0">2474010</data>
    </edge>
    <edge source="JPN" target="SAU">
      <data key="d0">452607</data>
    </edge>
    <edge source="JPN" target="SRB">
      <data key="d0">197864</data>
    </edge>
    <edge source="JPN" target="IND">
      <data key="d0">259190</data>
    </edge>
    <edge source="JPN" target="SGP">
      <data key="d0">14847569</data>
    </edge>
    <edge source="JPN" target="VNM">
      <data key="d0">8532447</data>
    </edge>
    <edge source="JPN" target="ZAF">
      <data key="d0">768372</data>
    </edge>
    <edge source="JPN" target="ESP">
      <data key="d0">3793396</data>
    </edge>
    <edge source="JPN" target="SWE">
      <data key="d0">1967683</data>
    </edge>
    <edge source="JPN" target="CHE">
      <data key="d0">3847769</data>
    </edge>
    <edge source="JPN" target="THA">
      <data key="d0">19369704</data>
    </edge>
    <edge source="JPN" target="ARE">
      <data key="d0">1722057</data>
    </edge>
    <edge source="JPN" target="TUR">
      <data key="d0">341824</data>
    </edge>
    <edge source="JPN" target="UKR">
      <data key="d0">4172190</data>
    </edge>
    <edge source="JPN" target="EGY">
      <data key="d0">12164</data>
    </edge>
    <edge source="JPN" target="GBR">
      <data key="d0">25150230</data>
    </edge>
    <edge source="JPN" target="USA">
      <data key="d0">75263545</data>
    </edge>
    <edge source="MEX" target="ARG">
      <data key="d0">847225</data>
    </edge>
    <edge source="MEX" target="AUS">
      <data key="d0">3647000</data>
    </edge>
    <edge source="MEX" target="AUT">
      <data key="d0">97790</data>
    </edge>
    <edge source="MEX" target="BEL">
      <data key="d0">15309802</data>
    </edge>
    <edge source="MEX" target="BOL">
      <data key="d0">1042495</data>
    </edge>
    <edge source="MEX" target="BRA">
      <data key="d0">8770910</data>
    </edge>
    <edge source="MEX" target="CAN">
      <data key="d0">63192099</data>
    </edge>
    <edge source="MEX" target="CHL">
      <data key="d0">9119192</data>
    </edge>
    <edge source="MEX" target="CHN">
      <data key="d0">6544142</data>
    </edge>
    <edge source="MEX" target="COL">
      <data key="d0">7768591</data>
    </edge>
    <edge source="MEX" target="CRI">
      <data key="d0">9465858</data>
    </edge>
    <edge source="MEX" target="HRV">
      <data key="d0">31963</data>
    </edge>
    <edge source="MEX" target="CZE">
      <data key="d0">1358182</data>
    </edge>
    <edge source="MEX" target="ECU">
      <data key="d0">841073</data>
    </edge>
    <edge source="MEX" target="SLV">
      <data key="d0">4242265</data>
    </edge>
    <edge source="MEX" target="ETH">
      <data key="d0">10552</data>
    </edge>
    <edge source="MEX" target="FRA">
      <data key="d0">2269743</data>
    </edge>
    <edge source="MEX" target="DEU">
      <data key="d0">6407289</data>
    </edge>
    <edge source="MEX" target="GRC">
      <data key="d0">84818</data>
    </edge>
    <edge source="MEX" target="GTM">
      <data key="d0">15532005</data>
    </edge>
    <edge source="MEX" target="HND">
      <data key="d0">4647048</data>
    </edge>
    <edge source="MEX" target="HKG">
      <data key="d0">3894146</data>
    </edge>
    <edge source="MEX" target="IDN">
      <data key="d0">1336771</data>
    </edge>
    <edge source="MEX" target="ISR">
      <data key="d0">141455</data>
    </edge>
    <edge source="MEX" target="ITA">
      <data key="d0">12773384</data>
    </edge>
    <edge source="MEX" target="JAM">
      <data key="d0">719165</data>
    </edge>
    <edge source="MEX" target="JPN">
      <data key="d0">6043757</data>
    </edge>
    <edge source="MEX" target="KAZ">
      <data key="d0">612049</data>
    </edge>
    <edge source="MEX" target="JOR">
      <data key="d0">16173</data>
    </edge>
    <edge source="MEX" target="KOR">
      <data key="d0">1770017</data>
    </edge>
    <edge source="MEX" target="MYS">
      <data key="d0">1701128</data>
    </edge>
    <edge source="MEX" target="NLD">
      <data key="d0">13834916</data>
    </edge>
    <edge source="MEX" target="NZL">
      <data key="d0">62025</data>
    </edge>
    <edge source="MEX" target="NIC">
      <data key="d0">2857561</data>
    </edge>
    <edge source="MEX" target="NOR">
      <data key="d0">38511</data>
    </edge>
    <edge source="MEX" target="PAK">
      <data key="d0">204906</data>
    </edge>
    <edge source="MEX" target="PAN">
      <data key="d0">5593977</data>
    </edge>
    <edge source="MEX" target="PRY">
      <data key="d0">216189</data>
    </edge>
    <edge source="MEX" target="PER">
      <data key="d0">5222818</data>
    </edge>
    <edge source="MEX" target="PHL">
      <data key="d0">1088048</data>
    </edge>
    <edge source="MEX" target="PRT">
      <data key="d0">13232</data>
    </edge>
    <edge source="MEX" target="RUS">
      <data key="d0">293175</data>
    </edge>
    <edge source="MEX" target="SAU">
      <data key="d0">122753</data>
    </edge>
    <edge source="MEX" target="IND">
      <data key="d0">217463</data>
    </edge>
    <edge source="MEX" target="SGP">
      <data key="d0">866628</data>
    </edge>
    <edge source="MEX" target="VNM">
      <data key="d0">288717</data>
    </edge>
    <edge source="MEX" target="ZAF">
      <data key="d0">133989</data>
    </edge>
    <edge source="MEX" target="ESP">
      <data key="d0">5127548</data>
    </edge>
    <edge source="MEX" target="SWE">
      <data key="d0">478129</data>
    </edge>
    <edge source="MEX" target="CHE">
      <data key="d0">151931</data>
    </edge>
    <edge source="MEX" target="THA">
      <data key="d0">282663</data>
    </edge>
    <edge source="MEX" target="ARE">
      <data key="d0">607638</data>
    </edge>
    <edge source="MEX" target="TUR">
      <data key="d0">1091853</data>
    </edge>
    <edge source="MEX" target="EGY">
      <data key="d0">42285</data>
    </edge>
    <edge source="MEX" target="GBR">
      <data key="d0">12549906</data>
    </edge>
    <edge source="MEX" target="USA">
      <data key="d0">4006590188</data>
    </edge>
    <edge source="MEX" target="URY">
      <data key="d0">1037820</data>
    </edge>
    <edge source="OMN" target="CAN">
      <data key="d0">29220</data>
    </edge>
    <edge source="OMN" target="CHN">
      <data key="d0">109299</data>
    </edge>
    <edge source="OMN" target="DEU">
      <data key="d0">13027</data>
    </edge>
    <edge source="OMN" target="ITA">
      <data key="d0">72672</data>
    </edge>
    <edge source="OMN" target="JOR">
      <data key="d0">25514</data>
    </edge>
    <edge source="OMN" target="LBN">
      <data key="d0">24666</data>
    </edge>
    <edge source="OMN" target="MYS">
      <data key="d0">20154</data>
    </edge>
    <edge source="OMN" target="PAK">
      <data key="d0">29634</data>
    </edge>
    <edge source="OMN" target="SAU">
      <data key="d0">2234532</data>
    </edge>
    <edge source="OMN" target="IND">
      <data key="d0">179934</data>
    </edge>
    <edge source="OMN" target="ESP">
      <data key="d0">86744</data>
    </edge>
    <edge source="OMN" target="SWE">
      <data key="d0">20260</data>
    </edge>
    <edge source="OMN" target="ARE">
      <data key="d0">1850737</data>
    </edge>
    <edge source="OMN" target="TUR">
      <data key="d0">65889</data>
    </edge>
    <edge source="OMN" target="GBR">
      <data key="d0">15301</data>
    </edge>
    <edge source="OMN" target="USA">
      <data key="d0">5570360</data>
    </edge>
    <edge source="NZL" target="AUS">
      <data key="d0">158797582</data>
    </edge>
    <edge source="NZL" target="AUT">
      <data key="d0">27802</data>
    </edge>
    <edge source="NZL" target="CAN">
      <data key="d0">513707</data>
    </edge>
    <edge source="NZL" target="CHL">
      <data key="d0">56904</data>
    </edge>
    <edge source="NZL" target="CHN">
      <data key="d0">927619</data>
    </edge>
    <edge source="NZL" target="DNK">
      <data key="d0">117345</data>
    </edge>
    <edge source="NZL" target="FIN">
      <data key="d0">38402</data>
    </edge>
    <edge source="NZL" target="FRA">
      <data key="d0">238363</data>
    </edge>
    <edge source="NZL" target="DEU">
      <data key="d0">906705</data>
    </edge>
    <edge source="NZL" target="HKG">
      <data key="d0">496590</data>
    </edge>
    <edge source="NZL" target="IDN">
      <data key="d0">21809</data>
    </edge>
    <edge source="NZL" target="IRL">
      <data key="d0">353857</data>
    </edge>
    <edge source="NZL" target="ISR">
      <data key="d0">59052</data>
    </edge>
    <edge source="NZL" target="ITA">
      <data key="d0">55046</data>
    </edge>
    <edge source="NZL" target="JPN">
      <data key="d0">1070226</data>
    </edge>
    <edge source="NZL" target="KOR">
      <data key="d0">1607358</data>
    </edge>
    <edge source="NZL" target="LBN">
      <data key="d0">46946</data>
    </edge>
    <edge source="NZL" target="MYS">
      <data key="d0">304400</data>
    </edge>
    <edge source="NZL" target="NLD">
      <data key="d0">729567</data>
    </edge>
    <edge source="NZL" target="NOR">
      <data key="d0">200202</data>
    </edge>
    <edge source="NZL" target="PHL">
      <data key="d0">295529</data>
    </edge>
    <edge source="NZL" target="PRT">
      <data key="d0">28819</data>
    </edge>
    <edge source="NZL" target="SAU">
      <data key="d0">20473</data>
    </edge>
    <edge source="NZL" target="IND">
      <data key="d0">91184</data>
    </edge>
    <edge source="NZL" target="SGP">
      <data key="d0">1332463</data>
    </edge>
    <edge source="NZL" target="VNM">
      <data key="d0">83219</data>
    </edge>
    <edge source="NZL" target="ZAF">
      <data key="d0">73753</data>
    </edge>
    <edge source="NZL" target="ESP">
      <data key="d0">214632</data>
    </edge>
    <edge source="NZL" target="SWE">
      <data key="d0">328506</data>
    </edge>
    <edge source="NZL" target="CHE">
      <data key="d0">104241</data>
    </edge>
    <edge source="NZL" target="THA">
      <data key="d0">59697</data>
    </edge>
    <edge source="NZL" target="ARE">
      <data key="d0">730619</data>
    </edge>
    <edge source="NZL" target="UGA">
      <data key="d0">193369</data>
    </edge>
    <edge source="NZL" target="GBR">
      <data key="d0">7442666</data>
    </edge>
    <edge source="NZL" target="USA">
      <data key="d0">3736260</data>
    </edge>
    <edge source="PAN" target="ARG">
      <data key="d0">3288218</data>
    </edge>
    <edge source="PAN" target="AUS">
      <data key="d0">277844</data>
    </edge>
    <edge source="PAN" target="BOL">
      <data key="d0">884169</data>
    </edge>
    <edge source="PAN" target="BRA">
      <data key="d0">2582743</data>
    </edge>
    <edge source="PAN" target="CAN">
      <data key="d0">66097</data>
    </edge>
    <edge source="PAN" target="CHL">
      <data key="d0">52055264</data>
    </edge>
    <edge source="PAN" target="COL">
      <data key="d0">139164501</data>
    </edge>
    <edge source="PAN" target="CRI">
      <data key="d0">83020851</data>
    </edge>
    <edge source="PAN" target="ECU">
      <data key="d0">29554313</data>
    </edge>
    <edge source="PAN" target="SLV">
      <data key="d0">59169223</data>
    </edge>
    <edge source="PAN" target="FRA">
      <data key="d0">3695662</data>
    </edge>
    <edge source="PAN" target="GRC">
      <data key="d0">25388</data>
    </edge>
    <edge source="PAN" target="GTM">
      <data key="d0">35017754</data>
    </edge>
    <edge source="PAN" target="HND">
      <data key="d0">45757348</data>
    </edge>
    <edge source="PAN" target="ISR">
      <data key="d0">887233</data>
    </edge>
    <edge source="PAN" target="CIV">
      <data key="d0">309090</data>
    </edge>
    <edge source="PAN" target="JAM">
      <data key="d0">9559698</data>
    </edge>
    <edge source="PAN" target="JOR">
      <data key="d0">1632258</data>
    </edge>
    <edge source="PAN" target="KOR">
      <data key="d0">194099</data>
    </edge>
    <edge source="PAN" target="LBN">
      <data key="d0">61186</data>
    </edge>
    <edge source="PAN" target="MEX">
      <data key="d0">12004874</data>
    </edge>
    <edge source="PAN" target="NLD">
      <data key="d0">639162</data>
    </edge>
    <edge source="PAN" target="NIC">
      <data key="d0">65733480</data>
    </edge>
    <edge source="PAN" target="PRY">
      <data key="d0">7502361</data>
    </edge>
    <edge source="PAN" target="PER">
      <data key="d0">17277508</data>
    </edge>
    <edge source="PAN" target="SGP">
      <data key="d0">10032</data>
    </edge>
    <edge source="PAN" target="ESP">
      <data key="d0">690966</data>
    </edge>
    <edge source="PAN" target="CHE">
      <data key="d0">42798</data>
    </edge>
    <edge source="PAN" target="ARE">
      <data key="d0">516744</data>
    </edge>
    <edge source="PAN" target="TUR">
      <data key="d0">1506334</data>
    </edge>
    <edge source="PAN" target="EGY">
      <data key="d0">47995</data>
    </edge>
    <edge source="PAN" target="GBR">
      <data key="d0">17037</data>
    </edge>
    <edge source="PAN" target="USA">
      <data key="d0">19170627</data>
    </edge>
    <edge source="PAN" target="URY">
      <data key="d0">18470383</data>
    </edge>
    <edge source="PRY" target="ARG">
      <data key="d0">12041767</data>
    </edge>
    <edge source="PRY" target="BRA">
      <data key="d0">21667848</data>
    </edge>
    <edge source="PRY" target="CHL">
      <data key="d0">1399660</data>
    </edge>
    <edge source="PRY" target="COL">
      <data key="d0">109795</data>
    </edge>
    <edge source="PRY" target="CRI">
      <data key="d0">15863</data>
    </edge>
    <edge source="PRY" target="SLV">
      <data key="d0">42959</data>
    </edge>
    <edge source="PRY" target="DEU">
      <data key="d0">168327</data>
    </edge>
    <edge source="PRY" target="GTM">
      <data key="d0">46401</data>
    </edge>
    <edge source="PRY" target="NIC">
      <data key="d0">19449</data>
    </edge>
    <edge source="PRY" target="PAN">
      <data key="d0">62022</data>
    </edge>
    <edge source="PRY" target="ESP">
      <data key="d0">494286</data>
    </edge>
    <edge source="PRY" target="USA">
      <data key="d0">62571</data>
    </edge>
    <edge source="PRY" target="URY">
      <data key="d0">7695452</data>
    </edge>
    <edge source="PER" target="ARG">
      <data key="d0">18393861</data>
    </edge>
    <edge source="PER" target="AUS">
      <data key="d0">8142896</data>
    </edge>
    <edge source="PER" target="AUT">
      <data key="d0">1379973</data>
    </edge>
    <edge source="PER" target="BEL">
      <data key="d0">1575068</data>
    </edge>
    <edge source="PER" target="BOL">
      <data key="d0">3960580</data>
    </edge>
    <edge source="PER" target="BRA">
      <data key="d0">37121932</data>
    </edge>
    <edge source="PER" target="CAN">
      <data key="d0">20740645</data>
    </edge>
    <edge source="PER" target="CHL">
      <data key="d0">26368844</data>
    </edge>
    <edge source="PER" target="CHN">
      <data key="d0">1327570</data>
    </edge>
    <edge source="PER" target="COL">
      <data key="d0">14357386</data>
    </edge>
    <edge source="PER" target="CRI">
      <data key="d0">3234711</data>
    </edge>
    <edge source="PER" target="CZE">
      <data key="d0">34869</data>
    </edge>
    <edge source="PER" target="DNK">
      <data key="d0">240635</data>
    </edge>
    <edge source="PER" target="ECU">
      <data key="d0">7809511</data>
    </edge>
    <edge source="PER" target="SLV">
      <data key="d0">29094</data>
    </edge>
    <edge source="PER" target="EST">
      <data key="d0">59605</data>
    </edge>
    <edge source="PER" target="FIN">
      <data key="d0">148906</data>
    </edge>
    <edge source="PER" target="FRA">
      <data key="d0">16037178</data>
    </edge>
    <edge source="PER" target="DEU">
      <data key="d0">30482162</data>
    </edge>
    <edge source="PER" target="GTM">
      <data key="d0">78341</data>
    </edge>
    <edge source="PER" target="HND">
      <data key="d0">22135</data>
    </edge>
    <edge source="PER" target="HKG">
      <data key="d0">6968312</data>
    </edge>
    <edge source="PER" target="HUN">
      <data key="d0">89052</data>
    </edge>
    <edge source="PER" target="IDN">
      <data key="d0">268176</data>
    </edge>
    <edge source="PER" target="IRL">
      <data key="d0">200983</data>
    </edge>
    <edge source="PER" target="ISR">
      <data key="d0">41382</data>
    </edge>
    <edge source="PER" target="ITA">
      <data key="d0">8767199</data>
    </edge>
    <edge source="PER" target="JAM">
      <data key="d0">42201</data>
    </edge>
    <edge source="PER" target="JPN">
      <data key="d0">9194205</data>
    </edge>
    <edge source="PER" target="KOR">
      <data key="d0">2255377</data>
    </edge>
    <edge source="PER" target="LBN">
      <data key="d0">17558</data>
    </edge>
    <edge source="PER" target="LTU">
      <data key="d0">147203</data>
    </edge>
    <edge source="PER" target="MYS">
      <data key="d0">541747</data>
    </edge>
    <edge source="PER" target="MEX">
      <data key="d0">12689203</data>
    </edge>
    <edge source="PER" target="NLD">
      <data key="d0">3409033</data>
    </edge>
    <edge source="PER" target="NZL">
      <data key="d0">6497568</data>
    </edge>
    <edge source="PER" target="NIC">
      <data key="d0">16595</data>
    </edge>
    <edge source="PER" target="NOR">
      <data key="d0">921440</data>
    </edge>
    <edge source="PER" target="PAN">
      <data key="d0">2922413</data>
    </edge>
    <edge source="PER" target="PRY">
      <data key="d0">751328</data>
    </edge>
    <edge source="PER" target="PHL">
      <data key="d0">971751</data>
    </edge>
    <edge source="PER" target="POL">
      <data key="d0">39217</data>
    </edge>
    <edge source="PER" target="PRT">
      <data key="d0">132441</data>
    </edge>
    <edge source="PER" target="ROU">
      <data key="d0">61993</data>
    </edge>
    <edge source="PER" target="RUS">
      <data key="d0">36956</data>
    </edge>
    <edge source="PER" target="SAU">
      <data key="d0">35195</data>
    </edge>
    <edge source="PER" target="SGP">
      <data key="d0">658603</data>
    </edge>
    <edge source="PER" target="SVK">
      <data key="d0">10711</data>
    </edge>
    <edge source="PER" target="VNM">
      <data key="d0">242795</data>
    </edge>
    <edge source="PER" target="ESP">
      <data key="d0">6374555</data>
    </edge>
    <edge source="PER" target="SWE">
      <data key="d0">1314887</data>
    </edge>
    <edge source="PER" target="CHE">
      <data key="d0">1608984</data>
    </edge>
    <edge source="PER" target="THA">
      <data key="d0">2174688</data>
    </edge>
    <edge source="PER" target="ARE">
      <data key="d0">130406</data>
    </edge>
    <edge source="PER" target="GBR">
      <data key="d0">13432495</data>
    </edge>
    <edge source="PER" target="USA">
      <data key="d0">572733507</data>
    </edge>
    <edge source="PER" target="URY">
      <data key="d0">927495</data>
    </edge>
    <edge source="PRT" target="ALB">
      <data key="d0">18576</data>
    </edge>
    <edge source="PRT" target="DZA">
      <data key="d0">396569</data>
    </edge>
    <edge source="PRT" target="AZE">
      <data key="d0">114728</data>
    </edge>
    <edge source="PRT" target="ARG">
      <data key="d0">503538</data>
    </edge>
    <edge source="PRT" target="AUS">
      <data key="d0">4084067</data>
    </edge>
    <edge source="PRT" target="AUT">
      <data key="d0">51287808</data>
    </edge>
    <edge source="PRT" target="BEL">
      <data key="d0">64845790</data>
    </edge>
    <edge source="PRT" target="BOL">
      <data key="d0">116074</data>
    </edge>
    <edge source="PRT" target="BRA">
      <data key="d0">2743316</data>
    </edge>
    <edge source="PRT" target="BGR">
      <data key="d0">628368</data>
    </edge>
    <edge source="PRT" target="KHM">
      <data key="d0">45066</data>
    </edge>
    <edge source="PRT" target="CMR">
      <data key="d0">13364</data>
    </edge>
    <edge source="PRT" target="CAN">
      <data key="d0">5892745</data>
    </edge>
    <edge source="PRT" target="LKA">
      <data key="d0">13073</data>
    </edge>
    <edge source="PRT" target="CHL">
      <data key="d0">999143</data>
    </edge>
    <edge source="PRT" target="CHN">
      <data key="d0">8007740</data>
    </edge>
    <edge source="PRT" target="COL">
      <data key="d0">1202683</data>
    </edge>
    <edge source="PRT" target="CRI">
      <data key="d0">56561</data>
    </edge>
    <edge source="PRT" target="HRV">
      <data key="d0">329810</data>
    </edge>
    <edge source="PRT" target="CZE">
      <data key="d0">5423090</data>
    </edge>
    <edge source="PRT" target="DNK">
      <data key="d0">52751303</data>
    </edge>
    <edge source="PRT" target="ECU">
      <data key="d0">176025</data>
    </edge>
    <edge source="PRT" target="SLV">
      <data key="d0">158462</data>
    </edge>
    <edge source="PRT" target="EST">
      <data key="d0">573986</data>
    </edge>
    <edge source="PRT" target="FIN">
      <data key="d0">16506007</data>
    </edge>
    <edge source="PRT" target="FRA">
      <data key="d0">461161112</data>
    </edge>
    <edge source="PRT" target="GEO">
      <data key="d0">135624</data>
    </edge>
    <edge source="PRT" target="DEU">
      <data key="d0">297505089</data>
    </edge>
    <edge source="PRT" target="GHA">
      <data key="d0">56150</data>
    </edge>
    <edge source="PRT" target="GRC">
      <data key="d0">4151136</data>
    </edge>
    <edge source="PRT" target="GTM">
      <data key="d0">184938</data>
    </edge>
    <edge source="PRT" target="HKG">
      <data key="d0">15914702</data>
    </edge>
    <edge source="PRT" target="HUN">
      <data key="d0">878666</data>
    </edge>
    <edge source="PRT" target="IDN">
      <data key="d0">45227</data>
    </edge>
    <edge source="PRT" target="IRL">
      <data key="d0">16690513</data>
    </edge>
    <edge source="PRT" target="ISR">
      <data key="d0">2726205</data>
    </edge>
    <edge source="PRT" target="ITA">
      <data key="d0">130391675</data>
    </edge>
    <edge source="PRT" target="CIV">
      <data key="d0">12139</data>
    </edge>
    <edge source="PRT" target="JPN">
      <data key="d0">5509009</data>
    </edge>
    <edge source="PRT" target="KAZ">
      <data key="d0">496984</data>
    </edge>
    <edge source="PRT" target="JOR">
      <data key="d0">436942</data>
    </edge>
    <edge source="PRT" target="KOR">
      <data key="d0">2919968</data>
    </edge>
    <edge source="PRT" target="LBN">
      <data key="d0">2670857</data>
    </edge>
    <edge source="PRT" target="LVA">
      <data key="d0">1079273</data>
    </edge>
    <edge source="PRT" target="LTU">
      <data key="d0">778946</data>
    </edge>
    <edge source="PRT" target="MYS">
      <data key="d0">731754</data>
    </edge>
    <edge source="PRT" target="MRT">
      <data key="d0">37596</data>
    </edge>
    <edge source="PRT" target="MEX">
      <data key="d0">4863944</data>
    </edge>
    <edge source="PRT" target="MAR">
      <data key="d0">2557636</data>
    </edge>
    <edge source="PRT" target="MOZ">
      <data key="d0">3132967</data>
    </edge>
    <edge source="PRT" target="OMN">
      <data key="d0">142893</data>
    </edge>
    <edge source="PRT" target="NAM">
      <data key="d0">61151</data>
    </edge>
    <edge source="PRT" target="NLD">
      <data key="d0">139653978</data>
    </edge>
    <edge source="PRT" target="NZL">
      <data key="d0">264225</data>
    </edge>
    <edge source="PRT" target="NOR">
      <data key="d0">10896167</data>
    </edge>
    <edge source="PRT" target="PAN">
      <data key="d0">98969</data>
    </edge>
    <edge source="PRT" target="PRY">
      <data key="d0">14520</data>
    </edge>
    <edge source="PRT" target="PER">
      <data key="d0">137087</data>
    </edge>
    <edge source="PRT" target="PHL">
      <data key="d0">793151</data>
    </edge>
    <edge source="PRT" target="POL">
      <data key="d0">5238524</data>
    </edge>
    <edge source="PRT" target="ROU">
      <data key="d0">2142326</data>
    </edge>
    <edge source="PRT" target="RUS">
      <data key="d0">1687391</data>
    </edge>
    <edge source="PRT" target="SAU">
      <data key="d0">7033120</data>
    </edge>
    <edge source="PRT" target="SEN">
      <data key="d0">34214</data>
    </edge>
    <edge source="PRT" target="SRB">
      <data key="d0">101377</data>
    </edge>
    <edge source="PRT" target="IND">
      <data key="d0">1305125</data>
    </edge>
    <edge source="PRT" target="SGP">
      <data key="d0">1397336</data>
    </edge>
    <edge source="PRT" target="SVK">
      <data key="d0">1086865</data>
    </edge>
    <edge source="PRT" target="VNM">
      <data key="d0">96085</data>
    </edge>
    <edge source="PRT" target="SVN">
      <data key="d0">1300873</data>
    </edge>
    <edge source="PRT" target="ZAF">
      <data key="d0">2012210</data>
    </edge>
    <edge source="PRT" target="ESP">
      <data key="d0">1518330560</data>
    </edge>
    <edge source="PRT" target="SWE">
      <data key="d0">88417165</data>
    </edge>
    <edge source="PRT" target="CHE">
      <data key="d0">30003430</data>
    </edge>
    <edge source="PRT" target="THA">
      <data key="d0">347239</data>
    </edge>
    <edge source="PRT" target="ARE">
      <data key="d0">10989207</data>
    </edge>
    <edge source="PRT" target="TUN">
      <data key="d0">18192813</data>
    </edge>
    <edge source="PRT" target="TUR">
      <data key="d0">1221691</data>
    </edge>
    <edge source="PRT" target="UGA">
      <data key="d0">14661</data>
    </edge>
    <edge source="PRT" target="UKR">
      <data key="d0">232074</data>
    </edge>
    <edge source="PRT" target="MKD">
      <data key="d0">24421</data>
    </edge>
    <edge source="PRT" target="EGY">
      <data key="d0">627502</data>
    </edge>
    <edge source="PRT" target="GBR">
      <data key="d0">318050163</data>
    </edge>
    <edge source="PRT" target="USA">
      <data key="d0">97202472</data>
    </edge>
    <edge source="PRT" target="URY">
      <data key="d0">21521</data>
    </edge>
    <edge source="SAU" target="DZA">
      <data key="d0">406982</data>
    </edge>
    <edge source="SAU" target="AUS">
      <data key="d0">188822</data>
    </edge>
    <edge source="SAU" target="BEL">
      <data key="d0">512328</data>
    </edge>
    <edge source="SAU" target="BRA">
      <data key="d0">153885</data>
    </edge>
    <edge source="SAU" target="LKA">
      <data key="d0">160819</data>
    </edge>
    <edge source="SAU" target="BEN">
      <data key="d0">367777</data>
    </edge>
    <edge source="SAU" target="ETH">
      <data key="d0">740355</data>
    </edge>
    <edge source="SAU" target="FRA">
      <data key="d0">133349</data>
    </edge>
    <edge source="SAU" target="DEU">
      <data key="d0">267232</data>
    </edge>
    <edge source="SAU" target="GHA">
      <data key="d0">561400</data>
    </edge>
    <edge source="SAU" target="IDN">
      <data key="d0">52539</data>
    </edge>
    <edge source="SAU" target="ITA">
      <data key="d0">177621</data>
    </edge>
    <edge source="SAU" target="CIV">
      <data key="d0">267232</data>
    </edge>
    <edge source="SAU" target="JOR">
      <data key="d0">590737</data>
    </edge>
    <edge source="SAU" target="LBN">
      <data key="d0">756890</data>
    </edge>
    <edge source="SAU" target="MYS">
      <data key="d0">33604</data>
    </edge>
    <edge source="SAU" target="MRT">
      <data key="d0">787561</data>
    </edge>
    <edge source="SAU" target="MAR">
      <data key="d0">2059714</data>
    </edge>
    <edge source="SAU" target="OMN">
      <data key="d0">2074649</data>
    </edge>
    <edge source="SAU" target="PAK">
      <data key="d0">2708859</data>
    </edge>
    <edge source="SAU" target="PHL">
      <data key="d0">392847</data>
    </edge>
    <edge source="SAU" target="SEN">
      <data key="d0">369911</data>
    </edge>
    <edge source="SAU" target="IND">
      <data key="d0">231761</data>
    </edge>
    <edge source="SAU" target="SGP">
      <data key="d0">35204</data>
    </edge>
    <edge source="SAU" target="ZAF">
      <data key="d0">49872</data>
    </edge>
    <edge source="SAU" target="ESP">
      <data key="d0">12941822</data>
    </edge>
    <edge source="SAU" target="THA">
      <data key="d0">42938</data>
    </edge>
    <edge source="SAU" target="ARE">
      <data key="d0">14678831</data>
    </edge>
    <edge source="SAU" target="TUR">
      <data key="d0">499526</data>
    </edge>
    <edge source="SAU" target="UGA">
      <data key="d0">579002</data>
    </edge>
    <edge source="SAU" target="EGY">
      <data key="d0">324839</data>
    </edge>
    <edge source="SAU" target="GBR">
      <data key="d0">2457895</data>
    </edge>
    <edge source="SAU" target="TZA">
      <data key="d0">968383</data>
    </edge>
    <edge source="SAU" target="USA">
      <data key="d0">625941</data>
    </edge>
    <edge source="THA" target="DZA">
      <data key="d0">529506</data>
    </edge>
    <edge source="THA" target="ARG">
      <data key="d0">8478732</data>
    </edge>
    <edge source="THA" target="AUS">
      <data key="d0">82190903</data>
    </edge>
    <edge source="THA" target="AUT">
      <data key="d0">13500205</data>
    </edge>
    <edge source="THA" target="BEL">
      <data key="d0">166700811</data>
    </edge>
    <edge source="THA" target="BOL">
      <data key="d0">132530</data>
    </edge>
    <edge source="THA" target="BWA">
      <data key="d0">38456</data>
    </edge>
    <edge source="THA" target="BRA">
      <data key="d0">26699635</data>
    </edge>
    <edge source="THA" target="BGR">
      <data key="d0">80392</data>
    </edge>
    <edge source="THA" target="BDI">
      <data key="d0">17839</data>
    </edge>
    <edge source="THA" target="BLR">
      <data key="d0">452201</data>
    </edge>
    <edge source="THA" target="KHM">
      <data key="d0">12455733</data>
    </edge>
    <edge source="THA" target="CMR">
      <data key="d0">546721</data>
    </edge>
    <edge source="THA" target="CAN">
      <data key="d0">50629681</data>
    </edge>
    <edge source="THA" target="LKA">
      <data key="d0">6833940</data>
    </edge>
    <edge source="THA" target="CHL">
      <data key="d0">8795179</data>
    </edge>
    <edge source="THA" target="CHN">
      <data key="d0">103735123</data>
    </edge>
    <edge source="THA" target="COL">
      <data key="d0">9135892</data>
    </edge>
    <edge source="THA" target="CRI">
      <data key="d0">1301074</data>
    </edge>
    <edge source="THA" target="HRV">
      <data key="d0">543678</data>
    </edge>
    <edge source="THA" target="CZE">
      <data key="d0">2781032</data>
    </edge>
    <edge source="THA" target="BEN">
      <data key="d0">160229</data>
    </edge>
    <edge source="THA" target="DNK">
      <data key="d0">9320050</data>
    </edge>
    <edge source="THA" target="ECU">
      <data key="d0">182071</data>
    </edge>
    <edge source="THA" target="SLV">
      <data key="d0">67437</data>
    </edge>
    <edge source="THA" target="ETH">
      <data key="d0">2819364</data>
    </edge>
    <edge source="THA" target="EST">
      <data key="d0">154735</data>
    </edge>
    <edge source="THA" target="FIN">
      <data key="d0">2253169</data>
    </edge>
    <edge source="THA" target="FRA">
      <data key="d0">104959762</data>
    </edge>
    <edge source="THA" target="GEO">
      <data key="d0">29864</data>
    </edge>
    <edge source="THA" target="GMB">
      <data key="d0">207491</data>
    </edge>
    <edge source="THA" target="DEU">
      <data key="d0">166899357</data>
    </edge>
    <edge source="THA" target="GHA">
      <data key="d0">2530054</data>
    </edge>
    <edge source="THA" target="GRC">
      <data key="d0">6261706</data>
    </edge>
    <edge source="THA" target="GTM">
      <data key="d0">98759</data>
    </edge>
    <edge source="THA" target="HND">
      <data key="d0">66600</data>
    </edge>
    <edge source="THA" target="HKG">
      <data key="d0">74191256</data>
    </edge>
    <edge source="THA" target="HUN">
      <data key="d0">1429510</data>
    </edge>
    <edge source="THA" target="IDN">
      <data key="d0">9004566</data>
    </edge>
    <edge source="THA" target="IRL">
      <data key="d0">4486081</data>
    </edge>
    <edge source="THA" target="ISR">
      <data key="d0">19858714</data>
    </edge>
    <edge source="THA" target="ITA">
      <data key="d0">60519680</data>
    </edge>
    <edge source="THA" target="CIV">
      <data key="d0">448535</data>
    </edge>
    <edge source="THA" target="JAM">
      <data key="d0">202248</data>
    </edge>
    <edge source="THA" target="JPN">
      <data key="d0">456013513</data>
    </edge>
    <edge source="THA" target="KAZ">
      <data key="d0">439645</data>
    </edge>
    <edge source="THA" target="JOR">
      <data key="d0">178320</data>
    </edge>
    <edge source="THA" target="KOR">
      <data key="d0">49412536</data>
    </edge>
    <edge source="THA" target="KGZ">
      <data key="d0">21218</data>
    </edge>
    <edge source="THA" target="LBN">
      <data key="d0">2174583</data>
    </edge>
    <edge source="THA" target="LVA">
      <data key="d0">1685130</data>
    </edge>
    <edge source="THA" target="LTU">
      <data key="d0">864805</data>
    </edge>
    <edge source="THA" target="MDG">
      <data key="d0">327618</data>
    </edge>
    <edge source="THA" target="MWI">
      <data key="d0">221191</data>
    </edge>
    <edge source="THA" target="MYS">
      <data key="d0">33910134</data>
    </edge>
    <edge source="THA" target="MRT">
      <data key="d0">48668</data>
    </edge>
    <edge source="THA" target="MUS">
      <data key="d0">2025705</data>
    </edge>
    <edge source="THA" target="MEX">
      <data key="d0">23761859</data>
    </edge>
    <edge source="THA" target="MAR">
      <data key="d0">1095358</data>
    </edge>
    <edge source="THA" target="MOZ">
      <data key="d0">915327</data>
    </edge>
    <edge source="THA" target="OMN">
      <data key="d0">1792941</data>
    </edge>
    <edge source="THA" target="NAM">
      <data key="d0">300687</data>
    </edge>
    <edge source="THA" target="NLD">
      <data key="d0">52307127</data>
    </edge>
    <edge source="THA" target="NZL">
      <data key="d0">7418378</data>
    </edge>
    <edge source="THA" target="NIC">
      <data key="d0">58982</data>
    </edge>
    <edge source="THA" target="NOR">
      <data key="d0">9777044</data>
    </edge>
    <edge source="THA" target="PAK">
      <data key="d0">4337679</data>
    </edge>
    <edge source="THA" target="PAN">
      <data key="d0">6964945</data>
    </edge>
    <edge source="THA" target="PRY">
      <data key="d0">357123</data>
    </edge>
    <edge source="THA" target="PER">
      <data key="d0">3465070</data>
    </edge>
    <edge source="THA" target="PHL">
      <data key="d0">21561695</data>
    </edge>
    <edge source="THA" target="POL">
      <data key="d0">8316806</data>
    </edge>
    <edge source="THA" target="PRT">
      <data key="d0">6838393</data>
    </edge>
    <edge source="THA" target="ROU">
      <data key="d0">819277</data>
    </edge>
    <edge source="THA" target="RUS">
      <data key="d0">13477690</data>
    </edge>
    <edge source="THA" target="SAU">
      <data key="d0">18115705</data>
    </edge>
    <edge source="THA" target="SEN">
      <data key="d0">1235020</data>
    </edge>
    <edge source="THA" target="SRB">
      <data key="d0">88502</data>
    </edge>
    <edge source="THA" target="IND">
      <data key="d0">17273393</data>
    </edge>
    <edge source="THA" target="SGP">
      <data key="d0">40771068</data>
    </edge>
    <edge source="THA" target="SVK">
      <data key="d0">315587</data>
    </edge>
    <edge source="THA" target="VNM">
      <data key="d0">21171032</data>
    </edge>
    <edge source="THA" target="SVN">
      <data key="d0">5299199</data>
    </edge>
    <edge source="THA" target="ZAF">
      <data key="d0">9965192</data>
    </edge>
    <edge source="THA" target="ZWE">
      <data key="d0">153994</data>
    </edge>
    <edge source="THA" target="ESP">
      <data key="d0">34204417</data>
    </edge>
    <edge source="THA" target="SWE">
      <data key="d0">21652537</data>
    </edge>
    <edge source="THA" target="CHE">
      <data key="d0">5504282</data>
    </edge>
    <edge source="THA" target="TGO">
      <data key="d0">3598985</data>
    </edge>
    <edge source="THA" target="ARE">
      <data key="d0">59586530</data>
    </edge>
    <edge source="THA" target="TUN">
      <data key="d0">2709995</data>
    </edge>
    <edge source="THA" target="TUR">
      <data key="d0">7869497</data>
    </edge>
    <edge source="THA" target="UGA">
      <data key="d0">416933</data>
    </edge>
    <edge source="THA" target="UKR">
      <data key="d0">2355668</data>
    </edge>
    <edge source="THA" target="EGY">
      <data key="d0">1962160</data>
    </edge>
    <edge source="THA" target="GBR">
      <data key="d0">92140904</data>
    </edge>
    <edge source="THA" target="TZA">
      <data key="d0">6210154</data>
    </edge>
    <edge source="THA" target="USA">
      <data key="d0">1344224962</data>
    </edge>
    <edge source="THA" target="BFA">
      <data key="d0">121444</data>
    </edge>
    <edge source="THA" target="URY">
      <data key="d0">1486537</data>
    </edge>
    <edge source="URY" target="ARG">
      <data key="d0">5715883</data>
    </edge>
    <edge source="URY" target="BEL">
      <data key="d0">40856</data>
    </edge>
    <edge source="URY" target="BRA">
      <data key="d0">924634</data>
    </edge>
    <edge source="URY" target="CAN">
      <data key="d0">46901</data>
    </edge>
    <edge source="URY" target="CHL">
      <data key="d0">1117199</data>
    </edge>
    <edge source="URY" target="COL">
      <data key="d0">23754</data>
    </edge>
    <edge source="URY" target="FRA">
      <data key="d0">183657</data>
    </edge>
    <edge source="URY" target="DEU">
      <data key="d0">477832</data>
    </edge>
    <edge source="URY" target="HND">
      <data key="d0">208662</data>
    </edge>
    <edge source="URY" target="HKG">
      <data key="d0">88296</data>
    </edge>
    <edge source="URY" target="ITA">
      <data key="d0">158818</data>
    </edge>
    <edge source="URY" target="JPN">
      <data key="d0">63602</data>
    </edge>
    <edge source="URY" target="KOR">
      <data key="d0">22407</data>
    </edge>
    <edge source="URY" target="MYS">
      <data key="d0">124560</data>
    </edge>
    <edge source="URY" target="MEX">
      <data key="d0">885355</data>
    </edge>
    <edge source="URY" target="NLD">
      <data key="d0">52135</data>
    </edge>
    <edge source="URY" target="PRY">
      <data key="d0">275168</data>
    </edge>
    <edge source="URY" target="PER">
      <data key="d0">17215</data>
    </edge>
    <edge source="URY" target="PHL">
      <data key="d0">11587</data>
    </edge>
    <edge source="URY" target="RUS">
      <data key="d0">13384</data>
    </edge>
    <edge source="URY" target="ESP">
      <data key="d0">100876</data>
    </edge>
    <edge source="URY" target="SWE">
      <data key="d0">58214</data>
    </edge>
    <edge source="URY" target="CHE">
      <data key="d0">25594</data>
    </edge>
    <edge source="URY" target="GBR">
      <data key="d0">441698</data>
    </edge>
    <edge source="URY" target="USA">
      <data key="d0">967386</data>
    </edge>
    <edge source="CAN" target="ALB">
      <data key="d0">10338</data>
    </edge>
    <edge source="CAN" target="DZA">
      <data key="d0">39500</data>
    </edge>
    <edge source="CAN" target="ARG">
      <data key="d0">74283</data>
    </edge>
    <edge source="CAN" target="AUS">
      <data key="d0">12465755</data>
    </edge>
    <edge source="CAN" target="AUT">
      <data key="d0">819089</data>
    </edge>
    <edge source="CAN" target="ARM">
      <data key="d0">118740</data>
    </edge>
    <edge source="CAN" target="BEL">
      <data key="d0">1125868</data>
    </edge>
    <edge source="CAN" target="BOL">
      <data key="d0">181175</data>
    </edge>
    <edge source="CAN" target="BRA">
      <data key="d0">661632</data>
    </edge>
    <edge source="CAN" target="BGR">
      <data key="d0">100106</data>
    </edge>
    <edge source="CAN" target="KHM">
      <data key="d0">34224</data>
    </edge>
    <edge source="CAN" target="LKA">
      <data key="d0">187491</data>
    </edge>
    <edge source="CAN" target="CHL">
      <data key="d0">1613391</data>
    </edge>
    <edge source="CAN" target="CHN">
      <data key="d0">6504662</data>
    </edge>
    <edge source="CAN" target="COL">
      <data key="d0">264533</data>
    </edge>
    <edge source="CAN" target="CRI">
      <data key="d0">329013</data>
    </edge>
    <edge source="CAN" target="HRV">
      <data key="d0">39922</data>
    </edge>
    <edge source="CAN" target="CZE">
      <data key="d0">270324</data>
    </edge>
    <edge source="CAN" target="BEN">
      <data key="d0">37581</data>
    </edge>
    <edge source="CAN" target="DNK">
      <data key="d0">2197718</data>
    </edge>
    <edge source="CAN" target="ECU">
      <data key="d0">135041</data>
    </edge>
    <edge source="CAN" target="SLV">
      <data key="d0">639749</data>
    </edge>
    <edge source="CAN" target="ETH">
      <data key="d0">27346</data>
    </edge>
    <edge source="CAN" target="EST">
      <data key="d0">18286</data>
    </edge>
    <edge source="CAN" target="FIN">
      <data key="d0">1574830</data>
    </edge>
    <edge source="CAN" target="FRA">
      <data key="d0">5481420</data>
    </edge>
    <edge source="CAN" target="DEU">
      <data key="d0">20004495</data>
    </edge>
    <edge source="CAN" target="GHA">
      <data key="d0">53045</data>
    </edge>
    <edge source="CAN" target="GRC">
      <data key="d0">225706</data>
    </edge>
    <edge source="CAN" target="GTM">
      <data key="d0">383850</data>
    </edge>
    <edge source="CAN" target="HND">
      <data key="d0">36730</data>
    </edge>
    <edge source="CAN" target="HKG">
      <data key="d0">6239609</data>
    </edge>
    <edge source="CAN" target="HUN">
      <data key="d0">449746</data>
    </edge>
    <edge source="CAN" target="IDN">
      <data key="d0">1188282</data>
    </edge>
    <edge source="CAN" target="IRL">
      <data key="d0">602151</data>
    </edge>
    <edge source="CAN" target="ISR">
      <data key="d0">6069626</data>
    </edge>
    <edge source="CAN" target="ITA">
      <data key="d0">4221513</data>
    </edge>
    <edge source="CAN" target="JAM">
      <data key="d0">65170</data>
    </edge>
    <edge source="CAN" target="JPN">
      <data key="d0">23567839</data>
    </edge>
    <edge source="CAN" target="KAZ">
      <data key="d0">24402</data>
    </edge>
    <edge source="CAN" target="JOR">
      <data key="d0">377256</data>
    </edge>
    <edge source="CAN" target="KOR">
      <data key="d0">11684959</data>
    </edge>
    <edge source="CAN" target="LBN">
      <data key="d0">689514</data>
    </edge>
    <edge source="CAN" target="LVA">
      <data key="d0">74711</data>
    </edge>
    <edge source="CAN" target="LTU">
      <data key="d0">276814</data>
    </edge>
    <edge source="CAN" target="MDG">
      <data key="d0">26166</data>
    </edge>
    <edge source="CAN" target="MYS">
      <data key="d0">846090</data>
    </edge>
    <edge source="CAN" target="MRT">
      <data key="d0">11602</data>
    </edge>
    <edge source="CAN" target="MEX">
      <data key="d0">4404563</data>
    </edge>
    <edge source="CAN" target="MAR">
      <data key="d0">66748</data>
    </edge>
    <edge source="CAN" target="MOZ">
      <data key="d0">10747</data>
    </edge>
    <edge source="CAN" target="OMN">
      <data key="d0">351499</data>
    </edge>
    <edge source="CAN" target="NLD">
      <data key="d0">74876368</data>
    </edge>
    <edge source="CAN" target="NZL">
      <data key="d0">2874349</data>
    </edge>
    <edge source="CAN" target="NIC">
      <data key="d0">16747</data>
    </edge>
    <edge source="CAN" target="NOR">
      <data key="d0">2974759</data>
    </edge>
    <edge source="CAN" target="PAK">
      <data key="d0">517611</data>
    </edge>
    <edge source="CAN" target="PAN">
      <data key="d0">1362737</data>
    </edge>
    <edge source="CAN" target="PER">
      <data key="d0">127921</data>
    </edge>
    <edge source="CAN" target="PHL">
      <data key="d0">164036</data>
    </edge>
    <edge source="CAN" target="POL">
      <data key="d0">418831</data>
    </edge>
    <edge source="CAN" target="PRT">
      <data key="d0">109818</data>
    </edge>
    <edge source="CAN" target="ROU">
      <data key="d0">128519</data>
    </edge>
    <edge source="CAN" target="RUS">
      <data key="d0">2556930</data>
    </edge>
    <edge source="CAN" target="SAU">
      <data key="d0">2211241</data>
    </edge>
    <edge source="CAN" target="SEN">
      <data key="d0">74116</data>
    </edge>
    <edge source="CAN" target="SRB">
      <data key="d0">27256</data>
    </edge>
    <edge source="CAN" target="IND">
      <data key="d0">577164</data>
    </edge>
    <edge source="CAN" target="SGP">
      <data key="d0">1616220</data>
    </edge>
    <edge source="CAN" target="SVK">
      <data key="d0">15462</data>
    </edge>
    <edge source="CAN" target="VNM">
      <data key="d0">439301</data>
    </edge>
    <edge source="CAN" target="SVN">
      <data key="d0">39366</data>
    </edge>
    <edge source="CAN" target="ZAF">
      <data key="d0">1008904</data>
    </edge>
    <edge source="CAN" target="ESP">
      <data key="d0">4528539</data>
    </edge>
    <edge source="CAN" target="SWE">
      <data key="d0">1905614</data>
    </edge>
    <edge source="CAN" target="CHE">
      <data key="d0">5234433</data>
    </edge>
    <edge source="CAN" target="THA">
      <data key="d0">303782</data>
    </edge>
    <edge source="CAN" target="ARE">
      <data key="d0">5526471</data>
    </edge>
    <edge source="CAN" target="TUN">
      <data key="d0">41887</data>
    </edge>
    <edge source="CAN" target="TUR">
      <data key="d0">505337</data>
    </edge>
    <edge source="CAN" target="UKR">
      <data key="d0">673698</data>
    </edge>
    <edge source="CAN" target="MKD">
      <data key="d0">15501</data>
    </edge>
    <edge source="CAN" target="EGY">
      <data key="d0">248620</data>
    </edge>
    <edge source="CAN" target="GBR">
      <data key="d0">20527748</data>
    </edge>
    <edge source="CAN" target="TZA">
      <data key="d0">22987</data>
    </edge>
    <edge source="CAN" target="USA">
      <data key="d0">1053484504</data>
    </edge>
    <edge source="CAN" target="BFA">
      <data key="d0">28953</data>
    </edge>
    <edge source="CAN" target="URY">
      <data key="d0">809765</data>
    </edge>
    <edge source="LKA" target="ARG">
      <data key="d0">4847189</data>
    </edge>
    <edge source="LKA" target="AUS">
      <data key="d0">58519427</data>
    </edge>
    <edge source="LKA" target="AUT">
      <data key="d0">8395685</data>
    </edge>
    <edge source="LKA" target="ARM">
      <data key="d0">15350</data>
    </edge>
    <edge source="LKA" target="BEL">
      <data key="d0">220685790</data>
    </edge>
    <edge source="LKA" target="BOL">
      <data key="d0">24941</data>
    </edge>
    <edge source="LKA" target="BRA">
      <data key="d0">31285661</data>
    </edge>
    <edge source="LKA" target="KHM">
      <data key="d0">321512</data>
    </edge>
    <edge source="LKA" target="CAN">
      <data key="d0">102694741</data>
    </edge>
    <edge source="LKA" target="CHL">
      <data key="d0">6543616</data>
    </edge>
    <edge source="LKA" target="CHN">
      <data key="d0">66147211</data>
    </edge>
    <edge source="LKA" target="COL">
      <data key="d0">1798740</data>
    </edge>
    <edge source="LKA" target="CRI">
      <data key="d0">438450</data>
    </edge>
    <edge source="LKA" target="HRV">
      <data key="d0">865752</data>
    </edge>
    <edge source="LKA" target="CZE">
      <data key="d0">7340620</data>
    </edge>
    <edge source="LKA" target="DNK">
      <data key="d0">8838595</data>
    </edge>
    <edge source="LKA" target="ECU">
      <data key="d0">247170</data>
    </edge>
    <edge source="LKA" target="EST">
      <data key="d0">776800</data>
    </edge>
    <edge source="LKA" target="FIN">
      <data key="d0">4467742</data>
    </edge>
    <edge source="LKA" target="FRA">
      <data key="d0">77986133</data>
    </edge>
    <edge source="LKA" target="DEU">
      <data key="d0">230630736</data>
    </edge>
    <edge source="LKA" target="GHA">
      <data key="d0">300986</data>
    </edge>
    <edge source="LKA" target="GRC">
      <data key="d0">555602</data>
    </edge>
    <edge source="LKA" target="GTM">
      <data key="d0">122905</data>
    </edge>
    <edge source="LKA" target="HND">
      <data key="d0">266793</data>
    </edge>
    <edge source="LKA" target="HKG">
      <data key="d0">32993094</data>
    </edge>
    <edge source="LKA" target="HUN">
      <data key="d0">590006</data>
    </edge>
    <edge source="LKA" target="IDN">
      <data key="d0">9514430</data>
    </edge>
    <edge source="LKA" target="IRL">
      <data key="d0">10115574</data>
    </edge>
    <edge source="LKA" target="ISR">
      <data key="d0">1826221</data>
    </edge>
    <edge source="LKA" target="ITA">
      <data key="d0">355599858</data>
    </edge>
    <edge source="LKA" target="CIV">
      <data key="d0">324035</data>
    </edge>
    <edge source="LKA" target="JAM">
      <data key="d0">19490</data>
    </edge>
    <edge source="LKA" target="JPN">
      <data key="d0">47732287</data>
    </edge>
    <edge source="LKA" target="JOR">
      <data key="d0">131763</data>
    </edge>
    <edge source="LKA" target="KOR">
      <data key="d0">33683682</data>
    </edge>
    <edge source="LKA" target="LBN">
      <data key="d0">6108674</data>
    </edge>
    <edge source="LKA" target="LVA">
      <data key="d0">73761</data>
    </edge>
    <edge source="LKA" target="LTU">
      <data key="d0">94256</data>
    </edge>
    <edge source="LKA" target="MDG">
      <data key="d0">26187</data>
    </edge>
    <edge source="LKA" target="MYS">
      <data key="d0">7534634</data>
    </edge>
    <edge source="LKA" target="MUS">
      <data key="d0">89678</data>
    </edge>
    <edge source="LKA" target="MEX">
      <data key="d0">30844571</data>
    </edge>
    <edge source="LKA" target="MDA">
      <data key="d0">37667</data>
    </edge>
    <edge source="LKA" target="MAR">
      <data key="d0">1196403</data>
    </edge>
    <edge source="LKA" target="OMN">
      <data key="d0">518210</data>
    </edge>
    <edge source="LKA" target="NLD">
      <data key="d0">103311236</data>
    </edge>
    <edge source="LKA" target="NZL">
      <data key="d0">4404800</data>
    </edge>
    <edge source="LKA" target="NOR">
      <data key="d0">8878258</data>
    </edge>
    <edge source="LKA" target="PAK">
      <data key="d0">3570155</data>
    </edge>
    <edge source="LKA" target="PAN">
      <data key="d0">7685086</data>
    </edge>
    <edge source="LKA" target="PRY">
      <data key="d0">36136</data>
    </edge>
    <edge source="LKA" target="PER">
      <data key="d0">3083996</data>
    </edge>
    <edge source="LKA" target="PHL">
      <data key="d0">3937299</data>
    </edge>
    <edge source="LKA" target="POL">
      <data key="d0">11435685</data>
    </edge>
    <edge source="LKA" target="PRT">
      <data key="d0">1877262</data>
    </edge>
    <edge source="LKA" target="ROU">
      <data key="d0">52045</data>
    </edge>
    <edge source="LKA" target="RUS">
      <data key="d0">25869724</data>
    </edge>
    <edge source="LKA" target="SAU">
      <data key="d0">11514861</data>
    </edge>
    <edge source="LKA" target="SEN">
      <data key="d0">181761</data>
    </edge>
    <edge source="LKA" target="SRB">
      <data key="d0">97226</data>
    </edge>
    <edge source="LKA" target="IND">
      <data key="d0">45020442</data>
    </edge>
    <edge source="LKA" target="SGP">
      <data key="d0">9267957</data>
    </edge>
    <edge source="LKA" target="SVK">
      <data key="d0">33187697</data>
    </edge>
    <edge source="LKA" target="VNM">
      <data key="d0">1081393</data>
    </edge>
    <edge source="LKA" target="SVN">
      <data key="d0">517899</data>
    </edge>
    <edge source="LKA" target="ZAF">
      <data key="d0">7949634</data>
    </edge>
    <edge source="LKA" target="ESP">
      <data key="d0">45520254</data>
    </edge>
    <edge source="LKA" target="SWE">
      <data key="d0">41552870</data>
    </edge>
    <edge source="LKA" target="CHE">
      <data key="d0">7520715</data>
    </edge>
    <edge source="LKA" target="THA">
      <data key="d0">4046666</data>
    </edge>
    <edge source="LKA" target="TGO">
      <data key="d0">49974</data>
    </edge>
    <edge source="LKA" target="ARE">
      <data key="d0">48945694</data>
    </edge>
    <edge source="LKA" target="TUN">
      <data key="d0">66789</data>
    </edge>
    <edge source="LKA" target="TUR">
      <data key="d0">11869161</data>
    </edge>
    <edge source="LKA" target="UGA">
      <data key="d0">44730</data>
    </edge>
    <edge source="LKA" target="UKR">
      <data key="d0">693567</data>
    </edge>
    <edge source="LKA" target="EGY">
      <data key="d0">376475</data>
    </edge>
    <edge source="LKA" target="GBR">
      <data key="d0">834900607</data>
    </edge>
    <edge source="LKA" target="USA">
      <data key="d0">2154537627</data>
    </edge>
    <edge source="LKA" target="BFA">
      <data key="d0">10886</data>
    </edge>
    <edge source="LKA" target="URY">
      <data key="d0">1303563</data>
    </edge>
    <edge source="CHN" target="ALB">
      <data key="d0">22680440</data>
    </edge>
    <edge source="CHN" target="DZA">
      <data key="d0">613075334</data>
    </edge>
    <edge source="CHN" target="AZE">
      <data key="d0">71319399</data>
    </edge>
    <edge source="CHN" target="ARG">
      <data key="d0">263790995</data>
    </edge>
    <edge source="CHN" target="AUS">
      <data key="d0">3706469122</data>
    </edge>
    <edge source="CHN" target="AUT">
      <data key="d0">150007622</data>
    </edge>
    <edge source="CHN" target="ARM">
      <data key="d0">852429</data>
    </edge>
    <edge source="CHN" target="BEL">
      <data key="d0">1557418933</data>
    </edge>
    <edge source="CHN" target="BOL">
      <data key="d0">3089191</data>
    </edge>
    <edge source="CHN" target="BWA">
      <data key="d0">28432390</data>
    </edge>
    <edge source="CHN" target="BRA">
      <data key="d0">990818123</data>
    </edge>
    <edge source="CHN" target="BGR">
      <data key="d0">33771454</data>
    </edge>
    <edge source="CHN" target="BDI">
      <data key="d0">3748344</data>
    </edge>
    <edge source="CHN" target="BLR">
      <data key="d0">7786684</data>
    </edge>
    <edge source="CHN" target="KHM">
      <data key="d0">124211818</data>
    </edge>
    <edge source="CHN" target="CMR">
      <data key="d0">109440897</data>
    </edge>
    <edge source="CHN" target="CAN">
      <data key="d0">2751346723</data>
    </edge>
    <edge source="CHN" target="CAF">
      <data key="d0">1395623</data>
    </edge>
    <edge source="CHN" target="LKA">
      <data key="d0">99426676</data>
    </edge>
    <edge source="CHN" target="CHL">
      <data key="d0">2313575995</data>
    </edge>
    <edge source="CHN" target="COL">
      <data key="d0">367785309</data>
    </edge>
    <edge source="CHN" target="CRI">
      <data key="d0">48020295</data>
    </edge>
    <edge source="CHN" target="HRV">
      <data key="d0">90409858</data>
    </edge>
    <edge source="CHN" target="CZE">
      <data key="d0">202083549</data>
    </edge>
    <edge source="CHN" target="BEN">
      <data key="d0">30410550</data>
    </edge>
    <edge source="CHN" target="DNK">
      <data key="d0">1110115679</data>
    </edge>
    <edge source="CHN" target="ECU">
      <data key="d0">39630820</data>
    </edge>
    <edge source="CHN" target="SLV">
      <data key="d0">64541817</data>
    </edge>
    <edge source="CHN" target="ETH">
      <data key="d0">569676909</data>
    </edge>
    <edge source="CHN" target="EST">
      <data key="d0">51149873</data>
    </edge>
    <edge source="CHN" target="FIN">
      <data key="d0">406887276</data>
    </edge>
    <edge source="CHN" target="FRA">
      <data key="d0">3958478856</data>
    </edge>
    <edge source="CHN" target="GEO">
      <data key="d0">32487014</data>
    </edge>
    <edge source="CHN" target="GMB">
      <data key="d0">10693571</data>
    </edge>
    <edge source="CHN" target="PSE">
      <data key="d0">3685266</data>
    </edge>
    <edge source="CHN" target="DEU">
      <data key="d0">6300551417</data>
    </edge>
    <edge source="CHN" target="GHA">
      <data key="d0">331969698</data>
    </edge>
    <edge source="CHN" target="GRC">
      <data key="d0">370672634</data>
    </edge>
    <edge source="CHN" target="GTM">
      <data key="d0">87992285</data>
    </edge>
    <edge source="CHN" target="HND">
      <data key="d0">22560857</data>
    </edge>
    <edge source="CHN" target="HKG">
      <data key="d0">8681755876</data>
    </edge>
    <edge source="CHN" target="HUN">
      <data key="d0">85445913</data>
    </edge>
    <edge source="CHN" target="IDN">
      <data key="d0">617152348</data>
    </edge>
    <edge source="CHN" target="IRL">
      <data key="d0">218787185</data>
    </edge>
    <edge source="CHN" target="ISR">
      <data key="d0">1216303312</data>
    </edge>
    <edge source="CHN" target="ITA">
      <data key="d0">2750842837</data>
    </edge>
    <edge source="CHN" target="CIV">
      <data key="d0">90672583</data>
    </edge>
    <edge source="CHN" target="JAM">
      <data key="d0">63998522</data>
    </edge>
    <edge source="CHN" target="JPN">
      <data key="d0">16043730312</data>
    </edge>
    <edge source="CHN" target="KAZ">
      <data key="d0">1404044504</data>
    </edge>
    <edge source="CHN" target="JOR">
      <data key="d0">553481272</data>
    </edge>
    <edge source="CHN" target="KOR">
      <data key="d0">4986162275</data>
    </edge>
    <edge source="CHN" target="KGZ">
      <data key="d0">2638385403</data>
    </edge>
    <edge source="CHN" target="LBN">
      <data key="d0">120623620</data>
    </edge>
    <edge source="CHN" target="LVA">
      <data key="d0">62314317</data>
    </edge>
    <edge source="CHN" target="LTU">
      <data key="d0">39295248</data>
    </edge>
    <edge source="CHN" target="MDG">
      <data key="d0">97166880</data>
    </edge>
    <edge source="CHN" target="MWI">
      <data key="d0">48650049</data>
    </edge>
    <edge source="CHN" target="MYS">
      <data key="d0">1980307994</data>
    </edge>
    <edge source="CHN" target="MRT">
      <data key="d0">141084180</data>
    </edge>
    <edge source="CHN" target="MUS">
      <data key="d0">45607767</data>
    </edge>
    <edge source="CHN" target="MEX">
      <data key="d0">1078206282</data>
    </edge>
    <edge source="CHN" target="MDA">
      <data key="d0">2292745</data>
    </edge>
    <edge source="CHN" target="MAR">
      <data key="d0">97446436</data>
    </edge>
    <edge source="CHN" target="MOZ">
      <data key="d0">144838565</data>
    </edge>
    <edge source="CHN" target="OMN">
      <data key="d0">67969469</data>
    </edge>
    <edge source="CHN" target="NAM">
      <data key="d0">11619757</data>
    </edge>
    <edge source="CHN" target="NLD">
      <data key="d0">3256115612</data>
    </edge>
    <edge source="CHN" target="NZL">
      <data key="d0">596142739</data>
    </edge>
    <edge source="CHN" target="NIC">
      <data key="d0">12542716</data>
    </edge>
    <edge source="CHN" target="NER">
      <data key="d0">630649</data>
    </edge>
    <edge source="CHN" target="NOR">
      <data key="d0">399786943</data>
    </edge>
    <edge source="CHN" target="PAK">
      <data key="d0">368689214</data>
    </edge>
    <edge source="CHN" target="PAN">
      <data key="d0">995384766</data>
    </edge>
    <edge source="CHN" target="PRY">
      <data key="d0">10043368</data>
    </edge>
    <edge source="CHN" target="PER">
      <data key="d0">322899450</data>
    </edge>
    <edge source="CHN" target="PHL">
      <data key="d0">2073700605</data>
    </edge>
    <edge source="CHN" target="POL">
      <data key="d0">1179185453</data>
    </edge>
    <edge source="CHN" target="PRT">
      <data key="d0">165916216</data>
    </edge>
    <edge source="CHN" target="ROU">
      <data key="d0">91853062</data>
    </edge>
    <edge source="CHN" target="RUS">
      <data key="d0">6645330552</data>
    </edge>
    <edge source="CHN" target="SAU">
      <data key="d0">2881114401</data>
    </edge>
    <edge source="CHN" target="SEN">
      <data key="d0">137626150</data>
    </edge>
    <edge source="CHN" target="SRB">
      <data key="d0">19430404</data>
    </edge>
    <edge source="CHN" target="IND">
      <data key="d0">929166089</data>
    </edge>
    <edge source="CHN" target="SGP">
      <data key="d0">1206160499</data>
    </edge>
    <edge source="CHN" target="SVK">
      <data key="d0">107410124</data>
    </edge>
    <edge source="CHN" target="VNM">
      <data key="d0">2176694440</data>
    </edge>
    <edge source="CHN" target="SVN">
      <data key="d0">123461114</data>
    </edge>
    <edge source="CHN" target="ZAF">
      <data key="d0">1363239717</data>
    </edge>
    <edge source="CHN" target="ZWE">
      <data key="d0">2270392</data>
    </edge>
    <edge source="CHN" target="ESP">
      <data key="d0">3715255873</data>
    </edge>
    <edge source="CHN" target="SWE">
      <data key="d0">1005467332</data>
    </edge>
    <edge source="CHN" target="CHE">
      <data key="d0">245229710</data>
    </edge>
    <edge source="CHN" target="THA">
      <data key="d0">663818075</data>
    </edge>
    <edge source="CHN" target="TGO">
      <data key="d0">314329619</data>
    </edge>
    <edge source="CHN" target="ARE">
      <data key="d0">4098400381</data>
    </edge>
    <edge source="CHN" target="TUN">
      <data key="d0">29338679</data>
    </edge>
    <edge source="CHN" target="TUR">
      <data key="d0">426922858</data>
    </edge>
    <edge source="CHN" target="UGA">
      <data key="d0">23632210</data>
    </edge>
    <edge source="CHN" target="UKR">
      <data key="d0">200143773</data>
    </edge>
    <edge source="CHN" target="MKD">
      <data key="d0">532614</data>
    </edge>
    <edge source="CHN" target="EGY">
      <data key="d0">728595383</data>
    </edge>
    <edge source="CHN" target="GBR">
      <data key="d0">9836991179</data>
    </edge>
    <edge source="CHN" target="TZA">
      <data key="d0">321598550</data>
    </edge>
    <edge source="CHN" target="USA">
      <data key="d0">33095281028</data>
    </edge>
    <edge source="CHN" target="BFA">
      <data key="d0">1536513</data>
    </edge>
    <edge source="CHN" target="URY">
      <data key="d0">170291222</data>
    </edge>
    <edge source="HRV" target="ALB">
      <data key="d0">46309</data>
    </edge>
    <edge source="HRV" target="AUS">
      <data key="d0">18960</data>
    </edge>
    <edge source="HRV" target="AUT">
      <data key="d0">23004531</data>
    </edge>
    <edge source="HRV" target="BEL">
      <data key="d0">4233275</data>
    </edge>
    <edge source="HRV" target="BGR">
      <data key="d0">1975369</data>
    </edge>
    <edge source="HRV" target="CAN">
      <data key="d0">199953</data>
    </edge>
    <edge source="HRV" target="CHL">
      <data key="d0">16877</data>
    </edge>
    <edge source="HRV" target="CHN">
      <data key="d0">1258626</data>
    </edge>
    <edge source="HRV" target="COL">
      <data key="d0">299858</data>
    </edge>
    <edge source="HRV" target="CZE">
      <data key="d0">5200874</data>
    </edge>
    <edge source="HRV" target="DNK">
      <data key="d0">18310</data>
    </edge>
    <edge source="HRV" target="EST">
      <data key="d0">79434</data>
    </edge>
    <edge source="HRV" target="FIN">
      <data key="d0">136596</data>
    </edge>
    <edge source="HRV" target="FRA">
      <data key="d0">38264500</data>
    </edge>
    <edge source="HRV" target="DEU">
      <data key="d0">124487929</data>
    </edge>
    <edge source="HRV" target="GRC">
      <data key="d0">12011099</data>
    </edge>
    <edge source="HRV" target="HKG">
      <data key="d0">84878</data>
    </edge>
    <edge source="HRV" target="HUN">
      <data key="d0">6572861</data>
    </edge>
    <edge source="HRV" target="IDN">
      <data key="d0">84381</data>
    </edge>
    <edge source="HRV" target="IRL">
      <data key="d0">125753</data>
    </edge>
    <edge source="HRV" target="ISR">
      <data key="d0">64563</data>
    </edge>
    <edge source="HRV" target="ITA">
      <data key="d0">292817999</data>
    </edge>
    <edge source="HRV" target="KAZ">
      <data key="d0">11640</data>
    </edge>
    <edge source="HRV" target="KOR">
      <data key="d0">80801</data>
    </edge>
    <edge source="HRV" target="LBN">
      <data key="d0">21762</data>
    </edge>
    <edge source="HRV" target="LVA">
      <data key="d0">358398</data>
    </edge>
    <edge source="HRV" target="LTU">
      <data key="d0">789623</data>
    </edge>
    <edge source="HRV" target="MYS">
      <data key="d0">65225</data>
    </edge>
    <edge source="HRV" target="NLD">
      <data key="d0">2435816</data>
    </edge>
    <edge source="HRV" target="NOR">
      <data key="d0">87776</data>
    </edge>
    <edge source="HRV" target="POL">
      <data key="d0">21589569</data>
    </edge>
    <edge source="HRV" target="PRT">
      <data key="d0">25229560</data>
    </edge>
    <edge source="HRV" target="ROU">
      <data key="d0">4348057</data>
    </edge>
    <edge source="HRV" target="RUS">
      <data key="d0">135276</data>
    </edge>
    <edge source="HRV" target="SAU">
      <data key="d0">155438</data>
    </edge>
    <edge source="HRV" target="SRB">
      <data key="d0">8586421</data>
    </edge>
    <edge source="HRV" target="IND">
      <data key="d0">83709</data>
    </edge>
    <edge source="HRV" target="SGP">
      <data key="d0">90886</data>
    </edge>
    <edge source="HRV" target="SVK">
      <data key="d0">2355980</data>
    </edge>
    <edge source="HRV" target="VNM">
      <data key="d0">26412</data>
    </edge>
    <edge source="HRV" target="SVN">
      <data key="d0">25871430</data>
    </edge>
    <edge source="HRV" target="ESP">
      <data key="d0">87883754</data>
    </edge>
    <edge source="HRV" target="SWE">
      <data key="d0">5569916</data>
    </edge>
    <edge source="HRV" target="CHE">
      <data key="d0">1092507</data>
    </edge>
    <edge source="HRV" target="THA">
      <data key="d0">11688</data>
    </edge>
    <edge source="HRV" target="ARE">
      <data key="d0">2779526</data>
    </edge>
    <edge source="HRV" target="TUN">
      <data key="d0">48717</data>
    </edge>
    <edge source="HRV" target="TUR">
      <data key="d0">248611</data>
    </edge>
    <edge source="HRV" target="UKR">
      <data key="d0">207032</data>
    </edge>
    <edge source="HRV" target="MKD">
      <data key="d0">546065</data>
    </edge>
    <edge source="HRV" target="EGY">
      <data key="d0">41199</data>
    </edge>
    <edge source="HRV" target="GBR">
      <data key="d0">5405809</data>
    </edge>
    <edge source="HRV" target="USA">
      <data key="d0">1744734</data>
    </edge>
    <edge source="FIN" target="AUS">
      <data key="d0">1593723</data>
    </edge>
    <edge source="FIN" target="AUT">
      <data key="d0">8663437</data>
    </edge>
    <edge source="FIN" target="BEL">
      <data key="d0">1579583</data>
    </edge>
    <edge source="FIN" target="BRA">
      <data key="d0">33018</data>
    </edge>
    <edge source="FIN" target="BGR">
      <data key="d0">857427</data>
    </edge>
    <edge source="FIN" target="BLR">
      <data key="d0">27480</data>
    </edge>
    <edge source="FIN" target="CAN">
      <data key="d0">847532</data>
    </edge>
    <edge source="FIN" target="CAF">
      <data key="d0">60805</data>
    </edge>
    <edge source="FIN" target="LKA">
      <data key="d0">10769</data>
    </edge>
    <edge source="FIN" target="CHL">
      <data key="d0">49010</data>
    </edge>
    <edge source="FIN" target="CHN">
      <data key="d0">629594</data>
    </edge>
    <edge source="FIN" target="HRV">
      <data key="d0">983052</data>
    </edge>
    <edge source="FIN" target="CZE">
      <data key="d0">1829951</data>
    </edge>
    <edge source="FIN" target="DNK">
      <data key="d0">4326465</data>
    </edge>
    <edge source="FIN" target="EST">
      <data key="d0">25325595</data>
    </edge>
    <edge source="FIN" target="FRA">
      <data key="d0">13459847</data>
    </edge>
    <edge source="FIN" target="DEU">
      <data key="d0">47094289</data>
    </edge>
    <edge source="FIN" target="GHA">
      <data key="d0">17633</data>
    </edge>
    <edge source="FIN" target="GRC">
      <data key="d0">253978</data>
    </edge>
    <edge source="FIN" target="HKG">
      <data key="d0">2484147</data>
    </edge>
    <edge source="FIN" target="HUN">
      <data key="d0">1701638</data>
    </edge>
    <edge source="FIN" target="IDN">
      <data key="d0">43282</data>
    </edge>
    <edge source="FIN" target="IRL">
      <data key="d0">253595</data>
    </edge>
    <edge source="FIN" target="ISR">
      <data key="d0">11386</data>
    </edge>
    <edge source="FIN" target="ITA">
      <data key="d0">6016529</data>
    </edge>
    <edge source="FIN" target="JPN">
      <data key="d0">4440164</data>
    </edge>
    <edge source="FIN" target="KAZ">
      <data key="d0">482213</data>
    </edge>
    <edge source="FIN" target="JOR">
      <data key="d0">12879</data>
    </edge>
    <edge source="FIN" target="KOR">
      <data key="d0">749162</data>
    </edge>
    <edge source="FIN" target="LBN">
      <data key="d0">16500</data>
    </edge>
    <edge source="FIN" target="LVA">
      <data key="d0">6419706</data>
    </edge>
    <edge source="FIN" target="LTU">
      <data key="d0">3713618</data>
    </edge>
    <edge source="FIN" target="MYS">
      <data key="d0">44552</data>
    </edge>
    <edge source="FIN" target="MEX">
      <data key="d0">39531</data>
    </edge>
    <edge source="FIN" target="MDA">
      <data key="d0">39935</data>
    </edge>
    <edge source="FIN" target="NLD">
      <data key="d0">11492756</data>
    </edge>
    <edge source="FIN" target="NZL">
      <data key="d0">36908</data>
    </edge>
    <edge source="FIN" target="NOR">
      <data key="d0">9320086</data>
    </edge>
    <edge source="FIN" target="POL">
      <data key="d0">2308341</data>
    </edge>
    <edge source="FIN" target="PRT">
      <data key="d0">23714</data>
    </edge>
    <edge source="FIN" target="ROU">
      <data key="d0">673712</data>
    </edge>
    <edge source="FIN" target="RUS">
      <data key="d0">40207798</data>
    </edge>
    <edge source="FIN" target="SAU">
      <data key="d0">40972</data>
    </edge>
    <edge source="FIN" target="SRB">
      <data key="d0">329368</data>
    </edge>
    <edge source="FIN" target="IND">
      <data key="d0">74924</data>
    </edge>
    <edge source="FIN" target="SGP">
      <data key="d0">285977</data>
    </edge>
    <edge source="FIN" target="SVK">
      <data key="d0">1624729</data>
    </edge>
    <edge source="FIN" target="SVN">
      <data key="d0">3711712</data>
    </edge>
    <edge source="FIN" target="ZAF">
      <data key="d0">16345</data>
    </edge>
    <edge source="FIN" target="ESP">
      <data key="d0">971215</data>
    </edge>
    <edge source="FIN" target="SWE">
      <data key="d0">79141716</data>
    </edge>
    <edge source="FIN" target="CHE">
      <data key="d0">2472556</data>
    </edge>
    <edge source="FIN" target="THA">
      <data key="d0">394832</data>
    </edge>
    <edge source="FIN" target="ARE">
      <data key="d0">491892</data>
    </edge>
    <edge source="FIN" target="TUR">
      <data key="d0">778141</data>
    </edge>
    <edge source="FIN" target="UKR">
      <data key="d0">922801</data>
    </edge>
    <edge source="FIN" target="GBR">
      <data key="d0">4748762</data>
    </edge>
    <edge source="FIN" target="USA">
      <data key="d0">4374722</data>
    </edge>
    <edge source="FIN" target="URY">
      <data key="d0">170260</data>
    </edge>
    <edge source="GHA" target="BEN">
      <data key="d0">11649</data>
    </edge>
    <edge source="GHA" target="CIV">
      <data key="d0">39754</data>
    </edge>
    <edge source="GHA" target="SGP">
      <data key="d0">48817</data>
    </edge>
    <edge source="GHA" target="TGO">
      <data key="d0">14428</data>
    </edge>
    <edge source="GHA" target="USA">
      <data key="d0">95369</data>
    </edge>
    <edge source="GHA" target="BFA">
      <data key="d0">77457</data>
    </edge>
    <edge source="IDN" target="ALB">
      <data key="d0">143191</data>
    </edge>
    <edge source="IDN" target="DZA">
      <data key="d0">3985089</data>
    </edge>
    <edge source="IDN" target="ARG">
      <data key="d0">9113400</data>
    </edge>
    <edge source="IDN" target="AUS">
      <data key="d0">176956628</data>
    </edge>
    <edge source="IDN" target="AUT">
      <data key="d0">9113280</data>
    </edge>
    <edge source="IDN" target="BEL">
      <data key="d0">177095738</data>
    </edge>
    <edge source="IDN" target="BOL">
      <data key="d0">101148</data>
    </edge>
    <edge source="IDN" target="BRA">
      <data key="d0">16817030</data>
    </edge>
    <edge source="IDN" target="BGR">
      <data key="d0">20289</data>
    </edge>
    <edge source="IDN" target="KHM">
      <data key="d0">1584655</data>
    </edge>
    <edge source="IDN" target="CMR">
      <data key="d0">928957</data>
    </edge>
    <edge source="IDN" target="CAN">
      <data key="d0">170930318</data>
    </edge>
    <edge source="IDN" target="LKA">
      <data key="d0">2472120</data>
    </edge>
    <edge source="IDN" target="CHL">
      <data key="d0">16639497</data>
    </edge>
    <edge source="IDN" target="CHN">
      <data key="d0">180642882</data>
    </edge>
    <edge source="IDN" target="COL">
      <data key="d0">5016984</data>
    </edge>
    <edge source="IDN" target="CRI">
      <data key="d0">1497491</data>
    </edge>
    <edge source="IDN" target="HRV">
      <data key="d0">3623243</data>
    </edge>
    <edge source="IDN" target="CZE">
      <data key="d0">10306594</data>
    </edge>
    <edge source="IDN" target="BEN">
      <data key="d0">112778</data>
    </edge>
    <edge source="IDN" target="DNK">
      <data key="d0">13062970</data>
    </edge>
    <edge source="IDN" target="ECU">
      <data key="d0">414334</data>
    </edge>
    <edge source="IDN" target="SLV">
      <data key="d0">952922</data>
    </edge>
    <edge source="IDN" target="ETH">
      <data key="d0">242753</data>
    </edge>
    <edge source="IDN" target="EST">
      <data key="d0">1035852</data>
    </edge>
    <edge source="IDN" target="FIN">
      <data key="d0">2608578</data>
    </edge>
    <edge source="IDN" target="FRA">
      <data key="d0">92124803</data>
    </edge>
    <edge source="IDN" target="GEO">
      <data key="d0">88129</data>
    </edge>
    <edge source="IDN" target="GMB">
      <data key="d0">392454</data>
    </edge>
    <edge source="IDN" target="DEU">
      <data key="d0">486851339</data>
    </edge>
    <edge source="IDN" target="GHA">
      <data key="d0">545443</data>
    </edge>
    <edge source="IDN" target="GRC">
      <data key="d0">7209399</data>
    </edge>
    <edge source="IDN" target="GTM">
      <data key="d0">305717</data>
    </edge>
    <edge source="IDN" target="HND">
      <data key="d0">103172</data>
    </edge>
    <edge source="IDN" target="HKG">
      <data key="d0">71644827</data>
    </edge>
    <edge source="IDN" target="HUN">
      <data key="d0">1551335</data>
    </edge>
    <edge source="IDN" target="IRL">
      <data key="d0">9076527</data>
    </edge>
    <edge source="IDN" target="ISR">
      <data key="d0">10354924</data>
    </edge>
    <edge source="IDN" target="ITA">
      <data key="d0">89047626</data>
    </edge>
    <edge source="IDN" target="CIV">
      <data key="d0">389432</data>
    </edge>
    <edge source="IDN" target="JAM">
      <data key="d0">189079</data>
    </edge>
    <edge source="IDN" target="JPN">
      <data key="d0">702437724</data>
    </edge>
    <edge source="IDN" target="KAZ">
      <data key="d0">64919</data>
    </edge>
    <edge source="IDN" target="JOR">
      <data key="d0">454263</data>
    </edge>
    <edge source="IDN" target="KOR">
      <data key="d0">287365445</data>
    </edge>
    <edge source="IDN" target="LBN">
      <data key="d0">576651</data>
    </edge>
    <edge source="IDN" target="LVA">
      <data key="d0">92573</data>
    </edge>
    <edge source="IDN" target="LTU">
      <data key="d0">817086</data>
    </edge>
    <edge source="IDN" target="MDG">
      <data key="d0">168276</data>
    </edge>
    <edge source="IDN" target="MYS">
      <data key="d0">116799338</data>
    </edge>
    <edge source="IDN" target="MRT">
      <data key="d0">1064045</data>
    </edge>
    <edge source="IDN" target="MUS">
      <data key="d0">984978</data>
    </edge>
    <edge source="IDN" target="MEX">
      <data key="d0">38500004</data>
    </edge>
    <edge source="IDN" target="MAR">
      <data key="d0">323719</data>
    </edge>
    <edge source="IDN" target="MOZ">
      <data key="d0">416683</data>
    </edge>
    <edge source="IDN" target="OMN">
      <data key="d0">724659</data>
    </edge>
    <edge source="IDN" target="NLD">
      <data key="d0">107116381</data>
    </edge>
    <edge source="IDN" target="NZL">
      <data key="d0">15510495</data>
    </edge>
    <edge source="IDN" target="NIC">
      <data key="d0">64223</data>
    </edge>
    <edge source="IDN" target="NOR">
      <data key="d0">11229167</data>
    </edge>
    <edge source="IDN" target="PAK">
      <data key="d0">2768527</data>
    </edge>
    <edge source="IDN" target="PAN">
      <data key="d0">7271119</data>
    </edge>
    <edge source="IDN" target="PRY">
      <data key="d0">429442</data>
    </edge>
    <edge source="IDN" target="PER">
      <data key="d0">6357542</data>
    </edge>
    <edge source="IDN" target="PHL">
      <data key="d0">19617389</data>
    </edge>
    <edge source="IDN" target="POL">
      <data key="d0">54406314</data>
    </edge>
    <edge source="IDN" target="PRT">
      <data key="d0">1548227</data>
    </edge>
    <edge source="IDN" target="ROU">
      <data key="d0">620241</data>
    </edge>
    <edge source="IDN" target="RUS">
      <data key="d0">28388922</data>
    </edge>
    <edge source="IDN" target="SAU">
      <data key="d0">30167418</data>
    </edge>
    <edge source="IDN" target="SEN">
      <data key="d0">2693581</data>
    </edge>
    <edge source="IDN" target="SRB">
      <data key="d0">935437</data>
    </edge>
    <edge source="IDN" target="IND">
      <data key="d0">11232150</data>
    </edge>
    <edge source="IDN" target="SGP">
      <data key="d0">57045414</data>
    </edge>
    <edge source="IDN" target="SVK">
      <data key="d0">70210</data>
    </edge>
    <edge source="IDN" target="VNM">
      <data key="d0">4884554</data>
    </edge>
    <edge source="IDN" target="SVN">
      <data key="d0">6019612</data>
    </edge>
    <edge source="IDN" target="ZAF">
      <data key="d0">15484364</data>
    </edge>
    <edge source="IDN" target="ZWE">
      <data key="d0">30021</data>
    </edge>
    <edge source="IDN" target="ESP">
      <data key="d0">69076140</data>
    </edge>
    <edge source="IDN" target="SWE">
      <data key="d0">28722307</data>
    </edge>
    <edge source="IDN" target="CHE">
      <data key="d0">15078648</data>
    </edge>
    <edge source="IDN" target="THA">
      <data key="d0">21187348</data>
    </edge>
    <edge source="IDN" target="TGO">
      <data key="d0">2724810</data>
    </edge>
    <edge source="IDN" target="ARE">
      <data key="d0">135297047</data>
    </edge>
    <edge source="IDN" target="TUN">
      <data key="d0">160500</data>
    </edge>
    <edge source="IDN" target="TUR">
      <data key="d0">13431209</data>
    </edge>
    <edge source="IDN" target="UGA">
      <data key="d0">362627</data>
    </edge>
    <edge source="IDN" target="UKR">
      <data key="d0">1088376</data>
    </edge>
    <edge source="IDN" target="EGY">
      <data key="d0">7953312</data>
    </edge>
    <edge source="IDN" target="GBR">
      <data key="d0">202938659</data>
    </edge>
    <edge source="IDN" target="TZA">
      <data key="d0">5106825</data>
    </edge>
    <edge source="IDN" target="USA">
      <data key="d0">3741048361</data>
    </edge>
    <edge source="IDN" target="URY">
      <data key="d0">1307580</data>
    </edge>
    <edge source="IRL" target="ARG">
      <data key="d0">134259</data>
    </edge>
    <edge source="IRL" target="AUS">
      <data key="d0">234718</data>
    </edge>
    <edge source="IRL" target="AUT">
      <data key="d0">378524</data>
    </edge>
    <edge source="IRL" target="BEL">
      <data key="d0">1564736</data>
    </edge>
    <edge source="IRL" target="BWA">
      <data key="d0">28552</data>
    </edge>
    <edge source="IRL" target="BGR">
      <data key="d0">50461</data>
    </edge>
    <edge source="IRL" target="CAN">
      <data key="d0">1224814</data>
    </edge>
    <edge source="IRL" target="CHN">
      <data key="d0">400405</data>
    </edge>
    <edge source="IRL" target="HRV">
      <data key="d0">69169</data>
    </edge>
    <edge source="IRL" target="CZE">
      <data key="d0">441188</data>
    </edge>
    <edge source="IRL" target="DNK">
      <data key="d0">715328</data>
    </edge>
    <edge source="IRL" target="EST">
      <data key="d0">174164</data>
    </edge>
    <edge source="IRL" target="FIN">
      <data key="d0">1095585</data>
    </edge>
    <edge source="IRL" target="FRA">
      <data key="d0">145592120</data>
    </edge>
    <edge source="IRL" target="DEU">
      <data key="d0">8921744</data>
    </edge>
    <edge source="IRL" target="GRC">
      <data key="d0">203625</data>
    </edge>
    <edge source="IRL" target="HKG">
      <data key="d0">193903</data>
    </edge>
    <edge source="IRL" target="HUN">
      <data key="d0">234310</data>
    </edge>
    <edge source="IRL" target="ISR">
      <data key="d0">1139527</data>
    </edge>
    <edge source="IRL" target="ITA">
      <data key="d0">17068747</data>
    </edge>
    <edge source="IRL" target="JPN">
      <data key="d0">2799497</data>
    </edge>
    <edge source="IRL" target="KOR">
      <data key="d0">96147</data>
    </edge>
    <edge source="IRL" target="LBN">
      <data key="d0">38314</data>
    </edge>
    <edge source="IRL" target="LTU">
      <data key="d0">209547</data>
    </edge>
    <edge source="IRL" target="MYS">
      <data key="d0">30867</data>
    </edge>
    <edge source="IRL" target="MEX">
      <data key="d0">250080</data>
    </edge>
    <edge source="IRL" target="MAR">
      <data key="d0">11829</data>
    </edge>
    <edge source="IRL" target="NLD">
      <data key="d0">3682388</data>
    </edge>
    <edge source="IRL" target="NZL">
      <data key="d0">21822</data>
    </edge>
    <edge source="IRL" target="NOR">
      <data key="d0">357308</data>
    </edge>
    <edge source="IRL" target="POL">
      <data key="d0">137143</data>
    </edge>
    <edge source="IRL" target="PRT">
      <data key="d0">2254110</data>
    </edge>
    <edge source="IRL" target="ROU">
      <data key="d0">85743</data>
    </edge>
    <edge source="IRL" target="RUS">
      <data key="d0">11921</data>
    </edge>
    <edge source="IRL" target="SAU">
      <data key="d0">16714</data>
    </edge>
    <edge source="IRL" target="SEN">
      <data key="d0">25230</data>
    </edge>
    <edge source="IRL" target="SRB">
      <data key="d0">14098</data>
    </edge>
    <edge source="IRL" target="IND">
      <data key="d0">81127</data>
    </edge>
    <edge source="IRL" target="SGP">
      <data key="d0">36187</data>
    </edge>
    <edge source="IRL" target="SVK">
      <data key="d0">78559</data>
    </edge>
    <edge source="IRL" target="ZAF">
      <data key="d0">45065</data>
    </edge>
    <edge source="IRL" target="ESP">
      <data key="d0">46218865</data>
    </edge>
    <edge source="IRL" target="SWE">
      <data key="d0">1128517</data>
    </edge>
    <edge source="IRL" target="CHE">
      <data key="d0">482685</data>
    </edge>
    <edge source="IRL" target="ARE">
      <data key="d0">150599</data>
    </edge>
    <edge source="IRL" target="TUR">
      <data key="d0">312048</data>
    </edge>
    <edge source="IRL" target="UGA">
      <data key="d0">16282</data>
    </edge>
    <edge source="IRL" target="EGY">
      <data key="d0">67799</data>
    </edge>
    <edge source="IRL" target="GBR">
      <data key="d0">101926601</data>
    </edge>
    <edge source="IRL" target="USA">
      <data key="d0">10754756</data>
    </edge>
    <edge source="IRL" target="URY">
      <data key="d0">48440</data>
    </edge>
    <edge source="CIV" target="BEL">
      <data key="d0">16819</data>
    </edge>
    <edge source="CIV" target="CMR">
      <data key="d0">159253</data>
    </edge>
    <edge source="CIV" target="BEN">
      <data key="d0">78443</data>
    </edge>
    <edge source="CIV" target="EST">
      <data key="d0">27570</data>
    </edge>
    <edge source="CIV" target="FRA">
      <data key="d0">145749</data>
    </edge>
    <edge source="CIV" target="GHA">
      <data key="d0">14655</data>
    </edge>
    <edge source="CIV" target="ITA">
      <data key="d0">15640</data>
    </edge>
    <edge source="CIV" target="MDG">
      <data key="d0">12133</data>
    </edge>
    <edge source="CIV" target="MAR">
      <data key="d0">36411</data>
    </edge>
    <edge source="CIV" target="MOZ">
      <data key="d0">11409</data>
    </edge>
    <edge source="CIV" target="NLD">
      <data key="d0">19702</data>
    </edge>
    <edge source="CIV" target="NER">
      <data key="d0">48281</data>
    </edge>
    <edge source="CIV" target="SEN">
      <data key="d0">42651</data>
    </edge>
    <edge source="CIV" target="CHE">
      <data key="d0">25269</data>
    </edge>
    <edge source="CIV" target="TGO">
      <data key="d0">108005</data>
    </edge>
    <edge source="CIV" target="GBR">
      <data key="d0">77724</data>
    </edge>
    <edge source="CIV" target="TZA">
      <data key="d0">16705</data>
    </edge>
    <edge source="CIV" target="USA">
      <data key="d0">28470</data>
    </edge>
    <edge source="CIV" target="BFA">
      <data key="d0">79731</data>
    </edge>
    <edge source="JAM" target="CAN">
      <data key="d0">10204</data>
    </edge>
    <edge source="JAM" target="GBR">
      <data key="d0">19234</data>
    </edge>
    <edge source="JAM" target="USA">
      <data key="d0">146095</data>
    </edge>
    <edge source="KAZ" target="AZE">
      <data key="d0">691102</data>
    </edge>
    <edge source="KAZ" target="BLR">
      <data key="d0">1266785</data>
    </edge>
    <edge source="KAZ" target="CHN">
      <data key="d0">80925</data>
    </edge>
    <edge source="KAZ" target="FRA">
      <data key="d0">772031</data>
    </edge>
    <edge source="KAZ" target="GEO">
      <data key="d0">249766</data>
    </edge>
    <edge source="KAZ" target="ITA">
      <data key="d0">77444</data>
    </edge>
    <edge source="KAZ" target="KOR">
      <data key="d0">95588</data>
    </edge>
    <edge source="KAZ" target="KGZ">
      <data key="d0">2921939</data>
    </edge>
    <edge source="KAZ" target="LTU">
      <data key="d0">107411</data>
    </edge>
    <edge source="KAZ" target="POL">
      <data key="d0">144994</data>
    </edge>
    <edge source="KAZ" target="PRT">
      <data key="d0">75700</data>
    </edge>
    <edge source="KAZ" target="RUS">
      <data key="d0">34766058</data>
    </edge>
    <edge source="KAZ" target="ARE">
      <data key="d0">14711</data>
    </edge>
    <edge source="KAZ" target="UKR">
      <data key="d0">281174</data>
    </edge>
    <edge source="KOR" target="ALB">
      <data key="d0">20857</data>
    </edge>
    <edge source="KOR" target="DZA">
      <data key="d0">348021</data>
    </edge>
    <edge source="KOR" target="ARG">
      <data key="d0">141800</data>
    </edge>
    <edge source="KOR" target="AUS">
      <data key="d0">8177681</data>
    </edge>
    <edge source="KOR" target="AUT">
      <data key="d0">212652</data>
    </edge>
    <edge source="KOR" target="BEL">
      <data key="d0">20351509</data>
    </edge>
    <edge source="KOR" target="BOL">
      <data key="d0">20808</data>
    </edge>
    <edge source="KOR" target="BRA">
      <data key="d0">1514418</data>
    </edge>
    <edge source="KOR" target="BGR">
      <data key="d0">378067</data>
    </edge>
    <edge source="KOR" target="BLR">
      <data key="d0">25498</data>
    </edge>
    <edge source="KOR" target="KHM">
      <data key="d0">16471543</data>
    </edge>
    <edge source="KOR" target="CMR">
      <data key="d0">114315</data>
    </edge>
    <edge source="KOR" target="CAN">
      <data key="d0">23495786</data>
    </edge>
    <edge source="KOR" target="LKA">
      <data key="d0">1243081</data>
    </edge>
    <edge source="KOR" target="CHL">
      <data key="d0">1271907</data>
    </edge>
    <edge source="KOR" target="CHN">
      <data key="d0">385761566</data>
    </edge>
    <edge source="KOR" target="COL">
      <data key="d0">375759</data>
    </edge>
    <edge source="KOR" target="CRI">
      <data key="d0">17164</data>
    </edge>
    <edge source="KOR" target="HRV">
      <data key="d0">17676</data>
    </edge>
    <edge source="KOR" target="CZE">
      <data key="d0">1399401</data>
    </edge>
    <edge source="KOR" target="BEN">
      <data key="d0">76694</data>
    </edge>
    <edge source="KOR" target="DNK">
      <data key="d0">1164487</data>
    </edge>
    <edge source="KOR" target="ECU">
      <data key="d0">36106</data>
    </edge>
    <edge source="KOR" target="SLV">
      <data key="d0">23246</data>
    </edge>
    <edge source="KOR" target="ETH">
      <data key="d0">159687</data>
    </edge>
    <edge source="KOR" target="EST">
      <data key="d0">231343</data>
    </edge>
    <edge source="KOR" target="FIN">
      <data key="d0">3421673</data>
    </edge>
    <edge source="KOR" target="FRA">
      <data key="d0">37123581</data>
    </edge>
    <edge source="KOR" target="GMB">
      <data key="d0">36391</data>
    </edge>
    <edge source="KOR" target="DEU">
      <data key="d0">23536997</data>
    </edge>
    <edge source="KOR" target="GHA">
      <data key="d0">287181</data>
    </edge>
    <edge source="KOR" target="GRC">
      <data key="d0">116794</data>
    </edge>
    <edge source="KOR" target="GTM">
      <data key="d0">1894292</data>
    </edge>
    <edge source="KOR" target="HKG">
      <data key="d0">65999748</data>
    </edge>
    <edge source="KOR" target="HUN">
      <data key="d0">1197689</data>
    </edge>
    <edge source="KOR" target="IDN">
      <data key="d0">87165807</data>
    </edge>
    <edge source="KOR" target="IRL">
      <data key="d0">285182</data>
    </edge>
    <edge source="KOR" target="ISR">
      <data key="d0">393799</data>
    </edge>
    <edge source="KOR" target="ITA">
      <data key="d0">12067779</data>
    </edge>
    <edge source="KOR" target="CIV">
      <data key="d0">68515</data>
    </edge>
    <edge source="KOR" target="JAM">
      <data key="d0">22265</data>
    </edge>
    <edge source="KOR" target="JPN">
      <data key="d0">385432126</data>
    </edge>
    <edge source="KOR" target="KAZ">
      <data key="d0">1189549</data>
    </edge>
    <edge source="KOR" target="JOR">
      <data key="d0">89292</data>
    </edge>
    <edge source="KOR" target="KGZ">
      <data key="d0">1803410</data>
    </edge>
    <edge source="KOR" target="LBN">
      <data key="d0">279785</data>
    </edge>
    <edge source="KOR" target="LVA">
      <data key="d0">123991</data>
    </edge>
    <edge source="KOR" target="LTU">
      <data key="d0">32729</data>
    </edge>
    <edge source="KOR" target="MDG">
      <data key="d0">179580</data>
    </edge>
    <edge source="KOR" target="MWI">
      <data key="d0">14520</data>
    </edge>
    <edge source="KOR" target="MYS">
      <data key="d0">4436175</data>
    </edge>
    <edge source="KOR" target="MEX">
      <data key="d0">7865473</data>
    </edge>
    <edge source="KOR" target="MAR">
      <data key="d0">169192</data>
    </edge>
    <edge source="KOR" target="MOZ">
      <data key="d0">12149</data>
    </edge>
    <edge source="KOR" target="OMN">
      <data key="d0">252084</data>
    </edge>
    <edge source="KOR" target="NLD">
      <data key="d0">4472609</data>
    </edge>
    <edge source="KOR" target="NZL">
      <data key="d0">2001631</data>
    </edge>
    <edge source="KOR" target="NIC">
      <data key="d0">707832</data>
    </edge>
    <edge source="KOR" target="NOR">
      <data key="d0">2793864</data>
    </edge>
    <edge source="KOR" target="PAK">
      <data key="d0">1022516</data>
    </edge>
    <edge source="KOR" target="PAN">
      <data key="d0">655449</data>
    </edge>
    <edge source="KOR" target="PRY">
      <data key="d0">764067</data>
    </edge>
    <edge source="KOR" target="PER">
      <data key="d0">218737</data>
    </edge>
    <edge source="KOR" target="PHL">
      <data key="d0">17349597</data>
    </edge>
    <edge source="KOR" target="POL">
      <data key="d0">1398562</data>
    </edge>
    <edge source="KOR" target="PRT">
      <data key="d0">186774</data>
    </edge>
    <edge source="KOR" target="ROU">
      <data key="d0">28824</data>
    </edge>
    <edge source="KOR" target="RUS">
      <data key="d0">7787500</data>
    </edge>
    <edge source="KOR" target="SAU">
      <data key="d0">6892395</data>
    </edge>
    <edge source="KOR" target="SEN">
      <data key="d0">113444</data>
    </edge>
    <edge source="KOR" target="SRB">
      <data key="d0">10416</data>
    </edge>
    <edge source="KOR" target="IND">
      <data key="d0">1450698</data>
    </edge>
    <edge source="KOR" target="SGP">
      <data key="d0">14713350</data>
    </edge>
    <edge source="KOR" target="SVK">
      <data key="d0">326902</data>
    </edge>
    <edge source="KOR" target="VNM">
      <data key="d0">426192689</data>
    </edge>
    <edge source="KOR" target="SVN">
      <data key="d0">41286</data>
    </edge>
    <edge source="KOR" target="ZAF">
      <data key="d0">208854</data>
    </edge>
    <edge source="KOR" target="ESP">
      <data key="d0">2532614</data>
    </edge>
    <edge source="KOR" target="SWE">
      <data key="d0">11121332</data>
    </edge>
    <edge source="KOR" target="CHE">
      <data key="d0">1352153</data>
    </edge>
    <edge source="KOR" target="THA">
      <data key="d0">8783183</data>
    </edge>
    <edge source="KOR" target="TGO">
      <data key="d0">51021</data>
    </edge>
    <edge source="KOR" target="ARE">
      <data key="d0">9692998</data>
    </edge>
    <edge source="KOR" target="TUR">
      <data key="d0">1772676</data>
    </edge>
    <edge source="KOR" target="UGA">
      <data key="d0">58485</data>
    </edge>
    <edge source="KOR" target="UKR">
      <data key="d0">333532</data>
    </edge>
    <edge source="KOR" target="EGY">
      <data key="d0">612237</data>
    </edge>
    <edge source="KOR" target="GBR">
      <data key="d0">22565247</data>
    </edge>
    <edge source="KOR" target="TZA">
      <data key="d0">86257</data>
    </edge>
    <edge source="KOR" target="USA">
      <data key="d0">294882179</data>
    </edge>
    <edge source="KOR" target="URY">
      <data key="d0">43882</data>
    </edge>
    <edge source="LBN" target="AZE">
      <data key="d0">75043</data>
    </edge>
    <edge source="LBN" target="AUS">
      <data key="d0">31066</data>
    </edge>
    <edge source="LBN" target="AUT">
      <data key="d0">318491</data>
    </edge>
    <edge source="LBN" target="BEL">
      <data key="d0">914782</data>
    </edge>
    <edge source="LBN" target="BGR">
      <data key="d0">10680</data>
    </edge>
    <edge source="LBN" target="CMR">
      <data key="d0">10480</data>
    </edge>
    <edge source="LBN" target="CAN">
      <data key="d0">392711</data>
    </edge>
    <edge source="LBN" target="COL">
      <data key="d0">16870</data>
    </edge>
    <edge source="LBN" target="HRV">
      <data key="d0">37865</data>
    </edge>
    <edge source="LBN" target="CZE">
      <data key="d0">27368</data>
    </edge>
    <edge source="LBN" target="BEN">
      <data key="d0">39140</data>
    </edge>
    <edge source="LBN" target="DNK">
      <data key="d0">78001</data>
    </edge>
    <edge source="LBN" target="ETH">
      <data key="d0">18838</data>
    </edge>
    <edge source="LBN" target="FRA">
      <data key="d0">4672041</data>
    </edge>
    <edge source="LBN" target="DEU">
      <data key="d0">2066219</data>
    </edge>
    <edge source="LBN" target="GHA">
      <data key="d0">11674</data>
    </edge>
    <edge source="LBN" target="GRC">
      <data key="d0">303997</data>
    </edge>
    <edge source="LBN" target="HKG">
      <data key="d0">27021</data>
    </edge>
    <edge source="LBN" target="ITA">
      <data key="d0">2879959</data>
    </edge>
    <edge source="LBN" target="CIV">
      <data key="d0">91704</data>
    </edge>
    <edge source="LBN" target="JPN">
      <data key="d0">121700</data>
    </edge>
    <edge source="LBN" target="JOR">
      <data key="d0">2066251</data>
    </edge>
    <edge source="LBN" target="KOR">
      <data key="d0">18700</data>
    </edge>
    <edge source="LBN" target="LVA">
      <data key="d0">25043</data>
    </edge>
    <edge source="LBN" target="MYS">
      <data key="d0">16452</data>
    </edge>
    <edge source="LBN" target="MEX">
      <data key="d0">33223</data>
    </edge>
    <edge source="LBN" target="MAR">
      <data key="d0">68560</data>
    </edge>
    <edge source="LBN" target="OMN">
      <data key="d0">137710</data>
    </edge>
    <edge source="LBN" target="NLD">
      <data key="d0">350105</data>
    </edge>
    <edge source="LBN" target="NZL">
      <data key="d0">35322</data>
    </edge>
    <edge source="LBN" target="PRY">
      <data key="d0">49968</data>
    </edge>
    <edge source="LBN" target="POL">
      <data key="d0">18269</data>
    </edge>
    <edge source="LBN" target="PRT">
      <data key="d0">37069</data>
    </edge>
    <edge source="LBN" target="ROU">
      <data key="d0">18169</data>
    </edge>
    <edge source="LBN" target="RUS">
      <data key="d0">118544</data>
    </edge>
    <edge source="LBN" target="SAU">
      <data key="d0">6026113</data>
    </edge>
    <edge source="LBN" target="SEN">
      <data key="d0">19033</data>
    </edge>
    <edge source="LBN" target="SGP">
      <data key="d0">567759</data>
    </edge>
    <edge source="LBN" target="VNM">
      <data key="d0">34310</data>
    </edge>
    <edge source="LBN" target="ZAF">
      <data key="d0">188118</data>
    </edge>
    <edge source="LBN" target="ESP">
      <data key="d0">596676</data>
    </edge>
    <edge source="LBN" target="SWE">
      <data key="d0">135993</data>
    </edge>
    <edge source="LBN" target="CHE">
      <data key="d0">6134925</data>
    </edge>
    <edge source="LBN" target="ARE">
      <data key="d0">11251938</data>
    </edge>
    <edge source="LBN" target="TUN">
      <data key="d0">51426</data>
    </edge>
    <edge source="LBN" target="TUR">
      <data key="d0">1389939</data>
    </edge>
    <edge source="LBN" target="UKR">
      <data key="d0">31366</data>
    </edge>
    <edge source="LBN" target="EGY">
      <data key="d0">1357963</data>
    </edge>
    <edge source="LBN" target="GBR">
      <data key="d0">1857762</data>
    </edge>
    <edge source="LBN" target="USA">
      <data key="d0">1600807</data>
    </edge>
    <edge source="LVA" target="ALB">
      <data key="d0">63580</data>
    </edge>
    <edge source="LVA" target="AZE">
      <data key="d0">129502</data>
    </edge>
    <edge source="LVA" target="AUS">
      <data key="d0">26960</data>
    </edge>
    <edge source="LVA" target="AUT">
      <data key="d0">410687</data>
    </edge>
    <edge source="LVA" target="ARM">
      <data key="d0">91830</data>
    </edge>
    <edge source="LVA" target="BEL">
      <data key="d0">188551</data>
    </edge>
    <edge source="LVA" target="BGR">
      <data key="d0">81451</data>
    </edge>
    <edge source="LVA" target="BLR">
      <data key="d0">4897774</data>
    </edge>
    <edge source="LVA" target="CAN">
      <data key="d0">460724</data>
    </edge>
    <edge source="LVA" target="CHL">
      <data key="d0">17157</data>
    </edge>
    <edge source="LVA" target="CHN">
      <data key="d0">130352</data>
    </edge>
    <edge source="LVA" target="CZE">
      <data key="d0">2073045</data>
    </edge>
    <edge source="LVA" target="DNK">
      <data key="d0">29934542</data>
    </edge>
    <edge source="LVA" target="EST">
      <data key="d0">40281435</data>
    </edge>
    <edge source="LVA" target="FIN">
      <data key="d0">3620956</data>
    </edge>
    <edge source="LVA" target="FRA">
      <data key="d0">3512691</data>
    </edge>
    <edge source="LVA" target="GEO">
      <data key="d0">231029</data>
    </edge>
    <edge source="LVA" target="DEU">
      <data key="d0">15888177</data>
    </edge>
    <edge source="LVA" target="GRC">
      <data key="d0">101070</data>
    </edge>
    <edge source="LVA" target="HKG">
      <data key="d0">121718</data>
    </edge>
    <edge source="LVA" target="HUN">
      <data key="d0">1363728</data>
    </edge>
    <edge source="LVA" target="IRL">
      <data key="d0">2024847</data>
    </edge>
    <edge source="LVA" target="ISR">
      <data key="d0">109224</data>
    </edge>
    <edge source="LVA" target="ITA">
      <data key="d0">232648</data>
    </edge>
    <edge source="LVA" target="JPN">
      <data key="d0">209003</data>
    </edge>
    <edge source="LVA" target="KAZ">
      <data key="d0">139148</data>
    </edge>
    <edge source="LVA" target="KOR">
      <data key="d0">213445</data>
    </edge>
    <edge source="LVA" target="KGZ">
      <data key="d0">26873</data>
    </edge>
    <edge source="LVA" target="LBN">
      <data key="d0">53617</data>
    </edge>
    <edge source="LVA" target="LTU">
      <data key="d0">25090358</data>
    </edge>
    <edge source="LVA" target="MDA">
      <data key="d0">327713</data>
    </edge>
    <edge source="LVA" target="NLD">
      <data key="d0">1981517</data>
    </edge>
    <edge source="LVA" target="NOR">
      <data key="d0">3192585</data>
    </edge>
    <edge source="LVA" target="PAK">
      <data key="d0">117726</data>
    </edge>
    <edge source="LVA" target="POL">
      <data key="d0">3525364</data>
    </edge>
    <edge source="LVA" target="PRT">
      <data key="d0">23415</data>
    </edge>
    <edge source="LVA" target="ROU">
      <data key="d0">97073</data>
    </edge>
    <edge source="LVA" target="RUS">
      <data key="d0">16154115</data>
    </edge>
    <edge source="LVA" target="SAU">
      <data key="d0">114684</data>
    </edge>
    <edge source="LVA" target="IND">
      <data key="d0">40851</data>
    </edge>
    <edge source="LVA" target="SVK">
      <data key="d0">205082</data>
    </edge>
    <edge source="LVA" target="VNM">
      <data key="d0">133779</data>
    </edge>
    <edge source="LVA" target="SVN">
      <data key="d0">30337</data>
    </edge>
    <edge source="LVA" target="ZAF">
      <data key="d0">13826</data>
    </edge>
    <edge source="LVA" target="ESP">
      <data key="d0">725026</data>
    </edge>
    <edge source="LVA" target="SWE">
      <data key="d0">27652656</data>
    </edge>
    <edge source="LVA" target="CHE">
      <data key="d0">286193</data>
    </edge>
    <edge source="LVA" target="ARE">
      <data key="d0">129842</data>
    </edge>
    <edge source="LVA" target="TUN">
      <data key="d0">342126</data>
    </edge>
    <edge source="LVA" target="TUR">
      <data key="d0">15858</data>
    </edge>
    <edge source="LVA" target="UKR">
      <data key="d0">777761</data>
    </edge>
    <edge source="LVA" target="GBR">
      <data key="d0">1661353</data>
    </edge>
    <edge source="LVA" target="USA">
      <data key="d0">559239</data>
    </edge>
    <edge source="MYS" target="ALB">
      <data key="d0">713017</data>
    </edge>
    <edge source="MYS" target="DZA">
      <data key="d0">3649338</data>
    </edge>
    <edge source="MYS" target="AZE">
      <data key="d0">214967</data>
    </edge>
    <edge source="MYS" target="ARG">
      <data key="d0">25180175</data>
    </edge>
    <edge source="MYS" target="AUS">
      <data key="d0">131521505</data>
    </edge>
    <edge source="MYS" target="AUT">
      <data key="d0">2204437</data>
    </edge>
    <edge source="MYS" target="ARM">
      <data key="d0">167230</data>
    </edge>
    <edge source="MYS" target="BEL">
      <data key="d0">134292599</data>
    </edge>
    <edge source="MYS" target="BOL">
      <data key="d0">272048</data>
    </edge>
    <edge source="MYS" target="BWA">
      <data key="d0">517713</data>
    </edge>
    <edge source="MYS" target="BRA">
      <data key="d0">148991674</data>
    </edge>
    <edge source="MYS" target="BGR">
      <data key="d0">1899472</data>
    </edge>
    <edge source="MYS" target="BDI">
      <data key="d0">77140</data>
    </edge>
    <edge source="MYS" target="BLR">
      <data key="d0">407270</data>
    </edge>
    <edge source="MYS" target="KHM">
      <data key="d0">1918177</data>
    </edge>
    <edge source="MYS" target="CMR">
      <data key="d0">747011</data>
    </edge>
    <edge source="MYS" target="CAN">
      <data key="d0">94237549</data>
    </edge>
    <edge source="MYS" target="CAF">
      <data key="d0">62151</data>
    </edge>
    <edge source="MYS" target="LKA">
      <data key="d0">778497</data>
    </edge>
    <edge source="MYS" target="CHL">
      <data key="d0">28569189</data>
    </edge>
    <edge source="MYS" target="CHN">
      <data key="d0">108342891</data>
    </edge>
    <edge source="MYS" target="COL">
      <data key="d0">14478562</data>
    </edge>
    <edge source="MYS" target="CRI">
      <data key="d0">2158655</data>
    </edge>
    <edge source="MYS" target="HRV">
      <data key="d0">2463226</data>
    </edge>
    <edge source="MYS" target="CZE">
      <data key="d0">3690663</data>
    </edge>
    <edge source="MYS" target="BEN">
      <data key="d0">81487</data>
    </edge>
    <edge source="MYS" target="DNK">
      <data key="d0">18651269</data>
    </edge>
    <edge source="MYS" target="ECU">
      <data key="d0">4580563</data>
    </edge>
    <edge source="MYS" target="SLV">
      <data key="d0">1750582</data>
    </edge>
    <edge source="MYS" target="ETH">
      <data key="d0">1103621</data>
    </edge>
    <edge source="MYS" target="EST">
      <data key="d0">927077</data>
    </edge>
    <edge source="MYS" target="FIN">
      <data key="d0">11571721</data>
    </edge>
    <edge source="MYS" target="FRA">
      <data key="d0">95107291</data>
    </edge>
    <edge source="MYS" target="GEO">
      <data key="d0">2136542</data>
    </edge>
    <edge source="MYS" target="PSE">
      <data key="d0">84800</data>
    </edge>
    <edge source="MYS" target="DEU">
      <data key="d0">319242571</data>
    </edge>
    <edge source="MYS" target="GHA">
      <data key="d0">1912385</data>
    </edge>
    <edge source="MYS" target="GRC">
      <data key="d0">16720832</data>
    </edge>
    <edge source="MYS" target="GTM">
      <data key="d0">1623090</data>
    </edge>
    <edge source="MYS" target="HND">
      <data key="d0">1089216</data>
    </edge>
    <edge source="MYS" target="HKG">
      <data key="d0">55066660</data>
    </edge>
    <edge source="MYS" target="HUN">
      <data key="d0">1569453</data>
    </edge>
    <edge source="MYS" target="IDN">
      <data key="d0">49711610</data>
    </edge>
    <edge source="MYS" target="IRL">
      <data key="d0">9844740</data>
    </edge>
    <edge source="MYS" target="ITA">
      <data key="d0">105238990</data>
    </edge>
    <edge source="MYS" target="CIV">
      <data key="d0">727445</data>
    </edge>
    <edge source="MYS" target="JAM">
      <data key="d0">933981</data>
    </edge>
    <edge source="MYS" target="JPN">
      <data key="d0">319723990</data>
    </edge>
    <edge source="MYS" target="KAZ">
      <data key="d0">3491207</data>
    </edge>
    <edge source="MYS" target="JOR">
      <data key="d0">4696997</data>
    </edge>
    <edge source="MYS" target="KOR">
      <data key="d0">41317393</data>
    </edge>
    <edge source="MYS" target="LBN">
      <data key="d0">9509631</data>
    </edge>
    <edge source="MYS" target="LVA">
      <data key="d0">8525723</data>
    </edge>
    <edge source="MYS" target="LTU">
      <data key="d0">3584120</data>
    </edge>
    <edge source="MYS" target="MDG">
      <data key="d0">417685</data>
    </edge>
    <edge source="MYS" target="MWI">
      <data key="d0">963386</data>
    </edge>
    <edge source="MYS" target="MRT">
      <data key="d0">299886</data>
    </edge>
    <edge source="MYS" target="MUS">
      <data key="d0">2702440</data>
    </edge>
    <edge source="MYS" target="MEX">
      <data key="d0">30965456</data>
    </edge>
    <edge source="MYS" target="MDA">
      <data key="d0">86814</data>
    </edge>
    <edge source="MYS" target="MAR">
      <data key="d0">5061809</data>
    </edge>
    <edge source="MYS" target="MOZ">
      <data key="d0">694235</data>
    </edge>
    <edge source="MYS" target="OMN">
      <data key="d0">4515650</data>
    </edge>
    <edge source="MYS" target="NAM">
      <data key="d0">303975</data>
    </edge>
    <edge source="MYS" target="NLD">
      <data key="d0">109543715</data>
    </edge>
    <edge source="MYS" target="NZL">
      <data key="d0">19063391</data>
    </edge>
    <edge source="MYS" target="NIC">
      <data key="d0">852617</data>
    </edge>
    <edge source="MYS" target="NER">
      <data key="d0">94715</data>
    </edge>
    <edge source="MYS" target="NOR">
      <data key="d0">10539722</data>
    </edge>
    <edge source="MYS" target="PAK">
      <data key="d0">7306241</data>
    </edge>
    <edge source="MYS" target="PAN">
      <data key="d0">6203194</data>
    </edge>
    <edge source="MYS" target="PRY">
      <data key="d0">1294836</data>
    </edge>
    <edge source="MYS" target="PER">
      <data key="d0">16328208</data>
    </edge>
    <edge source="MYS" target="PHL">
      <data key="d0">26763623</data>
    </edge>
    <edge source="MYS" target="POL">
      <data key="d0">42283817</data>
    </edge>
    <edge source="MYS" target="PRT">
      <data key="d0">3736561</data>
    </edge>
    <edge source="MYS" target="ROU">
      <data key="d0">4900570</data>
    </edge>
    <edge source="MYS" target="RUS">
      <data key="d0">61224301</data>
    </edge>
    <edge source="MYS" target="SAU">
      <data key="d0">20383923</data>
    </edge>
    <edge source="MYS" target="SEN">
      <data key="d0">670122</data>
    </edge>
    <edge source="MYS" target="SRB">
      <data key="d0">588964</data>
    </edge>
    <edge source="MYS" target="IND">
      <data key="d0">43294114</data>
    </edge>
    <edge source="MYS" target="SGP">
      <data key="d0">115899397</data>
    </edge>
    <edge source="MYS" target="SVK">
      <data key="d0">164922</data>
    </edge>
    <edge source="MYS" target="VNM">
      <data key="d0">33870584</data>
    </edge>
    <edge source="MYS" target="SVN">
      <data key="d0">6163960</data>
    </edge>
    <edge source="MYS" target="ZAF">
      <data key="d0">31316473</data>
    </edge>
    <edge source="MYS" target="ZWE">
      <data key="d0">1256608</data>
    </edge>
    <edge source="MYS" target="ESP">
      <data key="d0">81332237</data>
    </edge>
    <edge source="MYS" target="SWE">
      <data key="d0">36176109</data>
    </edge>
    <edge source="MYS" target="CHE">
      <data key="d0">9731555</data>
    </edge>
    <edge source="MYS" target="THA">
      <data key="d0">44081679</data>
    </edge>
    <edge source="MYS" target="TGO">
      <data key="d0">69325</data>
    </edge>
    <edge source="MYS" target="ARE">
      <data key="d0">50002595</data>
    </edge>
    <edge source="MYS" target="TUN">
      <data key="d0">2333905</data>
    </edge>
    <edge source="MYS" target="TUR">
      <data key="d0">87074113</data>
    </edge>
    <edge source="MYS" target="UGA">
      <data key="d0">1491801</data>
    </edge>
    <edge source="MYS" target="UKR">
      <data key="d0">8817725</data>
    </edge>
    <edge source="MYS" target="MKD">
      <data key="d0">25992</data>
    </edge>
    <edge source="MYS" target="EGY">
      <data key="d0">15226830</data>
    </edge>
    <edge source="MYS" target="GBR">
      <data key="d0">199026068</data>
    </edge>
    <edge source="MYS" target="TZA">
      <data key="d0">1968400</data>
    </edge>
    <edge source="MYS" target="USA">
      <data key="d0">1518738530</data>
    </edge>
    <edge source="MYS" target="BFA">
      <data key="d0">540224</data>
    </edge>
    <edge source="MYS" target="URY">
      <data key="d0">4083010</data>
    </edge>
    <edge source="MUS" target="AUS">
      <data key="d0">13356304</data>
    </edge>
    <edge source="MUS" target="AUT">
      <data key="d0">258348</data>
    </edge>
    <edge source="MUS" target="BEL">
      <data key="d0">8271477</data>
    </edge>
    <edge source="MUS" target="BWA">
      <data key="d0">29509</data>
    </edge>
    <edge source="MUS" target="BRA">
      <data key="d0">151388</data>
    </edge>
    <edge source="MUS" target="BGR">
      <data key="d0">10984</data>
    </edge>
    <edge source="MUS" target="CAN">
      <data key="d0">7152368</data>
    </edge>
    <edge source="MUS" target="LKA">
      <data key="d0">268057</data>
    </edge>
    <edge source="MUS" target="CHL">
      <data key="d0">206454</data>
    </edge>
    <edge source="MUS" target="CHN">
      <data key="d0">2399961</data>
    </edge>
    <edge source="MUS" target="CZE">
      <data key="d0">5662628</data>
    </edge>
    <edge source="MUS" target="DNK">
      <data key="d0">955069</data>
    </edge>
    <edge source="MUS" target="SLV">
      <data key="d0">94133</data>
    </edge>
    <edge source="MUS" target="FRA">
      <data key="d0">95199490</data>
    </edge>
    <edge source="MUS" target="DEU">
      <data key="d0">12221897</data>
    </edge>
    <edge source="MUS" target="GRC">
      <data key="d0">62392</data>
    </edge>
    <edge source="MUS" target="HKG">
      <data key="d0">3098552</data>
    </edge>
    <edge source="MUS" target="IDN">
      <data key="d0">268107</data>
    </edge>
    <edge source="MUS" target="IRL">
      <data key="d0">431464</data>
    </edge>
    <edge source="MUS" target="ISR">
      <data key="d0">101763</data>
    </edge>
    <edge source="MUS" target="ITA">
      <data key="d0">15697168</data>
    </edge>
    <edge source="MUS" target="CIV">
      <data key="d0">49685</data>
    </edge>
    <edge source="MUS" target="JPN">
      <data key="d0">434151</data>
    </edge>
    <edge source="MUS" target="KOR">
      <data key="d0">1126031</data>
    </edge>
    <edge source="MUS" target="MDG">
      <data key="d0">5808009</data>
    </edge>
    <edge source="MUS" target="MYS">
      <data key="d0">30986</data>
    </edge>
    <edge source="MUS" target="MEX">
      <data key="d0">3754873</data>
    </edge>
    <edge source="MUS" target="MDA">
      <data key="d0">20930</data>
    </edge>
    <edge source="MUS" target="NLD">
      <data key="d0">23587004</data>
    </edge>
    <edge source="MUS" target="NZL">
      <data key="d0">445946</data>
    </edge>
    <edge source="MUS" target="NOR">
      <data key="d0">32796</data>
    </edge>
    <edge source="MUS" target="PAN">
      <data key="d0">3424030</data>
    </edge>
    <edge source="MUS" target="PER">
      <data key="d0">26138</data>
    </edge>
    <edge source="MUS" target="PHL">
      <data key="d0">45194</data>
    </edge>
    <edge source="MUS" target="PRT">
      <data key="d0">468229</data>
    </edge>
    <edge source="MUS" target="RUS">
      <data key="d0">14931</data>
    </edge>
    <edge source="MUS" target="SAU">
      <data key="d0">10021</data>
    </edge>
    <edge source="MUS" target="SEN">
      <data key="d0">21907</data>
    </edge>
    <edge source="MUS" target="IND">
      <data key="d0">1242762</data>
    </edge>
    <edge source="MUS" target="SGP">
      <data key="d0">1006414</data>
    </edge>
    <edge source="MUS" target="VNM">
      <data key="d0">51182</data>
    </edge>
    <edge source="MUS" target="ZAF">
      <data key="d0">123205152</data>
    </edge>
    <edge source="MUS" target="ZWE">
      <data key="d0">434429</data>
    </edge>
    <edge source="MUS" target="ESP">
      <data key="d0">3747551</data>
    </edge>
    <edge source="MUS" target="SWE">
      <data key="d0">406643</data>
    </edge>
    <edge source="MUS" target="CHE">
      <data key="d0">89485</data>
    </edge>
    <edge source="MUS" target="THA">
      <data key="d0">86084</data>
    </edge>
    <edge source="MUS" target="TGO">
      <data key="d0">182498</data>
    </edge>
    <edge source="MUS" target="ARE">
      <data key="d0">4461416</data>
    </edge>
    <edge source="MUS" target="TUN">
      <data key="d0">10679</data>
    </edge>
    <edge source="MUS" target="TUR">
      <data key="d0">222937</data>
    </edge>
    <edge source="MUS" target="GBR">
      <data key="d0">143132738</data>
    </edge>
    <edge source="MUS" target="USA">
      <data key="d0">178644474</data>
    </edge>
    <edge source="NOR" target="AZE">
      <data key="d0">120020</data>
    </edge>
    <edge source="NOR" target="AUS">
      <data key="d0">153251</data>
    </edge>
    <edge source="NOR" target="AUT">
      <data key="d0">507328</data>
    </edge>
    <edge source="NOR" target="BEL">
      <data key="d0">995627</data>
    </edge>
    <edge source="NOR" target="BRA">
      <data key="d0">28103</data>
    </edge>
    <edge source="NOR" target="BGR">
      <data key="d0">22641</data>
    </edge>
    <edge source="NOR" target="CMR">
      <data key="d0">11903</data>
    </edge>
    <edge source="NOR" target="CAN">
      <data key="d0">704722</data>
    </edge>
    <edge source="NOR" target="CHL">
      <data key="d0">41467</data>
    </edge>
    <edge source="NOR" target="CHN">
      <data key="d0">621928</data>
    </edge>
    <edge source="NOR" target="HRV">
      <data key="d0">125227</data>
    </edge>
    <edge source="NOR" target="CZE">
      <data key="d0">349273</data>
    </edge>
    <edge source="NOR" target="DNK">
      <data key="d0">8123336</data>
    </edge>
    <edge source="NOR" target="EST">
      <data key="d0">1121286</data>
    </edge>
    <edge source="NOR" target="FIN">
      <data key="d0">2610751</data>
    </edge>
    <edge source="NOR" target="FRA">
      <data key="d0">839983</data>
    </edge>
    <edge source="NOR" target="DEU">
      <data key="d0">5600704</data>
    </edge>
    <edge source="NOR" target="GRC">
      <data key="d0">80223</data>
    </edge>
    <edge source="NOR" target="HKG">
      <data key="d0">551584</data>
    </edge>
    <edge source="NOR" target="HUN">
      <data key="d0">23301</data>
    </edge>
    <edge source="NOR" target="IRL">
      <data key="d0">26474</data>
    </edge>
    <edge source="NOR" target="ITA">
      <data key="d0">885331</data>
    </edge>
    <edge source="NOR" target="JPN">
      <data key="d0">522153</data>
    </edge>
    <edge source="NOR" target="KOR">
      <data key="d0">358311</data>
    </edge>
    <edge source="NOR" target="LBN">
      <data key="d0">15225</data>
    </edge>
    <edge source="NOR" target="LVA">
      <data key="d0">500835</data>
    </edge>
    <edge source="NOR" target="LTU">
      <data key="d0">7215315</data>
    </edge>
    <edge source="NOR" target="MYS">
      <data key="d0">29793</data>
    </edge>
    <edge source="NOR" target="MUS">
      <data key="d0">47959</data>
    </edge>
    <edge source="NOR" target="NLD">
      <data key="d0">1680493</data>
    </edge>
    <edge source="NOR" target="NZL">
      <data key="d0">20033</data>
    </edge>
    <edge source="NOR" target="PAK">
      <data key="d0">40840</data>
    </edge>
    <edge source="NOR" target="PAN">
      <data key="d0">37959</data>
    </edge>
    <edge source="NOR" target="POL">
      <data key="d0">744966</data>
    </edge>
    <edge source="NOR" target="PRT">
      <data key="d0">123915</data>
    </edge>
    <edge source="NOR" target="ROU">
      <data key="d0">18370</data>
    </edge>
    <edge source="NOR" target="RUS">
      <data key="d0">3308996</data>
    </edge>
    <edge source="NOR" target="SRB">
      <data key="d0">93081</data>
    </edge>
    <edge source="NOR" target="IND">
      <data key="d0">39305</data>
    </edge>
    <edge source="NOR" target="SGP">
      <data key="d0">774609</data>
    </edge>
    <edge source="NOR" target="SVK">
      <data key="d0">46628</data>
    </edge>
    <edge source="NOR" target="VNM">
      <data key="d0">105958</data>
    </edge>
    <edge source="NOR" target="SVN">
      <data key="d0">36101</data>
    </edge>
    <edge source="NOR" target="ZAF">
      <data key="d0">25925</data>
    </edge>
    <edge source="NOR" target="ZWE">
      <data key="d0">13892</data>
    </edge>
    <edge source="NOR" target="ESP">
      <data key="d0">424440</data>
    </edge>
    <edge source="NOR" target="SWE">
      <data key="d0">38371330</data>
    </edge>
    <edge source="NOR" target="CHE">
      <data key="d0">1703423</data>
    </edge>
    <edge source="NOR" target="ARE">
      <data key="d0">487940</data>
    </edge>
    <edge source="NOR" target="TUR">
      <data key="d0">180254</data>
    </edge>
    <edge source="NOR" target="UKR">
      <data key="d0">14241</data>
    </edge>
    <edge source="NOR" target="EGY">
      <data key="d0">31547</data>
    </edge>
    <edge source="NOR" target="GBR">
      <data key="d0">2873510</data>
    </edge>
    <edge source="NOR" target="USA">
      <data key="d0">2779702</data>
    </edge>
    <edge source="NOR" target="URY">
      <data key="d0">17741</data>
    </edge>
    <edge source="PHL" target="ARG">
      <data key="d0">508418</data>
    </edge>
    <edge source="PHL" target="AUS">
      <data key="d0">14247043</data>
    </edge>
    <edge source="PHL" target="AUT">
      <data key="d0">225046</data>
    </edge>
    <edge source="PHL" target="BEL">
      <data key="d0">1356743</data>
    </edge>
    <edge source="PHL" target="BRA">
      <data key="d0">483549</data>
    </edge>
    <edge source="PHL" target="KHM">
      <data key="d0">376965</data>
    </edge>
    <edge source="PHL" target="CAN">
      <data key="d0">25178629</data>
    </edge>
    <edge source="PHL" target="LKA">
      <data key="d0">922736</data>
    </edge>
    <edge source="PHL" target="CHL">
      <data key="d0">313854</data>
    </edge>
    <edge source="PHL" target="CHN">
      <data key="d0">8967455</data>
    </edge>
    <edge source="PHL" target="COL">
      <data key="d0">306944</data>
    </edge>
    <edge source="PHL" target="CRI">
      <data key="d0">38367</data>
    </edge>
    <edge source="PHL" target="CZE">
      <data key="d0">62915</data>
    </edge>
    <edge source="PHL" target="DNK">
      <data key="d0">507505</data>
    </edge>
    <edge source="PHL" target="SLV">
      <data key="d0">29674</data>
    </edge>
    <edge source="PHL" target="FIN">
      <data key="d0">127062</data>
    </edge>
    <edge source="PHL" target="FRA">
      <data key="d0">24248922</data>
    </edge>
    <edge source="PHL" target="DEU">
      <data key="d0">32996122</data>
    </edge>
    <edge source="PHL" target="GHA">
      <data key="d0">134155</data>
    </edge>
    <edge source="PHL" target="GRC">
      <data key="d0">167556</data>
    </edge>
    <edge source="PHL" target="HKG">
      <data key="d0">4040821</data>
    </edge>
    <edge source="PHL" target="HUN">
      <data key="d0">15674</data>
    </edge>
    <edge source="PHL" target="IDN">
      <data key="d0">955147</data>
    </edge>
    <edge source="PHL" target="IRL">
      <data key="d0">159109</data>
    </edge>
    <edge source="PHL" target="ISR">
      <data key="d0">109593</data>
    </edge>
    <edge source="PHL" target="ITA">
      <data key="d0">11698927</data>
    </edge>
    <edge source="PHL" target="JPN">
      <data key="d0">67831775</data>
    </edge>
    <edge source="PHL" target="JOR">
      <data key="d0">13301</data>
    </edge>
    <edge source="PHL" target="KOR">
      <data key="d0">58958154</data>
    </edge>
    <edge source="PHL" target="LBN">
      <data key="d0">172395</data>
    </edge>
    <edge source="PHL" target="MYS">
      <data key="d0">4404812</data>
    </edge>
    <edge source="PHL" target="MEX">
      <data key="d0">4895712</data>
    </edge>
    <edge source="PHL" target="OMN">
      <data key="d0">10250</data>
    </edge>
    <edge source="PHL" target="NLD">
      <data key="d0">9436078</data>
    </edge>
    <edge source="PHL" target="NZL">
      <data key="d0">143125</data>
    </edge>
    <edge source="PHL" target="NOR">
      <data key="d0">103144</data>
    </edge>
    <edge source="PHL" target="PAK">
      <data key="d0">271361</data>
    </edge>
    <edge source="PHL" target="PAN">
      <data key="d0">1559666</data>
    </edge>
    <edge source="PHL" target="PER">
      <data key="d0">1920940</data>
    </edge>
    <edge source="PHL" target="POL">
      <data key="d0">19716</data>
    </edge>
    <edge source="PHL" target="RUS">
      <data key="d0">645121</data>
    </edge>
    <edge source="PHL" target="SAU">
      <data key="d0">2133379</data>
    </edge>
    <edge source="PHL" target="IND">
      <data key="d0">409604</data>
    </edge>
    <edge source="PHL" target="SGP">
      <data key="d0">2042562</data>
    </edge>
    <edge source="PHL" target="VNM">
      <data key="d0">1930201</data>
    </edge>
    <edge source="PHL" target="ZAF">
      <data key="d0">366424</data>
    </edge>
    <edge source="PHL" target="ESP">
      <data key="d0">7129165</data>
    </edge>
    <edge source="PHL" target="SWE">
      <data key="d0">3257936</data>
    </edge>
    <edge source="PHL" target="CHE">
      <data key="d0">225901</data>
    </edge>
    <edge source="PHL" target="THA">
      <data key="d0">987607</data>
    </edge>
    <edge source="PHL" target="ARE">
      <data key="d0">10629887</data>
    </edge>
    <edge source="PHL" target="TUR">
      <data key="d0">224168</data>
    </edge>
    <edge source="PHL" target="UKR">
      <data key="d0">57881</data>
    </edge>
    <edge source="PHL" target="GBR">
      <data key="d0">20086085</data>
    </edge>
    <edge source="PHL" target="USA">
      <data key="d0">706875308</data>
    </edge>
    <edge source="PHL" target="URY">
      <data key="d0">90630</data>
    </edge>
    <edge source="SEN" target="BDI">
      <data key="d0">31947</data>
    </edge>
    <edge source="SEN" target="CAF">
      <data key="d0">10067</data>
    </edge>
    <edge source="SEN" target="BEN">
      <data key="d0">15377</data>
    </edge>
    <edge source="SEN" target="FRA">
      <data key="d0">34882</data>
    </edge>
    <edge source="SEN" target="CIV">
      <data key="d0">28776</data>
    </edge>
    <edge source="SEN" target="MRT">
      <data key="d0">28627</data>
    </edge>
    <edge source="SEN" target="NER">
      <data key="d0">226589</data>
    </edge>
    <edge source="SEN" target="ESP">
      <data key="d0">23665</data>
    </edge>
    <edge source="SEN" target="USA">
      <data key="d0">46763</data>
    </edge>
    <edge source="SEN" target="BFA">
      <data key="d0">44372</data>
    </edge>
    <edge source="IND" target="ALB">
      <data key="d0">517580</data>
    </edge>
    <edge source="IND" target="DZA">
      <data key="d0">8052338</data>
    </edge>
    <edge source="IND" target="AZE">
      <data key="d0">198239</data>
    </edge>
    <edge source="IND" target="ARG">
      <data key="d0">31638899</data>
    </edge>
    <edge source="IND" target="AUS">
      <data key="d0">170121216</data>
    </edge>
    <edge source="IND" target="AUT">
      <data key="d0">30362458</data>
    </edge>
    <edge source="IND" target="ARM">
      <data key="d0">309599</data>
    </edge>
    <edge source="IND" target="BEL">
      <data key="d0">192869848</data>
    </edge>
    <edge source="IND" target="BOL">
      <data key="d0">217638</data>
    </edge>
    <edge source="IND" target="BWA">
      <data key="d0">2117368</data>
    </edge>
    <edge source="IND" target="BRA">
      <data key="d0">78772656</data>
    </edge>
    <edge source="IND" target="BGR">
      <data key="d0">1066649</data>
    </edge>
    <edge source="IND" target="BDI">
      <data key="d0">79068</data>
    </edge>
    <edge source="IND" target="BLR">
      <data key="d0">104705</data>
    </edge>
    <edge source="IND" target="KHM">
      <data key="d0">339780</data>
    </edge>
    <edge source="IND" target="CMR">
      <data key="d0">5285738</data>
    </edge>
    <edge source="IND" target="CAN">
      <data key="d0">240848725</data>
    </edge>
    <edge source="IND" target="CAF">
      <data key="d0">188417</data>
    </edge>
    <edge source="IND" target="LKA">
      <data key="d0">102978145</data>
    </edge>
    <edge source="IND" target="CHL">
      <data key="d0">75287008</data>
    </edge>
    <edge source="IND" target="CHN">
      <data key="d0">107702017</data>
    </edge>
    <edge source="IND" target="COL">
      <data key="d0">12042101</data>
    </edge>
    <edge source="IND" target="CRI">
      <data key="d0">5522336</data>
    </edge>
    <edge source="IND" target="HRV">
      <data key="d0">6245368</data>
    </edge>
    <edge source="IND" target="CZE">
      <data key="d0">67325477</data>
    </edge>
    <edge source="IND" target="BEN">
      <data key="d0">2473571</data>
    </edge>
    <edge source="IND" target="DNK">
      <data key="d0">235349092</data>
    </edge>
    <edge source="IND" target="ECU">
      <data key="d0">293508</data>
    </edge>
    <edge source="IND" target="SLV">
      <data key="d0">1671932</data>
    </edge>
    <edge source="IND" target="ETH">
      <data key="d0">3183037</data>
    </edge>
    <edge source="IND" target="EST">
      <data key="d0">30610659</data>
    </edge>
    <edge source="IND" target="FIN">
      <data key="d0">22112473</data>
    </edge>
    <edge source="IND" target="FRA">
      <data key="d0">887822043</data>
    </edge>
    <edge source="IND" target="GEO">
      <data key="d0">3367514</data>
    </edge>
    <edge source="IND" target="GMB">
      <data key="d0">1223871</data>
    </edge>
    <edge source="IND" target="DEU">
      <data key="d0">1281267822</data>
    </edge>
    <edge source="IND" target="GHA">
      <data key="d0">9571381</data>
    </edge>
    <edge source="IND" target="GRC">
      <data key="d0">33606335</data>
    </edge>
    <edge source="IND" target="GTM">
      <data key="d0">698769</data>
    </edge>
    <edge source="IND" target="HND">
      <data key="d0">786005</data>
    </edge>
    <edge source="IND" target="HKG">
      <data key="d0">66631892</data>
    </edge>
    <edge source="IND" target="HUN">
      <data key="d0">3442949</data>
    </edge>
    <edge source="IND" target="IDN">
      <data key="d0">5738595</data>
    </edge>
    <edge source="IND" target="IRL">
      <data key="d0">79766764</data>
    </edge>
    <edge source="IND" target="ISR">
      <data key="d0">61448765</data>
    </edge>
    <edge source="IND" target="ITA">
      <data key="d0">447486443</data>
    </edge>
    <edge source="IND" target="CIV">
      <data key="d0">346072</data>
    </edge>
    <edge source="IND" target="JAM">
      <data key="d0">2097991</data>
    </edge>
    <edge source="IND" target="JPN">
      <data key="d0">189440377</data>
    </edge>
    <edge source="IND" target="KAZ">
      <data key="d0">7821214</data>
    </edge>
    <edge source="IND" target="JOR">
      <data key="d0">21640518</data>
    </edge>
    <edge source="IND" target="KOR">
      <data key="d0">38526757</data>
    </edge>
    <edge source="IND" target="KGZ">
      <data key="d0">14781775</data>
    </edge>
    <edge source="IND" target="LBN">
      <data key="d0">6348001</data>
    </edge>
    <edge source="IND" target="LVA">
      <data key="d0">2300519</data>
    </edge>
    <edge source="IND" target="LTU">
      <data key="d0">3581137</data>
    </edge>
    <edge source="IND" target="MDG">
      <data key="d0">374461</data>
    </edge>
    <edge source="IND" target="MWI">
      <data key="d0">757625</data>
    </edge>
    <edge source="IND" target="MYS">
      <data key="d0">87589719</data>
    </edge>
    <edge source="IND" target="MRT">
      <data key="d0">11099752</data>
    </edge>
    <edge source="IND" target="MUS">
      <data key="d0">40962680</data>
    </edge>
    <edge source="IND" target="MEX">
      <data key="d0">124659615</data>
    </edge>
    <edge source="IND" target="MDA">
      <data key="d0">28101</data>
    </edge>
    <edge source="IND" target="MAR">
      <data key="d0">4659002</data>
    </edge>
    <edge source="IND" target="MOZ">
      <data key="d0">818436</data>
    </edge>
    <edge source="IND" target="OMN">
      <data key="d0">51514374</data>
    </edge>
    <edge source="IND" target="NAM">
      <data key="d0">500577</data>
    </edge>
    <edge source="IND" target="NLD">
      <data key="d0">416994118</data>
    </edge>
    <edge source="IND" target="NZL">
      <data key="d0">22910909</data>
    </edge>
    <edge source="IND" target="NIC">
      <data key="d0">91178</data>
    </edge>
    <edge source="IND" target="NER">
      <data key="d0">578828</data>
    </edge>
    <edge source="IND" target="NOR">
      <data key="d0">36123491</data>
    </edge>
    <edge source="IND" target="PAK">
      <data key="d0">3025139</data>
    </edge>
    <edge source="IND" target="PAN">
      <data key="d0">58903991</data>
    </edge>
    <edge source="IND" target="PRY">
      <data key="d0">665647</data>
    </edge>
    <edge source="IND" target="PER">
      <data key="d0">17708298</data>
    </edge>
    <edge source="IND" target="PHL">
      <data key="d0">6228383</data>
    </edge>
    <edge source="IND" target="POL">
      <data key="d0">163164981</data>
    </edge>
    <edge source="IND" target="PRT">
      <data key="d0">43250072</data>
    </edge>
    <edge source="IND" target="ROU">
      <data key="d0">14169951</data>
    </edge>
    <edge source="IND" target="RUS">
      <data key="d0">75458732</data>
    </edge>
    <edge source="IND" target="SAU">
      <data key="d0">417626337</data>
    </edge>
    <edge source="IND" target="SEN">
      <data key="d0">31527929</data>
    </edge>
    <edge source="IND" target="SRB">
      <data key="d0">1436507</data>
    </edge>
    <edge source="IND" target="SGP">
      <data key="d0">52701766</data>
    </edge>
    <edge source="IND" target="SVK">
      <data key="d0">29529002</data>
    </edge>
    <edge source="IND" target="VNM">
      <data key="d0">1165774</data>
    </edge>
    <edge source="IND" target="SVN">
      <data key="d0">11011860</data>
    </edge>
    <edge source="IND" target="ZAF">
      <data key="d0">173143886</data>
    </edge>
    <edge source="IND" target="ZWE">
      <data key="d0">1382047</data>
    </edge>
    <edge source="IND" target="ESP">
      <data key="d0">883699628</data>
    </edge>
    <edge source="IND" target="SWE">
      <data key="d0">142881078</data>
    </edge>
    <edge source="IND" target="CHE">
      <data key="d0">64643158</data>
    </edge>
    <edge source="IND" target="THA">
      <data key="d0">43716662</data>
    </edge>
    <edge source="IND" target="TGO">
      <data key="d0">10247006</data>
    </edge>
    <edge source="IND" target="ARE">
      <data key="d0">3568284262</data>
    </edge>
    <edge source="IND" target="TUN">
      <data key="d0">1536839</data>
    </edge>
    <edge source="IND" target="TUR">
      <data key="d0">33744345</data>
    </edge>
    <edge source="IND" target="UGA">
      <data key="d0">5980380</data>
    </edge>
    <edge source="IND" target="UKR">
      <data key="d0">2156451</data>
    </edge>
    <edge source="IND" target="MKD">
      <data key="d0">10414</data>
    </edge>
    <edge source="IND" target="EGY">
      <data key="d0">5432096</data>
    </edge>
    <edge source="IND" target="GBR">
      <data key="d0">1726539356</data>
    </edge>
    <edge source="IND" target="TZA">
      <data key="d0">83777081</data>
    </edge>
    <edge source="IND" target="USA">
      <data key="d0">3968996103</data>
    </edge>
    <edge source="IND" target="BFA">
      <data key="d0">47124</data>
    </edge>
    <edge source="IND" target="URY">
      <data key="d0">13591091</data>
    </edge>
    <edge source="SGP" target="DZA">
      <data key="d0">463562</data>
    </edge>
    <edge source="SGP" target="ARG">
      <data key="d0">1474851</data>
    </edge>
    <edge source="SGP" target="AUS">
      <data key="d0">59273215</data>
    </edge>
    <edge source="SGP" target="AUT">
      <data key="d0">581167</data>
    </edge>
    <edge source="SGP" target="BEL">
      <data key="d0">3489217</data>
    </edge>
    <edge source="SGP" target="BRA">
      <data key="d0">14578398</data>
    </edge>
    <edge source="SGP" target="KHM">
      <data key="d0">1558306</data>
    </edge>
    <edge source="SGP" target="CAN">
      <data key="d0">19898180</data>
    </edge>
    <edge source="SGP" target="LKA">
      <data key="d0">1002674</data>
    </edge>
    <edge source="SGP" target="CHL">
      <data key="d0">3803560</data>
    </edge>
    <edge source="SGP" target="CHN">
      <data key="d0">20311460</data>
    </edge>
    <edge source="SGP" target="COL">
      <data key="d0">2444016</data>
    </edge>
    <edge source="SGP" target="CZE">
      <data key="d0">634755</data>
    </edge>
    <edge source="SGP" target="BEN">
      <data key="d0">28723</data>
    </edge>
    <edge source="SGP" target="DNK">
      <data key="d0">599819</data>
    </edge>
    <edge source="SGP" target="ECU">
      <data key="d0">59158</data>
    </edge>
    <edge source="SGP" target="EST">
      <data key="d0">14296</data>
    </edge>
    <edge source="SGP" target="FIN">
      <data key="d0">138645</data>
    </edge>
    <edge source="SGP" target="FRA">
      <data key="d0">11927950</data>
    </edge>
    <edge source="SGP" target="DEU">
      <data key="d0">62562451</data>
    </edge>
    <edge source="SGP" target="GRC">
      <data key="d0">3050686</data>
    </edge>
    <edge source="SGP" target="GTM">
      <data key="d0">25953</data>
    </edge>
    <edge source="SGP" target="HKG">
      <data key="d0">47625478</data>
    </edge>
    <edge source="SGP" target="IDN">
      <data key="d0">149336136</data>
    </edge>
    <edge source="SGP" target="IRL">
      <data key="d0">416711</data>
    </edge>
    <edge source="SGP" target="ISR">
      <data key="d0">9297185</data>
    </edge>
    <edge source="SGP" target="ITA">
      <data key="d0">9889625</data>
    </edge>
    <edge source="SGP" target="CIV">
      <data key="d0">52394</data>
    </edge>
    <edge source="SGP" target="JPN">
      <data key="d0">80568041</data>
    </edge>
    <edge source="SGP" target="JOR">
      <data key="d0">552521</data>
    </edge>
    <edge source="SGP" target="KOR">
      <data key="d0">37213004</data>
    </edge>
    <edge source="SGP" target="LBN">
      <data key="d0">31705</data>
    </edge>
    <edge source="SGP" target="LVA">
      <data key="d0">123897</data>
    </edge>
    <edge source="SGP" target="MDG">
      <data key="d0">20335</data>
    </edge>
    <edge source="SGP" target="MYS">
      <data key="d0">165918175</data>
    </edge>
    <edge source="SGP" target="MUS">
      <data key="d0">72432</data>
    </edge>
    <edge source="SGP" target="MEX">
      <data key="d0">27779237</data>
    </edge>
    <edge source="SGP" target="MAR">
      <data key="d0">203971</data>
    </edge>
    <edge source="SGP" target="MOZ">
      <data key="d0">252664</data>
    </edge>
    <edge source="SGP" target="OMN">
      <data key="d0">107491</data>
    </edge>
    <edge source="SGP" target="NLD">
      <data key="d0">29654056</data>
    </edge>
    <edge source="SGP" target="NZL">
      <data key="d0">4817588</data>
    </edge>
    <edge source="SGP" target="NOR">
      <data key="d0">29996</data>
    </edge>
    <edge source="SGP" target="PAK">
      <data key="d0">180073</data>
    </edge>
    <edge source="SGP" target="PAN">
      <data key="d0">2285733</data>
    </edge>
    <edge source="SGP" target="PRY">
      <data key="d0">21788</data>
    </edge>
    <edge source="SGP" target="PER">
      <data key="d0">397716</data>
    </edge>
    <edge source="SGP" target="PHL">
      <data key="d0">20510455</data>
    </edge>
    <edge source="SGP" target="POL">
      <data key="d0">358868</data>
    </edge>
    <edge source="SGP" target="PRT">
      <data key="d0">88119</data>
    </edge>
    <edge source="SGP" target="RUS">
      <data key="d0">3462930</data>
    </edge>
    <edge source="SGP" target="SAU">
      <data key="d0">5534760</data>
    </edge>
    <edge source="SGP" target="IND">
      <data key="d0">7489075</data>
    </edge>
    <edge source="SGP" target="VNM">
      <data key="d0">13084779</data>
    </edge>
    <edge source="SGP" target="SVN">
      <data key="d0">1652190</data>
    </edge>
    <edge source="SGP" target="ZAF">
      <data key="d0">1314359</data>
    </edge>
    <edge source="SGP" target="ESP">
      <data key="d0">32413846</data>
    </edge>
    <edge source="SGP" target="SWE">
      <data key="d0">475484</data>
    </edge>
    <edge source="SGP" target="CHE">
      <data key="d0">714550</data>
    </edge>
    <edge source="SGP" target="THA">
      <data key="d0">36968206</data>
    </edge>
    <edge source="SGP" target="TGO">
      <data key="d0">39151</data>
    </edge>
    <edge source="SGP" target="ARE">
      <data key="d0">95641419</data>
    </edge>
    <edge source="SGP" target="TUN">
      <data key="d0">22608</data>
    </edge>
    <edge source="SGP" target="TUR">
      <data key="d0">10856911</data>
    </edge>
    <edge source="SGP" target="UKR">
      <data key="d0">103479</data>
    </edge>
    <edge source="SGP" target="EGY">
      <data key="d0">2484244</data>
    </edge>
    <edge source="SGP" target="GBR">
      <data key="d0">87528712</data>
    </edge>
    <edge source="SGP" target="USA">
      <data key="d0">242399636</data>
    </edge>
    <edge source="SGP" target="URY">
      <data key="d0">550397</data>
    </edge>
    <edge source="VNM" target="DZA">
      <data key="d0">335189</data>
    </edge>
    <edge source="VNM" target="ARG">
      <data key="d0">21948772</data>
    </edge>
    <edge source="VNM" target="AUS">
      <data key="d0">166460533</data>
    </edge>
    <edge source="VNM" target="AUT">
      <data key="d0">26706651</data>
    </edge>
    <edge source="VNM" target="BEL">
      <data key="d0">204277437</data>
    </edge>
    <edge source="VNM" target="BOL">
      <data key="d0">143892</data>
    </edge>
    <edge source="VNM" target="BRA">
      <data key="d0">43009727</data>
    </edge>
    <edge source="VNM" target="BGR">
      <data key="d0">1198967</data>
    </edge>
    <edge source="VNM" target="BLR">
      <data key="d0">43593</data>
    </edge>
    <edge source="VNM" target="KHM">
      <data key="d0">9662078</data>
    </edge>
    <edge source="VNM" target="CMR">
      <data key="d0">228871</data>
    </edge>
    <edge source="VNM" target="CAN">
      <data key="d0">523283390</data>
    </edge>
    <edge source="VNM" target="LKA">
      <data key="d0">4151257</data>
    </edge>
    <edge source="VNM" target="CHL">
      <data key="d0">74198909</data>
    </edge>
    <edge source="VNM" target="CHN">
      <data key="d0">677827954</data>
    </edge>
    <edge source="VNM" target="COL">
      <data key="d0">10234741</data>
    </edge>
    <edge source="VNM" target="CRI">
      <data key="d0">837288</data>
    </edge>
    <edge source="VNM" target="HRV">
      <data key="d0">8830725</data>
    </edge>
    <edge source="VNM" target="CZE">
      <data key="d0">10081684</data>
    </edge>
    <edge source="VNM" target="BEN">
      <data key="d0">127616</data>
    </edge>
    <edge source="VNM" target="DNK">
      <data key="d0">75288723</data>
    </edge>
    <edge source="VNM" target="ECU">
      <data key="d0">307624</data>
    </edge>
    <edge source="VNM" target="SLV">
      <data key="d0">882290</data>
    </edge>
    <edge source="VNM" target="EST">
      <data key="d0">5434714</data>
    </edge>
    <edge source="VNM" target="FIN">
      <data key="d0">13180530</data>
    </edge>
    <edge source="VNM" target="FRA">
      <data key="d0">452135324</data>
    </edge>
    <edge source="VNM" target="GEO">
      <data key="d0">102890</data>
    </edge>
    <edge source="VNM" target="DEU">
      <data key="d0">752340424</data>
    </edge>
    <edge source="VNM" target="GHA">
      <data key="d0">145277</data>
    </edge>
    <edge source="VNM" target="GRC">
      <data key="d0">8575589</data>
    </edge>
    <edge source="VNM" target="GTM">
      <data key="d0">195998</data>
    </edge>
    <edge source="VNM" target="HND">
      <data key="d0">579592</data>
    </edge>
    <edge source="VNM" target="HKG">
      <data key="d0">209824170</data>
    </edge>
    <edge source="VNM" target="HUN">
      <data key="d0">1090292</data>
    </edge>
    <edge source="VNM" target="IDN">
      <data key="d0">18968139</data>
    </edge>
    <edge source="VNM" target="IRL">
      <data key="d0">23654758</data>
    </edge>
    <edge source="VNM" target="ISR">
      <data key="d0">15189557</data>
    </edge>
    <edge source="VNM" target="ITA">
      <data key="d0">217384187</data>
    </edge>
    <edge source="VNM" target="CIV">
      <data key="d0">214021</data>
    </edge>
    <edge source="VNM" target="JPN">
      <data key="d0">2771452290</data>
    </edge>
    <edge source="VNM" target="KAZ">
      <data key="d0">162489</data>
    </edge>
    <edge source="VNM" target="JOR">
      <data key="d0">2117772</data>
    </edge>
    <edge source="VNM" target="KOR">
      <data key="d0">2214876708</data>
    </edge>
    <edge source="VNM" target="LBN">
      <data key="d0">654838</data>
    </edge>
    <edge source="VNM" target="LVA">
      <data key="d0">3817928</data>
    </edge>
    <edge source="VNM" target="LTU">
      <data key="d0">245683</data>
    </edge>
    <edge source="VNM" target="MDG">
      <data key="d0">59320</data>
    </edge>
    <edge source="VNM" target="MYS">
      <data key="d0">55004887</data>
    </edge>
    <edge source="VNM" target="MUS">
      <data key="d0">185831</data>
    </edge>
    <edge source="VNM" target="MEX">
      <data key="d0">93654775</data>
    </edge>
    <edge source="VNM" target="MAR">
      <data key="d0">5165068</data>
    </edge>
    <edge source="VNM" target="OMN">
      <data key="d0">112229</data>
    </edge>
    <edge source="VNM" target="NLD">
      <data key="d0">560595049</data>
    </edge>
    <edge source="VNM" target="NZL">
      <data key="d0">15927631</data>
    </edge>
    <edge source="VNM" target="NIC">
      <data key="d0">529041</data>
    </edge>
    <edge source="VNM" target="NOR">
      <data key="d0">26029707</data>
    </edge>
    <edge source="VNM" target="PAK">
      <data key="d0">5427104</data>
    </edge>
    <edge source="VNM" target="PAN">
      <data key="d0">24148017</data>
    </edge>
    <edge source="VNM" target="PRY">
      <data key="d0">557337</data>
    </edge>
    <edge source="VNM" target="PER">
      <data key="d0">9382197</data>
    </edge>
    <edge source="VNM" target="PHL">
      <data key="d0">37739907</data>
    </edge>
    <edge source="VNM" target="POL">
      <data key="d0">46556923</data>
    </edge>
    <edge source="VNM" target="PRT">
      <data key="d0">397824</data>
    </edge>
    <edge source="VNM" target="ROU">
      <data key="d0">176994</data>
    </edge>
    <edge source="VNM" target="RUS">
      <data key="d0">113048680</data>
    </edge>
    <edge source="VNM" target="SAU">
      <data key="d0">21861645</data>
    </edge>
    <edge source="VNM" target="IND">
      <data key="d0">15136784</data>
    </edge>
    <edge source="VNM" target="SGP">
      <data key="d0">63354932</data>
    </edge>
    <edge source="VNM" target="SVK">
      <data key="d0">2489291</data>
    </edge>
    <edge source="VNM" target="SVN">
      <data key="d0">6981108</data>
    </edge>
    <edge source="VNM" target="ZAF">
      <data key="d0">17903249</data>
    </edge>
    <edge source="VNM" target="ESP">
      <data key="d0">439879906</data>
    </edge>
    <edge source="VNM" target="SWE">
      <data key="d0">69369877</data>
    </edge>
    <edge source="VNM" target="CHE">
      <data key="d0">13616311</data>
    </edge>
    <edge source="VNM" target="THA">
      <data key="d0">42564506</data>
    </edge>
    <edge source="VNM" target="TGO">
      <data key="d0">1566028</data>
    </edge>
    <edge source="VNM" target="ARE">
      <data key="d0">86376988</data>
    </edge>
    <edge source="VNM" target="TUN">
      <data key="d0">47018</data>
    </edge>
    <edge source="VNM" target="TUR">
      <data key="d0">20417005</data>
    </edge>
    <edge source="VNM" target="UKR">
      <data key="d0">4791804</data>
    </edge>
    <edge source="VNM" target="EGY">
      <data key="d0">843510</data>
    </edge>
    <edge source="VNM" target="GBR">
      <data key="d0">725590079</data>
    </edge>
    <edge source="VNM" target="TZA">
      <data key="d0">457299</data>
    </edge>
    <edge source="VNM" target="USA">
      <data key="d0">11618145883</data>
    </edge>
    <edge source="VNM" target="URY">
      <data key="d0">2666060</data>
    </edge>
    <edge source="ZAF" target="DZA">
      <data key="d0">123746</data>
    </edge>
    <edge source="ZAF" target="AZE">
      <data key="d0">28127</data>
    </edge>
    <edge source="ZAF" target="AUS">
      <data key="d0">4065728</data>
    </edge>
    <edge source="ZAF" target="AUT">
      <data key="d0">44431</data>
    </edge>
    <edge source="ZAF" target="BEL">
      <data key="d0">178691</data>
    </edge>
    <edge source="ZAF" target="BWA">
      <data key="d0">84533418</data>
    </edge>
    <edge source="ZAF" target="BRA">
      <data key="d0">31808</data>
    </edge>
    <edge source="ZAF" target="BGR">
      <data key="d0">31673</data>
    </edge>
    <edge source="ZAF" target="BDI">
      <data key="d0">15427</data>
    </edge>
    <edge source="ZAF" target="CMR">
      <data key="d0">142467</data>
    </edge>
    <edge source="ZAF" target="CAN">
      <data key="d0">581927</data>
    </edge>
    <edge source="ZAF" target="CHL">
      <data key="d0">48165</data>
    </edge>
    <edge source="ZAF" target="CHN">
      <data key="d0">456970</data>
    </edge>
    <edge source="ZAF" target="CZE">
      <data key="d0">1006132</data>
    </edge>
    <edge source="ZAF" target="DNK">
      <data key="d0">67572</data>
    </edge>
    <edge source="ZAF" target="ETH">
      <data key="d0">43738</data>
    </edge>
    <edge source="ZAF" target="FIN">
      <data key="d0">205167</data>
    </edge>
    <edge source="ZAF" target="FRA">
      <data key="d0">966478</data>
    </edge>
    <edge source="ZAF" target="DEU">
      <data key="d0">640761</data>
    </edge>
    <edge source="ZAF" target="GHA">
      <data key="d0">4066387</data>
    </edge>
    <edge source="ZAF" target="HKG">
      <data key="d0">193261</data>
    </edge>
    <edge source="ZAF" target="IRL">
      <data key="d0">96531</data>
    </edge>
    <edge source="ZAF" target="ISR">
      <data key="d0">139988</data>
    </edge>
    <edge source="ZAF" target="ITA">
      <data key="d0">271661</data>
    </edge>
    <edge source="ZAF" target="CIV">
      <data key="d0">103817</data>
    </edge>
    <edge source="ZAF" target="JPN">
      <data key="d0">89219</data>
    </edge>
    <edge source="ZAF" target="JOR">
      <data key="d0">46059</data>
    </edge>
    <edge source="ZAF" target="KOR">
      <data key="d0">254203</data>
    </edge>
    <edge source="ZAF" target="MDG">
      <data key="d0">536640</data>
    </edge>
    <edge source="ZAF" target="MWI">
      <data key="d0">1983683</data>
    </edge>
    <edge source="ZAF" target="MYS">
      <data key="d0">53332</data>
    </edge>
    <edge source="ZAF" target="MRT">
      <data key="d0">28657</data>
    </edge>
    <edge source="ZAF" target="MUS">
      <data key="d0">3895284</data>
    </edge>
    <edge source="ZAF" target="MEX">
      <data key="d0">41926</data>
    </edge>
    <edge source="ZAF" target="MOZ">
      <data key="d0">14108823</data>
    </edge>
    <edge source="ZAF" target="OMN">
      <data key="d0">498689</data>
    </edge>
    <edge source="ZAF" target="NAM">
      <data key="d0">139543268</data>
    </edge>
    <edge source="ZAF" target="NLD">
      <data key="d0">414391</data>
    </edge>
    <edge source="ZAF" target="NZL">
      <data key="d0">258023</data>
    </edge>
    <edge source="ZAF" target="NOR">
      <data key="d0">10165</data>
    </edge>
    <edge source="ZAF" target="PAK">
      <data key="d0">27166</data>
    </edge>
    <edge source="ZAF" target="PAN">
      <data key="d0">1112458</data>
    </edge>
    <edge source="ZAF" target="PER">
      <data key="d0">87112</data>
    </edge>
    <edge source="ZAF" target="POL">
      <data key="d0">11733</data>
    </edge>
    <edge source="ZAF" target="SAU">
      <data key="d0">1019147</data>
    </edge>
    <edge source="ZAF" target="SEN">
      <data key="d0">106022</data>
    </edge>
    <edge source="ZAF" target="SRB">
      <data key="d0">22864</data>
    </edge>
    <edge source="ZAF" target="IND">
      <data key="d0">331749</data>
    </edge>
    <edge source="ZAF" target="SGP">
      <data key="d0">141157</data>
    </edge>
    <edge source="ZAF" target="ZWE">
      <data key="d0">5929027</data>
    </edge>
    <edge source="ZAF" target="ESP">
      <data key="d0">100409</data>
    </edge>
    <edge source="ZAF" target="SWE">
      <data key="d0">135764</data>
    </edge>
    <edge source="ZAF" target="CHE">
      <data key="d0">239879</data>
    </edge>
    <edge source="ZAF" target="TGO">
      <data key="d0">22214</data>
    </edge>
    <edge source="ZAF" target="ARE">
      <data key="d0">2354243</data>
    </edge>
    <edge source="ZAF" target="TUN">
      <data key="d0">311448</data>
    </edge>
    <edge source="ZAF" target="TUR">
      <data key="d0">63386</data>
    </edge>
    <edge source="ZAF" target="UGA">
      <data key="d0">1199955</data>
    </edge>
    <edge source="ZAF" target="EGY">
      <data key="d0">141271</data>
    </edge>
    <edge source="ZAF" target="GBR">
      <data key="d0">7376284</data>
    </edge>
    <edge source="ZAF" target="TZA">
      <data key="d0">2870701</data>
    </edge>
    <edge source="ZAF" target="USA">
      <data key="d0">8889691</data>
    </edge>
    <edge source="ZAF" target="BFA">
      <data key="d0">58326</data>
    </edge>
    <edge source="SWE" target="ALB">
      <data key="d0">76245</data>
    </edge>
    <edge source="SWE" target="DZA">
      <data key="d0">11577</data>
    </edge>
    <edge source="SWE" target="AZE">
      <data key="d0">21634</data>
    </edge>
    <edge source="SWE" target="AUS">
      <data key="d0">14131341</data>
    </edge>
    <edge source="SWE" target="AUT">
      <data key="d0">38809119</data>
    </edge>
    <edge source="SWE" target="ARM">
      <data key="d0">10174</data>
    </edge>
    <edge source="SWE" target="BEL">
      <data key="d0">32643592</data>
    </edge>
    <edge source="SWE" target="BRA">
      <data key="d0">261828</data>
    </edge>
    <edge source="SWE" target="BGR">
      <data key="d0">777649</data>
    </edge>
    <edge source="SWE" target="BLR">
      <data key="d0">94955</data>
    </edge>
    <edge source="SWE" target="KHM">
      <data key="d0">28182</data>
    </edge>
    <edge source="SWE" target="CAN">
      <data key="d0">17692270</data>
    </edge>
    <edge source="SWE" target="CHL">
      <data key="d0">408470</data>
    </edge>
    <edge source="SWE" target="CHN">
      <data key="d0">9175437</data>
    </edge>
    <edge source="SWE" target="COL">
      <data key="d0">81507</data>
    </edge>
    <edge source="SWE" target="HRV">
      <data key="d0">760576</data>
    </edge>
    <edge source="SWE" target="CZE">
      <data key="d0">10755643</data>
    </edge>
    <edge source="SWE" target="DNK">
      <data key="d0">248886442</data>
    </edge>
    <edge source="SWE" target="EST">
      <data key="d0">13640311</data>
    </edge>
    <edge source="SWE" target="FIN">
      <data key="d0">420728468</data>
    </edge>
    <edge source="SWE" target="FRA">
      <data key="d0">41908254</data>
    </edge>
    <edge source="SWE" target="GEO">
      <data key="d0">157167</data>
    </edge>
    <edge source="SWE" target="GMB">
      <data key="d0">17658</data>
    </edge>
    <edge source="SWE" target="DEU">
      <data key="d0">244742451</data>
    </edge>
    <edge source="SWE" target="GHA">
      <data key="d0">102556</data>
    </edge>
    <edge source="SWE" target="GRC">
      <data key="d0">3245310</data>
    </edge>
    <edge source="SWE" target="GTM">
      <data key="d0">22569</data>
    </edge>
    <edge source="SWE" target="HKG">
      <data key="d0">9838719</data>
    </edge>
    <edge source="SWE" target="HUN">
      <data key="d0">3831762</data>
    </edge>
    <edge source="SWE" target="IDN">
      <data key="d0">90628</data>
    </edge>
    <edge source="SWE" target="IRL">
      <data key="d0">5572760</data>
    </edge>
    <edge source="SWE" target="ISR">
      <data key="d0">1381408</data>
    </edge>
    <edge source="SWE" target="ITA">
      <data key="d0">27163916</data>
    </edge>
    <edge source="SWE" target="CIV">
      <data key="d0">40227</data>
    </edge>
    <edge source="SWE" target="JPN">
      <data key="d0">17331628</data>
    </edge>
    <edge source="SWE" target="KAZ">
      <data key="d0">193418</data>
    </edge>
    <edge source="SWE" target="JOR">
      <data key="d0">113315</data>
    </edge>
    <edge source="SWE" target="KOR">
      <data key="d0">6272527</data>
    </edge>
    <edge source="SWE" target="LBN">
      <data key="d0">235984</data>
    </edge>
    <edge source="SWE" target="LVA">
      <data key="d0">7204185</data>
    </edge>
    <edge source="SWE" target="LTU">
      <data key="d0">6611535</data>
    </edge>
    <edge source="SWE" target="MYS">
      <data key="d0">293519</data>
    </edge>
    <edge source="SWE" target="MUS">
      <data key="d0">11109</data>
    </edge>
    <edge source="SWE" target="MEX">
      <data key="d0">702340</data>
    </edge>
    <edge source="SWE" target="MDA">
      <data key="d0">21283</data>
    </edge>
    <edge source="SWE" target="MAR">
      <data key="d0">109222</data>
    </edge>
    <edge source="SWE" target="OMN">
      <data key="d0">12980</data>
    </edge>
    <edge source="SWE" target="NAM">
      <data key="d0">13565</data>
    </edge>
    <edge source="SWE" target="NLD">
      <data key="d0">58474746</data>
    </edge>
    <edge source="SWE" target="NZL">
      <data key="d0">1272421</data>
    </edge>
    <edge source="SWE" target="NOR">
      <data key="d0">293293931</data>
    </edge>
    <edge source="SWE" target="PAK">
      <data key="d0">145356</data>
    </edge>
    <edge source="SWE" target="PAN">
      <data key="d0">12279</data>
    </edge>
    <edge source="SWE" target="PER">
      <data key="d0">134714</data>
    </edge>
    <edge source="SWE" target="PHL">
      <data key="d0">251069</data>
    </edge>
    <edge source="SWE" target="POL">
      <data key="d0">75268920</data>
    </edge>
    <edge source="SWE" target="PRT">
      <data key="d0">2737207</data>
    </edge>
    <edge source="SWE" target="ROU">
      <data key="d0">3585838</data>
    </edge>
    <edge source="SWE" target="RUS">
      <data key="d0">4571756</data>
    </edge>
    <edge source="SWE" target="SAU">
      <data key="d0">884298</data>
    </edge>
    <edge source="SWE" target="SRB">
      <data key="d0">488691</data>
    </edge>
    <edge source="SWE" target="IND">
      <data key="d0">424023</data>
    </edge>
    <edge source="SWE" target="SGP">
      <data key="d0">2024927</data>
    </edge>
    <edge source="SWE" target="SVK">
      <data key="d0">2524494</data>
    </edge>
    <edge source="SWE" target="VNM">
      <data key="d0">388123</data>
    </edge>
    <edge source="SWE" target="SVN">
      <data key="d0">2205950</data>
    </edge>
    <edge source="SWE" target="ZAF">
      <data key="d0">834715</data>
    </edge>
    <edge source="SWE" target="ZWE">
      <data key="d0">15085</data>
    </edge>
    <edge source="SWE" target="ESP">
      <data key="d0">13670247</data>
    </edge>
    <edge source="SWE" target="CHE">
      <data key="d0">26882208</data>
    </edge>
    <edge source="SWE" target="THA">
      <data key="d0">1649551</data>
    </edge>
    <edge source="SWE" target="ARE">
      <data key="d0">3910930</data>
    </edge>
    <edge source="SWE" target="TUR">
      <data key="d0">2455733</data>
    </edge>
    <edge source="SWE" target="UGA">
      <data key="d0">10057</data>
    </edge>
    <edge source="SWE" target="UKR">
      <data key="d0">1680540</data>
    </edge>
    <edge source="SWE" target="MKD">
      <data key="d0">37304</data>
    </edge>
    <edge source="SWE" target="EGY">
      <data key="d0">24440</data>
    </edge>
    <edge source="SWE" target="GBR">
      <data key="d0">109693854</data>
    </edge>
    <edge source="SWE" target="USA">
      <data key="d0">44718198</data>
    </edge>
    <edge source="SWE" target="URY">
      <data key="d0">28650</data>
    </edge>
    <edge source="TGO" target="BEL">
      <data key="d0">86212</data>
    </edge>
    <edge source="TGO" target="CMR">
      <data key="d0">75692</data>
    </edge>
    <edge source="TGO" target="CAF">
      <data key="d0">41276</data>
    </edge>
    <edge source="TGO" target="BEN">
      <data key="d0">16268</data>
    </edge>
    <edge source="TGO" target="FRA">
      <data key="d0">69837</data>
    </edge>
    <edge source="TGO" target="CIV">
      <data key="d0">17668</data>
    </edge>
    <edge source="TGO" target="NER">
      <data key="d0">35570</data>
    </edge>
    <edge source="TGO" target="BFA">
      <data key="d0">12324</data>
    </edge>
    <edge source="MKD" target="ALB">
      <data key="d0">127589</data>
    </edge>
    <edge source="MKD" target="AUT">
      <data key="d0">17689531</data>
    </edge>
    <edge source="MKD" target="BEL">
      <data key="d0">5525777</data>
    </edge>
    <edge source="MKD" target="BGR">
      <data key="d0">19075190</data>
    </edge>
    <edge source="MKD" target="CAN">
      <data key="d0">59249</data>
    </edge>
    <edge source="MKD" target="HRV">
      <data key="d0">1837373</data>
    </edge>
    <edge source="MKD" target="CZE">
      <data key="d0">5793336</data>
    </edge>
    <edge source="MKD" target="DNK">
      <data key="d0">3395243</data>
    </edge>
    <edge source="MKD" target="FIN">
      <data key="d0">893612</data>
    </edge>
    <edge source="MKD" target="FRA">
      <data key="d0">2143929</data>
    </edge>
    <edge source="MKD" target="DEU">
      <data key="d0">321206457</data>
    </edge>
    <edge source="MKD" target="GRC">
      <data key="d0">40786069</data>
    </edge>
    <edge source="MKD" target="HUN">
      <data key="d0">148873</data>
    </edge>
    <edge source="MKD" target="ITA">
      <data key="d0">19004747</data>
    </edge>
    <edge source="MKD" target="LVA">
      <data key="d0">895684</data>
    </edge>
    <edge source="MKD" target="LTU">
      <data key="d0">577216</data>
    </edge>
    <edge source="MKD" target="NLD">
      <data key="d0">33963958</data>
    </edge>
    <edge source="MKD" target="NOR">
      <data key="d0">209303</data>
    </edge>
    <edge source="MKD" target="POL">
      <data key="d0">5149754</data>
    </edge>
    <edge source="MKD" target="ROU">
      <data key="d0">26210</data>
    </edge>
    <edge source="MKD" target="RUS">
      <data key="d0">250704</data>
    </edge>
    <edge source="MKD" target="SAU">
      <data key="d0">113550</data>
    </edge>
    <edge source="MKD" target="SRB">
      <data key="d0">1630831</data>
    </edge>
    <edge source="MKD" target="SVK">
      <data key="d0">2548030</data>
    </edge>
    <edge source="MKD" target="SVN">
      <data key="d0">416563</data>
    </edge>
    <edge source="MKD" target="ESP">
      <data key="d0">1507107</data>
    </edge>
    <edge source="MKD" target="SWE">
      <data key="d0">515267</data>
    </edge>
    <edge source="MKD" target="CHE">
      <data key="d0">11261227</data>
    </edge>
    <edge source="MKD" target="TUR">
      <data key="d0">4113685</data>
    </edge>
    <edge source="MKD" target="GBR">
      <data key="d0">9597161</data>
    </edge>
    <edge source="MKD" target="USA">
      <data key="d0">711730</data>
    </edge>
    <edge source="EGY" target="ALB">
      <data key="d0">34515</data>
    </edge>
    <edge source="EGY" target="DZA">
      <data key="d0">787601</data>
    </edge>
    <edge source="EGY" target="ARG">
      <data key="d0">126304</data>
    </edge>
    <edge source="EGY" target="AUS">
      <data key="d0">1730938</data>
    </edge>
    <edge source="EGY" target="AUT">
      <data key="d0">34852</data>
    </edge>
    <edge source="EGY" target="BEL">
      <data key="d0">17885313</data>
    </edge>
    <edge source="EGY" target="BRA">
      <data key="d0">905472</data>
    </edge>
    <edge source="EGY" target="BGR">
      <data key="d0">28921</data>
    </edge>
    <edge source="EGY" target="CAN">
      <data key="d0">8123775</data>
    </edge>
    <edge source="EGY" target="CHL">
      <data key="d0">757695</data>
    </edge>
    <edge source="EGY" target="CHN">
      <data key="d0">2698728</data>
    </edge>
    <edge source="EGY" target="COL">
      <data key="d0">14564</data>
    </edge>
    <edge source="EGY" target="CRI">
      <data key="d0">29475</data>
    </edge>
    <edge source="EGY" target="CZE">
      <data key="d0">5167447</data>
    </edge>
    <edge source="EGY" target="DNK">
      <data key="d0">817543</data>
    </edge>
    <edge source="EGY" target="ETH">
      <data key="d0">10145</data>
    </edge>
    <edge source="EGY" target="FIN">
      <data key="d0">29197</data>
    </edge>
    <edge source="EGY" target="FRA">
      <data key="d0">40790193</data>
    </edge>
    <edge source="EGY" target="GEO">
      <data key="d0">156607</data>
    </edge>
    <edge source="EGY" target="PSE">
      <data key="d0">925048</data>
    </edge>
    <edge source="EGY" target="DEU">
      <data key="d0">52311838</data>
    </edge>
    <edge source="EGY" target="GHA">
      <data key="d0">279776</data>
    </edge>
    <edge source="EGY" target="GRC">
      <data key="d0">2353318</data>
    </edge>
    <edge source="EGY" target="GTM">
      <data key="d0">34863</data>
    </edge>
    <edge source="EGY" target="HKG">
      <data key="d0">899168</data>
    </edge>
    <edge source="EGY" target="HUN">
      <data key="d0">401216</data>
    </edge>
    <edge source="EGY" target="IDN">
      <data key="d0">217262</data>
    </edge>
    <edge source="EGY" target="IRL">
      <data key="d0">109563</data>
    </edge>
    <edge source="EGY" target="ISR">
      <data key="d0">1017129</data>
    </edge>
    <edge source="EGY" target="ITA">
      <data key="d0">49341803</data>
    </edge>
    <edge source="EGY" target="CIV">
      <data key="d0">201123</data>
    </edge>
    <edge source="EGY" target="JPN">
      <data key="d0">1220437</data>
    </edge>
    <edge source="EGY" target="KAZ">
      <data key="d0">11370</data>
    </edge>
    <edge source="EGY" target="JOR">
      <data key="d0">2149840</data>
    </edge>
    <edge source="EGY" target="KOR">
      <data key="d0">1402450</data>
    </edge>
    <edge source="EGY" target="LBN">
      <data key="d0">1254876</data>
    </edge>
    <edge source="EGY" target="MYS">
      <data key="d0">483247</data>
    </edge>
    <edge source="EGY" target="MUS">
      <data key="d0">19962</data>
    </edge>
    <edge source="EGY" target="MEX">
      <data key="d0">2896395</data>
    </edge>
    <edge source="EGY" target="MAR">
      <data key="d0">789437</data>
    </edge>
    <edge source="EGY" target="OMN">
      <data key="d0">1063713</data>
    </edge>
    <edge source="EGY" target="NAM">
      <data key="d0">25768</data>
    </edge>
    <edge source="EGY" target="NLD">
      <data key="d0">18146169</data>
    </edge>
    <edge source="EGY" target="NZL">
      <data key="d0">79403</data>
    </edge>
    <edge source="EGY" target="NOR">
      <data key="d0">204228</data>
    </edge>
    <edge source="EGY" target="PAK">
      <data key="d0">35673</data>
    </edge>
    <edge source="EGY" target="PAN">
      <data key="d0">807524</data>
    </edge>
    <edge source="EGY" target="PRY">
      <data key="d0">17064</data>
    </edge>
    <edge source="EGY" target="PER">
      <data key="d0">302100</data>
    </edge>
    <edge source="EGY" target="PHL">
      <data key="d0">131995</data>
    </edge>
    <edge source="EGY" target="POL">
      <data key="d0">3491137</data>
    </edge>
    <edge source="EGY" target="ROU">
      <data key="d0">72838</data>
    </edge>
    <edge source="EGY" target="RUS">
      <data key="d0">2420524</data>
    </edge>
    <edge source="EGY" target="SAU">
      <data key="d0">24507505</data>
    </edge>
    <edge source="EGY" target="SEN">
      <data key="d0">120978</data>
    </edge>
    <edge source="EGY" target="IND">
      <data key="d0">522415</data>
    </edge>
    <edge source="EGY" target="SGP">
      <data key="d0">418861</data>
    </edge>
    <edge source="EGY" target="VNM">
      <data key="d0">74734</data>
    </edge>
    <edge source="EGY" target="SVN">
      <data key="d0">539012</data>
    </edge>
    <edge source="EGY" target="ZAF">
      <data key="d0">621186</data>
    </edge>
    <edge source="EGY" target="ZWE">
      <data key="d0">190046</data>
    </edge>
    <edge source="EGY" target="ESP">
      <data key="d0">102403175</data>
    </edge>
    <edge source="EGY" target="SWE">
      <data key="d0">844167</data>
    </edge>
    <edge source="EGY" target="CHE">
      <data key="d0">851215</data>
    </edge>
    <edge source="EGY" target="ARE">
      <data key="d0">10554520</data>
    </edge>
    <edge source="EGY" target="TUN">
      <data key="d0">223857</data>
    </edge>
    <edge source="EGY" target="TUR">
      <data key="d0">111540619</data>
    </edge>
    <edge source="EGY" target="UGA">
      <data key="d0">319147</data>
    </edge>
    <edge source="EGY" target="UKR">
      <data key="d0">79943</data>
    </edge>
    <edge source="EGY" target="GBR">
      <data key="d0">94493716</data>
    </edge>
    <edge source="EGY" target="TZA">
      <data key="d0">10293</data>
    </edge>
    <edge source="EGY" target="USA">
      <data key="d0">554568307</data>
    </edge>
    <edge source="EGY" target="URY">
      <data key="d0">111199</data>
    </edge>
    <edge source="TZA" target="CAN">
      <data key="d0">188831</data>
    </edge>
    <edge source="TZA" target="CHN">
      <data key="d0">547552</data>
    </edge>
    <edge source="TZA" target="IRL">
      <data key="d0">62477</data>
    </edge>
    <edge source="TZA" target="MWI">
      <data key="d0">1259623</data>
    </edge>
    <edge source="TZA" target="MOZ">
      <data key="d0">351732</data>
    </edge>
    <edge source="TZA" target="ZAF">
      <data key="d0">6774139</data>
    </edge>
    <edge source="TZA" target="ZWE">
      <data key="d0">96683</data>
    </edge>
    <edge source="TZA" target="ESP">
      <data key="d0">192445</data>
    </edge>
    <edge source="TZA" target="ARE">
      <data key="d0">84613</data>
    </edge>
    <edge source="TZA" target="UGA">
      <data key="d0">414385</data>
    </edge>
    <edge source="TZA" target="GBR">
      <data key="d0">572426</data>
    </edge>
    <edge source="TZA" target="USA">
      <data key="d0">16066374</data>
    </edge>
    <edge source="BFA" target="FRA">
      <data key="d0">72661</data>
    </edge>
    <edge source="BFA" target="GMB">
      <data key="d0">14202</data>
    </edge>
    <edge source="BFA" target="SEN">
      <data key="d0">16656</data>
    </edge>
    <edge source="BFA" target="SWE">
      <data key="d0">16987</data>
    </edge>
    <edge source="BFA" target="CHE">
      <data key="d0">21536</data>
    </edge>
    <edge source="BFA" target="TZA">
      <data key="d0">19549</data>
    </edge>
    <edge source="ARM" target="BLR">
      <data key="d0">878003</data>
    </edge>
    <edge source="ARM" target="CAN">
      <data key="d0">1017486</data>
    </edge>
    <edge source="ARM" target="CZE">
      <data key="d0">55897</data>
    </edge>
    <edge source="ARM" target="FRA">
      <data key="d0">481089</data>
    </edge>
    <edge source="ARM" target="GEO">
      <data key="d0">386034</data>
    </edge>
    <edge source="ARM" target="DEU">
      <data key="d0">15715313</data>
    </edge>
    <edge source="ARM" target="HUN">
      <data key="d0">96100</data>
    </edge>
    <edge source="ARM" target="ITA">
      <data key="d0">28200683</data>
    </edge>
    <edge source="ARM" target="KAZ">
      <data key="d0">616980</data>
    </edge>
    <edge source="ARM" target="KGZ">
      <data key="d0">137996</data>
    </edge>
    <edge source="ARM" target="RUS">
      <data key="d0">45108143</data>
    </edge>
    <edge source="ARM" target="ESP">
      <data key="d0">63966</data>
    </edge>
    <edge source="ARM" target="UKR">
      <data key="d0">43065</data>
    </edge>
[truncated: 55,028 more chars]
