# Supplementary material for: Core-periphery structure in sectoral international trade networks: A new approach to an old theory
Source: PLoS One. 2020 Apr 2;15(4):e0229547. doi: 10.1371/journal.pone.0229547 (PMC7117750; doi:10.1371/journal.pone.0229547)
Supplement: S8 File — (ZIP) [file pone.0229547.s008.zip › S8_File/Networks 2016/85-FOOTWEAR.graphml]

<?xml version='1.0' encoding='utf-8'?>
<graphml xmlns="http://graphml.graphdrawing.org/xmlns" xmlns:xsi="http://www.w3.org/2001/XMLSchema-instance" xsi:schemaLocation="http://graphml.graphdrawing.org/xmlns http://graphml.graphdrawing.org/xmlns/1.0/graphml.xsd">
  <key attr.name="weight" attr.type="long" for="edge" id="d0" />
  <graph edgedefault="directed">
    <node id="ALB" />
    <node id="BEL" />
    <node id="BGR" />
    <node id="HRV" />
    <node id="CZE" />
    <node id="FRA" />
    <node id="DEU" />
    <node id="GRC" />
    <node id="HUN" />
    <node id="ITA" />
    <node id="POL" />
    <node id="ROU" />
    <node id="SRB" />
    <node id="IND" />
    <node id="ESP" />
    <node id="SWE" />
    <node id="CHE" />
    <node id="ARE" />
    <node id="TUR" />
    <node id="MKD" />
    <node id="DZA" />
    <node id="TUN" />
    <node id="AZE" />
    <node id="RUS" />
    <node id="ARG" />
    <node id="BOL" />
    <node id="BRA" />
    <node id="CHL" />
    <node id="COL" />
    <node id="GTM" />
    <node id="JPN" />
    <node id="LBN" />
    <node id="MEX" />
    <node id="NLD" />
    <node id="PRY" />
    <node id="PER" />
    <node id="USA" />
    <node id="URY" />
    <node id="AUS" />
    <node id="CAN" />
    <node id="LKA" />
    <node id="CHN" />
    <node id="DNK" />
    <node id="FIN" />
    <node id="GHA" />
    <node id="HKG" />
    <node id="IDN" />
    <node id="IRL" />
    <node id="ISR" />
    <node id="KOR" />
    <node id="MYS" />
    <node id="MAR" />
    <node id="MOZ" />
    <node id="OMN" />
    <node id="NZL" />
    <node id="NOR" />
    <node id="PAK" />
    <node id="PHL" />
    <node id="SGP" />
    <node id="VNM" />
    <node id="ZAF" />
    <node id="THA" />
    <node id="GBR" />
    <node id="TZA" />
    <node id="AUT" />
    <node id="ARM" />
    <node id="BLR" />
    <node id="CRI" />
    <node id="ETH" />
    <node id="EST" />
    <node id="GEO" />
    <node id="KAZ" />
    <node id="KGZ" />
    <node id="LVA" />
    <node id="LTU" />
    <node id="MUS" />
    <node id="MDA" />
    <node id="NAM" />
    <node id="PRT" />
    <node id="SAU" />
    <node id="SVK" />
    <node id="SVN" />
    <node id="UKR" />
    <node id="CMR" />
    <node id="CIV" />
    <node id="JOR" />
    <node id="MRT" />
    <node id="PAN" />
    <node id="SEN" />
    <node id="EGY" />
    <node id="BFA" />
    <node id="ECU" />
    <node id="BWA" />
    <node id="ZWE" />
    <node id="KHM" />
    <node id="CAF" />
    <node id="SLV" />
    <node id="PSE" />
    <node id="HND" />
    <node id="JAM" />
    <node id="NIC" />
    <node id="UGA" />
    <node id="TGO" />
    <node id="BDI" />
    <node id="BEN" />
    <node id="GMB" />
    <node id="MDG" />
    <node id="MWI" />
    <node id="NER" />
    <edge source="ALB" target="BEL">
      <data key="d0">474894</data>
    </edge>
    <edge source="ALB" target="BGR">
      <data key="d0">5244690</data>
    </edge>
    <edge source="ALB" target="HRV">
      <data key="d0">812593</data>
    </edge>
    <edge source="ALB" target="CZE">
      <data key="d0">56108</data>
    </edge>
    <edge source="ALB" target="FRA">
      <data key="d0">5183117</data>
    </edge>
    <edge source="ALB" target="DEU">
      <data key="d0">3275470</data>
    </edge>
    <edge source="ALB" target="GRC">
      <data key="d0">289201</data>
    </edge>
    <edge source="ALB" target="HUN">
      <data key="d0">18029901</data>
    </edge>
    <edge source="ALB" target="ITA">
      <data key="d0">350263018</data>
    </edge>
    <edge source="ALB" target="POL">
      <data key="d0">33124</data>
    </edge>
    <edge source="ALB" target="ROU">
      <data key="d0">1995706</data>
    </edge>
    <edge source="ALB" target="SRB">
      <data key="d0">4815122</data>
    </edge>
    <edge source="ALB" target="IND">
      <data key="d0">57699</data>
    </edge>
    <edge source="ALB" target="ESP">
      <data key="d0">21448690</data>
    </edge>
    <edge source="ALB" target="SWE">
      <data key="d0">459855</data>
    </edge>
    <edge source="ALB" target="CHE">
      <data key="d0">177917</data>
    </edge>
    <edge source="ALB" target="ARE">
      <data key="d0">549235</data>
    </edge>
    <edge source="ALB" target="TUR">
      <data key="d0">960535</data>
    </edge>
    <edge source="ALB" target="MKD">
      <data key="d0">404075</data>
    </edge>
    <edge source="BEL" target="ALB">
      <data key="d0">24626</data>
    </edge>
    <edge source="BEL" target="DZA">
      <data key="d0">124775</data>
    </edge>
    <edge source="BEL" target="AZE">
      <data key="d0">16092</data>
    </edge>
    <edge source="BEL" target="AUS">
      <data key="d0">1980835</data>
    </edge>
    <edge source="BEL" target="AUT">
      <data key="d0">89731702</data>
    </edge>
    <edge source="BEL" target="ARM">
      <data key="d0">103028</data>
    </edge>
    <edge source="BEL" target="BGR">
      <data key="d0">11847722</data>
    </edge>
    <edge source="BEL" target="CMR">
      <data key="d0">184981</data>
    </edge>
    <edge source="BEL" target="CAN">
      <data key="d0">1975711</data>
    </edge>
    <edge source="BEL" target="CHL">
      <data key="d0">629351</data>
    </edge>
    <edge source="BEL" target="CHN">
      <data key="d0">392821</data>
    </edge>
    <edge source="BEL" target="COL">
      <data key="d0">71976</data>
    </edge>
    <edge source="BEL" target="CRI">
      <data key="d0">119471</data>
    </edge>
    <edge source="BEL" target="HRV">
      <data key="d0">7520086</data>
    </edge>
    <edge source="BEL" target="CZE">
      <data key="d0">67106106</data>
    </edge>
    <edge source="BEL" target="DNK">
      <data key="d0">67026576</data>
    </edge>
    <edge source="BEL" target="EST">
      <data key="d0">7752409</data>
    </edge>
    <edge source="BEL" target="FIN">
      <data key="d0">17820407</data>
    </edge>
    <edge source="BEL" target="FRA">
      <data key="d0">1080713205</data>
    </edge>
    <edge source="BEL" target="GEO">
      <data key="d0">174453</data>
    </edge>
    <edge source="BEL" target="DEU">
      <data key="d0">824353751</data>
    </edge>
    <edge source="BEL" target="GHA">
      <data key="d0">21500</data>
    </edge>
    <edge source="BEL" target="GRC">
      <data key="d0">116991532</data>
    </edge>
    <edge source="BEL" target="HKG">
      <data key="d0">1652117</data>
    </edge>
    <edge source="BEL" target="HUN">
      <data key="d0">49645500</data>
    </edge>
    <edge source="BEL" target="IDN">
      <data key="d0">47901</data>
    </edge>
    <edge source="BEL" target="IRL">
      <data key="d0">36023051</data>
    </edge>
    <edge source="BEL" target="ISR">
      <data key="d0">1485102</data>
    </edge>
    <edge source="BEL" target="ITA">
      <data key="d0">454665951</data>
    </edge>
    <edge source="BEL" target="CIV">
      <data key="d0">511516</data>
    </edge>
    <edge source="BEL" target="JPN">
      <data key="d0">2305953</data>
    </edge>
    <edge source="BEL" target="JOR">
      <data key="d0">107329</data>
    </edge>
    <edge source="BEL" target="KOR">
      <data key="d0">335316</data>
    </edge>
    <edge source="BEL" target="KGZ">
      <data key="d0">97926</data>
    </edge>
    <edge source="BEL" target="LBN">
      <data key="d0">573919</data>
    </edge>
    <edge source="BEL" target="LVA">
      <data key="d0">16082484</data>
    </edge>
    <edge source="BEL" target="LTU">
      <data key="d0">10143608</data>
    </edge>
    <edge source="BEL" target="MRT">
      <data key="d0">122993</data>
    </edge>
    <edge source="BEL" target="MUS">
      <data key="d0">389192</data>
    </edge>
    <edge source="BEL" target="MEX">
      <data key="d0">251469</data>
    </edge>
    <edge source="BEL" target="MAR">
      <data key="d0">370198</data>
    </edge>
    <edge source="BEL" target="NLD">
      <data key="d0">1144716291</data>
    </edge>
    <edge source="BEL" target="NZL">
      <data key="d0">149915</data>
    </edge>
    <edge source="BEL" target="NOR">
      <data key="d0">2236817</data>
    </edge>
    <edge source="BEL" target="PAN">
      <data key="d0">22960</data>
    </edge>
    <edge source="BEL" target="PER">
      <data key="d0">67145</data>
    </edge>
    <edge source="BEL" target="POL">
      <data key="d0">182006990</data>
    </edge>
    <edge source="BEL" target="PRT">
      <data key="d0">89688747</data>
    </edge>
    <edge source="BEL" target="ROU">
      <data key="d0">17582204</data>
    </edge>
    <edge source="BEL" target="RUS">
      <data key="d0">2171117</data>
    </edge>
    <edge source="BEL" target="SAU">
      <data key="d0">203860</data>
    </edge>
    <edge source="BEL" target="SEN">
      <data key="d0">275569</data>
    </edge>
    <edge source="BEL" target="SRB">
      <data key="d0">249259</data>
    </edge>
    <edge source="BEL" target="IND">
      <data key="d0">57748</data>
    </edge>
    <edge source="BEL" target="SGP">
      <data key="d0">223790</data>
    </edge>
    <edge source="BEL" target="SVK">
      <data key="d0">16519226</data>
    </edge>
    <edge source="BEL" target="SVN">
      <data key="d0">11529671</data>
    </edge>
    <edge source="BEL" target="ZAF">
      <data key="d0">529770</data>
    </edge>
    <edge source="BEL" target="ESP">
      <data key="d0">467336984</data>
    </edge>
    <edge source="BEL" target="SWE">
      <data key="d0">84464861</data>
    </edge>
    <edge source="BEL" target="CHE">
      <data key="d0">10622435</data>
    </edge>
    <edge source="BEL" target="THA">
      <data key="d0">33749</data>
    </edge>
    <edge source="BEL" target="ARE">
      <data key="d0">5803734</data>
    </edge>
    <edge source="BEL" target="TUR">
      <data key="d0">112832152</data>
    </edge>
    <edge source="BEL" target="UKR">
      <data key="d0">148222</data>
    </edge>
    <edge source="BEL" target="MKD">
      <data key="d0">16316</data>
    </edge>
    <edge source="BEL" target="EGY">
      <data key="d0">226549</data>
    </edge>
    <edge source="BEL" target="GBR">
      <data key="d0">889517907</data>
    </edge>
    <edge source="BEL" target="USA">
      <data key="d0">9591084</data>
    </edge>
    <edge source="BEL" target="BFA">
      <data key="d0">23315</data>
    </edge>
    <edge source="BGR" target="ALB">
      <data key="d0">720604</data>
    </edge>
    <edge source="BGR" target="DZA">
      <data key="d0">15182</data>
    </edge>
    <edge source="BGR" target="AUT">
      <data key="d0">102934</data>
    </edge>
    <edge source="BGR" target="ARM">
      <data key="d0">50009</data>
    </edge>
    <edge source="BGR" target="BEL">
      <data key="d0">418631</data>
    </edge>
    <edge source="BGR" target="BLR">
      <data key="d0">279046</data>
    </edge>
    <edge source="BGR" target="CMR">
      <data key="d0">20820</data>
    </edge>
    <edge source="BGR" target="CAN">
      <data key="d0">22190</data>
    </edge>
    <edge source="BGR" target="CHN">
      <data key="d0">19708</data>
    </edge>
    <edge source="BGR" target="HRV">
      <data key="d0">444142</data>
    </edge>
    <edge source="BGR" target="CZE">
      <data key="d0">850945</data>
    </edge>
    <edge source="BGR" target="DNK">
      <data key="d0">86382</data>
    </edge>
    <edge source="BGR" target="EST">
      <data key="d0">15460</data>
    </edge>
    <edge source="BGR" target="FIN">
      <data key="d0">72067</data>
    </edge>
    <edge source="BGR" target="FRA">
      <data key="d0">2035948</data>
    </edge>
    <edge source="BGR" target="GEO">
      <data key="d0">157676</data>
    </edge>
    <edge source="BGR" target="DEU">
      <data key="d0">8600641</data>
    </edge>
    <edge source="BGR" target="GRC">
      <data key="d0">13002289</data>
    </edge>
    <edge source="BGR" target="HUN">
      <data key="d0">13583816</data>
    </edge>
    <edge source="BGR" target="IRL">
      <data key="d0">55690</data>
    </edge>
    <edge source="BGR" target="ISR">
      <data key="d0">111689</data>
    </edge>
    <edge source="BGR" target="ITA">
      <data key="d0">167605285</data>
    </edge>
    <edge source="BGR" target="JPN">
      <data key="d0">20755</data>
    </edge>
    <edge source="BGR" target="KAZ">
      <data key="d0">22362</data>
    </edge>
    <edge source="BGR" target="JOR">
      <data key="d0">13651</data>
    </edge>
    <edge source="BGR" target="LBN">
      <data key="d0">21411</data>
    </edge>
    <edge source="BGR" target="LVA">
      <data key="d0">28775</data>
    </edge>
    <edge source="BGR" target="LTU">
      <data key="d0">118067</data>
    </edge>
    <edge source="BGR" target="MDA">
      <data key="d0">348498</data>
    </edge>
    <edge source="BGR" target="MAR">
      <data key="d0">42144</data>
    </edge>
    <edge source="BGR" target="NLD">
      <data key="d0">190446</data>
    </edge>
    <edge source="BGR" target="POL">
      <data key="d0">328942</data>
    </edge>
    <edge source="BGR" target="ROU">
      <data key="d0">9474353</data>
    </edge>
    <edge source="BGR" target="RUS">
      <data key="d0">5547781</data>
    </edge>
    <edge source="BGR" target="SAU">
      <data key="d0">107258</data>
    </edge>
    <edge source="BGR" target="SEN">
      <data key="d0">10950</data>
    </edge>
    <edge source="BGR" target="SRB">
      <data key="d0">814920</data>
    </edge>
    <edge source="BGR" target="SVK">
      <data key="d0">41924</data>
    </edge>
    <edge source="BGR" target="SVN">
      <data key="d0">318671</data>
    </edge>
    <edge source="BGR" target="ESP">
      <data key="d0">654504</data>
    </edge>
    <edge source="BGR" target="SWE">
      <data key="d0">129626</data>
    </edge>
    <edge source="BGR" target="CHE">
      <data key="d0">718369</data>
    </edge>
    <edge source="BGR" target="ARE">
      <data key="d0">67838</data>
    </edge>
    <edge source="BGR" target="TUN">
      <data key="d0">55794</data>
    </edge>
    <edge source="BGR" target="TUR">
      <data key="d0">23217</data>
    </edge>
    <edge source="BGR" target="UKR">
      <data key="d0">47734</data>
    </edge>
    <edge source="BGR" target="MKD">
      <data key="d0">1263341</data>
    </edge>
    <edge source="BGR" target="GBR">
      <data key="d0">562218</data>
    </edge>
    <edge source="BGR" target="USA">
      <data key="d0">219166</data>
    </edge>
    <edge source="HRV" target="AUT">
      <data key="d0">41988402</data>
    </edge>
    <edge source="HRV" target="BEL">
      <data key="d0">1024407</data>
    </edge>
    <edge source="HRV" target="BGR">
      <data key="d0">357523</data>
    </edge>
    <edge source="HRV" target="CAN">
      <data key="d0">55008</data>
    </edge>
    <edge source="HRV" target="CZE">
      <data key="d0">694517</data>
    </edge>
    <edge source="HRV" target="EST">
      <data key="d0">29128</data>
    </edge>
    <edge source="HRV" target="FIN">
      <data key="d0">91756</data>
    </edge>
    <edge source="HRV" target="FRA">
      <data key="d0">10240433</data>
    </edge>
    <edge source="HRV" target="GEO">
      <data key="d0">32964</data>
    </edge>
    <edge source="HRV" target="DEU">
      <data key="d0">101265673</data>
    </edge>
    <edge source="HRV" target="GRC">
      <data key="d0">135636</data>
    </edge>
    <edge source="HRV" target="HKG">
      <data key="d0">18567</data>
    </edge>
    <edge source="HRV" target="HUN">
      <data key="d0">12010321</data>
    </edge>
    <edge source="HRV" target="ISR">
      <data key="d0">29716</data>
    </edge>
    <edge source="HRV" target="ITA">
      <data key="d0">30131767</data>
    </edge>
    <edge source="HRV" target="JPN">
      <data key="d0">19442</data>
    </edge>
    <edge source="HRV" target="KOR">
      <data key="d0">51597</data>
    </edge>
    <edge source="HRV" target="LTU">
      <data key="d0">301281</data>
    </edge>
    <edge source="HRV" target="NLD">
      <data key="d0">2438165</data>
    </edge>
    <edge source="HRV" target="NZL">
      <data key="d0">15310</data>
    </edge>
    <edge source="HRV" target="NOR">
      <data key="d0">17455</data>
    </edge>
    <edge source="HRV" target="POL">
      <data key="d0">4225988</data>
    </edge>
    <edge source="HRV" target="PRT">
      <data key="d0">460397</data>
    </edge>
    <edge source="HRV" target="ROU">
      <data key="d0">273420</data>
    </edge>
    <edge source="HRV" target="RUS">
      <data key="d0">43302</data>
    </edge>
    <edge source="HRV" target="SRB">
      <data key="d0">1643190</data>
    </edge>
    <edge source="HRV" target="SGP">
      <data key="d0">30876</data>
    </edge>
    <edge source="HRV" target="SVK">
      <data key="d0">196977</data>
    </edge>
    <edge source="HRV" target="SVN">
      <data key="d0">15656152</data>
    </edge>
    <edge source="HRV" target="ESP">
      <data key="d0">426541</data>
    </edge>
    <edge source="HRV" target="SWE">
      <data key="d0">310778</data>
    </edge>
    <edge source="HRV" target="CHE">
      <data key="d0">552216</data>
    </edge>
    <edge source="HRV" target="ARE">
      <data key="d0">30209</data>
    </edge>
    <edge source="HRV" target="UKR">
      <data key="d0">240586</data>
    </edge>
    <edge source="HRV" target="MKD">
      <data key="d0">192112</data>
    </edge>
    <edge source="HRV" target="GBR">
      <data key="d0">579482</data>
    </edge>
    <edge source="HRV" target="USA">
      <data key="d0">146333</data>
    </edge>
    <edge source="CZE" target="ALB">
      <data key="d0">31836</data>
    </edge>
    <edge source="CZE" target="AZE">
      <data key="d0">36368</data>
    </edge>
    <edge source="CZE" target="ARG">
      <data key="d0">54552</data>
    </edge>
    <edge source="CZE" target="AUS">
      <data key="d0">353616</data>
    </edge>
    <edge source="CZE" target="AUT">
      <data key="d0">156720577</data>
    </edge>
    <edge source="CZE" target="ARM">
      <data key="d0">21361</data>
    </edge>
    <edge source="CZE" target="BEL">
      <data key="d0">11838196</data>
    </edge>
    <edge source="CZE" target="BGR">
      <data key="d0">3316839</data>
    </edge>
    <edge source="CZE" target="BLR">
      <data key="d0">170984</data>
    </edge>
    <edge source="CZE" target="CAN">
      <data key="d0">2229017</data>
    </edge>
    <edge source="CZE" target="CHL">
      <data key="d0">229038</data>
    </edge>
    <edge source="CZE" target="CHN">
      <data key="d0">702415</data>
    </edge>
    <edge source="CZE" target="HRV">
      <data key="d0">6126151</data>
    </edge>
    <edge source="CZE" target="DNK">
      <data key="d0">2595198</data>
    </edge>
    <edge source="CZE" target="EST">
      <data key="d0">606355</data>
    </edge>
    <edge source="CZE" target="FIN">
      <data key="d0">4053022</data>
    </edge>
    <edge source="CZE" target="FRA">
      <data key="d0">47527437</data>
    </edge>
    <edge source="CZE" target="GEO">
      <data key="d0">318194</data>
    </edge>
    <edge source="CZE" target="DEU">
      <data key="d0">278055092</data>
    </edge>
    <edge source="CZE" target="GHA">
      <data key="d0">30466</data>
    </edge>
    <edge source="CZE" target="GRC">
      <data key="d0">2663480</data>
    </edge>
    <edge source="CZE" target="HKG">
      <data key="d0">69572</data>
    </edge>
    <edge source="CZE" target="HUN">
      <data key="d0">30258574</data>
    </edge>
    <edge source="CZE" target="IRL">
      <data key="d0">1980026</data>
    </edge>
    <edge source="CZE" target="ISR">
      <data key="d0">113129</data>
    </edge>
    <edge source="CZE" target="ITA">
      <data key="d0">80657555</data>
    </edge>
    <edge source="CZE" target="JPN">
      <data key="d0">2335226</data>
    </edge>
    <edge source="CZE" target="KAZ">
      <data key="d0">185894</data>
    </edge>
    <edge source="CZE" target="JOR">
      <data key="d0">16205</data>
    </edge>
    <edge source="CZE" target="KOR">
      <data key="d0">721807</data>
    </edge>
    <edge source="CZE" target="LBN">
      <data key="d0">64528</data>
    </edge>
    <edge source="CZE" target="LVA">
      <data key="d0">927911</data>
    </edge>
    <edge source="CZE" target="LTU">
      <data key="d0">1707382</data>
    </edge>
    <edge source="CZE" target="MEX">
      <data key="d0">11249</data>
    </edge>
    <edge source="CZE" target="MDA">
      <data key="d0">28327</data>
    </edge>
    <edge source="CZE" target="NLD">
      <data key="d0">16038948</data>
    </edge>
    <edge source="CZE" target="NZL">
      <data key="d0">20321</data>
    </edge>
    <edge source="CZE" target="NOR">
      <data key="d0">1311787</data>
    </edge>
    <edge source="CZE" target="PAN">
      <data key="d0">13871</data>
    </edge>
    <edge source="CZE" target="POL">
      <data key="d0">27872766</data>
    </edge>
    <edge source="CZE" target="PRT">
      <data key="d0">2656669</data>
    </edge>
    <edge source="CZE" target="ROU">
      <data key="d0">12446034</data>
    </edge>
    <edge source="CZE" target="RUS">
      <data key="d0">4391418</data>
    </edge>
    <edge source="CZE" target="SRB">
      <data key="d0">1094554</data>
    </edge>
    <edge source="CZE" target="IND">
      <data key="d0">140915</data>
    </edge>
    <edge source="CZE" target="SGP">
      <data key="d0">90836</data>
    </edge>
    <edge source="CZE" target="SVK">
      <data key="d0">87367258</data>
    </edge>
    <edge source="CZE" target="VNM">
      <data key="d0">15588</data>
    </edge>
    <edge source="CZE" target="SVN">
      <data key="d0">6840401</data>
    </edge>
    <edge source="CZE" target="ZAF">
      <data key="d0">166610</data>
    </edge>
    <edge source="CZE" target="ESP">
      <data key="d0">22338733</data>
    </edge>
    <edge source="CZE" target="SWE">
      <data key="d0">5572520</data>
    </edge>
    <edge source="CZE" target="CHE">
      <data key="d0">2172450</data>
    </edge>
    <edge source="CZE" target="ARE">
      <data key="d0">65037</data>
    </edge>
    <edge source="CZE" target="TUR">
      <data key="d0">3725116</data>
    </edge>
    <edge source="CZE" target="UKR">
      <data key="d0">698015</data>
    </edge>
    <edge source="CZE" target="MKD">
      <data key="d0">32149</data>
    </edge>
    <edge source="CZE" target="GBR">
      <data key="d0">69497185</data>
    </edge>
    <edge source="CZE" target="USA">
      <data key="d0">3234604</data>
    </edge>
    <edge source="FRA" target="ALB">
      <data key="d0">141917</data>
    </edge>
    <edge source="FRA" target="DZA">
      <data key="d0">8050540</data>
    </edge>
    <edge source="FRA" target="AZE">
      <data key="d0">1612060</data>
    </edge>
    <edge source="FRA" target="ARG">
      <data key="d0">146068</data>
    </edge>
    <edge source="FRA" target="AUS">
      <data key="d0">6932483</data>
    </edge>
    <edge source="FRA" target="AUT">
      <data key="d0">48445275</data>
    </edge>
    <edge source="FRA" target="ARM">
      <data key="d0">156476</data>
    </edge>
    <edge source="FRA" target="BEL">
      <data key="d0">236169517</data>
    </edge>
    <edge source="FRA" target="BRA">
      <data key="d0">3071279</data>
    </edge>
    <edge source="FRA" target="BGR">
      <data key="d0">4606563</data>
    </edge>
    <edge source="FRA" target="BDI">
      <data key="d0">55891</data>
    </edge>
    <edge source="FRA" target="BLR">
      <data key="d0">34320</data>
    </edge>
    <edge source="FRA" target="KHM">
      <data key="d0">31925</data>
    </edge>
    <edge source="FRA" target="CMR">
      <data key="d0">3128664</data>
    </edge>
    <edge source="FRA" target="CAN">
      <data key="d0">21408210</data>
    </edge>
    <edge source="FRA" target="CAF">
      <data key="d0">63464</data>
    </edge>
    <edge source="FRA" target="LKA">
      <data key="d0">52737</data>
    </edge>
    <edge source="FRA" target="CHL">
      <data key="d0">1039415</data>
    </edge>
    <edge source="FRA" target="CHN">
      <data key="d0">41162895</data>
    </edge>
    <edge source="FRA" target="COL">
      <data key="d0">1032572</data>
    </edge>
    <edge source="FRA" target="CRI">
      <data key="d0">65763</data>
    </edge>
    <edge source="FRA" target="HRV">
      <data key="d0">5283639</data>
    </edge>
    <edge source="FRA" target="CZE">
      <data key="d0">34076853</data>
    </edge>
    <edge source="FRA" target="BEN">
      <data key="d0">1702585</data>
    </edge>
    <edge source="FRA" target="DNK">
      <data key="d0">24926436</data>
    </edge>
    <edge source="FRA" target="SLV">
      <data key="d0">26310</data>
    </edge>
    <edge source="FRA" target="EST">
      <data key="d0">2106418</data>
    </edge>
    <edge source="FRA" target="FIN">
      <data key="d0">15117733</data>
    </edge>
    <edge source="FRA" target="GEO">
      <data key="d0">362986</data>
    </edge>
    <edge source="FRA" target="GMB">
      <data key="d0">18829</data>
    </edge>
    <edge source="FRA" target="DEU">
      <data key="d0">464405001</data>
    </edge>
    <edge source="FRA" target="GHA">
      <data key="d0">108125</data>
    </edge>
    <edge source="FRA" target="GRC">
      <data key="d0">27053222</data>
    </edge>
    <edge source="FRA" target="GTM">
      <data key="d0">20137</data>
    </edge>
    <edge source="FRA" target="HND">
      <data key="d0">10911</data>
    </edge>
    <edge source="FRA" target="HKG">
      <data key="d0">111401152</data>
    </edge>
    <edge source="FRA" target="HUN">
      <data key="d0">51789659</data>
    </edge>
    <edge source="FRA" target="IDN">
      <data key="d0">292358</data>
    </edge>
    <edge source="FRA" target="IRL">
      <data key="d0">5902593</data>
    </edge>
    <edge source="FRA" target="ISR">
      <data key="d0">4690758</data>
    </edge>
    <edge source="FRA" target="ITA">
      <data key="d0">484652365</data>
    </edge>
    <edge source="FRA" target="CIV">
      <data key="d0">5796245</data>
    </edge>
    <edge source="FRA" target="JPN">
      <data key="d0">50217672</data>
    </edge>
    <edge source="FRA" target="KAZ">
      <data key="d0">2222090</data>
    </edge>
    <edge source="FRA" target="JOR">
      <data key="d0">84424</data>
    </edge>
    <edge source="FRA" target="KOR">
      <data key="d0">20423724</data>
    </edge>
    <edge source="FRA" target="LBN">
      <data key="d0">5369982</data>
    </edge>
    <edge source="FRA" target="LVA">
      <data key="d0">1590783</data>
    </edge>
    <edge source="FRA" target="LTU">
      <data key="d0">2150207</data>
    </edge>
    <edge source="FRA" target="MDG">
      <data key="d0">711989</data>
    </edge>
    <edge source="FRA" target="MYS">
      <data key="d0">769886</data>
    </edge>
    <edge source="FRA" target="MRT">
      <data key="d0">81962</data>
    </edge>
    <edge source="FRA" target="MUS">
      <data key="d0">2309948</data>
    </edge>
    <edge source="FRA" target="MEX">
      <data key="d0">12153130</data>
    </edge>
    <edge source="FRA" target="MAR">
      <data key="d0">15849046</data>
    </edge>
    <edge source="FRA" target="OMN">
      <data key="d0">75439</data>
    </edge>
    <edge source="FRA" target="NLD">
      <data key="d0">125353032</data>
    </edge>
    <edge source="FRA" target="NZL">
      <data key="d0">919778</data>
    </edge>
    <edge source="FRA" target="NIC">
      <data key="d0">51528</data>
    </edge>
    <edge source="FRA" target="NER">
      <data key="d0">255315</data>
    </edge>
    <edge source="FRA" target="NOR">
      <data key="d0">5942557</data>
    </edge>
    <edge source="FRA" target="PAK">
      <data key="d0">12133</data>
    </edge>
    <edge source="FRA" target="PAN">
      <data key="d0">408372</data>
    </edge>
    <edge source="FRA" target="PRY">
      <data key="d0">78117</data>
    </edge>
    <edge source="FRA" target="PER">
      <data key="d0">23239</data>
    </edge>
    <edge source="FRA" target="PHL">
      <data key="d0">314413</data>
    </edge>
    <edge source="FRA" target="POL">
      <data key="d0">89642357</data>
    </edge>
    <edge source="FRA" target="PRT">
      <data key="d0">75551464</data>
    </edge>
    <edge source="FRA" target="ROU">
      <data key="d0">12968482</data>
    </edge>
    <edge source="FRA" target="RUS">
      <data key="d0">32542855</data>
    </edge>
    <edge source="FRA" target="SAU">
      <data key="d0">4505015</data>
    </edge>
    <edge source="FRA" target="SEN">
      <data key="d0">1107961</data>
    </edge>
    <edge source="FRA" target="SRB">
      <data key="d0">1134266</data>
    </edge>
    <edge source="FRA" target="IND">
      <data key="d0">1017375</data>
    </edge>
    <edge source="FRA" target="SGP">
      <data key="d0">62172383</data>
    </edge>
    <edge source="FRA" target="SVK">
      <data key="d0">9288466</data>
    </edge>
    <edge source="FRA" target="VNM">
      <data key="d0">647076</data>
    </edge>
    <edge source="FRA" target="SVN">
      <data key="d0">9321419</data>
    </edge>
    <edge source="FRA" target="ZAF">
      <data key="d0">3891875</data>
    </edge>
    <edge source="FRA" target="ESP">
      <data key="d0">388085535</data>
    </edge>
    <edge source="FRA" target="SWE">
      <data key="d0">42327099</data>
    </edge>
    <edge source="FRA" target="CHE">
      <data key="d0">118050787</data>
    </edge>
    <edge source="FRA" target="THA">
      <data key="d0">1234016</data>
    </edge>
    <edge source="FRA" target="TGO">
      <data key="d0">737857</data>
    </edge>
    <edge source="FRA" target="ARE">
      <data key="d0">49417199</data>
    </edge>
    <edge source="FRA" target="TUN">
      <data key="d0">16256462</data>
    </edge>
    <edge source="FRA" target="TUR">
      <data key="d0">14507649</data>
    </edge>
    <edge source="FRA" target="UGA">
      <data key="d0">34595</data>
    </edge>
    <edge source="FRA" target="UKR">
      <data key="d0">3055802</data>
    </edge>
    <edge source="FRA" target="MKD">
      <data key="d0">78092</data>
    </edge>
    <edge source="FRA" target="EGY">
      <data key="d0">384224</data>
    </edge>
    <edge source="FRA" target="GBR">
      <data key="d0">332769070</data>
    </edge>
    <edge source="FRA" target="TZA">
      <data key="d0">74757</data>
    </edge>
    <edge source="FRA" target="USA">
      <data key="d0">182255982</data>
    </edge>
    <edge source="FRA" target="BFA">
      <data key="d0">514072</data>
    </edge>
    <edge source="FRA" target="URY">
      <data key="d0">88011</data>
    </edge>
    <edge source="DEU" target="ALB">
      <data key="d0">1774451</data>
    </edge>
    <edge source="DEU" target="DZA">
      <data key="d0">3720950</data>
    </edge>
    <edge source="DEU" target="AZE">
      <data key="d0">1926925</data>
    </edge>
    <edge source="DEU" target="ARG">
      <data key="d0">162402</data>
    </edge>
    <edge source="DEU" target="AUS">
      <data key="d0">28365532</data>
    </edge>
    <edge source="DEU" target="AUT">
      <data key="d0">367877202</data>
    </edge>
    <edge source="DEU" target="ARM">
      <data key="d0">850218</data>
    </edge>
    <edge source="DEU" target="BEL">
      <data key="d0">203001629</data>
    </edge>
    <edge source="DEU" target="BWA">
      <data key="d0">10782</data>
    </edge>
    <edge source="DEU" target="BRA">
      <data key="d0">1751889</data>
    </edge>
    <edge source="DEU" target="BGR">
      <data key="d0">11334389</data>
    </edge>
    <edge source="DEU" target="BDI">
      <data key="d0">16830</data>
    </edge>
    <edge source="DEU" target="BLR">
      <data key="d0">6455856</data>
    </edge>
    <edge source="DEU" target="KHM">
      <data key="d0">95410</data>
    </edge>
    <edge source="DEU" target="CMR">
      <data key="d0">140039</data>
    </edge>
    <edge source="DEU" target="CAN">
      <data key="d0">43718127</data>
    </edge>
    <edge source="DEU" target="CHL">
      <data key="d0">2932591</data>
    </edge>
    <edge source="DEU" target="CHN">
      <data key="d0">39146500</data>
    </edge>
    <edge source="DEU" target="COL">
      <data key="d0">973543</data>
    </edge>
    <edge source="DEU" target="CRI">
      <data key="d0">243380</data>
    </edge>
    <edge source="DEU" target="HRV">
      <data key="d0">40100297</data>
    </edge>
    <edge source="DEU" target="CZE">
      <data key="d0">201237357</data>
    </edge>
    <edge source="DEU" target="BEN">
      <data key="d0">14349</data>
    </edge>
    <edge source="DEU" target="DNK">
      <data key="d0">171517204</data>
    </edge>
    <edge source="DEU" target="ECU">
      <data key="d0">763203</data>
    </edge>
    <edge source="DEU" target="ETH">
      <data key="d0">205128</data>
    </edge>
    <edge source="DEU" target="EST">
      <data key="d0">16969900</data>
    </edge>
    <edge source="DEU" target="FIN">
      <data key="d0">48718844</data>
    </edge>
    <edge source="DEU" target="FRA">
      <data key="d0">754621668</data>
    </edge>
    <edge source="DEU" target="GEO">
      <data key="d0">1820126</data>
    </edge>
    <edge source="DEU" target="PSE">
      <data key="d0">10752</data>
    </edge>
    <edge source="DEU" target="GHA">
      <data key="d0">84691</data>
    </edge>
    <edge source="DEU" target="GRC">
      <data key="d0">26984773</data>
    </edge>
    <edge source="DEU" target="GTM">
      <data key="d0">114242</data>
    </edge>
    <edge source="DEU" target="HKG">
      <data key="d0">25396692</data>
    </edge>
    <edge source="DEU" target="HUN">
      <data key="d0">68707110</data>
    </edge>
    <edge source="DEU" target="IDN">
      <data key="d0">3911695</data>
    </edge>
    <edge source="DEU" target="IRL">
      <data key="d0">33901407</data>
    </edge>
    <edge source="DEU" target="ISR">
      <data key="d0">7297158</data>
    </edge>
    <edge source="DEU" target="ITA">
      <data key="d0">274248395</data>
    </edge>
    <edge source="DEU" target="CIV">
      <data key="d0">61722</data>
    </edge>
    <edge source="DEU" target="JAM">
      <data key="d0">268628</data>
    </edge>
    <edge source="DEU" target="JPN">
      <data key="d0">56629864</data>
    </edge>
    <edge source="DEU" target="KAZ">
      <data key="d0">9044958</data>
    </edge>
    <edge source="DEU" target="JOR">
      <data key="d0">428277</data>
    </edge>
    <edge source="DEU" target="KOR">
      <data key="d0">34549383</data>
    </edge>
    <edge source="DEU" target="KGZ">
      <data key="d0">680826</data>
    </edge>
    <edge source="DEU" target="LBN">
      <data key="d0">1653134</data>
    </edge>
    <edge source="DEU" target="LVA">
      <data key="d0">16374221</data>
    </edge>
    <edge source="DEU" target="LTU">
      <data key="d0">22908755</data>
    </edge>
    <edge source="DEU" target="MDG">
      <data key="d0">25024</data>
    </edge>
    <edge source="DEU" target="MWI">
      <data key="d0">13340</data>
    </edge>
    <edge source="DEU" target="MYS">
      <data key="d0">7517732</data>
    </edge>
    <edge source="DEU" target="MRT">
      <data key="d0">439761</data>
    </edge>
    <edge source="DEU" target="MUS">
      <data key="d0">732352</data>
    </edge>
    <edge source="DEU" target="MEX">
      <data key="d0">4177670</data>
    </edge>
    <edge source="DEU" target="MDA">
      <data key="d0">2665226</data>
    </edge>
    <edge source="DEU" target="MAR">
      <data key="d0">1650263</data>
    </edge>
    <edge source="DEU" target="MOZ">
      <data key="d0">48523</data>
    </edge>
    <edge source="DEU" target="OMN">
      <data key="d0">759955</data>
    </edge>
    <edge source="DEU" target="NLD">
      <data key="d0">548861979</data>
    </edge>
    <edge source="DEU" target="NZL">
      <data key="d0">3888047</data>
    </edge>
    <edge source="DEU" target="NOR">
      <data key="d0">76800933</data>
    </edge>
    <edge source="DEU" target="PAK">
      <data key="d0">1669076</data>
    </edge>
    <edge source="DEU" target="PAN">
      <data key="d0">599352</data>
    </edge>
    <edge source="DEU" target="PRY">
      <data key="d0">76538</data>
    </edge>
    <edge source="DEU" target="PER">
      <data key="d0">229545</data>
    </edge>
    <edge source="DEU" target="PHL">
      <data key="d0">477202</data>
    </edge>
    <edge source="DEU" target="POL">
      <data key="d0">538449375</data>
    </edge>
    <edge source="DEU" target="PRT">
      <data key="d0">73760113</data>
    </edge>
    <edge source="DEU" target="ROU">
      <data key="d0">43499356</data>
    </edge>
    <edge source="DEU" target="RUS">
      <data key="d0">142897649</data>
    </edge>
    <edge source="DEU" target="SAU">
      <data key="d0">6917186</data>
    </edge>
    <edge source="DEU" target="SEN">
      <data key="d0">47994</data>
    </edge>
    <edge source="DEU" target="SRB">
      <data key="d0">15184394</data>
    </edge>
    <edge source="DEU" target="IND">
      <data key="d0">1791162</data>
    </edge>
    <edge source="DEU" target="SGP">
      <data key="d0">8219288</data>
    </edge>
    <edge source="DEU" target="SVK">
      <data key="d0">295501892</data>
    </edge>
    <edge source="DEU" target="VNM">
      <data key="d0">2061882</data>
    </edge>
    <edge source="DEU" target="SVN">
      <data key="d0">26301358</data>
    </edge>
    <edge source="DEU" target="ZAF">
      <data key="d0">2667853</data>
    </edge>
    <edge source="DEU" target="ESP">
      <data key="d0">189494126</data>
    </edge>
    <edge source="DEU" target="SWE">
      <data key="d0">178541491</data>
    </edge>
    <edge source="DEU" target="CHE">
      <data key="d0">284599197</data>
    </edge>
    <edge source="DEU" target="THA">
      <data key="d0">1619000</data>
    </edge>
    <edge source="DEU" target="TGO">
      <data key="d0">19814</data>
    </edge>
    <edge source="DEU" target="ARE">
      <data key="d0">18419668</data>
    </edge>
    <edge source="DEU" target="TUN">
      <data key="d0">694340</data>
    </edge>
    <edge source="DEU" target="TUR">
      <data key="d0">39468861</data>
    </edge>
    <edge source="DEU" target="UGA">
      <data key="d0">69789</data>
    </edge>
    <edge source="DEU" target="UKR">
      <data key="d0">15086825</data>
    </edge>
    <edge source="DEU" target="MKD">
      <data key="d0">850875</data>
    </edge>
    <edge source="DEU" target="EGY">
      <data key="d0">1080753</data>
    </edge>
    <edge source="DEU" target="GBR">
      <data key="d0">463575666</data>
    </edge>
    <edge source="DEU" target="USA">
      <data key="d0">186155664</data>
    </edge>
    <edge source="DEU" target="BFA">
      <data key="d0">14904</data>
    </edge>
    <edge source="DEU" target="URY">
      <data key="d0">912983</data>
    </edge>
    <edge source="GRC" target="ALB">
      <data key="d0">1723360</data>
    </edge>
    <edge source="GRC" target="AUS">
      <data key="d0">634184</data>
    </edge>
    <edge source="GRC" target="AUT">
      <data key="d0">35207</data>
    </edge>
    <edge source="GRC" target="BEL">
      <data key="d0">1839892</data>
    </edge>
    <edge source="GRC" target="BRA">
      <data key="d0">14943</data>
    </edge>
    <edge source="GRC" target="BGR">
      <data key="d0">20910552</data>
    </edge>
    <edge source="GRC" target="CAN">
      <data key="d0">189289</data>
    </edge>
    <edge source="GRC" target="CHL">
      <data key="d0">15000</data>
    </edge>
    <edge source="GRC" target="CHN">
      <data key="d0">375223</data>
    </edge>
    <edge source="GRC" target="HRV">
      <data key="d0">10814435</data>
    </edge>
    <edge source="GRC" target="CZE">
      <data key="d0">89226</data>
    </edge>
    <edge source="GRC" target="DNK">
      <data key="d0">140371</data>
    </edge>
    <edge source="GRC" target="EST">
      <data key="d0">28606</data>
    </edge>
    <edge source="GRC" target="FIN">
      <data key="d0">20469</data>
    </edge>
    <edge source="GRC" target="FRA">
      <data key="d0">1311963</data>
    </edge>
    <edge source="GRC" target="DEU">
      <data key="d0">1117864</data>
    </edge>
    <edge source="GRC" target="HKG">
      <data key="d0">956259</data>
    </edge>
    <edge source="GRC" target="HUN">
      <data key="d0">913414</data>
    </edge>
    <edge source="GRC" target="IDN">
      <data key="d0">25928</data>
    </edge>
    <edge source="GRC" target="ISR">
      <data key="d0">256841</data>
    </edge>
    <edge source="GRC" target="ITA">
      <data key="d0">9691911</data>
    </edge>
    <edge source="GRC" target="JPN">
      <data key="d0">342175</data>
    </edge>
    <edge source="GRC" target="KAZ">
      <data key="d0">31097</data>
    </edge>
    <edge source="GRC" target="KOR">
      <data key="d0">138171</data>
    </edge>
    <edge source="GRC" target="LBN">
      <data key="d0">341302</data>
    </edge>
    <edge source="GRC" target="MYS">
      <data key="d0">17082</data>
    </edge>
    <edge source="GRC" target="MUS">
      <data key="d0">12953</data>
    </edge>
    <edge source="GRC" target="NLD">
      <data key="d0">3338533</data>
    </edge>
    <edge source="GRC" target="NZL">
      <data key="d0">27693</data>
    </edge>
    <edge source="GRC" target="NOR">
      <data key="d0">44823</data>
    </edge>
    <edge source="GRC" target="PHL">
      <data key="d0">109782</data>
    </edge>
    <edge source="GRC" target="POL">
      <data key="d0">244154</data>
    </edge>
    <edge source="GRC" target="PRT">
      <data key="d0">344108</data>
    </edge>
    <edge source="GRC" target="ROU">
      <data key="d0">11480522</data>
    </edge>
    <edge source="GRC" target="RUS">
      <data key="d0">1197312</data>
    </edge>
    <edge source="GRC" target="SAU">
      <data key="d0">272536</data>
    </edge>
    <edge source="GRC" target="SRB">
      <data key="d0">2625326</data>
    </edge>
    <edge source="GRC" target="SGP">
      <data key="d0">170934</data>
    </edge>
    <edge source="GRC" target="SVK">
      <data key="d0">134805</data>
    </edge>
    <edge source="GRC" target="SVN">
      <data key="d0">4773555</data>
    </edge>
    <edge source="GRC" target="ZAF">
      <data key="d0">353346</data>
    </edge>
    <edge source="GRC" target="ESP">
      <data key="d0">3391470</data>
    </edge>
    <edge source="GRC" target="SWE">
      <data key="d0">25717</data>
    </edge>
    <edge source="GRC" target="CHE">
      <data key="d0">158244</data>
    </edge>
    <edge source="GRC" target="THA">
      <data key="d0">10556</data>
    </edge>
    <edge source="GRC" target="ARE">
      <data key="d0">433875</data>
    </edge>
    <edge source="GRC" target="TUR">
      <data key="d0">581045</data>
    </edge>
    <edge source="GRC" target="UKR">
      <data key="d0">13577</data>
    </edge>
    <edge source="GRC" target="MKD">
      <data key="d0">556198</data>
    </edge>
    <edge source="GRC" target="EGY">
      <data key="d0">12107</data>
    </edge>
    <edge source="GRC" target="GBR">
      <data key="d0">2510410</data>
    </edge>
    <edge source="GRC" target="TZA">
      <data key="d0">11346</data>
    </edge>
    <edge source="GRC" target="USA">
      <data key="d0">2850160</data>
    </edge>
    <edge source="HUN" target="ALB">
      <data key="d0">1329669</data>
    </edge>
    <edge source="HUN" target="AUS">
      <data key="d0">331713</data>
    </edge>
    <edge source="HUN" target="AUT">
      <data key="d0">91608710</data>
    </edge>
    <edge source="HUN" target="BEL">
      <data key="d0">198891</data>
    </edge>
    <edge source="HUN" target="BGR">
      <data key="d0">6626827</data>
    </edge>
    <edge source="HUN" target="CAN">
      <data key="d0">2280208</data>
    </edge>
    <edge source="HUN" target="CHN">
      <data key="d0">19086</data>
    </edge>
    <edge source="HUN" target="HRV">
      <data key="d0">7466006</data>
    </edge>
    <edge source="HUN" target="CZE">
      <data key="d0">12785551</data>
    </edge>
    <edge source="HUN" target="EST">
      <data key="d0">42291</data>
    </edge>
    <edge source="HUN" target="FIN">
      <data key="d0">12011</data>
    </edge>
    <edge source="HUN" target="FRA">
      <data key="d0">4311382</data>
    </edge>
    <edge source="HUN" target="DEU">
      <data key="d0">148873089</data>
    </edge>
    <edge source="HUN" target="GRC">
      <data key="d0">92202</data>
    </edge>
    <edge source="HUN" target="HKG">
      <data key="d0">797896</data>
    </edge>
    <edge source="HUN" target="ITA">
      <data key="d0">54965818</data>
    </edge>
    <edge source="HUN" target="JPN">
      <data key="d0">211530</data>
    </edge>
    <edge source="HUN" target="JOR">
      <data key="d0">58634</data>
    </edge>
    <edge source="HUN" target="KOR">
      <data key="d0">129711</data>
    </edge>
    <edge source="HUN" target="LTU">
      <data key="d0">1853442</data>
    </edge>
    <edge source="HUN" target="MDA">
      <data key="d0">35005</data>
    </edge>
    <edge source="HUN" target="NLD">
      <data key="d0">8348005</data>
    </edge>
    <edge source="HUN" target="NZL">
      <data key="d0">149996</data>
    </edge>
    <edge source="HUN" target="NOR">
      <data key="d0">29498</data>
    </edge>
    <edge source="HUN" target="POL">
      <data key="d0">4189244</data>
    </edge>
    <edge source="HUN" target="PRT">
      <data key="d0">15810</data>
    </edge>
    <edge source="HUN" target="ROU">
      <data key="d0">67243620</data>
    </edge>
    <edge source="HUN" target="RUS">
      <data key="d0">12018</data>
    </edge>
    <edge source="HUN" target="SAU">
      <data key="d0">265143</data>
    </edge>
    <edge source="HUN" target="SRB">
      <data key="d0">3814145</data>
    </edge>
    <edge source="HUN" target="SGP">
      <data key="d0">19372</data>
    </edge>
    <edge source="HUN" target="SVK">
      <data key="d0">12146787</data>
    </edge>
    <edge source="HUN" target="SVN">
      <data key="d0">810587</data>
    </edge>
    <edge source="HUN" target="ESP">
      <data key="d0">180871</data>
    </edge>
    <edge source="HUN" target="SWE">
      <data key="d0">36460</data>
    </edge>
    <edge source="HUN" target="CHE">
      <data key="d0">3324977</data>
    </edge>
    <edge source="HUN" target="ARE">
      <data key="d0">1250350</data>
    </edge>
    <edge source="HUN" target="TUR">
      <data key="d0">2733985</data>
    </edge>
    <edge source="HUN" target="UKR">
      <data key="d0">5041465</data>
    </edge>
    <edge source="HUN" target="MKD">
      <data key="d0">232153</data>
    </edge>
    <edge source="HUN" target="EGY">
      <data key="d0">17568</data>
    </edge>
    <edge source="HUN" target="GBR">
      <data key="d0">103861</data>
    </edge>
    <edge source="HUN" target="USA">
      <data key="d0">5124286</data>
    </edge>
    <edge source="ITA" target="ALB">
      <data key="d0">75429714</data>
    </edge>
    <edge source="ITA" target="DZA">
      <data key="d0">4926001</data>
    </edge>
    <edge source="ITA" target="AZE">
      <data key="d0">7530774</data>
    </edge>
    <edge source="ITA" target="ARG">
      <data key="d0">2265604</data>
    </edge>
    <edge source="ITA" target="AUS">
      <data key="d0">75389317</data>
    </edge>
    <edge source="ITA" target="AUT">
      <data key="d0">184261145</data>
    </edge>
    <edge source="ITA" target="ARM">
      <data key="d0">3484333</data>
    </edge>
    <edge source="ITA" target="BEL">
      <data key="d0">266085017</data>
    </edge>
    <edge source="ITA" target="BOL">
      <data key="d0">105513</data>
    </edge>
    <edge source="ITA" target="BRA">
      <data key="d0">10539965</data>
    </edge>
    <edge source="ITA" target="BGR">
      <data key="d0">52562562</data>
    </edge>
    <edge source="ITA" target="BDI">
      <data key="d0">28432</data>
    </edge>
    <edge source="ITA" target="BLR">
      <data key="d0">4031208</data>
    </edge>
    <edge source="ITA" target="KHM">
      <data key="d0">442618</data>
    </edge>
    <edge source="ITA" target="CMR">
      <data key="d0">1329403</data>
    </edge>
    <edge source="ITA" target="CAN">
      <data key="d0">129184626</data>
    </edge>
    <edge source="ITA" target="LKA">
      <data key="d0">16683</data>
    </edge>
    <edge source="ITA" target="CHL">
      <data key="d0">11313518</data>
    </edge>
    <edge source="ITA" target="CHN">
      <data key="d0">261241709</data>
    </edge>
    <edge source="ITA" target="COL">
      <data key="d0">7072834</data>
    </edge>
    <edge source="ITA" target="CRI">
      <data key="d0">570940</data>
    </edge>
    <edge source="ITA" target="HRV">
      <data key="d0">57717056</data>
    </edge>
    <edge source="ITA" target="CZE">
      <data key="d0">86982637</data>
    </edge>
    <edge source="ITA" target="BEN">
      <data key="d0">405092</data>
    </edge>
    <edge source="ITA" target="DNK">
      <data key="d0">56798800</data>
    </edge>
    <edge source="ITA" target="ECU">
      <data key="d0">403438</data>
    </edge>
    <edge source="ITA" target="SLV">
      <data key="d0">834434</data>
    </edge>
    <edge source="ITA" target="ETH">
      <data key="d0">1392850</data>
    </edge>
    <edge source="ITA" target="EST">
      <data key="d0">9502361</data>
    </edge>
    <edge source="ITA" target="FIN">
      <data key="d0">19430309</data>
    </edge>
    <edge source="ITA" target="FRA">
      <data key="d0">1463096947</data>
    </edge>
    <edge source="ITA" target="GEO">
      <data key="d0">5111359</data>
    </edge>
    <edge source="ITA" target="PSE">
      <data key="d0">162434</data>
    </edge>
    <edge source="ITA" target="DEU">
      <data key="d0">1119474553</data>
    </edge>
    <edge source="ITA" target="GHA">
      <data key="d0">2462995</data>
    </edge>
    <edge source="ITA" target="GRC">
      <data key="d0">93136009</data>
    </edge>
    <edge source="ITA" target="GTM">
      <data key="d0">500571</data>
    </edge>
    <edge source="ITA" target="HND">
      <data key="d0">69873</data>
    </edge>
    <edge source="ITA" target="HKG">
      <data key="d0">423224593</data>
    </edge>
    <edge source="ITA" target="HUN">
      <data key="d0">45319890</data>
    </edge>
    <edge source="ITA" target="IDN">
      <data key="d0">6858208</data>
    </edge>
    <edge source="ITA" target="IRL">
      <data key="d0">16301721</data>
    </edge>
    <edge source="ITA" target="ISR">
      <data key="d0">25564035</data>
    </edge>
    <edge source="ITA" target="CIV">
      <data key="d0">532414</data>
    </edge>
    <edge source="ITA" target="JAM">
      <data key="d0">303137</data>
    </edge>
    <edge source="ITA" target="JPN">
      <data key="d0">240826450</data>
    </edge>
    <edge source="ITA" target="KAZ">
      <data key="d0">25746666</data>
    </edge>
    <edge source="ITA" target="JOR">
      <data key="d0">4246701</data>
    </edge>
    <edge source="ITA" target="KOR">
      <data key="d0">177626651</data>
    </edge>
    <edge source="ITA" target="KGZ">
      <data key="d0">1843667</data>
    </edge>
    <edge source="ITA" target="LBN">
      <data key="d0">28869126</data>
    </edge>
    <edge source="ITA" target="LVA">
      <data key="d0">12033644</data>
    </edge>
    <edge source="ITA" target="LTU">
      <data key="d0">21442838</data>
    </edge>
    <edge source="ITA" target="MDG">
      <data key="d0">253270</data>
    </edge>
    <edge source="ITA" target="MYS">
      <data key="d0">10711734</data>
    </edge>
    <edge source="ITA" target="MRT">
      <data key="d0">52188</data>
    </edge>
    <edge source="ITA" target="MUS">
      <data key="d0">1122081</data>
    </edge>
    <edge source="ITA" target="MEX">
      <data key="d0">50986997</data>
    </edge>
    <edge source="ITA" target="MDA">
      <data key="d0">4471532</data>
    </edge>
    <edge source="ITA" target="MAR">
      <data key="d0">16050505</data>
    </edge>
    <edge source="ITA" target="OMN">
      <data key="d0">2090633</data>
    </edge>
    <edge source="ITA" target="NAM">
      <data key="d0">26615</data>
    </edge>
    <edge source="ITA" target="NLD">
      <data key="d0">283055202</data>
    </edge>
    <edge source="ITA" target="NZL">
      <data key="d0">8425408</data>
    </edge>
    <edge source="ITA" target="NIC">
      <data key="d0">235358</data>
    </edge>
    <edge source="ITA" target="NOR">
      <data key="d0">34867811</data>
    </edge>
    <edge source="ITA" target="PAK">
      <data key="d0">1083659</data>
    </edge>
    <edge source="ITA" target="PAN">
      <data key="d0">5199393</data>
    </edge>
    <edge source="ITA" target="PRY">
      <data key="d0">772686</data>
    </edge>
    <edge source="ITA" target="PER">
      <data key="d0">2622112</data>
    </edge>
    <edge source="ITA" target="PHL">
      <data key="d0">2595796</data>
    </edge>
    <edge source="ITA" target="POL">
      <data key="d0">117177125</data>
    </edge>
    <edge source="ITA" target="PRT">
      <data key="d0">87806634</data>
    </edge>
    <edge source="ITA" target="ROU">
      <data key="d0">288856911</data>
    </edge>
    <edge source="ITA" target="RUS">
      <data key="d0">363631864</data>
    </edge>
    <edge source="ITA" target="SAU">
      <data key="d0">33651259</data>
    </edge>
    <edge source="ITA" target="SEN">
      <data key="d0">1193819</data>
    </edge>
    <edge source="ITA" target="SRB">
      <data key="d0">54013622</data>
    </edge>
    <edge source="ITA" target="IND">
      <data key="d0">18241757</data>
    </edge>
    <edge source="ITA" target="SGP">
      <data key="d0">42615767</data>
    </edge>
    <edge source="ITA" target="SVK">
      <data key="d0">51879821</data>
    </edge>
    <edge source="ITA" target="VNM">
      <data key="d0">6360421</data>
    </edge>
    <edge source="ITA" target="SVN">
      <data key="d0">43170174</data>
    </edge>
    <edge source="ITA" target="ZAF">
      <data key="d0">34773150</data>
    </edge>
    <edge source="ITA" target="ESP">
      <data key="d0">375649000</data>
    </edge>
    <edge source="ITA" target="SWE">
      <data key="d0">72647928</data>
    </edge>
    <edge source="ITA" target="CHE">
      <data key="d0">1136341505</data>
    </edge>
    <edge source="ITA" target="THA">
      <data key="d0">14447979</data>
    </edge>
    <edge source="ITA" target="TGO">
      <data key="d0">13866</data>
    </edge>
    <edge source="ITA" target="ARE">
      <data key="d0">126505021</data>
    </edge>
    <edge source="ITA" target="TUN">
      <data key="d0">47503205</data>
    </edge>
    <edge source="ITA" target="TUR">
      <data key="d0">90748257</data>
    </edge>
    <edge source="ITA" target="UGA">
      <data key="d0">91042</data>
    </edge>
    <edge source="ITA" target="UKR">
      <data key="d0">60133039</data>
    </edge>
    <edge source="ITA" target="MKD">
      <data key="d0">25171916</data>
    </edge>
    <edge source="ITA" target="EGY">
      <data key="d0">8199969</data>
    </edge>
    <edge source="ITA" target="GBR">
      <data key="d0">656388506</data>
    </edge>
    <edge source="ITA" target="TZA">
      <data key="d0">43857</data>
    </edge>
    <edge source="ITA" target="USA">
      <data key="d0">1090954896</data>
    </edge>
    <edge source="ITA" target="BFA">
      <data key="d0">155424</data>
    </edge>
    <edge source="ITA" target="URY">
      <data key="d0">1639090</data>
    </edge>
    <edge source="POL" target="ALB">
      <data key="d0">59158</data>
    </edge>
    <edge source="POL" target="DZA">
      <data key="d0">22167</data>
    </edge>
    <edge source="POL" target="AZE">
      <data key="d0">72136</data>
    </edge>
    <edge source="POL" target="AUS">
      <data key="d0">800612</data>
    </edge>
    <edge source="POL" target="AUT">
      <data key="d0">36245407</data>
    </edge>
    <edge source="POL" target="ARM">
      <data key="d0">281112</data>
    </edge>
    <edge source="POL" target="BEL">
      <data key="d0">5418398</data>
    </edge>
    <edge source="POL" target="BRA">
      <data key="d0">71545</data>
    </edge>
    <edge source="POL" target="BGR">
      <data key="d0">7813479</data>
    </edge>
    <edge source="POL" target="BLR">
      <data key="d0">17236977</data>
    </edge>
    <edge source="POL" target="KHM">
      <data key="d0">32134</data>
    </edge>
    <edge source="POL" target="CAN">
      <data key="d0">796944</data>
    </edge>
    <edge source="POL" target="CHL">
      <data key="d0">10360</data>
    </edge>
    <edge source="POL" target="CHN">
      <data key="d0">2755631</data>
    </edge>
    <edge source="POL" target="HRV">
      <data key="d0">13341124</data>
    </edge>
    <edge source="POL" target="CZE">
      <data key="d0">77323839</data>
    </edge>
    <edge source="POL" target="DNK">
      <data key="d0">17052684</data>
    </edge>
    <edge source="POL" target="ECU">
      <data key="d0">12250</data>
    </edge>
    <edge source="POL" target="EST">
      <data key="d0">8653981</data>
    </edge>
    <edge source="POL" target="FIN">
      <data key="d0">8683146</data>
    </edge>
    <edge source="POL" target="FRA">
      <data key="d0">22125599</data>
    </edge>
    <edge source="POL" target="GEO">
      <data key="d0">99453</data>
    </edge>
    <edge source="POL" target="GMB">
      <data key="d0">70713</data>
    </edge>
    <edge source="POL" target="DEU">
      <data key="d0">434621554</data>
    </edge>
    <edge source="POL" target="GRC">
      <data key="d0">1367125</data>
    </edge>
    <edge source="POL" target="GTM">
      <data key="d0">81457</data>
    </edge>
    <edge source="POL" target="HKG">
      <data key="d0">4448415</data>
    </edge>
    <edge source="POL" target="HUN">
      <data key="d0">40606243</data>
    </edge>
    <edge source="POL" target="IRL">
      <data key="d0">1613127</data>
    </edge>
    <edge source="POL" target="ISR">
      <data key="d0">406701</data>
    </edge>
    <edge source="POL" target="ITA">
      <data key="d0">29859799</data>
    </edge>
    <edge source="POL" target="JPN">
      <data key="d0">590779</data>
    </edge>
    <edge source="POL" target="KAZ">
      <data key="d0">705007</data>
    </edge>
    <edge source="POL" target="JOR">
      <data key="d0">32607</data>
    </edge>
    <edge source="POL" target="KOR">
      <data key="d0">211650</data>
    </edge>
    <edge source="POL" target="KGZ">
      <data key="d0">495608</data>
    </edge>
    <edge source="POL" target="LBN">
      <data key="d0">89150</data>
    </edge>
    <edge source="POL" target="LVA">
      <data key="d0">12654738</data>
    </edge>
    <edge source="POL" target="LTU">
      <data key="d0">23321044</data>
    </edge>
    <edge source="POL" target="MYS">
      <data key="d0">23725</data>
    </edge>
    <edge source="POL" target="MUS">
      <data key="d0">68781</data>
    </edge>
    <edge source="POL" target="MEX">
      <data key="d0">11805</data>
    </edge>
    <edge source="POL" target="MDA">
      <data key="d0">262659</data>
    </edge>
    <edge source="POL" target="MAR">
      <data key="d0">15470</data>
    </edge>
    <edge source="POL" target="OMN">
      <data key="d0">33622</data>
    </edge>
    <edge source="POL" target="NLD">
      <data key="d0">38948872</data>
    </edge>
    <edge source="POL" target="NZL">
      <data key="d0">80986</data>
    </edge>
    <edge source="POL" target="NOR">
      <data key="d0">3064420</data>
    </edge>
    <edge source="POL" target="PAK">
      <data key="d0">11435</data>
    </edge>
    <edge source="POL" target="PER">
      <data key="d0">152634</data>
    </edge>
    <edge source="POL" target="PHL">
      <data key="d0">154805</data>
    </edge>
    <edge source="POL" target="PRT">
      <data key="d0">1748644</data>
    </edge>
    <edge source="POL" target="ROU">
      <data key="d0">42073388</data>
    </edge>
    <edge source="POL" target="RUS">
      <data key="d0">115810610</data>
    </edge>
    <edge source="POL" target="SAU">
      <data key="d0">383142</data>
    </edge>
    <edge source="POL" target="SEN">
      <data key="d0">23203</data>
    </edge>
    <edge source="POL" target="SRB">
      <data key="d0">1333474</data>
    </edge>
    <edge source="POL" target="IND">
      <data key="d0">917061</data>
    </edge>
    <edge source="POL" target="SGP">
      <data key="d0">188272</data>
    </edge>
    <edge source="POL" target="SVK">
      <data key="d0">52877439</data>
    </edge>
    <edge source="POL" target="VNM">
      <data key="d0">447153</data>
    </edge>
    <edge source="POL" target="SVN">
      <data key="d0">6327946</data>
    </edge>
    <edge source="POL" target="ZAF">
      <data key="d0">42287</data>
    </edge>
    <edge source="POL" target="ESP">
      <data key="d0">14145262</data>
    </edge>
    <edge source="POL" target="SWE">
      <data key="d0">28224732</data>
    </edge>
    <edge source="POL" target="CHE">
      <data key="d0">4567286</data>
    </edge>
    <edge source="POL" target="THA">
      <data key="d0">12345</data>
    </edge>
    <edge source="POL" target="ARE">
      <data key="d0">1132053</data>
    </edge>
    <edge source="POL" target="TUN">
      <data key="d0">14670</data>
    </edge>
    <edge source="POL" target="TUR">
      <data key="d0">5947414</data>
    </edge>
    <edge source="POL" target="UKR">
      <data key="d0">38935903</data>
    </edge>
    <edge source="POL" target="MKD">
      <data key="d0">116553</data>
    </edge>
    <edge source="POL" target="EGY">
      <data key="d0">109202</data>
    </edge>
    <edge source="POL" target="GBR">
      <data key="d0">39065117</data>
    </edge>
    <edge source="POL" target="USA">
      <data key="d0">10310787</data>
    </edge>
    <edge source="POL" target="URY">
      <data key="d0">10327</data>
    </edge>
    <edge source="ROU" target="ALB">
      <data key="d0">301138</data>
    </edge>
    <edge source="ROU" target="ARG">
      <data key="d0">127093</data>
    </edge>
    <edge source="ROU" target="AUS">
      <data key="d0">800813</data>
    </edge>
    <edge source="ROU" target="AUT">
      <data key="d0">183676170</data>
    </edge>
    <edge source="ROU" target="BEL">
      <data key="d0">2259780</data>
    </edge>
    <edge source="ROU" target="BRA">
      <data key="d0">10153</data>
    </edge>
    <edge source="ROU" target="BGR">
      <data key="d0">11930369</data>
    </edge>
    <edge source="ROU" target="BLR">
      <data key="d0">64638</data>
    </edge>
    <edge source="ROU" target="KHM">
      <data key="d0">35083</data>
    </edge>
    <edge source="ROU" target="CAN">
      <data key="d0">598155</data>
    </edge>
    <edge source="ROU" target="CHL">
      <data key="d0">38978</data>
    </edge>
    <edge source="ROU" target="CHN">
      <data key="d0">189878</data>
    </edge>
    <edge source="ROU" target="COL">
      <data key="d0">37850</data>
    </edge>
    <edge source="ROU" target="HRV">
      <data key="d0">1376450</data>
    </edge>
    <edge source="ROU" target="CZE">
      <data key="d0">3149369</data>
    </edge>
    <edge source="ROU" target="DNK">
      <data key="d0">3343548</data>
    </edge>
    <edge source="ROU" target="EST">
      <data key="d0">292540</data>
    </edge>
    <edge source="ROU" target="FIN">
      <data key="d0">76599</data>
    </edge>
    <edge source="ROU" target="FRA">
      <data key="d0">37958358</data>
    </edge>
    <edge source="ROU" target="DEU">
      <data key="d0">110389821</data>
    </edge>
    <edge source="ROU" target="GRC">
      <data key="d0">1322688</data>
    </edge>
    <edge source="ROU" target="HKG">
      <data key="d0">162667</data>
    </edge>
    <edge source="ROU" target="HUN">
      <data key="d0">39147992</data>
    </edge>
    <edge source="ROU" target="IDN">
      <data key="d0">174306</data>
    </edge>
    <edge source="ROU" target="IRL">
      <data key="d0">217203</data>
    </edge>
    <edge source="ROU" target="ISR">
      <data key="d0">2146276</data>
    </edge>
    <edge source="ROU" target="ITA">
      <data key="d0">829725984</data>
    </edge>
    <edge source="ROU" target="JPN">
      <data key="d0">561336</data>
    </edge>
    <edge source="ROU" target="KAZ">
      <data key="d0">246119</data>
    </edge>
    <edge source="ROU" target="JOR">
      <data key="d0">41055</data>
    </edge>
    <edge source="ROU" target="KOR">
      <data key="d0">220579</data>
    </edge>
    <edge source="ROU" target="LTU">
      <data key="d0">381770</data>
    </edge>
    <edge source="ROU" target="MEX">
      <data key="d0">69718</data>
    </edge>
    <edge source="ROU" target="MDA">
      <data key="d0">3344362</data>
    </edge>
    <edge source="ROU" target="MAR">
      <data key="d0">531267</data>
    </edge>
    <edge source="ROU" target="NLD">
      <data key="d0">21527678</data>
    </edge>
    <edge source="ROU" target="NZL">
      <data key="d0">13651</data>
    </edge>
    <edge source="ROU" target="NOR">
      <data key="d0">3395450</data>
    </edge>
    <edge source="ROU" target="PER">
      <data key="d0">16279</data>
    </edge>
    <edge source="ROU" target="POL">
      <data key="d0">7556227</data>
    </edge>
    <edge source="ROU" target="PRT">
      <data key="d0">1534095</data>
    </edge>
    <edge source="ROU" target="RUS">
      <data key="d0">666827</data>
    </edge>
    <edge source="ROU" target="SAU">
      <data key="d0">13737</data>
    </edge>
    <edge source="ROU" target="SRB">
      <data key="d0">3184503</data>
    </edge>
    <edge source="ROU" target="IND">
      <data key="d0">74298</data>
    </edge>
    <edge source="ROU" target="SGP">
      <data key="d0">67736</data>
    </edge>
    <edge source="ROU" target="SVK">
      <data key="d0">58112191</data>
    </edge>
    <edge source="ROU" target="VNM">
      <data key="d0">143579</data>
    </edge>
    <edge source="ROU" target="SVN">
      <data key="d0">1063946</data>
    </edge>
    <edge source="ROU" target="ESP">
      <data key="d0">31920062</data>
    </edge>
    <edge source="ROU" target="SWE">
      <data key="d0">1338187</data>
    </edge>
    <edge source="ROU" target="CHE">
      <data key="d0">4870901</data>
    </edge>
    <edge source="ROU" target="THA">
      <data key="d0">92607</data>
    </edge>
    <edge source="ROU" target="ARE">
      <data key="d0">54611</data>
    </edge>
    <edge source="ROU" target="TUN">
      <data key="d0">121462</data>
    </edge>
    <edge source="ROU" target="TUR">
      <data key="d0">1591411</data>
    </edge>
    <edge source="ROU" target="UKR">
      <data key="d0">9018037</data>
    </edge>
    <edge source="ROU" target="MKD">
      <data key="d0">288144</data>
    </edge>
    <edge source="ROU" target="EGY">
      <data key="d0">494182</data>
    </edge>
    <edge source="ROU" target="GBR">
      <data key="d0">13733705</data>
    </edge>
    <edge source="ROU" target="USA">
      <data key="d0">3450189</data>
    </edge>
    <edge source="SRB" target="ALB">
      <data key="d0">1272531</data>
    </edge>
    <edge source="SRB" target="AUS">
      <data key="d0">24708</data>
    </edge>
    <edge source="SRB" target="AUT">
      <data key="d0">195896</data>
    </edge>
    <edge source="SRB" target="BEL">
      <data key="d0">246022</data>
    </edge>
    <edge source="SRB" target="BGR">
      <data key="d0">2119849</data>
    </edge>
    <edge source="SRB" target="CAN">
      <data key="d0">205338</data>
    </edge>
    <edge source="SRB" target="CHL">
      <data key="d0">19354</data>
    </edge>
    <edge source="SRB" target="CHN">
      <data key="d0">893736</data>
    </edge>
    <edge source="SRB" target="HRV">
      <data key="d0">5651416</data>
    </edge>
    <edge source="SRB" target="CZE">
      <data key="d0">234342</data>
    </edge>
    <edge source="SRB" target="DNK">
      <data key="d0">2015767</data>
    </edge>
    <edge source="SRB" target="FIN">
      <data key="d0">3673897</data>
    </edge>
    <edge source="SRB" target="FRA">
      <data key="d0">539167</data>
    </edge>
    <edge source="SRB" target="DEU">
      <data key="d0">7914918</data>
    </edge>
    <edge source="SRB" target="GRC">
      <data key="d0">404599</data>
    </edge>
    <edge source="SRB" target="HKG">
      <data key="d0">21281</data>
    </edge>
    <edge source="SRB" target="HUN">
      <data key="d0">2857764</data>
    </edge>
    <edge source="SRB" target="ITA">
      <data key="d0">157876305</data>
    </edge>
    <edge source="SRB" target="JPN">
      <data key="d0">16074</data>
    </edge>
    <edge source="SRB" target="MDA">
      <data key="d0">29580</data>
    </edge>
    <edge source="SRB" target="NLD">
      <data key="d0">136985</data>
    </edge>
    <edge source="SRB" target="POL">
      <data key="d0">1112813</data>
    </edge>
    <edge source="SRB" target="ROU">
      <data key="d0">6048779</data>
    </edge>
    <edge source="SRB" target="RUS">
      <data key="d0">6959016</data>
    </edge>
    <edge source="SRB" target="SVK">
      <data key="d0">62228</data>
    </edge>
    <edge source="SRB" target="SVN">
      <data key="d0">17881065</data>
    </edge>
    <edge source="SRB" target="ESP">
      <data key="d0">17754</data>
    </edge>
    <edge source="SRB" target="SWE">
      <data key="d0">331185</data>
    </edge>
    <edge source="SRB" target="CHE">
      <data key="d0">118982</data>
    </edge>
    <edge source="SRB" target="ARE">
      <data key="d0">42992</data>
    </edge>
    <edge source="SRB" target="TUR">
      <data key="d0">11201</data>
    </edge>
    <edge source="SRB" target="UKR">
      <data key="d0">128175</data>
    </edge>
    <edge source="SRB" target="MKD">
      <data key="d0">12731199</data>
    </edge>
    <edge source="SRB" target="GBR">
      <data key="d0">96660</data>
    </edge>
    <edge source="SRB" target="USA">
      <data key="d0">2046510</data>
    </edge>
    <edge source="IND" target="ALB">
      <data key="d0">206255</data>
    </edge>
    <edge source="IND" target="DZA">
      <data key="d0">1095596</data>
    </edge>
    <edge source="IND" target="ARG">
      <data key="d0">7429895</data>
    </edge>
    <edge source="IND" target="AUS">
      <data key="d0">24566429</data>
    </edge>
    <edge source="IND" target="AUT">
      <data key="d0">15565539</data>
    </edge>
    <edge source="IND" target="ARM">
      <data key="d0">183607</data>
    </edge>
    <edge source="IND" target="BEL">
      <data key="d0">67265263</data>
    </edge>
    <edge source="IND" target="BWA">
      <data key="d0">158106</data>
    </edge>
    <edge source="IND" target="BRA">
      <data key="d0">5007699</data>
    </edge>
    <edge source="IND" target="BGR">
      <data key="d0">27759</data>
    </edge>
    <edge source="IND" target="KHM">
      <data key="d0">32370</data>
    </edge>
    <edge source="IND" target="CMR">
      <data key="d0">6501075</data>
    </edge>
    <edge source="IND" target="CAN">
      <data key="d0">19355422</data>
    </edge>
    <edge source="IND" target="LKA">
      <data key="d0">9461277</data>
    </edge>
    <edge source="IND" target="CHL">
      <data key="d0">12019612</data>
    </edge>
    <edge source="IND" target="CHN">
      <data key="d0">35709303</data>
    </edge>
    <edge source="IND" target="COL">
      <data key="d0">1032252</data>
    </edge>
    <edge source="IND" target="CRI">
      <data key="d0">987639</data>
    </edge>
    <edge source="IND" target="HRV">
      <data key="d0">1825977</data>
    </edge>
    <edge source="IND" target="CZE">
      <data key="d0">3088282</data>
    </edge>
    <edge source="IND" target="BEN">
      <data key="d0">1000244</data>
    </edge>
    <edge source="IND" target="DNK">
      <data key="d0">10595615</data>
    </edge>
    <edge source="IND" target="ECU">
      <data key="d0">69416</data>
    </edge>
    <edge source="IND" target="SLV">
      <data key="d0">408583</data>
    </edge>
    <edge source="IND" target="ETH">
      <data key="d0">1288431</data>
    </edge>
    <edge source="IND" target="EST">
      <data key="d0">1287873</data>
    </edge>
    <edge source="IND" target="FIN">
      <data key="d0">9194979</data>
    </edge>
    <edge source="IND" target="FRA">
      <data key="d0">162827534</data>
    </edge>
    <edge source="IND" target="GEO">
      <data key="d0">321256</data>
    </edge>
    <edge source="IND" target="GMB">
      <data key="d0">30655</data>
    </edge>
    <edge source="IND" target="DEU">
      <data key="d0">324637586</data>
    </edge>
    <edge source="IND" target="GHA">
      <data key="d0">1927652</data>
    </edge>
    <edge source="IND" target="GRC">
      <data key="d0">5131371</data>
    </edge>
    <edge source="IND" target="GTM">
      <data key="d0">47756</data>
    </edge>
    <edge source="IND" target="HND">
      <data key="d0">95795</data>
    </edge>
    <edge source="IND" target="HKG">
      <data key="d0">14941190</data>
    </edge>
    <edge source="IND" target="HUN">
      <data key="d0">25083404</data>
    </edge>
    <edge source="IND" target="IDN">
      <data key="d0">3417484</data>
    </edge>
    <edge source="IND" target="IRL">
      <data key="d0">4035492</data>
    </edge>
    <edge source="IND" target="ISR">
      <data key="d0">7561201</data>
    </edge>
    <edge source="IND" target="ITA">
      <data key="d0">144124505</data>
    </edge>
    <edge source="IND" target="CIV">
      <data key="d0">404344</data>
    </edge>
    <edge source="IND" target="JPN">
      <data key="d0">35748536</data>
    </edge>
    <edge source="IND" target="KAZ">
      <data key="d0">251537</data>
    </edge>
    <edge source="IND" target="JOR">
      <data key="d0">2043595</data>
    </edge>
    <edge source="IND" target="KOR">
      <data key="d0">16250953</data>
    </edge>
    <edge source="IND" target="KGZ">
      <data key="d0">219474</data>
    </edge>
    <edge source="IND" target="LBN">
      <data key="d0">410044</data>
    </edge>
    <edge source="IND" target="LVA">
      <data key="d0">184640</data>
    </edge>
    <edge source="IND" target="LTU">
      <data key="d0">3170606</data>
    </edge>
    <edge source="IND" target="MDG">
      <data key="d0">207869</data>
    </edge>
    <edge source="IND" target="MWI">
      <data key="d0">481480</data>
    </edge>
    <edge source="IND" target="MYS">
      <data key="d0">12783718</data>
    </edge>
    <edge source="IND" target="MRT">
      <data key="d0">543039</data>
    </edge>
    <edge source="IND" target="MUS">
      <data key="d0">3576603</data>
    </edge>
    <edge source="IND" target="MEX">
      <data key="d0">5730011</data>
    </edge>
    <edge source="IND" target="MAR">
      <data key="d0">122034</data>
    </edge>
    <edge source="IND" target="MOZ">
      <data key="d0">455313</data>
    </edge>
    <edge source="IND" target="OMN">
      <data key="d0">10108539</data>
    </edge>
    <edge source="IND" target="NAM">
      <data key="d0">35997</data>
    </edge>
    <edge source="IND" target="NLD">
      <data key="d0">74820249</data>
    </edge>
    <edge source="IND" target="NZL">
      <data key="d0">4177211</data>
    </edge>
    <edge source="IND" target="NER">
      <data key="d0">425430</data>
    </edge>
    <edge source="IND" target="NOR">
      <data key="d0">1335508</data>
    </edge>
    <edge source="IND" target="PAK">
      <data key="d0">434647</data>
    </edge>
    <edge source="IND" target="PAN">
      <data key="d0">2900091</data>
    </edge>
    <edge source="IND" target="PRY">
      <data key="d0">32610</data>
    </edge>
    <edge source="IND" target="PER">
      <data key="d0">3426633</data>
    </edge>
    <edge source="IND" target="PHL">
      <data key="d0">2271311</data>
    </edge>
    <edge source="IND" target="POL">
      <data key="d0">75492013</data>
    </edge>
    <edge source="IND" target="PRT">
      <data key="d0">44910290</data>
    </edge>
    <edge source="IND" target="ROU">
      <data key="d0">2402025</data>
    </edge>
    <edge source="IND" target="RUS">
      <data key="d0">32537138</data>
    </edge>
    <edge source="IND" target="SAU">
      <data key="d0">26207785</data>
    </edge>
    <edge source="IND" target="SEN">
      <data key="d0">457947</data>
    </edge>
    <edge source="IND" target="SRB">
      <data key="d0">230332</data>
    </edge>
    <edge source="IND" target="SGP">
      <data key="d0">27136557</data>
    </edge>
    <edge source="IND" target="SVK">
      <data key="d0">24096239</data>
    </edge>
    <edge source="IND" target="VNM">
      <data key="d0">331483</data>
    </edge>
    <edge source="IND" target="SVN">
      <data key="d0">5312062</data>
    </edge>
    <edge source="IND" target="ZAF">
      <data key="d0">23618262</data>
    </edge>
    <edge source="IND" target="ZWE">
      <data key="d0">320154</data>
    </edge>
    <edge source="IND" target="ESP">
      <data key="d0">102237909</data>
    </edge>
    <edge source="IND" target="SWE">
      <data key="d0">8872149</data>
    </edge>
    <edge source="IND" target="CHE">
      <data key="d0">13654781</data>
    </edge>
    <edge source="IND" target="THA">
      <data key="d0">5966733</data>
    </edge>
    <edge source="IND" target="TGO">
      <data key="d0">248175</data>
    </edge>
    <edge source="IND" target="ARE">
      <data key="d0">118011369</data>
    </edge>
    <edge source="IND" target="TUN">
      <data key="d0">2266894</data>
    </edge>
    <edge source="IND" target="TUR">
      <data key="d0">3300485</data>
    </edge>
    <edge source="IND" target="UGA">
      <data key="d0">3451738</data>
    </edge>
    <edge source="IND" target="UKR">
      <data key="d0">1691795</data>
    </edge>
    <edge source="IND" target="EGY">
      <data key="d0">1672497</data>
    </edge>
    <edge source="IND" target="GBR">
      <data key="d0">424794324</data>
    </edge>
    <edge source="IND" target="TZA">
      <data key="d0">6414451</data>
    </edge>
    <edge source="IND" target="USA">
      <data key="d0">458490843</data>
    </edge>
    <edge source="IND" target="URY">
      <data key="d0">256109</data>
    </edge>
    <edge source="ESP" target="ALB">
      <data key="d0">8918983</data>
    </edge>
    <edge source="ESP" target="DZA">
      <data key="d0">19555180</data>
    </edge>
    <edge source="ESP" target="AZE">
      <data key="d0">1063246</data>
    </edge>
    <edge source="ESP" target="ARG">
      <data key="d0">1181508</data>
    </edge>
    <edge source="ESP" target="AUS">
      <data key="d0">19741402</data>
    </edge>
    <edge source="ESP" target="AUT">
      <data key="d0">26714950</data>
    </edge>
    <edge source="ESP" target="ARM">
      <data key="d0">603851</data>
    </edge>
    <edge source="ESP" target="BEL">
      <data key="d0">109639931</data>
    </edge>
    <edge source="ESP" target="BOL">
      <data key="d0">177759</data>
    </edge>
    <edge source="ESP" target="BRA">
      <data key="d0">3219365</data>
    </edge>
    <edge source="ESP" target="BGR">
      <data key="d0">6933786</data>
    </edge>
    <edge source="ESP" target="BDI">
      <data key="d0">16287</data>
    </edge>
    <edge source="ESP" target="BLR">
      <data key="d0">146833</data>
    </edge>
    <edge source="ESP" target="KHM">
      <data key="d0">59374</data>
    </edge>
    <edge source="ESP" target="CMR">
      <data key="d0">727707</data>
    </edge>
    <edge source="ESP" target="CAN">
      <data key="d0">25883976</data>
    </edge>
    <edge source="ESP" target="CHL">
      <data key="d0">8060274</data>
    </edge>
    <edge source="ESP" target="CHN">
      <data key="d0">50501369</data>
    </edge>
    <edge source="ESP" target="COL">
      <data key="d0">6655438</data>
    </edge>
    <edge source="ESP" target="CRI">
      <data key="d0">1458525</data>
    </edge>
    <edge source="ESP" target="HRV">
      <data key="d0">9559131</data>
    </edge>
    <edge source="ESP" target="CZE">
      <data key="d0">13560989</data>
    </edge>
    <edge source="ESP" target="BEN">
      <data key="d0">56683</data>
    </edge>
    <edge source="ESP" target="DNK">
      <data key="d0">21449918</data>
    </edge>
    <edge source="ESP" target="ECU">
      <data key="d0">1000415</data>
    </edge>
    <edge source="ESP" target="SLV">
      <data key="d0">354056</data>
    </edge>
    <edge source="ESP" target="EST">
      <data key="d0">3741095</data>
    </edge>
    <edge source="ESP" target="FIN">
      <data key="d0">10768192</data>
    </edge>
    <edge source="ESP" target="FRA">
      <data key="d0">567503897</data>
    </edge>
    <edge source="ESP" target="GEO">
      <data key="d0">1948300</data>
    </edge>
    <edge source="ESP" target="GMB">
      <data key="d0">33371</data>
    </edge>
    <edge source="ESP" target="DEU">
      <data key="d0">315128894</data>
    </edge>
    <edge source="ESP" target="GHA">
      <data key="d0">1424713</data>
    </edge>
    <edge source="ESP" target="GRC">
      <data key="d0">60135837</data>
    </edge>
    <edge source="ESP" target="GTM">
      <data key="d0">1131208</data>
    </edge>
    <edge source="ESP" target="HND">
      <data key="d0">563035</data>
    </edge>
    <edge source="ESP" target="HKG">
      <data key="d0">19594857</data>
    </edge>
    <edge source="ESP" target="HUN">
      <data key="d0">23065021</data>
    </edge>
    <edge source="ESP" target="IDN">
      <data key="d0">2355292</data>
    </edge>
    <edge source="ESP" target="IRL">
      <data key="d0">52216564</data>
    </edge>
    <edge source="ESP" target="ISR">
      <data key="d0">16354309</data>
    </edge>
    <edge source="ESP" target="ITA">
      <data key="d0">351401207</data>
    </edge>
    <edge source="ESP" target="CIV">
      <data key="d0">1182617</data>
    </edge>
    <edge source="ESP" target="JPN">
      <data key="d0">41120349</data>
    </edge>
    <edge source="ESP" target="KAZ">
      <data key="d0">3666031</data>
    </edge>
    <edge source="ESP" target="JOR">
      <data key="d0">1445751</data>
    </edge>
    <edge source="ESP" target="KOR">
      <data key="d0">26818401</data>
    </edge>
    <edge source="ESP" target="KGZ">
      <data key="d0">126633</data>
    </edge>
    <edge source="ESP" target="LBN">
      <data key="d0">7048916</data>
    </edge>
    <edge source="ESP" target="LVA">
      <data key="d0">2742365</data>
    </edge>
    <edge source="ESP" target="LTU">
      <data key="d0">5173295</data>
    </edge>
    <edge source="ESP" target="MDG">
      <data key="d0">38433</data>
    </edge>
    <edge source="ESP" target="MYS">
      <data key="d0">1751919</data>
    </edge>
    <edge source="ESP" target="MRT">
      <data key="d0">653030</data>
    </edge>
    <edge source="ESP" target="MUS">
      <data key="d0">214171</data>
    </edge>
    <edge source="ESP" target="MEX">
      <data key="d0">43368355</data>
    </edge>
    <edge source="ESP" target="MDA">
      <data key="d0">179503</data>
    </edge>
    <edge source="ESP" target="MAR">
      <data key="d0">31189569</data>
    </edge>
    <edge source="ESP" target="OMN">
      <data key="d0">163890</data>
    </edge>
    <edge source="ESP" target="NAM">
      <data key="d0">339118</data>
    </edge>
    <edge source="ESP" target="NLD">
      <data key="d0">83250599</data>
    </edge>
    <edge source="ESP" target="NZL">
      <data key="d0">3817577</data>
    </edge>
    <edge source="ESP" target="NIC">
      <data key="d0">121218</data>
    </edge>
    <edge source="ESP" target="NOR">
      <data key="d0">8979905</data>
    </edge>
    <edge source="ESP" target="PAK">
      <data key="d0">163778</data>
    </edge>
    <edge source="ESP" target="PAN">
      <data key="d0">2744665</data>
    </edge>
    <edge source="ESP" target="PRY">
      <data key="d0">422688</data>
    </edge>
    <edge source="ESP" target="PER">
      <data key="d0">1782967</data>
    </edge>
    <edge source="ESP" target="PHL">
      <data key="d0">1255330</data>
    </edge>
    <edge source="ESP" target="POL">
      <data key="d0">86930080</data>
    </edge>
    <edge source="ESP" target="PRT">
      <data key="d0">220322594</data>
    </edge>
    <edge source="ESP" target="ROU">
      <data key="d0">36171230</data>
    </edge>
    <edge source="ESP" target="RUS">
      <data key="d0">33212725</data>
    </edge>
    <edge source="ESP" target="SAU">
      <data key="d0">8427966</data>
    </edge>
    <edge source="ESP" target="SEN">
      <data key="d0">322468</data>
    </edge>
    <edge source="ESP" target="SRB">
      <data key="d0">1897438</data>
    </edge>
    <edge source="ESP" target="IND">
      <data key="d0">3976370</data>
    </edge>
    <edge source="ESP" target="SGP">
      <data key="d0">4869218</data>
    </edge>
    <edge source="ESP" target="SVK">
      <data key="d0">7987566</data>
    </edge>
    <edge source="ESP" target="VNM">
      <data key="d0">1393991</data>
    </edge>
    <edge source="ESP" target="SVN">
      <data key="d0">5099317</data>
    </edge>
    <edge source="ESP" target="ZAF">
      <data key="d0">2303161</data>
    </edge>
    <edge source="ESP" target="SWE">
      <data key="d0">22462720</data>
    </edge>
    <edge source="ESP" target="CHE">
      <data key="d0">24877712</data>
    </edge>
    <edge source="ESP" target="THA">
      <data key="d0">1724689</data>
    </edge>
    <edge source="ESP" target="TGO">
      <data key="d0">266178</data>
    </edge>
    <edge source="ESP" target="ARE">
      <data key="d0">20232672</data>
    </edge>
    <edge source="ESP" target="TUN">
      <data key="d0">9876755</data>
    </edge>
    <edge source="ESP" target="TUR">
      <data key="d0">36054526</data>
    </edge>
    <edge source="ESP" target="UKR">
      <data key="d0">5393445</data>
    </edge>
    <edge source="ESP" target="MKD">
      <data key="d0">441153</data>
    </edge>
    <edge source="ESP" target="EGY">
      <data key="d0">1925531</data>
    </edge>
    <edge source="ESP" target="GBR">
      <data key="d0">228521426</data>
    </edge>
    <edge source="ESP" target="TZA">
      <data key="d0">22708</data>
    </edge>
    <edge source="ESP" target="USA">
      <data key="d0">223703473</data>
    </edge>
    <edge source="ESP" target="BFA">
      <data key="d0">14189</data>
    </edge>
    <edge source="ESP" target="URY">
      <data key="d0">642682</data>
    </edge>
    <edge source="SWE" target="AUS">
      <data key="d0">2242318</data>
    </edge>
    <edge source="SWE" target="AUT">
      <data key="d0">1101923</data>
    </edge>
    <edge source="SWE" target="BEL">
      <data key="d0">3425631</data>
    </edge>
    <edge source="SWE" target="BRA">
      <data key="d0">11226</data>
    </edge>
    <edge source="SWE" target="BGR">
      <data key="d0">129218</data>
    </edge>
    <edge source="SWE" target="BLR">
      <data key="d0">21049</data>
    </edge>
    <edge source="SWE" target="KHM">
      <data key="d0">53792</data>
    </edge>
    <edge source="SWE" target="CAN">
      <data key="d0">2322422</data>
    </edge>
    <edge source="SWE" target="CHL">
      <data key="d0">59405</data>
    </edge>
    <edge source="SWE" target="CHN">
      <data key="d0">780689</data>
    </edge>
    <edge source="SWE" target="COL">
      <data key="d0">12863</data>
    </edge>
    <edge source="SWE" target="HRV">
      <data key="d0">71099</data>
    </edge>
    <edge source="SWE" target="CZE">
      <data key="d0">7481449</data>
    </edge>
    <edge source="SWE" target="DNK">
      <data key="d0">40194153</data>
    </edge>
    <edge source="SWE" target="EST">
      <data key="d0">2515957</data>
    </edge>
    <edge source="SWE" target="FIN">
      <data key="d0">72306137</data>
    </edge>
    <edge source="SWE" target="FRA">
      <data key="d0">6429109</data>
    </edge>
    <edge source="SWE" target="GEO">
      <data key="d0">41046</data>
    </edge>
    <edge source="SWE" target="GMB">
      <data key="d0">12629</data>
    </edge>
    <edge source="SWE" target="DEU">
      <data key="d0">40427096</data>
    </edge>
    <edge source="SWE" target="GHA">
      <data key="d0">19295</data>
    </edge>
    <edge source="SWE" target="GRC">
      <data key="d0">825126</data>
    </edge>
    <edge source="SWE" target="HKG">
      <data key="d0">3264839</data>
    </edge>
    <edge source="SWE" target="HUN">
      <data key="d0">1270900</data>
    </edge>
    <edge source="SWE" target="IDN">
      <data key="d0">114484</data>
    </edge>
    <edge source="SWE" target="IRL">
      <data key="d0">97879</data>
    </edge>
    <edge source="SWE" target="ISR">
      <data key="d0">179736</data>
    </edge>
    <edge source="SWE" target="ITA">
      <data key="d0">3469249</data>
    </edge>
    <edge source="SWE" target="JPN">
      <data key="d0">2234132</data>
    </edge>
    <edge source="SWE" target="KAZ">
      <data key="d0">26311</data>
    </edge>
    <edge source="SWE" target="KOR">
      <data key="d0">893302</data>
    </edge>
    <edge source="SWE" target="LBN">
      <data key="d0">32743</data>
    </edge>
    <edge source="SWE" target="LVA">
      <data key="d0">565871</data>
    </edge>
    <edge source="SWE" target="LTU">
      <data key="d0">1274525</data>
    </edge>
    <edge source="SWE" target="MYS">
      <data key="d0">114367</data>
    </edge>
    <edge source="SWE" target="MEX">
      <data key="d0">26545</data>
    </edge>
    <edge source="SWE" target="NLD">
      <data key="d0">3066041</data>
    </edge>
    <edge source="SWE" target="NZL">
      <data key="d0">228266</data>
    </edge>
    <edge source="SWE" target="NOR">
      <data key="d0">84175513</data>
    </edge>
    <edge source="SWE" target="PHL">
      <data key="d0">20464</data>
    </edge>
    <edge source="SWE" target="POL">
      <data key="d0">7387547</data>
    </edge>
    <edge source="SWE" target="PRT">
      <data key="d0">183829</data>
    </edge>
    <edge source="SWE" target="ROU">
      <data key="d0">288490</data>
    </edge>
    <edge source="SWE" target="RUS">
      <data key="d0">1441281</data>
    </edge>
    <edge source="SWE" target="SAU">
      <data key="d0">117992</data>
    </edge>
    <edge source="SWE" target="SRB">
      <data key="d0">99866</data>
    </edge>
    <edge source="SWE" target="IND">
      <data key="d0">67240</data>
    </edge>
    <edge source="SWE" target="SGP">
      <data key="d0">648547</data>
    </edge>
    <edge source="SWE" target="SVK">
      <data key="d0">119980</data>
    </edge>
    <edge source="SWE" target="VNM">
      <data key="d0">19529</data>
    </edge>
    <edge source="SWE" target="SVN">
      <data key="d0">556984</data>
    </edge>
    <edge source="SWE" target="ZAF">
      <data key="d0">67825</data>
    </edge>
    <edge source="SWE" target="ESP">
      <data key="d0">1383864</data>
    </edge>
    <edge source="SWE" target="CHE">
      <data key="d0">2348967</data>
    </edge>
    <edge source="SWE" target="THA">
      <data key="d0">204527</data>
    </edge>
    <edge source="SWE" target="ARE">
      <data key="d0">495356</data>
    </edge>
    <edge source="SWE" target="TUR">
      <data key="d0">296325</data>
    </edge>
    <edge source="SWE" target="UKR">
      <data key="d0">543769</data>
    </edge>
    <edge source="SWE" target="MKD">
      <data key="d0">39409</data>
    </edge>
    <edge source="SWE" target="GBR">
      <data key="d0">10071897</data>
    </edge>
    <edge source="SWE" target="TZA">
      <data key="d0">12863</data>
    </edge>
    <edge source="SWE" target="USA">
      <data key="d0">11754776</data>
    </edge>
    <edge source="CHE" target="DZA">
      <data key="d0">74244</data>
    </edge>
    <edge source="CHE" target="AZE">
      <data key="d0">544879</data>
    </edge>
    <edge source="CHE" target="AUS">
      <data key="d0">3987998</data>
    </edge>
    <edge source="CHE" target="AUT">
      <data key="d0">12792807</data>
    </edge>
    <edge source="CHE" target="BEL">
      <data key="d0">3181168</data>
    </edge>
    <edge source="CHE" target="BRA">
      <data key="d0">690808</data>
    </edge>
    <edge source="CHE" target="BGR">
      <data key="d0">82533</data>
    </edge>
    <edge source="CHE" target="BLR">
      <data key="d0">30568</data>
    </edge>
    <edge source="CHE" target="KHM">
      <data key="d0">26082</data>
    </edge>
    <edge source="CHE" target="CAN">
      <data key="d0">3460055</data>
    </edge>
    <edge source="CHE" target="CHL">
      <data key="d0">119008</data>
    </edge>
    <edge source="CHE" target="CHN">
      <data key="d0">29973507</data>
    </edge>
    <edge source="CHE" target="COL">
      <data key="d0">10612</data>
    </edge>
    <edge source="CHE" target="CZE">
      <data key="d0">2495908</data>
    </edge>
    <edge source="CHE" target="DNK">
      <data key="d0">302763</data>
    </edge>
    <edge source="CHE" target="ETH">
      <data key="d0">16818</data>
    </edge>
    <edge source="CHE" target="FIN">
      <data key="d0">196482</data>
    </edge>
    <edge source="CHE" target="FRA">
      <data key="d0">33133210</data>
    </edge>
    <edge source="CHE" target="GEO">
      <data key="d0">33971</data>
    </edge>
    <edge source="CHE" target="DEU">
      <data key="d0">256867350</data>
    </edge>
    <edge source="CHE" target="GRC">
      <data key="d0">664332</data>
    </edge>
    <edge source="CHE" target="HKG">
      <data key="d0">20914287</data>
    </edge>
    <edge source="CHE" target="HUN">
      <data key="d0">538616</data>
    </edge>
    <edge source="CHE" target="IDN">
      <data key="d0">180691</data>
    </edge>
    <edge source="CHE" target="IRL">
      <data key="d0">179729</data>
    </edge>
    <edge source="CHE" target="ISR">
      <data key="d0">611017</data>
    </edge>
    <edge source="CHE" target="ITA">
      <data key="d0">52331391</data>
    </edge>
    <edge source="CHE" target="JPN">
      <data key="d0">12897689</data>
    </edge>
    <edge source="CHE" target="KAZ">
      <data key="d0">612682</data>
    </edge>
    <edge source="CHE" target="JOR">
      <data key="d0">86992</data>
    </edge>
    <edge source="CHE" target="KOR">
      <data key="d0">14693520</data>
    </edge>
    <edge source="CHE" target="KGZ">
      <data key="d0">48992</data>
    </edge>
    <edge source="CHE" target="LBN">
      <data key="d0">506213</data>
    </edge>
    <edge source="CHE" target="LVA">
      <data key="d0">19948</data>
    </edge>
    <edge source="CHE" target="LTU">
      <data key="d0">129213</data>
    </edge>
    <edge source="CHE" target="MYS">
      <data key="d0">1283403</data>
    </edge>
    <edge source="CHE" target="MEX">
      <data key="d0">194452</data>
    </edge>
    <edge source="CHE" target="MAR">
      <data key="d0">69254</data>
    </edge>
    <edge source="CHE" target="NLD">
      <data key="d0">6246777</data>
    </edge>
    <edge source="CHE" target="NZL">
      <data key="d0">57994</data>
    </edge>
    <edge source="CHE" target="NIC">
      <data key="d0">47660</data>
    </edge>
    <edge source="CHE" target="NOR">
      <data key="d0">479858</data>
    </edge>
    <edge source="CHE" target="PAK">
      <data key="d0">52185</data>
    </edge>
    <edge source="CHE" target="PAN">
      <data key="d0">583259</data>
    </edge>
    <edge source="CHE" target="PRY">
      <data key="d0">117214</data>
    </edge>
    <edge source="CHE" target="PHL">
      <data key="d0">298857</data>
    </edge>
    <edge source="CHE" target="POL">
      <data key="d0">1171595</data>
    </edge>
    <edge source="CHE" target="PRT">
      <data key="d0">389997</data>
    </edge>
    <edge source="CHE" target="ROU">
      <data key="d0">151180</data>
    </edge>
    <edge source="CHE" target="RUS">
      <data key="d0">5017382</data>
    </edge>
    <edge source="CHE" target="SAU">
      <data key="d0">757779</data>
    </edge>
    <edge source="CHE" target="SRB">
      <data key="d0">90390</data>
    </edge>
    <edge source="CHE" target="IND">
      <data key="d0">663346</data>
    </edge>
    <edge source="CHE" target="SGP">
      <data key="d0">5449321</data>
    </edge>
    <edge source="CHE" target="SVK">
      <data key="d0">133931</data>
    </edge>
    <edge source="CHE" target="VNM">
      <data key="d0">688589</data>
    </edge>
    <edge source="CHE" target="SVN">
      <data key="d0">201172</data>
    </edge>
    <edge source="CHE" target="ZAF">
      <data key="d0">506118</data>
    </edge>
    <edge source="CHE" target="ESP">
      <data key="d0">8350504</data>
    </edge>
    <edge source="CHE" target="SWE">
      <data key="d0">1650997</data>
    </edge>
    <edge source="CHE" target="THA">
      <data key="d0">1855267</data>
    </edge>
    <edge source="CHE" target="ARE">
      <data key="d0">9208227</data>
    </edge>
    <edge source="CHE" target="TUN">
      <data key="d0">31578</data>
    </edge>
    <edge source="CHE" target="TUR">
      <data key="d0">1166563</data>
    </edge>
    <edge source="CHE" target="UKR">
      <data key="d0">954098</data>
    </edge>
    <edge source="CHE" target="EGY">
      <data key="d0">40497</data>
    </edge>
    <edge source="CHE" target="GBR">
      <data key="d0">34686846</data>
    </edge>
    <edge source="CHE" target="USA">
      <data key="d0">54084967</data>
    </edge>
    <edge source="CHE" target="URY">
      <data key="d0">20707</data>
    </edge>
    <edge source="ARE" target="ALB">
      <data key="d0">58445</data>
    </edge>
    <edge source="ARE" target="DZA">
      <data key="d0">803190</data>
    </edge>
    <edge source="ARE" target="AZE">
      <data key="d0">322970</data>
    </edge>
    <edge source="ARE" target="AUS">
      <data key="d0">113744</data>
    </edge>
    <edge source="ARE" target="ARM">
      <data key="d0">184534</data>
    </edge>
    <edge source="ARE" target="BEL">
      <data key="d0">147673</data>
    </edge>
    <edge source="ARE" target="BGR">
      <data key="d0">40671</data>
    </edge>
    <edge source="ARE" target="CMR">
      <data key="d0">235520</data>
    </edge>
    <edge source="ARE" target="CAN">
      <data key="d0">42524</data>
    </edge>
    <edge source="ARE" target="CAF">
      <data key="d0">13414</data>
    </edge>
    <edge source="ARE" target="LKA">
      <data key="d0">336454</data>
    </edge>
    <edge source="ARE" target="CHN">
      <data key="d0">3408377</data>
    </edge>
    <edge source="ARE" target="BEN">
      <data key="d0">101403</data>
    </edge>
    <edge source="ARE" target="DNK">
      <data key="d0">16276</data>
    </edge>
    <edge source="ARE" target="ETH">
      <data key="d0">668493</data>
    </edge>
    <edge source="ARE" target="EST">
      <data key="d0">27905</data>
    </edge>
    <edge source="ARE" target="FRA">
      <data key="d0">1564710</data>
    </edge>
    <edge source="ARE" target="GEO">
      <data key="d0">315965</data>
    </edge>
    <edge source="ARE" target="GMB">
      <data key="d0">110950</data>
    </edge>
    <edge source="ARE" target="DEU">
      <data key="d0">698651</data>
    </edge>
    <edge source="ARE" target="GHA">
      <data key="d0">818913</data>
    </edge>
    <edge source="ARE" target="HKG">
      <data key="d0">88395</data>
    </edge>
    <edge source="ARE" target="IDN">
      <data key="d0">322058</data>
    </edge>
    <edge source="ARE" target="ITA">
      <data key="d0">3640190</data>
    </edge>
    <edge source="ARE" target="CIV">
      <data key="d0">162929</data>
    </edge>
    <edge source="ARE" target="JPN">
      <data key="d0">12102</data>
    </edge>
    <edge source="ARE" target="KAZ">
      <data key="d0">492656</data>
    </edge>
    <edge source="ARE" target="JOR">
      <data key="d0">809315</data>
    </edge>
    <edge source="ARE" target="KOR">
      <data key="d0">251205</data>
    </edge>
    <edge source="ARE" target="KGZ">
      <data key="d0">299446</data>
    </edge>
    <edge source="ARE" target="LBN">
      <data key="d0">3808234</data>
    </edge>
    <edge source="ARE" target="MWI">
      <data key="d0">102978</data>
    </edge>
    <edge source="ARE" target="MYS">
      <data key="d0">275504</data>
    </edge>
    <edge source="ARE" target="MRT">
      <data key="d0">264076</data>
    </edge>
    <edge source="ARE" target="MUS">
      <data key="d0">40996</data>
    </edge>
    <edge source="ARE" target="MAR">
      <data key="d0">44192</data>
    </edge>
    <edge source="ARE" target="MOZ">
      <data key="d0">21741</data>
    </edge>
    <edge source="ARE" target="OMN">
      <data key="d0">18950936</data>
    </edge>
    <edge source="ARE" target="NLD">
      <data key="d0">48080</data>
    </edge>
    <edge source="ARE" target="NER">
      <data key="d0">67101</data>
    </edge>
    <edge source="ARE" target="PAK">
      <data key="d0">457390</data>
    </edge>
    <edge source="ARE" target="PHL">
      <data key="d0">40234</data>
    </edge>
    <edge source="ARE" target="ROU">
      <data key="d0">184057</data>
    </edge>
    <edge source="ARE" target="RUS">
      <data key="d0">349502</data>
    </edge>
    <edge source="ARE" target="SAU">
      <data key="d0">32674338</data>
    </edge>
    <edge source="ARE" target="SEN">
      <data key="d0">584078</data>
    </edge>
    <edge source="ARE" target="IND">
      <data key="d0">830145</data>
    </edge>
    <edge source="ARE" target="SGP">
      <data key="d0">152787</data>
    </edge>
    <edge source="ARE" target="SVK">
      <data key="d0">125532</data>
    </edge>
    <edge source="ARE" target="VNM">
      <data key="d0">123840</data>
    </edge>
    <edge source="ARE" target="ZAF">
      <data key="d0">119101</data>
    </edge>
    <edge source="ARE" target="ESP">
      <data key="d0">833070</data>
    </edge>
    <edge source="ARE" target="CHE">
      <data key="d0">1764642</data>
    </edge>
    <edge source="ARE" target="THA">
      <data key="d0">1590455</data>
    </edge>
    <edge source="ARE" target="TGO">
      <data key="d0">51973</data>
    </edge>
    <edge source="ARE" target="TUN">
      <data key="d0">11200</data>
    </edge>
    <edge source="ARE" target="TUR">
      <data key="d0">147386</data>
    </edge>
    <edge source="ARE" target="UKR">
      <data key="d0">213218</data>
    </edge>
    <edge source="ARE" target="EGY">
      <data key="d0">300675</data>
    </edge>
    <edge source="ARE" target="GBR">
      <data key="d0">875486</data>
    </edge>
    <edge source="ARE" target="TZA">
      <data key="d0">1085167</data>
    </edge>
    <edge source="ARE" target="USA">
      <data key="d0">95708</data>
    </edge>
    <edge source="ARE" target="BFA">
      <data key="d0">14509</data>
    </edge>
    <edge source="ARE" target="URY">
      <data key="d0">31323</data>
    </edge>
    <edge source="TUR" target="ALB">
      <data key="d0">9768005</data>
    </edge>
    <edge source="TUR" target="DZA">
      <data key="d0">19183277</data>
    </edge>
    <edge source="TUR" target="AZE">
      <data key="d0">16115217</data>
    </edge>
    <edge source="TUR" target="AUS">
      <data key="d0">4085392</data>
    </edge>
    <edge source="TUR" target="AUT">
      <data key="d0">1132677</data>
    </edge>
    <edge source="TUR" target="BEL">
      <data key="d0">3484374</data>
    </edge>
    <edge source="TUR" target="BGR">
      <data key="d0">27141994</data>
    </edge>
    <edge source="TUR" target="BLR">
      <data key="d0">2585521</data>
    </edge>
    <edge source="TUR" target="CMR">
      <data key="d0">108657</data>
    </edge>
    <edge source="TUR" target="CAN">
      <data key="d0">2496268</data>
    </edge>
    <edge source="TUR" target="LKA">
      <data key="d0">11267</data>
    </edge>
    <edge source="TUR" target="CHL">
      <data key="d0">306148</data>
    </edge>
    <edge source="TUR" target="CHN">
      <data key="d0">410306</data>
    </edge>
    <edge source="TUR" target="COL">
      <data key="d0">58986</data>
    </edge>
    <edge source="TUR" target="HRV">
      <data key="d0">805597</data>
    </edge>
    <edge source="TUR" target="CZE">
      <data key="d0">1849240</data>
    </edge>
    <edge source="TUR" target="BEN">
      <data key="d0">38184</data>
    </edge>
    <edge source="TUR" target="DNK">
      <data key="d0">980459</data>
    </edge>
    <edge source="TUR" target="ETH">
      <data key="d0">1413824</data>
    </edge>
    <edge source="TUR" target="EST">
      <data key="d0">17681865</data>
    </edge>
    <edge source="TUR" target="FIN">
      <data key="d0">1671977</data>
    </edge>
    <edge source="TUR" target="FRA">
      <data key="d0">16686670</data>
    </edge>
    <edge source="TUR" target="GEO">
      <data key="d0">8002299</data>
    </edge>
    <edge source="TUR" target="GMB">
      <data key="d0">30690</data>
    </edge>
    <edge source="TUR" target="PSE">
      <data key="d0">10480</data>
    </edge>
    <edge source="TUR" target="DEU">
      <data key="d0">43965126</data>
    </edge>
    <edge source="TUR" target="GHA">
      <data key="d0">209354</data>
    </edge>
    <edge source="TUR" target="GRC">
      <data key="d0">10133192</data>
    </edge>
    <edge source="TUR" target="HKG">
      <data key="d0">803222</data>
    </edge>
    <edge source="TUR" target="HUN">
      <data key="d0">2549498</data>
    </edge>
    <edge source="TUR" target="IDN">
      <data key="d0">138008</data>
    </edge>
    <edge source="TUR" target="IRL">
      <data key="d0">259605</data>
    </edge>
    <edge source="TUR" target="ISR">
      <data key="d0">16742457</data>
    </edge>
    <edge source="TUR" target="ITA">
      <data key="d0">17365783</data>
    </edge>
    <edge source="TUR" target="CIV">
      <data key="d0">268624</data>
    </edge>
    <edge source="TUR" target="JPN">
      <data key="d0">922350</data>
    </edge>
    <edge source="TUR" target="KAZ">
      <data key="d0">12526851</data>
    </edge>
    <edge source="TUR" target="JOR">
      <data key="d0">11156831</data>
    </edge>
    <edge source="TUR" target="KOR">
      <data key="d0">218550</data>
    </edge>
    <edge source="TUR" target="KGZ">
      <data key="d0">5371952</data>
    </edge>
    <edge source="TUR" target="LBN">
      <data key="d0">3082473</data>
    </edge>
    <edge source="TUR" target="LVA">
      <data key="d0">9933795</data>
    </edge>
    <edge source="TUR" target="LTU">
      <data key="d0">4181793</data>
    </edge>
    <edge source="TUR" target="MDG">
      <data key="d0">15667</data>
    </edge>
    <edge source="TUR" target="MYS">
      <data key="d0">35127</data>
    </edge>
    <edge source="TUR" target="MRT">
      <data key="d0">116265</data>
    </edge>
    <edge source="TUR" target="MUS">
      <data key="d0">17169</data>
    </edge>
    <edge source="TUR" target="MEX">
      <data key="d0">21935</data>
    </edge>
    <edge source="TUR" target="MDA">
      <data key="d0">1783824</data>
    </edge>
    <edge source="TUR" target="MAR">
      <data key="d0">3977123</data>
    </edge>
    <edge source="TUR" target="MOZ">
      <data key="d0">22727</data>
    </edge>
    <edge source="TUR" target="OMN">
      <data key="d0">2961855</data>
    </edge>
    <edge source="TUR" target="NLD">
      <data key="d0">16133806</data>
    </edge>
    <edge source="TUR" target="NZL">
      <data key="d0">197023</data>
    </edge>
    <edge source="TUR" target="NER">
      <data key="d0">596193</data>
    </edge>
    <edge source="TUR" target="NOR">
      <data key="d0">297828</data>
    </edge>
    <edge source="TUR" target="PAK">
      <data key="d0">498102</data>
    </edge>
    <edge source="TUR" target="PAN">
      <data key="d0">41413</data>
    </edge>
    <edge source="TUR" target="POL">
      <data key="d0">6434960</data>
    </edge>
    <edge source="TUR" target="PRT">
      <data key="d0">244452</data>
    </edge>
    <edge source="TUR" target="ROU">
      <data key="d0">21582684</data>
    </edge>
    <edge source="TUR" target="RUS">
      <data key="d0">28462276</data>
    </edge>
    <edge source="TUR" target="SAU">
      <data key="d0">36942605</data>
    </edge>
    <edge source="TUR" target="SEN">
      <data key="d0">627045</data>
    </edge>
    <edge source="TUR" target="SRB">
      <data key="d0">12565233</data>
    </edge>
    <edge source="TUR" target="IND">
      <data key="d0">322932</data>
    </edge>
    <edge source="TUR" target="SGP">
      <data key="d0">117530</data>
    </edge>
    <edge source="TUR" target="SVK">
      <data key="d0">3157229</data>
    </edge>
    <edge source="TUR" target="VNM">
      <data key="d0">25079</data>
    </edge>
    <edge source="TUR" target="SVN">
      <data key="d0">895705</data>
    </edge>
    <edge source="TUR" target="ZAF">
      <data key="d0">2341618</data>
    </edge>
    <edge source="TUR" target="ESP">
      <data key="d0">12813617</data>
    </edge>
    <edge source="TUR" target="SWE">
      <data key="d0">2043634</data>
    </edge>
    <edge source="TUR" target="CHE">
      <data key="d0">4015804</data>
    </edge>
    <edge source="TUR" target="THA">
      <data key="d0">68024</data>
    </edge>
    <edge source="TUR" target="ARE">
      <data key="d0">12308342</data>
    </edge>
    <edge source="TUR" target="TUN">
      <data key="d0">7144892</data>
    </edge>
    <edge source="TUR" target="UGA">
      <data key="d0">721829</data>
    </edge>
    <edge source="TUR" target="UKR">
      <data key="d0">11143409</data>
    </edge>
    <edge source="TUR" target="MKD">
      <data key="d0">8477135</data>
    </edge>
    <edge source="TUR" target="EGY">
      <data key="d0">5047931</data>
    </edge>
    <edge source="TUR" target="GBR">
      <data key="d0">20509863</data>
    </edge>
    <edge source="TUR" target="TZA">
      <data key="d0">93051</data>
    </edge>
    <edge source="TUR" target="USA">
      <data key="d0">8142465</data>
    </edge>
    <edge source="TUR" target="BFA">
      <data key="d0">717382</data>
    </edge>
    <edge source="TUR" target="URY">
      <data key="d0">23759</data>
    </edge>
    <edge source="MKD" target="ALB">
      <data key="d0">15665</data>
    </edge>
    <edge source="MKD" target="AUT">
      <data key="d0">376812</data>
    </edge>
    <edge source="MKD" target="BGR">
      <data key="d0">231361</data>
    </edge>
    <edge source="MKD" target="CAN">
      <data key="d0">14529</data>
    </edge>
    <edge source="MKD" target="CHN">
      <data key="d0">31422</data>
    </edge>
    <edge source="MKD" target="HRV">
      <data key="d0">81450</data>
    </edge>
    <edge source="MKD" target="CZE">
      <data key="d0">186645</data>
    </edge>
    <edge source="MKD" target="DEU">
      <data key="d0">3157631</data>
    </edge>
    <edge source="MKD" target="GRC">
      <data key="d0">17745</data>
    </edge>
    <edge source="MKD" target="HKG">
      <data key="d0">12074</data>
    </edge>
    <edge source="MKD" target="ISR">
      <data key="d0">23750</data>
    </edge>
    <edge source="MKD" target="ITA">
      <data key="d0">44148866</data>
    </edge>
    <edge source="MKD" target="JPN">
      <data key="d0">24290</data>
    </edge>
    <edge source="MKD" target="KOR">
      <data key="d0">41258</data>
    </edge>
    <edge source="MKD" target="LTU">
      <data key="d0">18620</data>
    </edge>
    <edge source="MKD" target="NLD">
      <data key="d0">62501</data>
    </edge>
    <edge source="MKD" target="NOR">
      <data key="d0">11140</data>
    </edge>
    <edge source="MKD" target="PHL">
      <data key="d0">11720</data>
    </edge>
    <edge source="MKD" target="ROU">
      <data key="d0">275018</data>
    </edge>
    <edge source="MKD" target="SRB">
      <data key="d0">3474454</data>
    </edge>
    <edge source="MKD" target="SVN">
      <data key="d0">58477</data>
    </edge>
    <edge source="MKD" target="ZAF">
      <data key="d0">11244</data>
    </edge>
    <edge source="MKD" target="SWE">
      <data key="d0">3586604</data>
    </edge>
    <edge source="MKD" target="CHE">
      <data key="d0">372581</data>
    </edge>
    <edge source="MKD" target="GBR">
      <data key="d0">12753</data>
    </edge>
    <edge source="MKD" target="USA">
      <data key="d0">156930</data>
    </edge>
    <edge source="DZA" target="TUN">
      <data key="d0">41342</data>
    </edge>
    <edge source="TUN" target="DZA">
      <data key="d0">156789</data>
    </edge>
    <edge source="TUN" target="AZE">
      <data key="d0">21023</data>
    </edge>
    <edge source="TUN" target="BEL">
      <data key="d0">311972</data>
    </edge>
    <edge source="TUN" target="CAN">
      <data key="d0">262158</data>
    </edge>
    <edge source="TUN" target="CHN">
      <data key="d0">38703</data>
    </edge>
    <edge source="TUN" target="CZE">
      <data key="d0">37404</data>
    </edge>
    <edge source="TUN" target="DNK">
      <data key="d0">17048</data>
    </edge>
    <edge source="TUN" target="ETH">
      <data key="d0">228988</data>
    </edge>
    <edge source="TUN" target="FRA">
      <data key="d0">72117000</data>
    </edge>
    <edge source="TUN" target="DEU">
      <data key="d0">81065403</data>
    </edge>
    <edge source="TUN" target="GRC">
      <data key="d0">71859</data>
    </edge>
    <edge source="TUN" target="ITA">
      <data key="d0">140289674</data>
    </edge>
    <edge source="TUN" target="LBN">
      <data key="d0">304833</data>
    </edge>
    <edge source="TUN" target="MAR">
      <data key="d0">1443305</data>
    </edge>
    <edge source="TUN" target="NLD">
      <data key="d0">1313781</data>
    </edge>
    <edge source="TUN" target="NOR">
      <data key="d0">73889</data>
    </edge>
    <edge source="TUN" target="ROU">
      <data key="d0">3110920</data>
    </edge>
    <edge source="TUN" target="RUS">
      <data key="d0">660182</data>
    </edge>
    <edge source="TUN" target="IND">
      <data key="d0">29969</data>
    </edge>
    <edge source="TUN" target="SGP">
      <data key="d0">63901</data>
    </edge>
    <edge source="TUN" target="ESP">
      <data key="d0">10401939</data>
    </edge>
    <edge source="TUN" target="SWE">
      <data key="d0">238720</data>
    </edge>
    <edge source="TUN" target="CHE">
      <data key="d0">514582</data>
    </edge>
    <edge source="TUN" target="TGO">
      <data key="d0">26305</data>
    </edge>
    <edge source="TUN" target="ARE">
      <data key="d0">76642</data>
    </edge>
    <edge source="TUN" target="TUR">
      <data key="d0">61618</data>
    </edge>
    <edge source="TUN" target="UKR">
      <data key="d0">52090</data>
    </edge>
    <edge source="TUN" target="GBR">
      <data key="d0">2500169</data>
    </edge>
    <edge source="TUN" target="USA">
      <data key="d0">3030381</data>
    </edge>
    <edge source="AZE" target="ITA">
      <data key="d0">77200</data>
    </edge>
    <edge source="AZE" target="RUS">
      <data key="d0">133808</data>
    </edge>
    <edge source="AZE" target="ESP">
      <data key="d0">26454</data>
    </edge>
    <edge source="RUS" target="AZE">
      <data key="d0">951109</data>
    </edge>
    <edge source="RUS" target="AUS">
      <data key="d0">138467</data>
    </edge>
    <edge source="RUS" target="ARM">
      <data key="d0">1744372</data>
    </edge>
    <edge source="RUS" target="BEL">
      <data key="d0">47746</data>
    </edge>
    <edge source="RUS" target="BGR">
      <data key="d0">149524</data>
    </edge>
    <edge source="RUS" target="BLR">
      <data key="d0">61340601</data>
    </edge>
    <edge source="RUS" target="CAN">
      <data key="d0">245369</data>
    </edge>
    <edge source="RUS" target="CHN">
      <data key="d0">33361</data>
    </edge>
    <edge source="RUS" target="CZE">
      <data key="d0">869317</data>
    </edge>
    <edge source="RUS" target="DNK">
      <data key="d0">66796</data>
    </edge>
    <edge source="RUS" target="EST">
      <data key="d0">455204</data>
    </edge>
    <edge source="RUS" target="FIN">
      <data key="d0">11936</data>
    </edge>
    <edge source="RUS" target="FRA">
      <data key="d0">4520875</data>
    </edge>
    <edge source="RUS" target="GEO">
      <data key="d0">1507658</data>
    </edge>
    <edge source="RUS" target="DEU">
      <data key="d0">298551</data>
    </edge>
    <edge source="RUS" target="HKG">
      <data key="d0">38367</data>
    </edge>
    <edge source="RUS" target="ISR">
      <data key="d0">55062</data>
    </edge>
    <edge source="RUS" target="ITA">
      <data key="d0">843281</data>
    </edge>
    <edge source="RUS" target="JPN">
      <data key="d0">1086372</data>
    </edge>
    <edge source="RUS" target="KAZ">
      <data key="d0">63942259</data>
    </edge>
    <edge source="RUS" target="KOR">
      <data key="d0">312498</data>
    </edge>
    <edge source="RUS" target="KGZ">
      <data key="d0">3218608</data>
    </edge>
    <edge source="RUS" target="LBN">
      <data key="d0">10001</data>
    </edge>
    <edge source="RUS" target="LVA">
      <data key="d0">266386</data>
    </edge>
    <edge source="RUS" target="LTU">
      <data key="d0">857434</data>
    </edge>
    <edge source="RUS" target="MEX">
      <data key="d0">71048</data>
    </edge>
    <edge source="RUS" target="MDA">
      <data key="d0">423812</data>
    </edge>
    <edge source="RUS" target="NLD">
      <data key="d0">47914</data>
    </edge>
    <edge source="RUS" target="NZL">
      <data key="d0">51283</data>
    </edge>
    <edge source="RUS" target="PAN">
      <data key="d0">30219</data>
    </edge>
    <edge source="RUS" target="PRY">
      <data key="d0">16339</data>
    </edge>
    <edge source="RUS" target="POL">
      <data key="d0">7864002</data>
    </edge>
    <edge source="RUS" target="ROU">
      <data key="d0">20925</data>
    </edge>
    <edge source="RUS" target="SRB">
      <data key="d0">28789</data>
    </edge>
    <edge source="RUS" target="SGP">
      <data key="d0">21649</data>
    </edge>
    <edge source="RUS" target="ZAF">
      <data key="d0">29556</data>
    </edge>
    <edge source="RUS" target="ESP">
      <data key="d0">260822</data>
    </edge>
    <edge source="RUS" target="CHE">
      <data key="d0">481611</data>
    </edge>
    <edge source="RUS" target="ARE">
      <data key="d0">42525</data>
    </edge>
    <edge source="RUS" target="TUR">
      <data key="d0">35567</data>
    </edge>
    <edge source="RUS" target="UKR">
      <data key="d0">18044229</data>
    </edge>
    <edge source="RUS" target="GBR">
      <data key="d0">403378</data>
    </edge>
    <edge source="RUS" target="USA">
      <data key="d0">2169920</data>
    </edge>
    <edge source="ARG" target="BOL">
      <data key="d0">452729</data>
    </edge>
    <edge source="ARG" target="BRA">
      <data key="d0">108121</data>
    </edge>
    <edge source="ARG" target="CHL">
      <data key="d0">2879028</data>
    </edge>
    <edge source="ARG" target="COL">
      <data key="d0">82658</data>
    </edge>
    <edge source="ARG" target="FRA">
      <data key="d0">11216</data>
    </edge>
    <edge source="ARG" target="GTM">
      <data key="d0">146037</data>
    </edge>
    <edge source="ARG" target="ITA">
      <data key="d0">21215</data>
    </edge>
    <edge source="ARG" target="JPN">
      <data key="d0">143804</data>
    </edge>
    <edge source="ARG" target="LBN">
      <data key="d0">18281</data>
    </edge>
    <edge source="ARG" target="MEX">
      <data key="d0">140953</data>
    </edge>
    <edge source="ARG" target="NLD">
      <data key="d0">174945</data>
    </edge>
    <edge source="ARG" target="PRY">
      <data key="d0">1070363</data>
    </edge>
    <edge source="ARG" target="PER">
      <data key="d0">372230</data>
    </edge>
    <edge source="ARG" target="IND">
      <data key="d0">25523</data>
    </edge>
    <edge source="ARG" target="ESP">
      <data key="d0">84738</data>
    </edge>
    <edge source="ARG" target="USA">
      <data key="d0">832870</data>
    </edge>
    <edge source="ARG" target="URY">
      <data key="d0">3472765</data>
    </edge>
    <edge source="BOL" target="ARG">
      <data key="d0">83161</data>
    </edge>
    <edge source="BOL" target="CHL">
      <data key="d0">127389</data>
    </edge>
    <edge source="BOL" target="COL">
      <data key="d0">20400</data>
    </edge>
    <edge source="BOL" target="ECU">
      <data key="d0">139414</data>
    </edge>
    <edge source="BOL" target="DEU">
      <data key="d0">17445</data>
    </edge>
    <edge source="BOL" target="PRY">
      <data key="d0">16169</data>
    </edge>
    <edge source="BOL" target="PER">
      <data key="d0">953875</data>
    </edge>
    <edge source="BRA" target="DZA">
      <data key="d0">581389</data>
    </edge>
    <edge source="BRA" target="ARG">
      <data key="d0">183570641</data>
    </edge>
    <edge source="BRA" target="AUS">
      <data key="d0">19383497</data>
    </edge>
    <edge source="BRA" target="AUT">
      <data key="d0">1528553</data>
    </edge>
    <edge source="BRA" target="ARM">
      <data key="d0">66788</data>
    </edge>
    <edge source="BRA" target="BEL">
      <data key="d0">3880194</data>
    </edge>
    <edge source="BRA" target="BOL">
      <data key="d0">46304678</data>
    </edge>
    <edge source="BRA" target="BWA">
      <data key="d0">105163</data>
    </edge>
    <edge source="BRA" target="BGR">
      <data key="d0">514274</data>
    </edge>
    <edge source="BRA" target="BLR">
      <data key="d0">92358</data>
    </edge>
    <edge source="BRA" target="KHM">
      <data key="d0">136039</data>
    </edge>
    <edge source="BRA" target="CAN">
      <data key="d0">11233027</data>
    </edge>
    <edge source="BRA" target="CAF">
      <data key="d0">17438</data>
    </edge>
    <edge source="BRA" target="LKA">
      <data key="d0">296987</data>
    </edge>
    <edge source="BRA" target="CHL">
      <data key="d0">35075852</data>
    </edge>
    <edge source="BRA" target="CHN">
      <data key="d0">6250130</data>
    </edge>
    <edge source="BRA" target="COL">
      <data key="d0">42690537</data>
    </edge>
    <edge source="BRA" target="CRI">
      <data key="d0">10073698</data>
    </edge>
    <edge source="BRA" target="HRV">
      <data key="d0">2668771</data>
    </edge>
    <edge source="BRA" target="CZE">
      <data key="d0">1196284</data>
    </edge>
    <edge source="BRA" target="DNK">
      <data key="d0">390050</data>
    </edge>
    <edge source="BRA" target="ECU">
      <data key="d0">13235724</data>
    </edge>
    <edge source="BRA" target="SLV">
      <data key="d0">2963982</data>
    </edge>
    <edge source="BRA" target="EST">
      <data key="d0">761234</data>
    </edge>
    <edge source="BRA" target="FIN">
      <data key="d0">1337262</data>
    </edge>
    <edge source="BRA" target="FRA">
      <data key="d0">60097757</data>
    </edge>
    <edge source="BRA" target="GEO">
      <data key="d0">87221</data>
    </edge>
    <edge source="BRA" target="PSE">
      <data key="d0">42802</data>
    </edge>
    <edge source="BRA" target="DEU">
      <data key="d0">67886200</data>
    </edge>
    <edge source="BRA" target="GHA">
      <data key="d0">145488</data>
    </edge>
    <edge source="BRA" target="GRC">
      <data key="d0">3622388</data>
    </edge>
    <edge source="BRA" target="GTM">
      <data key="d0">2652596</data>
    </edge>
    <edge source="BRA" target="HND">
      <data key="d0">679378</data>
    </edge>
    <edge source="BRA" target="HKG">
      <data key="d0">10888714</data>
    </edge>
    <edge source="BRA" target="HUN">
      <data key="d0">1109257</data>
    </edge>
    <edge source="BRA" target="IDN">
      <data key="d0">3744324</data>
    </edge>
    <edge source="BRA" target="IRL">
      <data key="d0">207159</data>
    </edge>
    <edge source="BRA" target="ISR">
      <data key="d0">16937418</data>
    </edge>
    <edge source="BRA" target="ITA">
      <data key="d0">11737864</data>
    </edge>
    <edge source="BRA" target="CIV">
      <data key="d0">44704</data>
    </edge>
    <edge source="BRA" target="JAM">
      <data key="d0">109773</data>
    </edge>
    <edge source="BRA" target="JPN">
      <data key="d0">3779305</data>
    </edge>
    <edge source="BRA" target="KAZ">
      <data key="d0">40451</data>
    </edge>
    <edge source="BRA" target="JOR">
      <data key="d0">145674</data>
    </edge>
    <edge source="BRA" target="KOR">
      <data key="d0">6149619</data>
    </edge>
    <edge source="BRA" target="LBN">
      <data key="d0">2250475</data>
    </edge>
    <edge source="BRA" target="LVA">
      <data key="d0">84530</data>
    </edge>
    <edge source="BRA" target="LTU">
      <data key="d0">231018</data>
    </edge>
    <edge source="BRA" target="MYS">
      <data key="d0">2212776</data>
    </edge>
    <edge source="BRA" target="MUS">
      <data key="d0">1860762</data>
    </edge>
    <edge source="BRA" target="MEX">
      <data key="d0">6499228</data>
    </edge>
    <edge source="BRA" target="MAR">
      <data key="d0">739299</data>
    </edge>
    <edge source="BRA" target="MOZ">
      <data key="d0">544739</data>
    </edge>
    <edge source="BRA" target="OMN">
      <data key="d0">203244</data>
    </edge>
    <edge source="BRA" target="NLD">
      <data key="d0">15930890</data>
    </edge>
    <edge source="BRA" target="NZL">
      <data key="d0">2355822</data>
    </edge>
    <edge source="BRA" target="NIC">
      <data key="d0">1044894</data>
    </edge>
    <edge source="BRA" target="NOR">
      <data key="d0">339035</data>
    </edge>
    <edge source="BRA" target="PAK">
      <data key="d0">3524124</data>
    </edge>
    <edge source="BRA" target="PAN">
      <data key="d0">10254763</data>
    </edge>
    <edge source="BRA" target="PRY">
      <data key="d0">47975509</data>
    </edge>
    <edge source="BRA" target="PER">
      <data key="d0">35701425</data>
    </edge>
    <edge source="BRA" target="PHL">
      <data key="d0">12602288</data>
    </edge>
    <edge source="BRA" target="POL">
      <data key="d0">8007172</data>
    </edge>
    <edge source="BRA" target="PRT">
      <data key="d0">8681796</data>
    </edge>
    <edge source="BRA" target="ROU">
      <data key="d0">2442409</data>
    </edge>
    <edge source="BRA" target="RUS">
      <data key="d0">11926562</data>
    </edge>
    <edge source="BRA" target="SAU">
      <data key="d0">15458259</data>
    </edge>
    <edge source="BRA" target="SEN">
      <data key="d0">14542</data>
    </edge>
    <edge source="BRA" target="SRB">
      <data key="d0">3201585</data>
    </edge>
    <edge source="BRA" target="IND">
      <data key="d0">2577108</data>
    </edge>
    <edge source="BRA" target="SGP">
      <data key="d0">5370686</data>
    </edge>
    <edge source="BRA" target="SVK">
      <data key="d0">27696</data>
    </edge>
    <edge source="BRA" target="VNM">
      <data key="d0">1802441</data>
    </edge>
    <edge source="BRA" target="SVN">
      <data key="d0">939451</data>
    </edge>
    <edge source="BRA" target="ZAF">
      <data key="d0">7678820</data>
    </edge>
    <edge source="BRA" target="ESP">
      <data key="d0">13787153</data>
    </edge>
    <edge source="BRA" target="SWE">
      <data key="d0">4555122</data>
    </edge>
    <edge source="BRA" target="CHE">
      <data key="d0">1532132</data>
    </edge>
    <edge source="BRA" target="THA">
      <data key="d0">8222028</data>
    </edge>
    <edge source="BRA" target="ARE">
      <data key="d0">16632086</data>
    </edge>
    <edge source="BRA" target="TUN">
      <data key="d0">130341</data>
    </edge>
    <edge source="BRA" target="TUR">
      <data key="d0">692245</data>
    </edge>
    <edge source="BRA" target="UGA">
      <data key="d0">108508</data>
    </edge>
    <edge source="BRA" target="UKR">
      <data key="d0">836412</data>
    </edge>
    <edge source="BRA" target="MKD">
      <data key="d0">149028</data>
    </edge>
    <edge source="BRA" target="EGY">
      <data key="d0">163638</data>
    </edge>
    <edge source="BRA" target="GBR">
      <data key="d0">30908188</data>
    </edge>
    <edge source="BRA" target="TZA">
      <data key="d0">48995</data>
    </edge>
    <edge source="BRA" target="USA">
      <data key="d0">230066896</data>
    </edge>
    <edge source="BRA" target="URY">
      <data key="d0">18600512</data>
    </edge>
    <edge source="CHL" target="ARG">
      <data key="d0">1570497</data>
    </edge>
    <edge source="CHL" target="AUS">
      <data key="d0">760746</data>
    </edge>
    <edge source="CHL" target="BOL">
      <data key="d0">33611595</data>
    </edge>
    <edge source="CHL" target="BRA">
      <data key="d0">166795</data>
    </edge>
    <edge source="CHL" target="CHN">
      <data key="d0">110773</data>
    </edge>
    <edge source="CHL" target="COL">
      <data key="d0">147562</data>
    </edge>
    <edge source="CHL" target="CRI">
      <data key="d0">256150</data>
    </edge>
    <edge source="CHL" target="ECU">
      <data key="d0">213255</data>
    </edge>
    <edge source="CHL" target="FRA">
      <data key="d0">158496</data>
    </edge>
    <edge source="CHL" target="GTM">
      <data key="d0">96973</data>
    </edge>
    <edge source="CHL" target="MEX">
      <data key="d0">102254</data>
    </edge>
    <edge source="CHL" target="NLD">
      <data key="d0">100830</data>
    </edge>
    <edge source="CHL" target="NIC">
      <data key="d0">44004</data>
    </edge>
    <edge source="CHL" target="PAN">
      <data key="d0">164209</data>
    </edge>
    <edge source="CHL" target="PRY">
      <data key="d0">62247922</data>
    </edge>
    <edge source="CHL" target="PER">
      <data key="d0">23665103</data>
    </edge>
    <edge source="CHL" target="ESP">
      <data key="d0">185147</data>
    </edge>
    <edge source="CHL" target="CHE">
      <data key="d0">85606</data>
    </edge>
    <edge source="CHL" target="ARE">
      <data key="d0">72802</data>
    </edge>
    <edge source="CHL" target="MKD">
      <data key="d0">52758</data>
    </edge>
    <edge source="CHL" target="GBR">
      <data key="d0">128467</data>
    </edge>
    <edge source="CHL" target="USA">
      <data key="d0">245007</data>
    </edge>
    <edge source="CHL" target="URY">
      <data key="d0">213702</data>
    </edge>
    <edge source="COL" target="ARG">
      <data key="d0">89407</data>
    </edge>
    <edge source="COL" target="BEL">
      <data key="d0">383568</data>
    </edge>
    <edge source="COL" target="BOL">
      <data key="d0">538146</data>
    </edge>
    <edge source="COL" target="BRA">
      <data key="d0">132655</data>
    </edge>
    <edge source="COL" target="CAN">
      <data key="d0">375075</data>
    </edge>
    <edge source="COL" target="CHL">
      <data key="d0">3397654</data>
    </edge>
    <edge source="COL" target="CRI">
      <data key="d0">2451449</data>
    </edge>
    <edge source="COL" target="ECU">
      <data key="d0">10208036</data>
    </edge>
    <edge source="COL" target="SLV">
      <data key="d0">108003</data>
    </edge>
    <edge source="COL" target="FRA">
      <data key="d0">264537</data>
    </edge>
    <edge source="COL" target="GTM">
      <data key="d0">356742</data>
    </edge>
    <edge source="COL" target="HND">
      <data key="d0">24527</data>
    </edge>
    <edge source="COL" target="JAM">
      <data key="d0">43047</data>
    </edge>
    <edge source="COL" target="MEX">
      <data key="d0">1286066</data>
    </edge>
    <edge source="COL" target="NLD">
      <data key="d0">108781</data>
    </edge>
    <edge source="COL" target="PAN">
      <data key="d0">3518643</data>
    </edge>
    <edge source="COL" target="PRY">
      <data key="d0">20897</data>
    </edge>
    <edge source="COL" target="PER">
      <data key="d0">2158192</data>
    </edge>
    <edge source="COL" target="ESP">
      <data key="d0">347532</data>
    </edge>
    <edge source="COL" target="GBR">
      <data key="d0">85449</data>
    </edge>
    <edge source="COL" target="USA">
      <data key="d0">3553392</data>
    </edge>
    <edge source="COL" target="URY">
      <data key="d0">33760</data>
    </edge>
    <edge source="GTM" target="CRI">
      <data key="d0">5517290</data>
    </edge>
    <edge source="GTM" target="ECU">
      <data key="d0">25510</data>
    </edge>
    <edge source="GTM" target="SLV">
      <data key="d0">10099453</data>
    </edge>
    <edge source="GTM" target="DEU">
      <data key="d0">12164</data>
    </edge>
    <edge source="GTM" target="GHA">
      <data key="d0">311404</data>
    </edge>
    <edge source="GTM" target="HND">
      <data key="d0">4055303</data>
    </edge>
    <edge source="GTM" target="JAM">
      <data key="d0">207807</data>
    </edge>
    <edge source="GTM" target="MEX">
      <data key="d0">2898786</data>
    </edge>
    <edge source="GTM" target="NIC">
      <data key="d0">5215680</data>
    </edge>
    <edge source="GTM" target="PAN">
      <data key="d0">1510160</data>
    </edge>
    <edge source="GTM" target="ESP">
      <data key="d0">62679</data>
    </edge>
    <edge source="GTM" target="USA">
      <data key="d0">12365806</data>
    </edge>
    <edge source="JPN" target="AZE">
      <data key="d0">14401</data>
    </edge>
    <edge source="JPN" target="AUS">
      <data key="d0">195129</data>
    </edge>
    <edge source="JPN" target="BEL">
      <data key="d0">203905</data>
    </edge>
    <edge source="JPN" target="BRA">
      <data key="d0">185166</data>
    </edge>
    <edge source="JPN" target="KHM">
      <data key="d0">493445</data>
    </edge>
    <edge source="JPN" target="CAN">
      <data key="d0">430259</data>
    </edge>
    <edge source="JPN" target="CHL">
      <data key="d0">18527</data>
    </edge>
    <edge source="JPN" target="CHN">
      <data key="d0">14067383</data>
    </edge>
    <edge source="JPN" target="DNK">
      <data key="d0">10157</data>
    </edge>
    <edge source="JPN" target="EST">
      <data key="d0">27201</data>
    </edge>
    <edge source="JPN" target="FRA">
      <data key="d0">356317</data>
    </edge>
    <edge source="JPN" target="DEU">
      <data key="d0">297689</data>
    </edge>
    <edge source="JPN" target="GRC">
      <data key="d0">25884</data>
    </edge>
    <edge source="JPN" target="HKG">
      <data key="d0">15806917</data>
    </edge>
    <edge source="JPN" target="IDN">
      <data key="d0">807736</data>
    </edge>
    <edge source="JPN" target="ISR">
      <data key="d0">26906</data>
    </edge>
    <edge source="JPN" target="ITA">
      <data key="d0">175580</data>
    </edge>
    <edge source="JPN" target="KOR">
      <data key="d0">6440113</data>
    </edge>
    <edge source="JPN" target="MYS">
      <data key="d0">1291107</data>
    </edge>
    <edge source="JPN" target="NLD">
      <data key="d0">65175</data>
    </edge>
    <edge source="JPN" target="NZL">
      <data key="d0">16602</data>
    </edge>
    <edge source="JPN" target="NOR">
      <data key="d0">19659</data>
    </edge>
    <edge source="JPN" target="PAK">
      <data key="d0">23315</data>
    </edge>
    <edge source="JPN" target="PHL">
      <data key="d0">887911</data>
    </edge>
    <edge source="JPN" target="PRT">
      <data key="d0">18315</data>
    </edge>
    <edge source="JPN" target="RUS">
      <data key="d0">130249</data>
    </edge>
    <edge source="JPN" target="SEN">
      <data key="d0">11105</data>
    </edge>
    <edge source="JPN" target="IND">
      <data key="d0">32348</data>
    </edge>
    <edge source="JPN" target="SGP">
      <data key="d0">2468964</data>
    </edge>
    <edge source="JPN" target="VNM">
      <data key="d0">2766644</data>
    </edge>
    <edge source="JPN" target="ZAF">
      <data key="d0">13204</data>
    </edge>
    <edge source="JPN" target="ESP">
      <data key="d0">29899</data>
    </edge>
    <edge source="JPN" target="SWE">
      <data key="d0">62413</data>
    </edge>
    <edge source="JPN" target="CHE">
      <data key="d0">93757</data>
    </edge>
    <edge source="JPN" target="THA">
      <data key="d0">2607380</data>
    </edge>
    <edge source="JPN" target="ARE">
      <data key="d0">162183</data>
    </edge>
    <edge source="JPN" target="UKR">
      <data key="d0">11786</data>
    </edge>
    <edge source="JPN" target="GBR">
      <data key="d0">759698</data>
    </edge>
    <edge source="JPN" target="USA">
      <data key="d0">2056238</data>
    </edge>
    <edge source="LBN" target="BEL">
      <data key="d0">143984</data>
    </edge>
    <edge source="LBN" target="BEN">
      <data key="d0">37536</data>
    </edge>
    <edge source="LBN" target="FRA">
      <data key="d0">115238</data>
    </edge>
    <edge source="LBN" target="DEU">
      <data key="d0">11667</data>
    </edge>
    <edge source="LBN" target="GHA">
      <data key="d0">12750</data>
    </edge>
    <edge source="LBN" target="ITA">
      <data key="d0">17860</data>
    </edge>
    <edge source="LBN" target="JOR">
      <data key="d0">298273</data>
    </edge>
    <edge source="LBN" target="MYS">
      <data key="d0">34961</data>
    </edge>
    <edge source="LBN" target="OMN">
      <data key="d0">161207</data>
    </edge>
    <edge source="LBN" target="SAU">
      <data key="d0">6354283</data>
    </edge>
    <edge source="LBN" target="SEN">
      <data key="d0">33005</data>
    </edge>
    <edge source="LBN" target="ZAF">
      <data key="d0">17805</data>
    </edge>
    <edge source="LBN" target="ESP">
      <data key="d0">105658</data>
    </edge>
    <edge source="LBN" target="CHE">
      <data key="d0">91639</data>
    </edge>
    <edge source="LBN" target="ARE">
      <data key="d0">1216811</data>
    </edge>
    <edge source="LBN" target="TUR">
      <data key="d0">84176</data>
    </edge>
    <edge source="LBN" target="TZA">
      <data key="d0">55798</data>
    </edge>
    <edge source="LBN" target="USA">
      <data key="d0">12495</data>
    </edge>
    <edge source="MEX" target="ARG">
      <data key="d0">187179</data>
    </edge>
    <edge source="MEX" target="AUS">
      <data key="d0">142372</data>
    </edge>
    <edge source="MEX" target="BEL">
      <data key="d0">83644</data>
    </edge>
    <edge source="MEX" target="BOL">
      <data key="d0">307183</data>
    </edge>
    <edge source="MEX" target="BRA">
      <data key="d0">1376729</data>
    </edge>
    <edge source="MEX" target="CAN">
      <data key="d0">10533045</data>
    </edge>
    <edge source="MEX" target="CHL">
      <data key="d0">4254625</data>
    </edge>
    <edge source="MEX" target="CHN">
      <data key="d0">123809</data>
    </edge>
    <edge source="MEX" target="COL">
      <data key="d0">4456179</data>
    </edge>
    <edge source="MEX" target="CRI">
      <data key="d0">4397502</data>
    </edge>
    <edge source="MEX" target="CZE">
      <data key="d0">46684</data>
    </edge>
    <edge source="MEX" target="DNK">
      <data key="d0">26124</data>
    </edge>
    <edge source="MEX" target="ECU">
      <data key="d0">93150</data>
    </edge>
    <edge source="MEX" target="SLV">
      <data key="d0">4396149</data>
    </edge>
    <edge source="MEX" target="FRA">
      <data key="d0">3947426</data>
    </edge>
    <edge source="MEX" target="DEU">
      <data key="d0">465475</data>
    </edge>
    <edge source="MEX" target="GRC">
      <data key="d0">43020</data>
    </edge>
    <edge source="MEX" target="GTM">
      <data key="d0">13792434</data>
    </edge>
    <edge source="MEX" target="HND">
      <data key="d0">1248957</data>
    </edge>
    <edge source="MEX" target="HKG">
      <data key="d0">610945</data>
    </edge>
    <edge source="MEX" target="HUN">
      <data key="d0">65888</data>
    </edge>
    <edge source="MEX" target="IDN">
      <data key="d0">28057</data>
    </edge>
    <edge source="MEX" target="ISR">
      <data key="d0">171658</data>
    </edge>
    <edge source="MEX" target="ITA">
      <data key="d0">1769460</data>
    </edge>
    <edge source="MEX" target="JAM">
      <data key="d0">97844</data>
    </edge>
    <edge source="MEX" target="JPN">
      <data key="d0">5435045</data>
    </edge>
    <edge source="MEX" target="KOR">
      <data key="d0">1226996</data>
    </edge>
    <edge source="MEX" target="LBN">
      <data key="d0">12863</data>
    </edge>
    <edge source="MEX" target="LTU">
      <data key="d0">15523</data>
    </edge>
    <edge source="MEX" target="NLD">
      <data key="d0">1634300</data>
    </edge>
    <edge source="MEX" target="NZL">
      <data key="d0">188645</data>
    </edge>
    <edge source="MEX" target="NIC">
      <data key="d0">809629</data>
    </edge>
    <edge source="MEX" target="NOR">
      <data key="d0">44051</data>
    </edge>
    <edge source="MEX" target="PAN">
      <data key="d0">4800353</data>
    </edge>
    <edge source="MEX" target="PRY">
      <data key="d0">561571</data>
    </edge>
    <edge source="MEX" target="PER">
      <data key="d0">1409834</data>
    </edge>
    <edge source="MEX" target="RUS">
      <data key="d0">37591</data>
    </edge>
    <edge source="MEX" target="SAU">
      <data key="d0">34678</data>
    </edge>
    <edge source="MEX" target="IND">
      <data key="d0">158747</data>
    </edge>
    <edge source="MEX" target="ZAF">
      <data key="d0">89165</data>
    </edge>
    <edge source="MEX" target="ESP">
      <data key="d0">264792</data>
    </edge>
    <edge source="MEX" target="CHE">
      <data key="d0">52502</data>
    </edge>
    <edge source="MEX" target="ARE">
      <data key="d0">245816</data>
    </edge>
    <edge source="MEX" target="GBR">
      <data key="d0">1039010</data>
    </edge>
    <edge source="MEX" target="USA">
      <data key="d0">435447303</data>
    </edge>
    <edge source="MEX" target="URY">
      <data key="d0">1951395</data>
    </edge>
    <edge source="NLD" target="ALB">
      <data key="d0">12455</data>
    </edge>
    <edge source="NLD" target="DZA">
      <data key="d0">433089</data>
    </edge>
    <edge source="NLD" target="AZE">
      <data key="d0">236700</data>
    </edge>
    <edge source="NLD" target="AUS">
      <data key="d0">1330388</data>
    </edge>
    <edge source="NLD" target="AUT">
      <data key="d0">52857439</data>
    </edge>
    <edge source="NLD" target="BEL">
      <data key="d0">248996334</data>
    </edge>
    <edge source="NLD" target="BRA">
      <data key="d0">14895</data>
    </edge>
    <edge source="NLD" target="BGR">
      <data key="d0">6274533</data>
    </edge>
    <edge source="NLD" target="BDI">
      <data key="d0">78836</data>
    </edge>
    <edge source="NLD" target="BLR">
      <data key="d0">81934</data>
    </edge>
    <edge source="NLD" target="CMR">
      <data key="d0">20046</data>
    </edge>
    <edge source="NLD" target="CAN">
      <data key="d0">4922469</data>
    </edge>
    <edge source="NLD" target="LKA">
      <data key="d0">45259</data>
    </edge>
    <edge source="NLD" target="CHL">
      <data key="d0">187485</data>
    </edge>
    <edge source="NLD" target="CHN">
      <data key="d0">6142440</data>
    </edge>
    <edge source="NLD" target="HRV">
      <data key="d0">4750448</data>
    </edge>
    <edge source="NLD" target="CZE">
      <data key="d0">49433194</data>
    </edge>
    <edge source="NLD" target="DNK">
      <data key="d0">38218800</data>
    </edge>
    <edge source="NLD" target="ETH">
      <data key="d0">38309</data>
    </edge>
    <edge source="NLD" target="EST">
      <data key="d0">4619198</data>
    </edge>
    <edge source="NLD" target="FIN">
      <data key="d0">21539962</data>
    </edge>
    <edge source="NLD" target="FRA">
      <data key="d0">468456131</data>
    </edge>
    <edge source="NLD" target="GEO">
      <data key="d0">113339</data>
    </edge>
    <edge source="NLD" target="DEU">
      <data key="d0">839473309</data>
    </edge>
    <edge source="NLD" target="GHA">
      <data key="d0">64041</data>
    </edge>
    <edge source="NLD" target="GRC">
      <data key="d0">42162959</data>
    </edge>
    <edge source="NLD" target="HKG">
      <data key="d0">13310911</data>
    </edge>
    <edge source="NLD" target="HUN">
      <data key="d0">25359044</data>
    </edge>
    <edge source="NLD" target="IDN">
      <data key="d0">44485</data>
    </edge>
    <edge source="NLD" target="IRL">
      <data key="d0">23808955</data>
    </edge>
    <edge source="NLD" target="ISR">
      <data key="d0">3363109</data>
    </edge>
    <edge source="NLD" target="ITA">
      <data key="d0">382889222</data>
    </edge>
    <edge source="NLD" target="CIV">
      <data key="d0">17067</data>
    </edge>
    <edge source="NLD" target="JPN">
      <data key="d0">2146423</data>
    </edge>
    <edge source="NLD" target="KAZ">
      <data key="d0">417993</data>
    </edge>
    <edge source="NLD" target="JOR">
      <data key="d0">26197</data>
    </edge>
    <edge source="NLD" target="KOR">
      <data key="d0">2120575</data>
    </edge>
    <edge source="NLD" target="KGZ">
      <data key="d0">23526</data>
    </edge>
    <edge source="NLD" target="LBN">
      <data key="d0">592666</data>
    </edge>
    <edge source="NLD" target="LVA">
      <data key="d0">3721239</data>
    </edge>
    <edge source="NLD" target="LTU">
      <data key="d0">5779304</data>
    </edge>
    <edge source="NLD" target="MYS">
      <data key="d0">85119</data>
    </edge>
    <edge source="NLD" target="MUS">
      <data key="d0">35840</data>
    </edge>
    <edge source="NLD" target="MEX">
      <data key="d0">83155</data>
    </edge>
    <edge source="NLD" target="MDA">
      <data key="d0">29041</data>
    </edge>
    <edge source="NLD" target="MAR">
      <data key="d0">575151</data>
    </edge>
    <edge source="NLD" target="NZL">
      <data key="d0">352159</data>
    </edge>
    <edge source="NLD" target="NOR">
      <data key="d0">13385346</data>
    </edge>
    <edge source="NLD" target="PAK">
      <data key="d0">10383</data>
    </edge>
    <edge source="NLD" target="PAN">
      <data key="d0">226408</data>
    </edge>
    <edge source="NLD" target="PRY">
      <data key="d0">32326</data>
    </edge>
    <edge source="NLD" target="PER">
      <data key="d0">43901</data>
    </edge>
    <edge source="NLD" target="PHL">
      <data key="d0">572655</data>
    </edge>
    <edge source="NLD" target="POL">
      <data key="d0">91779793</data>
    </edge>
    <edge source="NLD" target="PRT">
      <data key="d0">48023519</data>
    </edge>
    <edge source="NLD" target="ROU">
      <data key="d0">10969362</data>
    </edge>
    <edge source="NLD" target="RUS">
      <data key="d0">12588590</data>
    </edge>
    <edge source="NLD" target="SAU">
      <data key="d0">487574</data>
    </edge>
    <edge source="NLD" target="SEN">
      <data key="d0">29249</data>
    </edge>
    <edge source="NLD" target="SRB">
      <data key="d0">920017</data>
    </edge>
    <edge source="NLD" target="IND">
      <data key="d0">1641452</data>
    </edge>
    <edge source="NLD" target="SGP">
      <data key="d0">1117933</data>
    </edge>
    <edge source="NLD" target="SVK">
      <data key="d0">12410136</data>
    </edge>
    <edge source="NLD" target="VNM">
      <data key="d0">41037</data>
    </edge>
    <edge source="NLD" target="SVN">
      <data key="d0">10616714</data>
    </edge>
    <edge source="NLD" target="ZAF">
      <data key="d0">1225987</data>
    </edge>
    <edge source="NLD" target="ESP">
      <data key="d0">166232598</data>
    </edge>
    <edge source="NLD" target="SWE">
      <data key="d0">76641505</data>
    </edge>
    <edge source="NLD" target="CHE">
      <data key="d0">25448883</data>
    </edge>
    <edge source="NLD" target="THA">
      <data key="d0">86991</data>
    </edge>
    <edge source="NLD" target="ARE">
      <data key="d0">17682447</data>
    </edge>
    <edge source="NLD" target="TUN">
      <data key="d0">982506</data>
    </edge>
    <edge source="NLD" target="TUR">
      <data key="d0">29352951</data>
    </edge>
    <edge source="NLD" target="UKR">
      <data key="d0">3881038</data>
    </edge>
    <edge source="NLD" target="MKD">
      <data key="d0">21554</data>
    </edge>
    <edge source="NLD" target="EGY">
      <data key="d0">493565</data>
    </edge>
    <edge source="NLD" target="GBR">
      <data key="d0">439959698</data>
    </edge>
    <edge source="NLD" target="TZA">
      <data key="d0">18297</data>
    </edge>
    <edge source="NLD" target="USA">
      <data key="d0">15189536</data>
    </edge>
    <edge source="NLD" target="URY">
      <data key="d0">32821</data>
    </edge>
    <edge source="PRY" target="BOL">
      <data key="d0">322958</data>
    </edge>
    <edge source="PRY" target="BRA">
      <data key="d0">7097602</data>
    </edge>
    <edge source="PRY" target="CHL">
      <data key="d0">81920</data>
    </edge>
    <edge source="PRY" target="COL">
      <data key="d0">160736</data>
    </edge>
    <edge source="PRY" target="ECU">
      <data key="d0">146082</data>
    </edge>
    <edge source="PRY" target="SLV">
      <data key="d0">16794</data>
    </edge>
    <edge source="PRY" target="MEX">
      <data key="d0">23568</data>
    </edge>
    <edge source="PRY" target="NLD">
      <data key="d0">102384</data>
    </edge>
    <edge source="PRY" target="PER">
      <data key="d0">43500</data>
    </edge>
    <edge source="PRY" target="ESP">
      <data key="d0">83559</data>
    </edge>
    <edge source="PRY" target="URY">
      <data key="d0">583055</data>
    </edge>
    <edge source="PER" target="AUS">
      <data key="d0">33274</data>
    </edge>
    <edge source="PER" target="BOL">
      <data key="d0">621819</data>
    </edge>
    <edge source="PER" target="BRA">
      <data key="d0">87536</data>
    </edge>
    <edge source="PER" target="CAN">
      <data key="d0">592218</data>
    </edge>
    <edge source="PER" target="CHL">
      <data key="d0">6054972</data>
    </edge>
    <edge source="PER" target="COL">
      <data key="d0">4204999</data>
    </edge>
    <edge source="PER" target="CRI">
      <data key="d0">143533</data>
    </edge>
    <edge source="PER" target="ECU">
      <data key="d0">3528110</data>
    </edge>
    <edge source="PER" target="FRA">
      <data key="d0">175239</data>
    </edge>
    <edge source="PER" target="DEU">
      <data key="d0">19213</data>
    </edge>
    <edge source="PER" target="HKG">
      <data key="d0">20986</data>
    </edge>
    <edge source="PER" target="ITA">
      <data key="d0">18145</data>
    </edge>
    <edge source="PER" target="JAM">
      <data key="d0">20130</data>
    </edge>
    <edge source="PER" target="MEX">
      <data key="d0">730242</data>
    </edge>
    <edge source="PER" target="NLD">
      <data key="d0">381857</data>
    </edge>
    <edge source="PER" target="NIC">
      <data key="d0">22470</data>
    </edge>
    <edge source="PER" target="PAN">
      <data key="d0">217020</data>
    </edge>
    <edge source="PER" target="PRY">
      <data key="d0">14986</data>
    </edge>
    <edge source="PER" target="SGP">
      <data key="d0">624654</data>
    </edge>
    <edge source="PER" target="ESP">
      <data key="d0">196905</data>
    </edge>
    <edge source="PER" target="GBR">
      <data key="d0">253114</data>
    </edge>
    <edge source="PER" target="USA">
      <data key="d0">4206790</data>
    </edge>
    <edge source="USA" target="DZA">
      <data key="d0">303890</data>
    </edge>
    <edge source="USA" target="ARG">
      <data key="d0">1314458</data>
    </edge>
    <edge source="USA" target="AUS">
      <data key="d0">25925611</data>
    </edge>
    <edge source="USA" target="AUT">
      <data key="d0">172658</data>
    </edge>
    <edge source="USA" target="ARM">
      <data key="d0">152241</data>
    </edge>
    <edge source="USA" target="BEL">
      <data key="d0">13651621</data>
    </edge>
    <edge source="USA" target="BOL">
      <data key="d0">231397</data>
    </edge>
    <edge source="USA" target="BRA">
      <data key="d0">4895006</data>
    </edge>
    <edge source="USA" target="BGR">
      <data key="d0">332276</data>
    </edge>
    <edge source="USA" target="BDI">
      <data key="d0">163356</data>
    </edge>
    <edge source="USA" target="BLR">
      <data key="d0">18719</data>
    </edge>
    <edge source="USA" target="CMR">
      <data key="d0">418475</data>
    </edge>
    <edge source="USA" target="CAN">
      <data key="d0">509130387</data>
    </edge>
    <edge source="USA" target="LKA">
      <data key="d0">282228</data>
    </edge>
    <edge source="USA" target="CHL">
      <data key="d0">21294563</data>
    </edge>
    <edge source="USA" target="CHN">
      <data key="d0">89867002</data>
    </edge>
    <edge source="USA" target="COL">
      <data key="d0">4723654</data>
    </edge>
    <edge source="USA" target="CRI">
      <data key="d0">10068943</data>
    </edge>
    <edge source="USA" target="HRV">
      <data key="d0">28900</data>
    </edge>
    <edge source="USA" target="CZE">
      <data key="d0">259524</data>
    </edge>
    <edge source="USA" target="BEN">
      <data key="d0">86491</data>
    </edge>
    <edge source="USA" target="DNK">
      <data key="d0">1173450</data>
    </edge>
    <edge source="USA" target="ECU">
      <data key="d0">1501980</data>
    </edge>
    <edge source="USA" target="SLV">
      <data key="d0">4063856</data>
    </edge>
    <edge source="USA" target="ETH">
      <data key="d0">142272</data>
    </edge>
    <edge source="USA" target="EST">
      <data key="d0">668931</data>
    </edge>
    <edge source="USA" target="FIN">
      <data key="d0">560355</data>
    </edge>
    <edge source="USA" target="FRA">
      <data key="d0">6723965</data>
    </edge>
    <edge source="USA" target="GEO">
      <data key="d0">128020</data>
    </edge>
    <edge source="USA" target="GMB">
      <data key="d0">30450</data>
    </edge>
    <edge source="USA" target="DEU">
      <data key="d0">6568459</data>
    </edge>
    <edge source="USA" target="GHA">
      <data key="d0">2322898</data>
    </edge>
    <edge source="USA" target="GRC">
      <data key="d0">457630</data>
    </edge>
    <edge source="USA" target="GTM">
      <data key="d0">10861532</data>
    </edge>
    <edge source="USA" target="HND">
      <data key="d0">8293504</data>
    </edge>
    <edge source="USA" target="HKG">
      <data key="d0">44245459</data>
    </edge>
    <edge source="USA" target="HUN">
      <data key="d0">109626</data>
    </edge>
    <edge source="USA" target="IDN">
      <data key="d0">30171166</data>
    </edge>
    <edge source="USA" target="IRL">
      <data key="d0">807331</data>
    </edge>
    <edge source="USA" target="ISR">
      <data key="d0">7129656</data>
    </edge>
    <edge source="USA" target="ITA">
      <data key="d0">7180411</data>
    </edge>
    <edge source="USA" target="CIV">
      <data key="d0">152190</data>
    </edge>
    <edge source="USA" target="JAM">
      <data key="d0">2209031</data>
    </edge>
    <edge source="USA" target="JPN">
      <data key="d0">56439836</data>
    </edge>
    <edge source="USA" target="KAZ">
      <data key="d0">918862</data>
    </edge>
    <edge source="USA" target="JOR">
      <data key="d0">2409955</data>
    </edge>
    <edge source="USA" target="KOR">
      <data key="d0">52915155</data>
    </edge>
    <edge source="USA" target="LBN">
      <data key="d0">3321967</data>
    </edge>
    <edge source="USA" target="LVA">
      <data key="d0">312466</data>
    </edge>
    <edge source="USA" target="LTU">
      <data key="d0">83699</data>
    </edge>
    <edge source="USA" target="MDG">
      <data key="d0">19384</data>
    </edge>
    <edge source="USA" target="MYS">
      <data key="d0">2267669</data>
    </edge>
    <edge source="USA" target="MRT">
      <data key="d0">73800</data>
    </edge>
    <edge source="USA" target="MUS">
      <data key="d0">39936</data>
    </edge>
    <edge source="USA" target="MEX">
      <data key="d0">96683242</data>
    </edge>
    <edge source="USA" target="MAR">
      <data key="d0">774008</data>
    </edge>
    <edge source="USA" target="MOZ">
      <data key="d0">199786</data>
    </edge>
    <edge source="USA" target="OMN">
      <data key="d0">64991</data>
    </edge>
    <edge source="USA" target="NLD">
      <data key="d0">19703551</data>
    </edge>
    <edge source="USA" target="NZL">
      <data key="d0">2991313</data>
    </edge>
    <edge source="USA" target="NIC">
      <data key="d0">3897223</data>
    </edge>
    <edge source="USA" target="NER">
      <data key="d0">16000</data>
    </edge>
    <edge source="USA" target="NOR">
      <data key="d0">783932</data>
    </edge>
    <edge source="USA" target="PAK">
      <data key="d0">107610</data>
    </edge>
    <edge source="USA" target="PAN">
      <data key="d0">15602477</data>
    </edge>
    <edge source="USA" target="PRY">
      <data key="d0">1726253</data>
    </edge>
    <edge source="USA" target="PER">
      <data key="d0">4010977</data>
    </edge>
    <edge source="USA" target="PHL">
      <data key="d0">823652</data>
    </edge>
    <edge source="USA" target="POL">
      <data key="d0">409845</data>
    </edge>
    <edge source="USA" target="PRT">
      <data key="d0">271763</data>
    </edge>
    <edge source="USA" target="ROU">
      <data key="d0">24750</data>
    </edge>
    <edge source="USA" target="RUS">
      <data key="d0">4123812</data>
    </edge>
    <edge source="USA" target="SAU">
      <data key="d0">3400837</data>
    </edge>
    <edge source="USA" target="SEN">
      <data key="d0">410062</data>
    </edge>
    <edge source="USA" target="SRB">
      <data key="d0">28318</data>
    </edge>
    <edge source="USA" target="IND">
      <data key="d0">1557964</data>
    </edge>
    <edge source="USA" target="SGP">
      <data key="d0">13405086</data>
    </edge>
    <edge source="USA" target="VNM">
      <data key="d0">116196291</data>
    </edge>
    <edge source="USA" target="SVN">
      <data key="d0">23998</data>
    </edge>
    <edge source="USA" target="ZAF">
      <data key="d0">2694828</data>
    </edge>
    <edge source="USA" target="ESP">
      <data key="d0">4649238</data>
    </edge>
    <edge source="USA" target="SWE">
      <data key="d0">1330795</data>
    </edge>
    <edge source="USA" target="CHE">
      <data key="d0">6238447</data>
    </edge>
    <edge source="USA" target="THA">
      <data key="d0">2128490</data>
    </edge>
    <edge source="USA" target="TGO">
      <data key="d0">353011</data>
    </edge>
    <edge source="USA" target="ARE">
      <data key="d0">16125018</data>
    </edge>
    <edge source="USA" target="TUN">
      <data key="d0">133618</data>
    </edge>
    <edge source="USA" target="TUR">
      <data key="d0">4198203</data>
    </edge>
    <edge source="USA" target="UGA">
      <data key="d0">74552</data>
    </edge>
    <edge source="USA" target="UKR">
      <data key="d0">1159526</data>
    </edge>
    <edge source="USA" target="EGY">
      <data key="d0">549164</data>
    </edge>
    <edge source="USA" target="GBR">
      <data key="d0">22400170</data>
    </edge>
    <edge source="USA" target="TZA">
      <data key="d0">1936223</data>
    </edge>
    <edge source="USA" target="URY">
      <data key="d0">2991822</data>
    </edge>
    <edge source="URY" target="ARG">
      <data key="d0">229133</data>
    </edge>
    <edge source="URY" target="CHL">
      <data key="d0">107370</data>
    </edge>
    <edge source="URY" target="SWE">
      <data key="d0">15586</data>
    </edge>
    <edge source="URY" target="USA">
      <data key="d0">112526</data>
    </edge>
    <edge source="AUS" target="BRA">
      <data key="d0">13858</data>
    </edge>
    <edge source="AUS" target="CAN">
      <data key="d0">105388</data>
    </edge>
    <edge source="AUS" target="LKA">
      <data key="d0">34066</data>
    </edge>
    <edge source="AUS" target="CHL">
      <data key="d0">48592</data>
    </edge>
    <edge source="AUS" target="CHN">
      <data key="d0">5164202</data>
    </edge>
    <edge source="AUS" target="DNK">
      <data key="d0">344115</data>
    </edge>
    <edge source="AUS" target="FIN">
      <data key="d0">15210</data>
    </edge>
    <edge source="AUS" target="FRA">
      <data key="d0">40687</data>
    </edge>
    <edge source="AUS" target="DEU">
      <data key="d0">709789</data>
    </edge>
    <edge source="AUS" target="GHA">
      <data key="d0">71614</data>
    </edge>
    <edge source="AUS" target="HKG">
      <data key="d0">2649366</data>
    </edge>
    <edge source="AUS" target="IDN">
      <data key="d0">844136</data>
    </edge>
    <edge source="AUS" target="IRL">
      <data key="d0">29486</data>
    </edge>
    <edge source="AUS" target="ISR">
      <data key="d0">1571197</data>
    </edge>
    <edge source="AUS" target="ITA">
      <data key="d0">283665</data>
    </edge>
    <edge source="AUS" target="JPN">
      <data key="d0">320373</data>
    </edge>
    <edge source="AUS" target="KOR">
      <data key="d0">260354</data>
    </edge>
    <edge source="AUS" target="MYS">
      <data key="d0">152077</data>
    </edge>
    <edge source="AUS" target="MAR">
      <data key="d0">155750</data>
    </edge>
    <edge source="AUS" target="MOZ">
      <data key="d0">55728</data>
    </edge>
    <edge source="AUS" target="OMN">
      <data key="d0">43861</data>
    </edge>
    <edge source="AUS" target="NLD">
      <data key="d0">734506</data>
    </edge>
    <edge source="AUS" target="NZL">
      <data key="d0">21759977</data>
    </edge>
    <edge source="AUS" target="NOR">
      <data key="d0">11424</data>
    </edge>
    <edge source="AUS" target="PAK">
      <data key="d0">18072</data>
    </edge>
    <edge source="AUS" target="PHL">
      <data key="d0">224854</data>
    </edge>
    <edge source="AUS" target="POL">
      <data key="d0">204036</data>
    </edge>
    <edge source="AUS" target="IND">
      <data key="d0">296932</data>
    </edge>
    <edge source="AUS" target="SGP">
      <data key="d0">2445891</data>
    </edge>
    <edge source="AUS" target="VNM">
      <data key="d0">75264</data>
    </edge>
    <edge source="AUS" target="ZAF">
      <data key="d0">381191</data>
    </edge>
    <edge source="AUS" target="ESP">
      <data key="d0">14322</data>
    </edge>
    <edge source="AUS" target="SWE">
      <data key="d0">2375063</data>
    </edge>
    <edge source="AUS" target="CHE">
      <data key="d0">115580</data>
    </edge>
    <edge source="AUS" target="THA">
      <data key="d0">130839</data>
    </edge>
    <edge source="AUS" target="ARE">
      <data key="d0">108814</data>
    </edge>
    <edge source="AUS" target="GBR">
      <data key="d0">2046945</data>
    </edge>
    <edge source="AUS" target="TZA">
      <data key="d0">31508</data>
    </edge>
    <edge source="AUS" target="USA">
      <data key="d0">1689879</data>
    </edge>
    <edge source="CAN" target="AUS">
      <data key="d0">1666599</data>
    </edge>
    <edge source="CAN" target="AUT">
      <data key="d0">12153</data>
    </edge>
    <edge source="CAN" target="BEL">
      <data key="d0">194779</data>
    </edge>
    <edge source="CAN" target="BRA">
      <data key="d0">34141</data>
    </edge>
    <edge source="CAN" target="KHM">
      <data key="d0">61309</data>
    </edge>
    <edge source="CAN" target="CHL">
      <data key="d0">1237626</data>
    </edge>
    <edge source="CAN" target="CHN">
      <data key="d0">1589638</data>
    </edge>
    <edge source="CAN" target="COL">
      <data key="d0">64652</data>
    </edge>
    <edge source="CAN" target="CRI">
      <data key="d0">83681</data>
    </edge>
    <edge source="CAN" target="CZE">
      <data key="d0">25802</data>
    </edge>
    <edge source="CAN" target="DNK">
      <data key="d0">81896</data>
    </edge>
    <edge source="CAN" target="ECU">
      <data key="d0">21074</data>
    </edge>
    <edge source="CAN" target="SLV">
      <data key="d0">69055</data>
    </edge>
    <edge source="CAN" target="FIN">
      <data key="d0">178953</data>
    </edge>
    <edge source="CAN" target="FRA">
      <data key="d0">839695</data>
    </edge>
    <edge source="CAN" target="GEO">
      <data key="d0">17279</data>
    </edge>
    <edge source="CAN" target="DEU">
      <data key="d0">353668</data>
    </edge>
    <edge source="CAN" target="GHA">
      <data key="d0">38199</data>
    </edge>
    <edge source="CAN" target="GTM">
      <data key="d0">329187</data>
    </edge>
    <edge source="CAN" target="HND">
      <data key="d0">36762</data>
    </edge>
    <edge source="CAN" target="HKG">
      <data key="d0">1215159</data>
    </edge>
    <edge source="CAN" target="IDN">
      <data key="d0">46798</data>
    </edge>
    <edge source="CAN" target="IRL">
      <data key="d0">43521</data>
    </edge>
    <edge source="CAN" target="ISR">
      <data key="d0">110610</data>
    </edge>
    <edge source="CAN" target="ITA">
      <data key="d0">390527</data>
    </edge>
    <edge source="CAN" target="JAM">
      <data key="d0">10442</data>
    </edge>
    <edge source="CAN" target="JPN">
      <data key="d0">672025</data>
    </edge>
    <edge source="CAN" target="KAZ">
      <data key="d0">12192</data>
    </edge>
    <edge source="CAN" target="KOR">
      <data key="d0">361099</data>
    </edge>
    <edge source="CAN" target="LBN">
      <data key="d0">44611</data>
    </edge>
    <edge source="CAN" target="LVA">
      <data key="d0">100444</data>
    </edge>
    <edge source="CAN" target="MYS">
      <data key="d0">23768</data>
    </edge>
    <edge source="CAN" target="MEX">
      <data key="d0">78415</data>
    </edge>
    <edge source="CAN" target="OMN">
      <data key="d0">16811</data>
    </edge>
    <edge source="CAN" target="NLD">
      <data key="d0">2297744</data>
    </edge>
    <edge source="CAN" target="NZL">
      <data key="d0">66630</data>
    </edge>
    <edge source="CAN" target="NIC">
      <data key="d0">224440</data>
    </edge>
    <edge source="CAN" target="NOR">
      <data key="d0">618947</data>
    </edge>
    <edge source="CAN" target="PAK">
      <data key="d0">113973</data>
    </edge>
    <edge source="CAN" target="PAN">
      <data key="d0">56941</data>
    </edge>
    <edge source="CAN" target="POL">
      <data key="d0">24378</data>
    </edge>
    <edge source="CAN" target="ROU">
      <data key="d0">63240</data>
    </edge>
    <edge source="CAN" target="RUS">
      <data key="d0">1002494</data>
    </edge>
    <edge source="CAN" target="SAU">
      <data key="d0">134545</data>
    </edge>
    <edge source="CAN" target="SEN">
      <data key="d0">76762</data>
    </edge>
    <edge source="CAN" target="IND">
      <data key="d0">34466</data>
    </edge>
    <edge source="CAN" target="SGP">
      <data key="d0">79826</data>
    </edge>
    <edge source="CAN" target="ZAF">
      <data key="d0">29747</data>
    </edge>
    <edge source="CAN" target="ESP">
      <data key="d0">105704</data>
    </edge>
    <edge source="CAN" target="SWE">
      <data key="d0">429434</data>
    </edge>
    <edge source="CAN" target="CHE">
      <data key="d0">231352</data>
    </edge>
    <edge source="CAN" target="THA">
      <data key="d0">11117</data>
    </edge>
    <edge source="CAN" target="TGO">
      <data key="d0">145721</data>
    </edge>
    <edge source="CAN" target="ARE">
      <data key="d0">670414</data>
    </edge>
    <edge source="CAN" target="TUR">
      <data key="d0">19968</data>
    </edge>
    <edge source="CAN" target="UGA">
      <data key="d0">173801</data>
    </edge>
    <edge source="CAN" target="EGY">
      <data key="d0">19367</data>
    </edge>
    <edge source="CAN" target="GBR">
      <data key="d0">958266</data>
    </edge>
    <edge source="CAN" target="TZA">
      <data key="d0">45205</data>
    </edge>
    <edge source="CAN" target="USA">
      <data key="d0">222214857</data>
    </edge>
    <edge source="CAN" target="BFA">
      <data key="d0">178129</data>
    </edge>
    <edge source="CAN" target="URY">
      <data key="d0">97470</data>
    </edge>
    <edge source="LKA" target="AUS">
      <data key="d0">9373532</data>
    </edge>
    <edge source="LKA" target="BEL">
      <data key="d0">54268</data>
    </edge>
    <edge source="LKA" target="CAN">
      <data key="d0">30598</data>
    </edge>
    <edge source="LKA" target="CHN">
      <data key="d0">18384885</data>
    </edge>
    <edge source="LKA" target="FRA">
      <data key="d0">57784</data>
    </edge>
    <edge source="LKA" target="DEU">
      <data key="d0">792482</data>
    </edge>
    <edge source="LKA" target="HKG">
      <data key="d0">1245014</data>
    </edge>
    <edge source="LKA" target="IDN">
      <data key="d0">30368</data>
    </edge>
    <edge source="LKA" target="ISR">
      <data key="d0">34633</data>
    </edge>
    <edge source="LKA" target="ITA">
      <data key="d0">490516</data>
    </edge>
    <edge source="LKA" target="JPN">
      <data key="d0">144177</data>
    </edge>
    <edge source="LKA" target="KOR">
      <data key="d0">631211</data>
    </edge>
    <edge source="LKA" target="LBN">
      <data key="d0">1639567</data>
    </edge>
    <edge source="LKA" target="MYS">
      <data key="d0">59724</data>
    </edge>
    <edge source="LKA" target="PHL">
      <data key="d0">59805</data>
    </edge>
    <edge source="LKA" target="POL">
      <data key="d0">97649</data>
    </edge>
    <edge source="LKA" target="RUS">
      <data key="d0">17063</data>
    </edge>
    <edge source="LKA" target="SAU">
      <data key="d0">78599</data>
    </edge>
    <edge source="LKA" target="IND">
      <data key="d0">74940</data>
    </edge>
    <edge source="LKA" target="SGP">
      <data key="d0">134045</data>
    </edge>
    <edge source="LKA" target="VNM">
      <data key="d0">62004625</data>
    </edge>
    <edge source="LKA" target="ESP">
      <data key="d0">18079</data>
    </edge>
    <edge source="LKA" target="SWE">
      <data key="d0">45200</data>
    </edge>
    <edge source="LKA" target="THA">
      <data key="d0">12421</data>
    </edge>
    <edge source="LKA" target="ARE">
      <data key="d0">1094844</data>
    </edge>
    <edge source="LKA" target="TUR">
      <data key="d0">15999</data>
    </edge>
    <edge source="LKA" target="GBR">
      <data key="d0">15449928</data>
    </edge>
    <edge source="LKA" target="USA">
      <data key="d0">849540</data>
    </edge>
    <edge source="CHN" target="ALB">
      <data key="d0">20948426</data>
    </edge>
    <edge source="CHN" target="DZA">
      <data key="d0">277793486</data>
    </edge>
    <edge source="CHN" target="AZE">
      <data key="d0">17829592</data>
    </edge>
    <edge source="CHN" target="ARG">
      <data key="d0">116211287</data>
    </edge>
    <edge source="CHN" target="AUS">
      <data key="d0">707949964</data>
    </edge>
    <edge source="CHN" target="AUT">
      <data key="d0">20530936</data>
    </edge>
    <edge source="CHN" target="ARM">
      <data key="d0">4263163</data>
    </edge>
    <edge source="CHN" target="BEL">
      <data key="d0">884742522</data>
    </edge>
    <edge source="CHN" target="BOL">
      <data key="d0">7173125</data>
    </edge>
    <edge source="CHN" target="BWA">
      <data key="d0">19853728</data>
    </edge>
    <edge source="CHN" target="BRA">
      <data key="d0">55552126</data>
    </edge>
    <edge source="CHN" target="BGR">
      <data key="d0">20534997</data>
    </edge>
    <edge source="CHN" target="BDI">
      <data key="d0">1961034</data>
    </edge>
    <edge source="CHN" target="BLR">
      <data key="d0">23383208</data>
    </edge>
    <edge source="CHN" target="KHM">
      <data key="d0">47421728</data>
    </edge>
    <edge source="CHN" target="CMR">
      <data key="d0">107900992</data>
    </edge>
    <edge source="CHN" target="CAN">
      <data key="d0">711589229</data>
    </edge>
    <edge source="CHN" target="CAF">
      <data key="d0">658400</data>
    </edge>
    <edge source="CHN" target="LKA">
      <data key="d0">25360904</data>
    </edge>
    <edge source="CHN" target="CHL">
      <data key="d0">704216836</data>
    </edge>
    <edge source="CHN" target="COL">
      <data key="d0">115119019</data>
    </edge>
    <edge source="CHN" target="CRI">
      <data key="d0">30838185</data>
    </edge>
    <edge source="CHN" target="HRV">
      <data key="d0">67306127</data>
    </edge>
    <edge source="CHN" target="CZE">
      <data key="d0">83078424</data>
    </edge>
    <edge source="CHN" target="BEN">
      <data key="d0">97311969</data>
    </edge>
    <edge source="CHN" target="DNK">
      <data key="d0">98275247</data>
    </edge>
    <edge source="CHN" target="ECU">
      <data key="d0">7368343</data>
    </edge>
    <edge source="CHN" target="SLV">
      <data key="d0">33702413</data>
    </edge>
    <edge source="CHN" target="ETH">
      <data key="d0">20403174</data>
    </edge>
    <edge source="CHN" target="EST">
      <data key="d0">9834426</data>
    </edge>
    <edge source="CHN" target="FIN">
      <data key="d0">52401992</data>
    </edge>
    <edge source="CHN" target="FRA">
      <data key="d0">717760642</data>
    </edge>
    <edge source="CHN" target="GEO">
      <data key="d0">24981240</data>
    </edge>
    <edge source="CHN" target="GMB">
      <data key="d0">19120058</data>
    </edge>
    <edge source="CHN" target="PSE">
      <data key="d0">975594</data>
    </edge>
    <edge source="CHN" target="DEU">
      <data key="d0">1778433307</data>
    </edge>
    <edge source="CHN" target="GHA">
      <data key="d0">225868066</data>
    </edge>
    <edge source="CHN" target="GRC">
      <data key="d0">261313353</data>
    </edge>
    <edge source="CHN" target="GTM">
      <data key="d0">64570703</data>
    </edge>
    <edge source="CHN" target="HND">
      <data key="d0">12407766</data>
    </edge>
    <edge source="CHN" target="HKG">
      <data key="d0">1541017320</data>
    </edge>
    <edge source="CHN" target="HUN">
      <data key="d0">20136288</data>
    </edge>
    <edge source="CHN" target="IDN">
      <data key="d0">354291167</data>
    </edge>
    <edge source="CHN" target="IRL">
      <data key="d0">50511592</data>
    </edge>
    <edge source="CHN" target="ISR">
      <data key="d0">238255577</data>
    </edge>
    <edge source="CHN" target="ITA">
      <data key="d0">721178561</data>
    </edge>
    <edge source="CHN" target="CIV">
      <data key="d0">48345569</data>
    </edge>
    <edge source="CHN" target="JAM">
      <data key="d0">24949664</data>
    </edge>
    <edge source="CHN" target="JPN">
      <data key="d0">2301386264</data>
    </edge>
    <edge source="CHN" target="KAZ">
      <data key="d0">1205218696</data>
    </edge>
    <edge source="CHN" target="JOR">
      <data key="d0">134622106</data>
    </edge>
    <edge source="CHN" target="KOR">
      <data key="d0">1019408311</data>
    </edge>
    <edge source="CHN" target="KGZ">
      <data key="d0">919485929</data>
    </edge>
    <edge source="CHN" target="LBN">
      <data key="d0">31755541</data>
    </edge>
    <edge source="CHN" target="LVA">
      <data key="d0">44468539</data>
    </edge>
    <edge source="CHN" target="LTU">
      <data key="d0">27943286</data>
    </edge>
    <edge source="CHN" target="MDG">
      <data key="d0">38225654</data>
    </edge>
    <edge source="CHN" target="MWI">
      <data key="d0">10605560</data>
    </edge>
    <edge source="CHN" target="MYS">
      <data key="d0">784861916</data>
    </edge>
    <edge source="CHN" target="MRT">
      <data key="d0">58002697</data>
    </edge>
    <edge source="CHN" target="MUS">
      <data key="d0">25289130</data>
    </edge>
    <edge source="CHN" target="MEX">
      <data key="d0">246977983</data>
    </edge>
    <edge source="CHN" target="MDA">
      <data key="d0">2097781</data>
    </edge>
    <edge source="CHN" target="MAR">
      <data key="d0">66933948</data>
    </edge>
    <edge source="CHN" target="MOZ">
      <data key="d0">80620674</data>
    </edge>
    <edge source="CHN" target="OMN">
      <data key="d0">26334132</data>
    </edge>
    <edge source="CHN" target="NAM">
      <data key="d0">9123876</data>
    </edge>
    <edge source="CHN" target="NLD">
      <data key="d0">922846382</data>
    </edge>
    <edge source="CHN" target="NZL">
      <data key="d0">92395826</data>
    </edge>
    <edge source="CHN" target="NIC">
      <data key="d0">6150558</data>
    </edge>
    <edge source="CHN" target="NER">
      <data key="d0">4161770</data>
    </edge>
    <edge source="CHN" target="NOR">
      <data key="d0">42794179</data>
    </edge>
    <edge source="CHN" target="PAK">
      <data key="d0">363956886</data>
    </edge>
    <edge source="CHN" target="PAN">
      <data key="d0">429760050</data>
    </edge>
    <edge source="CHN" target="PRY">
      <data key="d0">5673877</data>
    </edge>
    <edge source="CHN" target="PER">
      <data key="d0">135665461</data>
    </edge>
    <edge source="CHN" target="PHL">
      <data key="d0">871877124</data>
    </edge>
    <edge source="CHN" target="POL">
      <data key="d0">354456589</data>
    </edge>
    <edge source="CHN" target="PRT">
      <data key="d0">71983490</data>
    </edge>
    <edge source="CHN" target="ROU">
      <data key="d0">76732552</data>
    </edge>
    <edge source="CHN" target="RUS">
      <data key="d0">1904268662</data>
    </edge>
    <edge source="CHN" target="SAU">
      <data key="d0">362677967</data>
    </edge>
    <edge source="CHN" target="SEN">
      <data key="d0">75059509</data>
    </edge>
    <edge source="CHN" target="SRB">
      <data key="d0">12200534</data>
    </edge>
    <edge source="CHN" target="IND">
      <data key="d0">580151464</data>
    </edge>
    <edge source="CHN" target="SGP">
      <data key="d0">532470957</data>
    </edge>
    <edge source="CHN" target="SVK">
      <data key="d0">29831759</data>
    </edge>
    <edge source="CHN" target="VNM">
      <data key="d0">860196320</data>
    </edge>
    <edge source="CHN" target="SVN">
      <data key="d0">56078587</data>
    </edge>
    <edge source="CHN" target="ZAF">
      <data key="d0">542749005</data>
    </edge>
    <edge source="CHN" target="ZWE">
      <data key="d0">8041711</data>
    </edge>
    <edge source="CHN" target="ESP">
      <data key="d0">917482616</data>
    </edge>
    <edge source="CHN" target="SWE">
      <data key="d0">140301057</data>
    </edge>
    <edge source="CHN" target="CHE">
      <data key="d0">81158866</data>
    </edge>
    <edge source="CHN" target="THA">
      <data key="d0">303426018</data>
    </edge>
    <edge source="CHN" target="TGO">
      <data key="d0">87918117</data>
    </edge>
    <edge source="CHN" target="ARE">
      <data key="d0">1013091544</data>
    </edge>
    <edge source="CHN" target="TUN">
      <data key="d0">19336522</data>
    </edge>
    <edge source="CHN" target="TUR">
      <data key="d0">148323009</data>
    </edge>
    <edge source="CHN" target="UGA">
      <data key="d0">63946512</data>
    </edge>
    <edge source="CHN" target="UKR">
      <data key="d0">194027828</data>
    </edge>
    <edge source="CHN" target="MKD">
      <data key="d0">389284</data>
    </edge>
    <edge source="CHN" target="EGY">
      <data key="d0">189800116</data>
    </edge>
    <edge source="CHN" target="GBR">
      <data key="d0">2748796905</data>
    </edge>
    <edge source="CHN" target="TZA">
      <data key="d0">211724150</data>
    </edge>
    <edge source="CHN" target="USA">
      <data key="d0">12154380735</data>
    </edge>
    <edge source="CHN" target="BFA">
      <data key="d0">4516749</data>
    </edge>
    <edge source="CHN" target="URY">
      <data key="d0">52413779</data>
    </edge>
    <edge source="DNK" target="ALB">
      <data key="d0">25449</data>
    </edge>
    <edge source="DNK" target="DZA">
      <data key="d0">27730</data>
    </edge>
    <edge source="DNK" target="AZE">
      <data key="d0">155075</data>
    </edge>
    <edge source="DNK" target="ARG">
      <data key="d0">50601</data>
    </edge>
    <edge source="DNK" target="AUS">
      <data key="d0">804132</data>
    </edge>
    <edge source="DNK" target="AUT">
      <data key="d0">5847900</data>
    </edge>
    <edge source="DNK" target="ARM">
      <data key="d0">213203</data>
    </edge>
    <edge source="DNK" target="BEL">
      <data key="d0">6857271</data>
    </edge>
    <edge source="DNK" target="BGR">
      <data key="d0">410470</data>
    </edge>
    <edge source="DNK" target="BLR">
      <data key="d0">27448</data>
    </edge>
    <edge source="DNK" target="KHM">
      <data key="d0">24012</data>
    </edge>
    <edge source="DNK" target="CAN">
      <data key="d0">1194868</data>
    </edge>
    <edge source="DNK" target="CHL">
      <data key="d0">61171</data>
    </edge>
    <edge source="DNK" target="CHN">
      <data key="d0">681493</data>
    </edge>
    <edge source="DNK" target="COL">
      <data key="d0">16717</data>
    </edge>
    <edge source="DNK" target="HRV">
      <data key="d0">169887</data>
    </edge>
    <edge source="DNK" target="CZE">
      <data key="d0">617273</data>
    </edge>
    <edge source="DNK" target="ETH">
      <data key="d0">262821</data>
    </edge>
    <edge source="DNK" target="EST">
      <data key="d0">485953</data>
    </edge>
    <edge source="DNK" target="FIN">
      <data key="d0">27754592</data>
    </edge>
    <edge source="DNK" target="FRA">
      <data key="d0">14828558</data>
    </edge>
    <edge source="DNK" target="GEO">
      <data key="d0">667728</data>
    </edge>
    <edge source="DNK" target="DEU">
      <data key="d0">122936368</data>
    </edge>
    <edge source="DNK" target="GHA">
      <data key="d0">85567</data>
    </edge>
    <edge source="DNK" target="GRC">
      <data key="d0">685738</data>
    </edge>
    <edge source="DNK" target="HND">
      <data key="d0">18508</data>
    </edge>
    <edge source="DNK" target="HKG">
      <data key="d0">995307</data>
    </edge>
    <edge source="DNK" target="HUN">
      <data key="d0">298940</data>
    </edge>
    <edge source="DNK" target="IDN">
      <data key="d0">127319</data>
    </edge>
    <edge source="DNK" target="IRL">
      <data key="d0">3221339</data>
    </edge>
    <edge source="DNK" target="ISR">
      <data key="d0">901868</data>
    </edge>
    <edge source="DNK" target="ITA">
      <data key="d0">7628617</data>
    </edge>
    <edge source="DNK" target="JPN">
      <data key="d0">544400</data>
    </edge>
    <edge source="DNK" target="KAZ">
      <data key="d0">21205</data>
    </edge>
    <edge source="DNK" target="JOR">
      <data key="d0">372926</data>
    </edge>
    <edge source="DNK" target="KOR">
      <data key="d0">211694</data>
    </edge>
    <edge source="DNK" target="KGZ">
      <data key="d0">171349</data>
    </edge>
    <edge source="DNK" target="LBN">
      <data key="d0">154873</data>
    </edge>
    <edge source="DNK" target="LVA">
      <data key="d0">1337586</data>
    </edge>
    <edge source="DNK" target="LTU">
      <data key="d0">460965</data>
    </edge>
    <edge source="DNK" target="MYS">
      <data key="d0">55405</data>
    </edge>
    <edge source="DNK" target="MUS">
      <data key="d0">11508</data>
    </edge>
    <edge source="DNK" target="MEX">
      <data key="d0">91029</data>
    </edge>
    <edge source="DNK" target="MDA">
      <data key="d0">837392</data>
    </edge>
    <edge source="DNK" target="NLD">
      <data key="d0">55949759</data>
    </edge>
    <edge source="DNK" target="NZL">
      <data key="d0">245567</data>
    </edge>
    <edge source="DNK" target="NOR">
      <data key="d0">96869911</data>
    </edge>
    <edge source="DNK" target="PER">
      <data key="d0">24026</data>
    </edge>
    <edge source="DNK" target="POL">
      <data key="d0">9307723</data>
    </edge>
    <edge source="DNK" target="PRT">
      <data key="d0">842723</data>
    </edge>
    <edge source="DNK" target="ROU">
      <data key="d0">627786</data>
    </edge>
    <edge source="DNK" target="RUS">
      <data key="d0">1428047</data>
    </edge>
    <edge source="DNK" target="SAU">
      <data key="d0">336697</data>
    </edge>
    <edge source="DNK" target="SRB">
      <data key="d0">307185</data>
    </edge>
    <edge source="DNK" target="IND">
      <data key="d0">194855</data>
    </edge>
    <edge source="DNK" target="SGP">
      <data key="d0">116231</data>
    </edge>
    <edge source="DNK" target="SVK">
      <data key="d0">195059</data>
    </edge>
    <edge source="DNK" target="VNM">
      <data key="d0">27235</data>
    </edge>
    <edge source="DNK" target="SVN">
      <data key="d0">314854</data>
    </edge>
    <edge source="DNK" target="ZAF">
      <data key="d0">449097</data>
    </edge>
    <edge source="DNK" target="ESP">
      <data key="d0">8177346</data>
    </edge>
    <edge source="DNK" target="SWE">
      <data key="d0">129818087</data>
    </edge>
    <edge source="DNK" target="CHE">
      <data key="d0">6292667</data>
    </edge>
    <edge source="DNK" target="THA">
      <data key="d0">70372</data>
    </edge>
    <edge source="DNK" target="ARE">
      <data key="d0">1568115</data>
    </edge>
    <edge source="DNK" target="TUR">
      <data key="d0">2644697</data>
    </edge>
    <edge source="DNK" target="UGA">
      <data key="d0">43414</data>
    </edge>
    <edge source="DNK" target="UKR">
      <data key="d0">2432061</data>
    </edge>
    <edge source="DNK" target="MKD">
      <data key="d0">63206</data>
    </edge>
    <edge source="DNK" target="EGY">
      <data key="d0">459994</data>
    </edge>
    <edge source="DNK" target="GBR">
      <data key="d0">24147780</data>
    </edge>
    <edge source="DNK" target="TZA">
      <data key="d0">10112</data>
    </edge>
    <edge source="DNK" target="USA">
      <data key="d0">5245795</data>
    </edge>
    <edge source="FIN" target="AUS">
      <data key="d0">76064</data>
    </edge>
    <edge source="FIN" target="AUT">
      <data key="d0">2605658</data>
    </edge>
    <edge source="FIN" target="BEL">
      <data key="d0">1658649</data>
    </edge>
    <edge source="FIN" target="BGR">
      <data key="d0">56195</data>
    </edge>
    <edge source="FIN" target="BLR">
      <data key="d0">10791</data>
    </edge>
    <edge source="FIN" target="CAN">
      <data key="d0">675238</data>
    </edge>
    <edge source="FIN" target="CHN">
      <data key="d0">80352</data>
    </edge>
    <edge source="FIN" target="HRV">
      <data key="d0">32340</data>
    </edge>
    <edge source="FIN" target="CZE">
      <data key="d0">117840</data>
    </edge>
    <edge source="FIN" target="DNK">
      <data key="d0">1852203</data>
    </edge>
    <edge source="FIN" target="EST">
      <data key="d0">6546787</data>
    </edge>
    <edge source="FIN" target="FRA">
      <data key="d0">1163329</data>
    </edge>
    <edge source="FIN" target="DEU">
      <data key="d0">4020637</data>
    </edge>
    <edge source="FIN" target="HKG">
      <data key="d0">192701</data>
    </edge>
    <edge source="FIN" target="HUN">
      <data key="d0">32437</data>
    </edge>
    <edge source="FIN" target="IDN">
      <data key="d0">336343</data>
    </edge>
    <edge source="FIN" target="IRL">
      <data key="d0">482915</data>
    </edge>
    <edge source="FIN" target="ISR">
      <data key="d0">29497</data>
    </edge>
    <edge source="FIN" target="ITA">
      <data key="d0">222332</data>
    </edge>
    <edge source="FIN" target="JPN">
      <data key="d0">107102</data>
    </edge>
    <edge source="FIN" target="KAZ">
      <data key="d0">62419</data>
    </edge>
    <edge source="FIN" target="KOR">
      <data key="d0">64067</data>
    </edge>
    <edge source="FIN" target="KGZ">
      <data key="d0">23786</data>
    </edge>
    <edge source="FIN" target="LBN">
      <data key="d0">22091</data>
    </edge>
    <edge source="FIN" target="LVA">
      <data key="d0">2444401</data>
    </edge>
    <edge source="FIN" target="LTU">
      <data key="d0">2642280</data>
    </edge>
    <edge source="FIN" target="MDA">
      <data key="d0">16517</data>
    </edge>
    <edge source="FIN" target="NLD">
      <data key="d0">579941</data>
    </edge>
    <edge source="FIN" target="NZL">
      <data key="d0">11668</data>
    </edge>
    <edge source="FIN" target="NOR">
      <data key="d0">9568597</data>
    </edge>
    <edge source="FIN" target="PRY">
      <data key="d0">14239</data>
    </edge>
    <edge source="FIN" target="POL">
      <data key="d0">202703</data>
    </edge>
    <edge source="FIN" target="PRT">
      <data key="d0">157192</data>
    </edge>
    <edge source="FIN" target="ROU">
      <data key="d0">13159</data>
    </edge>
    <edge source="FIN" target="RUS">
      <data key="d0">16354820</data>
    </edge>
    <edge source="FIN" target="SRB">
      <data key="d0">84578</data>
    </edge>
    <edge source="FIN" target="IND">
      <data key="d0">74678</data>
    </edge>
    <edge source="FIN" target="SGP">
      <data key="d0">33821</data>
    </edge>
    <edge source="FIN" target="SVK">
      <data key="d0">166756</data>
    </edge>
    <edge source="FIN" target="VNM">
      <data key="d0">97239</data>
    </edge>
    <edge source="FIN" target="SVN">
      <data key="d0">358181</data>
    </edge>
    <edge source="FIN" target="ZAF">
      <data key="d0">95352</data>
    </edge>
    <edge source="FIN" target="ESP">
      <data key="d0">105993</data>
    </edge>
    <edge source="FIN" target="SWE">
      <data key="d0">59049331</data>
    </edge>
    <edge source="FIN" target="CHE">
      <data key="d0">335817</data>
    </edge>
    <edge source="FIN" target="THA">
      <data key="d0">19585</data>
    </edge>
    <edge source="FIN" target="ARE">
      <data key="d0">61721</data>
    </edge>
    <edge source="FIN" target="TUR">
      <data key="d0">28570</data>
    </edge>
    <edge source="FIN" target="UKR">
      <data key="d0">103361</data>
    </edge>
    <edge source="FIN" target="GBR">
      <data key="d0">2109492</data>
    </edge>
    <edge source="FIN" target="USA">
      <data key="d0">292689</data>
    </edge>
    <edge source="FIN" target="URY">
      <data key="d0">63273</data>
    </edge>
    <edge source="GHA" target="CIV">
      <data key="d0">134228</data>
    </edge>
    <edge source="GHA" target="MOZ">
      <data key="d0">45610</data>
    </edge>
    <edge source="GHA" target="ZAF">
      <data key="d0">60658</data>
    </edge>
    <edge source="GHA" target="BFA">
      <data key="d0">171035</data>
    </edge>
    <edge source="HKG" target="ALB">
      <data key="d0">381685</data>
    </edge>
    <edge source="HKG" target="DZA">
      <data key="d0">22510</data>
    </edge>
    <edge source="HKG" target="AZE">
      <data key="d0">276622</data>
    </edge>
    <edge source="HKG" target="ARG">
      <data key="d0">10515269</data>
    </edge>
    <edge source="HKG" target="AUS">
      <data key="d0">104336603</data>
    </edge>
    <edge source="HKG" target="AUT">
      <data key="d0">7831574</data>
    </edge>
    <edge source="HKG" target="ARM">
      <data key="d0">17747</data>
    </edge>
    <edge source="HKG" target="BEL">
      <data key="d0">19600786</data>
    </edge>
    <edge source="HKG" target="BOL">
      <data key="d0">169225</data>
    </edge>
    <edge source="HKG" target="BRA">
      <data key="d0">6019289</data>
    </edge>
    <edge source="HKG" target="BGR">
      <data key="d0">45990</data>
    </edge>
    <edge source="HKG" target="KHM">
      <data key="d0">9368749</data>
    </edge>
    <edge source="HKG" target="CAN">
      <data key="d0">85447755</data>
    </edge>
    <edge source="HKG" target="LKA">
      <data key="d0">1201815</data>
    </edge>
    <edge source="HKG" target="CHL">
      <data key="d0">40167211</data>
    </edge>
    <edge source="HKG" target="CHN">
      <data key="d0">450033617</data>
    </edge>
    <edge source="HKG" target="COL">
      <data key="d0">3974275</data>
    </edge>
    <edge source="HKG" target="CRI">
      <data key="d0">1008161</data>
    </edge>
    <edge source="HKG" target="HRV">
      <data key="d0">1111798</data>
    </edge>
    <edge source="HKG" target="CZE">
      <data key="d0">860351</data>
    </edge>
    <edge source="HKG" target="DNK">
      <data key="d0">6597788</data>
    </edge>
    <edge source="HKG" target="ECU">
      <data key="d0">667221</data>
    </edge>
    <edge source="HKG" target="SLV">
      <data key="d0">4628284</data>
    </edge>
    <edge source="HKG" target="ETH">
      <data key="d0">374507</data>
    </edge>
    <edge source="HKG" target="EST">
      <data key="d0">435068</data>
    </edge>
    <edge source="HKG" target="FIN">
      <data key="d0">781279</data>
    </edge>
    <edge source="HKG" target="FRA">
      <data key="d0">29569441</data>
    </edge>
    <edge source="HKG" target="GEO">
      <data key="d0">292499</data>
    </edge>
    <edge source="HKG" target="DEU">
      <data key="d0">99502136</data>
    </edge>
    <edge source="HKG" target="GHA">
      <data key="d0">213840</data>
    </edge>
    <edge source="HKG" target="GRC">
      <data key="d0">1946940</data>
    </edge>
    <edge source="HKG" target="GTM">
      <data key="d0">294474</data>
    </edge>
    <edge source="HKG" target="HND">
      <data key="d0">689915</data>
    </edge>
    <edge source="HKG" target="HUN">
      <data key="d0">662950</data>
    </edge>
    <edge source="HKG" target="IDN">
      <data key="d0">28213529</data>
    </edge>
    <edge source="HKG" target="IRL">
      <data key="d0">41971</data>
    </edge>
    <edge source="HKG" target="ISR">
      <data key="d0">15660528</data>
    </edge>
    <edge source="HKG" target="ITA">
      <data key="d0">59558570</data>
    </edge>
    <edge source="HKG" target="JPN">
      <data key="d0">183572102</data>
    </edge>
    <edge source="HKG" target="KAZ">
      <data key="d0">265582</data>
    </edge>
    <edge source="HKG" target="JOR">
      <data key="d0">314221</data>
    </edge>
    <edge source="HKG" target="KOR">
      <data key="d0">58596521</data>
    </edge>
    <edge source="HKG" target="LBN">
      <data key="d0">6660759</data>
    </edge>
    <edge source="HKG" target="LVA">
      <data key="d0">274217</data>
    </edge>
    <edge source="HKG" target="LTU">
      <data key="d0">102765</data>
    </edge>
    <edge source="HKG" target="MYS">
      <data key="d0">14016427</data>
    </edge>
    <edge source="HKG" target="MUS">
      <data key="d0">213637</data>
    </edge>
    <edge source="HKG" target="MEX">
      <data key="d0">53936813</data>
    </edge>
    <edge source="HKG" target="MDA">
      <data key="d0">671430</data>
    </edge>
    <edge source="HKG" target="MAR">
      <data key="d0">315124</data>
    </edge>
    <edge source="HKG" target="OMN">
      <data key="d0">50959</data>
    </edge>
    <edge source="HKG" target="NLD">
      <data key="d0">99483033</data>
    </edge>
    <edge source="HKG" target="NZL">
      <data key="d0">9594635</data>
    </edge>
    <edge source="HKG" target="NOR">
      <data key="d0">3453961</data>
    </edge>
    <edge source="HKG" target="PAK">
      <data key="d0">683723</data>
    </edge>
    <edge source="HKG" target="PAN">
      <data key="d0">18578694</data>
    </edge>
    <edge source="HKG" target="PRY">
      <data key="d0">1517445</data>
    </edge>
    <edge source="HKG" target="PER">
      <data key="d0">4737170</data>
    </edge>
    <edge source="HKG" target="PHL">
      <data key="d0">42992654</data>
    </edge>
    <edge source="HKG" target="POL">
      <data key="d0">2096374</data>
    </edge>
    <edge source="HKG" target="PRT">
      <data key="d0">2382754</data>
    </edge>
    <edge source="HKG" target="ROU">
      <data key="d0">182613</data>
    </edge>
    <edge source="HKG" target="RUS">
      <data key="d0">9868488</data>
    </edge>
    <edge source="HKG" target="SAU">
      <data key="d0">7877765</data>
    </edge>
    <edge source="HKG" target="SRB">
      <data key="d0">1438340</data>
    </edge>
    <edge source="HKG" target="IND">
      <data key="d0">36410491</data>
    </edge>
    <edge source="HKG" target="SGP">
      <data key="d0">45035075</data>
    </edge>
    <edge source="HKG" target="SVK">
      <data key="d0">229719</data>
    </edge>
    <edge source="HKG" target="VNM">
      <data key="d0">79770107</data>
    </edge>
    <edge source="HKG" target="SVN">
      <data key="d0">787542</data>
    </edge>
    <edge source="HKG" target="ZAF">
      <data key="d0">17674113</data>
    </edge>
    <edge source="HKG" target="ESP">
      <data key="d0">26565852</data>
    </edge>
    <edge source="HKG" target="SWE">
      <data key="d0">6530078</data>
    </edge>
    <edge source="HKG" target="CHE">
      <data key="d0">16616782</data>
    </edge>
    <edge source="HKG" target="THA">
      <data key="d0">12202246</data>
    </edge>
    <edge source="HKG" target="ARE">
      <data key="d0">72104192</data>
    </edge>
    <edge source="HKG" target="TUN">
      <data key="d0">331792</data>
    </edge>
    <edge source="HKG" target="TUR">
      <data key="d0">18381209</data>
    </edge>
    <edge source="HKG" target="UGA">
      <data key="d0">122900</data>
    </edge>
    <edge source="HKG" target="UKR">
      <data key="d0">2539497</data>
    </edge>
    <edge source="HKG" target="EGY">
      <data key="d0">647852</data>
    </edge>
    <edge source="HKG" target="GBR">
      <data key="d0">89863956</data>
    </edge>
    <edge source="HKG" target="USA">
      <data key="d0">943313392</data>
    </edge>
    <edge source="HKG" target="URY">
      <data key="d0">3328520</data>
    </edge>
    <edge source="IDN" target="DZA">
      <data key="d0">162169</data>
    </edge>
    <edge source="IDN" target="ARG">
      <data key="d0">42123396</data>
    </edge>
    <edge source="IDN" target="AUS">
      <data key="d0">97062238</data>
    </edge>
    <edge source="IDN" target="AUT">
      <data key="d0">4881969</data>
    </edge>
    <edge source="IDN" target="BEL">
      <data key="d0">340685561</data>
    </edge>
    <edge source="IDN" target="BOL">
      <data key="d0">27281</data>
    </edge>
    <edge source="IDN" target="BRA">
      <data key="d0">57927550</data>
    </edge>
    <edge source="IDN" target="BGR">
      <data key="d0">767549</data>
    </edge>
    <edge source="IDN" target="KHM">
      <data key="d0">3952334</data>
    </edge>
    <edge source="IDN" target="CAN">
      <data key="d0">76101119</data>
    </edge>
    <edge source="IDN" target="LKA">
      <data key="d0">16152</data>
    </edge>
    <edge source="IDN" target="CHL">
      <data key="d0">45587002</data>
    </edge>
    <edge source="IDN" target="CHN">
      <data key="d0">391623027</data>
    </edge>
    <edge source="IDN" target="COL">
      <data key="d0">10330025</data>
    </edge>
    <edge source="IDN" target="CRI">
      <data key="d0">140459</data>
    </edge>
    <edge source="IDN" target="HRV">
      <data key="d0">1143137</data>
    </edge>
    <edge source="IDN" target="CZE">
      <data key="d0">3333171</data>
    </edge>
    <edge source="IDN" target="DNK">
      <data key="d0">68750934</data>
    </edge>
    <edge source="IDN" target="ECU">
      <data key="d0">186386</data>
    </edge>
    <edge source="IDN" target="SLV">
      <data key="d0">164668</data>
    </edge>
    <edge source="IDN" target="FIN">
      <data key="d0">20077504</data>
    </edge>
    <edge source="IDN" target="FRA">
      <data key="d0">81824561</data>
    </edge>
    <edge source="IDN" target="DEU">
      <data key="d0">325121142</data>
    </edge>
    <edge source="IDN" target="GRC">
      <data key="d0">15623212</data>
    </edge>
    <edge source="IDN" target="HKG">
      <data key="d0">56047667</data>
    </edge>
    <edge source="IDN" target="HUN">
      <data key="d0">681040</data>
    </edge>
    <edge source="IDN" target="IRL">
      <data key="d0">2320487</data>
    </edge>
    <edge source="IDN" target="ISR">
      <data key="d0">10053759</data>
    </edge>
    <edge source="IDN" target="ITA">
      <data key="d0">133285016</data>
    </edge>
    <edge source="IDN" target="JPN">
      <data key="d0">305028235</data>
    </edge>
    <edge source="IDN" target="JOR">
      <data key="d0">17120</data>
    </edge>
    <edge source="IDN" target="KOR">
      <data key="d0">179693578</data>
    </edge>
    <edge source="IDN" target="LBN">
      <data key="d0">596792</data>
    </edge>
    <edge source="IDN" target="LVA">
      <data key="d0">12867</data>
    </edge>
    <edge source="IDN" target="MDG">
      <data key="d0">103301</data>
    </edge>
    <edge source="IDN" target="MYS">
      <data key="d0">19193698</data>
    </edge>
    <edge source="IDN" target="MRT">
      <data key="d0">26972</data>
    </edge>
    <edge source="IDN" target="MUS">
      <data key="d0">643166</data>
    </edge>
    <edge source="IDN" target="MEX">
      <data key="d0">85474961</data>
    </edge>
    <edge source="IDN" target="MAR">
      <data key="d0">521095</data>
    </edge>
    <edge source="IDN" target="MOZ">
      <data key="d0">17127</data>
    </edge>
    <edge source="IDN" target="OMN">
      <data key="d0">98790</data>
    </edge>
    <edge source="IDN" target="NLD">
      <data key="d0">196310716</data>
    </edge>
    <edge source="IDN" target="NZL">
      <data key="d0">10041166</data>
    </edge>
    <edge source="IDN" target="NOR">
      <data key="d0">3255870</data>
    </edge>
    <edge source="IDN" target="PAK">
      <data key="d0">631091</data>
    </edge>
    <edge source="IDN" target="PAN">
      <data key="d0">31664869</data>
    </edge>
    <edge source="IDN" target="PRY">
      <data key="d0">745785</data>
    </edge>
    <edge source="IDN" target="PER">
      <data key="d0">24143799</data>
    </edge>
    <edge source="IDN" target="PHL">
      <data key="d0">10855879</data>
    </edge>
    <edge source="IDN" target="POL">
      <data key="d0">27255513</data>
    </edge>
    <edge source="IDN" target="PRT">
      <data key="d0">30503174</data>
    </edge>
    <edge source="IDN" target="ROU">
      <data key="d0">1017588</data>
    </edge>
    <edge source="IDN" target="RUS">
      <data key="d0">46412875</data>
    </edge>
    <edge source="IDN" target="SAU">
      <data key="d0">1117349</data>
    </edge>
    <edge source="IDN" target="SEN">
      <data key="d0">21925</data>
    </edge>
    <edge source="IDN" target="SRB">
      <data key="d0">433313</data>
    </edge>
    <edge source="IDN" target="IND">
      <data key="d0">13851373</data>
    </edge>
    <edge source="IDN" target="SGP">
      <data key="d0">60403144</data>
    </edge>
    <edge source="IDN" target="SVK">
      <data key="d0">10935223</data>
    </edge>
    <edge source="IDN" target="VNM">
      <data key="d0">8844850</data>
    </edge>
    <edge source="IDN" target="SVN">
      <data key="d0">2898655</data>
    </edge>
    <edge source="IDN" target="ZAF">
      <data key="d0">40865011</data>
    </edge>
    <edge source="IDN" target="ESP">
      <data key="d0">35585603</data>
    </edge>
    <edge source="IDN" target="SWE">
      <data key="d0">13554519</data>
    </edge>
    <edge source="IDN" target="CHE">
      <data key="d0">5314545</data>
    </edge>
    <edge source="IDN" target="THA">
      <data key="d0">25013017</data>
    </edge>
    <edge source="IDN" target="TGO">
      <data key="d0">59076</data>
    </edge>
    <edge source="IDN" target="ARE">
      <data key="d0">41117411</data>
    </edge>
    <edge source="IDN" target="TUN">
      <data key="d0">38419</data>
    </edge>
    <edge source="IDN" target="TUR">
      <data key="d0">28476276</data>
    </edge>
    <edge source="IDN" target="UGA">
      <data key="d0">94336</data>
    </edge>
    <edge source="IDN" target="UKR">
      <data key="d0">3891296</data>
    </edge>
    <edge source="IDN" target="EGY">
      <data key="d0">1122391</data>
    </edge>
    <edge source="IDN" target="GBR">
      <data key="d0">228697450</data>
    </edge>
    <edge source="IDN" target="USA">
      <data key="d0">1296987413</data>
    </edge>
    <edge source="IDN" target="URY">
      <data key="d0">5559137</data>
    </edge>
    <edge source="IRL" target="AUS">
      <data key="d0">112605</data>
    </edge>
    <edge source="IRL" target="BEL">
      <data key="d0">17538</data>
    </edge>
    <edge source="IRL" target="BWA">
      <data key="d0">17428</data>
    </edge>
    <edge source="IRL" target="CAN">
      <data key="d0">108373</data>
    </edge>
    <edge source="IRL" target="CHN">
      <data key="d0">172469</data>
    </edge>
    <edge source="IRL" target="CZE">
      <data key="d0">55256</data>
    </edge>
    <edge source="IRL" target="BEN">
      <data key="d0">49797</data>
    </edge>
    <edge source="IRL" target="FRA">
      <data key="d0">15506413</data>
    </edge>
    <edge source="IRL" target="DEU">
      <data key="d0">488797</data>
    </edge>
    <edge source="IRL" target="GRC">
      <data key="d0">18863</data>
    </edge>
    <edge source="IRL" target="HKG">
      <data key="d0">34294</data>
    </edge>
    <edge source="IRL" target="ITA">
      <data key="d0">1774048</data>
    </edge>
    <edge source="IRL" target="JPN">
      <data key="d0">55527</data>
    </edge>
    <edge source="IRL" target="NLD">
      <data key="d0">2155008</data>
    </edge>
    <edge source="IRL" target="PRT">
      <data key="d0">173286</data>
    </edge>
    <edge source="IRL" target="ESP">
      <data key="d0">3825114</data>
    </edge>
    <edge source="IRL" target="SWE">
      <data key="d0">26924</data>
    </edge>
    <edge source="IRL" target="TGO">
      <data key="d0">102857</data>
    </edge>
    <edge source="IRL" target="GBR">
      <data key="d0">26327376</data>
    </edge>
    <edge source="IRL" target="USA">
      <data key="d0">1340407</data>
    </edge>
    <edge source="ISR" target="AUS">
      <data key="d0">2690000</data>
    </edge>
    <edge source="ISR" target="CAN">
      <data key="d0">4466000</data>
    </edge>
    <edge source="ISR" target="CHN">
      <data key="d0">40000</data>
    </edge>
    <edge source="ISR" target="CZE">
      <data key="d0">92000</data>
    </edge>
    <edge source="ISR" target="DNK">
      <data key="d0">37000</data>
    </edge>
    <edge source="ISR" target="ETH">
      <data key="d0">13000</data>
    </edge>
    <edge source="ISR" target="FRA">
      <data key="d0">45000</data>
    </edge>
    <edge source="ISR" target="DEU">
      <data key="d0">1281000</data>
    </edge>
    <edge source="ISR" target="GHA">
      <data key="d0">18000</data>
    </edge>
    <edge source="ISR" target="HKG">
      <data key="d0">81000</data>
    </edge>
    <edge source="ISR" target="ITA">
      <data key="d0">22000</data>
    </edge>
    <edge source="ISR" target="JPN">
      <data key="d0">839000</data>
    </edge>
    <edge source="ISR" target="JOR">
      <data key="d0">69000</data>
    </edge>
    <edge source="ISR" target="KOR">
      <data key="d0">206000</data>
    </edge>
    <edge source="ISR" target="LVA">
      <data key="d0">164000</data>
    </edge>
    <edge source="ISR" target="LTU">
      <data key="d0">13000</data>
    </edge>
    <edge source="ISR" target="NLD">
      <data key="d0">300000</data>
    </edge>
    <edge source="ISR" target="NZL">
      <data key="d0">117000</data>
    </edge>
    <edge source="ISR" target="POL">
      <data key="d0">67000</data>
    </edge>
    <edge source="ISR" target="ROU">
      <data key="d0">34000</data>
    </edge>
    <edge source="ISR" target="RUS">
      <data key="d0">47000</data>
    </edge>
    <edge source="ISR" target="SGP">
      <data key="d0">519000</data>
    </edge>
    <edge source="ISR" target="ESP">
      <data key="d0">304000</data>
    </edge>
    <edge source="ISR" target="CHE">
      <data key="d0">11000</data>
    </edge>
    <edge source="ISR" target="UKR">
      <data key="d0">19000</data>
    </edge>
    <edge source="ISR" target="GBR">
      <data key="d0">722000</data>
    </edge>
    <edge source="ISR" target="USA">
      <data key="d0">27944000</data>
    </edge>
    <edge source="KOR" target="DZA">
      <data key="d0">49049</data>
    </edge>
    <edge source="KOR" target="ARG">
      <data key="d0">26706</data>
    </edge>
    <edge source="KOR" target="AUS">
      <data key="d0">789619</data>
    </edge>
    <edge source="KOR" target="AUT">
      <data key="d0">556478</data>
    </edge>
    <edge source="KOR" target="BEL">
      <data key="d0">41137</data>
    </edge>
    <edge source="KOR" target="BRA">
      <data key="d0">347331</data>
    </edge>
    <edge source="KOR" target="BGR">
      <data key="d0">12283</data>
    </edge>
    <edge source="KOR" target="KHM">
      <data key="d0">5013746</data>
    </edge>
    <edge source="KOR" target="CMR">
      <data key="d0">128731</data>
    </edge>
    <edge source="KOR" target="CAN">
      <data key="d0">1080704</data>
    </edge>
    <edge source="KOR" target="CHL">
      <data key="d0">1680244</data>
    </edge>
    <edge source="KOR" target="CHN">
      <data key="d0">118935214</data>
    </edge>
    <edge source="KOR" target="COL">
      <data key="d0">10442</data>
    </edge>
    <edge source="KOR" target="HRV">
      <data key="d0">16452</data>
    </edge>
    <edge source="KOR" target="CZE">
      <data key="d0">84890</data>
    </edge>
    <edge source="KOR" target="DNK">
      <data key="d0">2085603</data>
    </edge>
    <edge source="KOR" target="EST">
      <data key="d0">415139</data>
    </edge>
    <edge source="KOR" target="FIN">
      <data key="d0">335850</data>
    </edge>
    <edge source="KOR" target="FRA">
      <data key="d0">3064342</data>
    </edge>
    <edge source="KOR" target="DEU">
      <data key="d0">5045345</data>
    </edge>
    <edge source="KOR" target="GHA">
      <data key="d0">133890</data>
    </edge>
    <edge source="KOR" target="GRC">
      <data key="d0">40183</data>
    </edge>
    <edge source="KOR" target="HKG">
      <data key="d0">8969885</data>
    </edge>
    <edge source="KOR" target="HUN">
      <data key="d0">218666</data>
    </edge>
    <edge source="KOR" target="IDN">
      <data key="d0">51501593</data>
    </edge>
    <edge source="KOR" target="ISR">
      <data key="d0">119546</data>
    </edge>
    <edge source="KOR" target="ITA">
      <data key="d0">2143344</data>
    </edge>
    <edge source="KOR" target="CIV">
      <data key="d0">27301</data>
    </edge>
    <edge source="KOR" target="JAM">
      <data key="d0">113637</data>
    </edge>
    <edge source="KOR" target="JPN">
      <data key="d0">70282297</data>
    </edge>
    <edge source="KOR" target="KAZ">
      <data key="d0">45121</data>
    </edge>
    <edge source="KOR" target="KGZ">
      <data key="d0">209813</data>
    </edge>
    <edge source="KOR" target="LBN">
      <data key="d0">15331</data>
    </edge>
    <edge source="KOR" target="LVA">
      <data key="d0">28472</data>
    </edge>
    <edge source="KOR" target="LTU">
      <data key="d0">10761</data>
    </edge>
    <edge source="KOR" target="MDG">
      <data key="d0">64475</data>
    </edge>
    <edge source="KOR" target="MWI">
      <data key="d0">37956</data>
    </edge>
    <edge source="KOR" target="MYS">
      <data key="d0">2171938</data>
    </edge>
    <edge source="KOR" target="MEX">
      <data key="d0">801395</data>
    </edge>
    <edge source="KOR" target="MAR">
      <data key="d0">37071</data>
    </edge>
    <edge source="KOR" target="NLD">
      <data key="d0">387809</data>
    </edge>
    <edge source="KOR" target="NZL">
      <data key="d0">494473</data>
    </edge>
    <edge source="KOR" target="NOR">
      <data key="d0">975027</data>
    </edge>
    <edge source="KOR" target="PAK">
      <data key="d0">85886</data>
    </edge>
    <edge source="KOR" target="PAN">
      <data key="d0">13104</data>
    </edge>
    <edge source="KOR" target="PER">
      <data key="d0">39864</data>
    </edge>
    <edge source="KOR" target="PHL">
      <data key="d0">5781800</data>
    </edge>
    <edge source="KOR" target="POL">
      <data key="d0">118776</data>
    </edge>
    <edge source="KOR" target="ROU">
      <data key="d0">20661</data>
    </edge>
    <edge source="KOR" target="RUS">
      <data key="d0">334639</data>
    </edge>
    <edge source="KOR" target="SAU">
      <data key="d0">173249</data>
    </edge>
    <edge source="KOR" target="IND">
      <data key="d0">251510</data>
    </edge>
    <edge source="KOR" target="SGP">
      <data key="d0">6791026</data>
    </edge>
    <edge source="KOR" target="SVK">
      <data key="d0">240078</data>
    </edge>
    <edge source="KOR" target="VNM">
      <data key="d0">114572031</data>
    </edge>
    <edge source="KOR" target="SVN">
      <data key="d0">16759</data>
    </edge>
    <edge source="KOR" target="ZAF">
      <data key="d0">42186</data>
    </edge>
    <edge source="KOR" target="ESP">
      <data key="d0">894521</data>
    </edge>
    <edge source="KOR" target="SWE">
      <data key="d0">1812609</data>
    </edge>
    <edge source="KOR" target="CHE">
      <data key="d0">494745</data>
    </edge>
    <edge source="KOR" target="THA">
      <data key="d0">7860927</data>
    </edge>
    <edge source="KOR" target="ARE">
      <data key="d0">785326</data>
    </edge>
    <edge source="KOR" target="TUR">
      <data key="d0">594343</data>
    </edge>
    <edge source="KOR" target="UKR">
      <data key="d0">63477</data>
    </edge>
    <edge source="KOR" target="EGY">
      <data key="d0">52703</data>
    </edge>
    <edge source="KOR" target="GBR">
      <data key="d0">2524359</data>
    </edge>
    <edge source="KOR" target="TZA">
      <data key="d0">3360372</data>
    </edge>
    <edge source="KOR" target="USA">
      <data key="d0">25235119</data>
    </edge>
    <edge source="KOR" target="URY">
      <data key="d0">25906</data>
    </edge>
    <edge source="MYS" target="DZA">
      <data key="d0">434967</data>
    </edge>
    <edge source="MYS" target="ARG">
      <data key="d0">831558</data>
    </edge>
    <edge source="MYS" target="AUS">
      <data key="d0">3259140</data>
    </edge>
    <edge source="MYS" target="AUT">
      <data key="d0">10688</data>
    </edge>
    <edge source="MYS" target="BEL">
      <data key="d0">84939</data>
    </edge>
    <edge source="MYS" target="BRA">
      <data key="d0">144631</data>
    </edge>
    <edge source="MYS" target="KHM">
      <data key="d0">473056</data>
    </edge>
    <edge source="MYS" target="CAN">
      <data key="d0">1808239</data>
    </edge>
    <edge source="MYS" target="LKA">
      <data key="d0">432490</data>
    </edge>
    <edge source="MYS" target="CHL">
      <data key="d0">813439</data>
    </edge>
    <edge source="MYS" target="CHN">
      <data key="d0">958498</data>
    </edge>
    <edge source="MYS" target="COL">
      <data key="d0">15411</data>
    </edge>
    <edge source="MYS" target="CZE">
      <data key="d0">273705</data>
    </edge>
    <edge source="MYS" target="DNK">
      <data key="d0">243431</data>
    </edge>
    <edge source="MYS" target="FIN">
      <data key="d0">272152</data>
    </edge>
    <edge source="MYS" target="FRA">
      <data key="d0">235026</data>
    </edge>
    <edge source="MYS" target="GEO">
      <data key="d0">172443</data>
    </edge>
    <edge source="MYS" target="DEU">
      <data key="d0">3634193</data>
    </edge>
    <edge source="MYS" target="GHA">
      <data key="d0">13047</data>
    </edge>
    <edge source="MYS" target="GRC">
      <data key="d0">426132</data>
    </edge>
    <edge source="MYS" target="GTM">
      <data key="d0">78723</data>
    </edge>
    <edge source="MYS" target="HKG">
      <data key="d0">4389329</data>
    </edge>
    <edge source="MYS" target="HUN">
      <data key="d0">39727</data>
    </edge>
    <edge source="MYS" target="IDN">
      <data key="d0">11161375</data>
    </edge>
    <edge source="MYS" target="IRL">
      <data key="d0">437483</data>
    </edge>
    <edge source="MYS" target="ITA">
      <data key="d0">535426</data>
    </edge>
    <edge source="MYS" target="JAM">
      <data key="d0">23140</data>
    </edge>
    <edge source="MYS" target="JPN">
      <data key="d0">4529348</data>
    </edge>
    <edge source="MYS" target="JOR">
      <data key="d0">485270</data>
    </edge>
    <edge source="MYS" target="KOR">
      <data key="d0">6174278</data>
    </edge>
    <edge source="MYS" target="LBN">
      <data key="d0">55888</data>
    </edge>
    <edge source="MYS" target="MUS">
      <data key="d0">300319</data>
    </edge>
    <edge source="MYS" target="MEX">
      <data key="d0">110882</data>
    </edge>
    <edge source="MYS" target="MAR">
      <data key="d0">98203</data>
    </edge>
    <edge source="MYS" target="OMN">
      <data key="d0">634744</data>
    </edge>
    <edge source="MYS" target="NLD">
      <data key="d0">1074369</data>
    </edge>
    <edge source="MYS" target="NZL">
      <data key="d0">2366176</data>
    </edge>
    <edge source="MYS" target="NIC">
      <data key="d0">34812</data>
    </edge>
    <edge source="MYS" target="NOR">
      <data key="d0">13864</data>
    </edge>
    <edge source="MYS" target="PAK">
      <data key="d0">1970257</data>
    </edge>
    <edge source="MYS" target="PAN">
      <data key="d0">105162</data>
    </edge>
    <edge source="MYS" target="PER">
      <data key="d0">1637815</data>
    </edge>
    <edge source="MYS" target="PHL">
      <data key="d0">1857957</data>
    </edge>
    <edge source="MYS" target="POL">
      <data key="d0">274260</data>
    </edge>
    <edge source="MYS" target="PRT">
      <data key="d0">68128</data>
    </edge>
    <edge source="MYS" target="RUS">
      <data key="d0">10237405</data>
    </edge>
    <edge source="MYS" target="SAU">
      <data key="d0">4938450</data>
    </edge>
    <edge source="MYS" target="IND">
      <data key="d0">2945573</data>
    </edge>
    <edge source="MYS" target="SGP">
      <data key="d0">49516955</data>
    </edge>
    <edge source="MYS" target="VNM">
      <data key="d0">7026335</data>
    </edge>
    <edge source="MYS" target="SVN">
      <data key="d0">73588</data>
    </edge>
    <edge source="MYS" target="ZAF">
      <data key="d0">628711</data>
    </edge>
    <edge source="MYS" target="ESP">
      <data key="d0">813715</data>
    </edge>
    <edge source="MYS" target="SWE">
      <data key="d0">1233657</data>
    </edge>
    <edge source="MYS" target="CHE">
      <data key="d0">76038</data>
    </edge>
    <edge source="MYS" target="THA">
      <data key="d0">8014292</data>
    </edge>
    <edge source="MYS" target="ARE">
      <data key="d0">9336080</data>
    </edge>
    <edge source="MYS" target="TUR">
      <data key="d0">257903</data>
    </edge>
    <edge source="MYS" target="UGA">
      <data key="d0">139099</data>
    </edge>
    <edge source="MYS" target="EGY">
      <data key="d0">1662814</data>
    </edge>
    <edge source="MYS" target="GBR">
      <data key="d0">10583482</data>
    </edge>
    <edge source="MYS" target="TZA">
      <data key="d0">37760</data>
    </edge>
    <edge source="MYS" target="USA">
      <data key="d0">1926367</data>
    </edge>
    <edge source="MAR" target="DZA">
      <data key="d0">2158268</data>
    </edge>
    <edge source="MAR" target="AUS">
      <data key="d0">111406</data>
    </edge>
    <edge source="MAR" target="AUT">
      <data key="d0">320681</data>
    </edge>
    <edge source="MAR" target="BEL">
      <data key="d0">1085210</data>
    </edge>
    <edge source="MAR" target="CMR">
      <data key="d0">1515694</data>
    </edge>
    <edge source="MAR" target="CAN">
      <data key="d0">69646</data>
    </edge>
    <edge source="MAR" target="CHL">
      <data key="d0">15213</data>
    </edge>
    <edge source="MAR" target="CHN">
      <data key="d0">410644</data>
    </edge>
    <edge source="MAR" target="CZE">
      <data key="d0">269245</data>
    </edge>
    <edge source="MAR" target="BEN">
      <data key="d0">64115</data>
    </edge>
    <edge source="MAR" target="ECU">
      <data key="d0">53655</data>
    </edge>
    <edge source="MAR" target="FRA">
      <data key="d0">70729567</data>
    </edge>
    <edge source="MAR" target="DEU">
      <data key="d0">59755851</data>
    </edge>
    <edge source="MAR" target="GHA">
      <data key="d0">51591</data>
    </edge>
    <edge source="MAR" target="HKG">
      <data key="d0">1356143</data>
    </edge>
    <edge source="MAR" target="IRL">
      <data key="d0">53022</data>
    </edge>
    <edge source="MAR" target="ITA">
      <data key="d0">25898509</data>
    </edge>
    <edge source="MAR" target="CIV">
      <data key="d0">424429</data>
    </edge>
    <edge source="MAR" target="JPN">
      <data key="d0">706896</data>
    </edge>
    <edge source="MAR" target="JOR">
      <data key="d0">17081</data>
    </edge>
    <edge source="MAR" target="KOR">
      <data key="d0">13178</data>
    </edge>
    <edge source="MAR" target="MRT">
      <data key="d0">7193463</data>
    </edge>
    <edge source="MAR" target="MOZ">
      <data key="d0">57189</data>
    </edge>
    <edge source="MAR" target="OMN">
      <data key="d0">25358</data>
    </edge>
    <edge source="MAR" target="NLD">
      <data key="d0">641232</data>
    </edge>
    <edge source="MAR" target="NZL">
      <data key="d0">12943</data>
    </edge>
    <edge source="MAR" target="NER">
      <data key="d0">842528</data>
    </edge>
    <edge source="MAR" target="NOR">
      <data key="d0">221587</data>
    </edge>
    <edge source="MAR" target="PRT">
      <data key="d0">2353584</data>
    </edge>
    <edge source="MAR" target="SEN">
      <data key="d0">4099158</data>
    </edge>
    <edge source="MAR" target="VNM">
      <data key="d0">17257</data>
    </edge>
    <edge source="MAR" target="ESP">
      <data key="d0">90742345</data>
    </edge>
    <edge source="MAR" target="CHE">
      <data key="d0">2269617</data>
    </edge>
    <edge source="MAR" target="TGO">
      <data key="d0">1596941</data>
    </edge>
    <edge source="MAR" target="ARE">
      <data key="d0">26233</data>
    </edge>
    <edge source="MAR" target="TUN">
      <data key="d0">13897</data>
    </edge>
    <edge source="MAR" target="GBR">
      <data key="d0">6707779</data>
    </edge>
    <edge source="MAR" target="USA">
      <data key="d0">9318179</data>
    </edge>
    <edge source="MAR" target="BFA">
      <data key="d0">234710</data>
    </edge>
    <edge source="OMN" target="JOR">
      <data key="d0">39217</data>
    </edge>
    <edge source="OMN" target="MAR">
      <data key="d0">96375</data>
    </edge>
    <edge source="OMN" target="SAU">
      <data key="d0">34817</data>
    </edge>
    <edge source="OMN" target="ARE">
      <data key="d0">1731082</data>
    </edge>
    <edge source="NZL" target="AUS">
      <data key="d0">20823726</data>
    </edge>
    <edge source="NZL" target="AUT">
      <data key="d0">349272</data>
    </edge>
    <edge source="NZL" target="CAN">
      <data key="d0">176230</data>
    </edge>
    <edge source="NZL" target="CHN">
      <data key="d0">94408</data>
    </edge>
    <edge source="NZL" target="CZE">
      <data key="d0">102173</data>
    </edge>
    <edge source="NZL" target="DNK">
      <data key="d0">505172</data>
    </edge>
    <edge source="NZL" target="FIN">
      <data key="d0">10956</data>
    </edge>
    <edge source="NZL" target="FRA">
      <data key="d0">330121</data>
    </edge>
    <edge source="NZL" target="DEU">
      <data key="d0">173562</data>
    </edge>
    <edge source="NZL" target="HKG">
      <data key="d0">193458</data>
    </edge>
    <edge source="NZL" target="IRL">
      <data key="d0">104448</data>
    </edge>
    <edge source="NZL" target="ITA">
      <data key="d0">240100</data>
    </edge>
    <edge source="NZL" target="JPN">
      <data key="d0">198519</data>
    </edge>
    <edge source="NZL" target="MYS">
      <data key="d0">76417</data>
    </edge>
    <edge source="NZL" target="POL">
      <data key="d0">153182</data>
    </edge>
    <edge source="NZL" target="RUS">
      <data key="d0">977254</data>
    </edge>
    <edge source="NZL" target="SGP">
      <data key="d0">877854</data>
    </edge>
    <edge source="NZL" target="SWE">
      <data key="d0">21481</data>
    </edge>
    <edge source="NZL" target="CHE">
      <data key="d0">60752</data>
    </edge>
    <edge source="NZL" target="THA">
      <data key="d0">45074</data>
    </edge>
    <edge source="NZL" target="ARE">
      <data key="d0">89772</data>
    </edge>
    <edge source="NZL" target="GBR">
      <data key="d0">1081179</data>
    </edge>
    <edge source="NZL" target="USA">
      <data key="d0">2444556</data>
    </edge>
    <edge source="NOR" target="AUS">
      <data key="d0">36553</data>
    </edge>
    <edge source="NOR" target="BEL">
      <data key="d0">751923</data>
    </edge>
    <edge source="NOR" target="BLR">
      <data key="d0">12137</data>
    </edge>
    <edge source="NOR" target="CAN">
      <data key="d0">26723</data>
    </edge>
    <edge source="NOR" target="CZE">
      <data key="d0">34026</data>
    </edge>
    <edge source="NOR" target="DNK">
      <data key="d0">1551224</data>
    </edge>
    <edge source="NOR" target="EST">
      <data key="d0">58564</data>
    </edge>
    <edge source="NOR" target="FIN">
      <data key="d0">403761</data>
    </edge>
    <edge source="NOR" target="FRA">
      <data key="d0">365251</data>
    </edge>
    <edge source="NOR" target="DEU">
      <data key="d0">266580</data>
    </edge>
    <edge source="NOR" target="HKG">
      <data key="d0">28501</data>
    </edge>
    <edge source="NOR" target="ITA">
      <data key="d0">157029</data>
    </edge>
    <edge source="NOR" target="JPN">
      <data key="d0">36331</data>
    </edge>
    <edge source="NOR" target="KOR">
      <data key="d0">46919</data>
    </edge>
    <edge source="NOR" target="LVA">
      <data key="d0">128029</data>
    </edge>
    <edge source="NOR" target="LTU">
      <data key="d0">92906</data>
    </edge>
    <edge source="NOR" target="NLD">
      <data key="d0">334027</data>
    </edge>
    <edge source="NOR" target="PAN">
      <data key="d0">18224</data>
    </edge>
    <edge source="NOR" target="POL">
      <data key="d0">58494</data>
    </edge>
    <edge source="NOR" target="PRT">
      <data key="d0">15478</data>
    </edge>
    <edge source="NOR" target="RUS">
      <data key="d0">308250</data>
    </edge>
    <edge source="NOR" target="SRB">
      <data key="d0">11928</data>
    </edge>
    <edge source="NOR" target="SGP">
      <data key="d0">21347</data>
    </edge>
    <edge source="NOR" target="ESP">
      <data key="d0">111660</data>
    </edge>
    <edge source="NOR" target="SWE">
      <data key="d0">10092623</data>
    </edge>
    <edge source="NOR" target="CHE">
      <data key="d0">153108</data>
    </edge>
    <edge source="NOR" target="GBR">
      <data key="d0">278990</data>
    </edge>
    <edge source="NOR" target="USA">
      <data key="d0">102324</data>
    </edge>
    <edge source="PAK" target="AUS">
      <data key="d0">2640144</data>
    </edge>
    <edge source="PAK" target="AUT">
      <data key="d0">11160</data>
    </edge>
    <edge source="PAK" target="BEL">
      <data key="d0">2056077</data>
    </edge>
    <edge source="PAK" target="BRA">
      <data key="d0">51475</data>
    </edge>
    <edge source="PAK" target="BGR">
      <data key="d0">15381</data>
    </edge>
    <edge source="PAK" target="CAN">
      <data key="d0">305493</data>
    </edge>
    <edge source="PAK" target="LKA">
      <data key="d0">689758</data>
    </edge>
    <edge source="PAK" target="CHL">
      <data key="d0">79019</data>
    </edge>
    <edge source="PAK" target="CHN">
      <data key="d0">53768</data>
    </edge>
    <edge source="PAK" target="COL">
      <data key="d0">77785</data>
    </edge>
    <edge source="PAK" target="HRV">
      <data key="d0">351095</data>
    </edge>
    <edge source="PAK" target="CZE">
      <data key="d0">245429</data>
    </edge>
    <edge source="PAK" target="DNK">
      <data key="d0">356661</data>
    </edge>
    <edge source="PAK" target="SLV">
      <data key="d0">56726</data>
    </edge>
    <edge source="PAK" target="FIN">
      <data key="d0">74952</data>
    </edge>
    <edge source="PAK" target="FRA">
      <data key="d0">4832641</data>
    </edge>
    <edge source="PAK" target="DEU">
      <data key="d0">25426065</data>
    </edge>
    <edge source="PAK" target="GRC">
      <data key="d0">700401</data>
    </edge>
    <edge source="PAK" target="HKG">
      <data key="d0">31754</data>
    </edge>
    <edge source="PAK" target="HUN">
      <data key="d0">35955</data>
    </edge>
    <edge source="PAK" target="IDN">
      <data key="d0">169031</data>
    </edge>
    <edge source="PAK" target="IRL">
      <data key="d0">947550</data>
    </edge>
    <edge source="PAK" target="ITA">
      <data key="d0">14582783</data>
    </edge>
    <edge source="PAK" target="JPN">
      <data key="d0">12266</data>
    </edge>
    <edge source="PAK" target="KOR">
      <data key="d0">43018</data>
    </edge>
    <edge source="PAK" target="LBN">
      <data key="d0">73806</data>
    </edge>
    <edge source="PAK" target="LTU">
      <data key="d0">113472</data>
    </edge>
    <edge source="PAK" target="MYS">
      <data key="d0">601083</data>
    </edge>
    <edge source="PAK" target="MUS">
      <data key="d0">51175</data>
    </edge>
    <edge source="PAK" target="MEX">
      <data key="d0">40669</data>
    </edge>
    <edge source="PAK" target="OMN">
      <data key="d0">719005</data>
    </edge>
    <edge source="PAK" target="NLD">
      <data key="d0">7491714</data>
    </edge>
    <edge source="PAK" target="NZL">
      <data key="d0">142019</data>
    </edge>
    <edge source="PAK" target="NOR">
      <data key="d0">10186</data>
    </edge>
    <edge source="PAK" target="PER">
      <data key="d0">153841</data>
    </edge>
    <edge source="PAK" target="POL">
      <data key="d0">142504</data>
    </edge>
    <edge source="PAK" target="PRT">
      <data key="d0">128879</data>
    </edge>
    <edge source="PAK" target="ROU">
      <data key="d0">222812</data>
    </edge>
    <edge source="PAK" target="RUS">
      <data key="d0">15940</data>
    </edge>
    <edge source="PAK" target="SAU">
      <data key="d0">7314381</data>
    </edge>
    <edge source="PAK" target="SEN">
      <data key="d0">12338</data>
    </edge>
    <edge source="PAK" target="IND">
      <data key="d0">58627</data>
    </edge>
    <edge source="PAK" target="SGP">
      <data key="d0">61622</data>
    </edge>
    <edge source="PAK" target="SVN">
      <data key="d0">447683</data>
    </edge>
    <edge source="PAK" target="ZAF">
      <data key="d0">2107223</data>
    </edge>
    <edge source="PAK" target="ESP">
      <data key="d0">6317695</data>
    </edge>
    <edge source="PAK" target="SWE">
      <data key="d0">792207</data>
    </edge>
    <edge source="PAK" target="CHE">
      <data key="d0">161808</data>
    </edge>
    <edge source="PAK" target="THA">
      <data key="d0">33032</data>
    </edge>
    <edge source="PAK" target="ARE">
      <data key="d0">6284582</data>
    </edge>
    <edge source="PAK" target="TUR">
      <data key="d0">48173</data>
    </edge>
    <edge source="PAK" target="EGY">
      <data key="d0">47785</data>
    </edge>
    <edge source="PAK" target="GBR">
      <data key="d0">10671329</data>
    </edge>
    <edge source="PAK" target="USA">
      <data key="d0">3757299</data>
    </edge>
    <edge source="PAK" target="URY">
      <data key="d0">19388</data>
    </edge>
    <edge source="PHL" target="AUS">
      <data key="d0">87122</data>
    </edge>
    <edge source="PHL" target="BOL">
      <data key="d0">120000</data>
    </edge>
    <edge source="PHL" target="CAN">
      <data key="d0">179100</data>
    </edge>
    <edge source="PHL" target="CHN">
      <data key="d0">148330</data>
    </edge>
    <edge source="PHL" target="CZE">
      <data key="d0">66448</data>
    </edge>
    <edge source="PHL" target="DNK">
      <data key="d0">1899517</data>
    </edge>
    <edge source="PHL" target="EST">
      <data key="d0">78438</data>
    </edge>
    <edge source="PHL" target="FRA">
      <data key="d0">20833</data>
    </edge>
    <edge source="PHL" target="DEU">
      <data key="d0">12828120</data>
    </edge>
    <edge source="PHL" target="HKG">
      <data key="d0">168965</data>
    </edge>
    <edge source="PHL" target="IDN">
      <data key="d0">88537</data>
    </edge>
    <edge source="PHL" target="ISR">
      <data key="d0">20738</data>
    </edge>
    <edge source="PHL" target="ITA">
      <data key="d0">1995880</data>
    </edge>
    <edge source="PHL" target="JPN">
      <data key="d0">10783161</data>
    </edge>
    <edge source="PHL" target="KOR">
      <data key="d0">934849</data>
    </edge>
    <edge source="PHL" target="MYS">
      <data key="d0">2692563</data>
    </edge>
    <edge source="PHL" target="MEX">
      <data key="d0">135230</data>
    </edge>
    <edge source="PHL" target="NZL">
      <data key="d0">21983</data>
    </edge>
    <edge source="PHL" target="NOR">
      <data key="d0">47751</data>
    </edge>
    <edge source="PHL" target="SAU">
      <data key="d0">170646</data>
    </edge>
    <edge source="PHL" target="SGP">
      <data key="d0">472487</data>
    </edge>
    <edge source="PHL" target="VNM">
      <data key="d0">16519</data>
    </edge>
    <edge source="PHL" target="THA">
      <data key="d0">695255</data>
    </edge>
    <edge source="PHL" target="ARE">
      <data key="d0">205943</data>
    </edge>
    <edge source="PHL" target="GBR">
      <data key="d0">6321290</data>
    </edge>
    <edge source="PHL" target="USA">
      <data key="d0">8169013</data>
    </edge>
    <edge source="SGP" target="AZE">
      <data key="d0">12378</data>
    </edge>
    <edge source="SGP" target="ARG">
      <data key="d0">6824075</data>
    </edge>
    <edge source="SGP" target="AUS">
      <data key="d0">26657391</data>
    </edge>
    <edge source="SGP" target="BEL">
      <data key="d0">408092</data>
    </edge>
    <edge source="SGP" target="BRA">
      <data key="d0">821802</data>
    </edge>
    <edge source="SGP" target="KHM">
      <data key="d0">695971</data>
    </edge>
    <edge source="SGP" target="CAN">
      <data key="d0">16567</data>
    </edge>
    <edge source="SGP" target="LKA">
      <data key="d0">4379573</data>
    </edge>
    <edge source="SGP" target="CHL">
      <data key="d0">38098</data>
    </edge>
    <edge source="SGP" target="CHN">
      <data key="d0">3710151</data>
    </edge>
    <edge source="SGP" target="COL">
      <data key="d0">63452</data>
    </edge>
    <edge source="SGP" target="DNK">
      <data key="d0">16363</data>
    </edge>
    <edge source="SGP" target="FRA">
      <data key="d0">3064613</data>
    </edge>
    <edge source="SGP" target="DEU">
      <data key="d0">6074506</data>
    </edge>
    <edge source="SGP" target="GHA">
      <data key="d0">273939</data>
    </edge>
    <edge source="SGP" target="GRC">
      <data key="d0">118959</data>
    </edge>
    <edge source="SGP" target="HKG">
      <data key="d0">15101156</data>
    </edge>
    <edge source="SGP" target="IDN">
      <data key="d0">87683070</data>
    </edge>
    <edge source="SGP" target="ISR">
      <data key="d0">599658</data>
    </edge>
    <edge source="SGP" target="ITA">
      <data key="d0">2211131</data>
    </edge>
    <edge source="SGP" target="CIV">
      <data key="d0">53736</data>
    </edge>
    <edge source="SGP" target="JPN">
      <data key="d0">34729109</data>
    </edge>
    <edge source="SGP" target="JOR">
      <data key="d0">65703</data>
    </edge>
    <edge source="SGP" target="KOR">
      <data key="d0">30035152</data>
    </edge>
    <edge source="SGP" target="LBN">
      <data key="d0">135639</data>
    </edge>
    <edge source="SGP" target="LVA">
      <data key="d0">125381</data>
    </edge>
    <edge source="SGP" target="LTU">
      <data key="d0">13431</data>
    </edge>
    <edge source="SGP" target="MYS">
      <data key="d0">61856650</data>
    </edge>
    <edge source="SGP" target="MUS">
      <data key="d0">865961</data>
    </edge>
    <edge source="SGP" target="MEX">
      <data key="d0">1513544</data>
    </edge>
    <edge source="SGP" target="MAR">
      <data key="d0">248834</data>
    </edge>
    <edge source="SGP" target="NLD">
      <data key="d0">977732</data>
    </edge>
    <edge source="SGP" target="NZL">
      <data key="d0">2457873</data>
    </edge>
    <edge source="SGP" target="NOR">
      <data key="d0">12659</data>
    </edge>
    <edge source="SGP" target="PAK">
      <data key="d0">289537</data>
    </edge>
    <edge source="SGP" target="PAN">
      <data key="d0">182154</data>
    </edge>
    <edge source="SGP" target="PHL">
      <data key="d0">26465490</data>
    </edge>
    <edge source="SGP" target="POL">
      <data key="d0">307673</data>
    </edge>
    <edge source="SGP" target="RUS">
      <data key="d0">466844</data>
    </edge>
    <edge source="SGP" target="SAU">
      <data key="d0">671000</data>
    </edge>
    <edge source="SGP" target="IND">
      <data key="d0">6537641</data>
    </edge>
    <edge source="SGP" target="VNM">
      <data key="d0">15959479</data>
    </edge>
    <edge source="SGP" target="ZAF">
      <data key="d0">1131313</data>
    </edge>
    <edge source="SGP" target="ESP">
      <data key="d0">1106254</data>
    </edge>
    <edge source="SGP" target="SWE">
      <data key="d0">43430</data>
    </edge>
    <edge source="SGP" target="CHE">
      <data key="d0">76595</data>
    </edge>
    <edge source="SGP" target="THA">
      <data key="d0">39034313</data>
    </edge>
    <edge source="SGP" target="ARE">
      <data key="d0">13538397</data>
    </edge>
    <edge source="SGP" target="TUR">
      <data key="d0">1759946</data>
    </edge>
    <edge source="SGP" target="EGY">
      <data key="d0">1130484</data>
    </edge>
    <edge source="SGP" target="GBR">
      <data key="d0">10280587</data>
    </edge>
    <edge source="SGP" target="USA">
      <data key="d0">4952251</data>
    </edge>
    <edge source="VNM" target="DZA">
      <data key="d0">551924</data>
    </edge>
    <edge source="VNM" target="AZE">
      <data key="d0">78560</data>
    </edge>
    <edge source="VNM" target="ARG">
      <data key="d0">122420819</data>
    </edge>
    <edge source="VNM" target="AUS">
      <data key="d0">211957178</data>
    </edge>
    <edge source="VNM" target="AUT">
      <data key="d0">40689079</data>
    </edge>
    <edge source="VNM" target="BEL">
      <data key="d0">826389271</data>
    </edge>
    <edge source="VNM" target="BOL">
      <data key="d0">880908</data>
    </edge>
    <edge source="VNM" target="BRA">
      <data key="d0">168982667</data>
    </edge>
    <edge source="VNM" target="BGR">
      <data key="d0">1433729</data>
    </edge>
    <edge source="VNM" target="KHM">
      <data key="d0">60331426</data>
    </edge>
    <edge source="VNM" target="CAN">
      <data key="d0">253541595</data>
    </edge>
    <edge source="VNM" target="CAF">
      <data key="d0">11376</data>
    </edge>
    <edge source="VNM" target="LKA">
      <data key="d0">67723</data>
    </edge>
    <edge source="VNM" target="CHL">
      <data key="d0">125526569</data>
    </edge>
    <edge source="VNM" target="CHN">
      <data key="d0">928816524</data>
    </edge>
    <edge source="VNM" target="COL">
      <data key="d0">20911340</data>
    </edge>
    <edge source="VNM" target="CRI">
      <data key="d0">3164252</data>
    </edge>
    <edge source="VNM" target="HRV">
      <data key="d0">4076037</data>
    </edge>
    <edge source="VNM" target="CZE">
      <data key="d0">45264795</data>
    </edge>
    <edge source="VNM" target="DNK">
      <data key="d0">47869504</data>
    </edge>
    <edge source="VNM" target="ECU">
      <data key="d0">1729940</data>
    </edge>
    <edge source="VNM" target="SLV">
      <data key="d0">4552677</data>
    </edge>
    <edge source="VNM" target="EST">
      <data key="d0">1290987</data>
    </edge>
    <edge source="VNM" target="FIN">
      <data key="d0">24469586</data>
    </edge>
    <edge source="VNM" target="FRA">
      <data key="d0">451086744</data>
    </edge>
    <edge source="VNM" target="GEO">
      <data key="d0">106042</data>
    </edge>
    <edge source="VNM" target="DEU">
      <data key="d0">767909917</data>
    </edge>
    <edge source="VNM" target="GHA">
      <data key="d0">125325</data>
    </edge>
    <edge source="VNM" target="GRC">
      <data key="d0">32255460</data>
    </edge>
    <edge source="VNM" target="GTM">
      <data key="d0">18312</data>
    </edge>
    <edge source="VNM" target="HND">
      <data key="d0">65351</data>
    </edge>
    <edge source="VNM" target="HKG">
      <data key="d0">182158432</data>
    </edge>
    <edge source="VNM" target="HUN">
      <data key="d0">1984370</data>
    </edge>
    <edge source="VNM" target="IDN">
      <data key="d0">76281573</data>
    </edge>
    <edge source="VNM" target="IRL">
      <data key="d0">3998704</data>
    </edge>
    <edge source="VNM" target="ISR">
      <data key="d0">36919236</data>
    </edge>
    <edge source="VNM" target="ITA">
      <data key="d0">353776584</data>
    </edge>
    <edge source="VNM" target="CIV">
      <data key="d0">9536600</data>
    </edge>
    <edge source="VNM" target="JPN">
      <data key="d0">688886833</data>
    </edge>
    <edge source="VNM" target="JOR">
      <data key="d0">95067</data>
    </edge>
    <edge source="VNM" target="KOR">
      <data key="d0">391241390</data>
    </edge>
    <edge source="VNM" target="LBN">
      <data key="d0">2835458</data>
    </edge>
    <edge source="VNM" target="LVA">
      <data key="d0">576387</data>
    </edge>
    <edge source="VNM" target="LTU">
      <data key="d0">84497</data>
    </edge>
    <edge source="VNM" target="MYS">
      <data key="d0">51981466</data>
    </edge>
    <edge source="VNM" target="MUS">
      <data key="d0">1362635</data>
    </edge>
    <edge source="VNM" target="MEX">
      <data key="d0">261266100</data>
    </edge>
    <edge source="VNM" target="MAR">
      <data key="d0">4978885</data>
    </edge>
    <edge source="VNM" target="MOZ">
      <data key="d0">24777</data>
    </edge>
    <edge source="VNM" target="NLD">
      <data key="d0">595078184</data>
    </edge>
    <edge source="VNM" target="NZL">
      <data key="d0">28021725</data>
    </edge>
    <edge source="VNM" target="NOR">
      <data key="d0">15854811</data>
    </edge>
    <edge source="VNM" target="PAK">
      <data key="d0">1120335</data>
    </edge>
    <edge source="VNM" target="PAN">
      <data key="d0">111378267</data>
    </edge>
    <edge source="VNM" target="PRY">
      <data key="d0">2636874</data>
    </edge>
    <edge source="VNM" target="PER">
      <data key="d0">50918112</data>
    </edge>
    <edge source="VNM" target="PHL">
      <data key="d0">46694067</data>
    </edge>
    <edge source="VNM" target="POL">
      <data key="d0">22935620</data>
    </edge>
    <edge source="VNM" target="PRT">
      <data key="d0">2204990</data>
    </edge>
    <edge source="VNM" target="ROU">
      <data key="d0">1046610</data>
    </edge>
    <edge source="VNM" target="RUS">
      <data key="d0">104456709</data>
    </edge>
    <edge source="VNM" target="SAU">
      <data key="d0">1798799</data>
    </edge>
    <edge source="VNM" target="IND">
      <data key="d0">53480531</data>
    </edge>
    <edge source="VNM" target="SGP">
      <data key="d0">47995256</data>
    </edge>
    <edge source="VNM" target="SVK">
      <data key="d0">164128389</data>
    </edge>
    <edge source="VNM" target="SVN">
      <data key="d0">14020510</data>
    </edge>
    <edge source="VNM" target="ZAF">
      <data key="d0">117726121</data>
    </edge>
    <edge source="VNM" target="ZWE">
      <data key="d0">181577</data>
    </edge>
    <edge source="VNM" target="ESP">
      <data key="d0">268793456</data>
    </edge>
    <edge source="VNM" target="SWE">
      <data key="d0">43449982</data>
    </edge>
    <edge source="VNM" target="CHE">
      <data key="d0">18704162</data>
    </edge>
    <edge source="VNM" target="THA">
      <data key="d0">55933017</data>
    </edge>
    <edge source="VNM" target="TGO">
      <data key="d0">118654</data>
    </edge>
    <edge source="VNM" target="ARE">
      <data key="d0">124809997</data>
    </edge>
    <edge source="VNM" target="TUN">
      <data key="d0">243708</data>
    </edge>
    <edge source="VNM" target="TUR">
      <data key="d0">41631037</data>
    </edge>
    <edge source="VNM" target="UKR">
      <data key="d0">7161469</data>
    </edge>
    <edge source="VNM" target="EGY">
      <data key="d0">2078226</data>
    </edge>
    <edge source="VNM" target="GBR">
      <data key="d0">621502943</data>
    </edge>
    <edge source="VNM" target="USA">
      <data key="d0">4506471137</data>
    </edge>
    <edge source="VNM" target="URY">
      <data key="d0">10211368</data>
    </edge>
    <edge source="ZAF" target="AUS">
      <data key="d0">959519</data>
    </edge>
    <edge source="ZAF" target="BWA">
      <data key="d0">35222814</data>
    </edge>
    <edge source="ZAF" target="BRA">
      <data key="d0">60439</data>
    </edge>
    <edge source="ZAF" target="CMR">
      <data key="d0">12572</data>
    </edge>
    <edge source="ZAF" target="CHN">
      <data key="d0">125762</data>
    </edge>
    <edge source="ZAF" target="CZE">
      <data key="d0">56298</data>
    </edge>
    <edge source="ZAF" target="FRA">
      <data key="d0">930683</data>
    </edge>
    <edge source="ZAF" target="GHA">
      <data key="d0">915852</data>
    </edge>
    <edge source="ZAF" target="HKG">
      <data key="d0">142044</data>
    </edge>
    <edge source="ZAF" target="IDN">
      <data key="d0">35156</data>
    </edge>
    <edge source="ZAF" target="IRL">
      <data key="d0">13091</data>
    </edge>
    <edge source="ZAF" target="ISR">
      <data key="d0">28327</data>
    </edge>
    <edge source="ZAF" target="ITA">
      <data key="d0">106671</data>
    </edge>
    <edge source="ZAF" target="CIV">
      <data key="d0">112829</data>
    </edge>
    <edge source="ZAF" target="KOR">
      <data key="d0">27338</data>
    </edge>
    <edge source="ZAF" target="MDG">
      <data key="d0">137485</data>
    </edge>
    <edge source="ZAF" target="MWI">
      <data key="d0">1194174</data>
    </edge>
    <edge source="ZAF" target="MYS">
      <data key="d0">222953</data>
    </edge>
    <edge source="ZAF" target="MUS">
      <data key="d0">1088707</data>
    </edge>
    <edge source="ZAF" target="MOZ">
      <data key="d0">6551496</data>
    </edge>
    <edge source="ZAF" target="NAM">
      <data key="d0">51236589</data>
    </edge>
    <edge source="ZAF" target="NLD">
      <data key="d0">216952</data>
    </edge>
    <edge source="ZAF" target="NZL">
      <data key="d0">62891</data>
    </edge>
    <edge source="ZAF" target="PAN">
      <data key="d0">100929</data>
    </edge>
    <edge source="ZAF" target="SAU">
      <data key="d0">13982</data>
    </edge>
    <edge source="ZAF" target="IND">
      <data key="d0">12316</data>
    </edge>
    <edge source="ZAF" target="SGP">
      <data key="d0">416589</data>
    </edge>
    <edge source="ZAF" target="SVK">
      <data key="d0">17855</data>
    </edge>
    <edge source="ZAF" target="ZWE">
      <data key="d0">5934553</data>
    </edge>
    <edge source="ZAF" target="CHE">
      <data key="d0">87470</data>
    </edge>
    <edge source="ZAF" target="ARE">
      <data key="d0">86849</data>
    </edge>
    <edge source="ZAF" target="UGA">
      <data key="d0">319524</data>
    </edge>
    <edge source="ZAF" target="GBR">
      <data key="d0">264563</data>
    </edge>
    <edge source="ZAF" target="TZA">
      <data key="d0">1091396</data>
    </edge>
    <edge source="ZAF" target="USA">
      <data key="d0">504782</data>
    </edge>
    <edge source="ZAF" target="URY">
      <data key="d0">15215</data>
    </edge>
    <edge source="THA" target="DZA">
      <data key="d0">144493</data>
    </edge>
    <edge source="THA" target="ARG">
      <data key="d0">3173015</data>
    </edge>
    <edge source="THA" target="AUS">
      <data key="d0">12373546</data>
    </edge>
    <edge source="THA" target="AUT">
      <data key="d0">33277</data>
    </edge>
    <edge source="THA" target="BEL">
      <data key="d0">624088</data>
    </edge>
    <edge source="THA" target="BWA">
      <data key="d0">17792</data>
    </edge>
    <edge source="THA" target="BRA">
      <data key="d0">3873365</data>
    </edge>
    <edge source="THA" target="BGR">
      <data key="d0">149044</data>
    </edge>
    <edge source="THA" target="KHM">
      <data key="d0">8403969</data>
    </edge>
    <edge source="THA" target="CMR">
      <data key="d0">73197</data>
    </edge>
    <edge source="THA" target="CAN">
      <data key="d0">9846785</data>
    </edge>
    <edge source="THA" target="LKA">
      <data key="d0">2218701</data>
    </edge>
    <edge source="THA" target="CHL">
      <data key="d0">900774</data>
    </edge>
    <edge source="THA" target="CHN">
      <data key="d0">29396601</data>
    </edge>
    <edge source="THA" target="COL">
      <data key="d0">672209</data>
    </edge>
    <edge source="THA" target="CRI">
      <data key="d0">191757</data>
    </edge>
    <edge source="THA" target="HRV">
      <data key="d0">33973</data>
    </edge>
    <edge source="THA" target="CZE">
      <data key="d0">94262</data>
    </edge>
    <edge source="THA" target="BEN">
      <data key="d0">43089</data>
    </edge>
    <edge source="THA" target="DNK">
      <data key="d0">58971337</data>
    </edge>
    <edge source="THA" target="SLV">
      <data key="d0">133716</data>
    </edge>
    <edge source="THA" target="ETH">
      <data key="d0">698105</data>
    </edge>
    <edge source="THA" target="EST">
      <data key="d0">390663</data>
    </edge>
    <edge source="THA" target="FIN">
      <data key="d0">311776</data>
    </edge>
    <edge source="THA" target="FRA">
      <data key="d0">25918275</data>
    </edge>
    <edge source="THA" target="GEO">
      <data key="d0">676821</data>
    </edge>
    <edge source="THA" target="GMB">
      <data key="d0">97959</data>
    </edge>
    <edge source="THA" target="DEU">
      <data key="d0">8301026</data>
    </edge>
    <edge source="THA" target="GHA">
      <data key="d0">58169</data>
    </edge>
    <edge source="THA" target="GRC">
      <data key="d0">818315</data>
    </edge>
    <edge source="THA" target="HKG">
      <data key="d0">7054838</data>
    </edge>
    <edge source="THA" target="HUN">
      <data key="d0">1707293</data>
    </edge>
    <edge source="THA" target="IDN">
      <data key="d0">6008401</data>
    </edge>
    <edge source="THA" target="IRL">
      <data key="d0">158953</data>
    </edge>
    <edge source="THA" target="ISR">
      <data key="d0">2001431</data>
    </edge>
    <edge source="THA" target="ITA">
      <data key="d0">10772810</data>
    </edge>
    <edge source="THA" target="CIV">
      <data key="d0">25207</data>
    </edge>
    <edge source="THA" target="JPN">
      <data key="d0">26549852</data>
    </edge>
    <edge source="THA" target="JOR">
      <data key="d0">176331</data>
    </edge>
    <edge source="THA" target="KOR">
      <data key="d0">11659413</data>
    </edge>
    <edge source="THA" target="LBN">
      <data key="d0">155613</data>
    </edge>
    <edge source="THA" target="LVA">
      <data key="d0">12957</data>
    </edge>
    <edge source="THA" target="LTU">
      <data key="d0">399452</data>
    </edge>
    <edge source="THA" target="MDG">
      <data key="d0">311852</data>
    </edge>
    <edge source="THA" target="MYS">
      <data key="d0">4856131</data>
    </edge>
    <edge source="THA" target="MRT">
      <data key="d0">214415</data>
    </edge>
    <edge source="THA" target="MUS">
      <data key="d0">759614</data>
    </edge>
    <edge source="THA" target="MEX">
      <data key="d0">5657962</data>
    </edge>
    <edge source="THA" target="MAR">
      <data key="d0">486509</data>
    </edge>
    <edge source="THA" target="MOZ">
      <data key="d0">30856</data>
    </edge>
    <edge source="THA" target="OMN">
      <data key="d0">3016252</data>
    </edge>
    <edge source="THA" target="NLD">
      <data key="d0">7338179</data>
    </edge>
    <edge source="THA" target="NZL">
      <data key="d0">1045714</data>
    </edge>
    <edge source="THA" target="NOR">
      <data key="d0">1508317</data>
    </edge>
    <edge source="THA" target="PAK">
      <data key="d0">5773966</data>
    </edge>
    <edge source="THA" target="PAN">
      <data key="d0">1903929</data>
    </edge>
    <edge source="THA" target="PER">
      <data key="d0">208691</data>
    </edge>
    <edge source="THA" target="PHL">
      <data key="d0">2326994</data>
    </edge>
    <edge source="THA" target="POL">
      <data key="d0">3324875</data>
    </edge>
    <edge source="THA" target="PRT">
      <data key="d0">7636581</data>
    </edge>
    <edge source="THA" target="ROU">
      <data key="d0">101067</data>
    </edge>
    <edge source="THA" target="RUS">
      <data key="d0">11922767</data>
    </edge>
    <edge source="THA" target="SAU">
      <data key="d0">8384725</data>
    </edge>
    <edge source="THA" target="SEN">
      <data key="d0">333940</data>
    </edge>
    <edge source="THA" target="SRB">
      <data key="d0">337306</data>
    </edge>
    <edge source="THA" target="IND">
      <data key="d0">13159593</data>
    </edge>
    <edge source="THA" target="SGP">
      <data key="d0">5029857</data>
    </edge>
    <edge source="THA" target="SVK">
      <data key="d0">1117899</data>
    </edge>
    <edge source="THA" target="VNM">
      <data key="d0">9050246</data>
    </edge>
    <edge source="THA" target="SVN">
      <data key="d0">110611</data>
    </edge>
    <edge source="THA" target="ZAF">
      <data key="d0">6774970</data>
    </edge>
    <edge source="THA" target="ESP">
      <data key="d0">5098917</data>
    </edge>
    <edge source="THA" target="SWE">
      <data key="d0">2238342</data>
    </edge>
    <edge source="THA" target="CHE">
      <data key="d0">733362</data>
    </edge>
    <edge source="THA" target="TGO">
      <data key="d0">1995567</data>
    </edge>
    <edge source="THA" target="ARE">
      <data key="d0">44554888</data>
    </edge>
    <edge source="THA" target="TUN">
      <data key="d0">303571</data>
    </edge>
    <edge source="THA" target="TUR">
      <data key="d0">2403580</data>
    </edge>
    <edge source="THA" target="UGA">
      <data key="d0">2032816</data>
    </edge>
    <edge source="THA" target="UKR">
      <data key="d0">1259572</data>
    </edge>
    <edge source="THA" target="EGY">
      <data key="d0">1118117</data>
    </edge>
    <edge source="THA" target="GBR">
      <data key="d0">39880769</data>
    </edge>
    <edge source="THA" target="TZA">
      <data key="d0">1703254</data>
    </edge>
    <edge source="THA" target="USA">
      <data key="d0">96312199</data>
    </edge>
    <edge source="THA" target="URY">
      <data key="d0">353075</data>
    </edge>
    <edge source="GBR" target="ALB">
      <data key="d0">51438</data>
    </edge>
    <edge source="GBR" target="DZA">
      <data key="d0">796496</data>
    </edge>
    <edge source="GBR" target="AZE">
      <data key="d0">423978</data>
    </edge>
    <edge source="GBR" target="ARG">
      <data key="d0">33989</data>
    </edge>
    <edge source="GBR" target="AUS">
      <data key="d0">14885597</data>
    </edge>
    <edge source="GBR" target="AUT">
      <data key="d0">29382542</data>
    </edge>
    <edge source="GBR" target="ARM">
      <data key="d0">193964</data>
    </edge>
    <edge source="GBR" target="BEL">
      <data key="d0">94276215</data>
    </edge>
    <edge source="GBR" target="BWA">
      <data key="d0">18148</data>
    </edge>
    <edge source="GBR" target="BRA">
      <data key="d0">479093</data>
    </edge>
    <edge source="GBR" target="BGR">
      <data key="d0">4826720</data>
    </edge>
    <edge source="GBR" target="BLR">
      <data key="d0">276344</data>
    </edge>
    <edge source="GBR" target="KHM">
      <data key="d0">178468</data>
    </edge>
    <edge source="GBR" target="CMR">
      <data key="d0">125350</data>
    </edge>
    <edge source="GBR" target="CAN">
      <data key="d0">5008634</data>
    </edge>
    <edge source="GBR" target="LKA">
      <data key="d0">173847</data>
    </edge>
    <edge source="GBR" target="CHL">
      <data key="d0">1962380</data>
    </edge>
    <edge source="GBR" target="CHN">
      <data key="d0">9925720</data>
    </edge>
    <edge source="GBR" target="COL">
      <data key="d0">43459</data>
    </edge>
    <edge source="GBR" target="CRI">
      <data key="d0">12693</data>
    </edge>
    <edge source="GBR" target="HRV">
      <data key="d0">3639471</data>
    </edge>
    <edge source="GBR" target="CZE">
      <data key="d0">27834125</data>
    </edge>
    <edge source="GBR" target="BEN">
      <data key="d0">21163</data>
    </edge>
    <edge source="GBR" target="DNK">
      <data key="d0">21456979</data>
    </edge>
    <edge source="GBR" target="EST">
      <data key="d0">3009402</data>
    </edge>
    <edge source="GBR" target="FIN">
      <data key="d0">9713483</data>
    </edge>
    <edge source="GBR" target="FRA">
      <data key="d0">229915683</data>
    </edge>
    <edge source="GBR" target="GEO">
      <data key="d0">294833</data>
    </edge>
    <edge source="GBR" target="GMB">
      <data key="d0">46576</data>
    </edge>
    <edge source="GBR" target="DEU">
      <data key="d0">403331383</data>
    </edge>
    <edge source="GBR" target="GHA">
      <data key="d0">754873</data>
    </edge>
    <edge source="GBR" target="GRC">
      <data key="d0">25336268</data>
    </edge>
    <edge source="GBR" target="HND">
      <data key="d0">49530</data>
    </edge>
    <edge source="GBR" target="HKG">
      <data key="d0">36270246</data>
    </edge>
    <edge source="GBR" target="HUN">
      <data key="d0">45463144</data>
    </edge>
    <edge source="GBR" target="IDN">
      <data key="d0">531631</data>
    </edge>
    <edge source="GBR" target="IRL">
      <data key="d0">299048823</data>
    </edge>
    <edge source="GBR" target="ISR">
      <data key="d0">4033908</data>
    </edge>
    <edge source="GBR" target="ITA">
      <data key="d0">148327943</data>
    </edge>
    <edge source="GBR" target="CIV">
      <data key="d0">78468</data>
    </edge>
    <edge source="GBR" target="JAM">
      <data key="d0">36205</data>
    </edge>
    <edge source="GBR" target="JPN">
      <data key="d0">22463763</data>
    </edge>
    <edge source="GBR" target="KAZ">
      <data key="d0">458672</data>
    </edge>
    <edge source="GBR" target="JOR">
      <data key="d0">205671</data>
    </edge>
    <edge source="GBR" target="KOR">
      <data key="d0">6409851</data>
    </edge>
    <edge source="GBR" target="KGZ">
      <data key="d0">47854</data>
    </edge>
    <edge source="GBR" target="LBN">
      <data key="d0">914792</data>
    </edge>
    <edge source="GBR" target="LVA">
      <data key="d0">2673796</data>
    </edge>
    <edge source="GBR" target="LTU">
      <data key="d0">2260648</data>
    </edge>
    <edge source="GBR" target="MYS">
      <data key="d0">2375148</data>
    </edge>
    <edge source="GBR" target="MUS">
      <data key="d0">55094</data>
    </edge>
    <edge source="GBR" target="MEX">
      <data key="d0">438182</data>
    </edge>
    <edge source="GBR" target="MDA">
      <data key="d0">107258</data>
    </edge>
    <edge source="GBR" target="MAR">
      <data key="d0">277656</data>
    </edge>
    <edge source="GBR" target="MOZ">
      <data key="d0">14698</data>
    </edge>
    <edge source="GBR" target="OMN">
      <data key="d0">501882</data>
    </edge>
    <edge source="GBR" target="NLD">
      <data key="d0">313177096</data>
    </edge>
    <edge source="GBR" target="NZL">
      <data key="d0">1955539</data>
    </edge>
    <edge source="GBR" target="NOR">
      <data key="d0">4715831</data>
    </edge>
    <edge source="GBR" target="PAK">
      <data key="d0">268739</data>
    </edge>
    <edge source="GBR" target="PAN">
      <data key="d0">629199</data>
    </edge>
    <edge source="GBR" target="PER">
      <data key="d0">478990</data>
    </edge>
    <edge source="GBR" target="PHL">
      <data key="d0">373594</data>
    </edge>
    <edge source="GBR" target="POL">
      <data key="d0">68790430</data>
    </edge>
    <edge source="GBR" target="PRT">
      <data key="d0">10133646</data>
    </edge>
    <edge source="GBR" target="ROU">
      <data key="d0">11742421</data>
    </edge>
    <edge source="GBR" target="RUS">
      <data key="d0">5997229</data>
    </edge>
    <edge source="GBR" target="SAU">
      <data key="d0">4833721</data>
    </edge>
    <edge source="GBR" target="SEN">
      <data key="d0">63761</data>
    </edge>
    <edge source="GBR" target="SRB">
      <data key="d0">442700</data>
    </edge>
    <edge source="GBR" target="IND">
      <data key="d0">2037693</data>
    </edge>
    <edge source="GBR" target="SGP">
      <data key="d0">3096312</data>
    </edge>
    <edge source="GBR" target="SVK">
      <data key="d0">11926896</data>
    </edge>
    <edge source="GBR" target="VNM">
      <data key="d0">930775</data>
    </edge>
    <edge source="GBR" target="SVN">
      <data key="d0">2576698</data>
    </edge>
    <edge source="GBR" target="ZAF">
      <data key="d0">3532170</data>
    </edge>
    <edge source="GBR" target="ZWE">
      <data key="d0">35685</data>
    </edge>
    <edge source="GBR" target="ESP">
      <data key="d0">90469600</data>
    </edge>
    <edge source="GBR" target="SWE">
      <data key="d0">34502768</data>
    </edge>
    <edge source="GBR" target="CHE">
      <data key="d0">10086460</data>
    </edge>
    <edge source="GBR" target="THA">
      <data key="d0">881891</data>
    </edge>
    <edge source="GBR" target="TGO">
      <data key="d0">425574</data>
    </edge>
    <edge source="GBR" target="ARE">
      <data key="d0">14897115</data>
    </edge>
    <edge source="GBR" target="TUN">
      <data key="d0">80291</data>
    </edge>
    <edge source="GBR" target="TUR">
      <data key="d0">6874038</data>
    </edge>
    <edge source="GBR" target="UGA">
      <data key="d0">320240</data>
    </edge>
    <edge source="GBR" target="UKR">
      <data key="d0">2120148</data>
    </edge>
    <edge source="GBR" target="MKD">
      <data key="d0">22969</data>
    </edge>
    <edge source="GBR" target="EGY">
      <data key="d0">362225</data>
    </edge>
    <edge source="GBR" target="TZA">
      <data key="d0">16194</data>
    </edge>
    <edge source="GBR" target="USA">
      <data key="d0">54329168</data>
    </edge>
    <edge source="GBR" target="URY">
      <data key="d0">493025</data>
    </edge>
    <edge source="TZA" target="MWI">
      <data key="d0">11732</data>
    </edge>
    <edge source="AUT" target="ALB">
      <data key="d0">20474</data>
    </edge>
    <edge source="AUT" target="AZE">
      <data key="d0">63236</data>
    </edge>
    <edge source="AUT" target="ARG">
      <data key="d0">173928</data>
    </edge>
    <edge source="AUT" target="AUS">
      <data key="d0">2348946</data>
    </edge>
    <edge source="AUT" target="ARM">
      <data key="d0">58807</data>
    </edge>
    <edge source="AUT" target="BEL">
      <data key="d0">17170690</data>
    </edge>
    <edge source="AUT" target="BRA">
      <data key="d0">68072</data>
    </edge>
    <edge source="AUT" target="BGR">
      <data key="d0">1414262</data>
    </edge>
    <edge source="AUT" target="BLR">
      <data key="d0">178002</data>
    </edge>
    <edge source="AUT" target="CAN">
      <data key="d0">7512433</data>
    </edge>
    <edge source="AUT" target="CHL">
      <data key="d0">98303</data>
    </edge>
    <edge source="AUT" target="CHN">
      <data key="d0">3591582</data>
    </edge>
    <edge source="AUT" target="COL">
      <data key="d0">111177</data>
    </edge>
    <edge source="AUT" target="CRI">
      <data key="d0">13016</data>
    </edge>
    <edge source="AUT" target="HRV">
      <data key="d0">14833515</data>
    </edge>
    <edge source="AUT" target="CZE">
      <data key="d0">35089278</data>
    </edge>
    <edge source="AUT" target="DNK">
      <data key="d0">5048660</data>
    </edge>
    <edge source="AUT" target="ETH">
      <data key="d0">18579</data>
    </edge>
    <edge source="AUT" target="EST">
      <data key="d0">1660712</data>
    </edge>
    <edge source="AUT" target="FIN">
      <data key="d0">9263370</data>
    </edge>
    <edge source="AUT" target="FRA">
      <data key="d0">29285361</data>
    </edge>
    <edge source="AUT" target="GEO">
      <data key="d0">178452</data>
    </edge>
    <edge source="AUT" target="DEU">
      <data key="d0">366430694</data>
    </edge>
    <edge source="AUT" target="GHA">
      <data key="d0">20530</data>
    </edge>
    <edge source="AUT" target="GRC">
      <data key="d0">2780045</data>
    </edge>
    <edge source="AUT" target="HKG">
      <data key="d0">1465215</data>
    </edge>
    <edge source="AUT" target="HUN">
      <data key="d0">32509974</data>
    </edge>
    <edge source="AUT" target="IDN">
      <data key="d0">455533</data>
    </edge>
    <edge source="AUT" target="IRL">
      <data key="d0">1945841</data>
    </edge>
    <edge source="AUT" target="ISR">
      <data key="d0">1283374</data>
    </edge>
    <edge source="AUT" target="ITA">
      <data key="d0">39432841</data>
    </edge>
    <edge source="AUT" target="JPN">
      <data key="d0">7354856</data>
    </edge>
    <edge source="AUT" target="KAZ">
      <data key="d0">448616</data>
    </edge>
    <edge source="AUT" target="KOR">
      <data key="d0">1101920</data>
    </edge>
    <edge source="AUT" target="KGZ">
      <data key="d0">154176</data>
    </edge>
    <edge source="AUT" target="LBN">
      <data key="d0">188431</data>
    </edge>
    <edge source="AUT" target="LVA">
      <data key="d0">1217046</data>
    </edge>
    <edge source="AUT" target="LTU">
      <data key="d0">694042</data>
    </edge>
    <edge source="AUT" target="MUS">
      <data key="d0">15561</data>
    </edge>
    <edge source="AUT" target="MDA">
      <data key="d0">134275</data>
    </edge>
    <edge source="AUT" target="MAR">
      <data key="d0">10155</data>
    </edge>
    <edge source="AUT" target="NAM">
      <data key="d0">16746</data>
    </edge>
    <edge source="AUT" target="NLD">
      <data key="d0">24214146</data>
    </edge>
    <edge source="AUT" target="NZL">
      <data key="d0">661469</data>
    </edge>
    <edge source="AUT" target="NOR">
      <data key="d0">9441635</data>
    </edge>
    <edge source="AUT" target="PER">
      <data key="d0">10437</data>
    </edge>
    <edge source="AUT" target="POL">
      <data key="d0">18620170</data>
    </edge>
    <edge source="AUT" target="PRT">
      <data key="d0">106905</data>
    </edge>
    <edge source="AUT" target="ROU">
      <data key="d0">7259463</data>
    </edge>
    <edge source="AUT" target="RUS">
      <data key="d0">14908774</data>
    </edge>
    <edge source="AUT" target="SAU">
      <data key="d0">66958</data>
    </edge>
    <edge source="AUT" target="SRB">
      <data key="d0">1350797</data>
    </edge>
    <edge source="AUT" target="IND">
      <data key="d0">81909</data>
    </edge>
    <edge source="AUT" target="SGP">
      <data key="d0">65563</data>
    </edge>
    <edge source="AUT" target="SVK">
      <data key="d0">18437828</data>
    </edge>
    <edge source="AUT" target="SVN">
      <data key="d0">12747366</data>
    </edge>
    <edge source="AUT" target="ZAF">
      <data key="d0">82703</data>
    </edge>
    <edge source="AUT" target="ESP">
      <data key="d0">5165202</data>
    </edge>
    <edge source="AUT" target="SWE">
      <data key="d0">10564818</data>
    </edge>
    <edge source="AUT" target="CHE">
      <data key="d0">54473870</data>
    </edge>
    <edge source="AUT" target="THA">
      <data key="d0">82123</data>
    </edge>
    <edge source="AUT" target="ARE">
      <data key="d0">784525</data>
    </edge>
    <edge source="AUT" target="TUR">
      <data key="d0">1078677</data>
    </edge>
    <edge source="AUT" target="UKR">
      <data key="d0">1418357</data>
    </edge>
    <edge source="AUT" target="MKD">
      <data key="d0">538815</data>
    </edge>
    <edge source="AUT" target="GBR">
      <data key="d0">22703613</data>
    </edge>
    <edge source="AUT" target="USA">
      <data key="d0">37998114</data>
    </edge>
    <edge source="ARM" target="AUS">
      <data key="d0">29584</data>
    </edge>
    <edge source="ARM" target="BLR">
      <data key="d0">214843</data>
    </edge>
    <edge source="ARM" target="CZE">
      <data key="d0">46500</data>
    </edge>
    <edge source="ARM" target="GEO">
      <data key="d0">132934</data>
    </edge>
    <edge source="ARM" target="DEU">
      <data key="d0">21205</data>
    </edge>
    <edge source="ARM" target="HUN">
      <data key="d0">198175</data>
    </edge>
    <edge source="ARM" target="KAZ">
      <data key="d0">156117</data>
    </edge>
    <edge source="ARM" target="KGZ">
      <data key="d0">20576</data>
    </edge>
    <edge source="ARM" target="NZL">
      <data key="d0">14908</data>
    </edge>
    <edge source="ARM" target="RUS">
      <data key="d0">1144956</data>
    </edge>
    <edge source="BLR" target="ARM">
      <data key="d0">26100</data>
    </edge>
    <edge source="BLR" target="EST">
      <data key="d0">85600</data>
    </edge>
    <edge source="BLR" target="KAZ">
      <data key="d0">373300</data>
    </edge>
    <edge source="BLR" target="LVA">
      <data key="d0">1539900</data>
    </edge>
    <edge source="BLR" target="LTU">
      <data key="d0">170300</data>
    </edge>
    <edge source="BLR" target="MDA">
      <data key="d0">69900</data>
    </edge>
    <edge source="BLR" target="POL">
      <data key="d0">60900</data>
    </edge>
    <edge source="BLR" target="RUS">
      <data key="d0">53513700</data>
    </edge>
    <edge source="BLR" target="UKR">
      <data key="d0">350800</data>
    </edge>
    <edge source="BLR" target="USA">
      <data key="d0">13800</data>
    </edge>
    <edge source="CRI" target="BRA">
      <data key="d0">15891</data>
    </edge>
    <edge source="CRI" target="CHL">
      <data key="d0">73299</data>
    </edge>
    <edge source="CRI" target="SLV">
      <data key="d0">93249</data>
    </edge>
    <edge source="CRI" target="GTM">
      <data key="d0">127623</data>
    </edge>
    <edge source="CRI" target="HND">
      <data key="d0">23005</data>
    </edge>
    <edge source="CRI" target="NIC">
      <data key="d0">134549</data>
    </edge>
    <edge source="CRI" target="PAN">
      <data key="d0">206917</data>
    </edge>
    <edge source="CRI" target="ESP">
      <data key="d0">23124</data>
    </edge>
    <edge source="CRI" target="USA">
      <data key="d0">34222</data>
    </edge>
    <edge source="ETH" target="CAN">
      <data key="d0">1882164</data>
    </edge>
    <edge source="ETH" target="CHN">
      <data key="d0">9322089</data>
    </edge>
    <edge source="ETH" target="FRA">
      <data key="d0">62765</data>
    </edge>
    <edge source="ETH" target="DEU">
      <data key="d0">101033</data>
    </edge>
    <edge source="ETH" target="HKG">
      <data key="d0">292095</data>
    </edge>
    <edge source="ETH" target="ITA">
      <data key="d0">247560</data>
    </edge>
    <edge source="ETH" target="JPN">
      <data key="d0">470915</data>
    </edge>
    <edge source="ETH" target="NLD">
      <data key="d0">26000</data>
    </edge>
    <edge source="ETH" target="ZAF">
      <data key="d0">10451</data>
    </edge>
    <edge source="ETH" target="ESP">
      <data key="d0">207744</data>
    </edge>
    <edge source="ETH" target="CHE">
      <data key="d0">12390</data>
    </edge>
    <edge source="ETH" target="ARE">
      <data key="d0">199766</data>
    </edge>
    <edge source="ETH" target="UGA">
      <data key="d0">16304</data>
    </edge>
    <edge source="ETH" target="GBR">
      <data key="d0">295763</data>
    </edge>
    <edge source="ETH" target="USA">
      <data key="d0">24336876</data>
    </edge>
    <edge source="EST" target="BLR">
      <data key="d0">84999</data>
    </edge>
    <edge source="EST" target="CAN">
      <data key="d0">10419</data>
    </edge>
    <edge source="EST" target="DNK">
      <data key="d0">30808</data>
    </edge>
    <edge source="EST" target="FIN">
      <data key="d0">14337511</data>
    </edge>
    <edge source="EST" target="DEU">
      <data key="d0">472955</data>
    </edge>
    <edge source="EST" target="ITA">
      <data key="d0">2074602</data>
    </edge>
    <edge source="EST" target="KAZ">
      <data key="d0">136025</data>
    </edge>
    <edge source="EST" target="KOR">
      <data key="d0">34055</data>
    </edge>
    <edge source="EST" target="LVA">
      <data key="d0">13282957</data>
    </edge>
    <edge source="EST" target="LTU">
      <data key="d0">5463386</data>
    </edge>
    <edge source="EST" target="NLD">
      <data key="d0">10131</data>
    </edge>
    <edge source="EST" target="NOR">
      <data key="d0">3289047</data>
    </edge>
    <edge source="EST" target="POL">
      <data key="d0">178149</data>
    </edge>
    <edge source="EST" target="RUS">
      <data key="d0">41521030</data>
    </edge>
    <edge source="EST" target="ESP">
      <data key="d0">21697</data>
    </edge>
    <edge source="EST" target="SWE">
      <data key="d0">2777133</data>
    </edge>
    <edge source="EST" target="CHE">
      <data key="d0">27004</data>
    </edge>
    <edge source="EST" target="UKR">
      <data key="d0">393145</data>
    </edge>
    <edge source="EST" target="USA">
      <data key="d0">28500</data>
    </edge>
    <edge source="GEO" target="AZE">
      <data key="d0">74411</data>
    </edge>
    <edge source="GEO" target="ARM">
      <data key="d0">981552</data>
    </edge>
    <edge source="GEO" target="HUN">
      <data key="d0">200679</data>
    </edge>
    <edge source="GEO" target="ESP">
      <data key="d0">15154</data>
    </edge>
    <edge source="GEO" target="ARE">
      <data key="d0">52883</data>
    </edge>
    <edge source="GEO" target="TUR">
      <data key="d0">46550</data>
    </edge>
    <edge source="GEO" target="UKR">
      <data key="d0">121129</data>
    </edge>
    <edge source="GEO" target="USA">
      <data key="d0">15857</data>
    </edge>
    <edge source="KAZ" target="BLR">
      <data key="d0">113133</data>
    </edge>
    <edge source="KAZ" target="FRA">
      <data key="d0">476197</data>
    </edge>
    <edge source="KAZ" target="GEO">
      <data key="d0">214371</data>
    </edge>
    <edge source="KAZ" target="ITA">
      <data key="d0">103167</data>
    </edge>
    <edge source="KAZ" target="LTU">
      <data key="d0">16949</data>
    </edge>
    <edge source="KAZ" target="RUS">
      <data key="d0">90241011</data>
    </edge>
    <edge source="KAZ" target="TUR">
      <data key="d0">69080</data>
    </edge>
    <edge source="KAZ" target="USA">
      <data key="d0">31503</data>
    </edge>
    <edge source="KGZ" target="AZE">
      <data key="d0">30415</data>
    </edge>
    <edge source="KGZ" target="KAZ">
      <data key="d0">4361012</data>
    </edge>
    <edge source="KGZ" target="RUS">
      <data key="d0">3538072</data>
    </edge>
    <edge source="LVA" target="AZE">
      <data key="d0">52702</data>
    </edge>
    <edge source="LVA" target="BLR">
      <data key="d0">63540</data>
    </edge>
    <edge source="LVA" target="CAN">
      <data key="d0">27007</data>
    </edge>
    <edge source="LVA" target="CZE">
      <data key="d0">42504</data>
    </edge>
    <edge source="LVA" target="DNK">
      <data key="d0">132340</data>
    </edge>
    <edge source="LVA" target="EST">
      <data key="d0">13037607</data>
    </edge>
    <edge source="LVA" target="FIN">
      <data key="d0">2211894</data>
    </edge>
    <edge source="LVA" target="DEU">
      <data key="d0">152894</data>
    </edge>
    <edge source="LVA" target="HUN">
      <data key="d0">271369</data>
    </edge>
    <edge source="LVA" target="ITA">
      <data key="d0">23731</data>
    </edge>
    <edge source="LVA" target="LTU">
      <data key="d0">7531674</data>
    </edge>
    <edge source="LVA" target="NOR">
      <data key="d0">11650</data>
    </edge>
    <edge source="LVA" target="POL">
      <data key="d0">35088</data>
    </edge>
    <edge source="LVA" target="RUS">
      <data key="d0">2060889</data>
    </edge>
    <edge source="LVA" target="ESP">
      <data key="d0">106940</data>
    </edge>
    <edge source="LVA" target="SWE">
      <data key="d0">222881</data>
    </edge>
    <edge source="LVA" target="UKR">
      <data key="d0">10218</data>
    </edge>
    <edge source="LVA" target="GBR">
      <data key="d0">120278</data>
    </edge>
    <edge source="LTU" target="AUS">
      <data key="d0">36483</data>
    </edge>
    <edge source="LTU" target="AUT">
      <data key="d0">44674</data>
    </edge>
    <edge source="LTU" target="ARM">
      <data key="d0">338226</data>
    </edge>
    <edge source="LTU" target="BEL">
      <data key="d0">406811</data>
    </edge>
    <edge source="LTU" target="BGR">
      <data key="d0">340299</data>
    </edge>
    <edge source="LTU" target="BLR">
      <data key="d0">4334225</data>
    </edge>
    <edge source="LTU" target="CAN">
      <data key="d0">22290</data>
    </edge>
    <edge source="LTU" target="CHN">
      <data key="d0">11037</data>
    </edge>
    <edge source="LTU" target="CZE">
      <data key="d0">14744</data>
    </edge>
    <edge source="LTU" target="DNK">
      <data key="d0">100600</data>
    </edge>
    <edge source="LTU" target="EST">
      <data key="d0">6862725</data>
    </edge>
    <edge source="LTU" target="FIN">
      <data key="d0">437639</data>
    </edge>
    <edge source="LTU" target="FRA">
      <data key="d0">15196</data>
    </edge>
    <edge source="LTU" target="DEU">
      <data key="d0">6900144</data>
    </edge>
    <edge source="LTU" target="HKG">
      <data key="d0">22575</data>
    </edge>
    <edge source="LTU" target="HUN">
      <data key="d0">31448</data>
    </edge>
    <edge source="LTU" target="ITA">
      <data key="d0">147436</data>
    </edge>
    <edge source="LTU" target="JPN">
      <data key="d0">54628</data>
    </edge>
    <edge source="LTU" target="KAZ">
      <data key="d0">681390</data>
    </edge>
    <edge source="LTU" target="KOR">
      <data key="d0">10822</data>
    </edge>
    <edge source="LTU" target="KGZ">
      <data key="d0">45445</data>
    </edge>
    <edge source="LTU" target="LBN">
      <data key="d0">99765</data>
    </edge>
    <edge source="LTU" target="LVA">
      <data key="d0">12385023</data>
    </edge>
    <edge source="LTU" target="MDA">
      <data key="d0">59442</data>
    </edge>
    <edge source="LTU" target="NLD">
      <data key="d0">309631</data>
    </edge>
    <edge source="LTU" target="NOR">
      <data key="d0">318324</data>
    </edge>
    <edge source="LTU" target="POL">
      <data key="d0">2417336</data>
    </edge>
    <edge source="LTU" target="PRT">
      <data key="d0">10115</data>
    </edge>
    <edge source="LTU" target="RUS">
      <data key="d0">28330619</data>
    </edge>
    <edge source="LTU" target="SRB">
      <data key="d0">12515</data>
    </edge>
    <edge source="LTU" target="SVK">
      <data key="d0">11911</data>
    </edge>
    <edge source="LTU" target="ESP">
      <data key="d0">494708</data>
    </edge>
    <edge source="LTU" target="SWE">
      <data key="d0">40904</data>
    </edge>
    <edge source="LTU" target="CHE">
      <data key="d0">151181</data>
    </edge>
    <edge source="LTU" target="TUR">
      <data key="d0">12322</data>
    </edge>
    <edge source="LTU" target="UKR">
      <data key="d0">1229296</data>
    </edge>
    <edge source="LTU" target="GBR">
      <data key="d0">2697815</data>
    </edge>
    <edge source="LTU" target="USA">
      <data key="d0">140576</data>
    </edge>
    <edge source="MUS" target="CHN">
      <data key="d0">755803</data>
    </edge>
    <edge source="MUS" target="FRA">
      <data key="d0">2725733</data>
    </edge>
    <edge source="MUS" target="CIV">
      <data key="d0">132211</data>
    </edge>
    <edge source="MUS" target="MDG">
      <data key="d0">115234</data>
    </edge>
    <edge source="MUS" target="SEN">
      <data key="d0">56016</data>
    </edge>
    <edge source="MUS" target="SGP">
      <data key="d0">4541137</data>
    </edge>
    <edge source="MUS" target="ZAF">
      <data key="d0">1122739</data>
    </edge>
    <edge source="MUS" target="ESP">
      <data key="d0">15397</data>
    </edge>
    <edge source="MUS" target="TZA">
      <data key="d0">38287</data>
    </edge>
    <edge source="MDA" target="BEL">
      <data key="d0">284799</data>
    </edge>
    <edge source="MDA" target="BLR">
      <data key="d0">2122088</data>
    </edge>
    <edge source="MDA" target="DEU">
      <data key="d0">365925</data>
    </edge>
    <edge source="MDA" target="ITA">
      <data key="d0">6902418</data>
    </edge>
    <edge source="MDA" target="POL">
      <data key="d0">73533</data>
    </edge>
    <edge source="MDA" target="ROU">
      <data key="d0">16483008</data>
    </edge>
    <edge source="MDA" target="RUS">
      <data key="d0">1676217</data>
    </edge>
    <edge source="MDA" target="TUR">
      <data key="d0">12880</data>
    </edge>
    <edge source="MDA" target="UKR">
      <data key="d0">478580</data>
    </edge>
    <edge source="NAM" target="ZAF">
      <data key="d0">600282</data>
    </edge>
    <edge source="PRT" target="DZA">
      <data key="d0">294324</data>
    </edge>
    <edge source="PRT" target="AZE">
      <data key="d0">34999</data>
    </edge>
    <edge source="PRT" target="ARG">
      <data key="d0">62040</data>
    </edge>
    <edge source="PRT" target="AUS">
      <data key="d0">17217664</data>
    </edge>
    <edge source="PRT" target="AUT">
      <data key="d0">9315973</data>
    </edge>
    <edge source="PRT" target="ARM">
      <data key="d0">34775</data>
    </edge>
    <edge source="PRT" target="BEL">
      <data key="d0">54661322</data>
    </edge>
    <edge source="PRT" target="BWA">
      <data key="d0">100675</data>
    </edge>
    <edge source="PRT" target="BRA">
      <data key="d0">166906</data>
    </edge>
    <edge source="PRT" target="BGR">
      <data key="d0">736798</data>
    </edge>
    <edge source="PRT" target="BLR">
      <data key="d0">19826</data>
    </edge>
    <edge source="PRT" target="KHM">
      <data key="d0">38353</data>
    </edge>
    <edge source="PRT" target="CMR">
      <data key="d0">87802</data>
    </edge>
    <edge source="PRT" target="CAN">
      <data key="d0">26435646</data>
    </edge>
    <edge source="PRT" target="CHL">
      <data key="d0">904758</data>
    </edge>
    <edge source="PRT" target="CHN">
      <data key="d0">14511047</data>
    </edge>
    <edge source="PRT" target="COL">
      <data key="d0">2456231</data>
    </edge>
    <edge source="PRT" target="CRI">
      <data key="d0">52792</data>
    </edge>
    <edge source="PRT" target="HRV">
      <data key="d0">633922</data>
    </edge>
    <edge source="PRT" target="CZE">
      <data key="d0">2043071</data>
    </edge>
    <edge source="PRT" target="DNK">
      <data key="d0">105039931</data>
    </edge>
    <edge source="PRT" target="ECU">
      <data key="d0">21338</data>
    </edge>
    <edge source="PRT" target="SLV">
      <data key="d0">39143</data>
    </edge>
    <edge source="PRT" target="ETH">
      <data key="d0">247610</data>
    </edge>
    <edge source="PRT" target="EST">
      <data key="d0">686379</data>
    </edge>
    <edge source="PRT" target="FIN">
      <data key="d0">5157171</data>
    </edge>
    <edge source="PRT" target="FRA">
      <data key="d0">472300904</data>
    </edge>
    <edge source="PRT" target="GEO">
      <data key="d0">109040</data>
    </edge>
    <edge source="PRT" target="DEU">
      <data key="d0">385704059</data>
    </edge>
    <edge source="PRT" target="GHA">
      <data key="d0">64505</data>
    </edge>
    <edge source="PRT" target="GRC">
      <data key="d0">6629743</data>
    </edge>
    <edge source="PRT" target="GTM">
      <data key="d0">42886</data>
    </edge>
    <edge source="PRT" target="HND">
      <data key="d0">82102</data>
    </edge>
    <edge source="PRT" target="HKG">
      <data key="d0">2951482</data>
    </edge>
    <edge source="PRT" target="HUN">
      <data key="d0">2159946</data>
    </edge>
    <edge source="PRT" target="IDN">
      <data key="d0">1015489</data>
    </edge>
    <edge source="PRT" target="IRL">
      <data key="d0">17464127</data>
    </edge>
    <edge source="PRT" target="ISR">
      <data key="d0">4452433</data>
    </edge>
    <edge source="PRT" target="ITA">
      <data key="d0">62331027</data>
    </edge>
    <edge source="PRT" target="CIV">
      <data key="d0">37942</data>
    </edge>
    <edge source="PRT" target="JAM">
      <data key="d0">16321</data>
    </edge>
    <edge source="PRT" target="JPN">
      <data key="d0">11509414</data>
    </edge>
    <edge source="PRT" target="KAZ">
      <data key="d0">984169</data>
    </edge>
    <edge source="PRT" target="JOR">
      <data key="d0">217927</data>
    </edge>
    <edge source="PRT" target="KOR">
      <data key="d0">4371273</data>
    </edge>
    <edge source="PRT" target="KGZ">
      <data key="d0">29548</data>
    </edge>
    <edge source="PRT" target="LBN">
      <data key="d0">677412</data>
    </edge>
    <edge source="PRT" target="LVA">
      <data key="d0">574958</data>
    </edge>
    <edge source="PRT" target="LTU">
      <data key="d0">1849476</data>
    </edge>
    <edge source="PRT" target="MYS">
      <data key="d0">603503</data>
    </edge>
    <edge source="PRT" target="MRT">
      <data key="d0">28520</data>
    </edge>
    <edge source="PRT" target="MEX">
      <data key="d0">721250</data>
    </edge>
    <edge source="PRT" target="MAR">
      <data key="d0">2108072</data>
    </edge>
    <edge source="PRT" target="MOZ">
      <data key="d0">1462472</data>
    </edge>
    <edge source="PRT" target="OMN">
      <data key="d0">34020</data>
    </edge>
    <edge source="PRT" target="NAM">
      <data key="d0">245383</data>
    </edge>
    <edge source="PRT" target="NLD">
      <data key="d0">299402207</data>
    </edge>
    <edge source="PRT" target="NZL">
      <data key="d0">3655026</data>
    </edge>
    <edge source="PRT" target="NOR">
      <data key="d0">15450268</data>
    </edge>
    <edge source="PRT" target="PAK">
      <data key="d0">97785</data>
    </edge>
    <edge source="PRT" target="PAN">
      <data key="d0">288177</data>
    </edge>
    <edge source="PRT" target="PRY">
      <data key="d0">35817</data>
    </edge>
    <edge source="PRT" target="PER">
      <data key="d0">30950</data>
    </edge>
    <edge source="PRT" target="PHL">
      <data key="d0">106387</data>
    </edge>
    <edge source="PRT" target="POL">
      <data key="d0">21267481</data>
    </edge>
    <edge source="PRT" target="ROU">
      <data key="d0">6989093</data>
    </edge>
    <edge source="PRT" target="RUS">
      <data key="d0">22085558</data>
    </edge>
    <edge source="PRT" target="SAU">
      <data key="d0">1541796</data>
    </edge>
    <edge source="PRT" target="SEN">
      <data key="d0">12451</data>
    </edge>
    <edge source="PRT" target="SRB">
      <data key="d0">929773</data>
    </edge>
    <edge source="PRT" target="IND">
      <data key="d0">1313600</data>
    </edge>
    <edge source="PRT" target="SGP">
      <data key="d0">941244</data>
    </edge>
    <edge source="PRT" target="SVK">
      <data key="d0">3587010</data>
    </edge>
    <edge source="PRT" target="VNM">
      <data key="d0">922509</data>
    </edge>
    <edge source="PRT" target="SVN">
      <data key="d0">4702209</data>
    </edge>
    <edge source="PRT" target="ZAF">
      <data key="d0">1834982</data>
    </edge>
    <edge source="PRT" target="ESP">
      <data key="d0">216651007</data>
    </edge>
    <edge source="PRT" target="SWE">
      <data key="d0">46484627</data>
    </edge>
    <edge source="PRT" target="CHE">
      <data key="d0">20953092</data>
    </edge>
    <edge source="PRT" target="THA">
      <data key="d0">724593</data>
    </edge>
    <edge source="PRT" target="ARE">
      <data key="d0">6672531</data>
    </edge>
    <edge source="PRT" target="TUN">
      <data key="d0">418134</data>
    </edge>
    <edge source="PRT" target="TUR">
      <data key="d0">3260098</data>
    </edge>
    <edge source="PRT" target="UKR">
      <data key="d0">1376501</data>
    </edge>
    <edge source="PRT" target="EGY">
      <data key="d0">290602</data>
    </edge>
    <edge source="PRT" target="GBR">
      <data key="d0">148099965</data>
    </edge>
    <edge source="PRT" target="TZA">
      <data key="d0">16244</data>
    </edge>
    <edge source="PRT" target="USA">
      <data key="d0">84853619</data>
    </edge>
    <edge source="PRT" target="URY">
      <data key="d0">123499</data>
    </edge>
    <edge source="SAU" target="CHN">
      <data key="d0">121614</data>
    </edge>
    <edge source="SAU" target="FRA">
      <data key="d0">36271</data>
    </edge>
    <edge source="SAU" target="HKG">
      <data key="d0">80276</data>
    </edge>
    <edge source="SAU" target="ITA">
      <data key="d0">132282</data>
    </edge>
    <edge source="SAU" target="JOR">
      <data key="d0">33337</data>
    </edge>
    <edge source="SAU" target="LBN">
      <data key="d0">162152</data>
    </edge>
    <edge source="SAU" target="MAR">
      <data key="d0">102412</data>
    </edge>
    <edge source="SAU" target="OMN">
      <data key="d0">212558</data>
    </edge>
    <edge source="SAU" target="ESP">
      <data key="d0">704084</data>
    </edge>
    <edge source="SAU" target="ARE">
      <data key="d0">3111574</data>
    </edge>
    <edge source="SAU" target="TUN">
      <data key="d0">30136</data>
    </edge>
    <edge source="SAU" target="TZA">
      <data key="d0">32003</data>
    </edge>
    <edge source="SVK" target="ARG">
      <data key="d0">69005</data>
    </edge>
    <edge source="SVK" target="AUS">
      <data key="d0">245932</data>
    </edge>
    <edge source="SVK" target="AUT">
      <data key="d0">114266560</data>
    </edge>
    <edge source="SVK" target="BEL">
      <data key="d0">3384656</data>
    </edge>
    <edge source="SVK" target="BGR">
      <data key="d0">13793748</data>
    </edge>
    <edge source="SVK" target="CAN">
      <data key="d0">1039501</data>
    </edge>
    <edge source="SVK" target="LKA">
      <data key="d0">791677</data>
    </edge>
    <edge source="SVK" target="CHL">
      <data key="d0">83946</data>
    </edge>
    <edge source="SVK" target="CHN">
      <data key="d0">6622646</data>
    </edge>
    <edge source="SVK" target="HRV">
      <data key="d0">505219</data>
    </edge>
    <edge source="SVK" target="CZE">
      <data key="d0">69750065</data>
    </edge>
    <edge source="SVK" target="DNK">
      <data key="d0">24110148</data>
    </edge>
    <edge source="SVK" target="EST">
      <data key="d0">41009</data>
    </edge>
    <edge source="SVK" target="FIN">
      <data key="d0">4826676</data>
    </edge>
    <edge source="SVK" target="FRA">
      <data key="d0">20454623</data>
    </edge>
    <edge source="SVK" target="GEO">
      <data key="d0">80354</data>
    </edge>
    <edge source="SVK" target="DEU">
      <data key="d0">426838715</data>
    </edge>
    <edge source="SVK" target="GRC">
      <data key="d0">24513</data>
    </edge>
    <edge source="SVK" target="HKG">
      <data key="d0">1192512</data>
    </edge>
    <edge source="SVK" target="HUN">
      <data key="d0">69051012</data>
    </edge>
    <edge source="SVK" target="IDN">
      <data key="d0">449364</data>
    </edge>
    <edge source="SVK" target="IRL">
      <data key="d0">1606624</data>
    </edge>
    <edge source="SVK" target="ISR">
      <data key="d0">244584</data>
    </edge>
    <edge source="SVK" target="ITA">
      <data key="d0">10434849</data>
    </edge>
    <edge source="SVK" target="JPN">
      <data key="d0">1005694</data>
    </edge>
    <edge source="SVK" target="KAZ">
      <data key="d0">29063</data>
    </edge>
    <edge source="SVK" target="KOR">
      <data key="d0">510074</data>
    </edge>
    <edge source="SVK" target="LVA">
      <data key="d0">214614</data>
    </edge>
    <edge source="SVK" target="LTU">
      <data key="d0">71905</data>
    </edge>
    <edge source="SVK" target="MYS">
      <data key="d0">36011</data>
    </edge>
    <edge source="SVK" target="MEX">
      <data key="d0">66844</data>
    </edge>
    <edge source="SVK" target="MAR">
      <data key="d0">19195352</data>
    </edge>
    <edge source="SVK" target="NLD">
      <data key="d0">7453381</data>
    </edge>
    <edge source="SVK" target="NZL">
      <data key="d0">194251</data>
    </edge>
    <edge source="SVK" target="NOR">
      <data key="d0">2199954</data>
    </edge>
    <edge source="SVK" target="PER">
      <data key="d0">43506</data>
    </edge>
    <edge source="SVK" target="POL">
      <data key="d0">67407566</data>
    </edge>
    <edge source="SVK" target="PRT">
      <data key="d0">2083961</data>
    </edge>
    <edge source="SVK" target="ROU">
      <data key="d0">71186598</data>
    </edge>
    <edge source="SVK" target="RUS">
      <data key="d0">9661498</data>
    </edge>
    <edge source="SVK" target="SAU">
      <data key="d0">1269144</data>
    </edge>
    <edge source="SVK" target="SRB">
      <data key="d0">145057</data>
    </edge>
    <edge source="SVK" target="SGP">
      <data key="d0">277225</data>
    </edge>
    <edge source="SVK" target="VNM">
      <data key="d0">326087</data>
    </edge>
    <edge source="SVK" target="SVN">
      <data key="d0">10963936</data>
    </edge>
    <edge source="SVK" target="ZAF">
      <data key="d0">86451</data>
    </edge>
    <edge source="SVK" target="ESP">
      <data key="d0">504761</data>
    </edge>
    <edge source="SVK" target="SWE">
      <data key="d0">3393856</data>
    </edge>
    <edge source="SVK" target="CHE">
      <data key="d0">4990922</data>
    </edge>
    <edge source="SVK" target="THA">
      <data key="d0">192991</data>
    </edge>
    <edge source="SVK" target="ARE">
      <data key="d0">2117233</data>
    </edge>
    <edge source="SVK" target="TUN">
      <data key="d0">34254787</data>
    </edge>
    <edge source="SVK" target="TUR">
      <data key="d0">44808642</data>
    </edge>
    <edge source="SVK" target="UGA">
      <data key="d0">27970</data>
    </edge>
    <edge source="SVK" target="UKR">
      <data key="d0">1652990</data>
    </edge>
    <edge source="SVK" target="GBR">
      <data key="d0">5863135</data>
    </edge>
    <edge source="SVK" target="USA">
      <data key="d0">12150770</data>
    </edge>
    <edge source="SVN" target="ALB">
      <data key="d0">317985</data>
    </edge>
    <edge source="SVN" target="AUS">
      <data key="d0">61286</data>
    </edge>
    <edge source="SVN" target="AUT">
      <data key="d0">4692235</data>
    </edge>
    <edge source="SVN" target="BEL">
      <data key="d0">360107</data>
    </edge>
    <edge source="SVN" target="BGR">
      <data key="d0">735641</data>
    </edge>
    <edge source="SVN" target="CAN">
      <data key="d0">658245</data>
    </edge>
    <edge source="SVN" target="CHL">
      <data key="d0">12240</data>
    </edge>
    <edge source="SVN" target="CHN">
      <data key="d0">324948</data>
    </edge>
    <edge source="SVN" target="HRV">
      <data key="d0">37322620</data>
    </edge>
    <edge source="SVN" target="CZE">
      <data key="d0">1289738</data>
    </edge>
    <edge source="SVN" target="DNK">
      <data key="d0">1019440</data>
    </edge>
    <edge source="SVN" target="EST">
      <data key="d0">507103</data>
    </edge>
    <edge source="SVN" target="FIN">
      <data key="d0">1005795</data>
    </edge>
    <edge source="SVN" target="FRA">
      <data key="d0">6021466</data>
    </edge>
    <edge source="SVN" target="DEU">
      <data key="d0">36729424</data>
    </edge>
    <edge source="SVN" target="GRC">
      <data key="d0">174952</data>
    </edge>
    <edge source="SVN" target="HKG">
      <data key="d0">95753</data>
    </edge>
    <edge source="SVN" target="HUN">
      <data key="d0">1452657</data>
    </edge>
    <edge source="SVN" target="IRL">
      <data key="d0">257602</data>
    </edge>
    <edge source="SVN" target="ITA">
      <data key="d0">14200704</data>
    </edge>
    <edge source="SVN" target="JPN">
      <data key="d0">164113</data>
    </edge>
    <edge source="SVN" target="KAZ">
      <data key="d0">79699</data>
    </edge>
    <edge source="SVN" target="KOR">
      <data key="d0">33783</data>
    </edge>
    <edge source="SVN" target="LVA">
      <data key="d0">267370</data>
    </edge>
    <edge source="SVN" target="LTU">
      <data key="d0">390646</data>
    </edge>
    <edge source="SVN" target="NLD">
      <data key="d0">1537543</data>
    </edge>
    <edge source="SVN" target="NZL">
      <data key="d0">50561</data>
    </edge>
    <edge source="SVN" target="NOR">
      <data key="d0">2100100</data>
    </edge>
    <edge source="SVN" target="POL">
      <data key="d0">4413654</data>
    </edge>
    <edge source="SVN" target="PRT">
      <data key="d0">441966</data>
    </edge>
    <edge source="SVN" target="ROU">
      <data key="d0">1137477</data>
    </edge>
    <edge source="SVN" target="RUS">
      <data key="d0">825428</data>
    </edge>
    <edge source="SVN" target="SRB">
      <data key="d0">9843348</data>
    </edge>
    <edge source="SVN" target="SVK">
      <data key="d0">1369292</data>
    </edge>
    <edge source="SVN" target="ESP">
      <data key="d0">3565463</data>
    </edge>
    <edge source="SVN" target="SWE">
      <data key="d0">2620269</data>
    </edge>
    <edge source="SVN" target="CHE">
      <data key="d0">912194</data>
    </edge>
    <edge source="SVN" target="TUN">
      <data key="d0">104273</data>
    </edge>
    <edge source="SVN" target="UKR">
      <data key="d0">230494</data>
    </edge>
    <edge source="SVN" target="MKD">
      <data key="d0">1491576</data>
    </edge>
    <edge source="SVN" target="GBR">
      <data key="d0">1575236</data>
    </edge>
    <edge source="SVN" target="USA">
      <data key="d0">873208</data>
    </edge>
    <edge source="UKR" target="AZE">
      <data key="d0">278033</data>
    </edge>
    <edge source="UKR" target="AUT">
      <data key="d0">273637</data>
    </edge>
    <edge source="UKR" target="BEL">
      <data key="d0">11815</data>
    </edge>
    <edge source="UKR" target="BGR">
      <data key="d0">159073</data>
    </edge>
    <edge source="UKR" target="BLR">
      <data key="d0">4859885</data>
    </edge>
    <edge source="UKR" target="CZE">
      <data key="d0">2522262</data>
    </edge>
    <edge source="UKR" target="DNK">
      <data key="d0">3880311</data>
    </edge>
    <edge source="UKR" target="EST">
      <data key="d0">236019</data>
    </edge>
    <edge source="UKR" target="FRA">
      <data key="d0">365894</data>
    </edge>
    <edge source="UKR" target="GEO">
      <data key="d0">371221</data>
    </edge>
    <edge source="UKR" target="GMB">
      <data key="d0">31978</data>
    </edge>
    <edge source="UKR" target="DEU">
      <data key="d0">99566</data>
    </edge>
    <edge source="UKR" target="HUN">
      <data key="d0">11078960</data>
    </edge>
    <edge source="UKR" target="ITA">
      <data key="d0">20176704</data>
    </edge>
    <edge source="UKR" target="KAZ">
      <data key="d0">2152383</data>
    </edge>
    <edge source="UKR" target="KGZ">
      <data key="d0">25040</data>
    </edge>
    <edge source="UKR" target="LVA">
      <data key="d0">48516</data>
    </edge>
    <edge source="UKR" target="LTU">
      <data key="d0">122406</data>
    </edge>
    <edge source="UKR" target="MDA">
      <data key="d0">1596275</data>
    </edge>
    <edge source="UKR" target="POL">
      <data key="d0">30564383</data>
    </edge>
    <edge source="UKR" target="ROU">
      <data key="d0">53927729</data>
    </edge>
    <edge source="UKR" target="RUS">
      <data key="d0">17926593</data>
    </edge>
    <edge source="UKR" target="SVK">
      <data key="d0">2023192</data>
    </edge>
    <edge source="UKR" target="ARE">
      <data key="d0">55476</data>
    </edge>
    <edge source="UKR" target="GBR">
      <data key="d0">13208</data>
    </edge>
    <edge source="UKR" target="USA">
      <data key="d0">34433</data>
    </edge>
    <edge source="CMR" target="CAF">
      <data key="d0">41672</data>
    </edge>
    <edge source="CIV" target="CMR">
      <data key="d0">2764532</data>
    </edge>
    <edge source="CIV" target="CAF">
      <data key="d0">2175631</data>
    </edge>
    <edge source="CIV" target="BEN">
      <data key="d0">83637</data>
    </edge>
    <edge source="CIV" target="FRA">
      <data key="d0">24208</data>
    </edge>
    <edge source="CIV" target="GHA">
      <data key="d0">15053126</data>
    </edge>
    <edge source="CIV" target="NER">
      <data key="d0">215178</data>
    </edge>
    <edge source="CIV" target="SEN">
      <data key="d0">2499036</data>
    </edge>
    <edge source="CIV" target="TGO">
      <data key="d0">3777612</data>
    </edge>
    <edge source="CIV" target="BFA">
      <data key="d0">3237485</data>
    </edge>
    <edge source="JOR" target="BEL">
      <data key="d0">28403</data>
    </edge>
    <edge source="JOR" target="CHL">
      <data key="d0">10486</data>
    </edge>
    <edge source="JOR" target="CHN">
      <data key="d0">103189</data>
    </edge>
    <edge source="JOR" target="PSE">
      <data key="d0">102694</data>
    </edge>
    <edge source="JOR" target="ITA">
      <data key="d0">13732</data>
    </edge>
    <edge source="JOR" target="JPN">
      <data key="d0">20982</data>
    </edge>
    <edge source="JOR" target="LBN">
      <data key="d0">201538</data>
    </edge>
    <edge source="JOR" target="MAR">
      <data key="d0">136194</data>
    </edge>
    <edge source="JOR" target="SAU">
      <data key="d0">1381257</data>
    </edge>
    <edge source="JOR" target="IND">
      <data key="d0">31268</data>
    </edge>
    <edge source="JOR" target="ESP">
      <data key="d0">34824</data>
    </edge>
    <edge source="JOR" target="ARE">
      <data key="d0">402240</data>
    </edge>
    <edge source="JOR" target="EGY">
      <data key="d0">1187927</data>
    </edge>
    <edge source="PAN" target="AUS">
      <data key="d0">47190</data>
    </edge>
    <edge source="PAN" target="BOL">
      <data key="d0">342909</data>
    </edge>
    <edge source="PAN" target="BRA">
      <data key="d0">66127</data>
    </edge>
    <edge source="PAN" target="CHL">
      <data key="d0">13642827</data>
    </edge>
    <edge source="PAN" target="COL">
      <data key="d0">170509024</data>
    </edge>
    <edge source="PAN" target="CRI">
      <data key="d0">57992579</data>
    </edge>
    <edge source="PAN" target="ECU">
      <data key="d0">46023541</data>
    </edge>
    <edge source="PAN" target="SLV">
      <data key="d0">29829356</data>
    </edge>
    <edge source="PAN" target="FRA">
      <data key="d0">4143946</data>
    </edge>
    <edge source="PAN" target="GTM">
      <data key="d0">40541770</data>
    </edge>
    <edge source="PAN" target="HND">
      <data key="d0">43847006</data>
    </edge>
    <edge source="PAN" target="ISR">
      <data key="d0">2561984</data>
    </edge>
    <edge source="PAN" target="CIV">
      <data key="d0">11914</data>
    </edge>
    <edge source="PAN" target="JAM">
      <data key="d0">10824065</data>
    </edge>
    <edge source="PAN" target="JOR">
      <data key="d0">1168589</data>
    </edge>
    <edge source="PAN" target="KOR">
      <data key="d0">477409</data>
    </edge>
    <edge source="PAN" target="LBN">
      <data key="d0">43220</data>
    </edge>
    <edge source="PAN" target="MEX">
      <data key="d0">950708</data>
    </edge>
    <edge source="PAN" target="NLD">
      <data key="d0">265617</data>
    </edge>
    <edge source="PAN" target="NZL">
      <data key="d0">48840</data>
    </edge>
    <edge source="PAN" target="NIC">
      <data key="d0">41197877</data>
    </edge>
    <edge source="PAN" target="PRY">
      <data key="d0">1869738</data>
    </edge>
    <edge source="PAN" target="PER">
      <data key="d0">12411340</data>
    </edge>
    <edge source="PAN" target="IND">
      <data key="d0">146694</data>
    </edge>
    <edge source="PAN" target="ESP">
      <data key="d0">664620</data>
    </edge>
    <edge source="PAN" target="SWE">
      <data key="d0">10691</data>
    </edge>
    <edge source="PAN" target="CHE">
      <data key="d0">15369</data>
    </edge>
    <edge source="PAN" target="ARE">
      <data key="d0">111792</data>
    </edge>
    <edge source="PAN" target="TUR">
      <data key="d0">1462550</data>
    </edge>
    <edge source="PAN" target="UGA">
      <data key="d0">25490</data>
    </edge>
    <edge source="PAN" target="USA">
      <data key="d0">5725263</data>
    </edge>
    <edge source="PAN" target="URY">
      <data key="d0">3141135</data>
    </edge>
    <edge source="SEN" target="BDI">
      <data key="d0">12366</data>
    </edge>
    <edge source="SEN" target="CAF">
      <data key="d0">25095</data>
    </edge>
    <edge source="SEN" target="DNK">
      <data key="d0">32779</data>
    </edge>
    <edge source="SEN" target="FRA">
      <data key="d0">12691</data>
    </edge>
    <edge source="SEN" target="GMB">
      <data key="d0">34028</data>
    </edge>
    <edge source="SEN" target="MRT">
      <data key="d0">127639</data>
    </edge>
    <edge source="SEN" target="TGO">
      <data key="d0">32315</data>
    </edge>
    <edge source="SEN" target="BFA">
      <data key="d0">62876</data>
    </edge>
    <edge source="EGY" target="CHN">
      <data key="d0">26214</data>
    </edge>
    <edge source="EGY" target="HRV">
      <data key="d0">34281</data>
    </edge>
    <edge source="EGY" target="PSE">
      <data key="d0">81603</data>
    </edge>
    <edge source="EGY" target="GRC">
      <data key="d0">17616</data>
    </edge>
    <edge source="EGY" target="HKG">
      <data key="d0">152300</data>
    </edge>
    <edge source="EGY" target="ITA">
      <data key="d0">2569210</data>
    </edge>
    <edge source="EGY" target="JOR">
      <data key="d0">29960</data>
    </edge>
    <edge source="EGY" target="KOR">
      <data key="d0">144230</data>
    </edge>
    <edge source="EGY" target="LBN">
      <data key="d0">93908</data>
    </edge>
    <edge source="EGY" target="ROU">
      <data key="d0">135953</data>
    </edge>
    <edge source="EGY" target="RUS">
      <data key="d0">17536</data>
    </edge>
    <edge source="EGY" target="SAU">
      <data key="d0">25635</data>
    </edge>
    <edge source="EGY" target="ESP">
      <data key="d0">22865</data>
    </edge>
    <edge source="EGY" target="ARE">
      <data key="d0">761206</data>
    </edge>
    <edge source="EGY" target="TUN">
      <data key="d0">11038</data>
    </edge>
    <edge source="EGY" target="UGA">
      <data key="d0">47890</data>
    </edge>
    <edge source="EGY" target="GBR">
      <data key="d0">538107</data>
    </edge>
    <edge source="EGY" target="USA">
      <data key="d0">138740</data>
    </edge>
    <edge source="BFA" target="CIV">
      <data key="d0">51140</data>
    </edge>
    <edge source="ECU" target="BOL">
      <data key="d0">169119</data>
    </edge>
    <edge source="ECU" target="BRA">
      <data key="d0">14801</data>
    </edge>
    <edge source="ECU" target="CHL">
      <data key="d0">59461</data>
    </edge>
    <edge source="ECU" target="COL">
      <data key="d0">17247754</data>
    </edge>
    <edge source="ECU" target="CRI">
      <data key="d0">17910</data>
    </edge>
    <edge source="ECU" target="GTM">
      <data key="d0">17666</data>
    </edge>
    <edge source="ECU" target="PAN">
      <data key="d0">14678</data>
    </edge>
    <edge source="ECU" target="PER">
      <data key="d0">3893694</data>
    </edge>
    <edge source="ECU" target="ESP">
      <data key="d0">36211</data>
    </edge>
    <edge source="ECU" target="USA">
      <data key="d0">54365</data>
    </edge>
    <edge source="BWA" target="ZAF">
      <data key="d0">409240</data>
    </edge>
    <edge source="BWA" target="ZWE">
      <data key="d0">70763</data>
    </edge>
    <edge source="ZWE" target="BWA">
      <data key="d0">252395</data>
    </edge>
    <edge source="ZWE" target="MOZ">
      <data key="d0">305241</data>
    </edge>
    <edge source="ZWE" target="ZAF">
      <data key="d0">324235</data>
    </edge>
    <edge source="KHM" target="AZE">
      <data key="d0">78134</data>
    </edge>
    <edge source="KHM" target="ARG">
      <data key="d0">2320810</data>
    </edge>
    <edge source="KHM" target="AUS">
      <data key="d0">9138221</data>
    </edge>
    <edge source="KHM" target="AUT">
      <data key="d0">7326092</data>
    </edge>
    <edge source="KHM" target="BEL">
      <data key="d0">16436057</data>
    </edge>
    <edge source="KHM" target="BOL">
      <data key="d0">84745</data>
    </edge>
    <edge source="KHM" target="BRA">
      <data key="d0">2492079</data>
    </edge>
    <edge source="KHM" target="BGR">
      <data key="d0">122771</data>
    </edge>
    <edge source="KHM" target="CAN">
      <data key="d0">38653741</data>
    </edge>
    <edge source="KHM" target="CHL">
      <data key="d0">7642260</data>
    </edge>
    <edge source="KHM" target="CHN">
      <data key="d0">25526246</data>
    </edge>
    <edge source="KHM" target="COL">
      <data key="d0">1787324</data>
    </edge>
    <edge source="KHM" target="CRI">
      <data key="d0">241861</data>
    </edge>
    <edge source="KHM" target="HRV">
      <data key="d0">42735</data>
    </edge>
    <edge source="KHM" target="CZE">
      <data key="d0">19116056</data>
    </edge>
    <edge source="KHM" target="DNK">
      <data key="d0">4850060</data>
    </edge>
    <edge source="KHM" target="ECU">
      <data key="d0">127450</data>
    </edge>
    <edge source="KHM" target="SLV">
      <data key="d0">468523</data>
    </edge>
    <edge source="KHM" target="EST">
      <data key="d0">18661</data>
    </edge>
    <edge source="KHM" target="FIN">
      <data key="d0">2312393</data>
    </edge>
    <edge source="KHM" target="FRA">
      <data key="d0">63174460</data>
    </edge>
    <edge source="KHM" target="DEU">
      <data key="d0">75075312</data>
    </edge>
    <edge source="KHM" target="GRC">
      <data key="d0">3489816</data>
    </edge>
    <edge source="KHM" target="HKG">
      <data key="d0">10942038</data>
    </edge>
    <edge source="KHM" target="HUN">
      <data key="d0">108867</data>
    </edge>
    <edge source="KHM" target="IDN">
      <data key="d0">4496422</data>
    </edge>
    <edge source="KHM" target="IRL">
      <data key="d0">170556</data>
    </edge>
    <edge source="KHM" target="ISR">
      <data key="d0">2711145</data>
    </edge>
    <edge source="KHM" target="ITA">
      <data key="d0">35809161</data>
    </edge>
    <edge source="KHM" target="JPN">
      <data key="d0">83802041</data>
    </edge>
    <edge source="KHM" target="KOR">
      <data key="d0">15830967</data>
    </edge>
    <edge source="KHM" target="LBN">
      <data key="d0">113388</data>
    </edge>
    <edge source="KHM" target="LVA">
      <data key="d0">114863</data>
    </edge>
    <edge source="KHM" target="LTU">
      <data key="d0">61271</data>
    </edge>
    <edge source="KHM" target="MYS">
      <data key="d0">5059343</data>
    </edge>
    <edge source="KHM" target="MUS">
      <data key="d0">16878</data>
    </edge>
    <edge source="KHM" target="MEX">
      <data key="d0">11819720</data>
    </edge>
    <edge source="KHM" target="MAR">
      <data key="d0">267391</data>
    </edge>
    <edge source="KHM" target="OMN">
      <data key="d0">28561</data>
    </edge>
    <edge source="KHM" target="NLD">
      <data key="d0">33567833</data>
    </edge>
    <edge source="KHM" target="NZL">
      <data key="d0">1575218</data>
    </edge>
    <edge source="KHM" target="NOR">
      <data key="d0">882210</data>
    </edge>
    <edge source="KHM" target="PAK">
      <data key="d0">90309</data>
    </edge>
    <edge source="KHM" target="PAN">
      <data key="d0">2882849</data>
    </edge>
    <edge source="KHM" target="PRY">
      <data key="d0">212789</data>
    </edge>
    <edge source="KHM" target="PER">
      <data key="d0">4395619</data>
    </edge>
    <edge source="KHM" target="PHL">
      <data key="d0">1171998</data>
    </edge>
    <edge source="KHM" target="POL">
      <data key="d0">1386917</data>
    </edge>
    <edge source="KHM" target="PRT">
      <data key="d0">110692</data>
    </edge>
    <edge source="KHM" target="ROU">
      <data key="d0">81169</data>
    </edge>
    <edge source="KHM" target="RUS">
      <data key="d0">3063441</data>
    </edge>
    <edge source="KHM" target="SAU">
      <data key="d0">61194</data>
    </edge>
    <edge source="KHM" target="SRB">
      <data key="d0">382308</data>
    </edge>
    <edge source="KHM" target="IND">
      <data key="d0">1804061</data>
    </edge>
    <edge source="KHM" target="SGP">
      <data key="d0">3561959</data>
    </edge>
    <edge source="KHM" target="SVK">
      <data key="d0">106005</data>
    </edge>
    <edge source="KHM" target="VNM">
      <data key="d0">1572982</data>
    </edge>
    <edge source="KHM" target="SVN">
      <data key="d0">1656660</data>
    </edge>
    <edge source="KHM" target="ZAF">
      <data key="d0">6187500</data>
    </edge>
    <edge source="KHM" target="ESP">
      <data key="d0">16432518</data>
    </edge>
    <edge source="KHM" target="SWE">
      <data key="d0">3838781</data>
    </edge>
    <edge source="KHM" target="CHE">
      <data key="d0">1701275</data>
    </edge>
    <edge source="KHM" target="THA">
      <data key="d0">3476048</data>
    </edge>
    <edge source="KHM" target="ARE">
      <data key="d0">11865149</data>
    </edge>
    <edge source="KHM" target="TUR">
      <data key="d0">2311875</data>
    </edge>
    <edge source="KHM" target="UGA">
      <data key="d0">12568</data>
    </edge>
    <edge source="KHM" target="UKR">
      <data key="d0">133792</data>
    </edge>
    <edge source="KHM" target="EGY">
      <data key="d0">254152</data>
    </edge>
    <edge source="KHM" target="GBR">
      <data key="d0">92662504</data>
    </edge>
    <edge source="KHM" target="USA">
      <data key="d0">127320440</data>
    </edge>
    <edge source="KHM" target="URY">
      <data key="d0">666914</data>
    </edge>
    <edge source="SLV" target="CAN">
      <data key="d0">14804</data>
    </edge>
    <edge source="SLV" target="CHL">
      <data key="d0">46480</data>
    </edge>
    <edge source="SLV" target="CRI">
      <data key="d0">5009950</data>
    </edge>
    <edge source="SLV" target="DNK">
      <data key="d0">17870</data>
    </edge>
    <edge source="SLV" target="DEU">
      <data key="d0">86223</data>
    </edge>
    <edge source="SLV" target="GTM">
      <data key="d0">9963495</data>
    </edge>
    <edge source="SLV" target="HND">
      <data key="d0">3596559</data>
    </edge>
    <edge source="SLV" target="HKG">
      <data key="d0">44857</data>
    </edge>
    <edge source="SLV" target="ITA">
      <data key="d0">83173</data>
    </edge>
    <edge source="SLV" target="JPN">
      <data key="d0">66450</data>
    </edge>
    <edge source="SLV" target="MEX">
      <data key="d0">219874</data>
    </edge>
    <edge source="SLV" target="NLD">
      <data key="d0">793535</data>
    </edge>
    <edge source="SLV" target="NIC">
      <data key="d0">3208585</data>
    </edge>
    <edge source="SLV" target="PAN">
      <data key="d0">734184</data>
    </edge>
    <edge source="SLV" target="ZAF">
      <data key="d0">1046181</data>
    </edge>
    <edge source="SLV" target="ESP">
      <data key="d0">620763</data>
    </edge>
    <edge source="SLV" target="CHE">
      <data key="d0">11029</data>
    </edge>
    <edge source="SLV" target="GBR">
      <data key="d0">1203994</data>
    </edge>
    <edge source="SLV" target="USA">
      <data key="d0">19832476</data>
    </edge>
    <edge source="PSE" target="AUS">
      <data key="d0">22827</data>
    </edge>
    <edge source="PSE" target="ISR">
      <data key="d0">31142042</data>
    </edge>
    <edge source="PSE" target="JOR">
      <data key="d0">634416</data>
    </edge>
    <edge source="PSE" target="KOR">
      <data key="d0">27000</data>
    </edge>
    <edge source="PSE" target="SAU">
      <data key="d0">720362</data>
    </edge>
    <edge source="PSE" target="ARE">
      <data key="d0">62439</data>
    </edge>
    <edge source="PSE" target="EGY">
      <data key="d0">64692</data>
    </edge>
    <edge source="PSE" target="USA">
      <data key="d0">274773</data>
    </edge>
    <edge source="HND" target="CHN">
      <data key="d0">46302</data>
    </edge>
    <edge source="HND" target="CRI">
      <data key="d0">446405</data>
    </edge>
    <edge source="HND" target="SLV">
      <data key="d0">697387</data>
    </edge>
    <edge source="HND" target="GTM">
      <data key="d0">972993</data>
    </edge>
    <edge source="HND" target="NIC">
      <data key="d0">3808304</data>
    </edge>
    <edge source="HND" target="PAN">
      <data key="d0">28873</data>
    </edge>
    <edge source="JAM" target="USA">
      <data key="d0">34233</data>
    </edge>
    <edge source="NIC" target="AUS">
      <data key="d0">18209</data>
    </edge>
    <edge source="NIC" target="CAN">
      <data key="d0">53521</data>
    </edge>
    <edge source="NIC" target="CHN">
      <data key="d0">122207</data>
    </edge>
    <edge source="NIC" target="CRI">
      <data key="d0">2364214</data>
    </edge>
    <edge source="NIC" target="SLV">
      <data key="d0">10835</data>
    </edge>
    <edge source="NIC" target="GTM">
      <data key="d0">64969</data>
    </edge>
    <edge source="NIC" target="HND">
      <data key="d0">54953</data>
    </edge>
    <edge source="NIC" target="HKG">
      <data key="d0">40720</data>
    </edge>
    <edge source="NIC" target="KOR">
      <data key="d0">73100</data>
    </edge>
    <edge source="NIC" target="MYS">
      <data key="d0">117012</data>
    </edge>
    <edge source="NIC" target="PAN">
      <data key="d0">208574</data>
    </edge>
    <edge source="NIC" target="PER">
      <data key="d0">11094</data>
    </edge>
    <edge source="NIC" target="IND">
      <data key="d0">29084</data>
    </edge>
    <edge source="NIC" target="ARE">
      <data key="d0">20949</data>
    </edge>
    <edge source="NIC" target="GBR">
      <data key="d0">4235385</data>
    </edge>
    <edge source="NIC" target="USA">
      <data key="d0">14636114</data>
    </edge>
    <edge source="UGA" target="BDI">
      <data key="d0">286444</data>
    </edge>
    <edge source="UGA" target="TZA">
      <data key="d0">27119</data>
    </edge>
    <edge source="UGA" target="USA">
      <data key="d0">72190</data>
    </edge>
    <edge source="TGO" target="CMR">
      <data key="d0">103467</data>
    </edge>
    <edge source="TGO" target="BEN">
      <data key="d0">29213</data>
    </edge>
    <edge source="TGO" target="GHA">
      <data key="d0">56841</data>
    </edge>
    <edge source="TGO" target="CIV">
      <data key="d0">38144</data>
    </edge>
    <edge source="TGO" target="BFA">
      <data key="d0">37048</data>
    </edge>
    <edge source="BEN" target="FRA">
      <data key="d0">11613</data>
    </edge>
    <edge source="BEN" target="DEU">
      <data key="d0">11097</data>
    </edge>
    <edge source="BEN" target="GHA">
      <data key="d0">33360</data>
    </edge>
    <edge source="BEN" target="MAR">
      <data key="d0">14340</data>
    </edge>
    <edge source="MDG" target="FRA">
      <data key="d0">185921</data>
    </edge>
    <edge source="MDG" target="MUS">
      <data key="d0">25430</data>
    </edge>
    <edge source="MWI" target="MOZ">
      <data key="d0">39986</data>
    </edge>
    <edge source="MWI" target="ZWE">
      <data key="d0">8421563</data>
    </edge>
    <edge source="MWI" target="UGA">
      <data key="d0">33496</data>
    </edge>
    <edge source="MWI" target="TZA">
      <data key="d0">22070</data>
    </edge>
    <edge source="NER" target="CHN">
      <data key="d0">191097</data>
    </edge>
    <edge source="NER" target="BEN">
      <data key="d0">58796</data>
    </edge>
    <edge source="NER" target="GHA">
      <data key="d0">15665</data>
    </edge>
    <edge source="NER" target="IND">
      <data key="d0">27735</data>
    </edge>
  </graph>
</graphml>
