# Supplementary material for: Core-periphery structure in sectoral international trade networks: A new approach to an old theory
Source: PLoS One. 2020 Apr 2;15(4):e0229547. doi: 10.1371/journal.pone.0229547 (PMC7117750; doi:10.1371/journal.pone.0229547)
Supplement: S8 File — (ZIP) [file pone.0229547.s008.zip › S8_File/Networks 2016/87-SCIENTIFIC EQUIPMENT NES.graphml]

<?xml version='1.0' encoding='utf-8'?>
<graphml xmlns="http://graphml.graphdrawing.org/xmlns" xmlns:xsi="http://www.w3.org/2001/XMLSchema-instance" xsi:schemaLocation="http://graphml.graphdrawing.org/xmlns http://graphml.graphdrawing.org/xmlns/1.0/graphml.xsd">
  <key attr.name="weight" attr.type="long" for="edge" id="d0" />
  <graph edgedefault="directed">
    <node id="ALB" />
    <node id="DEU" />
    <node id="GRC" />
    <node id="ITA" />
    <node id="SRB" />
    <node id="DZA" />
    <node id="CHN" />
    <node id="FRA" />
    <node id="JPN" />
    <node id="MYS" />
    <node id="GBR" />
    <node id="USA" />
    <node id="AZE" />
    <node id="BRA" />
    <node id="CAN" />
    <node id="HRV" />
    <node id="GEO" />
    <node id="IDN" />
    <node id="ISR" />
    <node id="KAZ" />
    <node id="OMN" />
    <node id="NLD" />
    <node id="NOR" />
    <node id="RUS" />
    <node id="SAU" />
    <node id="IND" />
    <node id="SGP" />
    <node id="ARE" />
    <node id="TUR" />
    <node id="ARG" />
    <node id="AUS" />
    <node id="AUT" />
    <node id="BEL" />
    <node id="BOL" />
    <node id="BGR" />
    <node id="LKA" />
    <node id="CHL" />
    <node id="COL" />
    <node id="CRI" />
    <node id="CZE" />
    <node id="DNK" />
    <node id="ECU" />
    <node id="SLV" />
    <node id="GTM" />
    <node id="HND" />
    <node id="HKG" />
    <node id="JAM" />
    <node id="JOR" />
    <node id="KOR" />
    <node id="LBN" />
    <node id="LTU" />
    <node id="MEX" />
    <node id="MAR" />
    <node id="NZL" />
    <node id="NIC" />
    <node id="PAK" />
    <node id="PAN" />
    <node id="PRY" />
    <node id="PER" />
    <node id="PHL" />
    <node id="POL" />
    <node id="PRT" />
    <node id="ROU" />
    <node id="SVK" />
    <node id="VNM" />
    <node id="ZAF" />
    <node id="ESP" />
    <node id="SWE" />
    <node id="CHE" />
    <node id="THA" />
    <node id="UKR" />
    <node id="MKD" />
    <node id="EGY" />
    <node id="URY" />
    <node id="BWA" />
    <node id="KHM" />
    <node id="CMR" />
    <node id="ETH" />
    <node id="EST" />
    <node id="FIN" />
    <node id="GHA" />
    <node id="HUN" />
    <node id="IRL" />
    <node id="CIV" />
    <node id="KGZ" />
    <node id="LVA" />
    <node id="MDG" />
    <node id="MWI" />
    <node id="MRT" />
    <node id="MUS" />
    <node id="MOZ" />
    <node id="NAM" />
    <node id="NER" />
    <node id="SEN" />
    <node id="SVN" />
    <node id="ZWE" />
    <node id="TGO" />
    <node id="TUN" />
    <node id="UGA" />
    <node id="TZA" />
    <node id="BFA" />
    <node id="ARM" />
    <node id="BLR" />
    <node id="CAF" />
    <node id="BEN" />
    <node id="PSE" />
    <node id="MDA" />
    <node id="BDI" />
    <node id="GMB" />
    <edge source="ALB" target="DEU">
      <data key="d0">189428</data>
    </edge>
    <edge source="ALB" target="GRC">
      <data key="d0">27554</data>
    </edge>
    <edge source="ALB" target="ITA">
      <data key="d0">3086892</data>
    </edge>
    <edge source="ALB" target="SRB">
      <data key="d0">164942</data>
    </edge>
    <edge source="DEU" target="ALB">
      <data key="d0">5542923</data>
    </edge>
    <edge source="DEU" target="DZA">
      <data key="d0">58960707</data>
    </edge>
    <edge source="DEU" target="AZE">
      <data key="d0">20683236</data>
    </edge>
    <edge source="DEU" target="ARG">
      <data key="d0">147243547</data>
    </edge>
    <edge source="DEU" target="AUS">
      <data key="d0">367092677</data>
    </edge>
    <edge source="DEU" target="AUT">
      <data key="d0">1241036757</data>
    </edge>
    <edge source="DEU" target="ARM">
      <data key="d0">7416312</data>
    </edge>
    <edge source="DEU" target="BEL">
      <data key="d0">980477934</data>
    </edge>
    <edge source="DEU" target="BOL">
      <data key="d0">12810045</data>
    </edge>
    <edge source="DEU" target="BWA">
      <data key="d0">2758847</data>
    </edge>
    <edge source="DEU" target="BRA">
      <data key="d0">431257199</data>
    </edge>
    <edge source="DEU" target="BGR">
      <data key="d0">86405609</data>
    </edge>
    <edge source="DEU" target="BDI">
      <data key="d0">855422</data>
    </edge>
    <edge source="DEU" target="BLR">
      <data key="d0">47371578</data>
    </edge>
    <edge source="DEU" target="KHM">
      <data key="d0">3163968</data>
    </edge>
    <edge source="DEU" target="CMR">
      <data key="d0">3923076</data>
    </edge>
    <edge source="DEU" target="CAN">
      <data key="d0">332898691</data>
    </edge>
    <edge source="DEU" target="CAF">
      <data key="d0">387132</data>
    </edge>
    <edge source="DEU" target="LKA">
      <data key="d0">27649542</data>
    </edge>
    <edge source="DEU" target="CHL">
      <data key="d0">128698377</data>
    </edge>
    <edge source="DEU" target="CHN">
      <data key="d0">5561812450</data>
    </edge>
    <edge source="DEU" target="COL">
      <data key="d0">86345773</data>
    </edge>
    <edge source="DEU" target="CRI">
      <data key="d0">20262243</data>
    </edge>
    <edge source="DEU" target="HRV">
      <data key="d0">78884447</data>
    </edge>
    <edge source="DEU" target="CZE">
      <data key="d0">1004475908</data>
    </edge>
    <edge source="DEU" target="BEN">
      <data key="d0">2181910</data>
    </edge>
    <edge source="DEU" target="DNK">
      <data key="d0">487905785</data>
    </edge>
    <edge source="DEU" target="ECU">
      <data key="d0">34249806</data>
    </edge>
    <edge source="DEU" target="SLV">
      <data key="d0">10524405</data>
    </edge>
    <edge source="DEU" target="ETH">
      <data key="d0">26130626</data>
    </edge>
    <edge source="DEU" target="EST">
      <data key="d0">47564061</data>
    </edge>
    <edge source="DEU" target="FIN">
      <data key="d0">339932955</data>
    </edge>
    <edge source="DEU" target="FRA">
      <data key="d0">2909299101</data>
    </edge>
    <edge source="DEU" target="GEO">
      <data key="d0">18035071</data>
    </edge>
    <edge source="DEU" target="GMB">
      <data key="d0">444379</data>
    </edge>
    <edge source="DEU" target="PSE">
      <data key="d0">6264181</data>
    </edge>
    <edge source="DEU" target="GHA">
      <data key="d0">15355748</data>
    </edge>
    <edge source="DEU" target="GRC">
      <data key="d0">135692865</data>
    </edge>
    <edge source="DEU" target="GTM">
      <data key="d0">10162590</data>
    </edge>
    <edge source="DEU" target="HND">
      <data key="d0">4118660</data>
    </edge>
    <edge source="DEU" target="HKG">
      <data key="d0">635061489</data>
    </edge>
    <edge source="DEU" target="HUN">
      <data key="d0">655599802</data>
    </edge>
    <edge source="DEU" target="IDN">
      <data key="d0">198317636</data>
    </edge>
    <edge source="DEU" target="IRL">
      <data key="d0">155364211</data>
    </edge>
    <edge source="DEU" target="ISR">
      <data key="d0">290075321</data>
    </edge>
    <edge source="DEU" target="ITA">
      <data key="d0">2265628094</data>
    </edge>
    <edge source="DEU" target="CIV">
      <data key="d0">6976356</data>
    </edge>
    <edge source="DEU" target="JAM">
      <data key="d0">7992639</data>
    </edge>
    <edge source="DEU" target="JPN">
      <data key="d0">1557886117</data>
    </edge>
    <edge source="DEU" target="KAZ">
      <data key="d0">76198425</data>
    </edge>
    <edge source="DEU" target="JOR">
      <data key="d0">40610430</data>
    </edge>
    <edge source="DEU" target="KOR">
      <data key="d0">1354947484</data>
    </edge>
    <edge source="DEU" target="KGZ">
      <data key="d0">2877734</data>
    </edge>
    <edge source="DEU" target="LBN">
      <data key="d0">39436478</data>
    </edge>
    <edge source="DEU" target="LVA">
      <data key="d0">40747738</data>
    </edge>
    <edge source="DEU" target="LTU">
      <data key="d0">63770456</data>
    </edge>
    <edge source="DEU" target="MDG">
      <data key="d0">1193404</data>
    </edge>
    <edge source="DEU" target="MWI">
      <data key="d0">1004105</data>
    </edge>
    <edge source="DEU" target="MYS">
      <data key="d0">307188264</data>
    </edge>
    <edge source="DEU" target="MRT">
      <data key="d0">1667504</data>
    </edge>
    <edge source="DEU" target="MUS">
      <data key="d0">8097405</data>
    </edge>
    <edge source="DEU" target="MEX">
      <data key="d0">613532459</data>
    </edge>
    <edge source="DEU" target="MDA">
      <data key="d0">5589526</data>
    </edge>
    <edge source="DEU" target="MAR">
      <data key="d0">55887067</data>
    </edge>
    <edge source="DEU" target="MOZ">
      <data key="d0">2498953</data>
    </edge>
    <edge source="DEU" target="OMN">
      <data key="d0">60296696</data>
    </edge>
    <edge source="DEU" target="NAM">
      <data key="d0">3175680</data>
    </edge>
    <edge source="DEU" target="NLD">
      <data key="d0">1872452097</data>
    </edge>
    <edge source="DEU" target="NZL">
      <data key="d0">44288915</data>
    </edge>
    <edge source="DEU" target="NIC">
      <data key="d0">4846298</data>
    </edge>
    <edge source="DEU" target="NER">
      <data key="d0">1024151</data>
    </edge>
    <edge source="DEU" target="NOR">
      <data key="d0">298346217</data>
    </edge>
    <edge source="DEU" target="PAK">
      <data key="d0">65250794</data>
    </edge>
    <edge source="DEU" target="PAN">
      <data key="d0">14717400</data>
    </edge>
    <edge source="DEU" target="PRY">
      <data key="d0">6190271</data>
    </edge>
    <edge source="DEU" target="PER">
      <data key="d0">61810102</data>
    </edge>
    <edge source="DEU" target="PHL">
      <data key="d0">169123285</data>
    </edge>
    <edge source="DEU" target="POL">
      <data key="d0">1245439315</data>
    </edge>
    <edge source="DEU" target="PRT">
      <data key="d0">170282204</data>
    </edge>
    <edge source="DEU" target="ROU">
      <data key="d0">431105491</data>
    </edge>
    <edge source="DEU" target="RUS">
      <data key="d0">1072992591</data>
    </edge>
    <edge source="DEU" target="SAU">
      <data key="d0">387682574</data>
    </edge>
    <edge source="DEU" target="SEN">
      <data key="d0">5103663</data>
    </edge>
    <edge source="DEU" target="SRB">
      <data key="d0">58805468</data>
    </edge>
    <edge source="DEU" target="IND">
      <data key="d0">861054219</data>
    </edge>
    <edge source="DEU" target="SGP">
      <data key="d0">498163533</data>
    </edge>
    <edge source="DEU" target="SVK">
      <data key="d0">379021652</data>
    </edge>
    <edge source="DEU" target="VNM">
      <data key="d0">165757113</data>
    </edge>
    <edge source="DEU" target="SVN">
      <data key="d0">108767860</data>
    </edge>
    <edge source="DEU" target="ZAF">
      <data key="d0">401455095</data>
    </edge>
    <edge source="DEU" target="ZWE">
      <data key="d0">1536218</data>
    </edge>
    <edge source="DEU" target="ESP">
      <data key="d0">1461076739</data>
    </edge>
    <edge source="DEU" target="SWE">
      <data key="d0">742247690</data>
    </edge>
    <edge source="DEU" target="CHE">
      <data key="d0">1638723245</data>
    </edge>
    <edge source="DEU" target="THA">
      <data key="d0">281625111</data>
    </edge>
    <edge source="DEU" target="TGO">
      <data key="d0">704165</data>
    </edge>
    <edge source="DEU" target="ARE">
      <data key="d0">368765875</data>
    </edge>
    <edge source="DEU" target="TUN">
      <data key="d0">34816570</data>
    </edge>
    <edge source="DEU" target="TUR">
      <data key="d0">913737545</data>
    </edge>
    <edge source="DEU" target="UGA">
      <data key="d0">6995048</data>
    </edge>
    <edge source="DEU" target="UKR">
      <data key="d0">81888358</data>
    </edge>
    <edge source="DEU" target="MKD">
      <data key="d0">14490943</data>
    </edge>
    <edge source="DEU" target="EGY">
      <data key="d0">177671724</data>
    </edge>
    <edge source="DEU" target="GBR">
      <data key="d0">2313114492</data>
    </edge>
    <edge source="DEU" target="TZA">
      <data key="d0">6451148</data>
    </edge>
    <edge source="DEU" target="USA">
      <data key="d0">6412741920</data>
    </edge>
    <edge source="DEU" target="BFA">
      <data key="d0">3489266</data>
    </edge>
    <edge source="DEU" target="URY">
      <data key="d0">10854334</data>
    </edge>
    <edge source="GRC" target="ALB">
      <data key="d0">1940965</data>
    </edge>
    <edge source="GRC" target="DZA">
      <data key="d0">115552</data>
    </edge>
    <edge source="GRC" target="AZE">
      <data key="d0">39489</data>
    </edge>
    <edge source="GRC" target="ARG">
      <data key="d0">12951</data>
    </edge>
    <edge source="GRC" target="AUS">
      <data key="d0">140427</data>
    </edge>
    <edge source="GRC" target="AUT">
      <data key="d0">2439165</data>
    </edge>
    <edge source="GRC" target="ARM">
      <data key="d0">14093</data>
    </edge>
    <edge source="GRC" target="BEL">
      <data key="d0">1671010</data>
    </edge>
    <edge source="GRC" target="BRA">
      <data key="d0">119643</data>
    </edge>
    <edge source="GRC" target="BGR">
      <data key="d0">2217921</data>
    </edge>
    <edge source="GRC" target="KHM">
      <data key="d0">135424</data>
    </edge>
    <edge source="GRC" target="CAN">
      <data key="d0">187274</data>
    </edge>
    <edge source="GRC" target="LKA">
      <data key="d0">58385</data>
    </edge>
    <edge source="GRC" target="CHL">
      <data key="d0">62735</data>
    </edge>
    <edge source="GRC" target="CHN">
      <data key="d0">2780847</data>
    </edge>
    <edge source="GRC" target="COL">
      <data key="d0">2536491</data>
    </edge>
    <edge source="GRC" target="HRV">
      <data key="d0">148650</data>
    </edge>
    <edge source="GRC" target="CZE">
      <data key="d0">1721753</data>
    </edge>
    <edge source="GRC" target="DNK">
      <data key="d0">1460405</data>
    </edge>
    <edge source="GRC" target="ETH">
      <data key="d0">98921</data>
    </edge>
    <edge source="GRC" target="EST">
      <data key="d0">23129</data>
    </edge>
    <edge source="GRC" target="FIN">
      <data key="d0">4528800</data>
    </edge>
    <edge source="GRC" target="FRA">
      <data key="d0">8843705</data>
    </edge>
    <edge source="GRC" target="GEO">
      <data key="d0">20457</data>
    </edge>
    <edge source="GRC" target="PSE">
      <data key="d0">17071</data>
    </edge>
    <edge source="GRC" target="DEU">
      <data key="d0">11358704</data>
    </edge>
    <edge source="GRC" target="GHA">
      <data key="d0">1110450</data>
    </edge>
    <edge source="GRC" target="HND">
      <data key="d0">15790</data>
    </edge>
    <edge source="GRC" target="HKG">
      <data key="d0">1013261</data>
    </edge>
    <edge source="GRC" target="HUN">
      <data key="d0">618544</data>
    </edge>
    <edge source="GRC" target="IDN">
      <data key="d0">14999</data>
    </edge>
    <edge source="GRC" target="IRL">
      <data key="d0">12977</data>
    </edge>
    <edge source="GRC" target="ISR">
      <data key="d0">1134171</data>
    </edge>
    <edge source="GRC" target="ITA">
      <data key="d0">4738877</data>
    </edge>
    <edge source="GRC" target="CIV">
      <data key="d0">128988</data>
    </edge>
    <edge source="GRC" target="JAM">
      <data key="d0">41363</data>
    </edge>
    <edge source="GRC" target="JPN">
      <data key="d0">2117062</data>
    </edge>
    <edge source="GRC" target="KAZ">
      <data key="d0">61630</data>
    </edge>
    <edge source="GRC" target="JOR">
      <data key="d0">574451</data>
    </edge>
    <edge source="GRC" target="KOR">
      <data key="d0">547410</data>
    </edge>
    <edge source="GRC" target="LBN">
      <data key="d0">192107</data>
    </edge>
    <edge source="GRC" target="LTU">
      <data key="d0">155743</data>
    </edge>
    <edge source="GRC" target="MDG">
      <data key="d0">17295</data>
    </edge>
    <edge source="GRC" target="MYS">
      <data key="d0">1216859</data>
    </edge>
    <edge source="GRC" target="MUS">
      <data key="d0">16851</data>
    </edge>
    <edge source="GRC" target="MEX">
      <data key="d0">39289064</data>
    </edge>
    <edge source="GRC" target="MDA">
      <data key="d0">113774</data>
    </edge>
    <edge source="GRC" target="MAR">
      <data key="d0">142952</data>
    </edge>
    <edge source="GRC" target="OMN">
      <data key="d0">6009135</data>
    </edge>
    <edge source="GRC" target="NLD">
      <data key="d0">47270247</data>
    </edge>
    <edge source="GRC" target="NZL">
      <data key="d0">10041</data>
    </edge>
    <edge source="GRC" target="NOR">
      <data key="d0">1639496</data>
    </edge>
    <edge source="GRC" target="PAK">
      <data key="d0">678187</data>
    </edge>
    <edge source="GRC" target="PAN">
      <data key="d0">468652</data>
    </edge>
    <edge source="GRC" target="PRY">
      <data key="d0">127591</data>
    </edge>
    <edge source="GRC" target="PHL">
      <data key="d0">1659304</data>
    </edge>
    <edge source="GRC" target="POL">
      <data key="d0">2599014</data>
    </edge>
    <edge source="GRC" target="PRT">
      <data key="d0">413891</data>
    </edge>
    <edge source="GRC" target="ROU">
      <data key="d0">3504211</data>
    </edge>
    <edge source="GRC" target="RUS">
      <data key="d0">901858</data>
    </edge>
    <edge source="GRC" target="SAU">
      <data key="d0">2053885</data>
    </edge>
    <edge source="GRC" target="SEN">
      <data key="d0">64245</data>
    </edge>
    <edge source="GRC" target="SRB">
      <data key="d0">325689</data>
    </edge>
    <edge source="GRC" target="IND">
      <data key="d0">777293</data>
    </edge>
    <edge source="GRC" target="SGP">
      <data key="d0">1423999</data>
    </edge>
    <edge source="GRC" target="SVK">
      <data key="d0">34061</data>
    </edge>
    <edge source="GRC" target="VNM">
      <data key="d0">298587</data>
    </edge>
    <edge source="GRC" target="SVN">
      <data key="d0">1807483</data>
    </edge>
    <edge source="GRC" target="ZAF">
      <data key="d0">915771</data>
    </edge>
    <edge source="GRC" target="ESP">
      <data key="d0">6628799</data>
    </edge>
    <edge source="GRC" target="SWE">
      <data key="d0">3680843</data>
    </edge>
    <edge source="GRC" target="CHE">
      <data key="d0">6725483</data>
    </edge>
    <edge source="GRC" target="THA">
      <data key="d0">268807</data>
    </edge>
    <edge source="GRC" target="TGO">
      <data key="d0">44775</data>
    </edge>
    <edge source="GRC" target="ARE">
      <data key="d0">4595789</data>
    </edge>
    <edge source="GRC" target="TUN">
      <data key="d0">863961</data>
    </edge>
    <edge source="GRC" target="TUR">
      <data key="d0">5424525</data>
    </edge>
    <edge source="GRC" target="UGA">
      <data key="d0">11518</data>
    </edge>
    <edge source="GRC" target="UKR">
      <data key="d0">137568</data>
    </edge>
    <edge source="GRC" target="MKD">
      <data key="d0">501965</data>
    </edge>
    <edge source="GRC" target="EGY">
      <data key="d0">2321427</data>
    </edge>
    <edge source="GRC" target="GBR">
      <data key="d0">12176381</data>
    </edge>
    <edge source="GRC" target="USA">
      <data key="d0">4455671</data>
    </edge>
    <edge source="ITA" target="ALB">
      <data key="d0">9032193</data>
    </edge>
    <edge source="ITA" target="DZA">
      <data key="d0">53540474</data>
    </edge>
    <edge source="ITA" target="AZE">
      <data key="d0">3629142</data>
    </edge>
    <edge source="ITA" target="ARG">
      <data key="d0">23152714</data>
    </edge>
    <edge source="ITA" target="AUS">
      <data key="d0">59896897</data>
    </edge>
    <edge source="ITA" target="AUT">
      <data key="d0">100858294</data>
    </edge>
    <edge source="ITA" target="ARM">
      <data key="d0">2380742</data>
    </edge>
    <edge source="ITA" target="BEL">
      <data key="d0">144936078</data>
    </edge>
    <edge source="ITA" target="BOL">
      <data key="d0">1297019</data>
    </edge>
    <edge source="ITA" target="BWA">
      <data key="d0">420156</data>
    </edge>
    <edge source="ITA" target="BRA">
      <data key="d0">75479339</data>
    </edge>
    <edge source="ITA" target="BGR">
      <data key="d0">26177200</data>
    </edge>
    <edge source="ITA" target="BDI">
      <data key="d0">481713</data>
    </edge>
    <edge source="ITA" target="BLR">
      <data key="d0">3819664</data>
    </edge>
    <edge source="ITA" target="KHM">
      <data key="d0">336935</data>
    </edge>
    <edge source="ITA" target="CMR">
      <data key="d0">906287</data>
    </edge>
    <edge source="ITA" target="CAN">
      <data key="d0">45452629</data>
    </edge>
    <edge source="ITA" target="CAF">
      <data key="d0">268633</data>
    </edge>
    <edge source="ITA" target="LKA">
      <data key="d0">3526769</data>
    </edge>
    <edge source="ITA" target="CHL">
      <data key="d0">18302533</data>
    </edge>
    <edge source="ITA" target="CHN">
      <data key="d0">307785583</data>
    </edge>
    <edge source="ITA" target="COL">
      <data key="d0">22652179</data>
    </edge>
    <edge source="ITA" target="CRI">
      <data key="d0">4143065</data>
    </edge>
    <edge source="ITA" target="HRV">
      <data key="d0">21298216</data>
    </edge>
    <edge source="ITA" target="CZE">
      <data key="d0">72450205</data>
    </edge>
    <edge source="ITA" target="BEN">
      <data key="d0">200829</data>
    </edge>
    <edge source="ITA" target="DNK">
      <data key="d0">36565564</data>
    </edge>
    <edge source="ITA" target="ECU">
      <data key="d0">4013456</data>
    </edge>
    <edge source="ITA" target="SLV">
      <data key="d0">503376</data>
    </edge>
    <edge source="ITA" target="ETH">
      <data key="d0">9983121</data>
    </edge>
    <edge source="ITA" target="EST">
      <data key="d0">4753234</data>
    </edge>
    <edge source="ITA" target="FIN">
      <data key="d0">26589707</data>
    </edge>
    <edge source="ITA" target="FRA">
      <data key="d0">520398261</data>
    </edge>
    <edge source="ITA" target="GEO">
      <data key="d0">2575620</data>
    </edge>
    <edge source="ITA" target="GMB">
      <data key="d0">215686</data>
    </edge>
    <edge source="ITA" target="PSE">
      <data key="d0">593005</data>
    </edge>
    <edge source="ITA" target="DEU">
      <data key="d0">834851547</data>
    </edge>
    <edge source="ITA" target="GHA">
      <data key="d0">1939310</data>
    </edge>
    <edge source="ITA" target="GRC">
      <data key="d0">48157954</data>
    </edge>
    <edge source="ITA" target="GTM">
      <data key="d0">1708809</data>
    </edge>
    <edge source="ITA" target="HND">
      <data key="d0">744140</data>
    </edge>
    <edge source="ITA" target="HKG">
      <data key="d0">62751669</data>
    </edge>
    <edge source="ITA" target="HUN">
      <data key="d0">39168754</data>
    </edge>
    <edge source="ITA" target="IDN">
      <data key="d0">20457305</data>
    </edge>
    <edge source="ITA" target="IRL">
      <data key="d0">18728388</data>
    </edge>
    <edge source="ITA" target="ISR">
      <data key="d0">38767372</data>
    </edge>
    <edge source="ITA" target="CIV">
      <data key="d0">1659827</data>
    </edge>
    <edge source="ITA" target="JAM">
      <data key="d0">319953</data>
    </edge>
    <edge source="ITA" target="JPN">
      <data key="d0">110842679</data>
    </edge>
    <edge source="ITA" target="KAZ">
      <data key="d0">10890280</data>
    </edge>
    <edge source="ITA" target="JOR">
      <data key="d0">12084450</data>
    </edge>
    <edge source="ITA" target="KOR">
      <data key="d0">92835482</data>
    </edge>
    <edge source="ITA" target="KGZ">
      <data key="d0">460414</data>
    </edge>
    <edge source="ITA" target="LBN">
      <data key="d0">10867723</data>
    </edge>
    <edge source="ITA" target="LVA">
      <data key="d0">4904496</data>
    </edge>
    <edge source="ITA" target="LTU">
      <data key="d0">12172683</data>
    </edge>
    <edge source="ITA" target="MDG">
      <data key="d0">329071</data>
    </edge>
    <edge source="ITA" target="MWI">
      <data key="d0">187921</data>
    </edge>
    <edge source="ITA" target="MYS">
      <data key="d0">21507201</data>
    </edge>
    <edge source="ITA" target="MRT">
      <data key="d0">165788</data>
    </edge>
    <edge source="ITA" target="MUS">
      <data key="d0">988846</data>
    </edge>
    <edge source="ITA" target="MEX">
      <data key="d0">86329543</data>
    </edge>
    <edge source="ITA" target="MDA">
      <data key="d0">1515852</data>
    </edge>
    <edge source="ITA" target="MAR">
      <data key="d0">21299339</data>
    </edge>
    <edge source="ITA" target="MOZ">
      <data key="d0">365854</data>
    </edge>
    <edge source="ITA" target="OMN">
      <data key="d0">11106057</data>
    </edge>
    <edge source="ITA" target="NAM">
      <data key="d0">556119</data>
    </edge>
    <edge source="ITA" target="NLD">
      <data key="d0">159478751</data>
    </edge>
    <edge source="ITA" target="NZL">
      <data key="d0">9266240</data>
    </edge>
    <edge source="ITA" target="NIC">
      <data key="d0">917372</data>
    </edge>
    <edge source="ITA" target="NER">
      <data key="d0">319305</data>
    </edge>
    <edge source="ITA" target="NOR">
      <data key="d0">17178874</data>
    </edge>
    <edge source="ITA" target="PAK">
      <data key="d0">16273342</data>
    </edge>
    <edge source="ITA" target="PAN">
      <data key="d0">5472630</data>
    </edge>
    <edge source="ITA" target="PRY">
      <data key="d0">899622</data>
    </edge>
    <edge source="ITA" target="PER">
      <data key="d0">16972850</data>
    </edge>
    <edge source="ITA" target="PHL">
      <data key="d0">15314976</data>
    </edge>
    <edge source="ITA" target="POL">
      <data key="d0">141893613</data>
    </edge>
    <edge source="ITA" target="PRT">
      <data key="d0">46361881</data>
    </edge>
    <edge source="ITA" target="ROU">
      <data key="d0">63942011</data>
    </edge>
    <edge source="ITA" target="RUS">
      <data key="d0">98639330</data>
    </edge>
    <edge source="ITA" target="SAU">
      <data key="d0">88319116</data>
    </edge>
    <edge source="ITA" target="SEN">
      <data key="d0">1126475</data>
    </edge>
    <edge source="ITA" target="SRB">
      <data key="d0">26356302</data>
    </edge>
    <edge source="ITA" target="IND">
      <data key="d0">99258616</data>
    </edge>
    <edge source="ITA" target="SGP">
      <data key="d0">54342201</data>
    </edge>
    <edge source="ITA" target="SVK">
      <data key="d0">40614916</data>
    </edge>
    <edge source="ITA" target="VNM">
      <data key="d0">21198410</data>
    </edge>
    <edge source="ITA" target="SVN">
      <data key="d0">40217067</data>
    </edge>
    <edge source="ITA" target="ZAF">
      <data key="d0">42131587</data>
    </edge>
    <edge source="ITA" target="ZWE">
      <data key="d0">360882</data>
    </edge>
    <edge source="ITA" target="ESP">
      <data key="d0">407919922</data>
    </edge>
    <edge source="ITA" target="SWE">
      <data key="d0">68305087</data>
    </edge>
    <edge source="ITA" target="CHE">
      <data key="d0">181432007</data>
    </edge>
    <edge source="ITA" target="THA">
      <data key="d0">37586361</data>
    </edge>
    <edge source="ITA" target="TGO">
      <data key="d0">197627</data>
    </edge>
    <edge source="ITA" target="ARE">
      <data key="d0">66717819</data>
    </edge>
    <edge source="ITA" target="TUN">
      <data key="d0">38242516</data>
    </edge>
    <edge source="ITA" target="TUR">
      <data key="d0">155595044</data>
    </edge>
    <edge source="ITA" target="UGA">
      <data key="d0">2470924</data>
    </edge>
    <edge source="ITA" target="UKR">
      <data key="d0">18531427</data>
    </edge>
    <edge source="ITA" target="MKD">
      <data key="d0">2821021</data>
    </edge>
    <edge source="ITA" target="EGY">
      <data key="d0">40210844</data>
    </edge>
    <edge source="ITA" target="GBR">
      <data key="d0">310101063</data>
    </edge>
    <edge source="ITA" target="TZA">
      <data key="d0">2573123</data>
    </edge>
    <edge source="ITA" target="USA">
      <data key="d0">533902153</data>
    </edge>
    <edge source="ITA" target="BFA">
      <data key="d0">1190769</data>
    </edge>
    <edge source="ITA" target="URY">
      <data key="d0">3183738</data>
    </edge>
    <edge source="SRB" target="ALB">
      <data key="d0">157309</data>
    </edge>
    <edge source="SRB" target="DZA">
      <data key="d0">94487</data>
    </edge>
    <edge source="SRB" target="AZE">
      <data key="d0">369308</data>
    </edge>
    <edge source="SRB" target="AUS">
      <data key="d0">20558</data>
    </edge>
    <edge source="SRB" target="AUT">
      <data key="d0">313904</data>
    </edge>
    <edge source="SRB" target="BEL">
      <data key="d0">75509</data>
    </edge>
    <edge source="SRB" target="BOL">
      <data key="d0">31959</data>
    </edge>
    <edge source="SRB" target="BGR">
      <data key="d0">204829</data>
    </edge>
    <edge source="SRB" target="CMR">
      <data key="d0">10215</data>
    </edge>
    <edge source="SRB" target="CAN">
      <data key="d0">928327</data>
    </edge>
    <edge source="SRB" target="CHN">
      <data key="d0">68072</data>
    </edge>
    <edge source="SRB" target="HRV">
      <data key="d0">951430</data>
    </edge>
    <edge source="SRB" target="CZE">
      <data key="d0">527601</data>
    </edge>
    <edge source="SRB" target="DNK">
      <data key="d0">54812</data>
    </edge>
    <edge source="SRB" target="FRA">
      <data key="d0">1001513</data>
    </edge>
    <edge source="SRB" target="DEU">
      <data key="d0">50437921</data>
    </edge>
    <edge source="SRB" target="GRC">
      <data key="d0">123081</data>
    </edge>
    <edge source="SRB" target="HKG">
      <data key="d0">10362</data>
    </edge>
    <edge source="SRB" target="HUN">
      <data key="d0">971619</data>
    </edge>
    <edge source="SRB" target="IDN">
      <data key="d0">457194</data>
    </edge>
    <edge source="SRB" target="ISR">
      <data key="d0">15992</data>
    </edge>
    <edge source="SRB" target="ITA">
      <data key="d0">7876841</data>
    </edge>
    <edge source="SRB" target="JPN">
      <data key="d0">26582</data>
    </edge>
    <edge source="SRB" target="KAZ">
      <data key="d0">10547</data>
    </edge>
    <edge source="SRB" target="JOR">
      <data key="d0">114150</data>
    </edge>
    <edge source="SRB" target="KGZ">
      <data key="d0">33463</data>
    </edge>
    <edge source="SRB" target="LTU">
      <data key="d0">568821</data>
    </edge>
    <edge source="SRB" target="MUS">
      <data key="d0">23421</data>
    </edge>
    <edge source="SRB" target="MEX">
      <data key="d0">31144</data>
    </edge>
    <edge source="SRB" target="MDA">
      <data key="d0">17928</data>
    </edge>
    <edge source="SRB" target="MAR">
      <data key="d0">10691</data>
    </edge>
    <edge source="SRB" target="OMN">
      <data key="d0">12468</data>
    </edge>
    <edge source="SRB" target="NLD">
      <data key="d0">361959</data>
    </edge>
    <edge source="SRB" target="PAK">
      <data key="d0">41840</data>
    </edge>
    <edge source="SRB" target="PHL">
      <data key="d0">120140</data>
    </edge>
    <edge source="SRB" target="POL">
      <data key="d0">213278</data>
    </edge>
    <edge source="SRB" target="PRT">
      <data key="d0">264193</data>
    </edge>
    <edge source="SRB" target="ROU">
      <data key="d0">747516</data>
    </edge>
    <edge source="SRB" target="RUS">
      <data key="d0">3011705</data>
    </edge>
    <edge source="SRB" target="SAU">
      <data key="d0">12088</data>
    </edge>
    <edge source="SRB" target="IND">
      <data key="d0">61387</data>
    </edge>
    <edge source="SRB" target="SGP">
      <data key="d0">38697</data>
    </edge>
    <edge source="SRB" target="SVK">
      <data key="d0">43863</data>
    </edge>
    <edge source="SRB" target="VNM">
      <data key="d0">164790</data>
    </edge>
    <edge source="SRB" target="SVN">
      <data key="d0">2115856</data>
    </edge>
    <edge source="SRB" target="ESP">
      <data key="d0">290121</data>
    </edge>
    <edge source="SRB" target="SWE">
      <data key="d0">2773933</data>
    </edge>
    <edge source="SRB" target="CHE">
      <data key="d0">740822</data>
    </edge>
    <edge source="SRB" target="THA">
      <data key="d0">77910</data>
    </edge>
    <edge source="SRB" target="ARE">
      <data key="d0">4770223</data>
    </edge>
    <edge source="SRB" target="TUN">
      <data key="d0">26041</data>
    </edge>
    <edge source="SRB" target="TUR">
      <data key="d0">171920</data>
    </edge>
    <edge source="SRB" target="UKR">
      <data key="d0">63064</data>
    </edge>
    <edge source="SRB" target="MKD">
      <data key="d0">3861770</data>
    </edge>
    <edge source="SRB" target="EGY">
      <data key="d0">1522543</data>
    </edge>
    <edge source="SRB" target="GBR">
      <data key="d0">1161785</data>
    </edge>
    <edge source="SRB" target="USA">
      <data key="d0">1379881</data>
    </edge>
    <edge source="DZA" target="CHN">
      <data key="d0">14238</data>
    </edge>
    <edge source="DZA" target="FRA">
      <data key="d0">42612</data>
    </edge>
    <edge source="DZA" target="JPN">
      <data key="d0">20113</data>
    </edge>
    <edge source="DZA" target="MYS">
      <data key="d0">258266</data>
    </edge>
    <edge source="DZA" target="GBR">
      <data key="d0">94037</data>
    </edge>
    <edge source="DZA" target="USA">
      <data key="d0">169129</data>
    </edge>
    <edge source="CHN" target="ALB">
      <data key="d0">6492276</data>
    </edge>
    <edge source="CHN" target="DZA">
      <data key="d0">79805611</data>
    </edge>
    <edge source="CHN" target="AZE">
      <data key="d0">6479519</data>
    </edge>
    <edge source="CHN" target="ARG">
      <data key="d0">180508428</data>
    </edge>
    <edge source="CHN" target="AUS">
      <data key="d0">323936546</data>
    </edge>
    <edge source="CHN" target="AUT">
      <data key="d0">54358230</data>
    </edge>
    <edge source="CHN" target="ARM">
      <data key="d0">2312668</data>
    </edge>
    <edge source="CHN" target="BEL">
      <data key="d0">247222450</data>
    </edge>
    <edge source="CHN" target="BOL">
      <data key="d0">9104975</data>
    </edge>
    <edge source="CHN" target="BWA">
      <data key="d0">2255219</data>
    </edge>
    <edge source="CHN" target="BRA">
      <data key="d0">938418782</data>
    </edge>
    <edge source="CHN" target="BGR">
      <data key="d0">24530661</data>
    </edge>
    <edge source="CHN" target="BDI">
      <data key="d0">678320</data>
    </edge>
    <edge source="CHN" target="BLR">
      <data key="d0">15596934</data>
    </edge>
    <edge source="CHN" target="KHM">
      <data key="d0">16459710</data>
    </edge>
    <edge source="CHN" target="CMR">
      <data key="d0">13338383</data>
    </edge>
    <edge source="CHN" target="CAN">
      <data key="d0">294079217</data>
    </edge>
    <edge source="CHN" target="CAF">
      <data key="d0">123802</data>
    </edge>
    <edge source="CHN" target="LKA">
      <data key="d0">34791093</data>
    </edge>
    <edge source="CHN" target="CHL">
      <data key="d0">76249844</data>
    </edge>
    <edge source="CHN" target="COL">
      <data key="d0">102935199</data>
    </edge>
    <edge source="CHN" target="CRI">
      <data key="d0">26138021</data>
    </edge>
    <edge source="CHN" target="HRV">
      <data key="d0">11868707</data>
    </edge>
    <edge source="CHN" target="CZE">
      <data key="d0">363482655</data>
    </edge>
    <edge source="CHN" target="BEN">
      <data key="d0">124047313</data>
    </edge>
    <edge source="CHN" target="DNK">
      <data key="d0">107995913</data>
    </edge>
    <edge source="CHN" target="ECU">
      <data key="d0">35357474</data>
    </edge>
    <edge source="CHN" target="SLV">
      <data key="d0">8251232</data>
    </edge>
    <edge source="CHN" target="ETH">
      <data key="d0">38519861</data>
    </edge>
    <edge source="CHN" target="EST">
      <data key="d0">12051791</data>
    </edge>
    <edge source="CHN" target="FIN">
      <data key="d0">65188709</data>
    </edge>
    <edge source="CHN" target="FRA">
      <data key="d0">371885222</data>
    </edge>
    <edge source="CHN" target="GEO">
      <data key="d0">9920385</data>
    </edge>
    <edge source="CHN" target="GMB">
      <data key="d0">343263</data>
    </edge>
    <edge source="CHN" target="PSE">
      <data key="d0">881393</data>
    </edge>
    <edge source="CHN" target="DEU">
      <data key="d0">2230448157</data>
    </edge>
    <edge source="CHN" target="GHA">
      <data key="d0">36880853</data>
    </edge>
    <edge source="CHN" target="GRC">
      <data key="d0">35989129</data>
    </edge>
    <edge source="CHN" target="GTM">
      <data key="d0">16362629</data>
    </edge>
    <edge source="CHN" target="HND">
      <data key="d0">6331298</data>
    </edge>
    <edge source="CHN" target="HKG">
      <data key="d0">11670278695</data>
    </edge>
    <edge source="CHN" target="HUN">
      <data key="d0">588653369</data>
    </edge>
    <edge source="CHN" target="IDN">
      <data key="d0">614110897</data>
    </edge>
    <edge source="CHN" target="IRL">
      <data key="d0">102484474</data>
    </edge>
    <edge source="CHN" target="ISR">
      <data key="d0">84768790</data>
    </edge>
    <edge source="CHN" target="ITA">
      <data key="d0">338860823</data>
    </edge>
    <edge source="CHN" target="CIV">
      <data key="d0">24839112</data>
    </edge>
    <edge source="CHN" target="JAM">
      <data key="d0">11688332</data>
    </edge>
    <edge source="CHN" target="JPN">
      <data key="d0">3269330928</data>
    </edge>
    <edge source="CHN" target="KAZ">
      <data key="d0">96570156</data>
    </edge>
    <edge source="CHN" target="JOR">
      <data key="d0">22079743</data>
    </edge>
    <edge source="CHN" target="KOR">
      <data key="d0">3226770104</data>
    </edge>
    <edge source="CHN" target="KGZ">
      <data key="d0">21110509</data>
    </edge>
    <edge source="CHN" target="LBN">
      <data key="d0">19035627</data>
    </edge>
    <edge source="CHN" target="LVA">
      <data key="d0">21555212</data>
    </edge>
    <edge source="CHN" target="LTU">
      <data key="d0">28484260</data>
    </edge>
    <edge source="CHN" target="MDG">
      <data key="d0">4650814</data>
    </edge>
    <edge source="CHN" target="MWI">
      <data key="d0">4454258</data>
    </edge>
    <edge source="CHN" target="MYS">
      <data key="d0">1244831694</data>
    </edge>
    <edge source="CHN" target="MRT">
      <data key="d0">5883505</data>
    </edge>
    <edge source="CHN" target="MUS">
      <data key="d0">8501066</data>
    </edge>
    <edge source="CHN" target="MEX">
      <data key="d0">3454694939</data>
    </edge>
    <edge source="CHN" target="MDA">
      <data key="d0">2421063</data>
    </edge>
    <edge source="CHN" target="MAR">
      <data key="d0">33103334</data>
    </edge>
    <edge source="CHN" target="MOZ">
      <data key="d0">9984441</data>
    </edge>
    <edge source="CHN" target="OMN">
      <data key="d0">17660895</data>
    </edge>
    <edge source="CHN" target="NAM">
      <data key="d0">2492214</data>
    </edge>
    <edge source="CHN" target="NLD">
      <data key="d0">751384943</data>
    </edge>
    <edge source="CHN" target="NZL">
      <data key="d0">50013555</data>
    </edge>
    <edge source="CHN" target="NIC">
      <data key="d0">7726823</data>
    </edge>
    <edge source="CHN" target="NER">
      <data key="d0">5698230</data>
    </edge>
    <edge source="CHN" target="NOR">
      <data key="d0">46459137</data>
    </edge>
    <edge source="CHN" target="PAK">
      <data key="d0">232963466</data>
    </edge>
    <edge source="CHN" target="PAN">
      <data key="d0">25611182</data>
    </edge>
    <edge source="CHN" target="PRY">
      <data key="d0">14937167</data>
    </edge>
    <edge source="CHN" target="PER">
      <data key="d0">67867259</data>
    </edge>
    <edge source="CHN" target="PHL">
      <data key="d0">318037195</data>
    </edge>
    <edge source="CHN" target="POL">
      <data key="d0">1719047787</data>
    </edge>
    <edge source="CHN" target="PRT">
      <data key="d0">102738974</data>
    </edge>
    <edge source="CHN" target="ROU">
      <data key="d0">172478783</data>
    </edge>
    <edge source="CHN" target="RUS">
      <data key="d0">647320336</data>
    </edge>
    <edge source="CHN" target="SAU">
      <data key="d0">154904270</data>
    </edge>
    <edge source="CHN" target="SEN">
      <data key="d0">15796617</data>
    </edge>
    <edge source="CHN" target="SRB">
      <data key="d0">11701489</data>
    </edge>
    <edge source="CHN" target="IND">
      <data key="d0">1310134834</data>
    </edge>
    <edge source="CHN" target="SGP">
      <data key="d0">550360144</data>
    </edge>
    <edge source="CHN" target="SVK">
      <data key="d0">1191057900</data>
    </edge>
    <edge source="CHN" target="VNM">
      <data key="d0">1676229901</data>
    </edge>
    <edge source="CHN" target="SVN">
      <data key="d0">47027138</data>
    </edge>
    <edge source="CHN" target="ZAF">
      <data key="d0">205571953</data>
    </edge>
    <edge source="CHN" target="ZWE">
      <data key="d0">7300793</data>
    </edge>
    <edge source="CHN" target="ESP">
      <data key="d0">226349241</data>
    </edge>
    <edge source="CHN" target="SWE">
      <data key="d0">104422106</data>
    </edge>
    <edge source="CHN" target="CHE">
      <data key="d0">81509354</data>
    </edge>
    <edge source="CHN" target="THA">
      <data key="d0">674456878</data>
    </edge>
    <edge source="CHN" target="TGO">
      <data key="d0">6008341</data>
    </edge>
    <edge source="CHN" target="ARE">
      <data key="d0">196287773</data>
    </edge>
    <edge source="CHN" target="TUN">
      <data key="d0">28128980</data>
    </edge>
    <edge source="CHN" target="TUR">
      <data key="d0">593323460</data>
    </edge>
    <edge source="CHN" target="UGA">
      <data key="d0">8659582</data>
    </edge>
    <edge source="CHN" target="UKR">
      <data key="d0">58132243</data>
    </edge>
    <edge source="CHN" target="MKD">
      <data key="d0">1902716</data>
    </edge>
    <edge source="CHN" target="EGY">
      <data key="d0">331414839</data>
    </edge>
    <edge source="CHN" target="GBR">
      <data key="d0">674203695</data>
    </edge>
    <edge source="CHN" target="TZA">
      <data key="d0">47096458</data>
    </edge>
    <edge source="CHN" target="USA">
      <data key="d0">7207543172</data>
    </edge>
    <edge source="CHN" target="BFA">
      <data key="d0">1638660</data>
    </edge>
    <edge source="CHN" target="URY">
      <data key="d0">18139620</data>
    </edge>
    <edge source="FRA" target="ALB">
      <data key="d0">768384</data>
    </edge>
    <edge source="FRA" target="DZA">
      <data key="d0">146686738</data>
    </edge>
    <edge source="FRA" target="AZE">
      <data key="d0">10665743</data>
    </edge>
    <edge source="FRA" target="ARG">
      <data key="d0">32417451</data>
    </edge>
    <edge source="FRA" target="AUS">
      <data key="d0">80632876</data>
    </edge>
    <edge source="FRA" target="AUT">
      <data key="d0">76447052</data>
    </edge>
    <edge source="FRA" target="ARM">
      <data key="d0">1459038</data>
    </edge>
    <edge source="FRA" target="BEL">
      <data key="d0">295245555</data>
    </edge>
    <edge source="FRA" target="BOL">
      <data key="d0">1877232</data>
    </edge>
    <edge source="FRA" target="BWA">
      <data key="d0">443566</data>
    </edge>
    <edge source="FRA" target="BRA">
      <data key="d0">109424063</data>
    </edge>
    <edge source="FRA" target="BGR">
      <data key="d0">13095736</data>
    </edge>
    <edge source="FRA" target="BDI">
      <data key="d0">317714</data>
    </edge>
    <edge source="FRA" target="BLR">
      <data key="d0">1772362</data>
    </edge>
    <edge source="FRA" target="KHM">
      <data key="d0">1986311</data>
    </edge>
    <edge source="FRA" target="CMR">
      <data key="d0">11251175</data>
    </edge>
    <edge source="FRA" target="CAN">
      <data key="d0">130543770</data>
    </edge>
    <edge source="FRA" target="CAF">
      <data key="d0">573779</data>
    </edge>
    <edge source="FRA" target="LKA">
      <data key="d0">7290683</data>
    </edge>
    <edge source="FRA" target="CHL">
      <data key="d0">26493035</data>
    </edge>
    <edge source="FRA" target="CHN">
      <data key="d0">522595296</data>
    </edge>
    <edge source="FRA" target="COL">
      <data key="d0">19151612</data>
    </edge>
    <edge source="FRA" target="CRI">
      <data key="d0">2179658</data>
    </edge>
    <edge source="FRA" target="HRV">
      <data key="d0">11382748</data>
    </edge>
    <edge source="FRA" target="CZE">
      <data key="d0">124250173</data>
    </edge>
    <edge source="FRA" target="BEN">
      <data key="d0">4471071</data>
    </edge>
    <edge source="FRA" target="DNK">
      <data key="d0">50267923</data>
    </edge>
    <edge source="FRA" target="ECU">
      <data key="d0">5243014</data>
    </edge>
    <edge source="FRA" target="SLV">
      <data key="d0">1070493</data>
    </edge>
    <edge source="FRA" target="ETH">
      <data key="d0">3742152</data>
    </edge>
    <edge source="FRA" target="EST">
      <data key="d0">5256220</data>
    </edge>
    <edge source="FRA" target="FIN">
      <data key="d0">31819513</data>
    </edge>
    <edge source="FRA" target="GEO">
      <data key="d0">815985</data>
    </edge>
    <edge source="FRA" target="GMB">
      <data key="d0">52730</data>
    </edge>
    <edge source="FRA" target="PSE">
      <data key="d0">247460</data>
    </edge>
    <edge source="FRA" target="DEU">
      <data key="d0">1393806740</data>
    </edge>
    <edge source="FRA" target="GHA">
      <data key="d0">3307552</data>
    </edge>
    <edge source="FRA" target="GRC">
      <data key="d0">20137207</data>
    </edge>
    <edge source="FRA" target="GTM">
      <data key="d0">1032292</data>
    </edge>
    <edge source="FRA" target="HND">
      <data key="d0">316974</data>
    </edge>
    <edge source="FRA" target="HKG">
      <data key="d0">79115078</data>
    </edge>
    <edge source="FRA" target="HUN">
      <data key="d0">71223114</data>
    </edge>
    <edge source="FRA" target="IDN">
      <data key="d0">23816913</data>
    </edge>
    <edge source="FRA" target="IRL">
      <data key="d0">58577414</data>
    </edge>
    <edge source="FRA" target="ISR">
      <data key="d0">45986144</data>
    </edge>
    <edge source="FRA" target="ITA">
      <data key="d0">596466076</data>
    </edge>
    <edge source="FRA" target="CIV">
      <data key="d0">22803335</data>
    </edge>
    <edge source="FRA" target="JAM">
      <data key="d0">282258</data>
    </edge>
    <edge source="FRA" target="JPN">
      <data key="d0">140309275</data>
    </edge>
    <edge source="FRA" target="KAZ">
      <data key="d0">20560721</data>
    </edge>
    <edge source="FRA" target="JOR">
      <data key="d0">7906675</data>
    </edge>
    <edge source="FRA" target="KOR">
      <data key="d0">210216938</data>
    </edge>
    <edge source="FRA" target="KGZ">
      <data key="d0">83220</data>
    </edge>
    <edge source="FRA" target="LBN">
      <data key="d0">8846999</data>
    </edge>
    <edge source="FRA" target="LVA">
      <data key="d0">5581017</data>
    </edge>
    <edge source="FRA" target="LTU">
      <data key="d0">8575573</data>
    </edge>
    <edge source="FRA" target="MDG">
      <data key="d0">5423416</data>
    </edge>
    <edge source="FRA" target="MWI">
      <data key="d0">211476</data>
    </edge>
    <edge source="FRA" target="MYS">
      <data key="d0">49927919</data>
    </edge>
    <edge source="FRA" target="MRT">
      <data key="d0">4386396</data>
    </edge>
    <edge source="FRA" target="MUS">
      <data key="d0">12123948</data>
    </edge>
    <edge source="FRA" target="MEX">
      <data key="d0">69327264</data>
    </edge>
    <edge source="FRA" target="MDA">
      <data key="d0">357566</data>
    </edge>
    <edge source="FRA" target="MAR">
      <data key="d0">112623738</data>
    </edge>
    <edge source="FRA" target="MOZ">
      <data key="d0">621587</data>
    </edge>
    <edge source="FRA" target="OMN">
      <data key="d0">11681633</data>
    </edge>
    <edge source="FRA" target="NAM">
      <data key="d0">762357</data>
    </edge>
    <edge source="FRA" target="NLD">
      <data key="d0">307690810</data>
    </edge>
    <edge source="FRA" target="NZL">
      <data key="d0">6139873</data>
    </edge>
    <edge source="FRA" target="NIC">
      <data key="d0">188499</data>
    </edge>
    <edge source="FRA" target="NER">
      <data key="d0">2296037</data>
    </edge>
    <edge source="FRA" target="NOR">
      <data key="d0">36819133</data>
    </edge>
    <edge source="FRA" target="PAK">
      <data key="d0">23733840</data>
    </edge>
    <edge source="FRA" target="PAN">
      <data key="d0">1789549</data>
    </edge>
    <edge source="FRA" target="PRY">
      <data key="d0">1009577</data>
    </edge>
    <edge source="FRA" target="PER">
      <data key="d0">8075771</data>
    </edge>
    <edge source="FRA" target="PHL">
      <data key="d0">13701425</data>
    </edge>
    <edge source="FRA" target="POL">
      <data key="d0">164568603</data>
    </edge>
    <edge source="FRA" target="PRT">
      <data key="d0">61406047</data>
    </edge>
    <edge source="FRA" target="ROU">
      <data key="d0">132365979</data>
    </edge>
    <edge source="FRA" target="RUS">
      <data key="d0">134689928</data>
    </edge>
    <edge source="FRA" target="SAU">
      <data key="d0">133926162</data>
    </edge>
    <edge source="FRA" target="SEN">
      <data key="d0">16135583</data>
    </edge>
    <edge source="FRA" target="SRB">
      <data key="d0">15236614</data>
    </edge>
    <edge source="FRA" target="IND">
      <data key="d0">266647624</data>
    </edge>
    <edge source="FRA" target="SGP">
      <data key="d0">103906970</data>
    </edge>
    <edge source="FRA" target="SVK">
      <data key="d0">88432995</data>
    </edge>
    <edge source="FRA" target="VNM">
      <data key="d0">34349059</data>
    </edge>
    <edge source="FRA" target="SVN">
      <data key="d0">28564876</data>
    </edge>
    <edge source="FRA" target="ZAF">
      <data key="d0">45640906</data>
    </edge>
    <edge source="FRA" target="ZWE">
      <data key="d0">438674</data>
    </edge>
    <edge source="FRA" target="ESP">
      <data key="d0">858931248</data>
    </edge>
    <edge source="FRA" target="SWE">
      <data key="d0">96268003</data>
    </edge>
    <edge source="FRA" target="CHE">
      <data key="d0">269264999</data>
    </edge>
    <edge source="FRA" target="THA">
      <data key="d0">48002649</data>
    </edge>
    <edge source="FRA" target="TGO">
      <data key="d0">2790590</data>
    </edge>
    <edge source="FRA" target="ARE">
      <data key="d0">105026289</data>
    </edge>
    <edge source="FRA" target="TUN">
      <data key="d0">141477866</data>
    </edge>
    <edge source="FRA" target="TUR">
      <data key="d0">166394894</data>
    </edge>
    <edge source="FRA" target="UGA">
      <data key="d0">1710317</data>
    </edge>
    <edge source="FRA" target="UKR">
      <data key="d0">11060486</data>
    </edge>
    <edge source="FRA" target="MKD">
      <data key="d0">1107202</data>
    </edge>
    <edge source="FRA" target="EGY">
      <data key="d0">50120344</data>
    </edge>
    <edge source="FRA" target="GBR">
      <data key="d0">603918436</data>
    </edge>
    <edge source="FRA" target="TZA">
      <data key="d0">2982958</data>
    </edge>
    <edge source="FRA" target="USA">
      <data key="d0">1094662955</data>
    </edge>
    <edge source="FRA" target="BFA">
      <data key="d0">6689152</data>
    </edge>
    <edge source="FRA" target="URY">
      <data key="d0">3153908</data>
    </edge>
    <edge source="JPN" target="ALB">
      <data key="d0">203453</data>
    </edge>
    <edge source="JPN" target="DZA">
      <data key="d0">5636346</data>
    </edge>
    <edge source="JPN" target="AZE">
      <data key="d0">405747</data>
    </edge>
    <edge source="JPN" target="ARG">
      <data key="d0">41598419</data>
    </edge>
    <edge source="JPN" target="AUS">
      <data key="d0">112085583</data>
    </edge>
    <edge source="JPN" target="AUT">
      <data key="d0">32317159</data>
    </edge>
    <edge source="JPN" target="ARM">
      <data key="d0">192754</data>
    </edge>
    <edge source="JPN" target="BEL">
      <data key="d0">386745423</data>
    </edge>
    <edge source="JPN" target="BOL">
      <data key="d0">1521264</data>
    </edge>
    <edge source="JPN" target="BRA">
      <data key="d0">119664814</data>
    </edge>
    <edge source="JPN" target="BGR">
      <data key="d0">3362446</data>
    </edge>
    <edge source="JPN" target="BLR">
      <data key="d0">527275</data>
    </edge>
    <edge source="JPN" target="KHM">
      <data key="d0">3192824</data>
    </edge>
    <edge source="JPN" target="CMR">
      <data key="d0">102882</data>
    </edge>
    <edge source="JPN" target="CAN">
      <data key="d0">394999131</data>
    </edge>
    <edge source="JPN" target="LKA">
      <data key="d0">7311496</data>
    </edge>
    <edge source="JPN" target="CHL">
      <data key="d0">14111030</data>
    </edge>
    <edge source="JPN" target="CHN">
      <data key="d0">7115337575</data>
    </edge>
    <edge source="JPN" target="COL">
      <data key="d0">11931652</data>
    </edge>
    <edge source="JPN" target="CRI">
      <data key="d0">7866543</data>
    </edge>
    <edge source="JPN" target="HRV">
      <data key="d0">914873</data>
    </edge>
    <edge source="JPN" target="CZE">
      <data key="d0">57649157</data>
    </edge>
    <edge source="JPN" target="BEN">
      <data key="d0">15221</data>
    </edge>
    <edge source="JPN" target="DNK">
      <data key="d0">34276039</data>
    </edge>
    <edge source="JPN" target="ECU">
      <data key="d0">3841784</data>
    </edge>
    <edge source="JPN" target="SLV">
      <data key="d0">901981</data>
    </edge>
    <edge source="JPN" target="ETH">
      <data key="d0">450406</data>
    </edge>
    <edge source="JPN" target="EST">
      <data key="d0">752128</data>
    </edge>
    <edge source="JPN" target="FIN">
      <data key="d0">34154482</data>
    </edge>
    <edge source="JPN" target="FRA">
      <data key="d0">161693519</data>
    </edge>
    <edge source="JPN" target="GEO">
      <data key="d0">3008799</data>
    </edge>
    <edge source="JPN" target="PSE">
      <data key="d0">332192</data>
    </edge>
    <edge source="JPN" target="DEU">
      <data key="d0">1742164720</data>
    </edge>
    <edge source="JPN" target="GHA">
      <data key="d0">397929</data>
    </edge>
    <edge source="JPN" target="GRC">
      <data key="d0">3509279</data>
    </edge>
    <edge source="JPN" target="GTM">
      <data key="d0">2234120</data>
    </edge>
    <edge source="JPN" target="HND">
      <data key="d0">107431</data>
    </edge>
    <edge source="JPN" target="HKG">
      <data key="d0">800595122</data>
    </edge>
    <edge source="JPN" target="HUN">
      <data key="d0">36793594</data>
    </edge>
    <edge source="JPN" target="IDN">
      <data key="d0">351539392</data>
    </edge>
    <edge source="JPN" target="IRL">
      <data key="d0">14786362</data>
    </edge>
    <edge source="JPN" target="ISR">
      <data key="d0">75190534</data>
    </edge>
    <edge source="JPN" target="ITA">
      <data key="d0">84037005</data>
    </edge>
    <edge source="JPN" target="CIV">
      <data key="d0">236059</data>
    </edge>
    <edge source="JPN" target="JAM">
      <data key="d0">157965</data>
    </edge>
    <edge source="JPN" target="KAZ">
      <data key="d0">1520371</data>
    </edge>
    <edge source="JPN" target="JOR">
      <data key="d0">6725942</data>
    </edge>
    <edge source="JPN" target="KOR">
      <data key="d0">2015032983</data>
    </edge>
    <edge source="JPN" target="KGZ">
      <data key="d0">76335</data>
    </edge>
    <edge source="JPN" target="LBN">
      <data key="d0">1890298</data>
    </edge>
    <edge source="JPN" target="LVA">
      <data key="d0">1025803</data>
    </edge>
    <edge source="JPN" target="LTU">
      <data key="d0">3103118</data>
    </edge>
    <edge source="JPN" target="MDG">
      <data key="d0">23195</data>
    </edge>
    <edge source="JPN" target="MWI">
      <data key="d0">808252</data>
    </edge>
    <edge source="JPN" target="MYS">
      <data key="d0">351322200</data>
    </edge>
    <edge source="JPN" target="MRT">
      <data key="d0">13711</data>
    </edge>
    <edge source="JPN" target="MUS">
      <data key="d0">422515</data>
    </edge>
    <edge source="JPN" target="MEX">
      <data key="d0">367594486</data>
    </edge>
    <edge source="JPN" target="MDA">
      <data key="d0">100065</data>
    </edge>
    <edge source="JPN" target="MAR">
      <data key="d0">2299746</data>
    </edge>
    <edge source="JPN" target="MOZ">
      <data key="d0">553620</data>
    </edge>
    <edge source="JPN" target="OMN">
      <data key="d0">10785149</data>
    </edge>
    <edge source="JPN" target="NAM">
      <data key="d0">147413</data>
    </edge>
    <edge source="JPN" target="NLD">
      <data key="d0">438875896</data>
    </edge>
    <edge source="JPN" target="NZL">
      <data key="d0">9908637</data>
    </edge>
    <edge source="JPN" target="NIC">
      <data key="d0">1087276</data>
    </edge>
    <edge source="JPN" target="NOR">
      <data key="d0">9994853</data>
    </edge>
    <edge source="JPN" target="PAK">
      <data key="d0">38030116</data>
    </edge>
    <edge source="JPN" target="PAN">
      <data key="d0">4137383</data>
    </edge>
    <edge source="JPN" target="PRY">
      <data key="d0">1067884</data>
    </edge>
    <edge source="JPN" target="PER">
      <data key="d0">8178809</data>
    </edge>
    <edge source="JPN" target="PHL">
      <data key="d0">429456045</data>
    </edge>
    <edge source="JPN" target="POL">
      <data key="d0">401992504</data>
    </edge>
    <edge source="JPN" target="PRT">
      <data key="d0">17366256</data>
    </edge>
    <edge source="JPN" target="ROU">
      <data key="d0">8399012</data>
    </edge>
    <edge source="JPN" target="RUS">
      <data key="d0">88128614</data>
    </edge>
    <edge source="JPN" target="SAU">
      <data key="d0">42643402</data>
    </edge>
    <edge source="JPN" target="SEN">
      <data key="d0">134549</data>
    </edge>
    <edge source="JPN" target="SRB">
      <data key="d0">713436</data>
    </edge>
    <edge source="JPN" target="IND">
      <data key="d0">410246120</data>
    </edge>
    <edge source="JPN" target="SGP">
      <data key="d0">504224948</data>
    </edge>
    <edge source="JPN" target="SVK">
      <data key="d0">20645397</data>
    </edge>
    <edge source="JPN" target="VNM">
      <data key="d0">374241210</data>
    </edge>
    <edge source="JPN" target="SVN">
      <data key="d0">731622</data>
    </edge>
    <edge source="JPN" target="ZAF">
      <data key="d0">53286884</data>
    </edge>
    <edge source="JPN" target="ZWE">
      <data key="d0">100875</data>
    </edge>
    <edge source="JPN" target="ESP">
      <data key="d0">67020905</data>
    </edge>
    <edge source="JPN" target="SWE">
      <data key="d0">43173311</data>
    </edge>
    <edge source="JPN" target="CHE">
      <data key="d0">45039180</data>
    </edge>
    <edge source="JPN" target="THA">
      <data key="d0">1152771605</data>
    </edge>
    <edge source="JPN" target="TGO">
      <data key="d0">45442</data>
    </edge>
    <edge source="JPN" target="ARE">
      <data key="d0">63133523</data>
    </edge>
    <edge source="JPN" target="TUN">
      <data key="d0">3109877</data>
    </edge>
    <edge source="JPN" target="TUR">
      <data key="d0">72449967</data>
    </edge>
    <edge source="JPN" target="UGA">
      <data key="d0">523187</data>
    </edge>
    <edge source="JPN" target="UKR">
      <data key="d0">1175361</data>
    </edge>
    <edge source="JPN" target="MKD">
      <data key="d0">266465</data>
    </edge>
    <edge source="JPN" target="EGY">
      <data key="d0">28212630</data>
    </edge>
    <edge source="JPN" target="GBR">
      <data key="d0">338574396</data>
    </edge>
    <edge source="JPN" target="TZA">
      <data key="d0">196336</data>
    </edge>
    <edge source="JPN" target="USA">
      <data key="d0">4757292491</data>
    </edge>
    <edge source="JPN" target="URY">
      <data key="d0">8498183</data>
    </edge>
    <edge source="MYS" target="DZA">
      <data key="d0">116110</data>
    </edge>
    <edge source="MYS" target="AZE">
      <data key="d0">116506</data>
    </edge>
    <edge source="MYS" target="ARG">
      <data key="d0">1324242</data>
    </edge>
    <edge source="MYS" target="AUS">
      <data key="d0">129958252</data>
    </edge>
    <edge source="MYS" target="AUT">
      <data key="d0">8824454</data>
    </edge>
    <edge source="MYS" target="ARM">
      <data key="d0">191922</data>
    </edge>
    <edge source="MYS" target="BEL">
      <data key="d0">316098591</data>
    </edge>
    <edge source="MYS" target="BOL">
      <data key="d0">73383</data>
    </edge>
    <edge source="MYS" target="BWA">
      <data key="d0">82189</data>
    </edge>
    <edge source="MYS" target="BRA">
      <data key="d0">12394812</data>
    </edge>
    <edge source="MYS" target="BGR">
      <data key="d0">4379533</data>
    </edge>
    <edge source="MYS" target="KHM">
      <data key="d0">1691591</data>
    </edge>
    <edge source="MYS" target="CAN">
      <data key="d0">21960279</data>
    </edge>
    <edge source="MYS" target="LKA">
      <data key="d0">2818147</data>
    </edge>
    <edge source="MYS" target="CHL">
      <data key="d0">1018981</data>
    </edge>
    <edge source="MYS" target="CHN">
      <data key="d0">614910843</data>
    </edge>
    <edge source="MYS" target="COL">
      <data key="d0">340380</data>
    </edge>
    <edge source="MYS" target="CRI">
      <data key="d0">6314125</data>
    </edge>
    <edge source="MYS" target="CZE">
      <data key="d0">1864941</data>
    </edge>
    <edge source="MYS" target="DNK">
      <data key="d0">9057668</data>
    </edge>
    <edge source="MYS" target="ECU">
      <data key="d0">412476</data>
    </edge>
    <edge source="MYS" target="SLV">
      <data key="d0">18985</data>
    </edge>
    <edge source="MYS" target="ETH">
      <data key="d0">26792</data>
    </edge>
    <edge source="MYS" target="FIN">
      <data key="d0">4952458</data>
    </edge>
    <edge source="MYS" target="FRA">
      <data key="d0">14855526</data>
    </edge>
    <edge source="MYS" target="GEO">
      <data key="d0">1212929</data>
    </edge>
    <edge source="MYS" target="DEU">
      <data key="d0">421446214</data>
    </edge>
    <edge source="MYS" target="GHA">
      <data key="d0">56762</data>
    </edge>
    <edge source="MYS" target="GRC">
      <data key="d0">72092</data>
    </edge>
    <edge source="MYS" target="GTM">
      <data key="d0">25856</data>
    </edge>
    <edge source="MYS" target="HKG">
      <data key="d0">143369408</data>
    </edge>
    <edge source="MYS" target="HUN">
      <data key="d0">19753917</data>
    </edge>
    <edge source="MYS" target="IDN">
      <data key="d0">76277336</data>
    </edge>
    <edge source="MYS" target="IRL">
      <data key="d0">6733000</data>
    </edge>
    <edge source="MYS" target="ITA">
      <data key="d0">31767724</data>
    </edge>
    <edge source="MYS" target="CIV">
      <data key="d0">107140</data>
    </edge>
    <edge source="MYS" target="JAM">
      <data key="d0">87734</data>
    </edge>
    <edge source="MYS" target="JPN">
      <data key="d0">463250476</data>
    </edge>
    <edge source="MYS" target="KAZ">
      <data key="d0">616553</data>
    </edge>
    <edge source="MYS" target="JOR">
      <data key="d0">4151099</data>
    </edge>
    <edge source="MYS" target="KOR">
      <data key="d0">129755541</data>
    </edge>
    <edge source="MYS" target="KGZ">
      <data key="d0">54689</data>
    </edge>
    <edge source="MYS" target="LBN">
      <data key="d0">205374</data>
    </edge>
    <edge source="MYS" target="LVA">
      <data key="d0">437640</data>
    </edge>
    <edge source="MYS" target="LTU">
      <data key="d0">228960</data>
    </edge>
    <edge source="MYS" target="MUS">
      <data key="d0">417914</data>
    </edge>
    <edge source="MYS" target="MEX">
      <data key="d0">15317119</data>
    </edge>
    <edge source="MYS" target="MAR">
      <data key="d0">658516</data>
    </edge>
    <edge source="MYS" target="MOZ">
      <data key="d0">643626</data>
    </edge>
    <edge source="MYS" target="OMN">
      <data key="d0">1923847</data>
    </edge>
    <edge source="MYS" target="NLD">
      <data key="d0">360754032</data>
    </edge>
    <edge source="MYS" target="NZL">
      <data key="d0">4449299</data>
    </edge>
    <edge source="MYS" target="NER">
      <data key="d0">18081</data>
    </edge>
    <edge source="MYS" target="NOR">
      <data key="d0">14374083</data>
    </edge>
    <edge source="MYS" target="PAK">
      <data key="d0">14698077</data>
    </edge>
    <edge source="MYS" target="PAN">
      <data key="d0">83455</data>
    </edge>
    <edge source="MYS" target="PER">
      <data key="d0">2067371</data>
    </edge>
    <edge source="MYS" target="PHL">
      <data key="d0">74053893</data>
    </edge>
    <edge source="MYS" target="POL">
      <data key="d0">1800334</data>
    </edge>
    <edge source="MYS" target="PRT">
      <data key="d0">1055153</data>
    </edge>
    <edge source="MYS" target="ROU">
      <data key="d0">3039042</data>
    </edge>
    <edge source="MYS" target="RUS">
      <data key="d0">5418369</data>
    </edge>
    <edge source="MYS" target="SAU">
      <data key="d0">5404739</data>
    </edge>
    <edge source="MYS" target="IND">
      <data key="d0">50548485</data>
    </edge>
    <edge source="MYS" target="SGP">
      <data key="d0">816478360</data>
    </edge>
    <edge source="MYS" target="SVK">
      <data key="d0">491928</data>
    </edge>
    <edge source="MYS" target="VNM">
      <data key="d0">92054722</data>
    </edge>
    <edge source="MYS" target="ZAF">
      <data key="d0">16324305</data>
    </edge>
    <edge source="MYS" target="ZWE">
      <data key="d0">26999</data>
    </edge>
    <edge source="MYS" target="ESP">
      <data key="d0">4272381</data>
    </edge>
    <edge source="MYS" target="SWE">
      <data key="d0">5425216</data>
    </edge>
    <edge source="MYS" target="CHE">
      <data key="d0">24763866</data>
    </edge>
    <edge source="MYS" target="THA">
      <data key="d0">348110227</data>
    </edge>
    <edge source="MYS" target="ARE">
      <data key="d0">61150757</data>
    </edge>
    <edge source="MYS" target="TUN">
      <data key="d0">67032</data>
    </edge>
    <edge source="MYS" target="TUR">
      <data key="d0">976031</data>
    </edge>
    <edge source="MYS" target="UGA">
      <data key="d0">89518</data>
    </edge>
    <edge source="MYS" target="UKR">
      <data key="d0">17649</data>
    </edge>
    <edge source="MYS" target="EGY">
      <data key="d0">1320368</data>
    </edge>
    <edge source="MYS" target="GBR">
      <data key="d0">48406137</data>
    </edge>
    <edge source="MYS" target="TZA">
      <data key="d0">250717</data>
    </edge>
    <edge source="MYS" target="USA">
      <data key="d0">1122579291</data>
    </edge>
    <edge source="MYS" target="URY">
      <data key="d0">294429</data>
    </edge>
    <edge source="GBR" target="ALB">
      <data key="d0">1724564</data>
    </edge>
    <edge source="GBR" target="DZA">
      <data key="d0">17851058</data>
    </edge>
    <edge source="GBR" target="AZE">
      <data key="d0">33488481</data>
    </edge>
    <edge source="GBR" target="ARG">
      <data key="d0">18164479</data>
    </edge>
    <edge source="GBR" target="AUS">
      <data key="d0">276355440</data>
    </edge>
    <edge source="GBR" target="AUT">
      <data key="d0">69393622</data>
    </edge>
    <edge source="GBR" target="ARM">
      <data key="d0">783048</data>
    </edge>
    <edge source="GBR" target="BEL">
      <data key="d0">425586448</data>
    </edge>
    <edge source="GBR" target="BOL">
      <data key="d0">1405283</data>
    </edge>
    <edge source="GBR" target="BWA">
      <data key="d0">523534</data>
    </edge>
    <edge source="GBR" target="BRA">
      <data key="d0">67036834</data>
    </edge>
    <edge source="GBR" target="BGR">
      <data key="d0">15523584</data>
    </edge>
    <edge source="GBR" target="BDI">
      <data key="d0">19665</data>
    </edge>
    <edge source="GBR" target="BLR">
      <data key="d0">2013098</data>
    </edge>
    <edge source="GBR" target="KHM">
      <data key="d0">678041</data>
    </edge>
    <edge source="GBR" target="CMR">
      <data key="d0">1696627</data>
    </edge>
    <edge source="GBR" target="CAN">
      <data key="d0">173961424</data>
    </edge>
    <edge source="GBR" target="CAF">
      <data key="d0">85017</data>
    </edge>
    <edge source="GBR" target="LKA">
      <data key="d0">7888971</data>
    </edge>
    <edge source="GBR" target="CHL">
      <data key="d0">16453469</data>
    </edge>
    <edge source="GBR" target="CHN">
      <data key="d0">685302511</data>
    </edge>
    <edge source="GBR" target="COL">
      <data key="d0">16774414</data>
    </edge>
    <edge source="GBR" target="CRI">
      <data key="d0">3046670</data>
    </edge>
    <edge source="GBR" target="HRV">
      <data key="d0">8002570</data>
    </edge>
    <edge source="GBR" target="CZE">
      <data key="d0">68613354</data>
    </edge>
    <edge source="GBR" target="BEN">
      <data key="d0">205619</data>
    </edge>
    <edge source="GBR" target="DNK">
      <data key="d0">160187590</data>
    </edge>
    <edge source="GBR" target="ECU">
      <data key="d0">4204178</data>
    </edge>
    <edge source="GBR" target="SLV">
      <data key="d0">1381510</data>
    </edge>
    <edge source="GBR" target="ETH">
      <data key="d0">13176328</data>
    </edge>
    <edge source="GBR" target="EST">
      <data key="d0">8588427</data>
    </edge>
    <edge source="GBR" target="FIN">
      <data key="d0">58089761</data>
    </edge>
    <edge source="GBR" target="FRA">
      <data key="d0">680872736</data>
    </edge>
    <edge source="GBR" target="GEO">
      <data key="d0">24516275</data>
    </edge>
    <edge source="GBR" target="GMB">
      <data key="d0">283050</data>
    </edge>
    <edge source="GBR" target="PSE">
      <data key="d0">24319</data>
    </edge>
    <edge source="GBR" target="DEU">
      <data key="d0">1133928176</data>
    </edge>
    <edge source="GBR" target="GHA">
      <data key="d0">143633290</data>
    </edge>
    <edge source="GBR" target="GRC">
      <data key="d0">21977367</data>
    </edge>
    <edge source="GBR" target="GTM">
      <data key="d0">931224</data>
    </edge>
    <edge source="GBR" target="HND">
      <data key="d0">767341</data>
    </edge>
    <edge source="GBR" target="HKG">
      <data key="d0">289476465</data>
    </edge>
    <edge source="GBR" target="HUN">
      <data key="d0">67402694</data>
    </edge>
    <edge source="GBR" target="IDN">
      <data key="d0">45569001</data>
    </edge>
    <edge source="GBR" target="IRL">
      <data key="d0">347505336</data>
    </edge>
    <edge source="GBR" target="ISR">
      <data key="d0">90798236</data>
    </edge>
    <edge source="GBR" target="ITA">
      <data key="d0">313339042</data>
    </edge>
    <edge source="GBR" target="CIV">
      <data key="d0">4322087</data>
    </edge>
    <edge source="GBR" target="JAM">
      <data key="d0">1012490</data>
    </edge>
    <edge source="GBR" target="JPN">
      <data key="d0">362075692</data>
    </edge>
    <edge source="GBR" target="KAZ">
      <data key="d0">25963409</data>
    </edge>
    <edge source="GBR" target="JOR">
      <data key="d0">8874494</data>
    </edge>
    <edge source="GBR" target="KOR">
      <data key="d0">280899344</data>
    </edge>
    <edge source="GBR" target="KGZ">
      <data key="d0">255679</data>
    </edge>
    <edge source="GBR" target="LBN">
      <data key="d0">8247691</data>
    </edge>
    <edge source="GBR" target="LVA">
      <data key="d0">8245448</data>
    </edge>
    <edge source="GBR" target="LTU">
      <data key="d0">35273897</data>
    </edge>
    <edge source="GBR" target="MDG">
      <data key="d0">437586</data>
    </edge>
    <edge source="GBR" target="MWI">
      <data key="d0">683752</data>
    </edge>
    <edge source="GBR" target="MYS">
      <data key="d0">104488435</data>
    </edge>
    <edge source="GBR" target="MRT">
      <data key="d0">1771094</data>
    </edge>
    <edge source="GBR" target="MUS">
      <data key="d0">1646070</data>
    </edge>
    <edge source="GBR" target="MEX">
      <data key="d0">72780744</data>
    </edge>
    <edge source="GBR" target="MDA">
      <data key="d0">517756</data>
    </edge>
    <edge source="GBR" target="MAR">
      <data key="d0">11613163</data>
    </edge>
    <edge source="GBR" target="MOZ">
      <data key="d0">700763</data>
    </edge>
    <edge source="GBR" target="OMN">
      <data key="d0">49549233</data>
    </edge>
    <edge source="GBR" target="NAM">
      <data key="d0">1338800</data>
    </edge>
    <edge source="GBR" target="NLD">
      <data key="d0">430268627</data>
    </edge>
    <edge source="GBR" target="NZL">
      <data key="d0">25524584</data>
    </edge>
    <edge source="GBR" target="NIC">
      <data key="d0">568793</data>
    </edge>
    <edge source="GBR" target="NER">
      <data key="d0">187747</data>
    </edge>
    <edge source="GBR" target="NOR">
      <data key="d0">305914334</data>
    </edge>
    <edge source="GBR" target="PAK">
      <data key="d0">17286224</data>
    </edge>
    <edge source="GBR" target="PAN">
      <data key="d0">1759765</data>
    </edge>
    <edge source="GBR" target="PRY">
      <data key="d0">504440</data>
    </edge>
    <edge source="GBR" target="PER">
      <data key="d0">6250243</data>
    </edge>
    <edge source="GBR" target="PHL">
      <data key="d0">19393498</data>
    </edge>
    <edge source="GBR" target="POL">
      <data key="d0">127650456</data>
    </edge>
    <edge source="GBR" target="PRT">
      <data key="d0">37474846</data>
    </edge>
    <edge source="GBR" target="ROU">
      <data key="d0">52787017</data>
    </edge>
    <edge source="GBR" target="RUS">
      <data key="d0">90403508</data>
    </edge>
    <edge source="GBR" target="SAU">
      <data key="d0">299624297</data>
    </edge>
    <edge source="GBR" target="SEN">
      <data key="d0">2323245</data>
    </edge>
    <edge source="GBR" target="SRB">
      <data key="d0">7769053</data>
    </edge>
    <edge source="GBR" target="IND">
      <data key="d0">223634067</data>
    </edge>
    <edge source="GBR" target="SGP">
      <data key="d0">249630259</data>
    </edge>
    <edge source="GBR" target="SVK">
      <data key="d0">14853037</data>
    </edge>
    <edge source="GBR" target="VNM">
      <data key="d0">37215731</data>
    </edge>
    <edge source="GBR" target="SVN">
      <data key="d0">15691130</data>
    </edge>
    <edge source="GBR" target="ZAF">
      <data key="d0">87369231</data>
    </edge>
    <edge source="GBR" target="ZWE">
      <data key="d0">701182</data>
    </edge>
    <edge source="GBR" target="ESP">
      <data key="d0">276448394</data>
    </edge>
    <edge source="GBR" target="SWE">
      <data key="d0">134993383</data>
    </edge>
    <edge source="GBR" target="CHE">
      <data key="d0">207242305</data>
    </edge>
    <edge source="GBR" target="THA">
      <data key="d0">46953531</data>
    </edge>
    <edge source="GBR" target="TGO">
      <data key="d0">352661</data>
    </edge>
    <edge source="GBR" target="ARE">
      <data key="d0">343655479</data>
    </edge>
    <edge source="GBR" target="TUN">
      <data key="d0">12831991</data>
    </edge>
    <edge source="GBR" target="TUR">
      <data key="d0">149388569</data>
    </edge>
    <edge source="GBR" target="UGA">
      <data key="d0">1421231</data>
    </edge>
    <edge source="GBR" target="UKR">
      <data key="d0">6584252</data>
    </edge>
    <edge source="GBR" target="MKD">
      <data key="d0">1534036</data>
    </edge>
    <edge source="GBR" target="EGY">
      <data key="d0">49525211</data>
    </edge>
    <edge source="GBR" target="TZA">
      <data key="d0">2203650</data>
    </edge>
    <edge source="GBR" target="USA">
      <data key="d0">2583427183</data>
    </edge>
    <edge source="GBR" target="BFA">
      <data key="d0">435103</data>
    </edge>
    <edge source="GBR" target="URY">
      <data key="d0">1799604</data>
    </edge>
    <edge source="USA" target="ALB">
      <data key="d0">1580491</data>
    </edge>
    <edge source="USA" target="DZA">
      <data key="d0">33719275</data>
    </edge>
    <edge source="USA" target="AZE">
      <data key="d0">21867672</data>
    </edge>
    <edge source="USA" target="ARG">
      <data key="d0">286595008</data>
    </edge>
    <edge source="USA" target="AUS">
      <data key="d0">1329955770</data>
    </edge>
    <edge source="USA" target="AUT">
      <data key="d0">149072694</data>
    </edge>
    <edge source="USA" target="ARM">
      <data key="d0">1684888</data>
    </edge>
    <edge source="USA" target="BEL">
      <data key="d0">3193720289</data>
    </edge>
    <edge source="USA" target="BOL">
      <data key="d0">28675071</data>
    </edge>
    <edge source="USA" target="BWA">
      <data key="d0">1128037</data>
    </edge>
    <edge source="USA" target="BRA">
      <data key="d0">1253780612</data>
    </edge>
    <edge source="USA" target="BGR">
      <data key="d0">32760055</data>
    </edge>
    <edge source="USA" target="BLR">
      <data key="d0">4163655</data>
    </edge>
    <edge source="USA" target="KHM">
      <data key="d0">3586049</data>
    </edge>
    <edge source="USA" target="CMR">
      <data key="d0">5323895</data>
    </edge>
    <edge source="USA" target="CAN">
      <data key="d0">6415968930</data>
    </edge>
    <edge source="USA" target="CAF">
      <data key="d0">72432</data>
    </edge>
    <edge source="USA" target="LKA">
      <data key="d0">15368880</data>
    </edge>
    <edge source="USA" target="CHL">
      <data key="d0">309734837</data>
    </edge>
    <edge source="USA" target="CHN">
      <data key="d0">5903048003</data>
    </edge>
    <edge source="USA" target="COL">
      <data key="d0">353223303</data>
    </edge>
    <edge source="USA" target="CRI">
      <data key="d0">354565306</data>
    </edge>
    <edge source="USA" target="HRV">
      <data key="d0">9603234</data>
    </edge>
    <edge source="USA" target="CZE">
      <data key="d0">153540346</data>
    </edge>
    <edge source="USA" target="BEN">
      <data key="d0">1256263</data>
    </edge>
    <edge source="USA" target="DNK">
      <data key="d0">164171944</data>
    </edge>
    <edge source="USA" target="ECU">
      <data key="d0">83081800</data>
    </edge>
    <edge source="USA" target="SLV">
      <data key="d0">46061375</data>
    </edge>
    <edge source="USA" target="ETH">
      <data key="d0">9818860</data>
    </edge>
    <edge source="USA" target="EST">
      <data key="d0">24613687</data>
    </edge>
    <edge source="USA" target="FIN">
      <data key="d0">95236472</data>
    </edge>
    <edge source="USA" target="FRA">
      <data key="d0">1347117344</data>
    </edge>
    <edge source="USA" target="GEO">
      <data key="d0">6447568</data>
    </edge>
    <edge source="USA" target="GMB">
      <data key="d0">78807</data>
    </edge>
    <edge source="USA" target="PSE">
      <data key="d0">69647</data>
    </edge>
    <edge source="USA" target="DEU">
      <data key="d0">3988948004</data>
    </edge>
    <edge source="USA" target="GHA">
      <data key="d0">13947433</data>
    </edge>
    <edge source="USA" target="GRC">
      <data key="d0">76775292</data>
    </edge>
    <edge source="USA" target="GTM">
      <data key="d0">78396763</data>
    </edge>
    <edge source="USA" target="HND">
      <data key="d0">33138590</data>
    </edge>
    <edge source="USA" target="HKG">
      <data key="d0">1096817735</data>
    </edge>
    <edge source="USA" target="HUN">
      <data key="d0">80996746</data>
    </edge>
    <edge source="USA" target="IDN">
      <data key="d0">122341613</data>
    </edge>
    <edge source="USA" target="IRL">
      <data key="d0">563588150</data>
    </edge>
    <edge source="USA" target="ISR">
      <data key="d0">497498776</data>
    </edge>
    <edge source="USA" target="ITA">
      <data key="d0">667088081</data>
    </edge>
    <edge source="USA" target="CIV">
      <data key="d0">10459232</data>
    </edge>
    <edge source="USA" target="JAM">
      <data key="d0">23868379</data>
    </edge>
    <edge source="USA" target="JPN">
      <data key="d0">4273196318</data>
    </edge>
    <edge source="USA" target="KAZ">
      <data key="d0">21409319</data>
    </edge>
    <edge source="USA" target="JOR">
      <data key="d0">46018782</data>
    </edge>
    <edge source="USA" target="KOR">
      <data key="d0">2277255804</data>
    </edge>
    <edge source="USA" target="KGZ">
      <data key="d0">656693</data>
    </edge>
    <edge source="USA" target="LBN">
      <data key="d0">25959983</data>
    </edge>
    <edge source="USA" target="LVA">
      <data key="d0">15452198</data>
    </edge>
    <edge source="USA" target="LTU">
      <data key="d0">22898373</data>
    </edge>
    <edge source="USA" target="MDG">
      <data key="d0">2039741</data>
    </edge>
    <edge source="USA" target="MWI">
      <data key="d0">711011</data>
    </edge>
    <edge source="USA" target="MYS">
      <data key="d0">671309885</data>
    </edge>
    <edge source="USA" target="MRT">
      <data key="d0">695424</data>
    </edge>
    <edge source="USA" target="MUS">
      <data key="d0">2311907</data>
    </edge>
    <edge source="USA" target="MEX">
      <data key="d0">6076614881</data>
    </edge>
    <edge source="USA" target="MDA">
      <data key="d0">5379279</data>
    </edge>
    <edge source="USA" target="MAR">
      <data key="d0">20265681</data>
    </edge>
    <edge source="USA" target="MOZ">
      <data key="d0">3221859</data>
    </edge>
    <edge source="USA" target="OMN">
      <data key="d0">47198057</data>
    </edge>
    <edge source="USA" target="NAM">
      <data key="d0">5035332</data>
    </edge>
    <edge source="USA" target="NLD">
      <data key="d0">3779531761</data>
    </edge>
    <edge source="USA" target="NZL">
      <data key="d0">148933761</data>
    </edge>
    <edge source="USA" target="NIC">
      <data key="d0">16817889</data>
    </edge>
    <edge source="USA" target="NER">
      <data key="d0">1194710</data>
    </edge>
    <edge source="USA" target="NOR">
      <data key="d0">175464918</data>
    </edge>
    <edge source="USA" target="PAK">
      <data key="d0">83611224</data>
    </edge>
    <edge source="USA" target="PAN">
      <data key="d0">107172161</data>
    </edge>
    <edge source="USA" target="PRY">
      <data key="d0">15326540</data>
    </edge>
    <edge source="USA" target="PER">
      <data key="d0">134485723</data>
    </edge>
    <edge source="USA" target="PHL">
      <data key="d0">238010424</data>
    </edge>
    <edge source="USA" target="POL">
      <data key="d0">149993286</data>
    </edge>
    <edge source="USA" target="PRT">
      <data key="d0">32636641</data>
    </edge>
    <edge source="USA" target="ROU">
      <data key="d0">64387638</data>
    </edge>
    <edge source="USA" target="RUS">
      <data key="d0">330976353</data>
    </edge>
    <edge source="USA" target="SAU">
      <data key="d0">526754213</data>
    </edge>
    <edge source="USA" target="SEN">
      <data key="d0">2427073</data>
    </edge>
    <edge source="USA" target="SRB">
      <data key="d0">9224919</data>
    </edge>
    <edge source="USA" target="IND">
      <data key="d0">940187233</data>
    </edge>
    <edge source="USA" target="SGP">
      <data key="d0">2427519153</data>
    </edge>
    <edge source="USA" target="SVK">
      <data key="d0">26646511</data>
    </edge>
    <edge source="USA" target="VNM">
      <data key="d0">175808595</data>
    </edge>
    <edge source="USA" target="SVN">
      <data key="d0">11931963</data>
    </edge>
    <edge source="USA" target="ZAF">
      <data key="d0">233736855</data>
    </edge>
    <edge source="USA" target="ZWE">
      <data key="d0">681171</data>
    </edge>
    <edge source="USA" target="ESP">
      <data key="d0">339094951</data>
    </edge>
    <edge source="USA" target="SWE">
      <data key="d0">243368046</data>
    </edge>
    <edge source="USA" target="CHE">
      <data key="d0">616645301</data>
    </edge>
    <edge source="USA" target="THA">
      <data key="d0">424276947</data>
    </edge>
    <edge source="USA" target="TGO">
      <data key="d0">505451</data>
    </edge>
    <edge source="USA" target="ARE">
      <data key="d0">494517858</data>
    </edge>
    <edge source="USA" target="TUN">
      <data key="d0">10940308</data>
    </edge>
    <edge source="USA" target="TUR">
      <data key="d0">278496616</data>
    </edge>
    <edge source="USA" target="UGA">
      <data key="d0">4148134</data>
    </edge>
    <edge source="USA" target="UKR">
      <data key="d0">24011861</data>
    </edge>
    <edge source="USA" target="MKD">
      <data key="d0">1687709</data>
    </edge>
    <edge source="USA" target="EGY">
      <data key="d0">90064925</data>
    </edge>
    <edge source="USA" target="GBR">
      <data key="d0">1970765567</data>
    </edge>
    <edge source="USA" target="TZA">
      <data key="d0">7031487</data>
    </edge>
    <edge source="USA" target="BFA">
      <data key="d0">1194519</data>
    </edge>
    <edge source="USA" target="URY">
      <data key="d0">32885096</data>
    </edge>
    <edge source="AZE" target="BRA">
      <data key="d0">11320</data>
    </edge>
    <edge source="AZE" target="CAN">
      <data key="d0">49810</data>
    </edge>
    <edge source="AZE" target="HRV">
      <data key="d0">22110</data>
    </edge>
    <edge source="AZE" target="FRA">
      <data key="d0">49192</data>
    </edge>
    <edge source="AZE" target="GEO">
      <data key="d0">434701</data>
    </edge>
    <edge source="AZE" target="DEU">
      <data key="d0">51770</data>
    </edge>
    <edge source="AZE" target="IDN">
      <data key="d0">26827</data>
    </edge>
    <edge source="AZE" target="ISR">
      <data key="d0">15608</data>
    </edge>
    <edge source="AZE" target="ITA">
      <data key="d0">16851</data>
    </edge>
    <edge source="AZE" target="KAZ">
      <data key="d0">24532</data>
    </edge>
    <edge source="AZE" target="OMN">
      <data key="d0">20214</data>
    </edge>
    <edge source="AZE" target="NLD">
      <data key="d0">134784</data>
    </edge>
    <edge source="AZE" target="NOR">
      <data key="d0">85972</data>
    </edge>
    <edge source="AZE" target="RUS">
      <data key="d0">2742021</data>
    </edge>
    <edge source="AZE" target="SAU">
      <data key="d0">27520</data>
    </edge>
    <edge source="AZE" target="IND">
      <data key="d0">13704</data>
    </edge>
    <edge source="AZE" target="SGP">
      <data key="d0">44221</data>
    </edge>
    <edge source="AZE" target="ARE">
      <data key="d0">995551</data>
    </edge>
    <edge source="AZE" target="TUR">
      <data key="d0">136647</data>
    </edge>
    <edge source="AZE" target="GBR">
      <data key="d0">584685</data>
    </edge>
    <edge source="AZE" target="USA">
      <data key="d0">1263109</data>
    </edge>
    <edge source="BRA" target="DZA">
      <data key="d0">1175315</data>
    </edge>
    <edge source="BRA" target="AZE">
      <data key="d0">28337</data>
    </edge>
    <edge source="BRA" target="ARG">
      <data key="d0">113254575</data>
    </edge>
    <edge source="BRA" target="AUS">
      <data key="d0">2162339</data>
    </edge>
    <edge source="BRA" target="AUT">
      <data key="d0">2234964</data>
    </edge>
    <edge source="BRA" target="BEL">
      <data key="d0">3305463</data>
    </edge>
    <edge source="BRA" target="BOL">
      <data key="d0">12167801</data>
    </edge>
    <edge source="BRA" target="BGR">
      <data key="d0">110450</data>
    </edge>
    <edge source="BRA" target="CMR">
      <data key="d0">92380</data>
    </edge>
    <edge source="BRA" target="CAN">
      <data key="d0">18149493</data>
    </edge>
    <edge source="BRA" target="LKA">
      <data key="d0">58020</data>
    </edge>
    <edge source="BRA" target="CHL">
      <data key="d0">27574337</data>
    </edge>
    <edge source="BRA" target="CHN">
      <data key="d0">36888702</data>
    </edge>
    <edge source="BRA" target="COL">
      <data key="d0">23012973</data>
    </edge>
    <edge source="BRA" target="CRI">
      <data key="d0">1919867</data>
    </edge>
    <edge source="BRA" target="HRV">
      <data key="d0">21612</data>
    </edge>
    <edge source="BRA" target="CZE">
      <data key="d0">86246</data>
    </edge>
    <edge source="BRA" target="BEN">
      <data key="d0">12360</data>
    </edge>
    <edge source="BRA" target="DNK">
      <data key="d0">1283431</data>
    </edge>
    <edge source="BRA" target="ECU">
      <data key="d0">8009127</data>
    </edge>
    <edge source="BRA" target="SLV">
      <data key="d0">2156696</data>
    </edge>
    <edge source="BRA" target="ETH">
      <data key="d0">21001</data>
    </edge>
    <edge source="BRA" target="EST">
      <data key="d0">49277</data>
    </edge>
    <edge source="BRA" target="FIN">
      <data key="d0">194934</data>
    </edge>
    <edge source="BRA" target="FRA">
      <data key="d0">13836813</data>
    </edge>
    <edge source="BRA" target="GEO">
      <data key="d0">26184</data>
    </edge>
    <edge source="BRA" target="PSE">
      <data key="d0">19014</data>
    </edge>
    <edge source="BRA" target="DEU">
      <data key="d0">30947573</data>
    </edge>
    <edge source="BRA" target="GHA">
      <data key="d0">732781</data>
    </edge>
    <edge source="BRA" target="GRC">
      <data key="d0">351444</data>
    </edge>
    <edge source="BRA" target="GTM">
      <data key="d0">2664018</data>
    </edge>
    <edge source="BRA" target="HND">
      <data key="d0">789877</data>
    </edge>
    <edge source="BRA" target="HKG">
      <data key="d0">1010274</data>
    </edge>
    <edge source="BRA" target="HUN">
      <data key="d0">340702</data>
    </edge>
    <edge source="BRA" target="IDN">
      <data key="d0">12511610</data>
    </edge>
    <edge source="BRA" target="IRL">
      <data key="d0">122792</data>
    </edge>
    <edge source="BRA" target="ISR">
      <data key="d0">1191803</data>
    </edge>
    <edge source="BRA" target="ITA">
      <data key="d0">7023675</data>
    </edge>
    <edge source="BRA" target="CIV">
      <data key="d0">333077</data>
    </edge>
    <edge source="BRA" target="JAM">
      <data key="d0">126732</data>
    </edge>
    <edge source="BRA" target="JPN">
      <data key="d0">5296289</data>
    </edge>
    <edge source="BRA" target="KAZ">
      <data key="d0">11560</data>
    </edge>
    <edge source="BRA" target="JOR">
      <data key="d0">82106</data>
    </edge>
    <edge source="BRA" target="KOR">
      <data key="d0">2154883</data>
    </edge>
    <edge source="BRA" target="LBN">
      <data key="d0">195864</data>
    </edge>
    <edge source="BRA" target="LTU">
      <data key="d0">39380</data>
    </edge>
    <edge source="BRA" target="MYS">
      <data key="d0">449987</data>
    </edge>
    <edge source="BRA" target="MRT">
      <data key="d0">106627</data>
    </edge>
    <edge source="BRA" target="MUS">
      <data key="d0">56195</data>
    </edge>
    <edge source="BRA" target="MEX">
      <data key="d0">32384605</data>
    </edge>
    <edge source="BRA" target="MAR">
      <data key="d0">693748</data>
    </edge>
    <edge source="BRA" target="MOZ">
      <data key="d0">761946</data>
    </edge>
    <edge source="BRA" target="OMN">
      <data key="d0">78283</data>
    </edge>
    <edge source="BRA" target="NAM">
      <data key="d0">113700</data>
    </edge>
    <edge source="BRA" target="NLD">
      <data key="d0">3397631</data>
    </edge>
    <edge source="BRA" target="NZL">
      <data key="d0">138623</data>
    </edge>
    <edge source="BRA" target="NIC">
      <data key="d0">1576421</data>
    </edge>
    <edge source="BRA" target="NOR">
      <data key="d0">827142</data>
    </edge>
    <edge source="BRA" target="PAK">
      <data key="d0">358923</data>
    </edge>
    <edge source="BRA" target="PAN">
      <data key="d0">3725613</data>
    </edge>
    <edge source="BRA" target="PRY">
      <data key="d0">8699116</data>
    </edge>
    <edge source="BRA" target="PER">
      <data key="d0">19756995</data>
    </edge>
    <edge source="BRA" target="PHL">
      <data key="d0">505669</data>
    </edge>
    <edge source="BRA" target="POL">
      <data key="d0">925220</data>
    </edge>
    <edge source="BRA" target="PRT">
      <data key="d0">851654</data>
    </edge>
    <edge source="BRA" target="ROU">
      <data key="d0">1301540</data>
    </edge>
    <edge source="BRA" target="RUS">
      <data key="d0">1880090</data>
    </edge>
    <edge source="BRA" target="SAU">
      <data key="d0">4613719</data>
    </edge>
    <edge source="BRA" target="SEN">
      <data key="d0">171701</data>
    </edge>
    <edge source="BRA" target="SRB">
      <data key="d0">67771</data>
    </edge>
    <edge source="BRA" target="IND">
      <data key="d0">11025830</data>
    </edge>
    <edge source="BRA" target="SGP">
      <data key="d0">4149227</data>
    </edge>
    <edge source="BRA" target="SVK">
      <data key="d0">476345</data>
    </edge>
    <edge source="BRA" target="VNM">
      <data key="d0">292340</data>
    </edge>
    <edge source="BRA" target="SVN">
      <data key="d0">11195</data>
    </edge>
    <edge source="BRA" target="ZAF">
      <data key="d0">5625412</data>
    </edge>
    <edge source="BRA" target="ZWE">
      <data key="d0">143046</data>
    </edge>
    <edge source="BRA" target="ESP">
      <data key="d0">6485139</data>
    </edge>
    <edge source="BRA" target="SWE">
      <data key="d0">1242480</data>
    </edge>
    <edge source="BRA" target="CHE">
      <data key="d0">3837538</data>
    </edge>
    <edge source="BRA" target="THA">
      <data key="d0">10939810</data>
    </edge>
    <edge source="BRA" target="ARE">
      <data key="d0">3760469</data>
    </edge>
    <edge source="BRA" target="TUN">
      <data key="d0">246786</data>
    </edge>
    <edge source="BRA" target="TUR">
      <data key="d0">2080537</data>
    </edge>
    <edge source="BRA" target="UGA">
      <data key="d0">87583</data>
    </edge>
    <edge source="BRA" target="UKR">
      <data key="d0">59088</data>
    </edge>
    <edge source="BRA" target="MKD">
      <data key="d0">46192</data>
    </edge>
    <edge source="BRA" target="EGY">
      <data key="d0">1771745</data>
    </edge>
    <edge source="BRA" target="GBR">
      <data key="d0">6555923</data>
    </edge>
    <edge source="BRA" target="TZA">
      <data key="d0">102162</data>
    </edge>
    <edge source="BRA" target="USA">
      <data key="d0">161074957</data>
    </edge>
    <edge source="BRA" target="BFA">
      <data key="d0">185956</data>
    </edge>
    <edge source="BRA" target="URY">
      <data key="d0">6387566</data>
    </edge>
    <edge source="CAN" target="ALB">
      <data key="d0">464458</data>
    </edge>
    <edge source="CAN" target="DZA">
      <data key="d0">2267401</data>
    </edge>
    <edge source="CAN" target="AZE">
      <data key="d0">314646</data>
    </edge>
    <edge source="CAN" target="ARG">
      <data key="d0">15738585</data>
    </edge>
    <edge source="CAN" target="AUS">
      <data key="d0">88404913</data>
    </edge>
    <edge source="CAN" target="AUT">
      <data key="d0">15036879</data>
    </edge>
    <edge source="CAN" target="ARM">
      <data key="d0">103267</data>
    </edge>
    <edge source="CAN" target="BEL">
      <data key="d0">14417540</data>
    </edge>
    <edge source="CAN" target="BOL">
      <data key="d0">2041738</data>
    </edge>
    <edge source="CAN" target="BWA">
      <data key="d0">6189804</data>
    </edge>
    <edge source="CAN" target="BRA">
      <data key="d0">31112352</data>
    </edge>
    <edge source="CAN" target="BGR">
      <data key="d0">991719</data>
    </edge>
    <edge source="CAN" target="BLR">
      <data key="d0">35394</data>
    </edge>
    <edge source="CAN" target="KHM">
      <data key="d0">104859</data>
    </edge>
    <edge source="CAN" target="CMR">
      <data key="d0">170689</data>
    </edge>
    <edge source="CAN" target="LKA">
      <data key="d0">1328980</data>
    </edge>
    <edge source="CAN" target="CHL">
      <data key="d0">16087450</data>
    </edge>
    <edge source="CAN" target="CHN">
      <data key="d0">228783033</data>
    </edge>
    <edge source="CAN" target="COL">
      <data key="d0">6930871</data>
    </edge>
    <edge source="CAN" target="CRI">
      <data key="d0">4912730</data>
    </edge>
    <edge source="CAN" target="HRV">
      <data key="d0">955550</data>
    </edge>
    <edge source="CAN" target="CZE">
      <data key="d0">6240774</data>
    </edge>
    <edge source="CAN" target="BEN">
      <data key="d0">14519</data>
    </edge>
    <edge source="CAN" target="DNK">
      <data key="d0">14512895</data>
    </edge>
    <edge source="CAN" target="ECU">
      <data key="d0">2722406</data>
    </edge>
    <edge source="CAN" target="SLV">
      <data key="d0">447393</data>
    </edge>
    <edge source="CAN" target="ETH">
      <data key="d0">1495492</data>
    </edge>
    <edge source="CAN" target="EST">
      <data key="d0">258777</data>
    </edge>
    <edge source="CAN" target="FIN">
      <data key="d0">11945759</data>
    </edge>
    <edge source="CAN" target="FRA">
      <data key="d0">104005151</data>
    </edge>
    <edge source="CAN" target="GEO">
      <data key="d0">360218</data>
    </edge>
    <edge source="CAN" target="DEU">
      <data key="d0">144146574</data>
    </edge>
    <edge source="CAN" target="GHA">
      <data key="d0">995463</data>
    </edge>
    <edge source="CAN" target="GRC">
      <data key="d0">2229698</data>
    </edge>
    <edge source="CAN" target="GTM">
      <data key="d0">1138218</data>
    </edge>
    <edge source="CAN" target="HND">
      <data key="d0">1037090</data>
    </edge>
    <edge source="CAN" target="HKG">
      <data key="d0">58714123</data>
    </edge>
    <edge source="CAN" target="HUN">
      <data key="d0">5579450</data>
    </edge>
    <edge source="CAN" target="IDN">
      <data key="d0">9171438</data>
    </edge>
    <edge source="CAN" target="IRL">
      <data key="d0">7647461</data>
    </edge>
    <edge source="CAN" target="ISR">
      <data key="d0">19205205</data>
    </edge>
    <edge source="CAN" target="ITA">
      <data key="d0">32827001</data>
    </edge>
    <edge source="CAN" target="CIV">
      <data key="d0">540200</data>
    </edge>
    <edge source="CAN" target="JAM">
      <data key="d0">437458</data>
    </edge>
    <edge source="CAN" target="JPN">
      <data key="d0">105896103</data>
    </edge>
    <edge source="CAN" target="KAZ">
      <data key="d0">2328498</data>
    </edge>
    <edge source="CAN" target="JOR">
      <data key="d0">1262203</data>
    </edge>
    <edge source="CAN" target="KOR">
      <data key="d0">81361832</data>
    </edge>
    <edge source="CAN" target="KGZ">
      <data key="d0">182815</data>
    </edge>
    <edge source="CAN" target="LBN">
      <data key="d0">767386</data>
    </edge>
    <edge source="CAN" target="LVA">
      <data key="d0">2145387</data>
    </edge>
    <edge source="CAN" target="LTU">
      <data key="d0">1264848</data>
    </edge>
    <edge source="CAN" target="MDG">
      <data key="d0">337305</data>
    </edge>
    <edge source="CAN" target="MWI">
      <data key="d0">132645</data>
    </edge>
    <edge source="CAN" target="MYS">
      <data key="d0">16418423</data>
    </edge>
    <edge source="CAN" target="MRT">
      <data key="d0">15199</data>
    </edge>
    <edge source="CAN" target="MUS">
      <data key="d0">561823</data>
    </edge>
    <edge source="CAN" target="MEX">
      <data key="d0">71349054</data>
    </edge>
    <edge source="CAN" target="MAR">
      <data key="d0">1323816</data>
    </edge>
    <edge source="CAN" target="MOZ">
      <data key="d0">123933</data>
    </edge>
    <edge source="CAN" target="OMN">
      <data key="d0">3747078</data>
    </edge>
    <edge source="CAN" target="NAM">
      <data key="d0">123067</data>
    </edge>
    <edge source="CAN" target="NLD">
      <data key="d0">112315139</data>
    </edge>
    <edge source="CAN" target="NZL">
      <data key="d0">10424662</data>
    </edge>
    <edge source="CAN" target="NIC">
      <data key="d0">544145</data>
    </edge>
    <edge source="CAN" target="NER">
      <data key="d0">64401</data>
    </edge>
    <edge source="CAN" target="NOR">
      <data key="d0">21411838</data>
    </edge>
    <edge source="CAN" target="PAK">
      <data key="d0">8073029</data>
    </edge>
    <edge source="CAN" target="PAN">
      <data key="d0">1570504</data>
    </edge>
    <edge source="CAN" target="PRY">
      <data key="d0">246932</data>
    </edge>
    <edge source="CAN" target="PER">
      <data key="d0">10307262</data>
    </edge>
    <edge source="CAN" target="PHL">
      <data key="d0">4870939</data>
    </edge>
    <edge source="CAN" target="POL">
      <data key="d0">10998532</data>
    </edge>
    <edge source="CAN" target="PRT">
      <data key="d0">2260558</data>
    </edge>
    <edge source="CAN" target="ROU">
      <data key="d0">2216526</data>
    </edge>
    <edge source="CAN" target="RUS">
      <data key="d0">30282306</data>
    </edge>
    <edge source="CAN" target="SAU">
      <data key="d0">18585873</data>
    </edge>
    <edge source="CAN" target="SEN">
      <data key="d0">98596</data>
    </edge>
    <edge source="CAN" target="SRB">
      <data key="d0">651386</data>
    </edge>
    <edge source="CAN" target="IND">
      <data key="d0">36147027</data>
    </edge>
    <edge source="CAN" target="SGP">
      <data key="d0">59610528</data>
    </edge>
    <edge source="CAN" target="SVK">
      <data key="d0">850491</data>
    </edge>
    <edge source="CAN" target="VNM">
      <data key="d0">6037248</data>
    </edge>
    <edge source="CAN" target="SVN">
      <data key="d0">1272654</data>
    </edge>
    <edge source="CAN" target="ZAF">
      <data key="d0">15280305</data>
    </edge>
    <edge source="CAN" target="ZWE">
      <data key="d0">173377</data>
    </edge>
    <edge source="CAN" target="ESP">
      <data key="d0">18734976</data>
    </edge>
    <edge source="CAN" target="SWE">
      <data key="d0">20215796</data>
    </edge>
    <edge source="CAN" target="CHE">
      <data key="d0">20056648</data>
    </edge>
    <edge source="CAN" target="THA">
      <data key="d0">17582878</data>
    </edge>
    <edge source="CAN" target="TGO">
      <data key="d0">53031</data>
    </edge>
    <edge source="CAN" target="ARE">
      <data key="d0">24559719</data>
    </edge>
    <edge source="CAN" target="TUN">
      <data key="d0">863812</data>
    </edge>
    <edge source="CAN" target="TUR">
      <data key="d0">16220946</data>
    </edge>
    <edge source="CAN" target="UGA">
      <data key="d0">323941</data>
    </edge>
    <edge source="CAN" target="UKR">
      <data key="d0">1731081</data>
    </edge>
    <edge source="CAN" target="MKD">
      <data key="d0">593381</data>
    </edge>
    <edge source="CAN" target="EGY">
      <data key="d0">5156466</data>
    </edge>
    <edge source="CAN" target="GBR">
      <data key="d0">196362379</data>
    </edge>
    <edge source="CAN" target="TZA">
      <data key="d0">607610</data>
    </edge>
    <edge source="CAN" target="USA">
      <data key="d0">3403587405</data>
    </edge>
    <edge source="CAN" target="BFA">
      <data key="d0">387397</data>
    </edge>
    <edge source="CAN" target="URY">
      <data key="d0">1629406</data>
    </edge>
    <edge source="HRV" target="ALB">
      <data key="d0">322162</data>
    </edge>
    <edge source="HRV" target="DZA">
      <data key="d0">312083</data>
    </edge>
    <edge source="HRV" target="AZE">
      <data key="d0">27553</data>
    </edge>
    <edge source="HRV" target="AUS">
      <data key="d0">381634</data>
    </edge>
    <edge source="HRV" target="AUT">
      <data key="d0">5031587</data>
    </edge>
    <edge source="HRV" target="ARM">
      <data key="d0">23564</data>
    </edge>
    <edge source="HRV" target="BEL">
      <data key="d0">644586</data>
    </edge>
    <edge source="HRV" target="BRA">
      <data key="d0">161580</data>
    </edge>
    <edge source="HRV" target="BGR">
      <data key="d0">145996</data>
    </edge>
    <edge source="HRV" target="BLR">
      <data key="d0">1314159</data>
    </edge>
    <edge source="HRV" target="CAN">
      <data key="d0">3242145</data>
    </edge>
    <edge source="HRV" target="CHN">
      <data key="d0">4422097</data>
    </edge>
    <edge source="HRV" target="COL">
      <data key="d0">15847</data>
    </edge>
    <edge source="HRV" target="CZE">
      <data key="d0">2127706</data>
    </edge>
    <edge source="HRV" target="DNK">
      <data key="d0">1139812</data>
    </edge>
    <edge source="HRV" target="EST">
      <data key="d0">82553</data>
    </edge>
    <edge source="HRV" target="FIN">
      <data key="d0">223033</data>
    </edge>
    <edge source="HRV" target="FRA">
      <data key="d0">2714398</data>
    </edge>
    <edge source="HRV" target="GEO">
      <data key="d0">53221</data>
    </edge>
    <edge source="HRV" target="DEU">
      <data key="d0">47527146</data>
    </edge>
    <edge source="HRV" target="GRC">
      <data key="d0">148857</data>
    </edge>
    <edge source="HRV" target="HKG">
      <data key="d0">2885487</data>
    </edge>
    <edge source="HRV" target="HUN">
      <data key="d0">391093</data>
    </edge>
    <edge source="HRV" target="IDN">
      <data key="d0">31113</data>
    </edge>
    <edge source="HRV" target="ISR">
      <data key="d0">47377</data>
    </edge>
    <edge source="HRV" target="ITA">
      <data key="d0">17912257</data>
    </edge>
    <edge source="HRV" target="JPN">
      <data key="d0">184978</data>
    </edge>
    <edge source="HRV" target="KAZ">
      <data key="d0">57648</data>
    </edge>
    <edge source="HRV" target="JOR">
      <data key="d0">22376</data>
    </edge>
    <edge source="HRV" target="KOR">
      <data key="d0">8463002</data>
    </edge>
    <edge source="HRV" target="LBN">
      <data key="d0">136285</data>
    </edge>
    <edge source="HRV" target="LVA">
      <data key="d0">136666</data>
    </edge>
    <edge source="HRV" target="LTU">
      <data key="d0">89955</data>
    </edge>
    <edge source="HRV" target="MYS">
      <data key="d0">15841</data>
    </edge>
    <edge source="HRV" target="MEX">
      <data key="d0">39343</data>
    </edge>
    <edge source="HRV" target="MAR">
      <data key="d0">96941</data>
    </edge>
    <edge source="HRV" target="OMN">
      <data key="d0">15920</data>
    </edge>
    <edge source="HRV" target="NLD">
      <data key="d0">1180725</data>
    </edge>
    <edge source="HRV" target="NZL">
      <data key="d0">11298</data>
    </edge>
    <edge source="HRV" target="NOR">
      <data key="d0">1326721</data>
    </edge>
    <edge source="HRV" target="PAN">
      <data key="d0">44271</data>
    </edge>
    <edge source="HRV" target="PHL">
      <data key="d0">16175</data>
    </edge>
    <edge source="HRV" target="POL">
      <data key="d0">945336</data>
    </edge>
    <edge source="HRV" target="PRT">
      <data key="d0">248304</data>
    </edge>
    <edge source="HRV" target="ROU">
      <data key="d0">585672</data>
    </edge>
    <edge source="HRV" target="RUS">
      <data key="d0">520265</data>
    </edge>
    <edge source="HRV" target="SAU">
      <data key="d0">154873</data>
    </edge>
    <edge source="HRV" target="SRB">
      <data key="d0">5826710</data>
    </edge>
    <edge source="HRV" target="IND">
      <data key="d0">121085</data>
    </edge>
    <edge source="HRV" target="SGP">
      <data key="d0">77238</data>
    </edge>
    <edge source="HRV" target="SVK">
      <data key="d0">142950</data>
    </edge>
    <edge source="HRV" target="SVN">
      <data key="d0">5189427</data>
    </edge>
    <edge source="HRV" target="ZAF">
      <data key="d0">128170</data>
    </edge>
    <edge source="HRV" target="ESP">
      <data key="d0">1350892</data>
    </edge>
    <edge source="HRV" target="SWE">
      <data key="d0">1019492</data>
    </edge>
    <edge source="HRV" target="CHE">
      <data key="d0">1275342</data>
    </edge>
    <edge source="HRV" target="ARE">
      <data key="d0">849550</data>
    </edge>
    <edge source="HRV" target="TUR">
      <data key="d0">3544328</data>
    </edge>
    <edge source="HRV" target="UKR">
      <data key="d0">3809837</data>
    </edge>
    <edge source="HRV" target="MKD">
      <data key="d0">765183</data>
    </edge>
    <edge source="HRV" target="EGY">
      <data key="d0">196732</data>
    </edge>
    <edge source="HRV" target="GBR">
      <data key="d0">6935876</data>
    </edge>
    <edge source="HRV" target="USA">
      <data key="d0">1152460</data>
    </edge>
    <edge source="GEO" target="AZE">
      <data key="d0">922800</data>
    </edge>
    <edge source="GEO" target="AUT">
      <data key="d0">17680</data>
    </edge>
    <edge source="GEO" target="ARM">
      <data key="d0">340611</data>
    </edge>
    <edge source="GEO" target="CZE">
      <data key="d0">105905</data>
    </edge>
    <edge source="GEO" target="EST">
      <data key="d0">11129</data>
    </edge>
    <edge source="GEO" target="DEU">
      <data key="d0">1254433</data>
    </edge>
    <edge source="GEO" target="ITA">
      <data key="d0">79986</data>
    </edge>
    <edge source="GEO" target="KAZ">
      <data key="d0">62623</data>
    </edge>
    <edge source="GEO" target="LVA">
      <data key="d0">47183</data>
    </edge>
    <edge source="GEO" target="LTU">
      <data key="d0">1609575</data>
    </edge>
    <edge source="GEO" target="NLD">
      <data key="d0">117878</data>
    </edge>
    <edge source="GEO" target="PER">
      <data key="d0">55428</data>
    </edge>
    <edge source="GEO" target="POL">
      <data key="d0">13620</data>
    </edge>
    <edge source="GEO" target="RUS">
      <data key="d0">1804621</data>
    </edge>
    <edge source="GEO" target="ARE">
      <data key="d0">11185</data>
    </edge>
    <edge source="GEO" target="TUR">
      <data key="d0">1898752</data>
    </edge>
    <edge source="GEO" target="GBR">
      <data key="d0">1469472</data>
    </edge>
    <edge source="IDN" target="DZA">
      <data key="d0">150309</data>
    </edge>
    <edge source="IDN" target="ARG">
      <data key="d0">141172</data>
    </edge>
    <edge source="IDN" target="AUS">
      <data key="d0">5787920</data>
    </edge>
    <edge source="IDN" target="AUT">
      <data key="d0">129372</data>
    </edge>
    <edge source="IDN" target="BEL">
      <data key="d0">258466</data>
    </edge>
    <edge source="IDN" target="BRA">
      <data key="d0">1738420</data>
    </edge>
    <edge source="IDN" target="BGR">
      <data key="d0">104426</data>
    </edge>
    <edge source="IDN" target="KHM">
      <data key="d0">207851</data>
    </edge>
    <edge source="IDN" target="CMR">
      <data key="d0">1976055</data>
    </edge>
    <edge source="IDN" target="CAN">
      <data key="d0">189757</data>
    </edge>
    <edge source="IDN" target="LKA">
      <data key="d0">69656</data>
    </edge>
    <edge source="IDN" target="CHL">
      <data key="d0">1714847</data>
    </edge>
    <edge source="IDN" target="CHN">
      <data key="d0">13379648</data>
    </edge>
    <edge source="IDN" target="COL">
      <data key="d0">1081153</data>
    </edge>
    <edge source="IDN" target="CRI">
      <data key="d0">198212</data>
    </edge>
    <edge source="IDN" target="DNK">
      <data key="d0">25569</data>
    </edge>
    <edge source="IDN" target="ECU">
      <data key="d0">1563673</data>
    </edge>
    <edge source="IDN" target="SLV">
      <data key="d0">833029</data>
    </edge>
    <edge source="IDN" target="FIN">
      <data key="d0">106472</data>
    </edge>
    <edge source="IDN" target="FRA">
      <data key="d0">3154354</data>
    </edge>
    <edge source="IDN" target="DEU">
      <data key="d0">9313848</data>
    </edge>
    <edge source="IDN" target="GTM">
      <data key="d0">291638</data>
    </edge>
    <edge source="IDN" target="HND">
      <data key="d0">57487</data>
    </edge>
    <edge source="IDN" target="HKG">
      <data key="d0">1549970</data>
    </edge>
    <edge source="IDN" target="HUN">
      <data key="d0">462714</data>
    </edge>
    <edge source="IDN" target="IRL">
      <data key="d0">8708223</data>
    </edge>
    <edge source="IDN" target="ISR">
      <data key="d0">46736</data>
    </edge>
    <edge source="IDN" target="ITA">
      <data key="d0">322286</data>
    </edge>
    <edge source="IDN" target="CIV">
      <data key="d0">702421</data>
    </edge>
    <edge source="IDN" target="JPN">
      <data key="d0">34164856</data>
    </edge>
    <edge source="IDN" target="JOR">
      <data key="d0">36092</data>
    </edge>
    <edge source="IDN" target="KOR">
      <data key="d0">3354494</data>
    </edge>
    <edge source="IDN" target="MYS">
      <data key="d0">9272279</data>
    </edge>
    <edge source="IDN" target="MEX">
      <data key="d0">6760288</data>
    </edge>
    <edge source="IDN" target="MAR">
      <data key="d0">1683287</data>
    </edge>
    <edge source="IDN" target="OMN">
      <data key="d0">39123</data>
    </edge>
    <edge source="IDN" target="NLD">
      <data key="d0">2723968</data>
    </edge>
    <edge source="IDN" target="NZL">
      <data key="d0">263054</data>
    </edge>
    <edge source="IDN" target="NIC">
      <data key="d0">603518</data>
    </edge>
    <edge source="IDN" target="NER">
      <data key="d0">284550</data>
    </edge>
    <edge source="IDN" target="NOR">
      <data key="d0">64119</data>
    </edge>
    <edge source="IDN" target="PAK">
      <data key="d0">1472996</data>
    </edge>
    <edge source="IDN" target="PAN">
      <data key="d0">942324</data>
    </edge>
    <edge source="IDN" target="PRY">
      <data key="d0">23625</data>
    </edge>
    <edge source="IDN" target="PER">
      <data key="d0">1625379</data>
    </edge>
    <edge source="IDN" target="PHL">
      <data key="d0">6625086</data>
    </edge>
    <edge source="IDN" target="POL">
      <data key="d0">31084131</data>
    </edge>
    <edge source="IDN" target="RUS">
      <data key="d0">396621</data>
    </edge>
    <edge source="IDN" target="SAU">
      <data key="d0">643891</data>
    </edge>
    <edge source="IDN" target="SEN">
      <data key="d0">218176</data>
    </edge>
    <edge source="IDN" target="IND">
      <data key="d0">8020156</data>
    </edge>
    <edge source="IDN" target="SGP">
      <data key="d0">101417326</data>
    </edge>
    <edge source="IDN" target="VNM">
      <data key="d0">10216893</data>
    </edge>
    <edge source="IDN" target="ZAF">
      <data key="d0">588527</data>
    </edge>
    <edge source="IDN" target="ESP">
      <data key="d0">533907</data>
    </edge>
    <edge source="IDN" target="SWE">
      <data key="d0">174158</data>
    </edge>
    <edge source="IDN" target="CHE">
      <data key="d0">159847</data>
    </edge>
    <edge source="IDN" target="THA">
      <data key="d0">17832042</data>
    </edge>
    <edge source="IDN" target="ARE">
      <data key="d0">931357</data>
    </edge>
    <edge source="IDN" target="TUR">
      <data key="d0">215720</data>
    </edge>
    <edge source="IDN" target="EGY">
      <data key="d0">314860</data>
    </edge>
    <edge source="IDN" target="GBR">
      <data key="d0">1662508</data>
    </edge>
    <edge source="IDN" target="TZA">
      <data key="d0">41894</data>
    </edge>
    <edge source="IDN" target="USA">
      <data key="d0">27246433</data>
    </edge>
    <edge source="IDN" target="BFA">
      <data key="d0">1461018</data>
    </edge>
    <edge source="IDN" target="URY">
      <data key="d0">13044</data>
    </edge>
    <edge source="ISR" target="ALB">
      <data key="d0">36000</data>
    </edge>
    <edge source="ISR" target="AZE">
      <data key="d0">22303000</data>
    </edge>
    <edge source="ISR" target="ARG">
      <data key="d0">4754000</data>
    </edge>
    <edge source="ISR" target="AUS">
      <data key="d0">28109000</data>
    </edge>
    <edge source="ISR" target="AUT">
      <data key="d0">11286000</data>
    </edge>
    <edge source="ISR" target="ARM">
      <data key="d0">215000</data>
    </edge>
    <edge source="ISR" target="BEL">
      <data key="d0">39597000</data>
    </edge>
    <edge source="ISR" target="BOL">
      <data key="d0">272000</data>
    </edge>
    <edge source="ISR" target="BWA">
      <data key="d0">276000</data>
    </edge>
    <edge source="ISR" target="BRA">
      <data key="d0">15850000</data>
    </edge>
    <edge source="ISR" target="BGR">
      <data key="d0">2084000</data>
    </edge>
    <edge source="ISR" target="BDI">
      <data key="d0">24000</data>
    </edge>
    <edge source="ISR" target="BLR">
      <data key="d0">1146000</data>
    </edge>
    <edge source="ISR" target="KHM">
      <data key="d0">68000</data>
    </edge>
    <edge source="ISR" target="CMR">
      <data key="d0">173000</data>
    </edge>
    <edge source="ISR" target="CAN">
      <data key="d0">46616000</data>
    </edge>
    <edge source="ISR" target="LKA">
      <data key="d0">865000</data>
    </edge>
    <edge source="ISR" target="CHL">
      <data key="d0">6156000</data>
    </edge>
    <edge source="ISR" target="CHN">
      <data key="d0">340356000</data>
    </edge>
    <edge source="ISR" target="COL">
      <data key="d0">6807000</data>
    </edge>
    <edge source="ISR" target="CRI">
      <data key="d0">2575000</data>
    </edge>
    <edge source="ISR" target="HRV">
      <data key="d0">1428000</data>
    </edge>
    <edge source="ISR" target="CZE">
      <data key="d0">5379000</data>
    </edge>
    <edge source="ISR" target="DNK">
      <data key="d0">3704000</data>
    </edge>
    <edge source="ISR" target="ECU">
      <data key="d0">1235000</data>
    </edge>
    <edge source="ISR" target="SLV">
      <data key="d0">547000</data>
    </edge>
    <edge source="ISR" target="ETH">
      <data key="d0">471000</data>
    </edge>
    <edge source="ISR" target="EST">
      <data key="d0">389000</data>
    </edge>
    <edge source="ISR" target="FIN">
      <data key="d0">2232000</data>
    </edge>
    <edge source="ISR" target="FRA">
      <data key="d0">82481000</data>
    </edge>
    <edge source="ISR" target="GEO">
      <data key="d0">1305000</data>
    </edge>
    <edge source="ISR" target="DEU">
      <data key="d0">144043000</data>
    </edge>
    <edge source="ISR" target="GHA">
      <data key="d0">2764000</data>
    </edge>
    <edge source="ISR" target="GRC">
      <data key="d0">4539000</data>
    </edge>
    <edge source="ISR" target="GTM">
      <data key="d0">1465000</data>
    </edge>
    <edge source="ISR" target="HND">
      <data key="d0">226000</data>
    </edge>
    <edge source="ISR" target="HKG">
      <data key="d0">70588000</data>
    </edge>
    <edge source="ISR" target="HUN">
      <data key="d0">5894000</data>
    </edge>
    <edge source="ISR" target="IDN">
      <data key="d0">986000</data>
    </edge>
    <edge source="ISR" target="IRL">
      <data key="d0">17795000</data>
    </edge>
    <edge source="ISR" target="ITA">
      <data key="d0">42246000</data>
    </edge>
    <edge source="ISR" target="CIV">
      <data key="d0">657000</data>
    </edge>
    <edge source="ISR" target="JAM">
      <data key="d0">207000</data>
    </edge>
    <edge source="ISR" target="JPN">
      <data key="d0">142691000</data>
    </edge>
    <edge source="ISR" target="KAZ">
      <data key="d0">2792000</data>
    </edge>
    <edge source="ISR" target="JOR">
      <data key="d0">82000</data>
    </edge>
    <edge source="ISR" target="KOR">
      <data key="d0">172269000</data>
    </edge>
    <edge source="ISR" target="KGZ">
      <data key="d0">52000</data>
    </edge>
    <edge source="ISR" target="LVA">
      <data key="d0">2773000</data>
    </edge>
    <edge source="ISR" target="LTU">
      <data key="d0">3005000</data>
    </edge>
    <edge source="ISR" target="MDG">
      <data key="d0">43000</data>
    </edge>
    <edge source="ISR" target="MWI">
      <data key="d0">65000</data>
    </edge>
    <edge source="ISR" target="MYS">
      <data key="d0">3660000</data>
    </edge>
    <edge source="ISR" target="MUS">
      <data key="d0">386000</data>
    </edge>
    <edge source="ISR" target="MEX">
      <data key="d0">18934000</data>
    </edge>
    <edge source="ISR" target="MDA">
      <data key="d0">141000</data>
    </edge>
    <edge source="ISR" target="NAM">
      <data key="d0">577000</data>
    </edge>
    <edge source="ISR" target="NLD">
      <data key="d0">63653000</data>
    </edge>
    <edge source="ISR" target="NZL">
      <data key="d0">2955000</data>
    </edge>
    <edge source="ISR" target="NIC">
      <data key="d0">243000</data>
    </edge>
    <edge source="ISR" target="NOR">
      <data key="d0">3060000</data>
    </edge>
    <edge source="ISR" target="PAN">
      <data key="d0">800000</data>
    </edge>
    <edge source="ISR" target="PRY">
      <data key="d0">294000</data>
    </edge>
    <edge source="ISR" target="PER">
      <data key="d0">5469000</data>
    </edge>
    <edge source="ISR" target="PHL">
      <data key="d0">6919000</data>
    </edge>
    <edge source="ISR" target="POL">
      <data key="d0">10432000</data>
    </edge>
    <edge source="ISR" target="PRT">
      <data key="d0">3352000</data>
    </edge>
    <edge source="ISR" target="ROU">
      <data key="d0">6024000</data>
    </edge>
    <edge source="ISR" target="RUS">
      <data key="d0">20304000</data>
    </edge>
    <edge source="ISR" target="SEN">
      <data key="d0">70000</data>
    </edge>
    <edge source="ISR" target="SRB">
      <data key="d0">742000</data>
    </edge>
    <edge source="ISR" target="IND">
      <data key="d0">84455000</data>
    </edge>
    <edge source="ISR" target="SGP">
      <data key="d0">44567000</data>
    </edge>
    <edge source="ISR" target="SVK">
      <data key="d0">5216000</data>
    </edge>
    <edge source="ISR" target="VNM">
      <data key="d0">7825000</data>
    </edge>
    <edge source="ISR" target="SVN">
      <data key="d0">1472000</data>
    </edge>
    <edge source="ISR" target="ZAF">
      <data key="d0">6529000</data>
    </edge>
    <edge source="ISR" target="ZWE">
      <data key="d0">174000</data>
    </edge>
    <edge source="ISR" target="ESP">
      <data key="d0">30136000</data>
    </edge>
    <edge source="ISR" target="SWE">
      <data key="d0">10500000</data>
    </edge>
    <edge source="ISR" target="CHE">
      <data key="d0">13396000</data>
    </edge>
    <edge source="ISR" target="THA">
      <data key="d0">22664000</data>
    </edge>
    <edge source="ISR" target="TUR">
      <data key="d0">25258000</data>
    </edge>
    <edge source="ISR" target="UGA">
      <data key="d0">106000</data>
    </edge>
    <edge source="ISR" target="UKR">
      <data key="d0">1244000</data>
    </edge>
    <edge source="ISR" target="MKD">
      <data key="d0">1497000</data>
    </edge>
    <edge source="ISR" target="EGY">
      <data key="d0">474000</data>
    </edge>
    <edge source="ISR" target="GBR">
      <data key="d0">49406000</data>
    </edge>
    <edge source="ISR" target="TZA">
      <data key="d0">168000</data>
    </edge>
    <edge source="ISR" target="USA">
      <data key="d0">979473000</data>
    </edge>
    <edge source="ISR" target="URY">
      <data key="d0">2771000</data>
    </edge>
    <edge source="KAZ" target="DZA">
      <data key="d0">29412</data>
    </edge>
    <edge source="KAZ" target="AZE">
      <data key="d0">386623</data>
    </edge>
    <edge source="KAZ" target="AUS">
      <data key="d0">33503</data>
    </edge>
    <edge source="KAZ" target="BEL">
      <data key="d0">130083</data>
    </edge>
    <edge source="KAZ" target="CAN">
      <data key="d0">193902</data>
    </edge>
    <edge source="KAZ" target="CHN">
      <data key="d0">812993</data>
    </edge>
    <edge source="KAZ" target="DNK">
      <data key="d0">11073</data>
    </edge>
    <edge source="KAZ" target="FIN">
      <data key="d0">81303</data>
    </edge>
    <edge source="KAZ" target="FRA">
      <data key="d0">731057</data>
    </edge>
    <edge source="KAZ" target="GEO">
      <data key="d0">20912</data>
    </edge>
    <edge source="KAZ" target="DEU">
      <data key="d0">1067586</data>
    </edge>
    <edge source="KAZ" target="HKG">
      <data key="d0">12355</data>
    </edge>
    <edge source="KAZ" target="HUN">
      <data key="d0">44383</data>
    </edge>
    <edge source="KAZ" target="IRL">
      <data key="d0">13800</data>
    </edge>
    <edge source="KAZ" target="ITA">
      <data key="d0">779133</data>
    </edge>
    <edge source="KAZ" target="JPN">
      <data key="d0">174958</data>
    </edge>
    <edge source="KAZ" target="KOR">
      <data key="d0">73510</data>
    </edge>
    <edge source="KAZ" target="KGZ">
      <data key="d0">964333</data>
    </edge>
    <edge source="KAZ" target="LBN">
      <data key="d0">21760</data>
    </edge>
    <edge source="KAZ" target="LTU">
      <data key="d0">191381</data>
    </edge>
    <edge source="KAZ" target="MYS">
      <data key="d0">22059</data>
    </edge>
    <edge source="KAZ" target="NLD">
      <data key="d0">3599296</data>
    </edge>
    <edge source="KAZ" target="NOR">
      <data key="d0">780001</data>
    </edge>
    <edge source="KAZ" target="PAK">
      <data key="d0">86768</data>
    </edge>
    <edge source="KAZ" target="POL">
      <data key="d0">12174</data>
    </edge>
    <edge source="KAZ" target="PRT">
      <data key="d0">129134</data>
    </edge>
    <edge source="KAZ" target="ROU">
      <data key="d0">65915</data>
    </edge>
    <edge source="KAZ" target="RUS">
      <data key="d0">4148120</data>
    </edge>
    <edge source="KAZ" target="SAU">
      <data key="d0">673005</data>
    </edge>
    <edge source="KAZ" target="IND">
      <data key="d0">26749</data>
    </edge>
    <edge source="KAZ" target="SGP">
      <data key="d0">122834</data>
    </edge>
    <edge source="KAZ" target="SVK">
      <data key="d0">23964</data>
    </edge>
    <edge source="KAZ" target="ESP">
      <data key="d0">80618</data>
    </edge>
    <edge source="KAZ" target="SWE">
      <data key="d0">14789</data>
    </edge>
    <edge source="KAZ" target="CHE">
      <data key="d0">24376</data>
    </edge>
    <edge source="KAZ" target="ARE">
      <data key="d0">547730</data>
    </edge>
    <edge source="KAZ" target="TUN">
      <data key="d0">48861</data>
    </edge>
    <edge source="KAZ" target="TUR">
      <data key="d0">1689033</data>
    </edge>
    <edge source="KAZ" target="UKR">
      <data key="d0">84936</data>
    </edge>
    <edge source="KAZ" target="GBR">
      <data key="d0">4611198</data>
    </edge>
    <edge source="KAZ" target="USA">
      <data key="d0">1243395</data>
    </edge>
    <edge source="OMN" target="ARG">
      <data key="d0">118048</data>
    </edge>
    <edge source="OMN" target="AUS">
      <data key="d0">69756</data>
    </edge>
    <edge source="OMN" target="AUT">
      <data key="d0">85722</data>
    </edge>
    <edge source="OMN" target="BEL">
      <data key="d0">95280</data>
    </edge>
    <edge source="OMN" target="BOL">
      <data key="d0">17420</data>
    </edge>
    <edge source="OMN" target="CAN">
      <data key="d0">196620</data>
    </edge>
    <edge source="OMN" target="CHN">
      <data key="d0">873700</data>
    </edge>
    <edge source="OMN" target="HRV">
      <data key="d0">18630</data>
    </edge>
    <edge source="OMN" target="DNK">
      <data key="d0">27280</data>
    </edge>
    <edge source="OMN" target="FRA">
      <data key="d0">153889</data>
    </edge>
    <edge source="OMN" target="DEU">
      <data key="d0">1099004</data>
    </edge>
    <edge source="OMN" target="HKG">
      <data key="d0">606787</data>
    </edge>
    <edge source="OMN" target="HUN">
      <data key="d0">25568</data>
    </edge>
    <edge source="OMN" target="ITA">
      <data key="d0">41524</data>
    </edge>
    <edge source="OMN" target="JAM">
      <data key="d0">67597</data>
    </edge>
    <edge source="OMN" target="JPN">
      <data key="d0">28037</data>
    </edge>
    <edge source="OMN" target="MYS">
      <data key="d0">87603</data>
    </edge>
    <edge source="OMN" target="MEX">
      <data key="d0">16195</data>
    </edge>
    <edge source="OMN" target="MAR">
      <data key="d0">15709</data>
    </edge>
    <edge source="OMN" target="NLD">
      <data key="d0">922137</data>
    </edge>
    <edge source="OMN" target="RUS">
      <data key="d0">73616</data>
    </edge>
    <edge source="OMN" target="SAU">
      <data key="d0">297968</data>
    </edge>
    <edge source="OMN" target="IND">
      <data key="d0">1054963</data>
    </edge>
    <edge source="OMN" target="SGP">
      <data key="d0">191557</data>
    </edge>
    <edge source="OMN" target="ZAF">
      <data key="d0">31730</data>
    </edge>
    <edge source="OMN" target="ESP">
      <data key="d0">28416</data>
    </edge>
    <edge source="OMN" target="CHE">
      <data key="d0">464323</data>
    </edge>
    <edge source="OMN" target="THA">
      <data key="d0">49098</data>
    </edge>
    <edge source="OMN" target="ARE">
      <data key="d0">11344729</data>
    </edge>
    <edge source="OMN" target="TUR">
      <data key="d0">44323</data>
    </edge>
    <edge source="OMN" target="EGY">
      <data key="d0">33111</data>
    </edge>
    <edge source="OMN" target="GBR">
      <data key="d0">371334</data>
    </edge>
    <edge source="OMN" target="USA">
      <data key="d0">764289</data>
    </edge>
    <edge source="NLD" target="ALB">
      <data key="d0">841313</data>
    </edge>
    <edge source="NLD" target="DZA">
      <data key="d0">15446264</data>
    </edge>
    <edge source="NLD" target="AZE">
      <data key="d0">2636345</data>
    </edge>
    <edge source="NLD" target="ARG">
      <data key="d0">24322106</data>
    </edge>
    <edge source="NLD" target="AUS">
      <data key="d0">131674650</data>
    </edge>
    <edge source="NLD" target="AUT">
      <data key="d0">171829959</data>
    </edge>
    <edge source="NLD" target="ARM">
      <data key="d0">1488048</data>
    </edge>
    <edge source="NLD" target="BEL">
      <data key="d0">688659736</data>
    </edge>
    <edge source="NLD" target="BOL">
      <data key="d0">826118</data>
    </edge>
    <edge source="NLD" target="BWA">
      <data key="d0">225367</data>
    </edge>
    <edge source="NLD" target="BRA">
      <data key="d0">78377790</data>
    </edge>
    <edge source="NLD" target="BGR">
      <data key="d0">18551477</data>
    </edge>
    <edge source="NLD" target="BDI">
      <data key="d0">335821</data>
    </edge>
    <edge source="NLD" target="BLR">
      <data key="d0">4621553</data>
    </edge>
    <edge source="NLD" target="KHM">
      <data key="d0">501121</data>
    </edge>
    <edge source="NLD" target="CMR">
      <data key="d0">1358447</data>
    </edge>
    <edge source="NLD" target="CAN">
      <data key="d0">99970829</data>
    </edge>
    <edge source="NLD" target="CAF">
      <data key="d0">227127</data>
    </edge>
    <edge source="NLD" target="LKA">
      <data key="d0">6926736</data>
    </edge>
    <edge source="NLD" target="CHL">
      <data key="d0">22317664</data>
    </edge>
    <edge source="NLD" target="CHN">
      <data key="d0">404048198</data>
    </edge>
    <edge source="NLD" target="COL">
      <data key="d0">26082943</data>
    </edge>
    <edge source="NLD" target="CRI">
      <data key="d0">9755999</data>
    </edge>
    <edge source="NLD" target="HRV">
      <data key="d0">12262795</data>
    </edge>
    <edge source="NLD" target="CZE">
      <data key="d0">295345208</data>
    </edge>
    <edge source="NLD" target="BEN">
      <data key="d0">163724</data>
    </edge>
    <edge source="NLD" target="DNK">
      <data key="d0">152656458</data>
    </edge>
    <edge source="NLD" target="ECU">
      <data key="d0">6173330</data>
    </edge>
    <edge source="NLD" target="SLV">
      <data key="d0">845057</data>
    </edge>
    <edge source="NLD" target="ETH">
      <data key="d0">3004243</data>
    </edge>
    <edge source="NLD" target="EST">
      <data key="d0">11229935</data>
    </edge>
    <edge source="NLD" target="FIN">
      <data key="d0">101319744</data>
    </edge>
    <edge source="NLD" target="FRA">
      <data key="d0">1344251272</data>
    </edge>
    <edge source="NLD" target="GEO">
      <data key="d0">4590149</data>
    </edge>
    <edge source="NLD" target="GMB">
      <data key="d0">13526</data>
    </edge>
    <edge source="NLD" target="PSE">
      <data key="d0">508684</data>
    </edge>
    <edge source="NLD" target="DEU">
      <data key="d0">2109212481</data>
    </edge>
    <edge source="NLD" target="GHA">
      <data key="d0">3856280</data>
    </edge>
    <edge source="NLD" target="GRC">
      <data key="d0">55203505</data>
    </edge>
    <edge source="NLD" target="GTM">
      <data key="d0">889925</data>
    </edge>
    <edge source="NLD" target="HND">
      <data key="d0">754655</data>
    </edge>
    <edge source="NLD" target="HKG">
      <data key="d0">92353975</data>
    </edge>
    <edge source="NLD" target="HUN">
      <data key="d0">89156121</data>
    </edge>
    <edge source="NLD" target="IDN">
      <data key="d0">17427108</data>
    </edge>
    <edge source="NLD" target="IRL">
      <data key="d0">162265815</data>
    </edge>
    <edge source="NLD" target="ISR">
      <data key="d0">71430050</data>
    </edge>
    <edge source="NLD" target="ITA">
      <data key="d0">705053342</data>
    </edge>
    <edge source="NLD" target="CIV">
      <data key="d0">1262655</data>
    </edge>
    <edge source="NLD" target="JAM">
      <data key="d0">823421</data>
    </edge>
    <edge source="NLD" target="JPN">
      <data key="d0">430503033</data>
    </edge>
    <edge source="NLD" target="KAZ">
      <data key="d0">21304373</data>
    </edge>
    <edge source="NLD" target="JOR">
      <data key="d0">14544759</data>
    </edge>
    <edge source="NLD" target="KOR">
      <data key="d0">176529584</data>
    </edge>
    <edge source="NLD" target="KGZ">
      <data key="d0">241085</data>
    </edge>
    <edge source="NLD" target="LBN">
      <data key="d0">14590888</data>
    </edge>
    <edge source="NLD" target="LVA">
      <data key="d0">10429001</data>
    </edge>
    <edge source="NLD" target="LTU">
      <data key="d0">15845970</data>
    </edge>
    <edge source="NLD" target="MDG">
      <data key="d0">332395</data>
    </edge>
    <edge source="NLD" target="MWI">
      <data key="d0">429272</data>
    </edge>
    <edge source="NLD" target="MYS">
      <data key="d0">39695921</data>
    </edge>
    <edge source="NLD" target="MRT">
      <data key="d0">653426</data>
    </edge>
    <edge source="NLD" target="MUS">
      <data key="d0">1154049</data>
    </edge>
    <edge source="NLD" target="MEX">
      <data key="d0">62094366</data>
    </edge>
    <edge source="NLD" target="MDA">
      <data key="d0">801892</data>
    </edge>
    <edge source="NLD" target="MAR">
      <data key="d0">19635938</data>
    </edge>
    <edge source="NLD" target="MOZ">
      <data key="d0">1550827</data>
    </edge>
    <edge source="NLD" target="OMN">
      <data key="d0">13822217</data>
    </edge>
    <edge source="NLD" target="NAM">
      <data key="d0">639308</data>
    </edge>
    <edge source="NLD" target="NZL">
      <data key="d0">8734551</data>
    </edge>
    <edge source="NLD" target="NIC">
      <data key="d0">478037</data>
    </edge>
    <edge source="NLD" target="NER">
      <data key="d0">567951</data>
    </edge>
    <edge source="NLD" target="NOR">
      <data key="d0">166386880</data>
    </edge>
    <edge source="NLD" target="PAK">
      <data key="d0">27139860</data>
    </edge>
    <edge source="NLD" target="PAN">
      <data key="d0">4898142</data>
    </edge>
    <edge source="NLD" target="PRY">
      <data key="d0">729773</data>
    </edge>
    <edge source="NLD" target="PER">
      <data key="d0">5683166</data>
    </edge>
    <edge source="NLD" target="PHL">
      <data key="d0">45683664</data>
    </edge>
    <edge source="NLD" target="POL">
      <data key="d0">227978587</data>
    </edge>
    <edge source="NLD" target="PRT">
      <data key="d0">85328069</data>
    </edge>
    <edge source="NLD" target="ROU">
      <data key="d0">59309700</data>
    </edge>
    <edge source="NLD" target="RUS">
      <data key="d0">178333789</data>
    </edge>
    <edge source="NLD" target="SAU">
      <data key="d0">143629125</data>
    </edge>
    <edge source="NLD" target="SEN">
      <data key="d0">1537388</data>
    </edge>
    <edge source="NLD" target="SRB">
      <data key="d0">10158944</data>
    </edge>
    <edge source="NLD" target="IND">
      <data key="d0">166974878</data>
    </edge>
    <edge source="NLD" target="SGP">
      <data key="d0">116696358</data>
    </edge>
    <edge source="NLD" target="SVK">
      <data key="d0">31838430</data>
    </edge>
    <edge source="NLD" target="VNM">
      <data key="d0">21953029</data>
    </edge>
    <edge source="NLD" target="SVN">
      <data key="d0">19621688</data>
    </edge>
    <edge source="NLD" target="ZAF">
      <data key="d0">79550472</data>
    </edge>
    <edge source="NLD" target="ZWE">
      <data key="d0">475044</data>
    </edge>
    <edge source="NLD" target="ESP">
      <data key="d0">607052102</data>
    </edge>
    <edge source="NLD" target="SWE">
      <data key="d0">294546303</data>
    </edge>
    <edge source="NLD" target="CHE">
      <data key="d0">444458239</data>
    </edge>
    <edge source="NLD" target="THA">
      <data key="d0">43790219</data>
    </edge>
    <edge source="NLD" target="TGO">
      <data key="d0">562570</data>
    </edge>
    <edge source="NLD" target="ARE">
      <data key="d0">102767507</data>
    </edge>
    <edge source="NLD" target="TUN">
      <data key="d0">11944244</data>
    </edge>
    <edge source="NLD" target="TUR">
      <data key="d0">240713048</data>
    </edge>
    <edge source="NLD" target="UGA">
      <data key="d0">1526147</data>
    </edge>
    <edge source="NLD" target="UKR">
      <data key="d0">9892191</data>
    </edge>
    <edge source="NLD" target="MKD">
      <data key="d0">2485851</data>
    </edge>
    <edge source="NLD" target="EGY">
      <data key="d0">59901495</data>
    </edge>
    <edge source="NLD" target="GBR">
      <data key="d0">1155586904</data>
    </edge>
    <edge source="NLD" target="TZA">
      <data key="d0">1881382</data>
    </edge>
    <edge source="NLD" target="USA">
      <data key="d0">913640303</data>
    </edge>
    <edge source="NLD" target="BFA">
      <data key="d0">450971</data>
    </edge>
    <edge source="NLD" target="URY">
      <data key="d0">4651958</data>
    </edge>
    <edge source="NOR" target="DZA">
      <data key="d0">3041354</data>
    </edge>
    <edge source="NOR" target="AZE">
      <data key="d0">3747332</data>
    </edge>
    <edge source="NOR" target="ARG">
      <data key="d0">2601243</data>
    </edge>
    <edge source="NOR" target="AUS">
      <data key="d0">12092165</data>
    </edge>
    <edge source="NOR" target="AUT">
      <data key="d0">4530148</data>
    </edge>
    <edge source="NOR" target="BEL">
      <data key="d0">7066136</data>
    </edge>
    <edge source="NOR" target="BOL">
      <data key="d0">47668</data>
    </edge>
    <edge source="NOR" target="BRA">
      <data key="d0">35733415</data>
    </edge>
    <edge source="NOR" target="BGR">
      <data key="d0">1098729</data>
    </edge>
    <edge source="NOR" target="CMR">
      <data key="d0">597189</data>
    </edge>
    <edge source="NOR" target="CAN">
      <data key="d0">30720629</data>
    </edge>
    <edge source="NOR" target="LKA">
      <data key="d0">398784</data>
    </edge>
    <edge source="NOR" target="CHL">
      <data key="d0">4272734</data>
    </edge>
    <edge source="NOR" target="CHN">
      <data key="d0">129033716</data>
    </edge>
    <edge source="NOR" target="COL">
      <data key="d0">1789747</data>
    </edge>
    <edge source="NOR" target="CRI">
      <data key="d0">62224</data>
    </edge>
    <edge source="NOR" target="HRV">
      <data key="d0">2621790</data>
    </edge>
    <edge source="NOR" target="CZE">
      <data key="d0">919502</data>
    </edge>
    <edge source="NOR" target="DNK">
      <data key="d0">62665231</data>
    </edge>
    <edge source="NOR" target="ECU">
      <data key="d0">108517</data>
    </edge>
    <edge source="NOR" target="ETH">
      <data key="d0">251338</data>
    </edge>
    <edge source="NOR" target="EST">
      <data key="d0">1516149</data>
    </edge>
    <edge source="NOR" target="FIN">
      <data key="d0">11053862</data>
    </edge>
    <edge source="NOR" target="FRA">
      <data key="d0">20053230</data>
    </edge>
    <edge source="NOR" target="GEO">
      <data key="d0">157131</data>
    </edge>
    <edge source="NOR" target="DEU">
      <data key="d0">97882533</data>
    </edge>
    <edge source="NOR" target="GHA">
      <data key="d0">10438790</data>
    </edge>
    <edge source="NOR" target="GRC">
      <data key="d0">3590998</data>
    </edge>
    <edge source="NOR" target="GTM">
      <data key="d0">28092</data>
    </edge>
    <edge source="NOR" target="HKG">
      <data key="d0">23326466</data>
    </edge>
    <edge source="NOR" target="HUN">
      <data key="d0">1509334</data>
    </edge>
    <edge source="NOR" target="IDN">
      <data key="d0">3474823</data>
    </edge>
    <edge source="NOR" target="IRL">
      <data key="d0">13083626</data>
    </edge>
    <edge source="NOR" target="ISR">
      <data key="d0">1962909</data>
    </edge>
    <edge source="NOR" target="ITA">
      <data key="d0">27990355</data>
    </edge>
    <edge source="NOR" target="CIV">
      <data key="d0">540178</data>
    </edge>
    <edge source="NOR" target="JAM">
      <data key="d0">47403</data>
    </edge>
    <edge source="NOR" target="JPN">
      <data key="d0">38591376</data>
    </edge>
    <edge source="NOR" target="KAZ">
      <data key="d0">17958365</data>
    </edge>
    <edge source="NOR" target="JOR">
      <data key="d0">508565</data>
    </edge>
    <edge source="NOR" target="KOR">
      <data key="d0">131911378</data>
    </edge>
    <edge source="NOR" target="LBN">
      <data key="d0">44482</data>
    </edge>
    <edge source="NOR" target="LVA">
      <data key="d0">998036</data>
    </edge>
    <edge source="NOR" target="LTU">
      <data key="d0">1726094</data>
    </edge>
    <edge source="NOR" target="MDG">
      <data key="d0">33361</data>
    </edge>
    <edge source="NOR" target="MWI">
      <data key="d0">84363</data>
    </edge>
    <edge source="NOR" target="MYS">
      <data key="d0">25006966</data>
    </edge>
    <edge source="NOR" target="MRT">
      <data key="d0">2693713</data>
    </edge>
    <edge source="NOR" target="MUS">
      <data key="d0">755340</data>
    </edge>
    <edge source="NOR" target="MEX">
      <data key="d0">4901379</data>
    </edge>
    <edge source="NOR" target="MDA">
      <data key="d0">108327</data>
    </edge>
    <edge source="NOR" target="MAR">
      <data key="d0">50130</data>
    </edge>
    <edge source="NOR" target="MOZ">
      <data key="d0">587091</data>
    </edge>
    <edge source="NOR" target="OMN">
      <data key="d0">2895628</data>
    </edge>
    <edge source="NOR" target="NAM">
      <data key="d0">430022</data>
    </edge>
    <edge source="NOR" target="NLD">
      <data key="d0">100971433</data>
    </edge>
    <edge source="NOR" target="NZL">
      <data key="d0">798494</data>
    </edge>
    <edge source="NOR" target="NIC">
      <data key="d0">145304</data>
    </edge>
    <edge source="NOR" target="PAK">
      <data key="d0">295551</data>
    </edge>
    <edge source="NOR" target="PAN">
      <data key="d0">1720073</data>
    </edge>
    <edge source="NOR" target="PER">
      <data key="d0">1295228</data>
    </edge>
    <edge source="NOR" target="PHL">
      <data key="d0">2983490</data>
    </edge>
    <edge source="NOR" target="POL">
      <data key="d0">10068007</data>
    </edge>
    <edge source="NOR" target="PRT">
      <data key="d0">1981449</data>
    </edge>
    <edge source="NOR" target="ROU">
      <data key="d0">5218751</data>
    </edge>
    <edge source="NOR" target="RUS">
      <data key="d0">6458479</data>
    </edge>
    <edge source="NOR" target="SAU">
      <data key="d0">7164527</data>
    </edge>
    <edge source="NOR" target="SEN">
      <data key="d0">89370</data>
    </edge>
    <edge source="NOR" target="SRB">
      <data key="d0">73925</data>
    </edge>
    <edge source="NOR" target="IND">
      <data key="d0">9765719</data>
    </edge>
    <edge source="NOR" target="SGP">
      <data key="d0">51841772</data>
    </edge>
    <edge source="NOR" target="SVK">
      <data key="d0">505105</data>
    </edge>
    <edge source="NOR" target="VNM">
      <data key="d0">4488684</data>
    </edge>
    <edge source="NOR" target="SVN">
      <data key="d0">200240</data>
    </edge>
    <edge source="NOR" target="ZAF">
      <data key="d0">5662849</data>
    </edge>
    <edge source="NOR" target="ESP">
      <data key="d0">40064442</data>
    </edge>
    <edge source="NOR" target="SWE">
      <data key="d0">43558034</data>
    </edge>
    <edge source="NOR" target="CHE">
      <data key="d0">8481653</data>
    </edge>
    <edge source="NOR" target="THA">
      <data key="d0">21518574</data>
    </edge>
    <edge source="NOR" target="TGO">
      <data key="d0">129763</data>
    </edge>
    <edge source="NOR" target="ARE">
      <data key="d0">28081952</data>
    </edge>
    <edge source="NOR" target="TUN">
      <data key="d0">354838</data>
    </edge>
    <edge source="NOR" target="TUR">
      <data key="d0">13890106</data>
    </edge>
    <edge source="NOR" target="UGA">
      <data key="d0">14610</data>
    </edge>
    <edge source="NOR" target="UKR">
      <data key="d0">859253</data>
    </edge>
    <edge source="NOR" target="EGY">
      <data key="d0">3162177</data>
    </edge>
    <edge source="NOR" target="GBR">
      <data key="d0">197799818</data>
    </edge>
    <edge source="NOR" target="TZA">
      <data key="d0">289135</data>
    </edge>
    <edge source="NOR" target="USA">
      <data key="d0">173432983</data>
    </edge>
    <edge source="NOR" target="URY">
      <data key="d0">152627</data>
    </edge>
    <edge source="RUS" target="ALB">
      <data key="d0">458349</data>
    </edge>
    <edge source="RUS" target="DZA">
      <data key="d0">91971499</data>
    </edge>
    <edge source="RUS" target="AZE">
      <data key="d0">4604864</data>
    </edge>
    <edge source="RUS" target="ARG">
      <data key="d0">673254</data>
    </edge>
    <edge source="RUS" target="AUS">
      <data key="d0">1067209</data>
    </edge>
    <edge source="RUS" target="AUT">
      <data key="d0">1078368</data>
    </edge>
    <edge source="RUS" target="ARM">
      <data key="d0">8284505</data>
    </edge>
    <edge source="RUS" target="BEL">
      <data key="d0">1308752</data>
    </edge>
    <edge source="RUS" target="BOL">
      <data key="d0">212694</data>
    </edge>
    <edge source="RUS" target="BRA">
      <data key="d0">5146355</data>
    </edge>
    <edge source="RUS" target="BGR">
      <data key="d0">4881129</data>
    </edge>
    <edge source="RUS" target="BLR">
      <data key="d0">70927546</data>
    </edge>
    <edge source="RUS" target="CAN">
      <data key="d0">6659464</data>
    </edge>
    <edge source="RUS" target="LKA">
      <data key="d0">64481</data>
    </edge>
    <edge source="RUS" target="CHL">
      <data key="d0">82390</data>
    </edge>
    <edge source="RUS" target="CHN">
      <data key="d0">230086461</data>
    </edge>
    <edge source="RUS" target="COL">
      <data key="d0">1527806</data>
    </edge>
    <edge source="RUS" target="HRV">
      <data key="d0">192944</data>
    </edge>
    <edge source="RUS" target="CZE">
      <data key="d0">4075687</data>
    </edge>
    <edge source="RUS" target="DNK">
      <data key="d0">853465</data>
    </edge>
    <edge source="RUS" target="ECU">
      <data key="d0">1893535</data>
    </edge>
    <edge source="RUS" target="ETH">
      <data key="d0">2322625</data>
    </edge>
    <edge source="RUS" target="EST">
      <data key="d0">591530</data>
    </edge>
    <edge source="RUS" target="FIN">
      <data key="d0">1546642</data>
    </edge>
    <edge source="RUS" target="FRA">
      <data key="d0">34689084</data>
    </edge>
    <edge source="RUS" target="GEO">
      <data key="d0">6268190</data>
    </edge>
    <edge source="RUS" target="DEU">
      <data key="d0">145375164</data>
    </edge>
    <edge source="RUS" target="GHA">
      <data key="d0">21102</data>
    </edge>
    <edge source="RUS" target="GRC">
      <data key="d0">190212</data>
    </edge>
    <edge source="RUS" target="GTM">
      <data key="d0">22694</data>
    </edge>
    <edge source="RUS" target="HKG">
      <data key="d0">3634969</data>
    </edge>
    <edge source="RUS" target="HUN">
      <data key="d0">2441331</data>
    </edge>
    <edge source="RUS" target="IDN">
      <data key="d0">879570</data>
    </edge>
    <edge source="RUS" target="IRL">
      <data key="d0">2963896</data>
    </edge>
    <edge source="RUS" target="ISR">
      <data key="d0">321351</data>
    </edge>
    <edge source="RUS" target="ITA">
      <data key="d0">2320711</data>
    </edge>
    <edge source="RUS" target="JPN">
      <data key="d0">2390827</data>
    </edge>
    <edge source="RUS" target="KAZ">
      <data key="d0">107364527</data>
    </edge>
    <edge source="RUS" target="JOR">
      <data key="d0">130416</data>
    </edge>
    <edge source="RUS" target="KOR">
      <data key="d0">6992830</data>
    </edge>
    <edge source="RUS" target="KGZ">
      <data key="d0">4255200</data>
    </edge>
    <edge source="RUS" target="LBN">
      <data key="d0">426375</data>
    </edge>
    <edge source="RUS" target="LVA">
      <data key="d0">4025095</data>
    </edge>
    <edge source="RUS" target="LTU">
      <data key="d0">5295860</data>
    </edge>
    <edge source="RUS" target="MYS">
      <data key="d0">4855683</data>
    </edge>
    <edge source="RUS" target="MEX">
      <data key="d0">419824</data>
    </edge>
    <edge source="RUS" target="MDA">
      <data key="d0">1642730</data>
    </edge>
    <edge source="RUS" target="MAR">
      <data key="d0">42560</data>
    </edge>
    <edge source="RUS" target="OMN">
      <data key="d0">1451514</data>
    </edge>
    <edge source="RUS" target="NAM">
      <data key="d0">3496017</data>
    </edge>
    <edge source="RUS" target="NLD">
      <data key="d0">5516368</data>
    </edge>
    <edge source="RUS" target="NZL">
      <data key="d0">17072</data>
    </edge>
    <edge source="RUS" target="NIC">
      <data key="d0">10278</data>
    </edge>
    <edge source="RUS" target="NOR">
      <data key="d0">1044232</data>
    </edge>
    <edge source="RUS" target="PAK">
      <data key="d0">972528</data>
    </edge>
    <edge source="RUS" target="PAN">
      <data key="d0">26851</data>
    </edge>
    <edge source="RUS" target="PER">
      <data key="d0">2509285</data>
    </edge>
    <edge source="RUS" target="PHL">
      <data key="d0">101818</data>
    </edge>
    <edge source="RUS" target="POL">
      <data key="d0">2141755</data>
    </edge>
    <edge source="RUS" target="PRT">
      <data key="d0">19153</data>
    </edge>
    <edge source="RUS" target="ROU">
      <data key="d0">1214632</data>
    </edge>
    <edge source="RUS" target="SAU">
      <data key="d0">605856</data>
    </edge>
    <edge source="RUS" target="SRB">
      <data key="d0">3038771</data>
    </edge>
    <edge source="RUS" target="IND">
      <data key="d0">165727248</data>
    </edge>
    <edge source="RUS" target="SGP">
      <data key="d0">3434258</data>
    </edge>
    <edge source="RUS" target="SVK">
      <data key="d0">1912076</data>
    </edge>
    <edge source="RUS" target="VNM">
      <data key="d0">51552635</data>
    </edge>
    <edge source="RUS" target="SVN">
      <data key="d0">53104</data>
    </edge>
    <edge source="RUS" target="ZAF">
      <data key="d0">1086039</data>
    </edge>
    <edge source="RUS" target="ESP">
      <data key="d0">780186</data>
    </edge>
    <edge source="RUS" target="SWE">
      <data key="d0">377597</data>
    </edge>
    <edge source="RUS" target="CHE">
      <data key="d0">2811727</data>
    </edge>
    <edge source="RUS" target="THA">
      <data key="d0">1293981</data>
    </edge>
    <edge source="RUS" target="ARE">
      <data key="d0">25101590</data>
    </edge>
    <edge source="RUS" target="TUN">
      <data key="d0">223857</data>
    </edge>
    <edge source="RUS" target="TUR">
      <data key="d0">1467625</data>
    </edge>
    <edge source="RUS" target="UGA">
      <data key="d0">214629</data>
    </edge>
    <edge source="RUS" target="UKR">
      <data key="d0">23756806</data>
    </edge>
    <edge source="RUS" target="MKD">
      <data key="d0">159564</data>
    </edge>
    <edge source="RUS" target="EGY">
      <data key="d0">4982954</data>
    </edge>
    <edge source="RUS" target="GBR">
      <data key="d0">19484091</data>
    </edge>
    <edge source="RUS" target="USA">
      <data key="d0">39110460</data>
    </edge>
    <edge source="SAU" target="DZA">
      <data key="d0">144017</data>
    </edge>
    <edge source="SAU" target="AUS">
      <data key="d0">394980</data>
    </edge>
    <edge source="SAU" target="BEL">
      <data key="d0">730221</data>
    </edge>
    <edge source="SAU" target="CAN">
      <data key="d0">993452</data>
    </edge>
    <edge source="SAU" target="CHN">
      <data key="d0">1110000</data>
    </edge>
    <edge source="SAU" target="CZE">
      <data key="d0">62407</data>
    </edge>
    <edge source="SAU" target="DNK">
      <data key="d0">88543</data>
    </edge>
    <edge source="SAU" target="ECU">
      <data key="d0">41871</data>
    </edge>
    <edge source="SAU" target="FRA">
      <data key="d0">8646106</data>
    </edge>
    <edge source="SAU" target="DEU">
      <data key="d0">12783136</data>
    </edge>
    <edge source="SAU" target="HUN">
      <data key="d0">189089</data>
    </edge>
    <edge source="SAU" target="IDN">
      <data key="d0">84810</data>
    </edge>
    <edge source="SAU" target="IRL">
      <data key="d0">91744</data>
    </edge>
    <edge source="SAU" target="ITA">
      <data key="d0">671547</data>
    </edge>
    <edge source="SAU" target="CIV">
      <data key="d0">219226</data>
    </edge>
    <edge source="SAU" target="JPN">
      <data key="d0">909442</data>
    </edge>
    <edge source="SAU" target="KAZ">
      <data key="d0">31470</data>
    </edge>
    <edge source="SAU" target="JOR">
      <data key="d0">183755</data>
    </edge>
    <edge source="SAU" target="KOR">
      <data key="d0">166153</data>
    </edge>
    <edge source="SAU" target="LBN">
      <data key="d0">144817</data>
    </edge>
    <edge source="SAU" target="MYS">
      <data key="d0">104279</data>
    </edge>
    <edge source="SAU" target="MUS">
      <data key="d0">33070</data>
    </edge>
    <edge source="SAU" target="MEX">
      <data key="d0">866770</data>
    </edge>
    <edge source="SAU" target="MAR">
      <data key="d0">89344</data>
    </edge>
    <edge source="SAU" target="OMN">
      <data key="d0">3614301</data>
    </edge>
    <edge source="SAU" target="NLD">
      <data key="d0">1832753</data>
    </edge>
    <edge source="SAU" target="NIC">
      <data key="d0">171220</data>
    </edge>
    <edge source="SAU" target="NOR">
      <data key="d0">104012</data>
    </edge>
    <edge source="SAU" target="PAK">
      <data key="d0">376578</data>
    </edge>
    <edge source="SAU" target="POL">
      <data key="d0">98945</data>
    </edge>
    <edge source="SAU" target="RUS">
      <data key="d0">121881</data>
    </edge>
    <edge source="SAU" target="SEN">
      <data key="d0">30670</data>
    </edge>
    <edge source="SAU" target="IND">
      <data key="d0">324305</data>
    </edge>
    <edge source="SAU" target="SGP">
      <data key="d0">1236682</data>
    </edge>
    <edge source="SAU" target="ZAF">
      <data key="d0">105345</data>
    </edge>
    <edge source="SAU" target="ESP">
      <data key="d0">40004</data>
    </edge>
    <edge source="SAU" target="CHE">
      <data key="d0">794762</data>
    </edge>
    <edge source="SAU" target="ARE">
      <data key="d0">73868614</data>
    </edge>
    <edge source="SAU" target="TUN">
      <data key="d0">66407</data>
    </edge>
    <edge source="SAU" target="TUR">
      <data key="d0">522729</data>
    </edge>
    <edge source="SAU" target="EGY">
      <data key="d0">1045725</data>
    </edge>
    <edge source="SAU" target="GBR">
      <data key="d0">5840968</data>
    </edge>
    <edge source="SAU" target="USA">
      <data key="d0">14124364</data>
    </edge>
    <edge source="IND" target="ALB">
      <data key="d0">587459</data>
    </edge>
    <edge source="IND" target="DZA">
      <data key="d0">12991359</data>
    </edge>
    <edge source="IND" target="AZE">
      <data key="d0">954785</data>
    </edge>
    <edge source="IND" target="ARG">
      <data key="d0">6206480</data>
    </edge>
    <edge source="IND" target="AUS">
      <data key="d0">17151299</data>
    </edge>
    <edge source="IND" target="AUT">
      <data key="d0">2908428</data>
    </edge>
    <edge source="IND" target="ARM">
      <data key="d0">173484</data>
    </edge>
    <edge source="IND" target="BEL">
      <data key="d0">16736790</data>
    </edge>
    <edge source="IND" target="BOL">
      <data key="d0">472024</data>
    </edge>
    <edge source="IND" target="BWA">
      <data key="d0">477611</data>
    </edge>
    <edge source="IND" target="BRA">
      <data key="d0">39550427</data>
    </edge>
    <edge source="IND" target="BGR">
      <data key="d0">2695786</data>
    </edge>
    <edge source="IND" target="BDI">
      <data key="d0">456984</data>
    </edge>
    <edge source="IND" target="BLR">
      <data key="d0">925792</data>
    </edge>
    <edge source="IND" target="KHM">
      <data key="d0">920448</data>
    </edge>
    <edge source="IND" target="CMR">
      <data key="d0">1701914</data>
    </edge>
    <edge source="IND" target="CAN">
      <data key="d0">6790038</data>
    </edge>
    <edge source="IND" target="CAF">
      <data key="d0">51032</data>
    </edge>
    <edge source="IND" target="LKA">
      <data key="d0">25155869</data>
    </edge>
    <edge source="IND" target="CHL">
      <data key="d0">2313318</data>
    </edge>
    <edge source="IND" target="CHN">
      <data key="d0">46763684</data>
    </edge>
    <edge source="IND" target="COL">
      <data key="d0">4651527</data>
    </edge>
    <edge source="IND" target="CRI">
      <data key="d0">1828128</data>
    </edge>
    <edge source="IND" target="HRV">
      <data key="d0">789349</data>
    </edge>
    <edge source="IND" target="CZE">
      <data key="d0">3948369</data>
    </edge>
    <edge source="IND" target="BEN">
      <data key="d0">248169</data>
    </edge>
    <edge source="IND" target="DNK">
      <data key="d0">4373387</data>
    </edge>
    <edge source="IND" target="ECU">
      <data key="d0">2002672</data>
    </edge>
    <edge source="IND" target="SLV">
      <data key="d0">1018249</data>
    </edge>
    <edge source="IND" target="ETH">
      <data key="d0">18373340</data>
    </edge>
    <edge source="IND" target="EST">
      <data key="d0">267406</data>
    </edge>
    <edge source="IND" target="FIN">
      <data key="d0">2611988</data>
    </edge>
    <edge source="IND" target="FRA">
      <data key="d0">73788706</data>
    </edge>
    <edge source="IND" target="GEO">
      <data key="d0">2611075</data>
    </edge>
    <edge source="IND" target="GMB">
      <data key="d0">76432</data>
    </edge>
    <edge source="IND" target="DEU">
      <data key="d0">88162251</data>
    </edge>
    <edge source="IND" target="GHA">
      <data key="d0">9008903</data>
    </edge>
    <edge source="IND" target="GRC">
      <data key="d0">3032896</data>
    </edge>
    <edge source="IND" target="GTM">
      <data key="d0">1183667</data>
    </edge>
    <edge source="IND" target="HND">
      <data key="d0">793491</data>
    </edge>
    <edge source="IND" target="HKG">
      <data key="d0">15053708</data>
    </edge>
    <edge source="IND" target="HUN">
      <data key="d0">1414895</data>
    </edge>
    <edge source="IND" target="IDN">
      <data key="d0">25570609</data>
    </edge>
    <edge source="IND" target="IRL">
      <data key="d0">8881581</data>
    </edge>
    <edge source="IND" target="ISR">
      <data key="d0">17103114</data>
    </edge>
    <edge source="IND" target="ITA">
      <data key="d0">20541101</data>
    </edge>
    <edge source="IND" target="CIV">
      <data key="d0">700770</data>
    </edge>
    <edge source="IND" target="JAM">
      <data key="d0">389922</data>
    </edge>
    <edge source="IND" target="JPN">
      <data key="d0">31136088</data>
    </edge>
    <edge source="IND" target="KAZ">
      <data key="d0">12749014</data>
    </edge>
    <edge source="IND" target="JOR">
      <data key="d0">3579837</data>
    </edge>
    <edge source="IND" target="KOR">
      <data key="d0">77810074</data>
    </edge>
    <edge source="IND" target="KGZ">
      <data key="d0">143924</data>
    </edge>
    <edge source="IND" target="LBN">
      <data key="d0">1288925</data>
    </edge>
    <edge source="IND" target="LVA">
      <data key="d0">382154</data>
    </edge>
    <edge source="IND" target="LTU">
      <data key="d0">1292865</data>
    </edge>
    <edge source="IND" target="MDG">
      <data key="d0">463051</data>
    </edge>
    <edge source="IND" target="MWI">
      <data key="d0">1845334</data>
    </edge>
    <edge source="IND" target="MYS">
      <data key="d0">39256651</data>
    </edge>
    <edge source="IND" target="MRT">
      <data key="d0">206647</data>
    </edge>
    <edge source="IND" target="MUS">
      <data key="d0">1609853</data>
    </edge>
    <edge source="IND" target="MEX">
      <data key="d0">11639687</data>
    </edge>
    <edge source="IND" target="MDA">
      <data key="d0">242957</data>
    </edge>
    <edge source="IND" target="MAR">
      <data key="d0">4366506</data>
    </edge>
    <edge source="IND" target="MOZ">
      <data key="d0">2125471</data>
    </edge>
    <edge source="IND" target="OMN">
      <data key="d0">14530560</data>
    </edge>
    <edge source="IND" target="NAM">
      <data key="d0">563775</data>
    </edge>
    <edge source="IND" target="NLD">
      <data key="d0">20837751</data>
    </edge>
    <edge source="IND" target="NZL">
      <data key="d0">805034</data>
    </edge>
    <edge source="IND" target="NIC">
      <data key="d0">729049</data>
    </edge>
    <edge source="IND" target="NER">
      <data key="d0">845481</data>
    </edge>
    <edge source="IND" target="NOR">
      <data key="d0">1119452</data>
    </edge>
    <edge source="IND" target="PAK">
      <data key="d0">3049158</data>
    </edge>
    <edge source="IND" target="PAN">
      <data key="d0">712200</data>
    </edge>
    <edge source="IND" target="PRY">
      <data key="d0">398146</data>
    </edge>
    <edge source="IND" target="PER">
      <data key="d0">5100787</data>
    </edge>
    <edge source="IND" target="PHL">
      <data key="d0">15350887</data>
    </edge>
    <edge source="IND" target="POL">
      <data key="d0">13745057</data>
    </edge>
    <edge source="IND" target="PRT">
      <data key="d0">1754900</data>
    </edge>
    <edge source="IND" target="ROU">
      <data key="d0">2384449</data>
    </edge>
    <edge source="IND" target="RUS">
      <data key="d0">21168931</data>
    </edge>
    <edge source="IND" target="SAU">
      <data key="d0">38338342</data>
    </edge>
    <edge source="IND" target="SEN">
      <data key="d0">5874285</data>
    </edge>
    <edge source="IND" target="SRB">
      <data key="d0">528674</data>
    </edge>
    <edge source="IND" target="SGP">
      <data key="d0">78142452</data>
    </edge>
    <edge source="IND" target="SVK">
      <data key="d0">1173187</data>
    </edge>
    <edge source="IND" target="VNM">
      <data key="d0">22183632</data>
    </edge>
    <edge source="IND" target="SVN">
      <data key="d0">235691</data>
    </edge>
    <edge source="IND" target="ZAF">
      <data key="d0">23057864</data>
    </edge>
    <edge source="IND" target="ZWE">
      <data key="d0">958411</data>
    </edge>
    <edge source="IND" target="ESP">
      <data key="d0">16252149</data>
    </edge>
    <edge source="IND" target="SWE">
      <data key="d0">6836717</data>
    </edge>
    <edge source="IND" target="CHE">
      <data key="d0">8962758</data>
    </edge>
    <edge source="IND" target="THA">
      <data key="d0">37484567</data>
    </edge>
    <edge source="IND" target="TGO">
      <data key="d0">392837</data>
    </edge>
    <edge source="IND" target="ARE">
      <data key="d0">60846018</data>
    </edge>
    <edge source="IND" target="TUN">
      <data key="d0">1353453</data>
    </edge>
    <edge source="IND" target="TUR">
      <data key="d0">18279269</data>
    </edge>
    <edge source="IND" target="UGA">
      <data key="d0">4211028</data>
    </edge>
    <edge source="IND" target="UKR">
      <data key="d0">2976618</data>
    </edge>
    <edge source="IND" target="MKD">
      <data key="d0">46127</data>
    </edge>
    <edge source="IND" target="EGY">
      <data key="d0">16525174</data>
    </edge>
    <edge source="IND" target="GBR">
      <data key="d0">176168585</data>
    </edge>
    <edge source="IND" target="TZA">
      <data key="d0">5299576</data>
    </edge>
    <edge source="IND" target="USA">
      <data key="d0">279543454</data>
    </edge>
    <edge source="IND" target="BFA">
      <data key="d0">644502</data>
    </edge>
    <edge source="IND" target="URY">
      <data key="d0">627344</data>
    </edge>
    <edge source="SGP" target="ALB">
      <data key="d0">25543</data>
    </edge>
    <edge source="SGP" target="DZA">
      <data key="d0">7548511</data>
    </edge>
    <edge source="SGP" target="AZE">
      <data key="d0">5063876</data>
    </edge>
    <edge source="SGP" target="ARG">
      <data key="d0">3360722</data>
    </edge>
    <edge source="SGP" target="AUS">
      <data key="d0">368289426</data>
    </edge>
    <edge source="SGP" target="AUT">
      <data key="d0">6258766</data>
    </edge>
    <edge source="SGP" target="ARM">
      <data key="d0">144318</data>
    </edge>
    <edge source="SGP" target="BEL">
      <data key="d0">111674985</data>
    </edge>
    <edge source="SGP" target="BOL">
      <data key="d0">1521658</data>
    </edge>
    <edge source="SGP" target="BWA">
      <data key="d0">157784</data>
    </edge>
    <edge source="SGP" target="BRA">
      <data key="d0">13203698</data>
    </edge>
    <edge source="SGP" target="BGR">
      <data key="d0">146819</data>
    </edge>
    <edge source="SGP" target="BLR">
      <data key="d0">45372</data>
    </edge>
    <edge source="SGP" target="KHM">
      <data key="d0">9879269</data>
    </edge>
    <edge source="SGP" target="CMR">
      <data key="d0">87720</data>
    </edge>
    <edge source="SGP" target="CAN">
      <data key="d0">26264300</data>
    </edge>
    <edge source="SGP" target="LKA">
      <data key="d0">23895577</data>
    </edge>
    <edge source="SGP" target="CHL">
      <data key="d0">2095740</data>
    </edge>
    <edge source="SGP" target="CHN">
      <data key="d0">1872880138</data>
    </edge>
    <edge source="SGP" target="COL">
      <data key="d0">22253403</data>
    </edge>
    <edge source="SGP" target="CRI">
      <data key="d0">10967496</data>
    </edge>
    <edge source="SGP" target="HRV">
      <data key="d0">145626</data>
    </edge>
    <edge source="SGP" target="CZE">
      <data key="d0">1142726</data>
    </edge>
    <edge source="SGP" target="DNK">
      <data key="d0">13832927</data>
    </edge>
    <edge source="SGP" target="ECU">
      <data key="d0">3761521</data>
    </edge>
    <edge source="SGP" target="SLV">
      <data key="d0">428674</data>
    </edge>
    <edge source="SGP" target="ETH">
      <data key="d0">392688</data>
    </edge>
    <edge source="SGP" target="EST">
      <data key="d0">466474</data>
    </edge>
    <edge source="SGP" target="FIN">
      <data key="d0">7886356</data>
    </edge>
    <edge source="SGP" target="FRA">
      <data key="d0">82704760</data>
    </edge>
    <edge source="SGP" target="GEO">
      <data key="d0">610428</data>
    </edge>
    <edge source="SGP" target="DEU">
      <data key="d0">443669956</data>
    </edge>
    <edge source="SGP" target="GHA">
      <data key="d0">789177</data>
    </edge>
    <edge source="SGP" target="GRC">
      <data key="d0">129055</data>
    </edge>
    <edge source="SGP" target="GTM">
      <data key="d0">221519</data>
    </edge>
    <edge source="SGP" target="HND">
      <data key="d0">18288</data>
    </edge>
    <edge source="SGP" target="HKG">
      <data key="d0">301463841</data>
    </edge>
    <edge source="SGP" target="HUN">
      <data key="d0">8984812</data>
    </edge>
    <edge source="SGP" target="IDN">
      <data key="d0">647778601</data>
    </edge>
    <edge source="SGP" target="IRL">
      <data key="d0">27101145</data>
    </edge>
    <edge source="SGP" target="ISR">
      <data key="d0">46368989</data>
    </edge>
    <edge source="SGP" target="ITA">
      <data key="d0">19198154</data>
    </edge>
    <edge source="SGP" target="CIV">
      <data key="d0">288518</data>
    </edge>
    <edge source="SGP" target="JAM">
      <data key="d0">70678</data>
    </edge>
    <edge source="SGP" target="JPN">
      <data key="d0">722757731</data>
    </edge>
    <edge source="SGP" target="KAZ">
      <data key="d0">960607</data>
    </edge>
    <edge source="SGP" target="JOR">
      <data key="d0">1155326</data>
    </edge>
    <edge source="SGP" target="KOR">
      <data key="d0">734118332</data>
    </edge>
    <edge source="SGP" target="KGZ">
      <data key="d0">33464</data>
    </edge>
    <edge source="SGP" target="LBN">
      <data key="d0">387111</data>
    </edge>
    <edge source="SGP" target="LVA">
      <data key="d0">725694</data>
    </edge>
    <edge source="SGP" target="LTU">
      <data key="d0">457610</data>
    </edge>
    <edge source="SGP" target="MDG">
      <data key="d0">41919</data>
    </edge>
    <edge source="SGP" target="MYS">
      <data key="d0">814123474</data>
    </edge>
    <edge source="SGP" target="MRT">
      <data key="d0">81393</data>
    </edge>
    <edge source="SGP" target="MUS">
      <data key="d0">1405442</data>
    </edge>
    <edge source="SGP" target="MEX">
      <data key="d0">40737538</data>
    </edge>
    <edge source="SGP" target="MDA">
      <data key="d0">18094</data>
    </edge>
    <edge source="SGP" target="MAR">
      <data key="d0">2562138</data>
    </edge>
    <edge source="SGP" target="MOZ">
      <data key="d0">741315</data>
    </edge>
    <edge source="SGP" target="OMN">
      <data key="d0">40414833</data>
    </edge>
    <edge source="SGP" target="NAM">
      <data key="d0">216357</data>
    </edge>
    <edge source="SGP" target="NLD">
      <data key="d0">392661639</data>
    </edge>
    <edge source="SGP" target="NZL">
      <data key="d0">48331787</data>
    </edge>
    <edge source="SGP" target="NIC">
      <data key="d0">250243</data>
    </edge>
    <edge source="SGP" target="NER">
      <data key="d0">22724</data>
    </edge>
    <edge source="SGP" target="NOR">
      <data key="d0">9652787</data>
    </edge>
    <edge source="SGP" target="PAK">
      <data key="d0">45569948</data>
    </edge>
    <edge source="SGP" target="PAN">
      <data key="d0">2596561</data>
    </edge>
    <edge source="SGP" target="PRY">
      <data key="d0">285188</data>
    </edge>
    <edge source="SGP" target="PER">
      <data key="d0">2008815</data>
    </edge>
    <edge source="SGP" target="PHL">
      <data key="d0">132644828</data>
    </edge>
    <edge source="SGP" target="POL">
      <data key="d0">7559927</data>
    </edge>
    <edge source="SGP" target="PRT">
      <data key="d0">2293297</data>
    </edge>
    <edge source="SGP" target="ROU">
      <data key="d0">793929</data>
    </edge>
    <edge source="SGP" target="RUS">
      <data key="d0">23117650</data>
    </edge>
    <edge source="SGP" target="SAU">
      <data key="d0">45010047</data>
    </edge>
    <edge source="SGP" target="SEN">
      <data key="d0">32269</data>
    </edge>
    <edge source="SGP" target="SRB">
      <data key="d0">167304</data>
    </edge>
    <edge source="SGP" target="IND">
      <data key="d0">533568718</data>
    </edge>
    <edge source="SGP" target="SVK">
      <data key="d0">799476</data>
    </edge>
    <edge source="SGP" target="VNM">
      <data key="d0">176375428</data>
    </edge>
    <edge source="SGP" target="SVN">
      <data key="d0">220782</data>
    </edge>
    <edge source="SGP" target="ZAF">
      <data key="d0">27569371</data>
    </edge>
    <edge source="SGP" target="ZWE">
      <data key="d0">183388</data>
    </edge>
    <edge source="SGP" target="ESP">
      <data key="d0">61352174</data>
    </edge>
    <edge source="SGP" target="SWE">
      <data key="d0">41277561</data>
    </edge>
    <edge source="SGP" target="CHE">
      <data key="d0">71766882</data>
    </edge>
    <edge source="SGP" target="THA">
      <data key="d0">337642986</data>
    </edge>
    <edge source="SGP" target="ARE">
      <data key="d0">60368157</data>
    </edge>
    <edge source="SGP" target="TUN">
      <data key="d0">2465678</data>
    </edge>
    <edge source="SGP" target="TUR">
      <data key="d0">12108290</data>
    </edge>
    <edge source="SGP" target="UGA">
      <data key="d0">115690</data>
    </edge>
    <edge source="SGP" target="UKR">
      <data key="d0">343622</data>
    </edge>
    <edge source="SGP" target="MKD">
      <data key="d0">18442</data>
    </edge>
    <edge source="SGP" target="EGY">
      <data key="d0">12063332</data>
    </edge>
    <edge source="SGP" target="GBR">
      <data key="d0">106413368</data>
    </edge>
    <edge source="SGP" target="TZA">
      <data key="d0">96049</data>
    </edge>
    <edge source="SGP" target="USA">
      <data key="d0">2097840976</data>
    </edge>
    <edge source="SGP" target="BFA">
      <data key="d0">94154</data>
    </edge>
    <edge source="SGP" target="URY">
      <data key="d0">406798</data>
    </edge>
    <edge source="ARE" target="DZA">
      <data key="d0">2309759</data>
    </edge>
    <edge source="ARE" target="AZE">
      <data key="d0">2538806</data>
    </edge>
    <edge source="ARE" target="ARG">
      <data key="d0">31371</data>
    </edge>
    <edge source="ARE" target="AUS">
      <data key="d0">3204249</data>
    </edge>
    <edge source="ARE" target="AUT">
      <data key="d0">1727570</data>
    </edge>
    <edge source="ARE" target="ARM">
      <data key="d0">77879</data>
    </edge>
    <edge source="ARE" target="BEL">
      <data key="d0">4379109</data>
    </edge>
    <edge source="ARE" target="BOL">
      <data key="d0">430007</data>
    </edge>
    <edge source="ARE" target="BRA">
      <data key="d0">267701</data>
    </edge>
    <edge source="ARE" target="BGR">
      <data key="d0">179138</data>
    </edge>
    <edge source="ARE" target="BDI">
      <data key="d0">43390</data>
    </edge>
    <edge source="ARE" target="BLR">
      <data key="d0">17413</data>
    </edge>
    <edge source="ARE" target="CMR">
      <data key="d0">773863</data>
    </edge>
    <edge source="ARE" target="CAN">
      <data key="d0">2250754</data>
    </edge>
    <edge source="ARE" target="CAF">
      <data key="d0">275643</data>
    </edge>
    <edge source="ARE" target="LKA">
      <data key="d0">387643</data>
    </edge>
    <edge source="ARE" target="CHN">
      <data key="d0">8230190</data>
    </edge>
    <edge source="ARE" target="COL">
      <data key="d0">38521</data>
    </edge>
    <edge source="ARE" target="HRV">
      <data key="d0">64060</data>
    </edge>
    <edge source="ARE" target="CZE">
      <data key="d0">613255</data>
    </edge>
    <edge source="ARE" target="BEN">
      <data key="d0">164714</data>
    </edge>
    <edge source="ARE" target="DNK">
      <data key="d0">1649673</data>
    </edge>
    <edge source="ARE" target="ECU">
      <data key="d0">433605</data>
    </edge>
    <edge source="ARE" target="ETH">
      <data key="d0">870368</data>
    </edge>
    <edge source="ARE" target="EST">
      <data key="d0">18343</data>
    </edge>
    <edge source="ARE" target="FIN">
      <data key="d0">565817</data>
    </edge>
    <edge source="ARE" target="FRA">
      <data key="d0">6649905</data>
    </edge>
    <edge source="ARE" target="GEO">
      <data key="d0">141994</data>
    </edge>
    <edge source="ARE" target="GMB">
      <data key="d0">29391</data>
    </edge>
    <edge source="ARE" target="DEU">
      <data key="d0">43972140</data>
    </edge>
    <edge source="ARE" target="GHA">
      <data key="d0">465699</data>
    </edge>
    <edge source="ARE" target="GRC">
      <data key="d0">431778</data>
    </edge>
    <edge source="ARE" target="GTM">
      <data key="d0">684049</data>
    </edge>
    <edge source="ARE" target="HND">
      <data key="d0">520035</data>
    </edge>
    <edge source="ARE" target="HKG">
      <data key="d0">1038850</data>
    </edge>
    <edge source="ARE" target="HUN">
      <data key="d0">1399383</data>
    </edge>
    <edge source="ARE" target="IDN">
      <data key="d0">366174</data>
    </edge>
    <edge source="ARE" target="IRL">
      <data key="d0">119258</data>
    </edge>
    <edge source="ARE" target="ITA">
      <data key="d0">17931978</data>
    </edge>
    <edge source="ARE" target="CIV">
      <data key="d0">545751</data>
    </edge>
    <edge source="ARE" target="JPN">
      <data key="d0">4560953</data>
    </edge>
    <edge source="ARE" target="KAZ">
      <data key="d0">1423123</data>
    </edge>
    <edge source="ARE" target="JOR">
      <data key="d0">2157396</data>
    </edge>
    <edge source="ARE" target="KOR">
      <data key="d0">8423170</data>
    </edge>
    <edge source="ARE" target="KGZ">
      <data key="d0">148417</data>
    </edge>
    <edge source="ARE" target="LBN">
      <data key="d0">2480656</data>
    </edge>
    <edge source="ARE" target="LVA">
      <data key="d0">25230</data>
    </edge>
    <edge source="ARE" target="LTU">
      <data key="d0">122155</data>
    </edge>
    <edge source="ARE" target="MDG">
      <data key="d0">204037</data>
    </edge>
    <edge source="ARE" target="MWI">
      <data key="d0">128040</data>
    </edge>
    <edge source="ARE" target="MYS">
      <data key="d0">798513</data>
    </edge>
    <edge source="ARE" target="MRT">
      <data key="d0">212757</data>
    </edge>
    <edge source="ARE" target="MUS">
      <data key="d0">83153</data>
    </edge>
    <edge source="ARE" target="MEX">
      <data key="d0">149954</data>
    </edge>
    <edge source="ARE" target="MAR">
      <data key="d0">2911640</data>
    </edge>
    <edge source="ARE" target="MOZ">
      <data key="d0">189127</data>
    </edge>
    <edge source="ARE" target="OMN">
      <data key="d0">29011911</data>
    </edge>
    <edge source="ARE" target="NLD">
      <data key="d0">29915998</data>
    </edge>
    <edge source="ARE" target="NZL">
      <data key="d0">34288</data>
    </edge>
    <edge source="ARE" target="NIC">
      <data key="d0">185812</data>
    </edge>
    <edge source="ARE" target="NER">
      <data key="d0">132518</data>
    </edge>
    <edge source="ARE" target="NOR">
      <data key="d0">808449</data>
    </edge>
    <edge source="ARE" target="PAK">
      <data key="d0">8680679</data>
    </edge>
    <edge source="ARE" target="PAN">
      <data key="d0">37683</data>
    </edge>
    <edge source="ARE" target="PRY">
      <data key="d0">43164</data>
    </edge>
    <edge source="ARE" target="PHL">
      <data key="d0">284368</data>
    </edge>
    <edge source="ARE" target="POL">
      <data key="d0">660200</data>
    </edge>
    <edge source="ARE" target="PRT">
      <data key="d0">164409</data>
    </edge>
    <edge source="ARE" target="ROU">
      <data key="d0">56176</data>
    </edge>
    <edge source="ARE" target="RUS">
      <data key="d0">1758926</data>
    </edge>
    <edge source="ARE" target="SAU">
      <data key="d0">16133539</data>
    </edge>
    <edge source="ARE" target="SEN">
      <data key="d0">1055743</data>
    </edge>
    <edge source="ARE" target="SRB">
      <data key="d0">210150</data>
    </edge>
    <edge source="ARE" target="IND">
      <data key="d0">22613648</data>
    </edge>
    <edge source="ARE" target="SGP">
      <data key="d0">5996228</data>
    </edge>
    <edge source="ARE" target="VNM">
      <data key="d0">173445</data>
    </edge>
    <edge source="ARE" target="SVN">
      <data key="d0">67838</data>
    </edge>
    <edge source="ARE" target="ZAF">
      <data key="d0">2734796</data>
    </edge>
    <edge source="ARE" target="ESP">
      <data key="d0">1924271</data>
    </edge>
    <edge source="ARE" target="SWE">
      <data key="d0">797244</data>
    </edge>
    <edge source="ARE" target="CHE">
      <data key="d0">7782551</data>
    </edge>
    <edge source="ARE" target="THA">
      <data key="d0">1204275</data>
    </edge>
    <edge source="ARE" target="TGO">
      <data key="d0">178265</data>
    </edge>
    <edge source="ARE" target="TUN">
      <data key="d0">546395</data>
    </edge>
    <edge source="ARE" target="TUR">
      <data key="d0">8733248</data>
    </edge>
    <edge source="ARE" target="UGA">
      <data key="d0">208868</data>
    </edge>
    <edge source="ARE" target="UKR">
      <data key="d0">90784</data>
    </edge>
    <edge source="ARE" target="MKD">
      <data key="d0">27203</data>
    </edge>
    <edge source="ARE" target="EGY">
      <data key="d0">4366145</data>
    </edge>
    <edge source="ARE" target="GBR">
      <data key="d0">33297365</data>
    </edge>
    <edge source="ARE" target="TZA">
      <data key="d0">1173361</data>
    </edge>
    <edge source="ARE" target="USA">
      <data key="d0">43089514</data>
    </edge>
    <edge source="ARE" target="BFA">
      <data key="d0">64922</data>
    </edge>
    <edge source="ARE" target="URY">
      <data key="d0">42985</data>
    </edge>
    <edge source="TUR" target="ALB">
      <data key="d0">2033635</data>
    </edge>
    <edge source="TUR" target="DZA">
      <data key="d0">4872186</data>
    </edge>
    <edge source="TUR" target="AZE">
      <data key="d0">47274454</data>
    </edge>
    <edge source="TUR" target="ARG">
      <data key="d0">922008</data>
    </edge>
    <edge source="TUR" target="AUS">
      <data key="d0">901010</data>
    </edge>
    <edge source="TUR" target="AUT">
      <data key="d0">6146132</data>
    </edge>
    <edge source="TUR" target="BEL">
      <data key="d0">4825229</data>
    </edge>
    <edge source="TUR" target="BOL">
      <data key="d0">100090</data>
    </edge>
    <edge source="TUR" target="BWA">
      <data key="d0">28798</data>
    </edge>
    <edge source="TUR" target="BRA">
      <data key="d0">2499753</data>
    </edge>
    <edge source="TUR" target="BGR">
      <data key="d0">4263791</data>
    </edge>
    <edge source="TUR" target="BLR">
      <data key="d0">468059</data>
    </edge>
    <edge source="TUR" target="CMR">
      <data key="d0">241139</data>
    </edge>
    <edge source="TUR" target="CAN">
      <data key="d0">844454</data>
    </edge>
    <edge source="TUR" target="CAF">
      <data key="d0">14805</data>
    </edge>
    <edge source="TUR" target="LKA">
      <data key="d0">365912</data>
    </edge>
    <edge source="TUR" target="CHL">
      <data key="d0">467920</data>
    </edge>
    <edge source="TUR" target="CHN">
      <data key="d0">45576084</data>
    </edge>
    <edge source="TUR" target="COL">
      <data key="d0">933018</data>
    </edge>
    <edge source="TUR" target="CRI">
      <data key="d0">410167</data>
    </edge>
    <edge source="TUR" target="HRV">
      <data key="d0">589261</data>
    </edge>
    <edge source="TUR" target="CZE">
      <data key="d0">3272551</data>
    </edge>
    <edge source="TUR" target="BEN">
      <data key="d0">23851</data>
    </edge>
    <edge source="TUR" target="DNK">
      <data key="d0">2443917</data>
    </edge>
    <edge source="TUR" target="ECU">
      <data key="d0">512170</data>
    </edge>
    <edge source="TUR" target="ETH">
      <data key="d0">1018209</data>
    </edge>
    <edge source="TUR" target="EST">
      <data key="d0">293795</data>
    </edge>
    <edge source="TUR" target="FIN">
      <data key="d0">720882</data>
    </edge>
    <edge source="TUR" target="FRA">
      <data key="d0">21420975</data>
    </edge>
    <edge source="TUR" target="GEO">
      <data key="d0">12553678</data>
    </edge>
    <edge source="TUR" target="GMB">
      <data key="d0">34932</data>
    </edge>
    <edge source="TUR" target="PSE">
      <data key="d0">521300</data>
    </edge>
    <edge source="TUR" target="DEU">
      <data key="d0">50827064</data>
    </edge>
    <edge source="TUR" target="GHA">
      <data key="d0">952165</data>
    </edge>
    <edge source="TUR" target="GRC">
      <data key="d0">3565915</data>
    </edge>
    <edge source="TUR" target="GTM">
      <data key="d0">16784</data>
    </edge>
    <edge source="TUR" target="HND">
      <data key="d0">31160</data>
    </edge>
    <edge source="TUR" target="HKG">
      <data key="d0">5875618</data>
    </edge>
    <edge source="TUR" target="HUN">
      <data key="d0">7536307</data>
    </edge>
    <edge source="TUR" target="IDN">
      <data key="d0">5246809</data>
    </edge>
    <edge source="TUR" target="IRL">
      <data key="d0">484669</data>
    </edge>
    <edge source="TUR" target="ISR">
      <data key="d0">4936556</data>
    </edge>
    <edge source="TUR" target="ITA">
      <data key="d0">22883091</data>
    </edge>
    <edge source="TUR" target="CIV">
      <data key="d0">1255355</data>
    </edge>
    <edge source="TUR" target="JPN">
      <data key="d0">332394</data>
    </edge>
    <edge source="TUR" target="KAZ">
      <data key="d0">6610415</data>
    </edge>
    <edge source="TUR" target="JOR">
      <data key="d0">18673104</data>
    </edge>
    <edge source="TUR" target="KOR">
      <data key="d0">1334509</data>
    </edge>
    <edge source="TUR" target="KGZ">
      <data key="d0">1101134</data>
    </edge>
    <edge source="TUR" target="LBN">
      <data key="d0">2291568</data>
    </edge>
    <edge source="TUR" target="LVA">
      <data key="d0">204126</data>
    </edge>
    <edge source="TUR" target="LTU">
      <data key="d0">1141902</data>
    </edge>
    <edge source="TUR" target="MDG">
      <data key="d0">271684</data>
    </edge>
    <edge source="TUR" target="MWI">
      <data key="d0">205887</data>
    </edge>
    <edge source="TUR" target="MYS">
      <data key="d0">887529</data>
    </edge>
    <edge source="TUR" target="MRT">
      <data key="d0">1170623</data>
    </edge>
    <edge source="TUR" target="MUS">
      <data key="d0">1311517</data>
    </edge>
    <edge source="TUR" target="MEX">
      <data key="d0">1921379</data>
    </edge>
    <edge source="TUR" target="MDA">
      <data key="d0">576470</data>
    </edge>
    <edge source="TUR" target="MAR">
      <data key="d0">5568759</data>
    </edge>
    <edge source="TUR" target="MOZ">
      <data key="d0">231983</data>
    </edge>
    <edge source="TUR" target="OMN">
      <data key="d0">2742071</data>
    </edge>
    <edge source="TUR" target="NLD">
      <data key="d0">11441758</data>
    </edge>
    <edge source="TUR" target="NZL">
      <data key="d0">220508</data>
    </edge>
    <edge source="TUR" target="NIC">
      <data key="d0">24913</data>
    </edge>
    <edge source="TUR" target="NER">
      <data key="d0">70321</data>
    </edge>
    <edge source="TUR" target="NOR">
      <data key="d0">338157</data>
    </edge>
    <edge source="TUR" target="PAK">
      <data key="d0">4589484</data>
    </edge>
    <edge source="TUR" target="PAN">
      <data key="d0">193720</data>
    </edge>
    <edge source="TUR" target="PRY">
      <data key="d0">47084</data>
    </edge>
    <edge source="TUR" target="PER">
      <data key="d0">613742</data>
    </edge>
    <edge source="TUR" target="PHL">
      <data key="d0">6082668</data>
    </edge>
    <edge source="TUR" target="POL">
      <data key="d0">9780589</data>
    </edge>
    <edge source="TUR" target="PRT">
      <data key="d0">1184635</data>
    </edge>
    <edge source="TUR" target="ROU">
      <data key="d0">13527094</data>
    </edge>
    <edge source="TUR" target="RUS">
      <data key="d0">5514799</data>
    </edge>
    <edge source="TUR" target="SAU">
      <data key="d0">16423082</data>
    </edge>
    <edge source="TUR" target="SEN">
      <data key="d0">626001</data>
    </edge>
    <edge source="TUR" target="SRB">
      <data key="d0">3959504</data>
    </edge>
    <edge source="TUR" target="IND">
      <data key="d0">13845929</data>
    </edge>
    <edge source="TUR" target="SGP">
      <data key="d0">1464636</data>
    </edge>
    <edge source="TUR" target="SVK">
      <data key="d0">3395789</data>
    </edge>
    <edge source="TUR" target="VNM">
      <data key="d0">2315662</data>
    </edge>
    <edge source="TUR" target="SVN">
      <data key="d0">486045</data>
    </edge>
    <edge source="TUR" target="ZAF">
      <data key="d0">1418784</data>
    </edge>
    <edge source="TUR" target="ZWE">
      <data key="d0">213071</data>
    </edge>
    <edge source="TUR" target="ESP">
      <data key="d0">6599935</data>
    </edge>
    <edge source="TUR" target="SWE">
      <data key="d0">1403014</data>
    </edge>
    <edge source="TUR" target="CHE">
      <data key="d0">4703525</data>
    </edge>
    <edge source="TUR" target="THA">
      <data key="d0">876576</data>
    </edge>
    <edge source="TUR" target="TGO">
      <data key="d0">65550</data>
    </edge>
    <edge source="TUR" target="ARE">
      <data key="d0">12276904</data>
    </edge>
    <edge source="TUR" target="TUN">
      <data key="d0">2788966</data>
    </edge>
    <edge source="TUR" target="UGA">
      <data key="d0">681237</data>
    </edge>
    <edge source="TUR" target="UKR">
      <data key="d0">5004604</data>
    </edge>
    <edge source="TUR" target="MKD">
      <data key="d0">1170729</data>
    </edge>
    <edge source="TUR" target="EGY">
      <data key="d0">9226308</data>
    </edge>
    <edge source="TUR" target="GBR">
      <data key="d0">18082896</data>
    </edge>
    <edge source="TUR" target="TZA">
      <data key="d0">1725699</data>
    </edge>
    <edge source="TUR" target="USA">
      <data key="d0">12718604</data>
    </edge>
    <edge source="TUR" target="BFA">
      <data key="d0">156627</data>
    </edge>
    <edge source="TUR" target="URY">
      <data key="d0">89847</data>
    </edge>
    <edge source="ARG" target="DZA">
      <data key="d0">254506</data>
    </edge>
    <edge source="ARG" target="AZE">
      <data key="d0">10792</data>
    </edge>
    <edge source="ARG" target="AUS">
      <data key="d0">1073607</data>
    </edge>
    <edge source="ARG" target="AUT">
      <data key="d0">56615</data>
    </edge>
    <edge source="ARG" target="BEL">
      <data key="d0">1290292</data>
    </edge>
    <edge source="ARG" target="BOL">
      <data key="d0">3774967</data>
    </edge>
    <edge source="ARG" target="BRA">
      <data key="d0">22199739</data>
    </edge>
    <edge source="ARG" target="BGR">
      <data key="d0">40009</data>
    </edge>
    <edge source="ARG" target="CAN">
      <data key="d0">179783</data>
    </edge>
    <edge source="ARG" target="LKA">
      <data key="d0">342421</data>
    </edge>
    <edge source="ARG" target="CHL">
      <data key="d0">6466664</data>
    </edge>
    <edge source="ARG" target="CHN">
      <data key="d0">185955</data>
    </edge>
    <edge source="ARG" target="COL">
      <data key="d0">3039947</data>
    </edge>
    <edge source="ARG" target="CRI">
      <data key="d0">532553</data>
    </edge>
    <edge source="ARG" target="CZE">
      <data key="d0">146223</data>
    </edge>
    <edge source="ARG" target="DNK">
      <data key="d0">163924</data>
    </edge>
    <edge source="ARG" target="ECU">
      <data key="d0">1412528</data>
    </edge>
    <edge source="ARG" target="SLV">
      <data key="d0">98300</data>
    </edge>
    <edge source="ARG" target="FRA">
      <data key="d0">3251317</data>
    </edge>
    <edge source="ARG" target="DEU">
      <data key="d0">2259754</data>
    </edge>
    <edge source="ARG" target="GTM">
      <data key="d0">387471</data>
    </edge>
    <edge source="ARG" target="HND">
      <data key="d0">178015</data>
    </edge>
    <edge source="ARG" target="HKG">
      <data key="d0">139665</data>
    </edge>
    <edge source="ARG" target="IDN">
      <data key="d0">404665</data>
    </edge>
    <edge source="ARG" target="ISR">
      <data key="d0">46368</data>
    </edge>
    <edge source="ARG" target="ITA">
      <data key="d0">317945</data>
    </edge>
    <edge source="ARG" target="JAM">
      <data key="d0">30089</data>
    </edge>
    <edge source="ARG" target="JPN">
      <data key="d0">250354</data>
    </edge>
    <edge source="ARG" target="KAZ">
      <data key="d0">333958</data>
    </edge>
    <edge source="ARG" target="JOR">
      <data key="d0">66492</data>
    </edge>
    <edge source="ARG" target="KOR">
      <data key="d0">137218</data>
    </edge>
    <edge source="ARG" target="LBN">
      <data key="d0">153708</data>
    </edge>
    <edge source="ARG" target="LTU">
      <data key="d0">48348</data>
    </edge>
    <edge source="ARG" target="MYS">
      <data key="d0">269576</data>
    </edge>
    <edge source="ARG" target="MEX">
      <data key="d0">4912441</data>
    </edge>
    <edge source="ARG" target="MAR">
      <data key="d0">46909</data>
    </edge>
    <edge source="ARG" target="NLD">
      <data key="d0">40095</data>
    </edge>
    <edge source="ARG" target="NZL">
      <data key="d0">27901</data>
    </edge>
    <edge source="ARG" target="NIC">
      <data key="d0">67771</data>
    </edge>
    <edge source="ARG" target="NOR">
      <data key="d0">10912</data>
    </edge>
    <edge source="ARG" target="PAK">
      <data key="d0">148971</data>
    </edge>
    <edge source="ARG" target="PAN">
      <data key="d0">260999</data>
    </edge>
    <edge source="ARG" target="PRY">
      <data key="d0">2523126</data>
    </edge>
    <edge source="ARG" target="PER">
      <data key="d0">3578816</data>
    </edge>
    <edge source="ARG" target="PHL">
      <data key="d0">145566</data>
    </edge>
    <edge source="ARG" target="POL">
      <data key="d0">41942</data>
    </edge>
    <edge source="ARG" target="PRT">
      <data key="d0">228159</data>
    </edge>
    <edge source="ARG" target="ROU">
      <data key="d0">102153</data>
    </edge>
    <edge source="ARG" target="RUS">
      <data key="d0">1091123</data>
    </edge>
    <edge source="ARG" target="SAU">
      <data key="d0">458883</data>
    </edge>
    <edge source="ARG" target="SRB">
      <data key="d0">13897</data>
    </edge>
    <edge source="ARG" target="IND">
      <data key="d0">2051998</data>
    </edge>
    <edge source="ARG" target="SGP">
      <data key="d0">131015</data>
    </edge>
    <edge source="ARG" target="SVK">
      <data key="d0">24062</data>
    </edge>
    <edge source="ARG" target="VNM">
      <data key="d0">507419</data>
    </edge>
    <edge source="ARG" target="ZAF">
      <data key="d0">185407</data>
    </edge>
    <edge source="ARG" target="ESP">
      <data key="d0">793558</data>
    </edge>
    <edge source="ARG" target="SWE">
      <data key="d0">25238</data>
    </edge>
    <edge source="ARG" target="CHE">
      <data key="d0">140528</data>
    </edge>
    <edge source="ARG" target="THA">
      <data key="d0">1241968</data>
    </edge>
    <edge source="ARG" target="ARE">
      <data key="d0">184139</data>
    </edge>
    <edge source="ARG" target="TUR">
      <data key="d0">698884</data>
    </edge>
    <edge source="ARG" target="UKR">
      <data key="d0">44263</data>
    </edge>
    <edge source="ARG" target="MKD">
      <data key="d0">18200</data>
    </edge>
    <edge source="ARG" target="EGY">
      <data key="d0">119243</data>
    </edge>
    <edge source="ARG" target="GBR">
      <data key="d0">154351</data>
    </edge>
    <edge source="ARG" target="USA">
      <data key="d0">13185819</data>
    </edge>
    <edge source="ARG" target="URY">
      <data key="d0">2895730</data>
    </edge>
    <edge source="AUS" target="ALB">
      <data key="d0">11535</data>
    </edge>
    <edge source="AUS" target="DZA">
      <data key="d0">276874</data>
    </edge>
    <edge source="AUS" target="AZE">
      <data key="d0">105987</data>
    </edge>
    <edge source="AUS" target="ARG">
      <data key="d0">1790245</data>
    </edge>
    <edge source="AUS" target="AUT">
      <data key="d0">4200598</data>
    </edge>
    <edge source="AUS" target="BEL">
      <data key="d0">4601088</data>
    </edge>
    <edge source="AUS" target="BOL">
      <data key="d0">173162</data>
    </edge>
    <edge source="AUS" target="BWA">
      <data key="d0">73304</data>
    </edge>
    <edge source="AUS" target="BRA">
      <data key="d0">5392299</data>
    </edge>
    <edge source="AUS" target="BGR">
      <data key="d0">549222</data>
    </edge>
    <edge source="AUS" target="KHM">
      <data key="d0">87874</data>
    </edge>
    <edge source="AUS" target="CMR">
      <data key="d0">33416</data>
    </edge>
    <edge source="AUS" target="CAN">
      <data key="d0">20825353</data>
    </edge>
    <edge source="AUS" target="LKA">
      <data key="d0">1838020</data>
    </edge>
    <edge source="AUS" target="CHL">
      <data key="d0">9620928</data>
    </edge>
    <edge source="AUS" target="CHN">
      <data key="d0">227341811</data>
    </edge>
    <edge source="AUS" target="COL">
      <data key="d0">1168923</data>
    </edge>
    <edge source="AUS" target="CRI">
      <data key="d0">383908</data>
    </edge>
    <edge source="AUS" target="HRV">
      <data key="d0">316618</data>
    </edge>
    <edge source="AUS" target="CZE">
      <data key="d0">1122878</data>
    </edge>
    <edge source="AUS" target="DNK">
      <data key="d0">2608221</data>
    </edge>
    <edge source="AUS" target="ECU">
      <data key="d0">138788</data>
    </edge>
    <edge source="AUS" target="SLV">
      <data key="d0">95651</data>
    </edge>
    <edge source="AUS" target="ETH">
      <data key="d0">44076</data>
    </edge>
    <edge source="AUS" target="EST">
      <data key="d0">43072</data>
    </edge>
    <edge source="AUS" target="FIN">
      <data key="d0">1755802</data>
    </edge>
    <edge source="AUS" target="FRA">
      <data key="d0">18792303</data>
    </edge>
    <edge source="AUS" target="GEO">
      <data key="d0">89101</data>
    </edge>
    <edge source="AUS" target="DEU">
      <data key="d0">69863100</data>
    </edge>
    <edge source="AUS" target="GHA">
      <data key="d0">1603389</data>
    </edge>
    <edge source="AUS" target="GRC">
      <data key="d0">268044</data>
    </edge>
    <edge source="AUS" target="GTM">
      <data key="d0">218149</data>
    </edge>
    <edge source="AUS" target="HKG">
      <data key="d0">19296514</data>
    </edge>
    <edge source="AUS" target="HUN">
      <data key="d0">880159</data>
    </edge>
    <edge source="AUS" target="IDN">
      <data key="d0">12216737</data>
    </edge>
    <edge source="AUS" target="IRL">
      <data key="d0">3081144</data>
    </edge>
    <edge source="AUS" target="ISR">
      <data key="d0">5367752</data>
    </edge>
    <edge source="AUS" target="ITA">
      <data key="d0">6885921</data>
    </edge>
    <edge source="AUS" target="CIV">
      <data key="d0">733108</data>
    </edge>
    <edge source="AUS" target="JAM">
      <data key="d0">105648</data>
    </edge>
    <edge source="AUS" target="JPN">
      <data key="d0">111759928</data>
    </edge>
    <edge source="AUS" target="KAZ">
      <data key="d0">876289</data>
    </edge>
    <edge source="AUS" target="JOR">
      <data key="d0">442168</data>
    </edge>
    <edge source="AUS" target="KOR">
      <data key="d0">31442165</data>
    </edge>
    <edge source="AUS" target="KGZ">
      <data key="d0">48360</data>
    </edge>
    <edge source="AUS" target="LBN">
      <data key="d0">296400</data>
    </edge>
    <edge source="AUS" target="LVA">
      <data key="d0">92288</data>
    </edge>
    <edge source="AUS" target="LTU">
      <data key="d0">591627</data>
    </edge>
    <edge source="AUS" target="MDG">
      <data key="d0">133886</data>
    </edge>
    <edge source="AUS" target="MWI">
      <data key="d0">53308</data>
    </edge>
    <edge source="AUS" target="MYS">
      <data key="d0">36817695</data>
    </edge>
    <edge source="AUS" target="MRT">
      <data key="d0">1305547</data>
    </edge>
    <edge source="AUS" target="MUS">
      <data key="d0">392711</data>
    </edge>
    <edge source="AUS" target="MEX">
      <data key="d0">4512895</data>
    </edge>
    <edge source="AUS" target="MAR">
      <data key="d0">264421</data>
    </edge>
    <edge source="AUS" target="MOZ">
      <data key="d0">649790</data>
    </edge>
    <edge source="AUS" target="OMN">
      <data key="d0">362817</data>
    </edge>
    <edge source="AUS" target="NAM">
      <data key="d0">1082027</data>
    </edge>
    <edge source="AUS" target="NLD">
      <data key="d0">199280005</data>
    </edge>
    <edge source="AUS" target="NZL">
      <data key="d0">304819699</data>
    </edge>
    <edge source="AUS" target="NIC">
      <data key="d0">141700</data>
    </edge>
    <edge source="AUS" target="NER">
      <data key="d0">19496</data>
    </edge>
    <edge source="AUS" target="NOR">
      <data key="d0">2827387</data>
    </edge>
    <edge source="AUS" target="PAK">
      <data key="d0">1436303</data>
    </edge>
    <edge source="AUS" target="PAN">
      <data key="d0">261081</data>
    </edge>
    <edge source="AUS" target="PRY">
      <data key="d0">20412</data>
    </edge>
    <edge source="AUS" target="PER">
      <data key="d0">3081609</data>
    </edge>
    <edge source="AUS" target="PHL">
      <data key="d0">5857313</data>
    </edge>
    <edge source="AUS" target="POL">
      <data key="d0">2565096</data>
    </edge>
    <edge source="AUS" target="PRT">
      <data key="d0">550395</data>
    </edge>
    <edge source="AUS" target="ROU">
      <data key="d0">375605</data>
    </edge>
    <edge source="AUS" target="RUS">
      <data key="d0">2933453</data>
    </edge>
    <edge source="AUS" target="SAU">
      <data key="d0">7413190</data>
    </edge>
    <edge source="AUS" target="SEN">
      <data key="d0">424684</data>
    </edge>
    <edge source="AUS" target="SRB">
      <data key="d0">208075</data>
    </edge>
    <edge source="AUS" target="IND">
      <data key="d0">25133364</data>
    </edge>
    <edge source="AUS" target="SGP">
      <data key="d0">90203515</data>
    </edge>
    <edge source="AUS" target="SVK">
      <data key="d0">121175</data>
    </edge>
    <edge source="AUS" target="VNM">
      <data key="d0">6673426</data>
    </edge>
    <edge source="AUS" target="SVN">
      <data key="d0">45318</data>
    </edge>
    <edge source="AUS" target="ZAF">
      <data key="d0">10295612</data>
    </edge>
    <edge source="AUS" target="ZWE">
      <data key="d0">88435</data>
    </edge>
    <edge source="AUS" target="ESP">
      <data key="d0">4269215</data>
    </edge>
    <edge source="AUS" target="SWE">
      <data key="d0">5036947</data>
    </edge>
    <edge source="AUS" target="CHE">
      <data key="d0">6540838</data>
    </edge>
    <edge source="AUS" target="THA">
      <data key="d0">12573962</data>
    </edge>
    <edge source="AUS" target="TGO">
      <data key="d0">21158</data>
    </edge>
    <edge source="AUS" target="ARE">
      <data key="d0">10938136</data>
    </edge>
    <edge source="AUS" target="TUN">
      <data key="d0">369832</data>
    </edge>
    <edge source="AUS" target="TUR">
      <data key="d0">2356460</data>
    </edge>
    <edge source="AUS" target="UGA">
      <data key="d0">14520</data>
    </edge>
    <edge source="AUS" target="UKR">
      <data key="d0">41193</data>
    </edge>
    <edge source="AUS" target="MKD">
      <data key="d0">120820</data>
    </edge>
    <edge source="AUS" target="EGY">
      <data key="d0">1931930</data>
    </edge>
    <edge source="AUS" target="GBR">
      <data key="d0">61602544</data>
    </edge>
    <edge source="AUS" target="TZA">
      <data key="d0">1506711</data>
    </edge>
    <edge source="AUS" target="USA">
      <data key="d0">437686608</data>
    </edge>
    <edge source="AUS" target="BFA">
      <data key="d0">1070013</data>
    </edge>
    <edge source="AUS" target="URY">
      <data key="d0">338000</data>
    </edge>
    <edge source="AUT" target="ALB">
      <data key="d0">888081</data>
    </edge>
    <edge source="AUT" target="DZA">
      <data key="d0">1209824</data>
    </edge>
    <edge source="AUT" target="AZE">
      <data key="d0">2340763</data>
    </edge>
    <edge source="AUT" target="ARG">
      <data key="d0">5300364</data>
    </edge>
    <edge source="AUT" target="AUS">
      <data key="d0">19879569</data>
    </edge>
    <edge source="AUT" target="ARM">
      <data key="d0">369158</data>
    </edge>
    <edge source="AUT" target="BEL">
      <data key="d0">24242309</data>
    </edge>
    <edge source="AUT" target="BOL">
      <data key="d0">612661</data>
    </edge>
    <edge source="AUT" target="BWA">
      <data key="d0">398725</data>
    </edge>
    <edge source="AUT" target="BRA">
      <data key="d0">20837259</data>
    </edge>
    <edge source="AUT" target="BGR">
      <data key="d0">8377957</data>
    </edge>
    <edge source="AUT" target="BLR">
      <data key="d0">2684002</data>
    </edge>
    <edge source="AUT" target="KHM">
      <data key="d0">499795</data>
    </edge>
    <edge source="AUT" target="CMR">
      <data key="d0">1385076</data>
    </edge>
    <edge source="AUT" target="CAN">
      <data key="d0">18269604</data>
    </edge>
    <edge source="AUT" target="CAF">
      <data key="d0">62159</data>
    </edge>
    <edge source="AUT" target="LKA">
      <data key="d0">992387</data>
    </edge>
    <edge source="AUT" target="CHL">
      <data key="d0">4882194</data>
    </edge>
    <edge source="AUT" target="CHN">
      <data key="d0">261485772</data>
    </edge>
    <edge source="AUT" target="COL">
      <data key="d0">2543468</data>
    </edge>
    <edge source="AUT" target="CRI">
      <data key="d0">1161732</data>
    </edge>
    <edge source="AUT" target="HRV">
      <data key="d0">11488429</data>
    </edge>
    <edge source="AUT" target="CZE">
      <data key="d0">43445937</data>
    </edge>
    <edge source="AUT" target="BEN">
      <data key="d0">31658</data>
    </edge>
    <edge source="AUT" target="DNK">
      <data key="d0">18344100</data>
    </edge>
    <edge source="AUT" target="ECU">
      <data key="d0">785954</data>
    </edge>
    <edge source="AUT" target="SLV">
      <data key="d0">102521</data>
    </edge>
    <edge source="AUT" target="ETH">
      <data key="d0">667181</data>
    </edge>
    <edge source="AUT" target="EST">
      <data key="d0">1529852</data>
    </edge>
    <edge source="AUT" target="FIN">
      <data key="d0">10643508</data>
    </edge>
    <edge source="AUT" target="FRA">
      <data key="d0">76915025</data>
    </edge>
    <edge source="AUT" target="GEO">
      <data key="d0">1512804</data>
    </edge>
    <edge source="AUT" target="PSE">
      <data key="d0">36305</data>
    </edge>
    <edge source="AUT" target="DEU">
      <data key="d0">627321197</data>
    </edge>
    <edge source="AUT" target="GHA">
      <data key="d0">657072</data>
    </edge>
    <edge source="AUT" target="GRC">
      <data key="d0">4597622</data>
    </edge>
    <edge source="AUT" target="GTM">
      <data key="d0">663548</data>
    </edge>
    <edge source="AUT" target="HND">
      <data key="d0">1699796</data>
    </edge>
    <edge source="AUT" target="HKG">
      <data key="d0">22086280</data>
    </edge>
    <edge source="AUT" target="HUN">
      <data key="d0">68379237</data>
    </edge>
    <edge source="AUT" target="IDN">
      <data key="d0">12495691</data>
    </edge>
    <edge source="AUT" target="IRL">
      <data key="d0">22472495</data>
    </edge>
    <edge source="AUT" target="ISR">
      <data key="d0">14654455</data>
    </edge>
    <edge source="AUT" target="ITA">
      <data key="d0">112482582</data>
    </edge>
    <edge source="AUT" target="CIV">
      <data key="d0">351422</data>
    </edge>
    <edge source="AUT" target="JAM">
      <data key="d0">15466</data>
    </edge>
    <edge source="AUT" target="JPN">
      <data key="d0">65328014</data>
    </edge>
    <edge source="AUT" target="KAZ">
      <data key="d0">6110961</data>
    </edge>
    <edge source="AUT" target="JOR">
      <data key="d0">1645616</data>
    </edge>
    <edge source="AUT" target="KOR">
      <data key="d0">61093204</data>
    </edge>
    <edge source="AUT" target="KGZ">
      <data key="d0">255913</data>
    </edge>
    <edge source="AUT" target="LBN">
      <data key="d0">1314641</data>
    </edge>
    <edge source="AUT" target="LVA">
      <data key="d0">2213606</data>
    </edge>
    <edge source="AUT" target="LTU">
      <data key="d0">2710315</data>
    </edge>
    <edge source="AUT" target="MDG">
      <data key="d0">691256</data>
    </edge>
    <edge source="AUT" target="MWI">
      <data key="d0">77308</data>
    </edge>
    <edge source="AUT" target="MYS">
      <data key="d0">9802227</data>
    </edge>
    <edge source="AUT" target="MRT">
      <data key="d0">337742</data>
    </edge>
    <edge source="AUT" target="MUS">
      <data key="d0">122446</data>
    </edge>
    <edge source="AUT" target="MEX">
      <data key="d0">18913594</data>
    </edge>
    <edge source="AUT" target="MDA">
      <data key="d0">264760</data>
    </edge>
    <edge source="AUT" target="MAR">
      <data key="d0">2513282</data>
    </edge>
    <edge source="AUT" target="MOZ">
      <data key="d0">205079</data>
    </edge>
    <edge source="AUT" target="OMN">
      <data key="d0">2173779</data>
    </edge>
    <edge source="AUT" target="NAM">
      <data key="d0">353089</data>
    </edge>
    <edge source="AUT" target="NLD">
      <data key="d0">41814417</data>
    </edge>
    <edge source="AUT" target="NZL">
      <data key="d0">2686792</data>
    </edge>
    <edge source="AUT" target="NIC">
      <data key="d0">1020021</data>
    </edge>
    <edge source="AUT" target="NER">
      <data key="d0">82453</data>
    </edge>
    <edge source="AUT" target="NOR">
      <data key="d0">12358163</data>
    </edge>
    <edge source="AUT" target="PAK">
      <data key="d0">3140495</data>
    </edge>
    <edge source="AUT" target="PAN">
      <data key="d0">682535</data>
    </edge>
    <edge source="AUT" target="PRY">
      <data key="d0">477507</data>
    </edge>
    <edge source="AUT" target="PER">
      <data key="d0">2309059</data>
    </edge>
    <edge source="AUT" target="PHL">
      <data key="d0">5847690</data>
    </edge>
    <edge source="AUT" target="POL">
      <data key="d0">50612192</data>
    </edge>
    <edge source="AUT" target="PRT">
      <data key="d0">3901998</data>
    </edge>
    <edge source="AUT" target="ROU">
      <data key="d0">30179709</data>
    </edge>
    <edge source="AUT" target="RUS">
      <data key="d0">31654084</data>
    </edge>
    <edge source="AUT" target="SAU">
      <data key="d0">13025776</data>
    </edge>
    <edge source="AUT" target="SEN">
      <data key="d0">3227174</data>
    </edge>
    <edge source="AUT" target="SRB">
      <data key="d0">12840525</data>
    </edge>
    <edge source="AUT" target="IND">
      <data key="d0">42870706</data>
    </edge>
    <edge source="AUT" target="SGP">
      <data key="d0">13274554</data>
    </edge>
    <edge source="AUT" target="SVK">
      <data key="d0">23336297</data>
    </edge>
    <edge source="AUT" target="VNM">
      <data key="d0">7267345</data>
    </edge>
    <edge source="AUT" target="SVN">
      <data key="d0">19797730</data>
    </edge>
    <edge source="AUT" target="ZAF">
      <data key="d0">8666809</data>
    </edge>
    <edge source="AUT" target="ZWE">
      <data key="d0">227833</data>
    </edge>
    <edge source="AUT" target="ESP">
      <data key="d0">31105209</data>
    </edge>
    <edge source="AUT" target="SWE">
      <data key="d0">43903182</data>
    </edge>
    <edge source="AUT" target="CHE">
      <data key="d0">146754812</data>
    </edge>
    <edge source="AUT" target="THA">
      <data key="d0">13287327</data>
    </edge>
    <edge source="AUT" target="ARE">
      <data key="d0">12109456</data>
    </edge>
    <edge source="AUT" target="TUN">
      <data key="d0">1222067</data>
    </edge>
    <edge source="AUT" target="TUR">
      <data key="d0">29478233</data>
    </edge>
    <edge source="AUT" target="UGA">
      <data key="d0">98765</data>
    </edge>
    <edge source="AUT" target="UKR">
      <data key="d0">11196373</data>
    </edge>
    <edge source="AUT" target="MKD">
      <data key="d0">2473495</data>
    </edge>
    <edge source="AUT" target="EGY">
      <data key="d0">7163049</data>
    </edge>
    <edge source="AUT" target="GBR">
      <data key="d0">94090840</data>
    </edge>
    <edge source="AUT" target="TZA">
      <data key="d0">297087</data>
    </edge>
    <edge source="AUT" target="USA">
      <data key="d0">257605161</data>
    </edge>
    <edge source="AUT" target="BFA">
      <data key="d0">34794</data>
    </edge>
    <edge source="AUT" target="URY">
      <data key="d0">764670</data>
    </edge>
    <edge source="BEL" target="ALB">
      <data key="d0">1176044</data>
    </edge>
    <edge source="BEL" target="DZA">
      <data key="d0">18685369</data>
    </edge>
    <edge source="BEL" target="AZE">
      <data key="d0">1005152</data>
    </edge>
    <edge source="BEL" target="ARG">
      <data key="d0">10988539</data>
    </edge>
    <edge source="BEL" target="AUS">
      <data key="d0">61926996</data>
    </edge>
    <edge source="BEL" target="AUT">
      <data key="d0">153884987</data>
    </edge>
    <edge source="BEL" target="ARM">
      <data key="d0">1402353</data>
    </edge>
    <edge source="BEL" target="BOL">
      <data key="d0">429491</data>
    </edge>
    <edge source="BEL" target="BWA">
      <data key="d0">513446</data>
    </edge>
    <edge source="BEL" target="BRA">
      <data key="d0">78045677</data>
    </edge>
    <edge source="BEL" target="BGR">
      <data key="d0">8497860</data>
    </edge>
    <edge source="BEL" target="BDI">
      <data key="d0">1150235</data>
    </edge>
    <edge source="BEL" target="BLR">
      <data key="d0">2909651</data>
    </edge>
    <edge source="BEL" target="KHM">
      <data key="d0">143874</data>
    </edge>
    <edge source="BEL" target="CMR">
      <data key="d0">1844929</data>
    </edge>
    <edge source="BEL" target="CAN">
      <data key="d0">31007321</data>
    </edge>
    <edge source="BEL" target="CAF">
      <data key="d0">757331</data>
    </edge>
    <edge source="BEL" target="LKA">
      <data key="d0">1485565</data>
    </edge>
    <edge source="BEL" target="CHL">
      <data key="d0">14512558</data>
    </edge>
    <edge source="BEL" target="CHN">
      <data key="d0">262318612</data>
    </edge>
    <edge source="BEL" target="COL">
      <data key="d0">20370514</data>
    </edge>
    <edge source="BEL" target="CRI">
      <data key="d0">1408851</data>
    </edge>
    <edge source="BEL" target="HRV">
      <data key="d0">29276641</data>
    </edge>
    <edge source="BEL" target="CZE">
      <data key="d0">75519769</data>
    </edge>
    <edge source="BEL" target="BEN">
      <data key="d0">391467</data>
    </edge>
    <edge source="BEL" target="DNK">
      <data key="d0">111254897</data>
    </edge>
    <edge source="BEL" target="ECU">
      <data key="d0">887863</data>
    </edge>
    <edge source="BEL" target="SLV">
      <data key="d0">306082</data>
    </edge>
    <edge source="BEL" target="ETH">
      <data key="d0">1975109</data>
    </edge>
    <edge source="BEL" target="EST">
      <data key="d0">11915272</data>
    </edge>
    <edge source="BEL" target="FIN">
      <data key="d0">74736251</data>
    </edge>
    <edge source="BEL" target="FRA">
      <data key="d0">1243585637</data>
    </edge>
    <edge source="BEL" target="GEO">
      <data key="d0">3801632</data>
    </edge>
    <edge source="BEL" target="GMB">
      <data key="d0">164320</data>
    </edge>
    <edge source="BEL" target="PSE">
      <data key="d0">347299</data>
    </edge>
    <edge source="BEL" target="DEU">
      <data key="d0">1401600652</data>
    </edge>
    <edge source="BEL" target="GHA">
      <data key="d0">1550539</data>
    </edge>
    <edge source="BEL" target="GRC">
      <data key="d0">62476907</data>
    </edge>
    <edge source="BEL" target="GTM">
      <data key="d0">236868</data>
    </edge>
    <edge source="BEL" target="HND">
      <data key="d0">264101</data>
    </edge>
    <edge source="BEL" target="HKG">
      <data key="d0">19400147</data>
    </edge>
    <edge source="BEL" target="HUN">
      <data key="d0">31772400</data>
    </edge>
    <edge source="BEL" target="IDN">
      <data key="d0">6572796</data>
    </edge>
    <edge source="BEL" target="IRL">
      <data key="d0">52635070</data>
    </edge>
    <edge source="BEL" target="ISR">
      <data key="d0">74924482</data>
    </edge>
    <edge source="BEL" target="ITA">
      <data key="d0">664082049</data>
    </edge>
    <edge source="BEL" target="CIV">
      <data key="d0">8406611</data>
    </edge>
    <edge source="BEL" target="JAM">
      <data key="d0">100136</data>
    </edge>
    <edge source="BEL" target="JPN">
      <data key="d0">293609706</data>
    </edge>
    <edge source="BEL" target="KAZ">
      <data key="d0">10108804</data>
    </edge>
    <edge source="BEL" target="JOR">
      <data key="d0">20080067</data>
    </edge>
    <edge source="BEL" target="KOR">
      <data key="d0">43355365</data>
    </edge>
    <edge source="BEL" target="KGZ">
      <data key="d0">209403</data>
    </edge>
    <edge source="BEL" target="LBN">
      <data key="d0">13237018</data>
    </edge>
    <edge source="BEL" target="LVA">
      <data key="d0">8080102</data>
    </edge>
    <edge source="BEL" target="LTU">
      <data key="d0">14611475</data>
    </edge>
    <edge source="BEL" target="MDG">
      <data key="d0">701313</data>
    </edge>
    <edge source="BEL" target="MWI">
      <data key="d0">451997</data>
    </edge>
    <edge source="BEL" target="MYS">
      <data key="d0">5316473</data>
    </edge>
    <edge source="BEL" target="MRT">
      <data key="d0">1225700</data>
    </edge>
    <edge source="BEL" target="MUS">
      <data key="d0">1240577</data>
    </edge>
    <edge source="BEL" target="MEX">
      <data key="d0">23239932</data>
    </edge>
    <edge source="BEL" target="MDA">
      <data key="d0">624238</data>
    </edge>
    <edge source="BEL" target="MAR">
      <data key="d0">14576675</data>
    </edge>
    <edge source="BEL" target="MOZ">
      <data key="d0">165706</data>
    </edge>
    <edge source="BEL" target="OMN">
      <data key="d0">9015695</data>
    </edge>
    <edge source="BEL" target="NAM">
      <data key="d0">145144</data>
    </edge>
    <edge source="BEL" target="NLD">
      <data key="d0">523552830</data>
    </edge>
    <edge source="BEL" target="NZL">
      <data key="d0">4398798</data>
    </edge>
    <edge source="BEL" target="NIC">
      <data key="d0">99259</data>
    </edge>
    <edge source="BEL" target="NER">
      <data key="d0">1260548</data>
    </edge>
    <edge source="BEL" target="NOR">
      <data key="d0">57442379</data>
    </edge>
    <edge source="BEL" target="PAK">
      <data key="d0">11645639</data>
    </edge>
    <edge source="BEL" target="PAN">
      <data key="d0">2450962</data>
    </edge>
    <edge source="BEL" target="PRY">
      <data key="d0">303859</data>
    </edge>
    <edge source="BEL" target="PER">
      <data key="d0">4231182</data>
    </edge>
    <edge source="BEL" target="PHL">
      <data key="d0">5310492</data>
    </edge>
    <edge source="BEL" target="POL">
      <data key="d0">178175851</data>
    </edge>
    <edge source="BEL" target="PRT">
      <data key="d0">62824672</data>
    </edge>
    <edge source="BEL" target="ROU">
      <data key="d0">43811656</data>
    </edge>
    <edge source="BEL" target="RUS">
      <data key="d0">108610240</data>
    </edge>
    <edge source="BEL" target="SAU">
      <data key="d0">99580631</data>
    </edge>
    <edge source="BEL" target="SEN">
      <data key="d0">2219118</data>
    </edge>
    <edge source="BEL" target="SRB">
      <data key="d0">8155985</data>
    </edge>
    <edge source="BEL" target="IND">
      <data key="d0">51815270</data>
    </edge>
    <edge source="BEL" target="SGP">
      <data key="d0">70090746</data>
    </edge>
    <edge source="BEL" target="SVK">
      <data key="d0">32946652</data>
    </edge>
    <edge source="BEL" target="VNM">
      <data key="d0">4577531</data>
    </edge>
    <edge source="BEL" target="SVN">
      <data key="d0">21696213</data>
    </edge>
    <edge source="BEL" target="ZAF">
      <data key="d0">74733997</data>
    </edge>
    <edge source="BEL" target="ZWE">
      <data key="d0">995824</data>
    </edge>
    <edge source="BEL" target="ESP">
      <data key="d0">499309868</data>
    </edge>
    <edge source="BEL" target="SWE">
      <data key="d0">193012481</data>
    </edge>
    <edge source="BEL" target="CHE">
      <data key="d0">155376413</data>
    </edge>
    <edge source="BEL" target="THA">
      <data key="d0">10839622</data>
    </edge>
    <edge source="BEL" target="TGO">
      <data key="d0">884301</data>
    </edge>
    <edge source="BEL" target="ARE">
      <data key="d0">65261191</data>
    </edge>
    <edge source="BEL" target="TUN">
      <data key="d0">11592188</data>
    </edge>
    <edge source="BEL" target="TUR">
      <data key="d0">169150420</data>
    </edge>
    <edge source="BEL" target="UGA">
      <data key="d0">1890523</data>
    </edge>
    <edge source="BEL" target="UKR">
      <data key="d0">7578138</data>
    </edge>
    <edge source="BEL" target="MKD">
      <data key="d0">2593707</data>
    </edge>
    <edge source="BEL" target="EGY">
      <data key="d0">32065848</data>
    </edge>
    <edge source="BEL" target="GBR">
      <data key="d0">858012097</data>
    </edge>
    <edge source="BEL" target="TZA">
      <data key="d0">3415392</data>
    </edge>
    <edge source="BEL" target="USA">
      <data key="d0">356919490</data>
    </edge>
    <edge source="BEL" target="BFA">
      <data key="d0">1803953</data>
    </edge>
    <edge source="BEL" target="URY">
      <data key="d0">1663628</data>
    </edge>
    <edge source="BOL" target="ARG">
      <data key="d0">76580</data>
    </edge>
    <edge source="BOL" target="AUS">
      <data key="d0">10053</data>
    </edge>
    <edge source="BOL" target="AUT">
      <data key="d0">120193</data>
    </edge>
    <edge source="BOL" target="BRA">
      <data key="d0">125794</data>
    </edge>
    <edge source="BOL" target="CAN">
      <data key="d0">64315</data>
    </edge>
    <edge source="BOL" target="CHL">
      <data key="d0">450835</data>
    </edge>
    <edge source="BOL" target="CHN">
      <data key="d0">719105</data>
    </edge>
    <edge source="BOL" target="COL">
      <data key="d0">3306773</data>
    </edge>
    <edge source="BOL" target="ECU">
      <data key="d0">12762</data>
    </edge>
    <edge source="BOL" target="FRA">
      <data key="d0">64354</data>
    </edge>
    <edge source="BOL" target="DEU">
      <data key="d0">91970</data>
    </edge>
    <edge source="BOL" target="GTM">
      <data key="d0">12308</data>
    </edge>
    <edge source="BOL" target="HND">
      <data key="d0">128661</data>
    </edge>
    <edge source="BOL" target="ITA">
      <data key="d0">298802</data>
    </edge>
    <edge source="BOL" target="KOR">
      <data key="d0">30449</data>
    </edge>
    <edge source="BOL" target="MEX">
      <data key="d0">24468</data>
    </edge>
    <edge source="BOL" target="NLD">
      <data key="d0">48298</data>
    </edge>
    <edge source="BOL" target="PRY">
      <data key="d0">82710</data>
    </edge>
    <edge source="BOL" target="PER">
      <data key="d0">427953</data>
    </edge>
    <edge source="BOL" target="ESP">
      <data key="d0">73410</data>
    </edge>
    <edge source="BOL" target="SWE">
      <data key="d0">233356</data>
    </edge>
    <edge source="BOL" target="CHE">
      <data key="d0">137308</data>
    </edge>
    <edge source="BOL" target="ARE">
      <data key="d0">55000</data>
    </edge>
    <edge source="BOL" target="GBR">
      <data key="d0">406866</data>
    </edge>
    <edge source="BOL" target="USA">
      <data key="d0">1089213</data>
    </edge>
    <edge source="BGR" target="ALB">
      <data key="d0">236649</data>
    </edge>
    <edge source="BGR" target="DZA">
      <data key="d0">383150</data>
    </edge>
    <edge source="BGR" target="AZE">
      <data key="d0">380967</data>
    </edge>
    <edge source="BGR" target="ARG">
      <data key="d0">72197</data>
    </edge>
    <edge source="BGR" target="AUS">
      <data key="d0">216877</data>
    </edge>
    <edge source="BGR" target="AUT">
      <data key="d0">946638</data>
    </edge>
    <edge source="BGR" target="ARM">
      <data key="d0">592045</data>
    </edge>
    <edge source="BGR" target="BEL">
      <data key="d0">5995223</data>
    </edge>
    <edge source="BGR" target="BOL">
      <data key="d0">25768</data>
    </edge>
    <edge source="BGR" target="BRA">
      <data key="d0">1591394</data>
    </edge>
    <edge source="BGR" target="BLR">
      <data key="d0">366565</data>
    </edge>
    <edge source="BGR" target="CMR">
      <data key="d0">40081</data>
    </edge>
    <edge source="BGR" target="CAN">
      <data key="d0">586669</data>
    </edge>
    <edge source="BGR" target="LKA">
      <data key="d0">148958</data>
    </edge>
    <edge source="BGR" target="CHL">
      <data key="d0">682665</data>
    </edge>
    <edge source="BGR" target="CHN">
      <data key="d0">12676077</data>
    </edge>
    <edge source="BGR" target="COL">
      <data key="d0">480223</data>
    </edge>
    <edge source="BGR" target="CRI">
      <data key="d0">392400</data>
    </edge>
    <edge source="BGR" target="HRV">
      <data key="d0">171738</data>
    </edge>
    <edge source="BGR" target="CZE">
      <data key="d0">4535346</data>
    </edge>
    <edge source="BGR" target="DNK">
      <data key="d0">1660009</data>
    </edge>
    <edge source="BGR" target="ECU">
      <data key="d0">433780</data>
    </edge>
    <edge source="BGR" target="SLV">
      <data key="d0">392937</data>
    </edge>
    <edge source="BGR" target="ETH">
      <data key="d0">44613</data>
    </edge>
    <edge source="BGR" target="EST">
      <data key="d0">140067</data>
    </edge>
    <edge source="BGR" target="FIN">
      <data key="d0">29847</data>
    </edge>
    <edge source="BGR" target="FRA">
      <data key="d0">4472800</data>
    </edge>
    <edge source="BGR" target="GEO">
      <data key="d0">689026</data>
    </edge>
    <edge source="BGR" target="DEU">
      <data key="d0">61072441</data>
    </edge>
    <edge source="BGR" target="GHA">
      <data key="d0">18480</data>
    </edge>
    <edge source="BGR" target="GRC">
      <data key="d0">7313507</data>
    </edge>
    <edge source="BGR" target="GTM">
      <data key="d0">71601</data>
    </edge>
    <edge source="BGR" target="HND">
      <data key="d0">289605</data>
    </edge>
    <edge source="BGR" target="HKG">
      <data key="d0">3835420</data>
    </edge>
    <edge source="BGR" target="HUN">
      <data key="d0">1535327</data>
    </edge>
    <edge source="BGR" target="IDN">
      <data key="d0">4443268</data>
    </edge>
    <edge source="BGR" target="IRL">
      <data key="d0">53667</data>
    </edge>
    <edge source="BGR" target="ISR">
      <data key="d0">83598</data>
    </edge>
    <edge source="BGR" target="ITA">
      <data key="d0">18801368</data>
    </edge>
    <edge source="BGR" target="CIV">
      <data key="d0">22224</data>
    </edge>
    <edge source="BGR" target="JAM">
      <data key="d0">46518</data>
    </edge>
    <edge source="BGR" target="JPN">
      <data key="d0">1759670</data>
    </edge>
    <edge source="BGR" target="KAZ">
      <data key="d0">390846</data>
    </edge>
    <edge source="BGR" target="JOR">
      <data key="d0">50617</data>
    </edge>
    <edge source="BGR" target="KOR">
      <data key="d0">1381208</data>
    </edge>
    <edge source="BGR" target="LBN">
      <data key="d0">454650</data>
    </edge>
    <edge source="BGR" target="LVA">
      <data key="d0">196032</data>
    </edge>
    <edge source="BGR" target="LTU">
      <data key="d0">84533</data>
    </edge>
    <edge source="BGR" target="MYS">
      <data key="d0">2692723</data>
    </edge>
    <edge source="BGR" target="MEX">
      <data key="d0">824669</data>
    </edge>
    <edge source="BGR" target="MDA">
      <data key="d0">255246</data>
    </edge>
    <edge source="BGR" target="MAR">
      <data key="d0">729486</data>
    </edge>
    <edge source="BGR" target="OMN">
      <data key="d0">41989</data>
    </edge>
    <edge source="BGR" target="NLD">
      <data key="d0">25701002</data>
    </edge>
    <edge source="BGR" target="NZL">
      <data key="d0">13423</data>
    </edge>
    <edge source="BGR" target="NOR">
      <data key="d0">269913</data>
    </edge>
    <edge source="BGR" target="PAK">
      <data key="d0">264124</data>
    </edge>
    <edge source="BGR" target="PAN">
      <data key="d0">222397</data>
    </edge>
    <edge source="BGR" target="PRY">
      <data key="d0">11195</data>
    </edge>
    <edge source="BGR" target="PER">
      <data key="d0">604678</data>
    </edge>
    <edge source="BGR" target="PHL">
      <data key="d0">1033248</data>
    </edge>
    <edge source="BGR" target="POL">
      <data key="d0">5102319</data>
    </edge>
    <edge source="BGR" target="PRT">
      <data key="d0">737256</data>
    </edge>
    <edge source="BGR" target="ROU">
      <data key="d0">7376887</data>
    </edge>
    <edge source="BGR" target="RUS">
      <data key="d0">3798405</data>
    </edge>
    <edge source="BGR" target="SAU">
      <data key="d0">15700969</data>
    </edge>
    <edge source="BGR" target="SEN">
      <data key="d0">90164</data>
    </edge>
    <edge source="BGR" target="SRB">
      <data key="d0">1922604</data>
    </edge>
    <edge source="BGR" target="IND">
      <data key="d0">14842435</data>
    </edge>
    <edge source="BGR" target="SGP">
      <data key="d0">643198</data>
    </edge>
    <edge source="BGR" target="SVK">
      <data key="d0">1563944</data>
    </edge>
    <edge source="BGR" target="VNM">
      <data key="d0">705053</data>
    </edge>
    <edge source="BGR" target="SVN">
      <data key="d0">304209</data>
    </edge>
    <edge source="BGR" target="ZAF">
      <data key="d0">432958</data>
    </edge>
    <edge source="BGR" target="ZWE">
      <data key="d0">10076</data>
    </edge>
    <edge source="BGR" target="ESP">
      <data key="d0">2485827</data>
    </edge>
    <edge source="BGR" target="SWE">
      <data key="d0">1393004</data>
    </edge>
    <edge source="BGR" target="CHE">
      <data key="d0">1106508</data>
    </edge>
    <edge source="BGR" target="THA">
      <data key="d0">2078899</data>
    </edge>
    <edge source="BGR" target="ARE">
      <data key="d0">3099527</data>
    </edge>
    <edge source="BGR" target="TUN">
      <data key="d0">161119</data>
    </edge>
    <edge source="BGR" target="TUR">
      <data key="d0">6358828</data>
    </edge>
    <edge source="BGR" target="UGA">
      <data key="d0">32032</data>
    </edge>
    <edge source="BGR" target="UKR">
      <data key="d0">1597978</data>
    </edge>
    <edge source="BGR" target="MKD">
      <data key="d0">1531247</data>
    </edge>
    <edge source="BGR" target="EGY">
      <data key="d0">2325960</data>
    </edge>
    <edge source="BGR" target="GBR">
      <data key="d0">8341560</data>
    </edge>
    <edge source="BGR" target="USA">
      <data key="d0">8538098</data>
    </edge>
    <edge source="LKA" target="AUS">
      <data key="d0">387296</data>
    </edge>
    <edge source="LKA" target="AUT">
      <data key="d0">122687</data>
    </edge>
    <edge source="LKA" target="BEL">
      <data key="d0">233522</data>
    </edge>
    <edge source="LKA" target="BRA">
      <data key="d0">608450</data>
    </edge>
    <edge source="LKA" target="CAN">
      <data key="d0">147672</data>
    </edge>
    <edge source="LKA" target="CHN">
      <data key="d0">1932589</data>
    </edge>
    <edge source="LKA" target="DNK">
      <data key="d0">1005380</data>
    </edge>
    <edge source="LKA" target="ETH">
      <data key="d0">84232</data>
    </edge>
    <edge source="LKA" target="FIN">
      <data key="d0">11489</data>
    </edge>
    <edge source="LKA" target="FRA">
      <data key="d0">333892</data>
    </edge>
    <edge source="LKA" target="GEO">
      <data key="d0">629903</data>
    </edge>
    <edge source="LKA" target="DEU">
      <data key="d0">9338707</data>
    </edge>
    <edge source="LKA" target="HKG">
      <data key="d0">397218</data>
    </edge>
    <edge source="LKA" target="HUN">
      <data key="d0">498057</data>
    </edge>
    <edge source="LKA" target="IDN">
      <data key="d0">80811</data>
    </edge>
    <edge source="LKA" target="ISR">
      <data key="d0">12219</data>
    </edge>
    <edge source="LKA" target="ITA">
      <data key="d0">16637</data>
    </edge>
    <edge source="LKA" target="JPN">
      <data key="d0">2220620</data>
    </edge>
    <edge source="LKA" target="KOR">
      <data key="d0">29076</data>
    </edge>
    <edge source="LKA" target="MYS">
      <data key="d0">315329</data>
    </edge>
    <edge source="LKA" target="MEX">
      <data key="d0">699550</data>
    </edge>
    <edge source="LKA" target="NLD">
      <data key="d0">28351</data>
    </edge>
    <edge source="LKA" target="NZL">
      <data key="d0">23574</data>
    </edge>
    <edge source="LKA" target="NOR">
      <data key="d0">43945</data>
    </edge>
    <edge source="LKA" target="PAK">
      <data key="d0">34365</data>
    </edge>
    <edge source="LKA" target="PHL">
      <data key="d0">24264</data>
    </edge>
    <edge source="LKA" target="POL">
      <data key="d0">275694</data>
    </edge>
    <edge source="LKA" target="IND">
      <data key="d0">1560804</data>
    </edge>
    <edge source="LKA" target="SGP">
      <data key="d0">967793</data>
    </edge>
    <edge source="LKA" target="VNM">
      <data key="d0">198859</data>
    </edge>
    <edge source="LKA" target="ZAF">
      <data key="d0">16857</data>
    </edge>
    <edge source="LKA" target="SWE">
      <data key="d0">644573</data>
    </edge>
    <edge source="LKA" target="CHE">
      <data key="d0">3891883</data>
    </edge>
    <edge source="LKA" target="THA">
      <data key="d0">474214</data>
    </edge>
    <edge source="LKA" target="ARE">
      <data key="d0">40538</data>
    </edge>
    <edge source="LKA" target="TUR">
      <data key="d0">469653</data>
    </edge>
    <edge source="LKA" target="GBR">
      <data key="d0">6334052</data>
    </edge>
    <edge source="LKA" target="USA">
      <data key="d0">9529424</data>
    </edge>
    <edge source="CHL" target="ARG">
      <data key="d0">2980337</data>
    </edge>
    <edge source="CHL" target="AUS">
      <data key="d0">497646</data>
    </edge>
    <edge source="CHL" target="AUT">
      <data key="d0">188730</data>
    </edge>
    <edge source="CHL" target="BEL">
      <data key="d0">199697</data>
    </edge>
    <edge source="CHL" target="BOL">
      <data key="d0">2634368</data>
    </edge>
    <edge source="CHL" target="BRA">
      <data key="d0">840519</data>
    </edge>
    <edge source="CHL" target="CAN">
      <data key="d0">706378</data>
    </edge>
    <edge source="CHL" target="CHN">
      <data key="d0">837916</data>
    </edge>
    <edge source="CHL" target="COL">
      <data key="d0">1913603</data>
    </edge>
    <edge source="CHL" target="CRI">
      <data key="d0">76202</data>
    </edge>
    <edge source="CHL" target="DNK">
      <data key="d0">20364</data>
    </edge>
    <edge source="CHL" target="ECU">
      <data key="d0">271669</data>
    </edge>
    <edge source="CHL" target="SLV">
      <data key="d0">11610</data>
    </edge>
    <edge source="CHL" target="FIN">
      <data key="d0">67156</data>
    </edge>
    <edge source="CHL" target="FRA">
      <data key="d0">1651579</data>
    </edge>
    <edge source="CHL" target="DEU">
      <data key="d0">3459153</data>
    </edge>
    <edge source="CHL" target="GTM">
      <data key="d0">44711</data>
    </edge>
    <edge source="CHL" target="HND">
      <data key="d0">65085</data>
    </edge>
    <edge source="CHL" target="HKG">
      <data key="d0">69352</data>
    </edge>
    <edge source="CHL" target="ITA">
      <data key="d0">335833</data>
    </edge>
    <edge source="CHL" target="JPN">
      <data key="d0">112417</data>
    </edge>
    <edge source="CHL" target="MEX">
      <data key="d0">529446</data>
    </edge>
    <edge source="CHL" target="NLD">
      <data key="d0">533395</data>
    </edge>
    <edge source="CHL" target="NZL">
      <data key="d0">13188</data>
    </edge>
    <edge source="CHL" target="NOR">
      <data key="d0">107277</data>
    </edge>
    <edge source="CHL" target="PAK">
      <data key="d0">17537</data>
    </edge>
    <edge source="CHL" target="PAN">
      <data key="d0">38268</data>
    </edge>
    <edge source="CHL" target="PRY">
      <data key="d0">727671</data>
    </edge>
    <edge source="CHL" target="PER">
      <data key="d0">3975848</data>
    </edge>
    <edge source="CHL" target="POL">
      <data key="d0">224100</data>
    </edge>
    <edge source="CHL" target="SGP">
      <data key="d0">15581</data>
    </edge>
    <edge source="CHL" target="ESP">
      <data key="d0">190452</data>
    </edge>
    <edge source="CHL" target="SWE">
      <data key="d0">126653</data>
    </edge>
    <edge source="CHL" target="CHE">
      <data key="d0">237055</data>
    </edge>
    <edge source="CHL" target="GBR">
      <data key="d0">59230</data>
    </edge>
    <edge source="CHL" target="USA">
      <data key="d0">7302611</data>
    </edge>
    <edge source="CHL" target="URY">
      <data key="d0">524877</data>
    </edge>
    <edge source="COL" target="DZA">
      <data key="d0">60713</data>
    </edge>
    <edge source="COL" target="ARG">
      <data key="d0">3414713</data>
    </edge>
    <edge source="COL" target="AUT">
      <data key="d0">32362</data>
    </edge>
    <edge source="COL" target="BOL">
      <data key="d0">470560</data>
    </edge>
    <edge source="COL" target="BRA">
      <data key="d0">8215980</data>
    </edge>
    <edge source="COL" target="CAN">
      <data key="d0">211353</data>
    </edge>
    <edge source="COL" target="CHL">
      <data key="d0">2019689</data>
    </edge>
    <edge source="COL" target="CHN">
      <data key="d0">289373</data>
    </edge>
    <edge source="COL" target="CRI">
      <data key="d0">320049</data>
    </edge>
    <edge source="COL" target="DNK">
      <data key="d0">53864</data>
    </edge>
    <edge source="COL" target="ECU">
      <data key="d0">6563844</data>
    </edge>
    <edge source="COL" target="SLV">
      <data key="d0">968774</data>
    </edge>
    <edge source="COL" target="FIN">
      <data key="d0">46677</data>
    </edge>
    <edge source="COL" target="FRA">
      <data key="d0">1721495</data>
    </edge>
    <edge source="COL" target="DEU">
      <data key="d0">2706929</data>
    </edge>
    <edge source="COL" target="GTM">
      <data key="d0">519157</data>
    </edge>
    <edge source="COL" target="HND">
      <data key="d0">185945</data>
    </edge>
    <edge source="COL" target="IDN">
      <data key="d0">286852</data>
    </edge>
    <edge source="COL" target="ISR">
      <data key="d0">800531</data>
    </edge>
    <edge source="COL" target="ITA">
      <data key="d0">104856</data>
    </edge>
    <edge source="COL" target="CIV">
      <data key="d0">522453</data>
    </edge>
    <edge source="COL" target="JAM">
      <data key="d0">24223</data>
    </edge>
    <edge source="COL" target="JPN">
      <data key="d0">34495</data>
    </edge>
    <edge source="COL" target="KAZ">
      <data key="d0">195757</data>
    </edge>
    <edge source="COL" target="KOR">
      <data key="d0">130569</data>
    </edge>
    <edge source="COL" target="MEX">
      <data key="d0">4712302</data>
    </edge>
    <edge source="COL" target="OMN">
      <data key="d0">57297</data>
    </edge>
    <edge source="COL" target="NLD">
      <data key="d0">121445</data>
    </edge>
    <edge source="COL" target="NIC">
      <data key="d0">106865</data>
    </edge>
    <edge source="COL" target="NOR">
      <data key="d0">265045</data>
    </edge>
    <edge source="COL" target="PAK">
      <data key="d0">84113</data>
    </edge>
    <edge source="COL" target="PAN">
      <data key="d0">1884336</data>
    </edge>
    <edge source="COL" target="PRY">
      <data key="d0">17930</data>
    </edge>
    <edge source="COL" target="PER">
      <data key="d0">7727242</data>
    </edge>
    <edge source="COL" target="RUS">
      <data key="d0">2138843</data>
    </edge>
    <edge source="COL" target="SAU">
      <data key="d0">413686</data>
    </edge>
    <edge source="COL" target="IND">
      <data key="d0">285126</data>
    </edge>
    <edge source="COL" target="VNM">
      <data key="d0">12703</data>
    </edge>
    <edge source="COL" target="ESP">
      <data key="d0">83203</data>
    </edge>
    <edge source="COL" target="SWE">
      <data key="d0">11292</data>
    </edge>
    <edge source="COL" target="CHE">
      <data key="d0">218646</data>
    </edge>
    <edge source="COL" target="ARE">
      <data key="d0">1038976</data>
    </edge>
    <edge source="COL" target="TUN">
      <data key="d0">20478</data>
    </edge>
    <edge source="COL" target="TUR">
      <data key="d0">129603</data>
    </edge>
    <edge source="COL" target="EGY">
      <data key="d0">90120</data>
    </edge>
    <edge source="COL" target="GBR">
      <data key="d0">479347</data>
    </edge>
    <edge source="COL" target="USA">
      <data key="d0">11710707</data>
    </edge>
    <edge source="COL" target="URY">
      <data key="d0">323344</data>
    </edge>
    <edge source="CRI" target="ARG">
      <data key="d0">826559</data>
    </edge>
    <edge source="CRI" target="AUS">
      <data key="d0">2171101</data>
    </edge>
    <edge source="CRI" target="AUT">
      <data key="d0">316639</data>
    </edge>
    <edge source="CRI" target="BEL">
      <data key="d0">148207900</data>
    </edge>
    <edge source="CRI" target="BOL">
      <data key="d0">18840</data>
    </edge>
    <edge source="CRI" target="BRA">
      <data key="d0">2922526</data>
    </edge>
    <edge source="CRI" target="CMR">
      <data key="d0">14351</data>
    </edge>
    <edge source="CRI" target="CAN">
      <data key="d0">12839373</data>
    </edge>
    <edge source="CRI" target="CHL">
      <data key="d0">143713</data>
    </edge>
    <edge source="CRI" target="CHN">
      <data key="d0">1197466</data>
    </edge>
    <edge source="CRI" target="COL">
      <data key="d0">9718833</data>
    </edge>
    <edge source="CRI" target="DNK">
      <data key="d0">11748</data>
    </edge>
    <edge source="CRI" target="ECU">
      <data key="d0">563987</data>
    </edge>
    <edge source="CRI" target="SLV">
      <data key="d0">653286</data>
    </edge>
    <edge source="CRI" target="FRA">
      <data key="d0">81568</data>
    </edge>
    <edge source="CRI" target="DEU">
      <data key="d0">5744624</data>
    </edge>
    <edge source="CRI" target="GTM">
      <data key="d0">1342283</data>
    </edge>
    <edge source="CRI" target="HND">
      <data key="d0">435396</data>
    </edge>
    <edge source="CRI" target="HKG">
      <data key="d0">13912463</data>
    </edge>
    <edge source="CRI" target="HUN">
      <data key="d0">11751</data>
    </edge>
    <edge source="CRI" target="IRL">
      <data key="d0">59073942</data>
    </edge>
    <edge source="CRI" target="ITA">
      <data key="d0">9084529</data>
    </edge>
    <edge source="CRI" target="JAM">
      <data key="d0">549597</data>
    </edge>
    <edge source="CRI" target="JPN">
      <data key="d0">68553724</data>
    </edge>
    <edge source="CRI" target="KOR">
      <data key="d0">305227</data>
    </edge>
    <edge source="CRI" target="LTU">
      <data key="d0">284666</data>
    </edge>
    <edge source="CRI" target="MYS">
      <data key="d0">89919</data>
    </edge>
    <edge source="CRI" target="MEX">
      <data key="d0">3466609</data>
    </edge>
    <edge source="CRI" target="NLD">
      <data key="d0">117640521</data>
    </edge>
    <edge source="CRI" target="NZL">
      <data key="d0">19720</data>
    </edge>
    <edge source="CRI" target="NIC">
      <data key="d0">758278</data>
    </edge>
    <edge source="CRI" target="NOR">
      <data key="d0">15640</data>
    </edge>
    <edge source="CRI" target="PAN">
      <data key="d0">2589081</data>
    </edge>
    <edge source="CRI" target="PRY">
      <data key="d0">77835</data>
    </edge>
    <edge source="CRI" target="PER">
      <data key="d0">1774077</data>
    </edge>
    <edge source="CRI" target="PHL">
      <data key="d0">1544211</data>
    </edge>
    <edge source="CRI" target="PRT">
      <data key="d0">251835</data>
    </edge>
    <edge source="CRI" target="IND">
      <data key="d0">488100</data>
    </edge>
    <edge source="CRI" target="SGP">
      <data key="d0">2784922</data>
    </edge>
    <edge source="CRI" target="VNM">
      <data key="d0">50259</data>
    </edge>
    <edge source="CRI" target="ZAF">
      <data key="d0">18594</data>
    </edge>
    <edge source="CRI" target="ESP">
      <data key="d0">54885</data>
    </edge>
    <edge source="CRI" target="CHE">
      <data key="d0">449032</data>
    </edge>
    <edge source="CRI" target="THA">
      <data key="d0">13260</data>
    </edge>
    <edge source="CRI" target="ARE">
      <data key="d0">100028</data>
    </edge>
    <edge source="CRI" target="TUR">
      <data key="d0">354491</data>
    </edge>
    <edge source="CRI" target="GBR">
      <data key="d0">1035464</data>
    </edge>
    <edge source="CRI" target="USA">
      <data key="d0">1398086688</data>
    </edge>
    <edge source="CRI" target="URY">
      <data key="d0">655657</data>
    </edge>
    <edge source="CZE" target="ALB">
      <data key="d0">396459</data>
    </edge>
    <edge source="CZE" target="DZA">
      <data key="d0">1989644</data>
    </edge>
    <edge source="CZE" target="AZE">
      <data key="d0">700994</data>
    </edge>
    <edge source="CZE" target="ARG">
      <data key="d0">2673296</data>
    </edge>
    <edge source="CZE" target="AUS">
      <data key="d0">10471544</data>
    </edge>
    <edge source="CZE" target="AUT">
      <data key="d0">62559822</data>
    </edge>
    <edge source="CZE" target="ARM">
      <data key="d0">147732</data>
    </edge>
    <edge source="CZE" target="BEL">
      <data key="d0">77372612</data>
    </edge>
    <edge source="CZE" target="BOL">
      <data key="d0">210723</data>
    </edge>
    <edge source="CZE" target="BRA">
      <data key="d0">11540585</data>
    </edge>
    <edge source="CZE" target="BGR">
      <data key="d0">16091558</data>
    </edge>
    <edge source="CZE" target="BLR">
      <data key="d0">3635675</data>
    </edge>
    <edge source="CZE" target="KHM">
      <data key="d0">20901</data>
    </edge>
    <edge source="CZE" target="CAN">
      <data key="d0">5902442</data>
    </edge>
    <edge source="CZE" target="CAF">
      <data key="d0">19971</data>
    </edge>
    <edge source="CZE" target="LKA">
      <data key="d0">257805</data>
    </edge>
    <edge source="CZE" target="CHL">
      <data key="d0">4160854</data>
    </edge>
    <edge source="CZE" target="CHN">
      <data key="d0">153808005</data>
    </edge>
    <edge source="CZE" target="COL">
      <data key="d0">1254360</data>
    </edge>
    <edge source="CZE" target="CRI">
      <data key="d0">368922</data>
    </edge>
    <edge source="CZE" target="HRV">
      <data key="d0">3491971</data>
    </edge>
    <edge source="CZE" target="DNK">
      <data key="d0">14942778</data>
    </edge>
    <edge source="CZE" target="ECU">
      <data key="d0">526078</data>
    </edge>
    <edge source="CZE" target="SLV">
      <data key="d0">699749</data>
    </edge>
    <edge source="CZE" target="ETH">
      <data key="d0">161780</data>
    </edge>
    <edge source="CZE" target="EST">
      <data key="d0">2462981</data>
    </edge>
    <edge source="CZE" target="FIN">
      <data key="d0">8639235</data>
    </edge>
    <edge source="CZE" target="FRA">
      <data key="d0">215087636</data>
    </edge>
    <edge source="CZE" target="GEO">
      <data key="d0">1924768</data>
    </edge>
    <edge source="CZE" target="PSE">
      <data key="d0">28059</data>
    </edge>
    <edge source="CZE" target="DEU">
      <data key="d0">680551481</data>
    </edge>
    <edge source="CZE" target="GHA">
      <data key="d0">738311</data>
    </edge>
    <edge source="CZE" target="GRC">
      <data key="d0">2181252</data>
    </edge>
    <edge source="CZE" target="GTM">
      <data key="d0">127133</data>
    </edge>
    <edge source="CZE" target="HND">
      <data key="d0">53564</data>
    </edge>
    <edge source="CZE" target="HKG">
      <data key="d0">6406840</data>
    </edge>
    <edge source="CZE" target="HUN">
      <data key="d0">32496438</data>
    </edge>
    <edge source="CZE" target="IDN">
      <data key="d0">3972201</data>
    </edge>
    <edge source="CZE" target="IRL">
      <data key="d0">2722165</data>
    </edge>
    <edge source="CZE" target="ISR">
      <data key="d0">40368651</data>
    </edge>
    <edge source="CZE" target="ITA">
      <data key="d0">67640400</data>
    </edge>
    <edge source="CZE" target="CIV">
      <data key="d0">69171</data>
    </edge>
    <edge source="CZE" target="JPN">
      <data key="d0">50420712</data>
    </edge>
    <edge source="CZE" target="KAZ">
      <data key="d0">4385478</data>
    </edge>
    <edge source="CZE" target="JOR">
      <data key="d0">291522</data>
    </edge>
    <edge source="CZE" target="KOR">
      <data key="d0">70551583</data>
    </edge>
    <edge source="CZE" target="KGZ">
      <data key="d0">15853</data>
    </edge>
    <edge source="CZE" target="LBN">
      <data key="d0">1934405</data>
    </edge>
    <edge source="CZE" target="LVA">
      <data key="d0">2554838</data>
    </edge>
    <edge source="CZE" target="LTU">
      <data key="d0">7925721</data>
    </edge>
    <edge source="CZE" target="MYS">
      <data key="d0">11736369</data>
    </edge>
    <edge source="CZE" target="MUS">
      <data key="d0">172780</data>
    </edge>
    <edge source="CZE" target="MEX">
      <data key="d0">14693610</data>
    </edge>
    <edge source="CZE" target="MDA">
      <data key="d0">584103</data>
    </edge>
    <edge source="CZE" target="MAR">
      <data key="d0">1092021</data>
    </edge>
    <edge source="CZE" target="OMN">
      <data key="d0">2623886</data>
    </edge>
    <edge source="CZE" target="NAM">
      <data key="d0">36422</data>
    </edge>
    <edge source="CZE" target="NLD">
      <data key="d0">74087950</data>
    </edge>
    <edge source="CZE" target="NZL">
      <data key="d0">516235</data>
    </edge>
    <edge source="CZE" target="NIC">
      <data key="d0">117882</data>
    </edge>
    <edge source="CZE" target="NOR">
      <data key="d0">6224656</data>
    </edge>
    <edge source="CZE" target="PAK">
      <data key="d0">5598334</data>
    </edge>
    <edge source="CZE" target="PAN">
      <data key="d0">267787</data>
    </edge>
    <edge source="CZE" target="PRY">
      <data key="d0">81688</data>
    </edge>
    <edge source="CZE" target="PER">
      <data key="d0">1219344</data>
    </edge>
    <edge source="CZE" target="PHL">
      <data key="d0">2808854</data>
    </edge>
    <edge source="CZE" target="POL">
      <data key="d0">50142802</data>
    </edge>
    <edge source="CZE" target="PRT">
      <data key="d0">4680567</data>
    </edge>
    <edge source="CZE" target="ROU">
      <data key="d0">16397885</data>
    </edge>
    <edge source="CZE" target="RUS">
      <data key="d0">71678607</data>
    </edge>
    <edge source="CZE" target="SAU">
      <data key="d0">8613084</data>
    </edge>
    <edge source="CZE" target="SEN">
      <data key="d0">62948</data>
    </edge>
    <edge source="CZE" target="SRB">
      <data key="d0">3182981</data>
    </edge>
    <edge source="CZE" target="IND">
      <data key="d0">22280317</data>
    </edge>
    <edge source="CZE" target="SGP">
      <data key="d0">16919151</data>
    </edge>
    <edge source="CZE" target="SVK">
      <data key="d0">129262405</data>
    </edge>
    <edge source="CZE" target="VNM">
      <data key="d0">3283311</data>
    </edge>
    <edge source="CZE" target="SVN">
      <data key="d0">4156514</data>
    </edge>
    <edge source="CZE" target="ZAF">
      <data key="d0">4944067</data>
    </edge>
    <edge source="CZE" target="ZWE">
      <data key="d0">35850</data>
    </edge>
    <edge source="CZE" target="ESP">
      <data key="d0">55118121</data>
    </edge>
    <edge source="CZE" target="SWE">
      <data key="d0">43020053</data>
    </edge>
    <edge source="CZE" target="CHE">
      <data key="d0">45225896</data>
    </edge>
    <edge source="CZE" target="THA">
      <data key="d0">3526763</data>
    </edge>
    <edge source="CZE" target="TGO">
      <data key="d0">86190</data>
    </edge>
    <edge source="CZE" target="ARE">
      <data key="d0">15795431</data>
    </edge>
    <edge source="CZE" target="TUN">
      <data key="d0">856933</data>
    </edge>
    <edge source="CZE" target="TUR">
      <data key="d0">61602062</data>
    </edge>
    <edge source="CZE" target="UGA">
      <data key="d0">190781</data>
    </edge>
    <edge source="CZE" target="UKR">
      <data key="d0">27720875</data>
    </edge>
    <edge source="CZE" target="MKD">
      <data key="d0">471707</data>
    </edge>
    <edge source="CZE" target="EGY">
      <data key="d0">5682533</data>
    </edge>
    <edge source="CZE" target="GBR">
      <data key="d0">112347315</data>
    </edge>
    <edge source="CZE" target="TZA">
      <data key="d0">173066</data>
    </edge>
    <edge source="CZE" target="USA">
      <data key="d0">161962916</data>
    </edge>
    <edge source="CZE" target="URY">
      <data key="d0">379963</data>
    </edge>
    <edge source="DNK" target="ALB">
      <data key="d0">61358</data>
    </edge>
    <edge source="DNK" target="DZA">
      <data key="d0">1147725</data>
    </edge>
    <edge source="DNK" target="AZE">
      <data key="d0">502531</data>
    </edge>
    <edge source="DNK" target="ARG">
      <data key="d0">6944652</data>
    </edge>
    <edge source="DNK" target="AUS">
      <data key="d0">53691120</data>
    </edge>
    <edge source="DNK" target="AUT">
      <data key="d0">23862834</data>
    </edge>
    <edge source="DNK" target="ARM">
      <data key="d0">43435</data>
    </edge>
    <edge source="DNK" target="BEL">
      <data key="d0">24758375</data>
    </edge>
    <edge source="DNK" target="BOL">
      <data key="d0">505638</data>
    </edge>
    <edge source="DNK" target="BWA">
      <data key="d0">21609</data>
    </edge>
    <edge source="DNK" target="BRA">
      <data key="d0">19635915</data>
    </edge>
    <edge source="DNK" target="BGR">
      <data key="d0">2563464</data>
    </edge>
    <edge source="DNK" target="BLR">
      <data key="d0">1398455</data>
    </edge>
    <edge source="DNK" target="KHM">
      <data key="d0">78458</data>
    </edge>
    <edge source="DNK" target="CMR">
      <data key="d0">27219</data>
    </edge>
    <edge source="DNK" target="CAN">
      <data key="d0">27151759</data>
    </edge>
    <edge source="DNK" target="LKA">
      <data key="d0">1684392</data>
    </edge>
    <edge source="DNK" target="CHL">
      <data key="d0">10109342</data>
    </edge>
    <edge source="DNK" target="CHN">
      <data key="d0">181062446</data>
    </edge>
    <edge source="DNK" target="COL">
      <data key="d0">4753228</data>
    </edge>
    <edge source="DNK" target="CRI">
      <data key="d0">786640</data>
    </edge>
    <edge source="DNK" target="HRV">
      <data key="d0">5638145</data>
    </edge>
    <edge source="DNK" target="CZE">
      <data key="d0">13130683</data>
    </edge>
    <edge source="DNK" target="BEN">
      <data key="d0">12235</data>
    </edge>
    <edge source="DNK" target="ECU">
      <data key="d0">1271699</data>
    </edge>
    <edge source="DNK" target="SLV">
      <data key="d0">172093</data>
    </edge>
    <edge source="DNK" target="ETH">
      <data key="d0">132567</data>
    </edge>
    <edge source="DNK" target="EST">
      <data key="d0">6495973</data>
    </edge>
    <edge source="DNK" target="FIN">
      <data key="d0">53321604</data>
    </edge>
    <edge source="DNK" target="FRA">
      <data key="d0">103605991</data>
    </edge>
    <edge source="DNK" target="GEO">
      <data key="d0">278501</data>
    </edge>
    <edge source="DNK" target="PSE">
      <data key="d0">13718</data>
    </edge>
    <edge source="DNK" target="DEU">
      <data key="d0">349583640</data>
    </edge>
    <edge source="DNK" target="GHA">
      <data key="d0">568436</data>
    </edge>
    <edge source="DNK" target="GRC">
      <data key="d0">6669889</data>
    </edge>
    <edge source="DNK" target="GTM">
      <data key="d0">334819</data>
    </edge>
    <edge source="DNK" target="HND">
      <data key="d0">81883</data>
    </edge>
    <edge source="DNK" target="HKG">
      <data key="d0">55193168</data>
    </edge>
    <edge source="DNK" target="HUN">
      <data key="d0">8778007</data>
    </edge>
    <edge source="DNK" target="IDN">
      <data key="d0">3689894</data>
    </edge>
    <edge source="DNK" target="IRL">
      <data key="d0">6054480</data>
    </edge>
    <edge source="DNK" target="ISR">
      <data key="d0">8303271</data>
    </edge>
    <edge source="DNK" target="ITA">
      <data key="d0">68421741</data>
    </edge>
    <edge source="DNK" target="CIV">
      <data key="d0">66089</data>
    </edge>
    <edge source="DNK" target="JAM">
      <data key="d0">88005</data>
    </edge>
    <edge source="DNK" target="JPN">
      <data key="d0">77622243</data>
    </edge>
    <edge source="DNK" target="KAZ">
      <data key="d0">2676177</data>
    </edge>
    <edge source="DNK" target="JOR">
      <data key="d0">1076578</data>
    </edge>
    <edge source="DNK" target="KOR">
      <data key="d0">38829011</data>
    </edge>
    <edge source="DNK" target="KGZ">
      <data key="d0">12520</data>
    </edge>
    <edge source="DNK" target="LBN">
      <data key="d0">1536018</data>
    </edge>
    <edge source="DNK" target="LVA">
      <data key="d0">7097970</data>
    </edge>
    <edge source="DNK" target="LTU">
      <data key="d0">9411780</data>
    </edge>
    <edge source="DNK" target="MDG">
      <data key="d0">20397</data>
    </edge>
    <edge source="DNK" target="MYS">
      <data key="d0">9022620</data>
    </edge>
    <edge source="DNK" target="MRT">
      <data key="d0">22143</data>
    </edge>
    <edge source="DNK" target="MUS">
      <data key="d0">125946</data>
    </edge>
    <edge source="DNK" target="MEX">
      <data key="d0">17090683</data>
    </edge>
    <edge source="DNK" target="MDA">
      <data key="d0">262934</data>
    </edge>
    <edge source="DNK" target="MAR">
      <data key="d0">540461</data>
    </edge>
    <edge source="DNK" target="MOZ">
      <data key="d0">37185</data>
    </edge>
    <edge source="DNK" target="OMN">
      <data key="d0">1561016</data>
    </edge>
    <edge source="DNK" target="NLD">
      <data key="d0">81364716</data>
    </edge>
    <edge source="DNK" target="NZL">
      <data key="d0">6230877</data>
    </edge>
    <edge source="DNK" target="NIC">
      <data key="d0">239243</data>
    </edge>
    <edge source="DNK" target="NOR">
      <data key="d0">110549670</data>
    </edge>
    <edge source="DNK" target="PAK">
      <data key="d0">1789812</data>
    </edge>
    <edge source="DNK" target="PAN">
      <data key="d0">1471902</data>
    </edge>
    <edge source="DNK" target="PRY">
      <data key="d0">457357</data>
    </edge>
    <edge source="DNK" target="PER">
      <data key="d0">2661303</data>
    </edge>
    <edge source="DNK" target="PHL">
      <data key="d0">2471720</data>
    </edge>
    <edge source="DNK" target="POL">
      <data key="d0">50720685</data>
    </edge>
    <edge source="DNK" target="PRT">
      <data key="d0">4545896</data>
    </edge>
    <edge source="DNK" target="ROU">
      <data key="d0">10643634</data>
    </edge>
    <edge source="DNK" target="RUS">
      <data key="d0">36987552</data>
    </edge>
    <edge source="DNK" target="SAU">
      <data key="d0">7379417</data>
    </edge>
    <edge source="DNK" target="SEN">
      <data key="d0">198609</data>
    </edge>
    <edge source="DNK" target="SRB">
      <data key="d0">3700398</data>
    </edge>
    <edge source="DNK" target="IND">
      <data key="d0">26188772</data>
    </edge>
    <edge source="DNK" target="SGP">
      <data key="d0">39503151</data>
    </edge>
    <edge source="DNK" target="SVK">
      <data key="d0">3417019</data>
    </edge>
    <edge source="DNK" target="VNM">
      <data key="d0">5045395</data>
    </edge>
    <edge source="DNK" target="SVN">
      <data key="d0">4512851</data>
    </edge>
    <edge source="DNK" target="ZAF">
      <data key="d0">12147188</data>
    </edge>
    <edge source="DNK" target="ZWE">
      <data key="d0">17507</data>
    </edge>
    <edge source="DNK" target="ESP">
      <data key="d0">49404495</data>
    </edge>
    <edge source="DNK" target="SWE">
      <data key="d0">162415473</data>
    </edge>
    <edge source="DNK" target="CHE">
      <data key="d0">41753098</data>
    </edge>
    <edge source="DNK" target="THA">
      <data key="d0">10064009</data>
    </edge>
    <edge source="DNK" target="TGO">
      <data key="d0">66040</data>
    </edge>
    <edge source="DNK" target="ARE">
      <data key="d0">17931523</data>
    </edge>
    <edge source="DNK" target="TUN">
      <data key="d0">496572</data>
    </edge>
    <edge source="DNK" target="TUR">
      <data key="d0">26552685</data>
    </edge>
    <edge source="DNK" target="UGA">
      <data key="d0">418740</data>
    </edge>
    <edge source="DNK" target="UKR">
      <data key="d0">6960170</data>
    </edge>
    <edge source="DNK" target="MKD">
      <data key="d0">143137</data>
    </edge>
    <edge source="DNK" target="EGY">
      <data key="d0">3655067</data>
    </edge>
    <edge source="DNK" target="GBR">
      <data key="d0">110981431</data>
    </edge>
    <edge source="DNK" target="TZA">
      <data key="d0">472315</data>
    </edge>
    <edge source="DNK" target="USA">
      <data key="d0">356901826</data>
    </edge>
    <edge source="DNK" target="BFA">
      <data key="d0">12884</data>
    </edge>
    <edge source="DNK" target="URY">
      <data key="d0">1804801</data>
    </edge>
    <edge source="ECU" target="ARG">
      <data key="d0">268867</data>
    </edge>
    <edge source="ECU" target="AUS">
      <data key="d0">24683</data>
    </edge>
    <edge source="ECU" target="BOL">
      <data key="d0">61205</data>
    </edge>
    <edge source="ECU" target="BRA">
      <data key="d0">266407</data>
    </edge>
    <edge source="ECU" target="CAN">
      <data key="d0">27565</data>
    </edge>
    <edge source="ECU" target="CHL">
      <data key="d0">339752</data>
    </edge>
    <edge source="ECU" target="CHN">
      <data key="d0">26043</data>
    </edge>
    <edge source="ECU" target="COL">
      <data key="d0">1140328</data>
    </edge>
    <edge source="ECU" target="SLV">
      <data key="d0">14679</data>
    </edge>
    <edge source="ECU" target="FRA">
      <data key="d0">139758</data>
    </edge>
    <edge source="ECU" target="DEU">
      <data key="d0">688930</data>
    </edge>
    <edge source="ECU" target="GTM">
      <data key="d0">27653</data>
    </edge>
    <edge source="ECU" target="JPN">
      <data key="d0">58268</data>
    </edge>
    <edge source="ECU" target="MEX">
      <data key="d0">1079765</data>
    </edge>
    <edge source="ECU" target="NLD">
      <data key="d0">128752</data>
    </edge>
    <edge source="ECU" target="NOR">
      <data key="d0">64696</data>
    </edge>
    <edge source="ECU" target="PAN">
      <data key="d0">13729</data>
    </edge>
    <edge source="ECU" target="PER">
      <data key="d0">458913</data>
    </edge>
    <edge source="ECU" target="RUS">
      <data key="d0">84050</data>
    </edge>
    <edge source="ECU" target="SAU">
      <data key="d0">47040</data>
    </edge>
    <edge source="ECU" target="IND">
      <data key="d0">236023</data>
    </edge>
    <edge source="ECU" target="SGP">
      <data key="d0">35896</data>
    </edge>
    <edge source="ECU" target="VNM">
      <data key="d0">27367</data>
    </edge>
    <edge source="ECU" target="ESP">
      <data key="d0">890349</data>
    </edge>
    <edge source="ECU" target="CHE">
      <data key="d0">102689</data>
    </edge>
    <edge source="ECU" target="THA">
      <data key="d0">257838</data>
    </edge>
    <edge source="ECU" target="ARE">
      <data key="d0">446779</data>
    </edge>
    <edge source="ECU" target="EGY">
      <data key="d0">236004</data>
    </edge>
    <edge source="ECU" target="GBR">
      <data key="d0">86098</data>
    </edge>
    <edge source="ECU" target="USA">
      <data key="d0">5810024</data>
    </edge>
    <edge source="SLV" target="COL">
      <data key="d0">14062</data>
    </edge>
    <edge source="SLV" target="CRI">
      <data key="d0">207001</data>
    </edge>
    <edge source="SLV" target="CZE">
      <data key="d0">69483</data>
    </edge>
    <edge source="SLV" target="DEU">
      <data key="d0">114247</data>
    </edge>
    <edge source="SLV" target="GTM">
      <data key="d0">618928</data>
    </edge>
    <edge source="SLV" target="HND">
      <data key="d0">781810</data>
    </edge>
    <edge source="SLV" target="ITA">
      <data key="d0">26616</data>
    </edge>
    <edge source="SLV" target="JAM">
      <data key="d0">16618</data>
    </edge>
    <edge source="SLV" target="MYS">
      <data key="d0">37500</data>
    </edge>
    <edge source="SLV" target="MEX">
      <data key="d0">848528</data>
    </edge>
    <edge source="SLV" target="NIC">
      <data key="d0">349226</data>
    </edge>
    <edge source="SLV" target="PAN">
      <data key="d0">349520</data>
    </edge>
    <edge source="SLV" target="ESP">
      <data key="d0">23889</data>
    </edge>
    <edge source="SLV" target="CHE">
      <data key="d0">43614</data>
    </edge>
    <edge source="SLV" target="GBR">
      <data key="d0">19900</data>
    </edge>
    <edge source="SLV" target="USA">
      <data key="d0">775213</data>
    </edge>
    <edge source="GTM" target="CAN">
      <data key="d0">41047</data>
    </edge>
    <edge source="GTM" target="COL">
      <data key="d0">34686</data>
    </edge>
    <edge source="GTM" target="CRI">
      <data key="d0">207683</data>
    </edge>
    <edge source="GTM" target="SLV">
      <data key="d0">1402361</data>
    </edge>
    <edge source="GTM" target="DEU">
      <data key="d0">77978</data>
    </edge>
    <edge source="GTM" target="HND">
      <data key="d0">1391282</data>
    </edge>
    <edge source="GTM" target="IRL">
      <data key="d0">68000</data>
    </edge>
    <edge source="GTM" target="ISR">
      <data key="d0">37748</data>
    </edge>
    <edge source="GTM" target="ITA">
      <data key="d0">10000</data>
    </edge>
    <edge source="GTM" target="JAM">
      <data key="d0">44519</data>
    </edge>
    <edge source="GTM" target="MEX">
      <data key="d0">1039673</data>
    </edge>
    <edge source="GTM" target="NLD">
      <data key="d0">187327</data>
    </edge>
    <edge source="GTM" target="NIC">
      <data key="d0">471214</data>
    </edge>
    <edge source="GTM" target="PAN">
      <data key="d0">350171</data>
    </edge>
    <edge source="GTM" target="ESP">
      <data key="d0">12447</data>
    </edge>
    <edge source="GTM" target="GBR">
      <data key="d0">20020</data>
    </edge>
    <edge source="GTM" target="USA">
      <data key="d0">6388015</data>
    </edge>
    <edge source="HND" target="CHN">
      <data key="d0">34224</data>
    </edge>
    <edge source="HND" target="DEU">
      <data key="d0">49804</data>
    </edge>
    <edge source="HND" target="GTM">
      <data key="d0">11282</data>
    </edge>
    <edge source="HND" target="SVN">
      <data key="d0">54490</data>
    </edge>
    <edge source="HND" target="ESP">
      <data key="d0">28650</data>
    </edge>
    <edge source="HND" target="CHE">
      <data key="d0">31800</data>
    </edge>
    <edge source="HND" target="USA">
      <data key="d0">308416</data>
    </edge>
    <edge source="HKG" target="ALB">
      <data key="d0">77722</data>
    </edge>
    <edge source="HKG" target="DZA">
      <data key="d0">2483283</data>
    </edge>
    <edge source="HKG" target="AZE">
      <data key="d0">563979</data>
    </edge>
    <edge source="HKG" target="ARG">
      <data key="d0">10950847</data>
    </edge>
    <edge source="HKG" target="AUS">
      <data key="d0">47559597</data>
    </edge>
    <edge source="HKG" target="AUT">
      <data key="d0">8109432</data>
    </edge>
    <edge source="HKG" target="ARM">
      <data key="d0">62495</data>
    </edge>
    <edge source="HKG" target="BEL">
      <data key="d0">9564060</data>
    </edge>
    <edge source="HKG" target="BOL">
      <data key="d0">2281795</data>
    </edge>
    <edge source="HKG" target="BWA">
      <data key="d0">332882</data>
    </edge>
    <edge source="HKG" target="BRA">
      <data key="d0">25725052</data>
    </edge>
    <edge source="HKG" target="BGR">
      <data key="d0">1291235</data>
    </edge>
    <edge source="HKG" target="BDI">
      <data key="d0">25665</data>
    </edge>
    <edge source="HKG" target="BLR">
      <data key="d0">656949</data>
    </edge>
    <edge source="HKG" target="KHM">
      <data key="d0">961711</data>
    </edge>
    <edge source="HKG" target="CMR">
      <data key="d0">1334041</data>
    </edge>
    <edge source="HKG" target="CAN">
      <data key="d0">36241021</data>
    </edge>
    <edge source="HKG" target="LKA">
      <data key="d0">2688639</data>
    </edge>
    <edge source="HKG" target="CHL">
      <data key="d0">5545895</data>
    </edge>
    <edge source="HKG" target="CHN">
      <data key="d0">6491394271</data>
    </edge>
    <edge source="HKG" target="COL">
      <data key="d0">7664672</data>
    </edge>
    <edge source="HKG" target="CRI">
      <data key="d0">3366135</data>
    </edge>
    <edge source="HKG" target="HRV">
      <data key="d0">225604</data>
    </edge>
    <edge source="HKG" target="CZE">
      <data key="d0">23527532</data>
    </edge>
    <edge source="HKG" target="BEN">
      <data key="d0">139310</data>
    </edge>
    <edge source="HKG" target="DNK">
      <data key="d0">7437841</data>
    </edge>
    <edge source="HKG" target="ECU">
      <data key="d0">1458779</data>
    </edge>
    <edge source="HKG" target="SLV">
      <data key="d0">1601505</data>
    </edge>
    <edge source="HKG" target="ETH">
      <data key="d0">1439167</data>
    </edge>
    <edge source="HKG" target="EST">
      <data key="d0">1769775</data>
    </edge>
    <edge source="HKG" target="FIN">
      <data key="d0">5729213</data>
    </edge>
    <edge source="HKG" target="FRA">
      <data key="d0">83530954</data>
    </edge>
    <edge source="HKG" target="GEO">
      <data key="d0">1190077</data>
    </edge>
    <edge source="HKG" target="GMB">
      <data key="d0">12635</data>
    </edge>
    <edge source="HKG" target="DEU">
      <data key="d0">320993646</data>
    </edge>
    <edge source="HKG" target="GHA">
      <data key="d0">591183</data>
    </edge>
    <edge source="HKG" target="GRC">
      <data key="d0">1441181</data>
    </edge>
    <edge source="HKG" target="GTM">
      <data key="d0">1234050</data>
    </edge>
    <edge source="HKG" target="HND">
      <data key="d0">335884</data>
    </edge>
    <edge source="HKG" target="HUN">
      <data key="d0">11755332</data>
    </edge>
    <edge source="HKG" target="IDN">
      <data key="d0">29865623</data>
    </edge>
    <edge source="HKG" target="IRL">
      <data key="d0">7670599</data>
    </edge>
    <edge source="HKG" target="ISR">
      <data key="d0">8576415</data>
    </edge>
    <edge source="HKG" target="ITA">
      <data key="d0">39416531</data>
    </edge>
    <edge source="HKG" target="CIV">
      <data key="d0">1125951</data>
    </edge>
    <edge source="HKG" target="JAM">
      <data key="d0">188792</data>
    </edge>
    <edge source="HKG" target="JPN">
      <data key="d0">366922232</data>
    </edge>
    <edge source="HKG" target="KAZ">
      <data key="d0">1068985</data>
    </edge>
    <edge source="HKG" target="JOR">
      <data key="d0">729048</data>
    </edge>
    <edge source="HKG" target="KOR">
      <data key="d0">129537082</data>
    </edge>
    <edge source="HKG" target="KGZ">
      <data key="d0">285320</data>
    </edge>
    <edge source="HKG" target="LBN">
      <data key="d0">364819</data>
    </edge>
    <edge source="HKG" target="LVA">
      <data key="d0">438822</data>
    </edge>
    <edge source="HKG" target="LTU">
      <data key="d0">1127918</data>
    </edge>
    <edge source="HKG" target="MDG">
      <data key="d0">193971</data>
    </edge>
    <edge source="HKG" target="MWI">
      <data key="d0">132841</data>
    </edge>
    <edge source="HKG" target="MYS">
      <data key="d0">60092129</data>
    </edge>
    <edge source="HKG" target="MRT">
      <data key="d0">137479</data>
    </edge>
    <edge source="HKG" target="MUS">
      <data key="d0">1687014</data>
    </edge>
    <edge source="HKG" target="MEX">
      <data key="d0">65763913</data>
    </edge>
    <edge source="HKG" target="MDA">
      <data key="d0">205398</data>
    </edge>
    <edge source="HKG" target="MAR">
      <data key="d0">838680</data>
    </edge>
    <edge source="HKG" target="MOZ">
      <data key="d0">388796</data>
    </edge>
    <edge source="HKG" target="OMN">
      <data key="d0">624556</data>
    </edge>
    <edge source="HKG" target="NAM">
      <data key="d0">241551</data>
    </edge>
    <edge source="HKG" target="NLD">
      <data key="d0">146885870</data>
    </edge>
    <edge source="HKG" target="NZL">
      <data key="d0">5326705</data>
    </edge>
    <edge source="HKG" target="NIC">
      <data key="d0">170453</data>
    </edge>
    <edge source="HKG" target="NER">
      <data key="d0">36386</data>
    </edge>
    <edge source="HKG" target="NOR">
      <data key="d0">1580629</data>
    </edge>
    <edge source="HKG" target="PAK">
      <data key="d0">5530612</data>
    </edge>
    <edge source="HKG" target="PAN">
      <data key="d0">1030857</data>
    </edge>
    <edge source="HKG" target="PRY">
      <data key="d0">712005</data>
    </edge>
    <edge source="HKG" target="PER">
      <data key="d0">8193654</data>
    </edge>
    <edge source="HKG" target="PHL">
      <data key="d0">38430208</data>
    </edge>
    <edge source="HKG" target="POL">
      <data key="d0">31795102</data>
    </edge>
    <edge source="HKG" target="PRT">
      <data key="d0">26984097</data>
    </edge>
    <edge source="HKG" target="ROU">
      <data key="d0">15118242</data>
    </edge>
    <edge source="HKG" target="RUS">
      <data key="d0">16028813</data>
    </edge>
    <edge source="HKG" target="SAU">
      <data key="d0">7973696</data>
    </edge>
    <edge source="HKG" target="SEN">
      <data key="d0">496792</data>
    </edge>
    <edge source="HKG" target="SRB">
      <data key="d0">908238</data>
    </edge>
    <edge source="HKG" target="IND">
      <data key="d0">148690500</data>
    </edge>
    <edge source="HKG" target="SGP">
      <data key="d0">98112652</data>
    </edge>
    <edge source="HKG" target="SVK">
      <data key="d0">12343773</data>
    </edge>
    <edge source="HKG" target="VNM">
      <data key="d0">50665635</data>
    </edge>
    <edge source="HKG" target="SVN">
      <data key="d0">1049669</data>
    </edge>
    <edge source="HKG" target="ZAF">
      <data key="d0">11676922</data>
    </edge>
    <edge source="HKG" target="ZWE">
      <data key="d0">561496</data>
    </edge>
    <edge source="HKG" target="ESP">
      <data key="d0">14194150</data>
    </edge>
    <edge source="HKG" target="SWE">
      <data key="d0">15982106</data>
    </edge>
    <edge source="HKG" target="CHE">
      <data key="d0">16540930</data>
    </edge>
    <edge source="HKG" target="THA">
      <data key="d0">134167549</data>
    </edge>
    <edge source="HKG" target="TGO">
      <data key="d0">153796</data>
    </edge>
    <edge source="HKG" target="ARE">
      <data key="d0">7589397</data>
    </edge>
    <edge source="HKG" target="TUN">
      <data key="d0">3176464</data>
    </edge>
    <edge source="HKG" target="TUR">
      <data key="d0">18781958</data>
    </edge>
    <edge source="HKG" target="UGA">
      <data key="d0">196899</data>
    </edge>
    <edge source="HKG" target="UKR">
      <data key="d0">1371505</data>
    </edge>
    <edge source="HKG" target="MKD">
      <data key="d0">154373</data>
    </edge>
    <edge source="HKG" target="EGY">
      <data key="d0">2360863</data>
    </edge>
    <edge source="HKG" target="GBR">
      <data key="d0">138862652</data>
    </edge>
    <edge source="HKG" target="TZA">
      <data key="d0">557910</data>
    </edge>
    <edge source="HKG" target="USA">
      <data key="d0">1063285709</data>
    </edge>
    <edge source="HKG" target="BFA">
      <data key="d0">145985</data>
    </edge>
    <edge source="HKG" target="URY">
      <data key="d0">367155</data>
    </edge>
    <edge source="JAM" target="CAN">
      <data key="d0">105924</data>
    </edge>
    <edge source="JAM" target="CRI">
      <data key="d0">26591</data>
    </edge>
    <edge source="JAM" target="DEU">
      <data key="d0">1414826</data>
    </edge>
    <edge source="JAM" target="KOR">
      <data key="d0">29355</data>
    </edge>
    <edge source="JAM" target="PAN">
      <data key="d0">31100</data>
    </edge>
    <edge source="JAM" target="GBR">
      <data key="d0">62368</data>
    </edge>
    <edge source="JAM" target="USA">
      <data key="d0">3853651</data>
    </edge>
    <edge source="JOR" target="DZA">
      <data key="d0">329078</data>
    </edge>
    <edge source="JOR" target="CAN">
      <data key="d0">89252</data>
    </edge>
    <edge source="JOR" target="CHN">
      <data key="d0">763147</data>
    </edge>
    <edge source="JOR" target="ETH">
      <data key="d0">145341</data>
    </edge>
    <edge source="JOR" target="FRA">
      <data key="d0">455178</data>
    </edge>
    <edge source="JOR" target="PSE">
      <data key="d0">137232</data>
    </edge>
    <edge source="JOR" target="DEU">
      <data key="d0">413121</data>
    </edge>
    <edge source="JOR" target="HKG">
      <data key="d0">18575</data>
    </edge>
    <edge source="JOR" target="ISR">
      <data key="d0">179393</data>
    </edge>
    <edge source="JOR" target="ITA">
      <data key="d0">10390</data>
    </edge>
    <edge source="JOR" target="JPN">
      <data key="d0">30470</data>
    </edge>
    <edge source="JOR" target="LBN">
      <data key="d0">97337</data>
    </edge>
    <edge source="JOR" target="MRT">
      <data key="d0">79213</data>
    </edge>
    <edge source="JOR" target="MAR">
      <data key="d0">11779</data>
    </edge>
    <edge source="JOR" target="OMN">
      <data key="d0">119559</data>
    </edge>
    <edge source="JOR" target="NLD">
      <data key="d0">101675</data>
    </edge>
    <edge source="JOR" target="ROU">
      <data key="d0">17666</data>
    </edge>
    <edge source="JOR" target="SAU">
      <data key="d0">922673</data>
    </edge>
    <edge source="JOR" target="IND">
      <data key="d0">57154</data>
    </edge>
    <edge source="JOR" target="CHE">
      <data key="d0">59913</data>
    </edge>
    <edge source="JOR" target="THA">
      <data key="d0">30689</data>
    </edge>
    <edge source="JOR" target="ARE">
      <data key="d0">1098917</data>
    </edge>
    <edge source="JOR" target="TUN">
      <data key="d0">43261</data>
    </edge>
    <edge source="JOR" target="TUR">
      <data key="d0">28780</data>
    </edge>
    <edge source="JOR" target="EGY">
      <data key="d0">51565</data>
    </edge>
    <edge source="JOR" target="GBR">
      <data key="d0">16186</data>
    </edge>
    <edge source="JOR" target="USA">
      <data key="d0">673247</data>
    </edge>
    <edge source="KOR" target="ALB">
      <data key="d0">510713</data>
    </edge>
    <edge source="KOR" target="DZA">
      <data key="d0">19282407</data>
    </edge>
    <edge source="KOR" target="AZE">
      <data key="d0">5394004</data>
    </edge>
    <edge source="KOR" target="ARG">
      <data key="d0">38387904</data>
    </edge>
    <edge source="KOR" target="AUS">
      <data key="d0">29367758</data>
    </edge>
    <edge source="KOR" target="AUT">
      <data key="d0">19332349</data>
    </edge>
    <edge source="KOR" target="ARM">
      <data key="d0">421525</data>
    </edge>
    <edge source="KOR" target="BEL">
      <data key="d0">10524752</data>
    </edge>
    <edge source="KOR" target="BOL">
      <data key="d0">747729</data>
    </edge>
    <edge source="KOR" target="BWA">
      <data key="d0">776750</data>
    </edge>
    <edge source="KOR" target="BRA">
      <data key="d0">189499977</data>
    </edge>
    <edge source="KOR" target="BGR">
      <data key="d0">3942820</data>
    </edge>
    <edge source="KOR" target="BDI">
      <data key="d0">16720</data>
    </edge>
    <edge source="KOR" target="BLR">
      <data key="d0">1482019</data>
    </edge>
    <edge source="KOR" target="KHM">
      <data key="d0">1991073</data>
    </edge>
    <edge source="KOR" target="CMR">
      <data key="d0">97925</data>
    </edge>
    <edge source="KOR" target="CAN">
      <data key="d0">17763092</data>
    </edge>
    <edge source="KOR" target="LKA">
      <data key="d0">3615400</data>
    </edge>
    <edge source="KOR" target="CHL">
      <data key="d0">10042357</data>
    </edge>
    <edge source="KOR" target="CHN">
      <data key="d0">14446726650</data>
    </edge>
    <edge source="KOR" target="COL">
      <data key="d0">14952365</data>
    </edge>
    <edge source="KOR" target="CRI">
      <data key="d0">698288</data>
    </edge>
    <edge source="KOR" target="HRV">
      <data key="d0">1880999</data>
    </edge>
    <edge source="KOR" target="CZE">
      <data key="d0">64610114</data>
    </edge>
    <edge source="KOR" target="BEN">
      <data key="d0">60020</data>
    </edge>
    <edge source="KOR" target="DNK">
      <data key="d0">4441764</data>
    </edge>
    <edge source="KOR" target="ECU">
      <data key="d0">19862935</data>
    </edge>
    <edge source="KOR" target="SLV">
      <data key="d0">316376</data>
    </edge>
    <edge source="KOR" target="ETH">
      <data key="d0">1167499</data>
    </edge>
    <edge source="KOR" target="EST">
      <data key="d0">1592089</data>
    </edge>
    <edge source="KOR" target="FIN">
      <data key="d0">3921389</data>
    </edge>
    <edge source="KOR" target="FRA">
      <data key="d0">38501162</data>
    </edge>
    <edge source="KOR" target="GEO">
      <data key="d0">2058394</data>
    </edge>
    <edge source="KOR" target="PSE">
      <data key="d0">149124</data>
    </edge>
    <edge source="KOR" target="DEU">
      <data key="d0">164891721</data>
    </edge>
    <edge source="KOR" target="GHA">
      <data key="d0">3326747</data>
    </edge>
    <edge source="KOR" target="GRC">
      <data key="d0">3039607</data>
    </edge>
    <edge source="KOR" target="GTM">
      <data key="d0">979306</data>
    </edge>
    <edge source="KOR" target="HND">
      <data key="d0">254654</data>
    </edge>
    <edge source="KOR" target="HKG">
      <data key="d0">708106524</data>
    </edge>
    <edge source="KOR" target="HUN">
      <data key="d0">54039088</data>
    </edge>
    <edge source="KOR" target="IDN">
      <data key="d0">77223871</data>
    </edge>
    <edge source="KOR" target="IRL">
      <data key="d0">1990496</data>
    </edge>
    <edge source="KOR" target="ISR">
      <data key="d0">24386899</data>
    </edge>
    <edge source="KOR" target="ITA">
      <data key="d0">62650403</data>
    </edge>
    <edge source="KOR" target="CIV">
      <data key="d0">240218</data>
    </edge>
    <edge source="KOR" target="JAM">
      <data key="d0">1311941</data>
    </edge>
    <edge source="KOR" target="JPN">
      <data key="d0">338221041</data>
    </edge>
    <edge source="KOR" target="KAZ">
      <data key="d0">12768465</data>
    </edge>
    <edge source="KOR" target="JOR">
      <data key="d0">3393087</data>
    </edge>
    <edge source="KOR" target="KGZ">
      <data key="d0">638368</data>
    </edge>
    <edge source="KOR" target="LBN">
      <data key="d0">2159909</data>
    </edge>
    <edge source="KOR" target="LVA">
      <data key="d0">2528664</data>
    </edge>
    <edge source="KOR" target="LTU">
      <data key="d0">2793087</data>
    </edge>
    <edge source="KOR" target="MDG">
      <data key="d0">17906</data>
    </edge>
    <edge source="KOR" target="MWI">
      <data key="d0">317080</data>
    </edge>
    <edge source="KOR" target="MYS">
      <data key="d0">377803635</data>
    </edge>
    <edge source="KOR" target="MRT">
      <data key="d0">24065</data>
    </edge>
    <edge source="KOR" target="MUS">
      <data key="d0">630490</data>
    </edge>
    <edge source="KOR" target="MEX">
      <data key="d0">793566181</data>
    </edge>
    <edge source="KOR" target="MDA">
      <data key="d0">344558</data>
    </edge>
    <edge source="KOR" target="MAR">
      <data key="d0">11451923</data>
    </edge>
    <edge source="KOR" target="MOZ">
      <data key="d0">6072448</data>
    </edge>
    <edge source="KOR" target="OMN">
      <data key="d0">3678213</data>
    </edge>
    <edge source="KOR" target="NLD">
      <data key="d0">37867725</data>
    </edge>
    <edge source="KOR" target="NZL">
      <data key="d0">12413390</data>
    </edge>
    <edge source="KOR" target="NIC">
      <data key="d0">1500688</data>
    </edge>
    <edge source="KOR" target="NER">
      <data key="d0">13077</data>
    </edge>
    <edge source="KOR" target="NOR">
      <data key="d0">4543024</data>
    </edge>
    <edge source="KOR" target="PAK">
      <data key="d0">8284629</data>
    </edge>
    <edge source="KOR" target="PAN">
      <data key="d0">4547362</data>
    </edge>
    <edge source="KOR" target="PRY">
      <data key="d0">1220273</data>
    </edge>
    <edge source="KOR" target="PER">
      <data key="d0">7624165</data>
    </edge>
    <edge source="KOR" target="PHL">
      <data key="d0">49507847</data>
    </edge>
    <edge source="KOR" target="POL">
      <data key="d0">310039347</data>
    </edge>
    <edge source="KOR" target="PRT">
      <data key="d0">4556606</data>
    </edge>
    <edge source="KOR" target="ROU">
      <data key="d0">11130706</data>
    </edge>
    <edge source="KOR" target="RUS">
      <data key="d0">81583276</data>
    </edge>
    <edge source="KOR" target="SAU">
      <data key="d0">56495016</data>
    </edge>
    <edge source="KOR" target="SEN">
      <data key="d0">184419</data>
    </edge>
    <edge source="KOR" target="SRB">
      <data key="d0">1572850</data>
    </edge>
    <edge source="KOR" target="IND">
      <data key="d0">266562387</data>
    </edge>
    <edge source="KOR" target="SGP">
      <data key="d0">85081990</data>
    </edge>
    <edge source="KOR" target="SVK">
      <data key="d0">306807065</data>
    </edge>
    <edge source="KOR" target="VNM">
      <data key="d0">967231428</data>
    </edge>
    <edge source="KOR" target="SVN">
      <data key="d0">102628890</data>
    </edge>
    <edge source="KOR" target="ZAF">
      <data key="d0">7923012</data>
    </edge>
    <edge source="KOR" target="ZWE">
      <data key="d0">660378</data>
    </edge>
    <edge source="KOR" target="ESP">
      <data key="d0">20512995</data>
    </edge>
    <edge source="KOR" target="SWE">
      <data key="d0">10859275</data>
    </edge>
    <edge source="KOR" target="CHE">
      <data key="d0">7926893</data>
    </edge>
    <edge source="KOR" target="THA">
      <data key="d0">77651054</data>
    </edge>
    <edge source="KOR" target="TGO">
      <data key="d0">28156</data>
    </edge>
    <edge source="KOR" target="ARE">
      <data key="d0">103777322</data>
    </edge>
    <edge source="KOR" target="TUN">
      <data key="d0">1448871</data>
    </edge>
    <edge source="KOR" target="TUR">
      <data key="d0">371472037</data>
    </edge>
    <edge source="KOR" target="UGA">
      <data key="d0">175373</data>
    </edge>
    <edge source="KOR" target="UKR">
      <data key="d0">5700999</data>
    </edge>
    <edge source="KOR" target="MKD">
      <data key="d0">622971</data>
    </edge>
    <edge source="KOR" target="EGY">
      <data key="d0">119991321</data>
    </edge>
    <edge source="KOR" target="GBR">
      <data key="d0">58637961</data>
    </edge>
    <edge source="KOR" target="TZA">
      <data key="d0">4588043</data>
    </edge>
    <edge source="KOR" target="USA">
      <data key="d0">875307976</data>
    </edge>
    <edge source="KOR" target="BFA">
      <data key="d0">94697</data>
    </edge>
    <edge source="KOR" target="URY">
      <data key="d0">622502</data>
    </edge>
    <edge source="LBN" target="AUS">
      <data key="d0">40243</data>
    </edge>
    <edge source="LBN" target="BEL">
      <data key="d0">22547</data>
    </edge>
    <edge source="LBN" target="BGR">
      <data key="d0">17592</data>
    </edge>
    <edge source="LBN" target="CAF">
      <data key="d0">10086</data>
    </edge>
    <edge source="LBN" target="DNK">
      <data key="d0">105944</data>
    </edge>
    <edge source="LBN" target="ETH">
      <data key="d0">42110</data>
    </edge>
    <edge source="LBN" target="FRA">
      <data key="d0">69696</data>
    </edge>
    <edge source="LBN" target="DEU">
      <data key="d0">751569</data>
    </edge>
    <edge source="LBN" target="GHA">
      <data key="d0">51706</data>
    </edge>
    <edge source="LBN" target="ITA">
      <data key="d0">69834</data>
    </edge>
    <edge source="LBN" target="CIV">
      <data key="d0">40070</data>
    </edge>
    <edge source="LBN" target="JPN">
      <data key="d0">47912</data>
    </edge>
    <edge source="LBN" target="JOR">
      <data key="d0">90219</data>
    </edge>
    <edge source="LBN" target="KOR">
      <data key="d0">24000</data>
    </edge>
    <edge source="LBN" target="MAR">
      <data key="d0">41419</data>
    </edge>
    <edge source="LBN" target="NLD">
      <data key="d0">74750</data>
    </edge>
    <edge source="LBN" target="SAU">
      <data key="d0">142004</data>
    </edge>
    <edge source="LBN" target="ESP">
      <data key="d0">10027</data>
    </edge>
    <edge source="LBN" target="CHE">
      <data key="d0">136260</data>
    </edge>
    <edge source="LBN" target="ARE">
      <data key="d0">574394</data>
    </edge>
    <edge source="LBN" target="TUR">
      <data key="d0">107279</data>
    </edge>
    <edge source="LBN" target="EGY">
      <data key="d0">82913</data>
    </edge>
    <edge source="LBN" target="GBR">
      <data key="d0">43854</data>
    </edge>
    <edge source="LBN" target="USA">
      <data key="d0">800914</data>
    </edge>
    <edge source="LTU" target="ALB">
      <data key="d0">17200</data>
    </edge>
    <edge source="LTU" target="DZA">
      <data key="d0">81721</data>
    </edge>
    <edge source="LTU" target="AZE">
      <data key="d0">115820</data>
    </edge>
    <edge source="LTU" target="ARG">
      <data key="d0">377037</data>
    </edge>
    <edge source="LTU" target="AUS">
      <data key="d0">2073552</data>
    </edge>
    <edge source="LTU" target="AUT">
      <data key="d0">3717673</data>
    </edge>
    <edge source="LTU" target="ARM">
      <data key="d0">172213</data>
    </edge>
    <edge source="LTU" target="BEL">
      <data key="d0">1053492</data>
    </edge>
    <edge source="LTU" target="BOL">
      <data key="d0">33161</data>
    </edge>
    <edge source="LTU" target="BRA">
      <data key="d0">427209</data>
    </edge>
    <edge source="LTU" target="BGR">
      <data key="d0">676487</data>
    </edge>
    <edge source="LTU" target="BLR">
      <data key="d0">31338391</data>
    </edge>
    <edge source="LTU" target="CMR">
      <data key="d0">12735</data>
    </edge>
    <edge source="LTU" target="CAN">
      <data key="d0">1204725</data>
    </edge>
    <edge source="LTU" target="LKA">
      <data key="d0">26925</data>
    </edge>
    <edge source="LTU" target="CHL">
      <data key="d0">174783</data>
    </edge>
    <edge source="LTU" target="CHN">
      <data key="d0">13504409</data>
    </edge>
    <edge source="LTU" target="COL">
      <data key="d0">815952</data>
    </edge>
    <edge source="LTU" target="CRI">
      <data key="d0">261414</data>
    </edge>
    <edge source="LTU" target="HRV">
      <data key="d0">397115</data>
    </edge>
    <edge source="LTU" target="CZE">
      <data key="d0">5778393</data>
    </edge>
    <edge source="LTU" target="DNK">
      <data key="d0">3067571</data>
    </edge>
    <edge source="LTU" target="EST">
      <data key="d0">8382951</data>
    </edge>
    <edge source="LTU" target="FIN">
      <data key="d0">2511913</data>
    </edge>
    <edge source="LTU" target="FRA">
      <data key="d0">20508802</data>
    </edge>
    <edge source="LTU" target="GEO">
      <data key="d0">455437</data>
    </edge>
    <edge source="LTU" target="DEU">
      <data key="d0">41681606</data>
    </edge>
    <edge source="LTU" target="GHA">
      <data key="d0">15770</data>
    </edge>
    <edge source="LTU" target="GRC">
      <data key="d0">736643</data>
    </edge>
    <edge source="LTU" target="GTM">
      <data key="d0">21695</data>
    </edge>
    <edge source="LTU" target="HKG">
      <data key="d0">2514125</data>
    </edge>
    <edge source="LTU" target="HUN">
      <data key="d0">1132746</data>
    </edge>
    <edge source="LTU" target="IDN">
      <data key="d0">209060</data>
    </edge>
    <edge source="LTU" target="IRL">
      <data key="d0">1480338</data>
    </edge>
    <edge source="LTU" target="ISR">
      <data key="d0">1363017</data>
    </edge>
    <edge source="LTU" target="ITA">
      <data key="d0">7193169</data>
    </edge>
    <edge source="LTU" target="JPN">
      <data key="d0">8651670</data>
    </edge>
    <edge source="LTU" target="KAZ">
      <data key="d0">9002143</data>
    </edge>
    <edge source="LTU" target="JOR">
      <data key="d0">132860</data>
    </edge>
    <edge source="LTU" target="KOR">
      <data key="d0">4972869</data>
    </edge>
    <edge source="LTU" target="KGZ">
      <data key="d0">93675</data>
    </edge>
    <edge source="LTU" target="LBN">
      <data key="d0">57783</data>
    </edge>
    <edge source="LTU" target="LVA">
      <data key="d0">15715074</data>
    </edge>
    <edge source="LTU" target="MYS">
      <data key="d0">723235</data>
    </edge>
    <edge source="LTU" target="MEX">
      <data key="d0">118952</data>
    </edge>
    <edge source="LTU" target="MDA">
      <data key="d0">148820</data>
    </edge>
    <edge source="LTU" target="MAR">
      <data key="d0">137422</data>
    </edge>
    <edge source="LTU" target="OMN">
      <data key="d0">96987</data>
    </edge>
    <edge source="LTU" target="NLD">
      <data key="d0">5000943</data>
    </edge>
    <edge source="LTU" target="NZL">
      <data key="d0">591198</data>
    </edge>
    <edge source="LTU" target="NIC">
      <data key="d0">46667</data>
    </edge>
    <edge source="LTU" target="NOR">
      <data key="d0">6684527</data>
    </edge>
    <edge source="LTU" target="PAK">
      <data key="d0">508478</data>
    </edge>
    <edge source="LTU" target="PRY">
      <data key="d0">35899</data>
    </edge>
    <edge source="LTU" target="PER">
      <data key="d0">284171</data>
    </edge>
    <edge source="LTU" target="PHL">
      <data key="d0">445691</data>
    </edge>
    <edge source="LTU" target="POL">
      <data key="d0">6289906</data>
    </edge>
    <edge source="LTU" target="PRT">
      <data key="d0">3565525</data>
    </edge>
    <edge source="LTU" target="ROU">
      <data key="d0">1404406</data>
    </edge>
    <edge source="LTU" target="RUS">
      <data key="d0">148474579</data>
    </edge>
    <edge source="LTU" target="SAU">
      <data key="d0">1109065</data>
    </edge>
    <edge source="LTU" target="SRB">
      <data key="d0">195203</data>
    </edge>
    <edge source="LTU" target="IND">
      <data key="d0">3006648</data>
    </edge>
    <edge source="LTU" target="SGP">
      <data key="d0">3828722</data>
    </edge>
    <edge source="LTU" target="SVK">
      <data key="d0">464892</data>
    </edge>
    <edge source="LTU" target="VNM">
      <data key="d0">122858</data>
    </edge>
    <edge source="LTU" target="SVN">
      <data key="d0">1077826</data>
    </edge>
    <edge source="LTU" target="ZAF">
      <data key="d0">2857200</data>
    </edge>
    <edge source="LTU" target="ESP">
      <data key="d0">9273412</data>
    </edge>
    <edge source="LTU" target="SWE">
      <data key="d0">12414204</data>
    </edge>
    <edge source="LTU" target="CHE">
      <data key="d0">2844376</data>
    </edge>
    <edge source="LTU" target="THA">
      <data key="d0">112774</data>
    </edge>
    <edge source="LTU" target="ARE">
      <data key="d0">1763149</data>
    </edge>
    <edge source="LTU" target="TUR">
      <data key="d0">1085328</data>
    </edge>
    <edge source="LTU" target="UKR">
      <data key="d0">8484101</data>
    </edge>
    <edge source="LTU" target="MKD">
      <data key="d0">16998</data>
    </edge>
    <edge source="LTU" target="EGY">
      <data key="d0">14428</data>
    </edge>
    <edge source="LTU" target="GBR">
      <data key="d0">37120159</data>
    </edge>
    <edge source="LTU" target="USA">
      <data key="d0">36124019</data>
    </edge>
    <edge source="LTU" target="URY">
      <data key="d0">58238</data>
    </edge>
    <edge source="MEX" target="DZA">
      <data key="d0">59779</data>
    </edge>
    <edge source="MEX" target="ARG">
      <data key="d0">14905420</data>
    </edge>
    <edge source="MEX" target="AUS">
      <data key="d0">10004183</data>
    </edge>
    <edge source="MEX" target="AUT">
      <data key="d0">684529</data>
    </edge>
    <edge source="MEX" target="BEL">
      <data key="d0">63710495</data>
    </edge>
    <edge source="MEX" target="BOL">
      <data key="d0">929812</data>
    </edge>
    <edge source="MEX" target="BRA">
      <data key="d0">65824277</data>
    </edge>
    <edge source="MEX" target="BGR">
      <data key="d0">19061</data>
    </edge>
    <edge source="MEX" target="CMR">
      <data key="d0">50000</data>
    </edge>
    <edge source="MEX" target="CAN">
      <data key="d0">151191925</data>
    </edge>
    <edge source="MEX" target="LKA">
      <data key="d0">16444</data>
    </edge>
    <edge source="MEX" target="CHL">
      <data key="d0">4904005</data>
    </edge>
    <edge source="MEX" target="CHN">
      <data key="d0">103069177</data>
    </edge>
    <edge source="MEX" target="COL">
      <data key="d0">11103555</data>
    </edge>
    <edge source="MEX" target="CRI">
      <data key="d0">7997902</data>
    </edge>
    <edge source="MEX" target="HRV">
      <data key="d0">86985</data>
    </edge>
    <edge source="MEX" target="CZE">
      <data key="d0">8267474</data>
    </edge>
    <edge source="MEX" target="DNK">
      <data key="d0">2250432</data>
    </edge>
    <edge source="MEX" target="ECU">
      <data key="d0">7243104</data>
    </edge>
    <edge source="MEX" target="SLV">
      <data key="d0">3126423</data>
    </edge>
    <edge source="MEX" target="FIN">
      <data key="d0">2286359</data>
    </edge>
    <edge source="MEX" target="FRA">
      <data key="d0">129064884</data>
    </edge>
    <edge source="MEX" target="GEO">
      <data key="d0">61242</data>
    </edge>
    <edge source="MEX" target="DEU">
      <data key="d0">57746503</data>
    </edge>
    <edge source="MEX" target="GHA">
      <data key="d0">11256</data>
    </edge>
    <edge source="MEX" target="GRC">
      <data key="d0">105956</data>
    </edge>
    <edge source="MEX" target="GTM">
      <data key="d0">4502449</data>
    </edge>
    <edge source="MEX" target="HND">
      <data key="d0">2190289</data>
    </edge>
    <edge source="MEX" target="HKG">
      <data key="d0">3087461</data>
    </edge>
    <edge source="MEX" target="HUN">
      <data key="d0">3982814</data>
    </edge>
    <edge source="MEX" target="IDN">
      <data key="d0">749705</data>
    </edge>
    <edge source="MEX" target="IRL">
      <data key="d0">110968259</data>
    </edge>
    <edge source="MEX" target="ISR">
      <data key="d0">1796020</data>
    </edge>
    <edge source="MEX" target="ITA">
      <data key="d0">26240874</data>
    </edge>
    <edge source="MEX" target="CIV">
      <data key="d0">44706</data>
    </edge>
    <edge source="MEX" target="JAM">
      <data key="d0">753311</data>
    </edge>
    <edge source="MEX" target="JPN">
      <data key="d0">32616957</data>
    </edge>
    <edge source="MEX" target="JOR">
      <data key="d0">178275</data>
    </edge>
    <edge source="MEX" target="KOR">
      <data key="d0">38742016</data>
    </edge>
    <edge source="MEX" target="LBN">
      <data key="d0">240262</data>
    </edge>
    <edge source="MEX" target="LVA">
      <data key="d0">23233</data>
    </edge>
    <edge source="MEX" target="LTU">
      <data key="d0">287576</data>
    </edge>
    <edge source="MEX" target="MYS">
      <data key="d0">4649129</data>
    </edge>
    <edge source="MEX" target="MAR">
      <data key="d0">69526</data>
    </edge>
    <edge source="MEX" target="OMN">
      <data key="d0">85584</data>
    </edge>
    <edge source="MEX" target="NLD">
      <data key="d0">150429470</data>
    </edge>
    <edge source="MEX" target="NZL">
      <data key="d0">2232895</data>
    </edge>
    <edge source="MEX" target="NIC">
      <data key="d0">4855247</data>
    </edge>
    <edge source="MEX" target="NER">
      <data key="d0">35400</data>
    </edge>
    <edge source="MEX" target="NOR">
      <data key="d0">996730</data>
    </edge>
    <edge source="MEX" target="PAK">
      <data key="d0">180219</data>
    </edge>
    <edge source="MEX" target="PAN">
      <data key="d0">4039233</data>
    </edge>
    <edge source="MEX" target="PRY">
      <data key="d0">683000</data>
    </edge>
    <edge source="MEX" target="PER">
      <data key="d0">4823860</data>
    </edge>
    <edge source="MEX" target="PHL">
      <data key="d0">445012</data>
    </edge>
    <edge source="MEX" target="POL">
      <data key="d0">5285800</data>
    </edge>
    <edge source="MEX" target="PRT">
      <data key="d0">361098</data>
    </edge>
    <edge source="MEX" target="ROU">
      <data key="d0">897124</data>
    </edge>
    <edge source="MEX" target="RUS">
      <data key="d0">1621097</data>
    </edge>
    <edge source="MEX" target="SAU">
      <data key="d0">1005321</data>
    </edge>
    <edge source="MEX" target="SEN">
      <data key="d0">44738</data>
    </edge>
    <edge source="MEX" target="SRB">
      <data key="d0">42263</data>
    </edge>
    <edge source="MEX" target="IND">
      <data key="d0">5726774</data>
    </edge>
    <edge source="MEX" target="SGP">
      <data key="d0">7712580</data>
    </edge>
    <edge source="MEX" target="SVK">
      <data key="d0">4980922</data>
    </edge>
    <edge source="MEX" target="VNM">
      <data key="d0">575651</data>
    </edge>
    <edge source="MEX" target="SVN">
      <data key="d0">81217</data>
    </edge>
    <edge source="MEX" target="ZAF">
      <data key="d0">964924</data>
    </edge>
    <edge source="MEX" target="ZWE">
      <data key="d0">13324</data>
    </edge>
    <edge source="MEX" target="ESP">
      <data key="d0">6308788</data>
    </edge>
    <edge source="MEX" target="SWE">
      <data key="d0">1079461</data>
    </edge>
    <edge source="MEX" target="CHE">
      <data key="d0">1255689</data>
    </edge>
    <edge source="MEX" target="THA">
      <data key="d0">5360789</data>
    </edge>
    <edge source="MEX" target="TGO">
      <data key="d0">18247</data>
    </edge>
    <edge source="MEX" target="ARE">
      <data key="d0">711025</data>
    </edge>
    <edge source="MEX" target="TUN">
      <data key="d0">174571</data>
    </edge>
    <edge source="MEX" target="TUR">
      <data key="d0">1185434</data>
    </edge>
    <edge source="MEX" target="UKR">
      <data key="d0">20164</data>
    </edge>
    <edge source="MEX" target="EGY">
      <data key="d0">1055957</data>
    </edge>
    <edge source="MEX" target="GBR">
      <data key="d0">87147844</data>
    </edge>
    <edge source="MEX" target="USA">
      <data key="d0">13082099618</data>
    </edge>
    <edge source="MEX" target="URY">
      <data key="d0">880700</data>
    </edge>
    <edge source="MAR" target="DZA">
      <data key="d0">543288</data>
    </edge>
    <edge source="MAR" target="AUS">
      <data key="d0">33545</data>
    </edge>
    <edge source="MAR" target="BEL">
      <data key="d0">1288110</data>
    </edge>
    <edge source="MAR" target="CMR">
      <data key="d0">213581</data>
    </edge>
    <edge source="MAR" target="CAF">
      <data key="d0">13808</data>
    </edge>
    <edge source="MAR" target="CHN">
      <data key="d0">62876</data>
    </edge>
    <edge source="MAR" target="BEN">
      <data key="d0">56734</data>
    </edge>
    <edge source="MAR" target="FRA">
      <data key="d0">21998582</data>
    </edge>
    <edge source="MAR" target="DEU">
      <data key="d0">288859</data>
    </edge>
    <edge source="MAR" target="HKG">
      <data key="d0">168576</data>
    </edge>
    <edge source="MAR" target="HUN">
      <data key="d0">97798</data>
    </edge>
    <edge source="MAR" target="ITA">
      <data key="d0">129220</data>
    </edge>
    <edge source="MAR" target="CIV">
      <data key="d0">2355881</data>
    </edge>
    <edge source="MAR" target="KOR">
      <data key="d0">95342</data>
    </edge>
    <edge source="MAR" target="MRT">
      <data key="d0">598495</data>
    </edge>
    <edge source="MAR" target="NLD">
      <data key="d0">51277</data>
    </edge>
    <edge source="MAR" target="NER">
      <data key="d0">475161</data>
    </edge>
    <edge source="MAR" target="POL">
      <data key="d0">15982</data>
    </edge>
    <edge source="MAR" target="PRT">
      <data key="d0">34515</data>
    </edge>
    <edge source="MAR" target="ROU">
      <data key="d0">268857</data>
    </edge>
    <edge source="MAR" target="SAU">
      <data key="d0">11493</data>
    </edge>
    <edge source="MAR" target="SEN">
      <data key="d0">284855</data>
    </edge>
    <edge source="MAR" target="ZAF">
      <data key="d0">28688</data>
    </edge>
    <edge source="MAR" target="ESP">
      <data key="d0">535979</data>
    </edge>
    <edge source="MAR" target="SWE">
      <data key="d0">18645</data>
    </edge>
    <edge source="MAR" target="CHE">
      <data key="d0">207219</data>
    </edge>
    <edge source="MAR" target="TGO">
      <data key="d0">126517</data>
    </edge>
    <edge source="MAR" target="TUN">
      <data key="d0">268922</data>
    </edge>
    <edge source="MAR" target="TUR">
      <data key="d0">63448</data>
    </edge>
    <edge source="MAR" target="GBR">
      <data key="d0">18240</data>
    </edge>
    <edge source="MAR" target="USA">
      <data key="d0">54194</data>
    </edge>
    <edge source="MAR" target="BFA">
      <data key="d0">32263</data>
    </edge>
    <edge source="NZL" target="DZA">
      <data key="d0">124652</data>
    </edge>
    <edge source="NZL" target="ARG">
      <data key="d0">1229154</data>
    </edge>
    <edge source="NZL" target="AUS">
      <data key="d0">76741218</data>
    </edge>
    <edge source="NZL" target="AUT">
      <data key="d0">676576</data>
    </edge>
    <edge source="NZL" target="BEL">
      <data key="d0">1268501</data>
    </edge>
    <edge source="NZL" target="BOL">
      <data key="d0">248485</data>
    </edge>
    <edge source="NZL" target="BRA">
      <data key="d0">3918645</data>
    </edge>
    <edge source="NZL" target="CAN">
      <data key="d0">23064549</data>
    </edge>
    <edge source="NZL" target="LKA">
      <data key="d0">102361</data>
    </edge>
    <edge source="NZL" target="CHL">
      <data key="d0">3245083</data>
    </edge>
    <edge source="NZL" target="CHN">
      <data key="d0">15828732</data>
    </edge>
    <edge source="NZL" target="COL">
      <data key="d0">3474588</data>
    </edge>
    <edge source="NZL" target="CRI">
      <data key="d0">359312</data>
    </edge>
    <edge source="NZL" target="HRV">
      <data key="d0">26878</data>
    </edge>
    <edge source="NZL" target="CZE">
      <data key="d0">50709</data>
    </edge>
    <edge source="NZL" target="DNK">
      <data key="d0">1109964</data>
    </edge>
    <edge source="NZL" target="ECU">
      <data key="d0">96071</data>
    </edge>
    <edge source="NZL" target="EST">
      <data key="d0">31807</data>
    </edge>
    <edge source="NZL" target="FIN">
      <data key="d0">437114</data>
    </edge>
    <edge source="NZL" target="FRA">
      <data key="d0">51449861</data>
    </edge>
    <edge source="NZL" target="GEO">
      <data key="d0">511052</data>
    </edge>
    <edge source="NZL" target="DEU">
      <data key="d0">44206793</data>
    </edge>
    <edge source="NZL" target="GHA">
      <data key="d0">61809</data>
    </edge>
    <edge source="NZL" target="GRC">
      <data key="d0">155495</data>
    </edge>
    <edge source="NZL" target="GTM">
      <data key="d0">78273</data>
    </edge>
    <edge source="NZL" target="HND">
      <data key="d0">152712</data>
    </edge>
    <edge source="NZL" target="HKG">
      <data key="d0">3300711</data>
    </edge>
    <edge source="NZL" target="HUN">
      <data key="d0">33121</data>
    </edge>
    <edge source="NZL" target="IDN">
      <data key="d0">1542708</data>
    </edge>
    <edge source="NZL" target="IRL">
      <data key="d0">1192181</data>
    </edge>
    <edge source="NZL" target="ISR">
      <data key="d0">585885</data>
    </edge>
    <edge source="NZL" target="ITA">
      <data key="d0">1954989</data>
    </edge>
    <edge source="NZL" target="JPN">
      <data key="d0">19576897</data>
    </edge>
    <edge source="NZL" target="KAZ">
      <data key="d0">19725</data>
    </edge>
    <edge source="NZL" target="JOR">
      <data key="d0">115531</data>
    </edge>
    <edge source="NZL" target="KOR">
      <data key="d0">5410903</data>
    </edge>
    <edge source="NZL" target="LBN">
      <data key="d0">255249</data>
    </edge>
    <edge source="NZL" target="LVA">
      <data key="d0">12729</data>
    </edge>
    <edge source="NZL" target="LTU">
      <data key="d0">85056</data>
    </edge>
    <edge source="NZL" target="MDG">
      <data key="d0">28449</data>
    </edge>
    <edge source="NZL" target="MYS">
      <data key="d0">2615582</data>
    </edge>
    <edge source="NZL" target="MUS">
      <data key="d0">28226</data>
    </edge>
    <edge source="NZL" target="MEX">
      <data key="d0">3044535</data>
    </edge>
    <edge source="NZL" target="MAR">
      <data key="d0">91398</data>
    </edge>
    <edge source="NZL" target="OMN">
      <data key="d0">129967</data>
    </edge>
    <edge source="NZL" target="NAM">
      <data key="d0">52595</data>
    </edge>
    <edge source="NZL" target="NLD">
      <data key="d0">2906414</data>
    </edge>
    <edge source="NZL" target="NOR">
      <data key="d0">1583787</data>
    </edge>
    <edge source="NZL" target="PAK">
      <data key="d0">233575</data>
    </edge>
    <edge source="NZL" target="PAN">
      <data key="d0">84124</data>
    </edge>
    <edge source="NZL" target="PRY">
      <data key="d0">202814</data>
    </edge>
    <edge source="NZL" target="PER">
      <data key="d0">795172</data>
    </edge>
    <edge source="NZL" target="PHL">
      <data key="d0">494724</data>
    </edge>
    <edge source="NZL" target="POL">
      <data key="d0">229693</data>
    </edge>
    <edge source="NZL" target="PRT">
      <data key="d0">103249</data>
    </edge>
    <edge source="NZL" target="ROU">
      <data key="d0">61172</data>
    </edge>
    <edge source="NZL" target="RUS">
      <data key="d0">1527062</data>
    </edge>
    <edge source="NZL" target="SAU">
      <data key="d0">2442875</data>
    </edge>
    <edge source="NZL" target="SRB">
      <data key="d0">17044</data>
    </edge>
    <edge source="NZL" target="IND">
      <data key="d0">6390846</data>
    </edge>
    <edge source="NZL" target="SGP">
      <data key="d0">4183261</data>
    </edge>
    <edge source="NZL" target="VNM">
      <data key="d0">336190</data>
    </edge>
    <edge source="NZL" target="SVN">
      <data key="d0">178294</data>
    </edge>
    <edge source="NZL" target="ZAF">
      <data key="d0">2483883</data>
    </edge>
    <edge source="NZL" target="ESP">
      <data key="d0">1085933</data>
    </edge>
    <edge source="NZL" target="SWE">
      <data key="d0">729764</data>
    </edge>
    <edge source="NZL" target="CHE">
      <data key="d0">1498309</data>
    </edge>
    <edge source="NZL" target="THA">
      <data key="d0">3463741</data>
    </edge>
    <edge source="NZL" target="ARE">
      <data key="d0">4171365</data>
    </edge>
    <edge source="NZL" target="TUN">
      <data key="d0">238909</data>
    </edge>
    <edge source="NZL" target="TUR">
      <data key="d0">4149283</data>
    </edge>
    <edge source="NZL" target="UGA">
      <data key="d0">71404</data>
    </edge>
    <edge source="NZL" target="UKR">
      <data key="d0">41851</data>
    </edge>
    <edge source="NZL" target="MKD">
      <data key="d0">19533</data>
    </edge>
    <edge source="NZL" target="EGY">
      <data key="d0">167647</data>
    </edge>
    <edge source="NZL" target="GBR">
      <data key="d0">14820533</data>
    </edge>
    <edge source="NZL" target="TZA">
      <data key="d0">64614</data>
    </edge>
    <edge source="NZL" target="USA">
      <data key="d0">204084430</data>
    </edge>
    <edge source="NZL" target="URY">
      <data key="d0">335696</data>
    </edge>
    <edge source="NIC" target="AUT">
      <data key="d0">11206</data>
    </edge>
    <edge source="NIC" target="CAN">
      <data key="d0">33927</data>
    </edge>
    <edge source="NIC" target="CRI">
      <data key="d0">460898</data>
    </edge>
    <edge source="NIC" target="ECU">
      <data key="d0">21537</data>
    </edge>
    <edge source="NIC" target="SLV">
      <data key="d0">74038</data>
    </edge>
    <edge source="NIC" target="DEU">
      <data key="d0">187403</data>
    </edge>
    <edge source="NIC" target="GTM">
      <data key="d0">34142</data>
    </edge>
    <edge source="NIC" target="HND">
      <data key="d0">531531</data>
    </edge>
    <edge source="NIC" target="JPN">
      <data key="d0">473670</data>
    </edge>
    <edge source="NIC" target="MEX">
      <data key="d0">38929</data>
    </edge>
    <edge source="NIC" target="PAN">
      <data key="d0">96350</data>
    </edge>
    <edge source="NIC" target="PER">
      <data key="d0">85042</data>
    </edge>
    <edge source="NIC" target="USA">
      <data key="d0">4484683</data>
    </edge>
    <edge source="PAK" target="ALB">
      <data key="d0">19308</data>
    </edge>
    <edge source="PAK" target="DZA">
      <data key="d0">1151592</data>
    </edge>
    <edge source="PAK" target="AZE">
      <data key="d0">10307</data>
    </edge>
    <edge source="PAK" target="ARG">
      <data key="d0">1352806</data>
    </edge>
    <edge source="PAK" target="AUS">
      <data key="d0">7326791</data>
    </edge>
    <edge source="PAK" target="AUT">
      <data key="d0">1212358</data>
    </edge>
    <edge source="PAK" target="ARM">
      <data key="d0">31275</data>
    </edge>
    <edge source="PAK" target="BEL">
      <data key="d0">5226209</data>
    </edge>
    <edge source="PAK" target="BOL">
      <data key="d0">727360</data>
    </edge>
    <edge source="PAK" target="BWA">
      <data key="d0">41879</data>
    </edge>
    <edge source="PAK" target="BRA">
      <data key="d0">7025145</data>
    </edge>
    <edge source="PAK" target="BGR">
      <data key="d0">1206154</data>
    </edge>
    <edge source="PAK" target="BDI">
      <data key="d0">17353</data>
    </edge>
    <edge source="PAK" target="BLR">
      <data key="d0">86486</data>
    </edge>
    <edge source="PAK" target="KHM">
      <data key="d0">56434</data>
    </edge>
    <edge source="PAK" target="CMR">
      <data key="d0">48443</data>
    </edge>
    <edge source="PAK" target="CAN">
      <data key="d0">2187267</data>
    </edge>
    <edge source="PAK" target="LKA">
      <data key="d0">358148</data>
    </edge>
    <edge source="PAK" target="CHL">
      <data key="d0">1547967</data>
    </edge>
    <edge source="PAK" target="CHN">
      <data key="d0">14629429</data>
    </edge>
    <edge source="PAK" target="COL">
      <data key="d0">1118022</data>
    </edge>
    <edge source="PAK" target="CRI">
      <data key="d0">109496</data>
    </edge>
    <edge source="PAK" target="HRV">
      <data key="d0">18274</data>
    </edge>
    <edge source="PAK" target="CZE">
      <data key="d0">1467653</data>
    </edge>
    <edge source="PAK" target="DNK">
      <data key="d0">2372478</data>
    </edge>
    <edge source="PAK" target="ECU">
      <data key="d0">579829</data>
    </edge>
    <edge source="PAK" target="SLV">
      <data key="d0">57640</data>
    </edge>
    <edge source="PAK" target="ETH">
      <data key="d0">273020</data>
    </edge>
    <edge source="PAK" target="EST">
      <data key="d0">582567</data>
    </edge>
    <edge source="PAK" target="FIN">
      <data key="d0">358788</data>
    </edge>
    <edge source="PAK" target="FRA">
      <data key="d0">14984484</data>
    </edge>
    <edge source="PAK" target="GEO">
      <data key="d0">137399</data>
    </edge>
    <edge source="PAK" target="DEU">
      <data key="d0">49214586</data>
    </edge>
    <edge source="PAK" target="GHA">
      <data key="d0">361865</data>
    </edge>
    <edge source="PAK" target="GRC">
      <data key="d0">182057</data>
    </edge>
    <edge source="PAK" target="GTM">
      <data key="d0">271031</data>
    </edge>
    <edge source="PAK" target="HND">
      <data key="d0">191559</data>
    </edge>
    <edge source="PAK" target="HKG">
      <data key="d0">1179729</data>
    </edge>
    <edge source="PAK" target="HUN">
      <data key="d0">553095</data>
    </edge>
    <edge source="PAK" target="IDN">
      <data key="d0">471625</data>
    </edge>
    <edge source="PAK" target="IRL">
      <data key="d0">591784</data>
    </edge>
    <edge source="PAK" target="ITA">
      <data key="d0">7009030</data>
    </edge>
    <edge source="PAK" target="CIV">
      <data key="d0">182355</data>
    </edge>
    <edge source="PAK" target="JAM">
      <data key="d0">46056</data>
    </edge>
    <edge source="PAK" target="JPN">
      <data key="d0">8069139</data>
    </edge>
    <edge source="PAK" target="KAZ">
      <data key="d0">168492</data>
    </edge>
    <edge source="PAK" target="JOR">
      <data key="d0">332045</data>
    </edge>
    <edge source="PAK" target="KOR">
      <data key="d0">5122444</data>
    </edge>
    <edge source="PAK" target="KGZ">
      <data key="d0">26778</data>
    </edge>
    <edge source="PAK" target="LBN">
      <data key="d0">398863</data>
    </edge>
    <edge source="PAK" target="LVA">
      <data key="d0">47556</data>
    </edge>
    <edge source="PAK" target="LTU">
      <data key="d0">117015</data>
    </edge>
    <edge source="PAK" target="MDG">
      <data key="d0">95321</data>
    </edge>
    <edge source="PAK" target="MWI">
      <data key="d0">23152</data>
    </edge>
    <edge source="PAK" target="MYS">
      <data key="d0">1266411</data>
    </edge>
    <edge source="PAK" target="MUS">
      <data key="d0">26305</data>
    </edge>
    <edge source="PAK" target="MEX">
      <data key="d0">4641211</data>
    </edge>
    <edge source="PAK" target="MDA">
      <data key="d0">50873</data>
    </edge>
    <edge source="PAK" target="MAR">
      <data key="d0">527101</data>
    </edge>
    <edge source="PAK" target="MOZ">
      <data key="d0">120147</data>
    </edge>
    <edge source="PAK" target="OMN">
      <data key="d0">231323</data>
    </edge>
    <edge source="PAK" target="NAM">
      <data key="d0">59391</data>
    </edge>
    <edge source="PAK" target="NLD">
      <data key="d0">4095173</data>
    </edge>
    <edge source="PAK" target="NZL">
      <data key="d0">1617069</data>
    </edge>
    <edge source="PAK" target="NIC">
      <data key="d0">414798</data>
    </edge>
    <edge source="PAK" target="NER">
      <data key="d0">16329</data>
    </edge>
    <edge source="PAK" target="NOR">
      <data key="d0">74453</data>
    </edge>
    <edge source="PAK" target="PAN">
      <data key="d0">409625</data>
    </edge>
    <edge source="PAK" target="PRY">
      <data key="d0">141632</data>
    </edge>
    <edge source="PAK" target="PER">
      <data key="d0">1034290</data>
    </edge>
    <edge source="PAK" target="PHL">
      <data key="d0">3408884</data>
    </edge>
    <edge source="PAK" target="POL">
      <data key="d0">2060977</data>
    </edge>
    <edge source="PAK" target="PRT">
      <data key="d0">1837888</data>
    </edge>
    <edge source="PAK" target="ROU">
      <data key="d0">750837</data>
    </edge>
    <edge source="PAK" target="RUS">
      <data key="d0">3405936</data>
    </edge>
    <edge source="PAK" target="SAU">
      <data key="d0">1682465</data>
    </edge>
    <edge source="PAK" target="SEN">
      <data key="d0">136821</data>
    </edge>
    <edge source="PAK" target="SRB">
      <data key="d0">127899</data>
    </edge>
    <edge source="PAK" target="IND">
      <data key="d0">14475510</data>
    </edge>
    <edge source="PAK" target="SGP">
      <data key="d0">3337809</data>
    </edge>
    <edge source="PAK" target="SVK">
      <data key="d0">86183</data>
    </edge>
    <edge source="PAK" target="VNM">
      <data key="d0">1968547</data>
    </edge>
    <edge source="PAK" target="ZAF">
      <data key="d0">4399298</data>
    </edge>
    <edge source="PAK" target="ZWE">
      <data key="d0">99156</data>
    </edge>
    <edge source="PAK" target="ESP">
      <data key="d0">2080965</data>
    </edge>
    <edge source="PAK" target="SWE">
      <data key="d0">562999</data>
    </edge>
    <edge source="PAK" target="CHE">
      <data key="d0">2196492</data>
    </edge>
    <edge source="PAK" target="THA">
      <data key="d0">2648569</data>
    </edge>
    <edge source="PAK" target="ARE">
      <data key="d0">6748422</data>
    </edge>
    <edge source="PAK" target="TUN">
      <data key="d0">245879</data>
    </edge>
    <edge source="PAK" target="TUR">
      <data key="d0">4798700</data>
    </edge>
    <edge source="PAK" target="UGA">
      <data key="d0">279779</data>
    </edge>
    <edge source="PAK" target="UKR">
      <data key="d0">712293</data>
    </edge>
    <edge source="PAK" target="EGY">
      <data key="d0">3584003</data>
    </edge>
    <edge source="PAK" target="GBR">
      <data key="d0">33524799</data>
    </edge>
    <edge source="PAK" target="TZA">
      <data key="d0">355101</data>
    </edge>
    <edge source="PAK" target="USA">
      <data key="d0">102326655</data>
    </edge>
    <edge source="PAK" target="BFA">
      <data key="d0">108805</data>
    </edge>
    <edge source="PAK" target="URY">
      <data key="d0">107686</data>
    </edge>
    <edge source="PAN" target="ARG">
      <data key="d0">20792</data>
    </edge>
    <edge source="PAN" target="AUS">
      <data key="d0">140010</data>
    </edge>
    <edge source="PAN" target="AUT">
      <data key="d0">31590</data>
    </edge>
    <edge source="PAN" target="BOL">
      <data key="d0">162130</data>
    </edge>
    <edge source="PAN" target="BRA">
      <data key="d0">67851</data>
    </edge>
    <edge source="PAN" target="CAN">
      <data key="d0">42308</data>
    </edge>
    <edge source="PAN" target="CHL">
      <data key="d0">409689</data>
    </edge>
    <edge source="PAN" target="COL">
      <data key="d0">4169311</data>
    </edge>
    <edge source="PAN" target="CRI">
      <data key="d0">1202315</data>
    </edge>
    <edge source="PAN" target="ECU">
      <data key="d0">1395417</data>
    </edge>
    <edge source="PAN" target="SLV">
      <data key="d0">1008444</data>
    </edge>
    <edge source="PAN" target="FRA">
      <data key="d0">94226</data>
    </edge>
    <edge source="PAN" target="DEU">
      <data key="d0">13583</data>
    </edge>
    <edge source="PAN" target="GTM">
      <data key="d0">2428127</data>
    </edge>
    <edge source="PAN" target="HND">
      <data key="d0">1168731</data>
    </edge>
    <edge source="PAN" target="IRL">
      <data key="d0">354300</data>
    </edge>
    <edge source="PAN" target="ITA">
      <data key="d0">10727</data>
    </edge>
    <edge source="PAN" target="JAM">
      <data key="d0">1205817</data>
    </edge>
    <edge source="PAN" target="JPN">
      <data key="d0">57343</data>
    </edge>
    <edge source="PAN" target="KOR">
      <data key="d0">61896</data>
    </edge>
    <edge source="PAN" target="LBN">
      <data key="d0">68318</data>
    </edge>
    <edge source="PAN" target="MEX">
      <data key="d0">219247</data>
    </edge>
    <edge source="PAN" target="OMN">
      <data key="d0">122493</data>
    </edge>
    <edge source="PAN" target="NLD">
      <data key="d0">273127</data>
    </edge>
    <edge source="PAN" target="NIC">
      <data key="d0">1668932</data>
    </edge>
    <edge source="PAN" target="PRY">
      <data key="d0">102938</data>
    </edge>
    <edge source="PAN" target="PER">
      <data key="d0">588869</data>
    </edge>
    <edge source="PAN" target="ROU">
      <data key="d0">24887</data>
    </edge>
    <edge source="PAN" target="SVN">
      <data key="d0">84140</data>
    </edge>
    <edge source="PAN" target="ESP">
      <data key="d0">63620</data>
    </edge>
    <edge source="PAN" target="GBR">
      <data key="d0">38278</data>
    </edge>
    <edge source="PAN" target="USA">
      <data key="d0">4150495</data>
    </edge>
    <edge source="PAN" target="URY">
      <data key="d0">269665</data>
    </edge>
    <edge source="PRY" target="ARG">
      <data key="d0">380165</data>
    </edge>
    <edge source="PRY" target="AUT">
      <data key="d0">38914</data>
    </edge>
    <edge source="PRY" target="BOL">
      <data key="d0">14560</data>
    </edge>
    <edge source="PRY" target="BRA">
      <data key="d0">9364891</data>
    </edge>
    <edge source="PRY" target="CAN">
      <data key="d0">16485</data>
    </edge>
    <edge source="PRY" target="DEU">
      <data key="d0">63626</data>
    </edge>
    <edge source="PRY" target="GTM">
      <data key="d0">16646</data>
    </edge>
    <edge source="PRY" target="HKG">
      <data key="d0">286019</data>
    </edge>
    <edge source="PRY" target="ITA">
      <data key="d0">40262</data>
    </edge>
    <edge source="PRY" target="MEX">
      <data key="d0">121475</data>
    </edge>
    <edge source="PRY" target="PER">
      <data key="d0">29077</data>
    </edge>
    <edge source="PRY" target="ROU">
      <data key="d0">275815</data>
    </edge>
    <edge source="PRY" target="IND">
      <data key="d0">27923</data>
    </edge>
    <edge source="PRY" target="THA">
      <data key="d0">18240</data>
    </edge>
    <edge source="PRY" target="USA">
      <data key="d0">115966</data>
    </edge>
    <edge source="PER" target="ARG">
      <data key="d0">151390</data>
    </edge>
    <edge source="PER" target="AUS">
      <data key="d0">157666</data>
    </edge>
    <edge source="PER" target="AUT">
      <data key="d0">63768</data>
    </edge>
    <edge source="PER" target="BEL">
      <data key="d0">13967</data>
    </edge>
    <edge source="PER" target="BOL">
      <data key="d0">1031186</data>
    </edge>
    <edge source="PER" target="BRA">
      <data key="d0">428949</data>
    </edge>
    <edge source="PER" target="CAN">
      <data key="d0">97609</data>
    </edge>
    <edge source="PER" target="CHL">
      <data key="d0">984932</data>
    </edge>
    <edge source="PER" target="CHN">
      <data key="d0">37730</data>
    </edge>
    <edge source="PER" target="COL">
      <data key="d0">808558</data>
    </edge>
    <edge source="PER" target="CRI">
      <data key="d0">134942</data>
    </edge>
    <edge source="PER" target="ECU">
      <data key="d0">1910735</data>
    </edge>
    <edge source="PER" target="SLV">
      <data key="d0">21131</data>
    </edge>
    <edge source="PER" target="FIN">
      <data key="d0">10929</data>
    </edge>
    <edge source="PER" target="FRA">
      <data key="d0">47905</data>
    </edge>
    <edge source="PER" target="DEU">
      <data key="d0">469332</data>
    </edge>
    <edge source="PER" target="GTM">
      <data key="d0">159269</data>
    </edge>
    <edge source="PER" target="HND">
      <data key="d0">29554</data>
    </edge>
    <edge source="PER" target="ISR">
      <data key="d0">31250</data>
    </edge>
    <edge source="PER" target="ITA">
      <data key="d0">97738</data>
    </edge>
    <edge source="PER" target="JPN">
      <data key="d0">86009</data>
    </edge>
    <edge source="PER" target="MEX">
      <data key="d0">505012</data>
    </edge>
    <edge source="PER" target="NLD">
      <data key="d0">63317</data>
    </edge>
    <edge source="PER" target="NIC">
      <data key="d0">33492</data>
    </edge>
    <edge source="PER" target="NOR">
      <data key="d0">10287</data>
    </edge>
    <edge source="PER" target="PAN">
      <data key="d0">66679</data>
    </edge>
    <edge source="PER" target="PRY">
      <data key="d0">44335</data>
    </edge>
    <edge source="PER" target="RUS">
      <data key="d0">25310</data>
    </edge>
    <edge source="PER" target="IND">
      <data key="d0">74296</data>
    </edge>
    <edge source="PER" target="VNM">
      <data key="d0">203540</data>
    </edge>
    <edge source="PER" target="ESP">
      <data key="d0">57148</data>
    </edge>
    <edge source="PER" target="SWE">
      <data key="d0">134751</data>
    </edge>
    <edge source="PER" target="CHE">
      <data key="d0">275348</data>
    </edge>
    <edge source="PER" target="ARE">
      <data key="d0">11480</data>
    </edge>
    <edge source="PER" target="GBR">
      <data key="d0">146804</data>
    </edge>
    <edge source="PER" target="USA">
      <data key="d0">4410090</data>
    </edge>
    <edge source="PER" target="URY">
      <data key="d0">34434</data>
    </edge>
    <edge source="PHL" target="ARG">
      <data key="d0">1383563</data>
    </edge>
    <edge source="PHL" target="AUS">
      <data key="d0">10435897</data>
    </edge>
    <edge source="PHL" target="AUT">
      <data key="d0">1759135</data>
    </edge>
    <edge source="PHL" target="ARM">
      <data key="d0">39831</data>
    </edge>
    <edge source="PHL" target="BEL">
      <data key="d0">27829012</data>
    </edge>
    <edge source="PHL" target="BRA">
      <data key="d0">1365221</data>
    </edge>
    <edge source="PHL" target="CAN">
      <data key="d0">16168906</data>
    </edge>
    <edge source="PHL" target="LKA">
      <data key="d0">248983</data>
    </edge>
    <edge source="PHL" target="CHL">
      <data key="d0">2946417</data>
    </edge>
    <edge source="PHL" target="CHN">
      <data key="d0">80770375</data>
    </edge>
    <edge source="PHL" target="COL">
      <data key="d0">13691</data>
    </edge>
    <edge source="PHL" target="CRI">
      <data key="d0">1090515</data>
    </edge>
    <edge source="PHL" target="CZE">
      <data key="d0">1758880</data>
    </edge>
    <edge source="PHL" target="DNK">
      <data key="d0">214860</data>
    </edge>
    <edge source="PHL" target="FIN">
      <data key="d0">560397</data>
    </edge>
    <edge source="PHL" target="FRA">
      <data key="d0">5146187</data>
    </edge>
    <edge source="PHL" target="DEU">
      <data key="d0">222978588</data>
    </edge>
    <edge source="PHL" target="GRC">
      <data key="d0">155117</data>
    </edge>
    <edge source="PHL" target="GTM">
      <data key="d0">13235</data>
    </edge>
    <edge source="PHL" target="HKG">
      <data key="d0">10121987</data>
    </edge>
    <edge source="PHL" target="HUN">
      <data key="d0">36332940</data>
    </edge>
    <edge source="PHL" target="IDN">
      <data key="d0">36187370</data>
    </edge>
    <edge source="PHL" target="IRL">
      <data key="d0">2678265</data>
    </edge>
    <edge source="PHL" target="ISR">
      <data key="d0">1438496</data>
    </edge>
    <edge source="PHL" target="ITA">
      <data key="d0">1689394</data>
    </edge>
    <edge source="PHL" target="JPN">
      <data key="d0">266297811</data>
    </edge>
    <edge source="PHL" target="JOR">
      <data key="d0">80235</data>
    </edge>
    <edge source="PHL" target="KOR">
      <data key="d0">27900105</data>
    </edge>
    <edge source="PHL" target="LBN">
      <data key="d0">99232</data>
    </edge>
    <edge source="PHL" target="LVA">
      <data key="d0">129787</data>
    </edge>
    <edge source="PHL" target="MYS">
      <data key="d0">46597767</data>
    </edge>
    <edge source="PHL" target="MEX">
      <data key="d0">17004513</data>
    </edge>
    <edge source="PHL" target="OMN">
      <data key="d0">187143</data>
    </edge>
    <edge source="PHL" target="NLD">
      <data key="d0">5676836</data>
    </edge>
    <edge source="PHL" target="NZL">
      <data key="d0">41373</data>
    </edge>
    <edge source="PHL" target="NOR">
      <data key="d0">21415</data>
    </edge>
    <edge source="PHL" target="PAK">
      <data key="d0">3181964</data>
    </edge>
    <edge source="PHL" target="PAN">
      <data key="d0">15347</data>
    </edge>
    <edge source="PHL" target="POL">
      <data key="d0">3496421</data>
    </edge>
    <edge source="PHL" target="ROU">
      <data key="d0">794093</data>
    </edge>
    <edge source="PHL" target="RUS">
      <data key="d0">495301</data>
    </edge>
    <edge source="PHL" target="SAU">
      <data key="d0">3470335</data>
    </edge>
    <edge source="PHL" target="SRB">
      <data key="d0">210583</data>
    </edge>
    <edge source="PHL" target="IND">
      <data key="d0">12087134</data>
    </edge>
    <edge source="PHL" target="SGP">
      <data key="d0">37071230</data>
    </edge>
    <edge source="PHL" target="SVK">
      <data key="d0">255906</data>
    </edge>
    <edge source="PHL" target="VNM">
      <data key="d0">9614466</data>
    </edge>
    <edge source="PHL" target="ZAF">
      <data key="d0">1310776</data>
    </edge>
    <edge source="PHL" target="ESP">
      <data key="d0">997032</data>
    </edge>
    <edge source="PHL" target="SWE">
      <data key="d0">253888</data>
    </edge>
    <edge source="PHL" target="CHE">
      <data key="d0">650770</data>
    </edge>
    <edge source="PHL" target="THA">
      <data key="d0">73302875</data>
    </edge>
    <edge source="PHL" target="ARE">
      <data key="d0">1801791</data>
    </edge>
    <edge source="PHL" target="TUR">
      <data key="d0">947140</data>
    </edge>
    <edge source="PHL" target="EGY">
      <data key="d0">98282</data>
    </edge>
    <edge source="PHL" target="GBR">
      <data key="d0">1703007</data>
    </edge>
    <edge source="PHL" target="USA">
      <data key="d0">173334392</data>
    </edge>
    <edge source="POL" target="ALB">
      <data key="d0">1174211</data>
    </edge>
    <edge source="POL" target="DZA">
      <data key="d0">8045760</data>
    </edge>
    <edge source="POL" target="AZE">
      <data key="d0">1292424</data>
    </edge>
    <edge source="POL" target="ARG">
      <data key="d0">2935402</data>
    </edge>
    <edge source="POL" target="AUS">
      <data key="d0">20083471</data>
    </edge>
    <edge source="POL" target="AUT">
      <data key="d0">18338373</data>
    </edge>
    <edge source="POL" target="ARM">
      <data key="d0">239890</data>
    </edge>
    <edge source="POL" target="BEL">
      <data key="d0">40186916</data>
    </edge>
    <edge source="POL" target="BOL">
      <data key="d0">290613</data>
    </edge>
    <edge source="POL" target="BWA">
      <data key="d0">669546</data>
    </edge>
    <edge source="POL" target="BRA">
      <data key="d0">14317566</data>
    </edge>
    <edge source="POL" target="BGR">
      <data key="d0">4585893</data>
    </edge>
    <edge source="POL" target="BDI">
      <data key="d0">125293</data>
    </edge>
    <edge source="POL" target="BLR">
      <data key="d0">14352797</data>
    </edge>
    <edge source="POL" target="CMR">
      <data key="d0">27307</data>
    </edge>
    <edge source="POL" target="CAN">
      <data key="d0">14451883</data>
    </edge>
    <edge source="POL" target="LKA">
      <data key="d0">240879</data>
    </edge>
    <edge source="POL" target="CHL">
      <data key="d0">1760701</data>
    </edge>
    <edge source="POL" target="CHN">
      <data key="d0">45515447</data>
    </edge>
    <edge source="POL" target="COL">
      <data key="d0">1729529</data>
    </edge>
    <edge source="POL" target="CRI">
      <data key="d0">219185</data>
    </edge>
    <edge source="POL" target="HRV">
      <data key="d0">5979258</data>
    </edge>
    <edge source="POL" target="CZE">
      <data key="d0">90665382</data>
    </edge>
    <edge source="POL" target="DNK">
      <data key="d0">65524719</data>
    </edge>
    <edge source="POL" target="ECU">
      <data key="d0">419712</data>
    </edge>
    <edge source="POL" target="SLV">
      <data key="d0">26975</data>
    </edge>
    <edge source="POL" target="ETH">
      <data key="d0">209156</data>
    </edge>
    <edge source="POL" target="EST">
      <data key="d0">10223122</data>
    </edge>
    <edge source="POL" target="FIN">
      <data key="d0">9074037</data>
    </edge>
    <edge source="POL" target="FRA">
      <data key="d0">107140993</data>
    </edge>
    <edge source="POL" target="GEO">
      <data key="d0">2299561</data>
    </edge>
    <edge source="POL" target="GMB">
      <data key="d0">13476</data>
    </edge>
    <edge source="POL" target="PSE">
      <data key="d0">60319</data>
    </edge>
    <edge source="POL" target="DEU">
      <data key="d0">726979326</data>
    </edge>
    <edge source="POL" target="GHA">
      <data key="d0">124551</data>
    </edge>
    <edge source="POL" target="GRC">
      <data key="d0">24091522</data>
    </edge>
    <edge source="POL" target="GTM">
      <data key="d0">96525</data>
    </edge>
    <edge source="POL" target="HND">
      <data key="d0">34252</data>
    </edge>
    <edge source="POL" target="HKG">
      <data key="d0">6501695</data>
    </edge>
    <edge source="POL" target="HUN">
      <data key="d0">18944648</data>
    </edge>
    <edge source="POL" target="IDN">
      <data key="d0">1877154</data>
    </edge>
    <edge source="POL" target="IRL">
      <data key="d0">26797306</data>
    </edge>
    <edge source="POL" target="ISR">
      <data key="d0">5163859</data>
    </edge>
    <edge source="POL" target="ITA">
      <data key="d0">113872469</data>
    </edge>
    <edge source="POL" target="CIV">
      <data key="d0">67890</data>
    </edge>
    <edge source="POL" target="JAM">
      <data key="d0">22971</data>
    </edge>
    <edge source="POL" target="JPN">
      <data key="d0">13171732</data>
    </edge>
    <edge source="POL" target="KAZ">
      <data key="d0">4490773</data>
    </edge>
    <edge source="POL" target="JOR">
      <data key="d0">1068052</data>
    </edge>
    <edge source="POL" target="KOR">
      <data key="d0">23845835</data>
    </edge>
    <edge source="POL" target="KGZ">
      <data key="d0">79872</data>
    </edge>
    <edge source="POL" target="LBN">
      <data key="d0">1586762</data>
    </edge>
    <edge source="POL" target="LVA">
      <data key="d0">7399045</data>
    </edge>
    <edge source="POL" target="LTU">
      <data key="d0">17713685</data>
    </edge>
    <edge source="POL" target="MYS">
      <data key="d0">20182510</data>
    </edge>
    <edge source="POL" target="MRT">
      <data key="d0">14677</data>
    </edge>
    <edge source="POL" target="MUS">
      <data key="d0">628924</data>
    </edge>
    <edge source="POL" target="MEX">
      <data key="d0">13569191</data>
    </edge>
    <edge source="POL" target="MDA">
      <data key="d0">1035079</data>
    </edge>
    <edge source="POL" target="MAR">
      <data key="d0">10387188</data>
    </edge>
    <edge source="POL" target="MOZ">
      <data key="d0">5956816</data>
    </edge>
    <edge source="POL" target="OMN">
      <data key="d0">1359627</data>
    </edge>
    <edge source="POL" target="NLD">
      <data key="d0">64426645</data>
    </edge>
    <edge source="POL" target="NZL">
      <data key="d0">1728517</data>
    </edge>
    <edge source="POL" target="NIC">
      <data key="d0">69156</data>
    </edge>
    <edge source="POL" target="NOR">
      <data key="d0">11754585</data>
    </edge>
    <edge source="POL" target="PAK">
      <data key="d0">2048406</data>
    </edge>
    <edge source="POL" target="PAN">
      <data key="d0">5264729</data>
    </edge>
    <edge source="POL" target="PRY">
      <data key="d0">129045</data>
    </edge>
    <edge source="POL" target="PER">
      <data key="d0">794183</data>
    </edge>
    <edge source="POL" target="PHL">
      <data key="d0">1889364</data>
    </edge>
    <edge source="POL" target="PRT">
      <data key="d0">6006836</data>
    </edge>
    <edge source="POL" target="ROU">
      <data key="d0">24234988</data>
    </edge>
    <edge source="POL" target="RUS">
      <data key="d0">75937321</data>
    </edge>
    <edge source="POL" target="SAU">
      <data key="d0">3459763</data>
    </edge>
    <edge source="POL" target="SEN">
      <data key="d0">60437</data>
    </edge>
    <edge source="POL" target="SRB">
      <data key="d0">17985294</data>
    </edge>
    <edge source="POL" target="IND">
      <data key="d0">18005413</data>
    </edge>
    <edge source="POL" target="SGP">
      <data key="d0">10556093</data>
    </edge>
    <edge source="POL" target="SVK">
      <data key="d0">79200436</data>
    </edge>
    <edge source="POL" target="VNM">
      <data key="d0">3763843</data>
    </edge>
    <edge source="POL" target="SVN">
      <data key="d0">4920835</data>
    </edge>
    <edge source="POL" target="ZAF">
      <data key="d0">8524658</data>
    </edge>
    <edge source="POL" target="ZWE">
      <data key="d0">14760</data>
    </edge>
    <edge source="POL" target="ESP">
      <data key="d0">35607673</data>
    </edge>
    <edge source="POL" target="SWE">
      <data key="d0">23494336</data>
    </edge>
    <edge source="POL" target="CHE">
      <data key="d0">28397486</data>
    </edge>
    <edge source="POL" target="THA">
      <data key="d0">3280019</data>
    </edge>
    <edge source="POL" target="ARE">
      <data key="d0">6488081</data>
    </edge>
    <edge source="POL" target="TUN">
      <data key="d0">15769550</data>
    </edge>
    <edge source="POL" target="TUR">
      <data key="d0">39199652</data>
    </edge>
    <edge source="POL" target="UGA">
      <data key="d0">941158</data>
    </edge>
    <edge source="POL" target="UKR">
      <data key="d0">37655771</data>
    </edge>
    <edge source="POL" target="MKD">
      <data key="d0">783795</data>
    </edge>
    <edge source="POL" target="EGY">
      <data key="d0">10038062</data>
    </edge>
    <edge source="POL" target="GBR">
      <data key="d0">154437533</data>
    </edge>
    <edge source="POL" target="TZA">
      <data key="d0">39441</data>
    </edge>
    <edge source="POL" target="USA">
      <data key="d0">227651833</data>
    </edge>
    <edge source="POL" target="BFA">
      <data key="d0">61734</data>
    </edge>
    <edge source="POL" target="URY">
      <data key="d0">142428</data>
    </edge>
    <edge source="PRT" target="DZA">
      <data key="d0">681484</data>
    </edge>
    <edge source="PRT" target="ARG">
      <data key="d0">73661</data>
    </edge>
    <edge source="PRT" target="AUS">
      <data key="d0">789604</data>
    </edge>
    <edge source="PRT" target="AUT">
      <data key="d0">960610</data>
    </edge>
    <edge source="PRT" target="BEL">
      <data key="d0">7345465</data>
    </edge>
    <edge source="PRT" target="BOL">
      <data key="d0">493083</data>
    </edge>
    <edge source="PRT" target="BRA">
      <data key="d0">1074333</data>
    </edge>
    <edge source="PRT" target="BGR">
      <data key="d0">310491</data>
    </edge>
    <edge source="PRT" target="CMR">
      <data key="d0">523851</data>
    </edge>
    <edge source="PRT" target="CAN">
      <data key="d0">7296587</data>
    </edge>
    <edge source="PRT" target="CAF">
      <data key="d0">13826</data>
    </edge>
    <edge source="PRT" target="CHL">
      <data key="d0">1342190</data>
    </edge>
    <edge source="PRT" target="CHN">
      <data key="d0">13628962</data>
    </edge>
    <edge source="PRT" target="COL">
      <data key="d0">922514</data>
    </edge>
    <edge source="PRT" target="HRV">
      <data key="d0">13832</data>
    </edge>
    <edge source="PRT" target="CZE">
      <data key="d0">6020687</data>
    </edge>
    <edge source="PRT" target="DNK">
      <data key="d0">3973888</data>
    </edge>
    <edge source="PRT" target="ECU">
      <data key="d0">32035</data>
    </edge>
    <edge source="PRT" target="SLV">
      <data key="d0">38642</data>
    </edge>
    <edge source="PRT" target="EST">
      <data key="d0">112828</data>
    </edge>
    <edge source="PRT" target="FIN">
      <data key="d0">218669</data>
    </edge>
    <edge source="PRT" target="FRA">
      <data key="d0">41622605</data>
    </edge>
    <edge source="PRT" target="DEU">
      <data key="d0">138808497</data>
    </edge>
    <edge source="PRT" target="GHA">
      <data key="d0">218725</data>
    </edge>
    <edge source="PRT" target="GRC">
      <data key="d0">563447</data>
    </edge>
    <edge source="PRT" target="GTM">
      <data key="d0">19520</data>
    </edge>
    <edge source="PRT" target="HKG">
      <data key="d0">503021</data>
    </edge>
    <edge source="PRT" target="HUN">
      <data key="d0">1593055</data>
    </edge>
    <edge source="PRT" target="IDN">
      <data key="d0">192452</data>
    </edge>
    <edge source="PRT" target="IRL">
      <data key="d0">597285</data>
    </edge>
    <edge source="PRT" target="ISR">
      <data key="d0">1032385</data>
    </edge>
    <edge source="PRT" target="ITA">
      <data key="d0">6812990</data>
    </edge>
    <edge source="PRT" target="CIV">
      <data key="d0">111155</data>
    </edge>
    <edge source="PRT" target="JPN">
      <data key="d0">4263637</data>
    </edge>
    <edge source="PRT" target="KAZ">
      <data key="d0">66106</data>
    </edge>
    <edge source="PRT" target="JOR">
      <data key="d0">100553</data>
    </edge>
    <edge source="PRT" target="KOR">
      <data key="d0">1681456</data>
    </edge>
    <edge source="PRT" target="LBN">
      <data key="d0">429051</data>
    </edge>
    <edge source="PRT" target="LVA">
      <data key="d0">14046</data>
    </edge>
    <edge source="PRT" target="LTU">
      <data key="d0">340766</data>
    </edge>
    <edge source="PRT" target="MWI">
      <data key="d0">12246</data>
    </edge>
    <edge source="PRT" target="MYS">
      <data key="d0">301313</data>
    </edge>
    <edge source="PRT" target="MRT">
      <data key="d0">42915</data>
    </edge>
    <edge source="PRT" target="MEX">
      <data key="d0">495642</data>
    </edge>
    <edge source="PRT" target="MAR">
      <data key="d0">2971343</data>
    </edge>
    <edge source="PRT" target="MOZ">
      <data key="d0">5924218</data>
    </edge>
    <edge source="PRT" target="OMN">
      <data key="d0">39205</data>
    </edge>
    <edge source="PRT" target="NAM">
      <data key="d0">19881</data>
    </edge>
    <edge source="PRT" target="NLD">
      <data key="d0">16834478</data>
    </edge>
    <edge source="PRT" target="NZL">
      <data key="d0">414244</data>
    </edge>
    <edge source="PRT" target="NIC">
      <data key="d0">25814</data>
    </edge>
    <edge source="PRT" target="NOR">
      <data key="d0">2399433</data>
    </edge>
    <edge source="PRT" target="PAK">
      <data key="d0">132083</data>
    </edge>
    <edge source="PRT" target="PRY">
      <data key="d0">10273</data>
    </edge>
    <edge source="PRT" target="PER">
      <data key="d0">52183</data>
    </edge>
    <edge source="PRT" target="POL">
      <data key="d0">1266348</data>
    </edge>
    <edge source="PRT" target="ROU">
      <data key="d0">7698148</data>
    </edge>
    <edge source="PRT" target="RUS">
      <data key="d0">1206113</data>
    </edge>
    <edge source="PRT" target="SAU">
      <data key="d0">654788</data>
    </edge>
    <edge source="PRT" target="SEN">
      <data key="d0">53641</data>
    </edge>
    <edge source="PRT" target="SRB">
      <data key="d0">242970</data>
    </edge>
    <edge source="PRT" target="IND">
      <data key="d0">1311555</data>
    </edge>
    <edge source="PRT" target="SGP">
      <data key="d0">310441</data>
    </edge>
    <edge source="PRT" target="SVK">
      <data key="d0">959121</data>
    </edge>
    <edge source="PRT" target="VNM">
      <data key="d0">90050</data>
    </edge>
    <edge source="PRT" target="SVN">
      <data key="d0">738184</data>
    </edge>
    <edge source="PRT" target="ZAF">
      <data key="d0">1182953</data>
    </edge>
    <edge source="PRT" target="ESP">
      <data key="d0">125223189</data>
    </edge>
    <edge source="PRT" target="SWE">
      <data key="d0">27014389</data>
    </edge>
    <edge source="PRT" target="CHE">
      <data key="d0">4934523</data>
    </edge>
    <edge source="PRT" target="THA">
      <data key="d0">78065</data>
    </edge>
    <edge source="PRT" target="ARE">
      <data key="d0">562814</data>
    </edge>
    <edge source="PRT" target="TUN">
      <data key="d0">757073</data>
    </edge>
    <edge source="PRT" target="TUR">
      <data key="d0">819756</data>
    </edge>
    <edge source="PRT" target="UKR">
      <data key="d0">302838</data>
    </edge>
    <edge source="PRT" target="EGY">
      <data key="d0">778163</data>
    </edge>
    <edge source="PRT" target="GBR">
      <data key="d0">83862751</data>
    </edge>
    <edge source="PRT" target="USA">
      <data key="d0">14500059</data>
    </edge>
    <edge source="PRT" target="BFA">
      <data key="d0">121344</data>
    </edge>
    <edge source="PRT" target="URY">
      <data key="d0">10508</data>
    </edge>
    <edge source="ROU" target="ALB">
      <data key="d0">33400</data>
    </edge>
    <edge source="ROU" target="DZA">
      <data key="d0">7613079</data>
    </edge>
    <edge source="ROU" target="AZE">
      <data key="d0">306522</data>
    </edge>
    <edge source="ROU" target="ARG">
      <data key="d0">1621041</data>
    </edge>
    <edge source="ROU" target="AUS">
      <data key="d0">1338825</data>
    </edge>
    <edge source="ROU" target="AUT">
      <data key="d0">9295264</data>
    </edge>
    <edge source="ROU" target="BEL">
      <data key="d0">18348564</data>
    </edge>
    <edge source="ROU" target="BRA">
      <data key="d0">8280998</data>
    </edge>
    <edge source="ROU" target="BGR">
      <data key="d0">6479853</data>
    </edge>
    <edge source="ROU" target="CAN">
      <data key="d0">3565234</data>
    </edge>
    <edge source="ROU" target="LKA">
      <data key="d0">32123</data>
    </edge>
    <edge source="ROU" target="CHL">
      <data key="d0">147260</data>
    </edge>
    <edge source="ROU" target="CHN">
      <data key="d0">42282444</data>
    </edge>
    <edge source="ROU" target="COL">
      <data key="d0">1798706</data>
    </edge>
    <edge source="ROU" target="HRV">
      <data key="d0">149668</data>
    </edge>
    <edge source="ROU" target="CZE">
      <data key="d0">20451424</data>
    </edge>
    <edge source="ROU" target="DNK">
      <data key="d0">1683783</data>
    </edge>
    <edge source="ROU" target="ECU">
      <data key="d0">84529</data>
    </edge>
    <edge source="ROU" target="EST">
      <data key="d0">1114374</data>
    </edge>
    <edge source="ROU" target="FIN">
      <data key="d0">14927725</data>
    </edge>
    <edge source="ROU" target="FRA">
      <data key="d0">55082724</data>
    </edge>
    <edge source="ROU" target="GMB">
      <data key="d0">26487</data>
    </edge>
    <edge source="ROU" target="PSE">
      <data key="d0">177963</data>
    </edge>
    <edge source="ROU" target="DEU">
      <data key="d0">380307598</data>
    </edge>
    <edge source="ROU" target="GHA">
      <data key="d0">98122</data>
    </edge>
    <edge source="ROU" target="GRC">
      <data key="d0">8083432</data>
    </edge>
    <edge source="ROU" target="HKG">
      <data key="d0">1354487</data>
    </edge>
    <edge source="ROU" target="HUN">
      <data key="d0">86004984</data>
    </edge>
    <edge source="ROU" target="IDN">
      <data key="d0">10513</data>
    </edge>
    <edge source="ROU" target="IRL">
      <data key="d0">963294</data>
    </edge>
    <edge source="ROU" target="ISR">
      <data key="d0">4344624</data>
    </edge>
    <edge source="ROU" target="ITA">
      <data key="d0">76602946</data>
    </edge>
    <edge source="ROU" target="JPN">
      <data key="d0">4979777</data>
    </edge>
    <edge source="ROU" target="KAZ">
      <data key="d0">177972</data>
    </edge>
    <edge source="ROU" target="JOR">
      <data key="d0">66785</data>
    </edge>
    <edge source="ROU" target="KOR">
      <data key="d0">5427957</data>
    </edge>
    <edge source="ROU" target="LBN">
      <data key="d0">100479</data>
    </edge>
    <edge source="ROU" target="LVA">
      <data key="d0">47770</data>
    </edge>
    <edge source="ROU" target="LTU">
      <data key="d0">1744729</data>
    </edge>
    <edge source="ROU" target="MDG">
      <data key="d0">19527</data>
    </edge>
    <edge source="ROU" target="MYS">
      <data key="d0">2151443</data>
    </edge>
    <edge source="ROU" target="MEX">
      <data key="d0">18889909</data>
    </edge>
    <edge source="ROU" target="MDA">
      <data key="d0">8445191</data>
    </edge>
    <edge source="ROU" target="MAR">
      <data key="d0">31008799</data>
    </edge>
    <edge source="ROU" target="MOZ">
      <data key="d0">72807</data>
    </edge>
    <edge source="ROU" target="OMN">
      <data key="d0">100282</data>
    </edge>
    <edge source="ROU" target="NLD">
      <data key="d0">27386348</data>
    </edge>
    <edge source="ROU" target="NZL">
      <data key="d0">30162</data>
    </edge>
    <edge source="ROU" target="NOR">
      <data key="d0">3684833</data>
    </edge>
    <edge source="ROU" target="PAK">
      <data key="d0">215156</data>
    </edge>
    <edge source="ROU" target="PER">
      <data key="d0">211647</data>
    </edge>
    <edge source="ROU" target="PHL">
      <data key="d0">10305</data>
    </edge>
    <edge source="ROU" target="POL">
      <data key="d0">86700369</data>
    </edge>
    <edge source="ROU" target="PRT">
      <data key="d0">544019</data>
    </edge>
    <edge source="ROU" target="RUS">
      <data key="d0">22784128</data>
    </edge>
    <edge source="ROU" target="SAU">
      <data key="d0">5271684</data>
    </edge>
    <edge source="ROU" target="SEN">
      <data key="d0">152772</data>
    </edge>
    <edge source="ROU" target="SRB">
      <data key="d0">10672489</data>
    </edge>
    <edge source="ROU" target="IND">
      <data key="d0">8050389</data>
    </edge>
    <edge source="ROU" target="SGP">
      <data key="d0">3366919</data>
    </edge>
    <edge source="ROU" target="SVK">
      <data key="d0">7350853</data>
    </edge>
    <edge source="ROU" target="VNM">
      <data key="d0">385601</data>
    </edge>
    <edge source="ROU" target="SVN">
      <data key="d0">2481848</data>
    </edge>
    <edge source="ROU" target="ZAF">
      <data key="d0">16153329</data>
    </edge>
    <edge source="ROU" target="ESP">
      <data key="d0">33679614</data>
    </edge>
    <edge source="ROU" target="SWE">
      <data key="d0">12305143</data>
    </edge>
    <edge source="ROU" target="CHE">
      <data key="d0">11196676</data>
    </edge>
    <edge source="ROU" target="THA">
      <data key="d0">1119447</data>
    </edge>
    <edge source="ROU" target="TGO">
      <data key="d0">287513</data>
    </edge>
    <edge source="ROU" target="ARE">
      <data key="d0">12507512</data>
    </edge>
    <edge source="ROU" target="TUN">
      <data key="d0">300774</data>
    </edge>
    <edge source="ROU" target="TUR">
      <data key="d0">8885985</data>
    </edge>
    <edge source="ROU" target="UKR">
      <data key="d0">4061246</data>
    </edge>
    <edge source="ROU" target="MKD">
      <data key="d0">3820720</data>
    </edge>
    <edge source="ROU" target="EGY">
      <data key="d0">3670710</data>
    </edge>
    <edge source="ROU" target="GBR">
      <data key="d0">61867560</data>
    </edge>
    <edge source="ROU" target="USA">
      <data key="d0">56216178</data>
    </edge>
    <edge source="SVK" target="ALB">
      <data key="d0">18229</data>
    </edge>
    <edge source="SVK" target="DZA">
      <data key="d0">352976</data>
    </edge>
    <edge source="SVK" target="AZE">
      <data key="d0">1987460</data>
    </edge>
    <edge source="SVK" target="ARG">
      <data key="d0">847593</data>
    </edge>
    <edge source="SVK" target="AUS">
      <data key="d0">7218507</data>
    </edge>
    <edge source="SVK" target="AUT">
      <data key="d0">12629990</data>
    </edge>
    <edge source="SVK" target="ARM">
      <data key="d0">406804</data>
    </edge>
    <edge source="SVK" target="BEL">
      <data key="d0">5023530</data>
    </edge>
    <edge source="SVK" target="BOL">
      <data key="d0">45871</data>
    </edge>
    <edge source="SVK" target="BRA">
      <data key="d0">2158891</data>
    </edge>
    <edge source="SVK" target="BGR">
      <data key="d0">2483561</data>
    </edge>
    <edge source="SVK" target="BLR">
      <data key="d0">1792777</data>
    </edge>
    <edge source="SVK" target="KHM">
      <data key="d0">11673</data>
    </edge>
    <edge source="SVK" target="CAN">
      <data key="d0">363176</data>
    </edge>
    <edge source="SVK" target="CHL">
      <data key="d0">596147</data>
    </edge>
    <edge source="SVK" target="CHN">
      <data key="d0">9059582</data>
    </edge>
    <edge source="SVK" target="COL">
      <data key="d0">2722097</data>
    </edge>
    <edge source="SVK" target="HRV">
      <data key="d0">1631560</data>
    </edge>
    <edge source="SVK" target="CZE">
      <data key="d0">35405386</data>
    </edge>
    <edge source="SVK" target="DNK">
      <data key="d0">4629921</data>
    </edge>
    <edge source="SVK" target="ETH">
      <data key="d0">14416</data>
    </edge>
    <edge source="SVK" target="EST">
      <data key="d0">998461</data>
    </edge>
    <edge source="SVK" target="FIN">
      <data key="d0">800105</data>
    </edge>
    <edge source="SVK" target="FRA">
      <data key="d0">22011247</data>
    </edge>
    <edge source="SVK" target="GEO">
      <data key="d0">2324213</data>
    </edge>
    <edge source="SVK" target="PSE">
      <data key="d0">12686</data>
    </edge>
    <edge source="SVK" target="DEU">
      <data key="d0">122920366</data>
    </edge>
    <edge source="SVK" target="GRC">
      <data key="d0">524168</data>
    </edge>
    <edge source="SVK" target="HKG">
      <data key="d0">2893797</data>
    </edge>
    <edge source="SVK" target="HUN">
      <data key="d0">20795485</data>
    </edge>
    <edge source="SVK" target="IDN">
      <data key="d0">872057</data>
    </edge>
    <edge source="SVK" target="IRL">
      <data key="d0">174522</data>
    </edge>
    <edge source="SVK" target="ISR">
      <data key="d0">4883137</data>
    </edge>
    <edge source="SVK" target="ITA">
      <data key="d0">25550840</data>
    </edge>
    <edge source="SVK" target="JPN">
      <data key="d0">768206</data>
    </edge>
    <edge source="SVK" target="KAZ">
      <data key="d0">3028731</data>
    </edge>
    <edge source="SVK" target="JOR">
      <data key="d0">120617</data>
    </edge>
    <edge source="SVK" target="KOR">
      <data key="d0">4329152</data>
    </edge>
    <edge source="SVK" target="KGZ">
      <data key="d0">48923</data>
    </edge>
    <edge source="SVK" target="LBN">
      <data key="d0">36742</data>
    </edge>
    <edge source="SVK" target="LVA">
      <data key="d0">551520</data>
    </edge>
    <edge source="SVK" target="LTU">
      <data key="d0">1284579</data>
    </edge>
    <edge source="SVK" target="MYS">
      <data key="d0">1553129</data>
    </edge>
    <edge source="SVK" target="MEX">
      <data key="d0">2447779</data>
    </edge>
    <edge source="SVK" target="MDA">
      <data key="d0">2843565</data>
    </edge>
    <edge source="SVK" target="MAR">
      <data key="d0">303174</data>
    </edge>
    <edge source="SVK" target="OMN">
      <data key="d0">499954</data>
    </edge>
    <edge source="SVK" target="NLD">
      <data key="d0">50226465</data>
    </edge>
    <edge source="SVK" target="NZL">
      <data key="d0">123006</data>
    </edge>
    <edge source="SVK" target="NOR">
      <data key="d0">1426074</data>
    </edge>
    <edge source="SVK" target="PAK">
      <data key="d0">1009730</data>
    </edge>
    <edge source="SVK" target="PER">
      <data key="d0">330350</data>
    </edge>
    <edge source="SVK" target="PHL">
      <data key="d0">48772</data>
    </edge>
    <edge source="SVK" target="POL">
      <data key="d0">11641160</data>
    </edge>
    <edge source="SVK" target="PRT">
      <data key="d0">1108990</data>
    </edge>
    <edge source="SVK" target="ROU">
      <data key="d0">14481488</data>
    </edge>
    <edge source="SVK" target="RUS">
      <data key="d0">30038574</data>
    </edge>
    <edge source="SVK" target="SAU">
      <data key="d0">1841039</data>
    </edge>
    <edge source="SVK" target="SRB">
      <data key="d0">3745241</data>
    </edge>
    <edge source="SVK" target="IND">
      <data key="d0">1332731</data>
    </edge>
    <edge source="SVK" target="SGP">
      <data key="d0">1037949</data>
    </edge>
    <edge source="SVK" target="VNM">
      <data key="d0">727790</data>
    </edge>
    <edge source="SVK" target="SVN">
      <data key="d0">1481607</data>
    </edge>
    <edge source="SVK" target="ZAF">
      <data key="d0">1018790</data>
    </edge>
    <edge source="SVK" target="ESP">
      <data key="d0">7257122</data>
    </edge>
    <edge source="SVK" target="SWE">
      <data key="d0">17552137</data>
    </edge>
    <edge source="SVK" target="CHE">
      <data key="d0">14420185</data>
    </edge>
    <edge source="SVK" target="THA">
      <data key="d0">240773</data>
    </edge>
    <edge source="SVK" target="ARE">
      <data key="d0">4018894</data>
    </edge>
    <edge source="SVK" target="TUN">
      <data key="d0">179313</data>
    </edge>
    <edge source="SVK" target="TUR">
      <data key="d0">6570279</data>
    </edge>
    <edge source="SVK" target="UGA">
      <data key="d0">20369</data>
    </edge>
    <edge source="SVK" target="UKR">
      <data key="d0">9655591</data>
    </edge>
    <edge source="SVK" target="MKD">
      <data key="d0">254882</data>
    </edge>
    <edge source="SVK" target="EGY">
      <data key="d0">1957578</data>
    </edge>
    <edge source="SVK" target="GBR">
      <data key="d0">32304025</data>
    </edge>
    <edge source="SVK" target="TZA">
      <data key="d0">21224</data>
    </edge>
    <edge source="SVK" target="USA">
      <data key="d0">40172519</data>
    </edge>
    <edge source="VNM" target="ARG">
      <data key="d0">241362</data>
    </edge>
    <edge source="VNM" target="AUS">
      <data key="d0">12187566</data>
    </edge>
    <edge source="VNM" target="AUT">
      <data key="d0">23977418</data>
    </edge>
    <edge source="VNM" target="BEL">
      <data key="d0">42967696</data>
    </edge>
    <edge source="VNM" target="BRA">
      <data key="d0">17305181</data>
    </edge>
    <edge source="VNM" target="BGR">
      <data key="d0">61500</data>
    </edge>
    <edge source="VNM" target="BLR">
      <data key="d0">51064</data>
    </edge>
    <edge source="VNM" target="KHM">
      <data key="d0">3215884</data>
    </edge>
    <edge source="VNM" target="CAN">
      <data key="d0">1086673</data>
    </edge>
    <edge source="VNM" target="LKA">
      <data key="d0">62703</data>
    </edge>
    <edge source="VNM" target="CHL">
      <data key="d0">379928</data>
    </edge>
    <edge source="VNM" target="CHN">
      <data key="d0">266811746</data>
    </edge>
    <edge source="VNM" target="COL">
      <data key="d0">1746770</data>
    </edge>
    <edge source="VNM" target="CRI">
      <data key="d0">94863</data>
    </edge>
    <edge source="VNM" target="CZE">
      <data key="d0">362997</data>
    </edge>
    <edge source="VNM" target="DNK">
      <data key="d0">185354</data>
    </edge>
    <edge source="VNM" target="ECU">
      <data key="d0">422773</data>
    </edge>
    <edge source="VNM" target="EST">
      <data key="d0">84503</data>
    </edge>
    <edge source="VNM" target="FIN">
      <data key="d0">223665</data>
    </edge>
    <edge source="VNM" target="FRA">
      <data key="d0">1184694</data>
    </edge>
    <edge source="VNM" target="DEU">
      <data key="d0">30839323</data>
    </edge>
    <edge source="VNM" target="GHA">
      <data key="d0">45459</data>
    </edge>
    <edge source="VNM" target="GRC">
      <data key="d0">463801</data>
    </edge>
    <edge source="VNM" target="GTM">
      <data key="d0">345936</data>
    </edge>
    <edge source="VNM" target="HKG">
      <data key="d0">52058191</data>
    </edge>
    <edge source="VNM" target="HUN">
      <data key="d0">20299416</data>
    </edge>
    <edge source="VNM" target="IDN">
      <data key="d0">12299463</data>
    </edge>
    <edge source="VNM" target="IRL">
      <data key="d0">554937</data>
    </edge>
    <edge source="VNM" target="ISR">
      <data key="d0">1596454</data>
    </edge>
    <edge source="VNM" target="ITA">
      <data key="d0">3893542</data>
    </edge>
    <edge source="VNM" target="JAM">
      <data key="d0">19680</data>
    </edge>
    <edge source="VNM" target="JPN">
      <data key="d0">257012430</data>
    </edge>
    <edge source="VNM" target="KAZ">
      <data key="d0">11285</data>
    </edge>
    <edge source="VNM" target="JOR">
      <data key="d0">39225</data>
    </edge>
    <edge source="VNM" target="KOR">
      <data key="d0">187379813</data>
    </edge>
    <edge source="VNM" target="LBN">
      <data key="d0">16970</data>
    </edge>
    <edge source="VNM" target="LTU">
      <data key="d0">94821</data>
    </edge>
    <edge source="VNM" target="MYS">
      <data key="d0">53196800</data>
    </edge>
    <edge source="VNM" target="MEX">
      <data key="d0">41554307</data>
    </edge>
    <edge source="VNM" target="MAR">
      <data key="d0">37587</data>
    </edge>
    <edge source="VNM" target="MOZ">
      <data key="d0">25675</data>
    </edge>
    <edge source="VNM" target="OMN">
      <data key="d0">34297</data>
    </edge>
    <edge source="VNM" target="NLD">
      <data key="d0">9044075</data>
    </edge>
    <edge source="VNM" target="NZL">
      <data key="d0">14254</data>
    </edge>
    <edge source="VNM" target="NOR">
      <data key="d0">376102</data>
    </edge>
    <edge source="VNM" target="PAK">
      <data key="d0">410008</data>
    </edge>
    <edge source="VNM" target="PER">
      <data key="d0">165143</data>
    </edge>
    <edge source="VNM" target="PHL">
      <data key="d0">5985215</data>
    </edge>
    <edge source="VNM" target="POL">
      <data key="d0">1285477</data>
    </edge>
    <edge source="VNM" target="PRT">
      <data key="d0">30745</data>
    </edge>
    <edge source="VNM" target="ROU">
      <data key="d0">163750</data>
    </edge>
    <edge source="VNM" target="RUS">
      <data key="d0">994436</data>
    </edge>
    <edge source="VNM" target="SAU">
      <data key="d0">165191</data>
    </edge>
    <edge source="VNM" target="IND">
      <data key="d0">47517857</data>
    </edge>
    <edge source="VNM" target="SGP">
      <data key="d0">10224359</data>
    </edge>
    <edge source="VNM" target="SVK">
      <data key="d0">46283187</data>
    </edge>
    <edge source="VNM" target="SVN">
      <data key="d0">6337480</data>
    </edge>
    <edge source="VNM" target="ZAF">
      <data key="d0">29382227</data>
    </edge>
    <edge source="VNM" target="ESP">
      <data key="d0">3938837</data>
    </edge>
    <edge source="VNM" target="SWE">
      <data key="d0">571583</data>
    </edge>
    <edge source="VNM" target="CHE">
      <data key="d0">3185806</data>
    </edge>
    <edge source="VNM" target="THA">
      <data key="d0">42001592</data>
    </edge>
    <edge source="VNM" target="ARE">
      <data key="d0">1896123</data>
    </edge>
    <edge source="VNM" target="TUN">
      <data key="d0">190499</data>
    </edge>
    <edge source="VNM" target="TUR">
      <data key="d0">9699491</data>
    </edge>
    <edge source="VNM" target="UKR">
      <data key="d0">329362</data>
    </edge>
    <edge source="VNM" target="EGY">
      <data key="d0">19220525</data>
    </edge>
    <edge source="VNM" target="GBR">
      <data key="d0">6812578</data>
    </edge>
    <edge source="VNM" target="TZA">
      <data key="d0">114053</data>
    </edge>
    <edge source="VNM" target="USA">
      <data key="d0">190762258</data>
    </edge>
    <edge source="ZAF" target="DZA">
      <data key="d0">1407176</data>
    </edge>
    <edge source="ZAF" target="AZE">
      <data key="d0">128756</data>
    </edge>
    <edge source="ZAF" target="ARG">
      <data key="d0">729273</data>
    </edge>
    <edge source="ZAF" target="AUS">
      <data key="d0">5201450</data>
    </edge>
    <edge source="ZAF" target="AUT">
      <data key="d0">783423</data>
    </edge>
    <edge source="ZAF" target="BEL">
      <data key="d0">2873967</data>
    </edge>
    <edge source="ZAF" target="BWA">
      <data key="d0">26861294</data>
    </edge>
    <edge source="ZAF" target="BRA">
      <data key="d0">3616543</data>
    </edge>
    <edge source="ZAF" target="BDI">
      <data key="d0">21976</data>
    </edge>
    <edge source="ZAF" target="BLR">
      <data key="d0">10272</data>
    </edge>
    <edge source="ZAF" target="KHM">
      <data key="d0">14207</data>
    </edge>
    <edge source="ZAF" target="CMR">
      <data key="d0">1189842</data>
    </edge>
    <edge source="ZAF" target="CAN">
      <data key="d0">3705927</data>
    </edge>
    <edge source="ZAF" target="CAF">
      <data key="d0">21803</data>
    </edge>
    <edge source="ZAF" target="CHL">
      <data key="d0">348244</data>
    </edge>
    <edge source="ZAF" target="CHN">
      <data key="d0">2793759</data>
    </edge>
    <edge source="ZAF" target="CZE">
      <data key="d0">107437</data>
    </edge>
    <edge source="ZAF" target="BEN">
      <data key="d0">294453</data>
    </edge>
    <edge source="ZAF" target="DNK">
      <data key="d0">397826</data>
    </edge>
    <edge source="ZAF" target="ECU">
      <data key="d0">506688</data>
    </edge>
    <edge source="ZAF" target="ETH">
      <data key="d0">1401072</data>
    </edge>
    <edge source="ZAF" target="EST">
      <data key="d0">74863</data>
    </edge>
    <edge source="ZAF" target="FIN">
      <data key="d0">285315</data>
    </edge>
    <edge source="ZAF" target="FRA">
      <data key="d0">29153296</data>
    </edge>
    <edge source="ZAF" target="GMB">
      <data key="d0">566893</data>
    </edge>
    <edge source="ZAF" target="DEU">
      <data key="d0">24740590</data>
    </edge>
    <edge source="ZAF" target="GHA">
      <data key="d0">6568441</data>
    </edge>
    <edge source="ZAF" target="GRC">
      <data key="d0">507362</data>
    </edge>
    <edge source="ZAF" target="GTM">
      <data key="d0">19079</data>
    </edge>
    <edge source="ZAF" target="HKG">
      <data key="d0">1493353</data>
    </edge>
    <edge source="ZAF" target="HUN">
      <data key="d0">101192</data>
    </edge>
    <edge source="ZAF" target="IDN">
      <data key="d0">1301089</data>
    </edge>
    <edge source="ZAF" target="IRL">
      <data key="d0">185472</data>
    </edge>
    <edge source="ZAF" target="ISR">
      <data key="d0">5728145</data>
    </edge>
    <edge source="ZAF" target="ITA">
      <data key="d0">14610736</data>
    </edge>
    <edge source="ZAF" target="CIV">
      <data key="d0">5912800</data>
    </edge>
    <edge source="ZAF" target="JPN">
      <data key="d0">1344054</data>
    </edge>
    <edge source="ZAF" target="KAZ">
      <data key="d0">624777</data>
    </edge>
    <edge source="ZAF" target="JOR">
      <data key="d0">28863</data>
    </edge>
    <edge source="ZAF" target="KOR">
      <data key="d0">1542123</data>
    </edge>
    <edge source="ZAF" target="KGZ">
      <data key="d0">60495</data>
    </edge>
    <edge source="ZAF" target="LBN">
      <data key="d0">426693</data>
    </edge>
    <edge source="ZAF" target="MDG">
      <data key="d0">2213164</data>
    </edge>
    <edge source="ZAF" target="MWI">
      <data key="d0">6762639</data>
    </edge>
    <edge source="ZAF" target="MYS">
      <data key="d0">3187274</data>
    </edge>
    <edge source="ZAF" target="MRT">
      <data key="d0">288405</data>
    </edge>
    <edge source="ZAF" target="MUS">
      <data key="d0">2698468</data>
    </edge>
    <edge source="ZAF" target="MEX">
      <data key="d0">1372893</data>
    </edge>
    <edge source="ZAF" target="MAR">
      <data key="d0">98418</data>
    </edge>
    <edge source="ZAF" target="MOZ">
      <data key="d0">12736648</data>
    </edge>
    <edge source="ZAF" target="OMN">
      <data key="d0">1019754</data>
    </edge>
    <edge source="ZAF" target="NAM">
      <data key="d0">46403389</data>
    </edge>
    <edge source="ZAF" target="NLD">
      <data key="d0">13635074</data>
    </edge>
    <edge source="ZAF" target="NZL">
      <data key="d0">405948</data>
    </edge>
    <edge source="ZAF" target="NER">
      <data key="d0">48959</data>
    </edge>
    <edge source="ZAF" target="NOR">
      <data key="d0">125940</data>
    </edge>
    <edge source="ZAF" target="PAK">
      <data key="d0">286083</data>
    </edge>
    <edge source="ZAF" target="PAN">
      <data key="d0">339432</data>
    </edge>
    <edge source="ZAF" target="PER">
      <data key="d0">382269</data>
    </edge>
    <edge source="ZAF" target="PHL">
      <data key="d0">611475</data>
    </edge>
    <edge source="ZAF" target="POL">
      <data key="d0">2852061</data>
    </edge>
    <edge source="ZAF" target="PRT">
      <data key="d0">186450</data>
    </edge>
    <edge source="ZAF" target="ROU">
      <data key="d0">135182</data>
    </edge>
    <edge source="ZAF" target="RUS">
      <data key="d0">462859</data>
    </edge>
    <edge source="ZAF" target="SAU">
      <data key="d0">8086389</data>
    </edge>
    <edge source="ZAF" target="SEN">
      <data key="d0">954727</data>
    </edge>
    <edge source="ZAF" target="IND">
      <data key="d0">23415119</data>
    </edge>
    <edge source="ZAF" target="SGP">
      <data key="d0">616285</data>
    </edge>
    <edge source="ZAF" target="SVK">
      <data key="d0">33353</data>
    </edge>
    <edge source="ZAF" target="VNM">
      <data key="d0">171439</data>
    </edge>
    <edge source="ZAF" target="SVN">
      <data key="d0">157251</data>
    </edge>
    <edge source="ZAF" target="ZWE">
      <data key="d0">13076611</data>
    </edge>
    <edge source="ZAF" target="ESP">
      <data key="d0">2521294</data>
    </edge>
    <edge source="ZAF" target="SWE">
      <data key="d0">5093728</data>
    </edge>
    <edge source="ZAF" target="CHE">
      <data key="d0">1700509</data>
    </edge>
    <edge source="ZAF" target="THA">
      <data key="d0">757898</data>
    </edge>
    <edge source="ZAF" target="TGO">
      <data key="d0">108207</data>
    </edge>
    <edge source="ZAF" target="ARE">
      <data key="d0">13096236</data>
    </edge>
    <edge source="ZAF" target="TUN">
      <data key="d0">82898</data>
    </edge>
    <edge source="ZAF" target="TUR">
      <data key="d0">2951743</data>
    </edge>
    <edge source="ZAF" target="UGA">
      <data key="d0">28599308</data>
    </edge>
    <edge source="ZAF" target="EGY">
      <data key="d0">16421375</data>
    </edge>
    <edge source="ZAF" target="GBR">
      <data key="d0">17600905</data>
    </edge>
    <edge source="ZAF" target="TZA">
      <data key="d0">6911806</data>
    </edge>
    <edge source="ZAF" target="USA">
      <data key="d0">33004454</data>
    </edge>
    <edge source="ZAF" target="BFA">
      <data key="d0">832993</data>
    </edge>
    <edge source="ZAF" target="URY">
      <data key="d0">27440</data>
    </edge>
    <edge source="ESP" target="ALB">
      <data key="d0">50746</data>
    </edge>
    <edge source="ESP" target="DZA">
      <data key="d0">11634841</data>
    </edge>
    <edge source="ESP" target="AZE">
      <data key="d0">22135</data>
    </edge>
    <edge source="ESP" target="ARG">
      <data key="d0">15764777</data>
    </edge>
    <edge source="ESP" target="AUS">
      <data key="d0">11802722</data>
    </edge>
    <edge source="ESP" target="AUT">
      <data key="d0">8933790</data>
    </edge>
    <edge source="ESP" target="ARM">
      <data key="d0">247256</data>
    </edge>
    <edge source="ESP" target="BEL">
      <data key="d0">173948738</data>
    </edge>
    <edge source="ESP" target="BOL">
      <data key="d0">1304071</data>
    </edge>
    <edge source="ESP" target="BWA">
      <data key="d0">206354</data>
    </edge>
    <edge source="ESP" target="BRA">
      <data key="d0">33593290</data>
    </edge>
    <edge source="ESP" target="BGR">
      <data key="d0">1688882</data>
    </edge>
    <edge source="ESP" target="BLR">
      <data key="d0">842391</data>
    </edge>
    <edge source="ESP" target="KHM">
      <data key="d0">81386</data>
    </edge>
    <edge source="ESP" target="CMR">
      <data key="d0">1445196</data>
    </edge>
    <edge source="ESP" target="CAN">
      <data key="d0">7243583</data>
    </edge>
    <edge source="ESP" target="CAF">
      <data key="d0">27932</data>
    </edge>
    <edge source="ESP" target="LKA">
      <data key="d0">565048</data>
    </edge>
    <edge source="ESP" target="CHL">
      <data key="d0">15653609</data>
    </edge>
    <edge source="ESP" target="CHN">
      <data key="d0">107673958</data>
    </edge>
    <edge source="ESP" target="COL">
      <data key="d0">13223063</data>
    </edge>
    <edge source="ESP" target="CRI">
      <data key="d0">1983104</data>
    </edge>
    <edge source="ESP" target="HRV">
      <data key="d0">999188</data>
    </edge>
    <edge source="ESP" target="CZE">
      <data key="d0">38765647</data>
    </edge>
    <edge source="ESP" target="BEN">
      <data key="d0">25819</data>
    </edge>
    <edge source="ESP" target="DNK">
      <data key="d0">3936653</data>
    </edge>
    <edge source="ESP" target="ECU">
      <data key="d0">19141454</data>
    </edge>
    <edge source="ESP" target="SLV">
      <data key="d0">748502</data>
    </edge>
    <edge source="ESP" target="ETH">
      <data key="d0">1506711</data>
    </edge>
    <edge source="ESP" target="EST">
      <data key="d0">708466</data>
    </edge>
    <edge source="ESP" target="FIN">
      <data key="d0">3255202</data>
    </edge>
    <edge source="ESP" target="FRA">
      <data key="d0">293336585</data>
    </edge>
    <edge source="ESP" target="GEO">
      <data key="d0">2050340</data>
    </edge>
    <edge source="ESP" target="GMB">
      <data key="d0">98781</data>
    </edge>
    <edge source="ESP" target="DEU">
      <data key="d0">291087165</data>
    </edge>
    <edge source="ESP" target="GHA">
      <data key="d0">1980982</data>
    </edge>
    <edge source="ESP" target="GRC">
      <data key="d0">5244438</data>
    </edge>
    <edge source="ESP" target="GTM">
      <data key="d0">1277224</data>
    </edge>
    <edge source="ESP" target="HND">
      <data key="d0">847260</data>
    </edge>
    <edge source="ESP" target="HKG">
      <data key="d0">6496844</data>
    </edge>
    <edge source="ESP" target="HUN">
      <data key="d0">5146701</data>
    </edge>
    <edge source="ESP" target="IDN">
      <data key="d0">10408882</data>
    </edge>
    <edge source="ESP" target="IRL">
      <data key="d0">3165206</data>
    </edge>
    <edge source="ESP" target="ISR">
      <data key="d0">5505735</data>
    </edge>
    <edge source="ESP" target="ITA">
      <data key="d0">95598202</data>
    </edge>
    <edge source="ESP" target="CIV">
      <data key="d0">599564</data>
    </edge>
    <edge source="ESP" target="JAM">
      <data key="d0">597279</data>
    </edge>
    <edge source="ESP" target="JPN">
      <data key="d0">32687565</data>
    </edge>
    <edge source="ESP" target="KAZ">
      <data key="d0">1492800</data>
    </edge>
    <edge source="ESP" target="JOR">
      <data key="d0">2031691</data>
    </edge>
    <edge source="ESP" target="KOR">
      <data key="d0">22743289</data>
    </edge>
    <edge source="ESP" target="KGZ">
      <data key="d0">26238</data>
    </edge>
    <edge source="ESP" target="LBN">
      <data key="d0">2028400</data>
    </edge>
    <edge source="ESP" target="LVA">
      <data key="d0">420520</data>
    </edge>
    <edge source="ESP" target="LTU">
      <data key="d0">1452151</data>
    </edge>
    <edge source="ESP" target="MDG">
      <data key="d0">86999</data>
    </edge>
    <edge source="ESP" target="MYS">
      <data key="d0">20529061</data>
    </edge>
    <edge source="ESP" target="MRT">
      <data key="d0">659849</data>
    </edge>
    <edge source="ESP" target="MUS">
      <data key="d0">352772</data>
    </edge>
    <edge source="ESP" target="MEX">
      <data key="d0">57640433</data>
    </edge>
    <edge source="ESP" target="MDA">
      <data key="d0">182168</data>
    </edge>
    <edge source="ESP" target="MAR">
      <data key="d0">54992397</data>
    </edge>
    <edge source="ESP" target="MOZ">
      <data key="d0">262583</data>
    </edge>
    <edge source="ESP" target="OMN">
      <data key="d0">2815414</data>
    </edge>
    <edge source="ESP" target="NAM">
      <data key="d0">145452</data>
    </edge>
    <edge source="ESP" target="NLD">
      <data key="d0">54722062</data>
    </edge>
    <edge source="ESP" target="NZL">
      <data key="d0">505476</data>
    </edge>
    <edge source="ESP" target="NIC">
      <data key="d0">534481</data>
    </edge>
    <edge source="ESP" target="NER">
      <data key="d0">100349</data>
    </edge>
    <edge source="ESP" target="NOR">
      <data key="d0">7180832</data>
    </edge>
    <edge source="ESP" target="PAK">
      <data key="d0">2542408</data>
    </edge>
    <edge source="ESP" target="PAN">
      <data key="d0">2488154</data>
    </edge>
    <edge source="ESP" target="PRY">
      <data key="d0">1106613</data>
    </edge>
    <edge source="ESP" target="PER">
      <data key="d0">16680612</data>
    </edge>
    <edge source="ESP" target="PHL">
      <data key="d0">2173969</data>
    </edge>
    <edge source="ESP" target="POL">
      <data key="d0">29058597</data>
    </edge>
    <edge source="ESP" target="PRT">
      <data key="d0">299167437</data>
    </edge>
    <edge source="ESP" target="ROU">
      <data key="d0">13197725</data>
    </edge>
    <edge source="ESP" target="RUS">
      <data key="d0">7697469</data>
    </edge>
    <edge source="ESP" target="SAU">
      <data key="d0">35814210</data>
    </edge>
    <edge source="ESP" target="SEN">
      <data key="d0">711562</data>
    </edge>
    <edge source="ESP" target="SRB">
      <data key="d0">1479277</data>
    </edge>
    <edge source="ESP" target="IND">
      <data key="d0">21202764</data>
    </edge>
    <edge source="ESP" target="SGP">
      <data key="d0">9056721</data>
    </edge>
    <edge source="ESP" target="SVK">
      <data key="d0">20756516</data>
    </edge>
    <edge source="ESP" target="VNM">
      <data key="d0">4477179</data>
    </edge>
    <edge source="ESP" target="SVN">
      <data key="d0">1022132</data>
    </edge>
    <edge source="ESP" target="ZAF">
      <data key="d0">9424732</data>
    </edge>
    <edge source="ESP" target="ZWE">
      <data key="d0">27673</data>
    </edge>
    <edge source="ESP" target="SWE">
      <data key="d0">73874636</data>
    </edge>
    <edge source="ESP" target="CHE">
      <data key="d0">17227851</data>
    </edge>
    <edge source="ESP" target="THA">
      <data key="d0">10007160</data>
    </edge>
    <edge source="ESP" target="TGO">
      <data key="d0">44222</data>
    </edge>
    <edge source="ESP" target="ARE">
      <data key="d0">16928446</data>
    </edge>
    <edge source="ESP" target="TUN">
      <data key="d0">3743302</data>
    </edge>
    <edge source="ESP" target="TUR">
      <data key="d0">40576547</data>
    </edge>
    <edge source="ESP" target="UGA">
      <data key="d0">2975637</data>
    </edge>
    <edge source="ESP" target="UKR">
      <data key="d0">633308</data>
    </edge>
    <edge source="ESP" target="MKD">
      <data key="d0">50241</data>
    </edge>
    <edge source="ESP" target="EGY">
      <data key="d0">15997604</data>
    </edge>
    <edge source="ESP" target="GBR">
      <data key="d0">147449374</data>
    </edge>
    <edge source="ESP" target="TZA">
      <data key="d0">313589</data>
    </edge>
    <edge source="ESP" target="USA">
      <data key="d0">172105422</data>
    </edge>
    <edge source="ESP" target="BFA">
      <data key="d0">956511</data>
    </edge>
    <edge source="ESP" target="URY">
      <data key="d0">2398614</data>
    </edge>
    <edge source="SWE" target="ALB">
      <data key="d0">151788</data>
    </edge>
    <edge source="SWE" target="DZA">
      <data key="d0">979253</data>
    </edge>
    <edge source="SWE" target="AZE">
      <data key="d0">130154</data>
    </edge>
    <edge source="SWE" target="ARG">
      <data key="d0">4053363</data>
    </edge>
    <edge source="SWE" target="AUS">
      <data key="d0">39104976</data>
    </edge>
    <edge source="SWE" target="AUT">
      <data key="d0">36054956</data>
    </edge>
    <edge source="SWE" target="ARM">
      <data key="d0">85483</data>
    </edge>
    <edge source="SWE" target="BEL">
      <data key="d0">140487577</data>
    </edge>
    <edge source="SWE" target="BOL">
      <data key="d0">1170215</data>
    </edge>
    <edge source="SWE" target="BWA">
      <data key="d0">27247</data>
    </edge>
    <edge source="SWE" target="BRA">
      <data key="d0">22197137</data>
    </edge>
    <edge source="SWE" target="BGR">
      <data key="d0">4528956</data>
    </edge>
    <edge source="SWE" target="BDI">
      <data key="d0">20231</data>
    </edge>
    <edge source="SWE" target="BLR">
      <data key="d0">1337205</data>
    </edge>
    <edge source="SWE" target="KHM">
      <data key="d0">532543</data>
    </edge>
    <edge source="SWE" target="CMR">
      <data key="d0">77648</data>
    </edge>
    <edge source="SWE" target="CAN">
      <data key="d0">24853071</data>
    </edge>
    <edge source="SWE" target="LKA">
      <data key="d0">351404</data>
    </edge>
    <edge source="SWE" target="CHL">
      <data key="d0">5184286</data>
    </edge>
    <edge source="SWE" target="CHN">
      <data key="d0">188709638</data>
    </edge>
    <edge source="SWE" target="COL">
      <data key="d0">2610444</data>
    </edge>
    <edge source="SWE" target="CRI">
      <data key="d0">2185485</data>
    </edge>
    <edge source="SWE" target="HRV">
      <data key="d0">1807653</data>
    </edge>
    <edge source="SWE" target="CZE">
      <data key="d0">12712745</data>
    </edge>
    <edge source="SWE" target="BEN">
      <data key="d0">36485</data>
    </edge>
    <edge source="SWE" target="DNK">
      <data key="d0">141808411</data>
    </edge>
    <edge source="SWE" target="ECU">
      <data key="d0">1598799</data>
    </edge>
    <edge source="SWE" target="SLV">
      <data key="d0">194354</data>
    </edge>
    <edge source="SWE" target="ETH">
      <data key="d0">2861163</data>
    </edge>
    <edge source="SWE" target="EST">
      <data key="d0">13183661</data>
    </edge>
    <edge source="SWE" target="FIN">
      <data key="d0">135152556</data>
    </edge>
    <edge source="SWE" target="FRA">
      <data key="d0">104958382</data>
    </edge>
    <edge source="SWE" target="GEO">
      <data key="d0">167107</data>
    </edge>
    <edge source="SWE" target="GMB">
      <data key="d0">46074</data>
    </edge>
    <edge source="SWE" target="DEU">
      <data key="d0">334146921</data>
    </edge>
    <edge source="SWE" target="GHA">
      <data key="d0">216455</data>
    </edge>
    <edge source="SWE" target="GRC">
      <data key="d0">6114775</data>
    </edge>
    <edge source="SWE" target="GTM">
      <data key="d0">511377</data>
    </edge>
    <edge source="SWE" target="HND">
      <data key="d0">161026</data>
    </edge>
    <edge source="SWE" target="HKG">
      <data key="d0">83348282</data>
    </edge>
    <edge source="SWE" target="HUN">
      <data key="d0">16805049</data>
    </edge>
    <edge source="SWE" target="IDN">
      <data key="d0">7226287</data>
    </edge>
    <edge source="SWE" target="IRL">
      <data key="d0">14508588</data>
    </edge>
    <edge source="SWE" target="ISR">
      <data key="d0">9322314</data>
    </edge>
    <edge source="SWE" target="ITA">
      <data key="d0">60010749</data>
    </edge>
    <edge source="SWE" target="CIV">
      <data key="d0">379235</data>
    </edge>
    <edge source="SWE" target="JAM">
      <data key="d0">377598</data>
    </edge>
    <edge source="SWE" target="JPN">
      <data key="d0">93811342</data>
    </edge>
    <edge source="SWE" target="KAZ">
      <data key="d0">4023192</data>
    </edge>
    <edge source="SWE" target="JOR">
      <data key="d0">2056618</data>
    </edge>
    <edge source="SWE" target="KOR">
      <data key="d0">75413107</data>
    </edge>
    <edge source="SWE" target="KGZ">
      <data key="d0">115419</data>
    </edge>
    <edge source="SWE" target="LBN">
      <data key="d0">2032178</data>
    </edge>
    <edge source="SWE" target="LVA">
      <data key="d0">3932330</data>
    </edge>
    <edge source="SWE" target="LTU">
      <data key="d0">7618386</data>
    </edge>
    <edge source="SWE" target="MDG">
      <data key="d0">17424</data>
    </edge>
    <edge source="SWE" target="MWI">
      <data key="d0">342282</data>
    </edge>
    <edge source="SWE" target="MYS">
      <data key="d0">9033473</data>
    </edge>
    <edge source="SWE" target="MRT">
      <data key="d0">518978</data>
    </edge>
    <edge source="SWE" target="MUS">
      <data key="d0">67708</data>
    </edge>
    <edge source="SWE" target="MEX">
      <data key="d0">15153510</data>
    </edge>
    <edge source="SWE" target="MDA">
      <data key="d0">85834</data>
    </edge>
    <edge source="SWE" target="MAR">
      <data key="d0">5137043</data>
    </edge>
    <edge source="SWE" target="MOZ">
      <data key="d0">134013</data>
    </edge>
    <edge source="SWE" target="OMN">
      <data key="d0">1457185</data>
    </edge>
    <edge source="SWE" target="NAM">
      <data key="d0">563065</data>
    </edge>
    <edge source="SWE" target="NLD">
      <data key="d0">144183690</data>
    </edge>
    <edge source="SWE" target="NZL">
      <data key="d0">4308408</data>
    </edge>
    <edge source="SWE" target="NIC">
      <data key="d0">383211</data>
    </edge>
    <edge source="SWE" target="NER">
      <data key="d0">44437</data>
    </edge>
    <edge source="SWE" target="NOR">
      <data key="d0">225356309</data>
    </edge>
    <edge source="SWE" target="PAK">
      <data key="d0">3109192</data>
    </edge>
    <edge source="SWE" target="PAN">
      <data key="d0">1062397</data>
    </edge>
    <edge source="SWE" target="PRY">
      <data key="d0">283228</data>
    </edge>
    <edge source="SWE" target="PER">
      <data key="d0">3504097</data>
    </edge>
    <edge source="SWE" target="PHL">
      <data key="d0">2517126</data>
    </edge>
    <edge source="SWE" target="POL">
      <data key="d0">32446198</data>
    </edge>
    <edge source="SWE" target="PRT">
      <data key="d0">3576834</data>
    </edge>
    <edge source="SWE" target="ROU">
      <data key="d0">14700603</data>
    </edge>
    <edge source="SWE" target="RUS">
      <data key="d0">25099814</data>
    </edge>
    <edge source="SWE" target="SAU">
      <data key="d0">17692621</data>
    </edge>
    <edge source="SWE" target="SEN">
      <data key="d0">298430</data>
    </edge>
    <edge source="SWE" target="SRB">
      <data key="d0">2466725</data>
    </edge>
    <edge source="SWE" target="IND">
      <data key="d0">38367906</data>
    </edge>
    <edge source="SWE" target="SGP">
      <data key="d0">38087484</data>
    </edge>
    <edge source="SWE" target="SVK">
      <data key="d0">4615141</data>
    </edge>
    <edge source="SWE" target="VNM">
      <data key="d0">4780961</data>
    </edge>
    <edge source="SWE" target="SVN">
      <data key="d0">5047584</data>
    </edge>
    <edge source="SWE" target="ZAF">
      <data key="d0">15012481</data>
    </edge>
    <edge source="SWE" target="ZWE">
      <data key="d0">453024</data>
    </edge>
    <edge source="SWE" target="ESP">
      <data key="d0">31402277</data>
    </edge>
    <edge source="SWE" target="CHE">
      <data key="d0">44128471</data>
    </edge>
    <edge source="SWE" target="THA">
      <data key="d0">10367637</data>
    </edge>
    <edge source="SWE" target="TGO">
      <data key="d0">119512</data>
    </edge>
    <edge source="SWE" target="ARE">
      <data key="d0">21423348</data>
    </edge>
    <edge source="SWE" target="TUN">
      <data key="d0">425543</data>
    </edge>
    <edge source="SWE" target="TUR">
      <data key="d0">23739338</data>
    </edge>
    <edge source="SWE" target="UGA">
      <data key="d0">135416</data>
    </edge>
    <edge source="SWE" target="UKR">
      <data key="d0">2039428</data>
    </edge>
    <edge source="SWE" target="MKD">
      <data key="d0">404260</data>
    </edge>
    <edge source="SWE" target="EGY">
      <data key="d0">6584873</data>
    </edge>
    <edge source="SWE" target="GBR">
      <data key="d0">132985313</data>
    </edge>
    <edge source="SWE" target="TZA">
      <data key="d0">564117</data>
    </edge>
    <edge source="SWE" target="USA">
      <data key="d0">582971502</data>
    </edge>
    <edge source="SWE" target="BFA">
      <data key="d0">103375</data>
    </edge>
    <edge source="SWE" target="URY">
      <data key="d0">1340246</data>
    </edge>
    <edge source="CHE" target="ALB">
      <data key="d0">237588</data>
    </edge>
    <edge source="CHE" target="DZA">
      <data key="d0">6563658</data>
    </edge>
    <edge source="CHE" target="AZE">
      <data key="d0">4093639</data>
    </edge>
    <edge source="CHE" target="ARG">
      <data key="d0">11382346</data>
    </edge>
    <edge source="CHE" target="AUS">
      <data key="d0">95392722</data>
    </edge>
    <edge source="CHE" target="AUT">
      <data key="d0">153153609</data>
    </edge>
    <edge source="CHE" target="ARM">
      <data key="d0">744017</data>
    </edge>
    <edge source="CHE" target="BEL">
      <data key="d0">191084773</data>
    </edge>
    <edge source="CHE" target="BOL">
      <data key="d0">4165476</data>
    </edge>
    <edge source="CHE" target="BWA">
      <data key="d0">67790</data>
    </edge>
    <edge source="CHE" target="BRA">
      <data key="d0">48041455</data>
    </edge>
    <edge source="CHE" target="BGR">
      <data key="d0">4963434</data>
    </edge>
    <edge source="CHE" target="BLR">
      <data key="d0">1430619</data>
    </edge>
    <edge source="CHE" target="KHM">
      <data key="d0">239470</data>
    </edge>
    <edge source="CHE" target="CMR">
      <data key="d0">298262</data>
    </edge>
    <edge source="CHE" target="CAN">
      <data key="d0">52675178</data>
    </edge>
    <edge source="CHE" target="CAF">
      <data key="d0">19003</data>
    </edge>
[truncated: 109,995 more chars]
