# Supplementary material for: Core-periphery structure in sectoral international trade networks: A new approach to an old theory
Source: PLoS One. 2020 Apr 2;15(4):e0229547. doi: 10.1371/journal.pone.0229547 (PMC7117750; doi:10.1371/journal.pone.0229547)
Supplement: S8 File — (ZIP) [file pone.0229547.s008.zip › S8_File/Networks 2016/88-PHOTO.APPARAT.NES;CLOCKS.graphml]

<?xml version='1.0' encoding='utf-8'?>
<graphml xmlns="http://graphml.graphdrawing.org/xmlns" xmlns:xsi="http://www.w3.org/2001/XMLSchema-instance" xsi:schemaLocation="http://graphml.graphdrawing.org/xmlns http://graphml.graphdrawing.org/xmlns/1.0/graphml.xsd">
  <key attr.name="weight" attr.type="long" for="edge" id="d0" />
  <graph edgedefault="directed">
    <node id="AZE" />
    <node id="CHE" />
    <node id="TUR" />
    <node id="USA" />
    <node id="ARG" />
    <node id="BEL" />
    <node id="BOL" />
    <node id="BRA" />
    <node id="CHL" />
    <node id="CRI" />
    <node id="ECU" />
    <node id="JOR" />
    <node id="LBN" />
    <node id="MEX" />
    <node id="PAN" />
    <node id="PRY" />
    <node id="PER" />
    <node id="ESP" />
    <node id="ARE" />
    <node id="URY" />
    <node id="AUS" />
    <node id="ALB" />
    <node id="AUT" />
    <node id="KHM" />
    <node id="CAN" />
    <node id="CHN" />
    <node id="COL" />
    <node id="HRV" />
    <node id="CZE" />
    <node id="DNK" />
    <node id="FIN" />
    <node id="FRA" />
    <node id="DEU" />
    <node id="GHA" />
    <node id="GRC" />
    <node id="HKG" />
    <node id="HUN" />
    <node id="IDN" />
    <node id="IRL" />
    <node id="ISR" />
    <node id="ITA" />
    <node id="JPN" />
    <node id="KOR" />
    <node id="MDG" />
    <node id="MYS" />
    <node id="MRT" />
    <node id="MUS" />
    <node id="OMN" />
    <node id="NLD" />
    <node id="NZL" />
    <node id="NOR" />
    <node id="PHL" />
    <node id="POL" />
    <node id="PRT" />
    <node id="RUS" />
    <node id="SAU" />
    <node id="SEN" />
    <node id="IND" />
    <node id="SGP" />
    <node id="VNM" />
    <node id="ZAF" />
    <node id="SWE" />
    <node id="THA" />
    <node id="TUN" />
    <node id="UKR" />
    <node id="MKD" />
    <node id="EGY" />
    <node id="GBR" />
    <node id="TZA" />
    <node id="BFA" />
    <node id="DZA" />
    <node id="ARM" />
    <node id="BGR" />
    <node id="BLR" />
    <node id="CMR" />
    <node id="LKA" />
    <node id="SLV" />
    <node id="ETH" />
    <node id="EST" />
    <node id="GEO" />
    <node id="GTM" />
    <node id="CIV" />
    <node id="KAZ" />
    <node id="KGZ" />
    <node id="LVA" />
    <node id="LTU" />
    <node id="MDA" />
    <node id="MAR" />
    <node id="NIC" />
    <node id="PAK" />
    <node id="ROU" />
    <node id="SRB" />
    <node id="SVK" />
    <node id="SVN" />
    <node id="BWA" />
    <node id="BDI" />
    <node id="BEN" />
    <node id="PSE" />
    <node id="HND" />
    <node id="JAM" />
    <node id="MWI" />
    <node id="MOZ" />
    <node id="NAM" />
    <node id="NER" />
    <node id="ZWE" />
    <node id="TGO" />
    <node id="UGA" />
    <node id="CAF" />
    <node id="GMB" />
    <edge source="AZE" target="CHE">
      <data key="d0">66422</data>
    </edge>
    <edge source="AZE" target="TUR">
      <data key="d0">29605</data>
    </edge>
    <edge source="AZE" target="USA">
      <data key="d0">19183</data>
    </edge>
    <edge source="CHE" target="ALB">
      <data key="d0">1031169</data>
    </edge>
    <edge source="CHE" target="DZA">
      <data key="d0">3147160</data>
    </edge>
    <edge source="CHE" target="AZE">
      <data key="d0">10383177</data>
    </edge>
    <edge source="CHE" target="ARG">
      <data key="d0">49236488</data>
    </edge>
    <edge source="CHE" target="AUS">
      <data key="d0">218379573</data>
    </edge>
    <edge source="CHE" target="AUT">
      <data key="d0">324953956</data>
    </edge>
    <edge source="CHE" target="ARM">
      <data key="d0">3653654</data>
    </edge>
    <edge source="CHE" target="BEL">
      <data key="d0">119160852</data>
    </edge>
    <edge source="CHE" target="BOL">
      <data key="d0">1312583</data>
    </edge>
    <edge source="CHE" target="BWA">
      <data key="d0">22588</data>
    </edge>
    <edge source="CHE" target="BRA">
      <data key="d0">28432321</data>
    </edge>
    <edge source="CHE" target="BGR">
      <data key="d0">12554333</data>
    </edge>
    <edge source="CHE" target="BLR">
      <data key="d0">2160274</data>
    </edge>
    <edge source="CHE" target="KHM">
      <data key="d0">713024</data>
    </edge>
    <edge source="CHE" target="CMR">
      <data key="d0">31906</data>
    </edge>
    <edge source="CHE" target="CAN">
      <data key="d0">170704614</data>
    </edge>
    <edge source="CHE" target="LKA">
      <data key="d0">5059545</data>
    </edge>
    <edge source="CHE" target="CHL">
      <data key="d0">18688737</data>
    </edge>
    <edge source="CHE" target="CHN">
      <data key="d0">1343464199</data>
    </edge>
    <edge source="CHE" target="COL">
      <data key="d0">22397696</data>
    </edge>
    <edge source="CHE" target="CRI">
      <data key="d0">9350022</data>
    </edge>
    <edge source="CHE" target="HRV">
      <data key="d0">8166123</data>
    </edge>
    <edge source="CHE" target="CZE">
      <data key="d0">40025116</data>
    </edge>
    <edge source="CHE" target="DNK">
      <data key="d0">62966027</data>
    </edge>
    <edge source="CHE" target="ECU">
      <data key="d0">861132</data>
    </edge>
    <edge source="CHE" target="SLV">
      <data key="d0">215049</data>
    </edge>
    <edge source="CHE" target="ETH">
      <data key="d0">1254001</data>
    </edge>
    <edge source="CHE" target="EST">
      <data key="d0">6295010</data>
    </edge>
    <edge source="CHE" target="FIN">
      <data key="d0">49540427</data>
    </edge>
    <edge source="CHE" target="FRA">
      <data key="d0">1048421698</data>
    </edge>
    <edge source="CHE" target="GEO">
      <data key="d0">4712215</data>
    </edge>
    <edge source="CHE" target="PSE">
      <data key="d0">10478</data>
    </edge>
    <edge source="CHE" target="DEU">
      <data key="d0">1300193878</data>
    </edge>
    <edge source="CHE" target="GHA">
      <data key="d0">118087</data>
    </edge>
    <edge source="CHE" target="GRC">
      <data key="d0">78385007</data>
    </edge>
    <edge source="CHE" target="GTM">
      <data key="d0">3206210</data>
    </edge>
    <edge source="CHE" target="HND">
      <data key="d0">260202</data>
    </edge>
    <edge source="CHE" target="HKG">
      <data key="d0">2452956814</data>
    </edge>
    <edge source="CHE" target="HUN">
      <data key="d0">16788769</data>
    </edge>
    <edge source="CHE" target="IDN">
      <data key="d0">10587296</data>
    </edge>
    <edge source="CHE" target="IRL">
      <data key="d0">1802789</data>
    </edge>
    <edge source="CHE" target="ISR">
      <data key="d0">95373443</data>
    </edge>
    <edge source="CHE" target="ITA">
      <data key="d0">1221102770</data>
    </edge>
    <edge source="CHE" target="CIV">
      <data key="d0">3622376</data>
    </edge>
    <edge source="CHE" target="JAM">
      <data key="d0">6468952</data>
    </edge>
    <edge source="CHE" target="JPN">
      <data key="d0">1294366123</data>
    </edge>
    <edge source="CHE" target="KAZ">
      <data key="d0">18495260</data>
    </edge>
    <edge source="CHE" target="JOR">
      <data key="d0">62650385</data>
    </edge>
    <edge source="CHE" target="KOR">
      <data key="d0">679657696</data>
    </edge>
    <edge source="CHE" target="KGZ">
      <data key="d0">549578</data>
    </edge>
    <edge source="CHE" target="LBN">
      <data key="d0">64643225</data>
    </edge>
    <edge source="CHE" target="LVA">
      <data key="d0">9488801</data>
    </edge>
    <edge source="CHE" target="LTU">
      <data key="d0">6431554</data>
    </edge>
    <edge source="CHE" target="MDG">
      <data key="d0">246147</data>
    </edge>
    <edge source="CHE" target="MYS">
      <data key="d0">81061191</data>
    </edge>
    <edge source="CHE" target="MUS">
      <data key="d0">3934286</data>
    </edge>
    <edge source="CHE" target="MEX">
      <data key="d0">199011990</data>
    </edge>
    <edge source="CHE" target="MDA">
      <data key="d0">953023</data>
    </edge>
    <edge source="CHE" target="MAR">
      <data key="d0">23978771</data>
    </edge>
    <edge source="CHE" target="OMN">
      <data key="d0">67170205</data>
    </edge>
    <edge source="CHE" target="NAM">
      <data key="d0">24735</data>
    </edge>
    <edge source="CHE" target="NLD">
      <data key="d0">256380846</data>
    </edge>
    <edge source="CHE" target="NZL">
      <data key="d0">8291652</data>
    </edge>
    <edge source="CHE" target="NIC">
      <data key="d0">81889</data>
    </edge>
    <edge source="CHE" target="NER">
      <data key="d0">13819</data>
    </edge>
    <edge source="CHE" target="NOR">
      <data key="d0">41408701</data>
    </edge>
    <edge source="CHE" target="PAK">
      <data key="d0">22035653</data>
    </edge>
    <edge source="CHE" target="PAN">
      <data key="d0">37939480</data>
    </edge>
    <edge source="CHE" target="PRY">
      <data key="d0">2324013</data>
    </edge>
    <edge source="CHE" target="PER">
      <data key="d0">22831329</data>
    </edge>
    <edge source="CHE" target="PHL">
      <data key="d0">45713008</data>
    </edge>
    <edge source="CHE" target="POL">
      <data key="d0">50131543</data>
    </edge>
    <edge source="CHE" target="PRT">
      <data key="d0">147343691</data>
    </edge>
    <edge source="CHE" target="ROU">
      <data key="d0">16028916</data>
    </edge>
    <edge source="CHE" target="RUS">
      <data key="d0">162253168</data>
    </edge>
    <edge source="CHE" target="SAU">
      <data key="d0">355409351</data>
    </edge>
    <edge source="CHE" target="SEN">
      <data key="d0">258035</data>
    </edge>
    <edge source="CHE" target="SRB">
      <data key="d0">18393625</data>
    </edge>
    <edge source="CHE" target="IND">
      <data key="d0">110932853</data>
    </edge>
    <edge source="CHE" target="SGP">
      <data key="d0">1050404516</data>
    </edge>
    <edge source="CHE" target="SVK">
      <data key="d0">11150359</data>
    </edge>
    <edge source="CHE" target="VNM">
      <data key="d0">22590975</data>
    </edge>
    <edge source="CHE" target="SVN">
      <data key="d0">21767225</data>
    </edge>
    <edge source="CHE" target="ZAF">
      <data key="d0">71912849</data>
    </edge>
    <edge source="CHE" target="ZWE">
      <data key="d0">44776</data>
    </edge>
    <edge source="CHE" target="ESP">
      <data key="d0">459141924</data>
    </edge>
    <edge source="CHE" target="SWE">
      <data key="d0">115460101</data>
    </edge>
    <edge source="CHE" target="THA">
      <data key="d0">249081380</data>
    </edge>
    <edge source="CHE" target="TGO">
      <data key="d0">235140</data>
    </edge>
    <edge source="CHE" target="ARE">
      <data key="d0">958262388</data>
    </edge>
    <edge source="CHE" target="TUN">
      <data key="d0">7300998</data>
    </edge>
    <edge source="CHE" target="TUR">
      <data key="d0">118413153</data>
    </edge>
    <edge source="CHE" target="UKR">
      <data key="d0">19601866</data>
    </edge>
    <edge source="CHE" target="MKD">
      <data key="d0">1691903</data>
    </edge>
    <edge source="CHE" target="EGY">
      <data key="d0">33864317</data>
    </edge>
    <edge source="CHE" target="GBR">
      <data key="d0">1245857889</data>
    </edge>
    <edge source="CHE" target="TZA">
      <data key="d0">35602</data>
    </edge>
    <edge source="CHE" target="USA">
      <data key="d0">2274527523</data>
    </edge>
    <edge source="CHE" target="URY">
      <data key="d0">18664891</data>
    </edge>
    <edge source="TUR" target="ALB">
      <data key="d0">335583</data>
    </edge>
    <edge source="TUR" target="DZA">
      <data key="d0">888536</data>
    </edge>
    <edge source="TUR" target="AZE">
      <data key="d0">1535671</data>
    </edge>
    <edge source="TUR" target="ARG">
      <data key="d0">183932</data>
    </edge>
    <edge source="TUR" target="AUT">
      <data key="d0">858190</data>
    </edge>
    <edge source="TUR" target="BEL">
      <data key="d0">3770283</data>
    </edge>
    <edge source="TUR" target="BRA">
      <data key="d0">105988</data>
    </edge>
    <edge source="TUR" target="BGR">
      <data key="d0">470454</data>
    </edge>
    <edge source="TUR" target="BLR">
      <data key="d0">27383</data>
    </edge>
    <edge source="TUR" target="CAN">
      <data key="d0">79635</data>
    </edge>
    <edge source="TUR" target="CHN">
      <data key="d0">208083</data>
    </edge>
    <edge source="TUR" target="COL">
      <data key="d0">28941</data>
    </edge>
    <edge source="TUR" target="HRV">
      <data key="d0">224196</data>
    </edge>
    <edge source="TUR" target="CZE">
      <data key="d0">2118176</data>
    </edge>
    <edge source="TUR" target="ETH">
      <data key="d0">33154</data>
    </edge>
    <edge source="TUR" target="EST">
      <data key="d0">153654</data>
    </edge>
    <edge source="TUR" target="FIN">
      <data key="d0">119633</data>
    </edge>
    <edge source="TUR" target="FRA">
      <data key="d0">603068</data>
    </edge>
    <edge source="TUR" target="GEO">
      <data key="d0">891106</data>
    </edge>
    <edge source="TUR" target="PSE">
      <data key="d0">25365</data>
    </edge>
    <edge source="TUR" target="DEU">
      <data key="d0">2939813</data>
    </edge>
    <edge source="TUR" target="GHA">
      <data key="d0">11241</data>
    </edge>
    <edge source="TUR" target="GRC">
      <data key="d0">680102</data>
    </edge>
    <edge source="TUR" target="HKG">
      <data key="d0">13262754</data>
    </edge>
    <edge source="TUR" target="HUN">
      <data key="d0">367676</data>
    </edge>
    <edge source="TUR" target="IDN">
      <data key="d0">44296</data>
    </edge>
    <edge source="TUR" target="ISR">
      <data key="d0">932796</data>
    </edge>
    <edge source="TUR" target="ITA">
      <data key="d0">5525655</data>
    </edge>
    <edge source="TUR" target="CIV">
      <data key="d0">15397</data>
    </edge>
    <edge source="TUR" target="JPN">
      <data key="d0">303832</data>
    </edge>
    <edge source="TUR" target="KAZ">
      <data key="d0">776773</data>
    </edge>
    <edge source="TUR" target="JOR">
      <data key="d0">1055610</data>
    </edge>
    <edge source="TUR" target="KOR">
      <data key="d0">176038</data>
    </edge>
    <edge source="TUR" target="KGZ">
      <data key="d0">106452</data>
    </edge>
    <edge source="TUR" target="LBN">
      <data key="d0">463755</data>
    </edge>
    <edge source="TUR" target="LVA">
      <data key="d0">15244</data>
    </edge>
    <edge source="TUR" target="LTU">
      <data key="d0">113615</data>
    </edge>
    <edge source="TUR" target="MUS">
      <data key="d0">25766</data>
    </edge>
    <edge source="TUR" target="MEX">
      <data key="d0">174361</data>
    </edge>
    <edge source="TUR" target="MDA">
      <data key="d0">124178</data>
    </edge>
    <edge source="TUR" target="MAR">
      <data key="d0">349313</data>
    </edge>
    <edge source="TUR" target="OMN">
      <data key="d0">225043</data>
    </edge>
    <edge source="TUR" target="NLD">
      <data key="d0">2723525</data>
    </edge>
    <edge source="TUR" target="NER">
      <data key="d0">13565</data>
    </edge>
    <edge source="TUR" target="NOR">
      <data key="d0">38904</data>
    </edge>
    <edge source="TUR" target="PAK">
      <data key="d0">13384</data>
    </edge>
    <edge source="TUR" target="POL">
      <data key="d0">879368</data>
    </edge>
    <edge source="TUR" target="PRT">
      <data key="d0">191648</data>
    </edge>
    <edge source="TUR" target="ROU">
      <data key="d0">986977</data>
    </edge>
    <edge source="TUR" target="RUS">
      <data key="d0">513363</data>
    </edge>
    <edge source="TUR" target="SAU">
      <data key="d0">975140</data>
    </edge>
    <edge source="TUR" target="SEN">
      <data key="d0">20688</data>
    </edge>
    <edge source="TUR" target="SRB">
      <data key="d0">1151150</data>
    </edge>
    <edge source="TUR" target="IND">
      <data key="d0">77067</data>
    </edge>
    <edge source="TUR" target="SGP">
      <data key="d0">3208889</data>
    </edge>
    <edge source="TUR" target="SVK">
      <data key="d0">209021</data>
    </edge>
    <edge source="TUR" target="SVN">
      <data key="d0">172909</data>
    </edge>
    <edge source="TUR" target="ZAF">
      <data key="d0">52287</data>
    </edge>
    <edge source="TUR" target="ESP">
      <data key="d0">112000</data>
    </edge>
    <edge source="TUR" target="SWE">
      <data key="d0">57961</data>
    </edge>
    <edge source="TUR" target="CHE">
      <data key="d0">2119761</data>
    </edge>
    <edge source="TUR" target="THA">
      <data key="d0">118618</data>
    </edge>
    <edge source="TUR" target="ARE">
      <data key="d0">3330793</data>
    </edge>
    <edge source="TUR" target="TUN">
      <data key="d0">618893</data>
    </edge>
    <edge source="TUR" target="UGA">
      <data key="d0">18081</data>
    </edge>
    <edge source="TUR" target="UKR">
      <data key="d0">374078</data>
    </edge>
    <edge source="TUR" target="MKD">
      <data key="d0">163752</data>
    </edge>
    <edge source="TUR" target="EGY">
      <data key="d0">257496</data>
    </edge>
    <edge source="TUR" target="GBR">
      <data key="d0">1583648</data>
    </edge>
    <edge source="TUR" target="TZA">
      <data key="d0">91262</data>
    </edge>
    <edge source="TUR" target="USA">
      <data key="d0">7864441</data>
    </edge>
    <edge source="TUR" target="BFA">
      <data key="d0">11422</data>
    </edge>
    <edge source="TUR" target="URY">
      <data key="d0">18753</data>
    </edge>
    <edge source="USA" target="ALB">
      <data key="d0">98429</data>
    </edge>
    <edge source="USA" target="DZA">
      <data key="d0">946234</data>
    </edge>
    <edge source="USA" target="AZE">
      <data key="d0">159703</data>
    </edge>
    <edge source="USA" target="ARG">
      <data key="d0">65109497</data>
    </edge>
    <edge source="USA" target="AUS">
      <data key="d0">109538462</data>
    </edge>
    <edge source="USA" target="AUT">
      <data key="d0">14615243</data>
    </edge>
    <edge source="USA" target="ARM">
      <data key="d0">265126</data>
    </edge>
    <edge source="USA" target="BEL">
      <data key="d0">80579683</data>
    </edge>
    <edge source="USA" target="BOL">
      <data key="d0">5625886</data>
    </edge>
    <edge source="USA" target="BWA">
      <data key="d0">55173</data>
    </edge>
    <edge source="USA" target="BRA">
      <data key="d0">107089651</data>
    </edge>
    <edge source="USA" target="BGR">
      <data key="d0">945477</data>
    </edge>
    <edge source="USA" target="BLR">
      <data key="d0">2365305</data>
    </edge>
    <edge source="USA" target="KHM">
      <data key="d0">97763</data>
    </edge>
    <edge source="USA" target="CMR">
      <data key="d0">97031</data>
    </edge>
    <edge source="USA" target="CAN">
      <data key="d0">1050083008</data>
    </edge>
    <edge source="USA" target="CAF">
      <data key="d0">19850</data>
    </edge>
    <edge source="USA" target="LKA">
      <data key="d0">3635826</data>
    </edge>
    <edge source="USA" target="CHL">
      <data key="d0">62591231</data>
    </edge>
    <edge source="USA" target="CHN">
      <data key="d0">945230518</data>
    </edge>
    <edge source="USA" target="COL">
      <data key="d0">82966051</data>
    </edge>
    <edge source="USA" target="CRI">
      <data key="d0">36084283</data>
    </edge>
    <edge source="USA" target="HRV">
      <data key="d0">257842</data>
    </edge>
    <edge source="USA" target="CZE">
      <data key="d0">22434164</data>
    </edge>
    <edge source="USA" target="DNK">
      <data key="d0">4855700</data>
    </edge>
    <edge source="USA" target="ECU">
      <data key="d0">20891149</data>
    </edge>
    <edge source="USA" target="SLV">
      <data key="d0">11991972</data>
    </edge>
    <edge source="USA" target="ETH">
      <data key="d0">727334</data>
    </edge>
    <edge source="USA" target="EST">
      <data key="d0">2386237</data>
    </edge>
    <edge source="USA" target="FIN">
      <data key="d0">8321636</data>
    </edge>
    <edge source="USA" target="FRA">
      <data key="d0">145232157</data>
    </edge>
    <edge source="USA" target="GEO">
      <data key="d0">282619</data>
    </edge>
    <edge source="USA" target="GMB">
      <data key="d0">96620</data>
    </edge>
    <edge source="USA" target="DEU">
      <data key="d0">537746663</data>
    </edge>
    <edge source="USA" target="GHA">
      <data key="d0">353612</data>
    </edge>
    <edge source="USA" target="GRC">
      <data key="d0">2101558</data>
    </edge>
    <edge source="USA" target="GTM">
      <data key="d0">16714137</data>
    </edge>
    <edge source="USA" target="HND">
      <data key="d0">10359615</data>
    </edge>
    <edge source="USA" target="HKG">
      <data key="d0">489055367</data>
    </edge>
    <edge source="USA" target="HUN">
      <data key="d0">2794425</data>
    </edge>
    <edge source="USA" target="IDN">
      <data key="d0">39019316</data>
    </edge>
    <edge source="USA" target="IRL">
      <data key="d0">210961336</data>
    </edge>
    <edge source="USA" target="ISR">
      <data key="d0">104539069</data>
    </edge>
    <edge source="USA" target="ITA">
      <data key="d0">138337749</data>
    </edge>
    <edge source="USA" target="CIV">
      <data key="d0">567349</data>
    </edge>
    <edge source="USA" target="JAM">
      <data key="d0">13734741</data>
    </edge>
    <edge source="USA" target="JPN">
      <data key="d0">697523209</data>
    </edge>
    <edge source="USA" target="KAZ">
      <data key="d0">1587103</data>
    </edge>
    <edge source="USA" target="JOR">
      <data key="d0">2652918</data>
    </edge>
    <edge source="USA" target="KOR">
      <data key="d0">309367382</data>
    </edge>
    <edge source="USA" target="KGZ">
      <data key="d0">118250</data>
    </edge>
    <edge source="USA" target="LBN">
      <data key="d0">1082820</data>
    </edge>
    <edge source="USA" target="LVA">
      <data key="d0">4229299</data>
    </edge>
    <edge source="USA" target="LTU">
      <data key="d0">2281060</data>
    </edge>
    <edge source="USA" target="MYS">
      <data key="d0">30121108</data>
    </edge>
    <edge source="USA" target="MRT">
      <data key="d0">76265</data>
    </edge>
    <edge source="USA" target="MUS">
      <data key="d0">272367</data>
    </edge>
    <edge source="USA" target="MEX">
      <data key="d0">601009904</data>
    </edge>
    <edge source="USA" target="MDA">
      <data key="d0">63534</data>
    </edge>
    <edge source="USA" target="MAR">
      <data key="d0">6413674</data>
    </edge>
    <edge source="USA" target="MOZ">
      <data key="d0">64139</data>
    </edge>
    <edge source="USA" target="OMN">
      <data key="d0">4256154</data>
    </edge>
    <edge source="USA" target="NLD">
      <data key="d0">227933779</data>
    </edge>
    <edge source="USA" target="NZL">
      <data key="d0">10481925</data>
    </edge>
    <edge source="USA" target="NIC">
      <data key="d0">3383693</data>
    </edge>
    <edge source="USA" target="NER">
      <data key="d0">206061</data>
    </edge>
    <edge source="USA" target="NOR">
      <data key="d0">6628388</data>
    </edge>
    <edge source="USA" target="PAK">
      <data key="d0">4415210</data>
    </edge>
    <edge source="USA" target="PAN">
      <data key="d0">32865496</data>
    </edge>
    <edge source="USA" target="PRY">
      <data key="d0">40478472</data>
    </edge>
    <edge source="USA" target="PER">
      <data key="d0">55635062</data>
    </edge>
    <edge source="USA" target="PHL">
      <data key="d0">19924025</data>
    </edge>
    <edge source="USA" target="POL">
      <data key="d0">45060229</data>
    </edge>
    <edge source="USA" target="PRT">
      <data key="d0">2916827</data>
    </edge>
    <edge source="USA" target="ROU">
      <data key="d0">1151638</data>
    </edge>
    <edge source="USA" target="RUS">
      <data key="d0">29656824</data>
    </edge>
    <edge source="USA" target="SAU">
      <data key="d0">13129830</data>
    </edge>
    <edge source="USA" target="SEN">
      <data key="d0">225424</data>
    </edge>
    <edge source="USA" target="SRB">
      <data key="d0">343928</data>
    </edge>
    <edge source="USA" target="IND">
      <data key="d0">91941860</data>
    </edge>
    <edge source="USA" target="SGP">
      <data key="d0">202350581</data>
    </edge>
    <edge source="USA" target="SVK">
      <data key="d0">1450006</data>
    </edge>
    <edge source="USA" target="VNM">
      <data key="d0">31436195</data>
    </edge>
    <edge source="USA" target="SVN">
      <data key="d0">3408174</data>
    </edge>
    <edge source="USA" target="ZAF">
      <data key="d0">29246498</data>
    </edge>
    <edge source="USA" target="ESP">
      <data key="d0">19462365</data>
    </edge>
    <edge source="USA" target="SWE">
      <data key="d0">21486261</data>
    </edge>
    <edge source="USA" target="CHE">
      <data key="d0">295180693</data>
    </edge>
    <edge source="USA" target="THA">
      <data key="d0">98765370</data>
    </edge>
    <edge source="USA" target="TGO">
      <data key="d0">10172</data>
    </edge>
    <edge source="USA" target="ARE">
      <data key="d0">59913194</data>
    </edge>
    <edge source="USA" target="TUN">
      <data key="d0">315714</data>
    </edge>
    <edge source="USA" target="TUR">
      <data key="d0">18435143</data>
    </edge>
    <edge source="USA" target="UGA">
      <data key="d0">22226</data>
    </edge>
    <edge source="USA" target="UKR">
      <data key="d0">1754745</data>
    </edge>
    <edge source="USA" target="MKD">
      <data key="d0">44906</data>
    </edge>
    <edge source="USA" target="EGY">
      <data key="d0">3767928</data>
    </edge>
    <edge source="USA" target="GBR">
      <data key="d0">352722735</data>
    </edge>
    <edge source="USA" target="TZA">
      <data key="d0">77947</data>
    </edge>
    <edge source="USA" target="BFA">
      <data key="d0">137048</data>
    </edge>
    <edge source="USA" target="URY">
      <data key="d0">32325204</data>
    </edge>
    <edge source="ARG" target="BEL">
      <data key="d0">377985</data>
    </edge>
    <edge source="ARG" target="BOL">
      <data key="d0">277870</data>
    </edge>
    <edge source="ARG" target="BRA">
      <data key="d0">614471</data>
    </edge>
    <edge source="ARG" target="CHL">
      <data key="d0">2342727</data>
    </edge>
    <edge source="ARG" target="CRI">
      <data key="d0">35995</data>
    </edge>
    <edge source="ARG" target="ECU">
      <data key="d0">18944</data>
    </edge>
    <edge source="ARG" target="JOR">
      <data key="d0">63576</data>
    </edge>
    <edge source="ARG" target="LBN">
      <data key="d0">130656</data>
    </edge>
    <edge source="ARG" target="MEX">
      <data key="d0">163431</data>
    </edge>
    <edge source="ARG" target="PAN">
      <data key="d0">34629</data>
    </edge>
    <edge source="ARG" target="PRY">
      <data key="d0">1668301</data>
    </edge>
    <edge source="ARG" target="PER">
      <data key="d0">274593</data>
    </edge>
    <edge source="ARG" target="ESP">
      <data key="d0">25380</data>
    </edge>
    <edge source="ARG" target="CHE">
      <data key="d0">51252</data>
    </edge>
    <edge source="ARG" target="ARE">
      <data key="d0">586714</data>
    </edge>
    <edge source="ARG" target="TUR">
      <data key="d0">72575</data>
    </edge>
    <edge source="ARG" target="USA">
      <data key="d0">1664435</data>
    </edge>
    <edge source="ARG" target="URY">
      <data key="d0">1865975</data>
    </edge>
    <edge source="BEL" target="ALB">
      <data key="d0">187167</data>
    </edge>
    <edge source="BEL" target="DZA">
      <data key="d0">14518034</data>
    </edge>
    <edge source="BEL" target="AZE">
      <data key="d0">588118</data>
    </edge>
    <edge source="BEL" target="ARG">
      <data key="d0">3787723</data>
    </edge>
    <edge source="BEL" target="AUS">
      <data key="d0">7572496</data>
    </edge>
    <edge source="BEL" target="AUT">
      <data key="d0">24924441</data>
    </edge>
    <edge source="BEL" target="ARM">
      <data key="d0">85032</data>
    </edge>
    <edge source="BEL" target="BOL">
      <data key="d0">301751</data>
    </edge>
    <edge source="BEL" target="BWA">
      <data key="d0">11719</data>
    </edge>
    <edge source="BEL" target="BRA">
      <data key="d0">23807848</data>
    </edge>
    <edge source="BEL" target="BGR">
      <data key="d0">1319965</data>
    </edge>
    <edge source="BEL" target="BDI">
      <data key="d0">69068</data>
    </edge>
    <edge source="BEL" target="BLR">
      <data key="d0">570742</data>
    </edge>
    <edge source="BEL" target="KHM">
      <data key="d0">141980</data>
    </edge>
    <edge source="BEL" target="CMR">
      <data key="d0">711517</data>
    </edge>
    <edge source="BEL" target="CAN">
      <data key="d0">3365610</data>
    </edge>
    <edge source="BEL" target="LKA">
      <data key="d0">511024</data>
    </edge>
    <edge source="BEL" target="CHL">
      <data key="d0">3320111</data>
    </edge>
    <edge source="BEL" target="CHN">
      <data key="d0">50295400</data>
    </edge>
    <edge source="BEL" target="COL">
      <data key="d0">2873444</data>
    </edge>
    <edge source="BEL" target="CRI">
      <data key="d0">505383</data>
    </edge>
    <edge source="BEL" target="HRV">
      <data key="d0">3685361</data>
    </edge>
    <edge source="BEL" target="CZE">
      <data key="d0">14049454</data>
    </edge>
    <edge source="BEL" target="BEN">
      <data key="d0">442994</data>
    </edge>
    <edge source="BEL" target="DNK">
      <data key="d0">14588335</data>
    </edge>
    <edge source="BEL" target="ECU">
      <data key="d0">1164206</data>
    </edge>
    <edge source="BEL" target="SLV">
      <data key="d0">129938</data>
    </edge>
    <edge source="BEL" target="ETH">
      <data key="d0">244993</data>
    </edge>
    <edge source="BEL" target="EST">
      <data key="d0">2942804</data>
    </edge>
    <edge source="BEL" target="FIN">
      <data key="d0">11372878</data>
    </edge>
    <edge source="BEL" target="FRA">
      <data key="d0">214345168</data>
    </edge>
    <edge source="BEL" target="GEO">
      <data key="d0">308085</data>
    </edge>
    <edge source="BEL" target="PSE">
      <data key="d0">95171</data>
    </edge>
    <edge source="BEL" target="DEU">
      <data key="d0">190276312</data>
    </edge>
    <edge source="BEL" target="GHA">
      <data key="d0">478302</data>
    </edge>
    <edge source="BEL" target="GRC">
      <data key="d0">12587296</data>
    </edge>
    <edge source="BEL" target="GTM">
      <data key="d0">1736970</data>
    </edge>
    <edge source="BEL" target="HND">
      <data key="d0">328672</data>
    </edge>
    <edge source="BEL" target="HKG">
      <data key="d0">45440363</data>
    </edge>
    <edge source="BEL" target="HUN">
      <data key="d0">3997229</data>
    </edge>
    <edge source="BEL" target="IDN">
      <data key="d0">3144371</data>
    </edge>
    <edge source="BEL" target="IRL">
      <data key="d0">23166331</data>
    </edge>
    <edge source="BEL" target="ISR">
      <data key="d0">8725026</data>
    </edge>
    <edge source="BEL" target="ITA">
      <data key="d0">84174392</data>
    </edge>
    <edge source="BEL" target="CIV">
      <data key="d0">904411</data>
    </edge>
    <edge source="BEL" target="JAM">
      <data key="d0">12259</data>
    </edge>
    <edge source="BEL" target="JPN">
      <data key="d0">12221692</data>
    </edge>
    <edge source="BEL" target="KAZ">
      <data key="d0">2360916</data>
    </edge>
    <edge source="BEL" target="JOR">
      <data key="d0">1613777</data>
    </edge>
    <edge source="BEL" target="KOR">
      <data key="d0">17672585</data>
    </edge>
    <edge source="BEL" target="KGZ">
      <data key="d0">283683</data>
    </edge>
    <edge source="BEL" target="LBN">
      <data key="d0">2146729</data>
    </edge>
    <edge source="BEL" target="LVA">
      <data key="d0">692391</data>
    </edge>
    <edge source="BEL" target="LTU">
      <data key="d0">620832</data>
    </edge>
    <edge source="BEL" target="MDG">
      <data key="d0">140218</data>
    </edge>
    <edge source="BEL" target="MWI">
      <data key="d0">229504</data>
    </edge>
    <edge source="BEL" target="MYS">
      <data key="d0">3100462</data>
    </edge>
    <edge source="BEL" target="MRT">
      <data key="d0">108896</data>
    </edge>
    <edge source="BEL" target="MUS">
      <data key="d0">262448</data>
    </edge>
    <edge source="BEL" target="MEX">
      <data key="d0">14726887</data>
    </edge>
    <edge source="BEL" target="MDA">
      <data key="d0">218211</data>
    </edge>
    <edge source="BEL" target="MAR">
      <data key="d0">3230063</data>
    </edge>
    <edge source="BEL" target="MOZ">
      <data key="d0">246292</data>
    </edge>
    <edge source="BEL" target="OMN">
      <data key="d0">921472</data>
    </edge>
    <edge source="BEL" target="NAM">
      <data key="d0">149006</data>
    </edge>
    <edge source="BEL" target="NLD">
      <data key="d0">91783423</data>
    </edge>
    <edge source="BEL" target="NZL">
      <data key="d0">1035602</data>
    </edge>
    <edge source="BEL" target="NIC">
      <data key="d0">454850</data>
    </edge>
    <edge source="BEL" target="NER">
      <data key="d0">28199</data>
    </edge>
    <edge source="BEL" target="NOR">
      <data key="d0">16813736</data>
    </edge>
    <edge source="BEL" target="PAK">
      <data key="d0">6790107</data>
    </edge>
    <edge source="BEL" target="PAN">
      <data key="d0">139244</data>
    </edge>
    <edge source="BEL" target="PRY">
      <data key="d0">72016</data>
    </edge>
    <edge source="BEL" target="PER">
      <data key="d0">3591004</data>
    </edge>
    <edge source="BEL" target="PHL">
      <data key="d0">1792525</data>
    </edge>
    <edge source="BEL" target="POL">
      <data key="d0">23438554</data>
    </edge>
    <edge source="BEL" target="PRT">
      <data key="d0">2116571</data>
    </edge>
    <edge source="BEL" target="ROU">
      <data key="d0">6147224</data>
    </edge>
    <edge source="BEL" target="RUS">
      <data key="d0">33784438</data>
    </edge>
    <edge source="BEL" target="SAU">
      <data key="d0">4614772</data>
    </edge>
    <edge source="BEL" target="SEN">
      <data key="d0">770822</data>
    </edge>
    <edge source="BEL" target="SRB">
      <data key="d0">2384251</data>
    </edge>
    <edge source="BEL" target="IND">
      <data key="d0">25212021</data>
    </edge>
    <edge source="BEL" target="SGP">
      <data key="d0">5610202</data>
    </edge>
    <edge source="BEL" target="SVK">
      <data key="d0">1462692</data>
    </edge>
    <edge source="BEL" target="VNM">
      <data key="d0">7714608</data>
    </edge>
    <edge source="BEL" target="SVN">
      <data key="d0">898664</data>
    </edge>
    <edge source="BEL" target="ZAF">
      <data key="d0">7150869</data>
    </edge>
    <edge source="BEL" target="ZWE">
      <data key="d0">118678</data>
    </edge>
    <edge source="BEL" target="ESP">
      <data key="d0">22902411</data>
    </edge>
    <edge source="BEL" target="SWE">
      <data key="d0">34289997</data>
    </edge>
    <edge source="BEL" target="CHE">
      <data key="d0">42775569</data>
    </edge>
    <edge source="BEL" target="THA">
      <data key="d0">1346448</data>
    </edge>
    <edge source="BEL" target="TGO">
      <data key="d0">173907</data>
    </edge>
    <edge source="BEL" target="ARE">
      <data key="d0">9563911</data>
    </edge>
    <edge source="BEL" target="TUN">
      <data key="d0">2583701</data>
    </edge>
    <edge source="BEL" target="TUR">
      <data key="d0">15872713</data>
    </edge>
    <edge source="BEL" target="UGA">
      <data key="d0">341683</data>
    </edge>
    <edge source="BEL" target="UKR">
      <data key="d0">6609623</data>
    </edge>
    <edge source="BEL" target="MKD">
      <data key="d0">130998</data>
    </edge>
    <edge source="BEL" target="EGY">
      <data key="d0">5983724</data>
    </edge>
    <edge source="BEL" target="GBR">
      <data key="d0">57536471</data>
    </edge>
    <edge source="BEL" target="TZA">
      <data key="d0">146486</data>
    </edge>
    <edge source="BEL" target="USA">
      <data key="d0">171103497</data>
    </edge>
    <edge source="BEL" target="BFA">
      <data key="d0">278203</data>
    </edge>
    <edge source="BEL" target="URY">
      <data key="d0">695150</data>
    </edge>
    <edge source="BOL" target="ARG">
      <data key="d0">107281</data>
    </edge>
    <edge source="BOL" target="PER">
      <data key="d0">23514</data>
    </edge>
    <edge source="BOL" target="ESP">
      <data key="d0">16476</data>
    </edge>
    <edge source="BOL" target="USA">
      <data key="d0">41677</data>
    </edge>
    <edge source="BRA" target="DZA">
      <data key="d0">86733</data>
    </edge>
    <edge source="BRA" target="AZE">
      <data key="d0">156175</data>
    </edge>
    <edge source="BRA" target="ARG">
      <data key="d0">18635614</data>
    </edge>
    <edge source="BRA" target="AUS">
      <data key="d0">706847</data>
    </edge>
    <edge source="BRA" target="BEL">
      <data key="d0">106786</data>
    </edge>
    <edge source="BRA" target="BOL">
      <data key="d0">1484422</data>
    </edge>
    <edge source="BRA" target="CAN">
      <data key="d0">2397828</data>
    </edge>
    <edge source="BRA" target="CHL">
      <data key="d0">1856368</data>
    </edge>
    <edge source="BRA" target="CHN">
      <data key="d0">10017751</data>
    </edge>
    <edge source="BRA" target="COL">
      <data key="d0">6589690</data>
    </edge>
    <edge source="BRA" target="CRI">
      <data key="d0">19140</data>
    </edge>
    <edge source="BRA" target="CZE">
      <data key="d0">61940</data>
    </edge>
    <edge source="BRA" target="DNK">
      <data key="d0">16253</data>
    </edge>
    <edge source="BRA" target="ECU">
      <data key="d0">87147</data>
    </edge>
    <edge source="BRA" target="SLV">
      <data key="d0">59245</data>
    </edge>
    <edge source="BRA" target="ETH">
      <data key="d0">124730</data>
    </edge>
    <edge source="BRA" target="FIN">
      <data key="d0">15662</data>
    </edge>
    <edge source="BRA" target="FRA">
      <data key="d0">2454970</data>
    </edge>
    <edge source="BRA" target="PSE">
      <data key="d0">30848</data>
    </edge>
    <edge source="BRA" target="DEU">
      <data key="d0">3351750</data>
    </edge>
    <edge source="BRA" target="GRC">
      <data key="d0">163136</data>
    </edge>
    <edge source="BRA" target="GTM">
      <data key="d0">202941</data>
    </edge>
    <edge source="BRA" target="HND">
      <data key="d0">261962</data>
    </edge>
    <edge source="BRA" target="HKG">
      <data key="d0">421408</data>
    </edge>
    <edge source="BRA" target="HUN">
      <data key="d0">209353</data>
    </edge>
    <edge source="BRA" target="IDN">
      <data key="d0">229003</data>
    </edge>
    <edge source="BRA" target="IRL">
      <data key="d0">262975</data>
    </edge>
    <edge source="BRA" target="ISR">
      <data key="d0">71180</data>
    </edge>
    <edge source="BRA" target="ITA">
      <data key="d0">5515527</data>
    </edge>
    <edge source="BRA" target="JPN">
      <data key="d0">143138</data>
    </edge>
    <edge source="BRA" target="JOR">
      <data key="d0">32354</data>
    </edge>
    <edge source="BRA" target="KOR">
      <data key="d0">158766</data>
    </edge>
    <edge source="BRA" target="LBN">
      <data key="d0">22547</data>
    </edge>
    <edge source="BRA" target="LTU">
      <data key="d0">571294</data>
    </edge>
    <edge source="BRA" target="MYS">
      <data key="d0">75460</data>
    </edge>
    <edge source="BRA" target="MEX">
      <data key="d0">2274957</data>
    </edge>
    <edge source="BRA" target="MAR">
      <data key="d0">38967</data>
    </edge>
    <edge source="BRA" target="OMN">
      <data key="d0">350126</data>
    </edge>
    <edge source="BRA" target="NLD">
      <data key="d0">1926536</data>
    </edge>
    <edge source="BRA" target="NZL">
      <data key="d0">17246</data>
    </edge>
    <edge source="BRA" target="NIC">
      <data key="d0">10874</data>
    </edge>
    <edge source="BRA" target="NOR">
      <data key="d0">17299</data>
    </edge>
    <edge source="BRA" target="PAN">
      <data key="d0">468483</data>
    </edge>
    <edge source="BRA" target="PRY">
      <data key="d0">1491465</data>
    </edge>
    <edge source="BRA" target="PER">
      <data key="d0">2011108</data>
    </edge>
    <edge source="BRA" target="PHL">
      <data key="d0">20891</data>
    </edge>
    <edge source="BRA" target="POL">
      <data key="d0">21537</data>
    </edge>
    <edge source="BRA" target="PRT">
      <data key="d0">471527</data>
    </edge>
    <edge source="BRA" target="ROU">
      <data key="d0">13862</data>
    </edge>
    <edge source="BRA" target="RUS">
      <data key="d0">38221</data>
    </edge>
    <edge source="BRA" target="SAU">
      <data key="d0">3352354</data>
    </edge>
    <edge source="BRA" target="IND">
      <data key="d0">1175131</data>
    </edge>
    <edge source="BRA" target="SGP">
      <data key="d0">43042</data>
    </edge>
    <edge source="BRA" target="SVN">
      <data key="d0">38371</data>
    </edge>
    <edge source="BRA" target="ZAF">
      <data key="d0">131387</data>
    </edge>
    <edge source="BRA" target="ESP">
      <data key="d0">103920</data>
    </edge>
    <edge source="BRA" target="SWE">
      <data key="d0">47134</data>
    </edge>
    <edge source="BRA" target="CHE">
      <data key="d0">1554088</data>
    </edge>
    <edge source="BRA" target="THA">
      <data key="d0">38718</data>
    </edge>
    <edge source="BRA" target="ARE">
      <data key="d0">1486030</data>
    </edge>
    <edge source="BRA" target="TUR">
      <data key="d0">315687</data>
    </edge>
    <edge source="BRA" target="EGY">
      <data key="d0">231853</data>
    </edge>
    <edge source="BRA" target="GBR">
      <data key="d0">836313</data>
    </edge>
    <edge source="BRA" target="USA">
      <data key="d0">6441436</data>
    </edge>
    <edge source="BRA" target="URY">
      <data key="d0">553891</data>
    </edge>
    <edge source="CHL" target="ARG">
      <data key="d0">388637</data>
    </edge>
    <edge source="CHL" target="BOL">
      <data key="d0">4711367</data>
    </edge>
    <edge source="CHL" target="BRA">
      <data key="d0">54751</data>
    </edge>
    <edge source="CHL" target="CHN">
      <data key="d0">19693</data>
    </edge>
    <edge source="CHL" target="COL">
      <data key="d0">288964</data>
    </edge>
    <edge source="CHL" target="CRI">
      <data key="d0">33946</data>
    </edge>
    <edge source="CHL" target="ECU">
      <data key="d0">62904</data>
    </edge>
    <edge source="CHL" target="FRA">
      <data key="d0">24109</data>
    </edge>
    <edge source="CHL" target="DEU">
      <data key="d0">53465</data>
    </edge>
    <edge source="CHL" target="HND">
      <data key="d0">10179</data>
    </edge>
    <edge source="CHL" target="HKG">
      <data key="d0">322037</data>
    </edge>
    <edge source="CHL" target="MEX">
      <data key="d0">232793</data>
    </edge>
    <edge source="CHL" target="NIC">
      <data key="d0">24436</data>
    </edge>
    <edge source="CHL" target="PAN">
      <data key="d0">57140</data>
    </edge>
    <edge source="CHL" target="PRY">
      <data key="d0">1649937</data>
    </edge>
    <edge source="CHL" target="PER">
      <data key="d0">8512931</data>
    </edge>
    <edge source="CHL" target="ESP">
      <data key="d0">132617</data>
    </edge>
    <edge source="CHL" target="CHE">
      <data key="d0">4313660</data>
    </edge>
    <edge source="CHL" target="GBR">
      <data key="d0">49358</data>
    </edge>
    <edge source="CHL" target="USA">
      <data key="d0">987149</data>
    </edge>
    <edge source="CHL" target="URY">
      <data key="d0">329690</data>
    </edge>
    <edge source="CRI" target="CAN">
      <data key="d0">44781</data>
    </edge>
    <edge source="CRI" target="COL">
      <data key="d0">14828</data>
    </edge>
    <edge source="CRI" target="ECU">
      <data key="d0">11427</data>
    </edge>
    <edge source="CRI" target="SLV">
      <data key="d0">61221</data>
    </edge>
    <edge source="CRI" target="FRA">
      <data key="d0">67700</data>
    </edge>
    <edge source="CRI" target="DEU">
      <data key="d0">17685474</data>
    </edge>
    <edge source="CRI" target="GTM">
      <data key="d0">93321</data>
    </edge>
    <edge source="CRI" target="HND">
      <data key="d0">97532</data>
    </edge>
    <edge source="CRI" target="HKG">
      <data key="d0">79200</data>
    </edge>
    <edge source="CRI" target="JAM">
      <data key="d0">17218</data>
    </edge>
    <edge source="CRI" target="JPN">
      <data key="d0">2867295</data>
    </edge>
    <edge source="CRI" target="NIC">
      <data key="d0">749482</data>
    </edge>
    <edge source="CRI" target="PAN">
      <data key="d0">289288</data>
    </edge>
    <edge source="CRI" target="IND">
      <data key="d0">481517</data>
    </edge>
    <edge source="CRI" target="ESP">
      <data key="d0">87078</data>
    </edge>
    <edge source="CRI" target="GBR">
      <data key="d0">48899</data>
    </edge>
    <edge source="CRI" target="USA">
      <data key="d0">44219875</data>
    </edge>
    <edge source="CRI" target="URY">
      <data key="d0">10567</data>
    </edge>
    <edge source="ECU" target="ARG">
      <data key="d0">46694</data>
    </edge>
    <edge source="ECU" target="BEL">
      <data key="d0">143766</data>
    </edge>
    <edge source="ECU" target="CHL">
      <data key="d0">21722</data>
    </edge>
    <edge source="ECU" target="COL">
      <data key="d0">137411</data>
    </edge>
    <edge source="ECU" target="PAN">
      <data key="d0">34333</data>
    </edge>
    <edge source="ECU" target="PER">
      <data key="d0">277467</data>
    </edge>
    <edge source="ECU" target="ESP">
      <data key="d0">97711</data>
    </edge>
    <edge source="ECU" target="USA">
      <data key="d0">44063</data>
    </edge>
    <edge source="JOR" target="CHN">
      <data key="d0">13131</data>
    </edge>
    <edge source="JOR" target="PSE">
      <data key="d0">169399</data>
    </edge>
    <edge source="JOR" target="DEU">
      <data key="d0">11885</data>
    </edge>
    <edge source="JOR" target="HKG">
      <data key="d0">239551</data>
    </edge>
    <edge source="JOR" target="ISR">
      <data key="d0">153537</data>
    </edge>
    <edge source="JOR" target="NLD">
      <data key="d0">471554</data>
    </edge>
    <edge source="JOR" target="SAU">
      <data key="d0">71669</data>
    </edge>
    <edge source="JOR" target="SGP">
      <data key="d0">257734</data>
    </edge>
    <edge source="JOR" target="CHE">
      <data key="d0">116144</data>
    </edge>
    <edge source="JOR" target="ARE">
      <data key="d0">2310388</data>
    </edge>
    <edge source="JOR" target="GBR">
      <data key="d0">259117</data>
    </edge>
    <edge source="JOR" target="USA">
      <data key="d0">109065</data>
    </edge>
    <edge source="LBN" target="AUT">
      <data key="d0">14076</data>
    </edge>
    <edge source="LBN" target="FRA">
      <data key="d0">83178</data>
    </edge>
    <edge source="LBN" target="HKG">
      <data key="d0">1809330</data>
    </edge>
    <edge source="LBN" target="ITA">
      <data key="d0">56938</data>
    </edge>
    <edge source="LBN" target="JOR">
      <data key="d0">1262314</data>
    </edge>
    <edge source="LBN" target="MAR">
      <data key="d0">15650</data>
    </edge>
    <edge source="LBN" target="PRT">
      <data key="d0">11890</data>
    </edge>
    <edge source="LBN" target="SAU">
      <data key="d0">15719</data>
    </edge>
    <edge source="LBN" target="SGP">
      <data key="d0">15945</data>
    </edge>
    <edge source="LBN" target="CHE">
      <data key="d0">1797458</data>
    </edge>
    <edge source="LBN" target="ARE">
      <data key="d0">4747506</data>
    </edge>
    <edge source="LBN" target="GBR">
      <data key="d0">197004</data>
    </edge>
    <edge source="MEX" target="ARG">
      <data key="d0">114341</data>
    </edge>
    <edge source="MEX" target="AUS">
      <data key="d0">78812</data>
    </edge>
    <edge source="MEX" target="AUT">
      <data key="d0">223786</data>
    </edge>
    <edge source="MEX" target="BEL">
      <data key="d0">160067</data>
    </edge>
    <edge source="MEX" target="BOL">
      <data key="d0">178072</data>
    </edge>
    <edge source="MEX" target="BRA">
      <data key="d0">3152641</data>
    </edge>
    <edge source="MEX" target="CAN">
      <data key="d0">75584</data>
    </edge>
    <edge source="MEX" target="CHL">
      <data key="d0">770970</data>
    </edge>
    <edge source="MEX" target="CHN">
      <data key="d0">16734562</data>
    </edge>
    <edge source="MEX" target="COL">
      <data key="d0">4366997</data>
    </edge>
    <edge source="MEX" target="CRI">
      <data key="d0">814201</data>
    </edge>
    <edge source="MEX" target="CZE">
      <data key="d0">479695</data>
    </edge>
    <edge source="MEX" target="ECU">
      <data key="d0">314895</data>
    </edge>
    <edge source="MEX" target="SLV">
      <data key="d0">925121</data>
    </edge>
    <edge source="MEX" target="FRA">
      <data key="d0">150486</data>
    </edge>
    <edge source="MEX" target="DEU">
      <data key="d0">33434807</data>
    </edge>
    <edge source="MEX" target="GTM">
      <data key="d0">2214661</data>
    </edge>
    <edge source="MEX" target="HND">
      <data key="d0">580458</data>
    </edge>
    <edge source="MEX" target="HKG">
      <data key="d0">322354</data>
    </edge>
    <edge source="MEX" target="HUN">
      <data key="d0">154309</data>
    </edge>
    <edge source="MEX" target="IRL">
      <data key="d0">1984128</data>
    </edge>
    <edge source="MEX" target="ISR">
      <data key="d0">245934</data>
    </edge>
    <edge source="MEX" target="ITA">
      <data key="d0">5351840</data>
    </edge>
    <edge source="MEX" target="JAM">
      <data key="d0">47397</data>
    </edge>
    <edge source="MEX" target="JPN">
      <data key="d0">2320405</data>
    </edge>
    <edge source="MEX" target="KOR">
      <data key="d0">123886</data>
    </edge>
    <edge source="MEX" target="MYS">
      <data key="d0">10041</data>
    </edge>
    <edge source="MEX" target="NLD">
      <data key="d0">384379</data>
    </edge>
    <edge source="MEX" target="NIC">
      <data key="d0">226445</data>
    </edge>
    <edge source="MEX" target="PAN">
      <data key="d0">352826</data>
    </edge>
    <edge source="MEX" target="PRY">
      <data key="d0">55873</data>
    </edge>
    <edge source="MEX" target="PER">
      <data key="d0">298351</data>
    </edge>
    <edge source="MEX" target="PHL">
      <data key="d0">1129240</data>
    </edge>
    <edge source="MEX" target="POL">
      <data key="d0">4266322</data>
    </edge>
    <edge source="MEX" target="RUS">
      <data key="d0">24323</data>
    </edge>
    <edge source="MEX" target="SRB">
      <data key="d0">35771</data>
    </edge>
    <edge source="MEX" target="IND">
      <data key="d0">196368</data>
    </edge>
    <edge source="MEX" target="SGP">
      <data key="d0">1662738</data>
    </edge>
    <edge source="MEX" target="VNM">
      <data key="d0">932244</data>
    </edge>
    <edge source="MEX" target="ESP">
      <data key="d0">811525</data>
    </edge>
    <edge source="MEX" target="SWE">
      <data key="d0">83428</data>
    </edge>
    <edge source="MEX" target="CHE">
      <data key="d0">12149226</data>
    </edge>
    <edge source="MEX" target="THA">
      <data key="d0">2702845</data>
    </edge>
    <edge source="MEX" target="ARE">
      <data key="d0">200107</data>
    </edge>
    <edge source="MEX" target="UKR">
      <data key="d0">24320</data>
    </edge>
    <edge source="MEX" target="GBR">
      <data key="d0">3611183</data>
    </edge>
    <edge source="MEX" target="USA">
      <data key="d0">560942209</data>
    </edge>
    <edge source="MEX" target="URY">
      <data key="d0">113277</data>
    </edge>
    <edge source="PAN" target="ARG">
      <data key="d0">1474352</data>
    </edge>
    <edge source="PAN" target="BOL">
      <data key="d0">405963</data>
    </edge>
    <edge source="PAN" target="BRA">
      <data key="d0">320862</data>
    </edge>
    <edge source="PAN" target="CHL">
      <data key="d0">6044122</data>
    </edge>
    <edge source="PAN" target="COL">
      <data key="d0">34605716</data>
    </edge>
    <edge source="PAN" target="CRI">
      <data key="d0">5915865</data>
    </edge>
    <edge source="PAN" target="ECU">
      <data key="d0">6768083</data>
    </edge>
    <edge source="PAN" target="SLV">
      <data key="d0">3909991</data>
    </edge>
    <edge source="PAN" target="FRA">
      <data key="d0">13266</data>
    </edge>
    <edge source="PAN" target="GTM">
      <data key="d0">3755395</data>
    </edge>
    <edge source="PAN" target="HND">
      <data key="d0">2521310</data>
    </edge>
    <edge source="PAN" target="ISR">
      <data key="d0">311120</data>
    </edge>
    <edge source="PAN" target="ITA">
      <data key="d0">22273</data>
    </edge>
    <edge source="PAN" target="JAM">
      <data key="d0">329825</data>
    </edge>
    <edge source="PAN" target="JPN">
      <data key="d0">102703</data>
    </edge>
    <edge source="PAN" target="JOR">
      <data key="d0">13680</data>
    </edge>
    <edge source="PAN" target="KOR">
      <data key="d0">225290</data>
    </edge>
    <edge source="PAN" target="MEX">
      <data key="d0">2545564</data>
    </edge>
    <edge source="PAN" target="NZL">
      <data key="d0">101671</data>
    </edge>
    <edge source="PAN" target="NIC">
      <data key="d0">3114850</data>
    </edge>
    <edge source="PAN" target="PRY">
      <data key="d0">520423</data>
    </edge>
    <edge source="PAN" target="PER">
      <data key="d0">3729398</data>
    </edge>
    <edge source="PAN" target="PRT">
      <data key="d0">51560</data>
    </edge>
    <edge source="PAN" target="ESP">
      <data key="d0">1147715</data>
    </edge>
    <edge source="PAN" target="CHE">
      <data key="d0">97443</data>
    </edge>
    <edge source="PAN" target="ARE">
      <data key="d0">307924</data>
    </edge>
    <edge source="PAN" target="TUR">
      <data key="d0">179911</data>
    </edge>
    <edge source="PAN" target="GBR">
      <data key="d0">123394</data>
    </edge>
    <edge source="PAN" target="USA">
      <data key="d0">13039582</data>
    </edge>
    <edge source="PAN" target="URY">
      <data key="d0">3888679</data>
    </edge>
    <edge source="PRY" target="PAN">
      <data key="d0">130436</data>
    </edge>
    <edge source="PRY" target="USA">
      <data key="d0">204829</data>
    </edge>
    <edge source="PRY" target="URY">
      <data key="d0">15222</data>
    </edge>
    <edge source="PER" target="ARG">
      <data key="d0">72762</data>
    </edge>
    <edge source="PER" target="BEL">
      <data key="d0">294263</data>
    </edge>
    <edge source="PER" target="BOL">
      <data key="d0">341618</data>
    </edge>
    <edge source="PER" target="CHL">
      <data key="d0">145276</data>
    </edge>
    <edge source="PER" target="COL">
      <data key="d0">315843</data>
    </edge>
    <edge source="PER" target="CRI">
      <data key="d0">36890</data>
    </edge>
    <edge source="PER" target="ECU">
      <data key="d0">1185277</data>
    </edge>
    <edge source="PER" target="GTM">
      <data key="d0">105561</data>
    </edge>
    <edge source="PER" target="HKG">
      <data key="d0">11935</data>
    </edge>
    <edge source="PER" target="ISR">
      <data key="d0">25473</data>
    </edge>
    <edge source="PER" target="ITA">
      <data key="d0">63733</data>
    </edge>
    <edge source="PER" target="MEX">
      <data key="d0">88786</data>
    </edge>
    <edge source="PER" target="SGP">
      <data key="d0">16390</data>
    </edge>
    <edge source="PER" target="ESP">
      <data key="d0">149713</data>
    </edge>
    <edge source="PER" target="CHE">
      <data key="d0">121550</data>
    </edge>
    <edge source="PER" target="THA">
      <data key="d0">17846</data>
    </edge>
    <edge source="PER" target="USA">
      <data key="d0">559236</data>
    </edge>
    <edge source="PER" target="URY">
      <data key="d0">15800</data>
    </edge>
    <edge source="ESP" target="ALB">
      <data key="d0">36507</data>
    </edge>
    <edge source="ESP" target="DZA">
      <data key="d0">3114434</data>
    </edge>
    <edge source="ESP" target="AZE">
      <data key="d0">51264</data>
    </edge>
    <edge source="ESP" target="ARG">
      <data key="d0">1003296</data>
    </edge>
    <edge source="ESP" target="AUS">
      <data key="d0">833098</data>
    </edge>
    <edge source="ESP" target="AUT">
      <data key="d0">3945689</data>
    </edge>
    <edge source="ESP" target="ARM">
      <data key="d0">95351</data>
    </edge>
    <edge source="ESP" target="BEL">
      <data key="d0">11297287</data>
    </edge>
    <edge source="ESP" target="BOL">
      <data key="d0">978446</data>
    </edge>
    <edge source="ESP" target="BWA">
      <data key="d0">26098</data>
    </edge>
    <edge source="ESP" target="BRA">
      <data key="d0">2882878</data>
    </edge>
    <edge source="ESP" target="BGR">
      <data key="d0">2630583</data>
    </edge>
    <edge source="ESP" target="BLR">
      <data key="d0">65411</data>
    </edge>
    <edge source="ESP" target="KHM">
      <data key="d0">17670</data>
    </edge>
    <edge source="ESP" target="CMR">
      <data key="d0">67760</data>
    </edge>
    <edge source="ESP" target="CAN">
      <data key="d0">3169087</data>
    </edge>
    <edge source="ESP" target="CHL">
      <data key="d0">3333403</data>
    </edge>
    <edge source="ESP" target="CHN">
      <data key="d0">6356534</data>
    </edge>
    <edge source="ESP" target="COL">
      <data key="d0">1928165</data>
    </edge>
    <edge source="ESP" target="CRI">
      <data key="d0">1300792</data>
    </edge>
    <edge source="ESP" target="HRV">
      <data key="d0">1843797</data>
    </edge>
    <edge source="ESP" target="CZE">
      <data key="d0">8795953</data>
    </edge>
    <edge source="ESP" target="BEN">
      <data key="d0">16081</data>
    </edge>
    <edge source="ESP" target="DNK">
      <data key="d0">3888977</data>
    </edge>
    <edge source="ESP" target="ECU">
      <data key="d0">1131593</data>
    </edge>
    <edge source="ESP" target="SLV">
      <data key="d0">106252</data>
    </edge>
    <edge source="ESP" target="ETH">
      <data key="d0">38701</data>
    </edge>
    <edge source="ESP" target="EST">
      <data key="d0">2713250</data>
    </edge>
    <edge source="ESP" target="FIN">
      <data key="d0">1204113</data>
    </edge>
    <edge source="ESP" target="FRA">
      <data key="d0">102260097</data>
    </edge>
    <edge source="ESP" target="GEO">
      <data key="d0">55694</data>
    </edge>
    <edge source="ESP" target="DEU">
      <data key="d0">68565423</data>
    </edge>
    <edge source="ESP" target="GHA">
      <data key="d0">162483</data>
    </edge>
    <edge source="ESP" target="GRC">
      <data key="d0">7516137</data>
    </edge>
    <edge source="ESP" target="GTM">
      <data key="d0">341134</data>
    </edge>
    <edge source="ESP" target="HND">
      <data key="d0">23989</data>
    </edge>
    <edge source="ESP" target="HKG">
      <data key="d0">140802637</data>
    </edge>
    <edge source="ESP" target="HUN">
      <data key="d0">3462120</data>
    </edge>
    <edge source="ESP" target="IDN">
      <data key="d0">256635</data>
    </edge>
    <edge source="ESP" target="IRL">
      <data key="d0">2283221</data>
    </edge>
    <edge source="ESP" target="ISR">
      <data key="d0">6245116</data>
    </edge>
    <edge source="ESP" target="ITA">
      <data key="d0">81389416</data>
    </edge>
    <edge source="ESP" target="CIV">
      <data key="d0">266067</data>
    </edge>
    <edge source="ESP" target="JPN">
      <data key="d0">5125305</data>
    </edge>
    <edge source="ESP" target="KAZ">
      <data key="d0">53371</data>
    </edge>
    <edge source="ESP" target="JOR">
      <data key="d0">421730</data>
    </edge>
    <edge source="ESP" target="KOR">
      <data key="d0">1752596</data>
    </edge>
    <edge source="ESP" target="LBN">
      <data key="d0">460829</data>
    </edge>
    <edge source="ESP" target="LVA">
      <data key="d0">1756994</data>
    </edge>
    <edge source="ESP" target="LTU">
      <data key="d0">1702608</data>
    </edge>
    <edge source="ESP" target="MDG">
      <data key="d0">19985</data>
    </edge>
    <edge source="ESP" target="MYS">
      <data key="d0">890170</data>
    </edge>
    <edge source="ESP" target="MRT">
      <data key="d0">141074</data>
    </edge>
    <edge source="ESP" target="MUS">
      <data key="d0">72025</data>
    </edge>
    <edge source="ESP" target="MEX">
      <data key="d0">9839516</data>
    </edge>
    <edge source="ESP" target="MDA">
      <data key="d0">76919</data>
    </edge>
    <edge source="ESP" target="MAR">
      <data key="d0">6920346</data>
    </edge>
    <edge source="ESP" target="OMN">
      <data key="d0">138165</data>
    </edge>
    <edge source="ESP" target="NAM">
      <data key="d0">11108</data>
    </edge>
    <edge source="ESP" target="NLD">
      <data key="d0">22762794</data>
    </edge>
    <edge source="ESP" target="NZL">
      <data key="d0">209792</data>
    </edge>
    <edge source="ESP" target="NIC">
      <data key="d0">84971</data>
    </edge>
    <edge source="ESP" target="NOR">
      <data key="d0">1247994</data>
    </edge>
    <edge source="ESP" target="PAK">
      <data key="d0">40889</data>
    </edge>
    <edge source="ESP" target="PAN">
      <data key="d0">536341</data>
    </edge>
    <edge source="ESP" target="PRY">
      <data key="d0">349243</data>
    </edge>
    <edge source="ESP" target="PER">
      <data key="d0">1037735</data>
    </edge>
    <edge source="ESP" target="PHL">
      <data key="d0">57004</data>
    </edge>
    <edge source="ESP" target="POL">
      <data key="d0">13910676</data>
    </edge>
    <edge source="ESP" target="PRT">
      <data key="d0">101332608</data>
    </edge>
    <edge source="ESP" target="ROU">
      <data key="d0">3563969</data>
    </edge>
    <edge source="ESP" target="RUS">
      <data key="d0">2108416</data>
    </edge>
    <edge source="ESP" target="SAU">
      <data key="d0">1030269</data>
    </edge>
    <edge source="ESP" target="SEN">
      <data key="d0">136980</data>
    </edge>
    <edge source="ESP" target="SRB">
      <data key="d0">513542</data>
    </edge>
    <edge source="ESP" target="IND">
      <data key="d0">467154</data>
    </edge>
    <edge source="ESP" target="SGP">
      <data key="d0">2330287</data>
    </edge>
    <edge source="ESP" target="SVK">
      <data key="d0">1222596</data>
    </edge>
    <edge source="ESP" target="VNM">
      <data key="d0">399313</data>
    </edge>
    <edge source="ESP" target="SVN">
      <data key="d0">1010503</data>
    </edge>
    <edge source="ESP" target="ZAF">
      <data key="d0">2532469</data>
    </edge>
    <edge source="ESP" target="SWE">
      <data key="d0">1972232</data>
    </edge>
    <edge source="ESP" target="CHE">
      <data key="d0">49720398</data>
    </edge>
    <edge source="ESP" target="THA">
      <data key="d0">1625812</data>
    </edge>
    <edge source="ESP" target="TGO">
      <data key="d0">13598</data>
    </edge>
    <edge source="ESP" target="ARE">
      <data key="d0">4945292</data>
    </edge>
    <edge source="ESP" target="TUN">
      <data key="d0">1983485</data>
    </edge>
    <edge source="ESP" target="TUR">
      <data key="d0">1717731</data>
    </edge>
    <edge source="ESP" target="UKR">
      <data key="d0">657176</data>
    </edge>
    <edge source="ESP" target="MKD">
      <data key="d0">314710</data>
    </edge>
    <edge source="ESP" target="EGY">
      <data key="d0">614070</data>
    </edge>
    <edge source="ESP" target="GBR">
      <data key="d0">24454206</data>
    </edge>
    <edge source="ESP" target="TZA">
      <data key="d0">218455</data>
    </edge>
    <edge source="ESP" target="USA">
      <data key="d0">37064876</data>
    </edge>
    <edge source="ESP" target="URY">
      <data key="d0">254562</data>
    </edge>
    <edge source="ARE" target="DZA">
      <data key="d0">1712522</data>
    </edge>
    <edge source="ARE" target="AZE">
      <data key="d0">574248</data>
    </edge>
    <edge source="ARE" target="AUS">
      <data key="d0">675981</data>
    </edge>
    <edge source="ARE" target="AUT">
      <data key="d0">212078</data>
    </edge>
    <edge source="ARE" target="ARM">
      <data key="d0">14648</data>
    </edge>
    <edge source="ARE" target="BEL">
      <data key="d0">2355665</data>
    </edge>
    <edge source="ARE" target="BWA">
      <data key="d0">28056</data>
    </edge>
    <edge source="ARE" target="BRA">
      <data key="d0">66896</data>
    </edge>
    <edge source="ARE" target="BGR">
      <data key="d0">11607</data>
    </edge>
    <edge source="ARE" target="BDI">
      <data key="d0">39675</data>
    </edge>
    <edge source="ARE" target="CMR">
      <data key="d0">72939</data>
    </edge>
    <edge source="ARE" target="CAN">
      <data key="d0">545561</data>
    </edge>
    <edge source="ARE" target="LKA">
      <data key="d0">156285</data>
    </edge>
    <edge source="ARE" target="CHN">
      <data key="d0">8558187</data>
    </edge>
    <edge source="ARE" target="COL">
      <data key="d0">30822</data>
    </edge>
    <edge source="ARE" target="HRV">
      <data key="d0">59526</data>
    </edge>
    <edge source="ARE" target="CZE">
      <data key="d0">469575</data>
    </edge>
    <edge source="ARE" target="DNK">
      <data key="d0">44120</data>
    </edge>
    <edge source="ARE" target="ETH">
      <data key="d0">1292462</data>
    </edge>
    <edge source="ARE" target="EST">
      <data key="d0">24482</data>
    </edge>
    <edge source="ARE" target="FIN">
      <data key="d0">62167</data>
    </edge>
    <edge source="ARE" target="FRA">
      <data key="d0">16089254</data>
    </edge>
    <edge source="ARE" target="GEO">
      <data key="d0">356005</data>
    </edge>
    <edge source="ARE" target="DEU">
      <data key="d0">6292523</data>
    </edge>
    <edge source="ARE" target="GHA">
      <data key="d0">695000</data>
    </edge>
    <edge source="ARE" target="GRC">
      <data key="d0">160602</data>
    </edge>
    <edge source="ARE" target="HKG">
      <data key="d0">62961443</data>
    </edge>
    <edge source="ARE" target="IRL">
      <data key="d0">27806</data>
    </edge>
    <edge source="ARE" target="ITA">
      <data key="d0">4616632</data>
    </edge>
    <edge source="ARE" target="CIV">
      <data key="d0">469887</data>
    </edge>
    <edge source="ARE" target="JPN">
      <data key="d0">2302354</data>
    </edge>
    <edge source="ARE" target="KAZ">
      <data key="d0">94575</data>
    </edge>
    <edge source="ARE" target="JOR">
      <data key="d0">1598360</data>
    </edge>
    <edge source="ARE" target="KOR">
      <data key="d0">883393</data>
    </edge>
    <edge source="ARE" target="KGZ">
      <data key="d0">265865</data>
    </edge>
    <edge source="ARE" target="LBN">
      <data key="d0">3795785</data>
    </edge>
    <edge source="ARE" target="LVA">
      <data key="d0">75672</data>
    </edge>
    <edge source="ARE" target="MDG">
      <data key="d0">67703</data>
    </edge>
    <edge source="ARE" target="MWI">
      <data key="d0">285750</data>
    </edge>
    <edge source="ARE" target="MYS">
      <data key="d0">1725236</data>
    </edge>
    <edge source="ARE" target="MRT">
      <data key="d0">99448</data>
    </edge>
    <edge source="ARE" target="MUS">
      <data key="d0">851083</data>
    </edge>
    <edge source="ARE" target="MAR">
      <data key="d0">497608</data>
    </edge>
    <edge source="ARE" target="MOZ">
      <data key="d0">396472</data>
    </edge>
    <edge source="ARE" target="OMN">
      <data key="d0">3342318</data>
    </edge>
    <edge source="ARE" target="NAM">
      <data key="d0">85073</data>
    </edge>
    <edge source="ARE" target="NLD">
      <data key="d0">568893</data>
    </edge>
    <edge source="ARE" target="NZL">
      <data key="d0">54503</data>
    </edge>
    <edge source="ARE" target="NER">
      <data key="d0">28899</data>
    </edge>
    <edge source="ARE" target="PAK">
      <data key="d0">2365518</data>
    </edge>
    <edge source="ARE" target="PHL">
      <data key="d0">385721</data>
    </edge>
    <edge source="ARE" target="POL">
      <data key="d0">147612</data>
    </edge>
    <edge source="ARE" target="PRT">
      <data key="d0">88241</data>
    </edge>
    <edge source="ARE" target="ROU">
      <data key="d0">33490</data>
    </edge>
    <edge source="ARE" target="RUS">
      <data key="d0">9639171</data>
    </edge>
    <edge source="ARE" target="SAU">
      <data key="d0">9535528</data>
    </edge>
    <edge source="ARE" target="SEN">
      <data key="d0">171422</data>
    </edge>
    <edge source="ARE" target="SRB">
      <data key="d0">6328111</data>
    </edge>
    <edge source="ARE" target="IND">
      <data key="d0">9380991</data>
    </edge>
    <edge source="ARE" target="SGP">
      <data key="d0">6233552</data>
    </edge>
    <edge source="ARE" target="VNM">
      <data key="d0">47168</data>
    </edge>
    <edge source="ARE" target="ZAF">
      <data key="d0">326824</data>
    </edge>
    <edge source="ARE" target="ZWE">
      <data key="d0">415389</data>
    </edge>
    <edge source="ARE" target="ESP">
      <data key="d0">552626</data>
    </edge>
    <edge source="ARE" target="SWE">
      <data key="d0">278346</data>
    </edge>
    <edge source="ARE" target="CHE">
      <data key="d0">153836890</data>
    </edge>
    <edge source="ARE" target="THA">
      <data key="d0">200506</data>
    </edge>
    <edge source="ARE" target="TGO">
      <data key="d0">16906</data>
    </edge>
    <edge source="ARE" target="TUN">
      <data key="d0">237201</data>
    </edge>
    <edge source="ARE" target="TUR">
      <data key="d0">1430204</data>
    </edge>
    <edge source="ARE" target="UGA">
      <data key="d0">151229</data>
    </edge>
    <edge source="ARE" target="UKR">
      <data key="d0">27424</data>
    </edge>
    <edge source="ARE" target="MKD">
      <data key="d0">27440</data>
    </edge>
    <edge source="ARE" target="EGY">
      <data key="d0">2036308</data>
    </edge>
    <edge source="ARE" target="GBR">
      <data key="d0">21979700</data>
    </edge>
    <edge source="ARE" target="TZA">
      <data key="d0">779429</data>
    </edge>
    <edge source="ARE" target="USA">
      <data key="d0">19043342</data>
    </edge>
    <edge source="ARE" target="BFA">
      <data key="d0">265102</data>
    </edge>
    <edge source="URY" target="ARG">
      <data key="d0">615091</data>
    </edge>
    <edge source="URY" target="BRA">
      <data key="d0">82718</data>
    </edge>
    <edge source="URY" target="HKG">
      <data key="d0">17390</data>
    </edge>
    <edge source="URY" target="PRY">
      <data key="d0">60888</data>
    </edge>
    <edge source="URY" target="PRT">
      <data key="d0">23007</data>
    </edge>
    <edge source="URY" target="USA">
      <data key="d0">361440</data>
    </edge>
    <edge source="AUS" target="ALB">
      <data key="d0">18569</data>
    </edge>
    <edge source="AUS" target="ARG">
      <data key="d0">18682</data>
    </edge>
    <edge source="AUS" target="AUT">
      <data key="d0">156327</data>
    </edge>
    <edge source="AUS" target="BEL">
      <data key="d0">197328</data>
    </edge>
    <edge source="AUS" target="BRA">
      <data key="d0">385906</data>
    </edge>
    <edge source="AUS" target="KHM">
      <data key="d0">23054</data>
    </edge>
    <edge source="AUS" target="CAN">
      <data key="d0">2428997</data>
    </edge>
    <edge source="AUS" target="CHL">
      <data key="d0">230651</data>
    </edge>
    <edge source="AUS" target="CHN">
      <data key="d0">3947878</data>
    </edge>
    <edge source="AUS" target="COL">
      <data key="d0">20778</data>
    </edge>
    <edge source="AUS" target="HRV">
      <data key="d0">17939</data>
    </edge>
    <edge source="AUS" target="CZE">
      <data key="d0">42252</data>
    </edge>
    <edge source="AUS" target="DNK">
      <data key="d0">276853</data>
    </edge>
    <edge source="AUS" target="FIN">
      <data key="d0">48938</data>
    </edge>
    <edge source="AUS" target="FRA">
      <data key="d0">883446</data>
    </edge>
    <edge source="AUS" target="DEU">
      <data key="d0">3540576</data>
    </edge>
    <edge source="AUS" target="GHA">
      <data key="d0">18530</data>
    </edge>
    <edge source="AUS" target="GRC">
      <data key="d0">67869</data>
    </edge>
    <edge source="AUS" target="HKG">
      <data key="d0">102763419</data>
    </edge>
    <edge source="AUS" target="HUN">
      <data key="d0">10052</data>
    </edge>
    <edge source="AUS" target="IDN">
      <data key="d0">622074</data>
    </edge>
    <edge source="AUS" target="IRL">
      <data key="d0">232746</data>
    </edge>
    <edge source="AUS" target="ISR">
      <data key="d0">267806</data>
    </edge>
    <edge source="AUS" target="ITA">
      <data key="d0">1502475</data>
    </edge>
    <edge source="AUS" target="JPN">
      <data key="d0">1872849</data>
    </edge>
    <edge source="AUS" target="KOR">
      <data key="d0">1495798</data>
    </edge>
    <edge source="AUS" target="LBN">
      <data key="d0">10368</data>
    </edge>
    <edge source="AUS" target="MDG">
      <data key="d0">25557</data>
    </edge>
    <edge source="AUS" target="MYS">
      <data key="d0">2280927</data>
    </edge>
    <edge source="AUS" target="MRT">
      <data key="d0">16519</data>
    </edge>
    <edge source="AUS" target="MUS">
      <data key="d0">20660</data>
    </edge>
    <edge source="AUS" target="MEX">
      <data key="d0">28452</data>
    </edge>
    <edge source="AUS" target="OMN">
      <data key="d0">10603</data>
    </edge>
    <edge source="AUS" target="NLD">
      <data key="d0">2337109</data>
    </edge>
    <edge source="AUS" target="NZL">
      <data key="d0">67673827</data>
    </edge>
    <edge source="AUS" target="NOR">
      <data key="d0">295154</data>
    </edge>
    <edge source="AUS" target="PAN">
      <data key="d0">27837</data>
    </edge>
    <edge source="AUS" target="PER">
      <data key="d0">15053</data>
    </edge>
    <edge source="AUS" target="PHL">
      <data key="d0">1178400</data>
    </edge>
    <edge source="AUS" target="POL">
      <data key="d0">103206</data>
    </edge>
    <edge source="AUS" target="PRT">
      <data key="d0">10852</data>
    </edge>
    <edge source="AUS" target="RUS">
      <data key="d0">58751</data>
    </edge>
    <edge source="AUS" target="SAU">
      <data key="d0">134416</data>
    </edge>
    <edge source="AUS" target="SEN">
      <data key="d0">66364</data>
    </edge>
    <edge source="AUS" target="IND">
      <data key="d0">134588</data>
    </edge>
    <edge source="AUS" target="SGP">
      <data key="d0">20334770</data>
    </edge>
    <edge source="AUS" target="VNM">
      <data key="d0">124622</data>
    </edge>
    <edge source="AUS" target="ZAF">
      <data key="d0">2819047</data>
    </edge>
    <edge source="AUS" target="ESP">
      <data key="d0">174502</data>
    </edge>
    <edge source="AUS" target="SWE">
      <data key="d0">430342</data>
    </edge>
    <edge source="AUS" target="CHE">
      <data key="d0">10261590</data>
    </edge>
    <edge source="AUS" target="THA">
      <data key="d0">6525846</data>
    </edge>
    <edge source="AUS" target="ARE">
      <data key="d0">2259146</data>
    </edge>
    <edge source="AUS" target="TUN">
      <data key="d0">21390</data>
    </edge>
    <edge source="AUS" target="TUR">
      <data key="d0">89734</data>
    </edge>
    <edge source="AUS" target="UKR">
      <data key="d0">335389</data>
    </edge>
    <edge source="AUS" target="MKD">
      <data key="d0">17241</data>
    </edge>
    <edge source="AUS" target="EGY">
      <data key="d0">28238</data>
    </edge>
    <edge source="AUS" target="GBR">
      <data key="d0">4872562</data>
    </edge>
    <edge source="AUS" target="TZA">
      <data key="d0">20311</data>
    </edge>
    <edge source="AUS" target="USA">
      <data key="d0">40860258</data>
    </edge>
    <edge source="AUS" target="BFA">
      <data key="d0">10984</data>
    </edge>
    <edge source="AUT" target="ALB">
      <data key="d0">78242</data>
    </edge>
    <edge source="AUT" target="DZA">
      <data key="d0">11144</data>
    </edge>
    <edge source="AUT" target="AZE">
      <data key="d0">352230</data>
    </edge>
    <edge source="AUT" target="ARG">
      <data key="d0">98435</data>
    </edge>
    <edge source="AUT" target="AUS">
      <data key="d0">2112120</data>
    </edge>
    <edge source="AUT" target="ARM">
      <data key="d0">444811</data>
    </edge>
    <edge source="AUT" target="BEL">
      <data key="d0">17099467</data>
    </edge>
    <edge source="AUT" target="BOL">
      <data key="d0">33578</data>
    </edge>
    <edge source="AUT" target="BRA">
      <data key="d0">810491</data>
    </edge>
    <edge source="AUT" target="BGR">
      <data key="d0">2285338</data>
    </edge>
    <edge source="AUT" target="BLR">
      <data key="d0">121134</data>
    </edge>
    <edge source="AUT" target="CMR">
      <data key="d0">12434</data>
    </edge>
    <edge source="AUT" target="CAN">
      <data key="d0">4397553</data>
    </edge>
    <edge source="AUT" target="LKA">
      <data key="d0">46892</data>
    </edge>
    <edge source="AUT" target="CHL">
      <data key="d0">427056</data>
    </edge>
    <edge source="AUT" target="CHN">
      <data key="d0">6690289</data>
    </edge>
    <edge source="AUT" target="COL">
      <data key="d0">216423</data>
    </edge>
    <edge source="AUT" target="CRI">
      <data key="d0">14666</data>
    </edge>
    <edge source="AUT" target="HRV">
      <data key="d0">3992755</data>
    </edge>
    <edge source="AUT" target="CZE">
      <data key="d0">65453038</data>
    </edge>
    <edge source="AUT" target="DNK">
      <data key="d0">3403799</data>
    </edge>
    <edge source="AUT" target="ECU">
      <data key="d0">127825</data>
    </edge>
    <edge source="AUT" target="SLV">
      <data key="d0">20106</data>
    </edge>
    <edge source="AUT" target="ETH">
      <data key="d0">59009</data>
    </edge>
    <edge source="AUT" target="EST">
      <data key="d0">605412</data>
    </edge>
    <edge source="AUT" target="FIN">
      <data key="d0">3123473</data>
    </edge>
    <edge source="AUT" target="FRA">
      <data key="d0">43550350</data>
    </edge>
    <edge source="AUT" target="GEO">
      <data key="d0">373616</data>
    </edge>
    <edge source="AUT" target="DEU">
      <data key="d0">127915244</data>
    </edge>
    <edge source="AUT" target="GRC">
      <data key="d0">1644119</data>
    </edge>
    <edge source="AUT" target="GTM">
      <data key="d0">19376</data>
    </edge>
    <edge source="AUT" target="HKG">
      <data key="d0">30685973</data>
    </edge>
    <edge source="AUT" target="HUN">
      <data key="d0">22942534</data>
    </edge>
    <edge source="AUT" target="IDN">
      <data key="d0">546247</data>
    </edge>
    <edge source="AUT" target="IRL">
      <data key="d0">2094511</data>
    </edge>
    <edge source="AUT" target="ISR">
      <data key="d0">965244</data>
    </edge>
    <edge source="AUT" target="ITA">
      <data key="d0">61758255</data>
    </edge>
    <edge source="AUT" target="CIV">
      <data key="d0">149167</data>
    </edge>
    <edge source="AUT" target="JPN">
      <data key="d0">5127518</data>
    </edge>
    <edge source="AUT" target="KAZ">
      <data key="d0">288235</data>
    </edge>
    <edge source="AUT" target="JOR">
      <data key="d0">148101</data>
    </edge>
    <edge source="AUT" target="KOR">
      <data key="d0">2103890</data>
    </edge>
    <edge source="AUT" target="KGZ">
      <data key="d0">98574</data>
    </edge>
    <edge source="AUT" target="LBN">
      <data key="d0">343078</data>
    </edge>
    <edge source="AUT" target="LVA">
      <data key="d0">1370316</data>
    </edge>
    <edge source="AUT" target="LTU">
      <data key="d0">764859</data>
    </edge>
    <edge source="AUT" target="MYS">
      <data key="d0">157711</data>
    </edge>
    <edge source="AUT" target="MRT">
      <data key="d0">39509</data>
    </edge>
    <edge source="AUT" target="MUS">
      <data key="d0">28990</data>
    </edge>
    <edge source="AUT" target="MEX">
      <data key="d0">733397</data>
    </edge>
    <edge source="AUT" target="MDA">
      <data key="d0">293020</data>
    </edge>
    <edge source="AUT" target="MAR">
      <data key="d0">327044</data>
    </edge>
    <edge source="AUT" target="OMN">
      <data key="d0">71312</data>
    </edge>
    <edge source="AUT" target="NLD">
      <data key="d0">12932664</data>
    </edge>
    <edge source="AUT" target="NZL">
      <data key="d0">566223</data>
    </edge>
    <edge source="AUT" target="NIC">
      <data key="d0">13979</data>
    </edge>
    <edge source="AUT" target="NOR">
      <data key="d0">1520002</data>
    </edge>
    <edge source="AUT" target="PAK">
      <data key="d0">119075</data>
    </edge>
    <edge source="AUT" target="PAN">
      <data key="d0">14473</data>
    </edge>
    <edge source="AUT" target="PER">
      <data key="d0">256276</data>
    </edge>
    <edge source="AUT" target="PHL">
      <data key="d0">491838</data>
    </edge>
    <edge source="AUT" target="POL">
      <data key="d0">9626959</data>
    </edge>
    <edge source="AUT" target="PRT">
      <data key="d0">1851024</data>
    </edge>
    <edge source="AUT" target="ROU">
      <data key="d0">3654703</data>
    </edge>
    <edge source="AUT" target="RUS">
      <data key="d0">10878375</data>
    </edge>
    <edge source="AUT" target="SAU">
      <data key="d0">1013418</data>
    </edge>
    <edge source="AUT" target="SEN">
      <data key="d0">40952</data>
    </edge>
    <edge source="AUT" target="SRB">
      <data key="d0">1307641</data>
    </edge>
    <edge source="AUT" target="IND">
      <data key="d0">1134875</data>
    </edge>
    <edge source="AUT" target="SGP">
      <data key="d0">1854785</data>
    </edge>
    <edge source="AUT" target="SVK">
      <data key="d0">18240482</data>
    </edge>
    <edge source="AUT" target="VNM">
      <data key="d0">783927</data>
    </edge>
    <edge source="AUT" target="SVN">
      <data key="d0">5240756</data>
    </edge>
    <edge source="AUT" target="ZAF">
      <data key="d0">1269646</data>
    </edge>
    <edge source="AUT" target="ESP">
      <data key="d0">23654408</data>
    </edge>
    <edge source="AUT" target="SWE">
      <data key="d0">5475217</data>
    </edge>
    <edge source="AUT" target="CHE">
      <data key="d0">40285907</data>
    </edge>
    <edge source="AUT" target="THA">
      <data key="d0">459916</data>
    </edge>
    <edge source="AUT" target="ARE">
      <data key="d0">2158752</data>
    </edge>
    <edge source="AUT" target="TUN">
      <data key="d0">152640</data>
    </edge>
    <edge source="AUT" target="TUR">
      <data key="d0">2818781</data>
    </edge>
    <edge source="AUT" target="UKR">
      <data key="d0">1398034</data>
    </edge>
    <edge source="AUT" target="MKD">
      <data key="d0">292919</data>
    </edge>
    <edge source="AUT" target="EGY">
      <data key="d0">267822</data>
    </edge>
    <edge source="AUT" target="GBR">
      <data key="d0">49408866</data>
    </edge>
    <edge source="AUT" target="TZA">
      <data key="d0">12057</data>
    </edge>
    <edge source="AUT" target="USA">
      <data key="d0">67485378</data>
    </edge>
    <edge source="AUT" target="BFA">
      <data key="d0">11308</data>
    </edge>
    <edge source="AUT" target="URY">
      <data key="d0">45659</data>
    </edge>
    <edge source="KHM" target="HKG">
      <data key="d0">299970</data>
    </edge>
    <edge source="KHM" target="JPN">
      <data key="d0">1024119</data>
    </edge>
    <edge source="KHM" target="MYS">
      <data key="d0">28711</data>
    </edge>
    <edge source="KHM" target="VNM">
      <data key="d0">6426303</data>
    </edge>
    <edge source="KHM" target="THA">
      <data key="d0">12037</data>
    </edge>
    <edge source="KHM" target="GBR">
      <data key="d0">57027</data>
    </edge>
    <edge source="KHM" target="USA">
      <data key="d0">19853</data>
    </edge>
    <edge source="CAN" target="ARG">
      <data key="d0">241178</data>
    </edge>
    <edge source="CAN" target="AUS">
      <data key="d0">2780850</data>
    </edge>
    <edge source="CAN" target="AUT">
      <data key="d0">285085</data>
    </edge>
    <edge source="CAN" target="ARM">
      <data key="d0">31514</data>
    </edge>
    <edge source="CAN" target="BEL">
      <data key="d0">1147256</data>
    </edge>
    <edge source="CAN" target="BOL">
      <data key="d0">29269</data>
    </edge>
    <edge source="CAN" target="BWA">
      <data key="d0">61232</data>
    </edge>
    <edge source="CAN" target="BRA">
      <data key="d0">238708</data>
    </edge>
    <edge source="CAN" target="BGR">
      <data key="d0">23139</data>
    </edge>
    <edge source="CAN" target="LKA">
      <data key="d0">13392</data>
    </edge>
    <edge source="CAN" target="CHL">
      <data key="d0">483023</data>
    </edge>
    <edge source="CAN" target="CHN">
      <data key="d0">85323636</data>
    </edge>
    <edge source="CAN" target="COL">
      <data key="d0">291483</data>
    </edge>
    <edge source="CAN" target="CRI">
      <data key="d0">114547</data>
    </edge>
    <edge source="CAN" target="HRV">
      <data key="d0">12874</data>
    </edge>
    <edge source="CAN" target="CZE">
      <data key="d0">103734</data>
    </edge>
    <edge source="CAN" target="DNK">
      <data key="d0">480728</data>
    </edge>
    <edge source="CAN" target="ECU">
      <data key="d0">13305</data>
    </edge>
    <edge source="CAN" target="SLV">
      <data key="d0">71911</data>
    </edge>
    <edge source="CAN" target="FIN">
      <data key="d0">825647</data>
    </edge>
    <edge source="CAN" target="FRA">
      <data key="d0">18371083</data>
    </edge>
    <edge source="CAN" target="DEU">
      <data key="d0">8842575</data>
    </edge>
    <edge source="CAN" target="GHA">
      <data key="d0">32820</data>
    </edge>
    <edge source="CAN" target="GRC">
      <data key="d0">123501</data>
    </edge>
    <edge source="CAN" target="GTM">
      <data key="d0">40294</data>
    </edge>
    <edge source="CAN" target="HND">
      <data key="d0">18392</data>
    </edge>
    <edge source="CAN" target="HKG">
      <data key="d0">26617194</data>
    </edge>
    <edge source="CAN" target="HUN">
      <data key="d0">45910</data>
    </edge>
    <edge source="CAN" target="IDN">
      <data key="d0">2036862</data>
    </edge>
    <edge source="CAN" target="IRL">
      <data key="d0">215541</data>
    </edge>
    <edge source="CAN" target="ISR">
      <data key="d0">619885</data>
    </edge>
    <edge source="CAN" target="ITA">
      <data key="d0">993080</data>
    </edge>
    <edge source="CAN" target="JAM">
      <data key="d0">101216</data>
    </edge>
    <edge source="CAN" target="JPN">
      <data key="d0">3334185</data>
    </edge>
    <edge source="CAN" target="KAZ">
      <data key="d0">78912</data>
    </edge>
    <edge source="CAN" target="JOR">
      <data key="d0">28702</data>
    </edge>
    <edge source="CAN" target="KOR">
      <data key="d0">4597584</data>
    </edge>
    <edge source="CAN" target="KGZ">
      <data key="d0">140154</data>
    </edge>
    <edge source="CAN" target="LBN">
      <data key="d0">133998</data>
    </edge>
    <edge source="CAN" target="LTU">
      <data key="d0">81815</data>
    </edge>
    <edge source="CAN" target="MYS">
      <data key="d0">1332564</data>
    </edge>
    <edge source="CAN" target="MUS">
      <data key="d0">13869</data>
    </edge>
    <edge source="CAN" target="MEX">
      <data key="d0">1694983</data>
    </edge>
    <edge source="CAN" target="MAR">
      <data key="d0">121580</data>
    </edge>
    <edge source="CAN" target="OMN">
      <data key="d0">129086</data>
    </edge>
    <edge source="CAN" target="NAM">
      <data key="d0">14570</data>
    </edge>
    <edge source="CAN" target="NLD">
      <data key="d0">4095964</data>
    </edge>
    <edge source="CAN" target="NZL">
      <data key="d0">237713</data>
    </edge>
    <edge source="CAN" target="NIC">
      <data key="d0">11549</data>
    </edge>
    <edge source="CAN" target="NOR">
      <data key="d0">162781</data>
    </edge>
    <edge source="CAN" target="PAK">
      <data key="d0">38996</data>
    </edge>
    <edge source="CAN" target="PAN">
      <data key="d0">118208</data>
    </edge>
    <edge source="CAN" target="PRY">
      <data key="d0">17894</data>
    </edge>
    <edge source="CAN" target="PER">
      <data key="d0">171331</data>
    </edge>
    <edge source="CAN" target="PHL">
      <data key="d0">1211382</data>
    </edge>
    <edge source="CAN" target="POL">
      <data key="d0">405926</data>
    </edge>
    <edge source="CAN" target="PRT">
      <data key="d0">191420</data>
    </edge>
    <edge source="CAN" target="ROU">
      <data key="d0">183312</data>
    </edge>
    <edge source="CAN" target="RUS">
      <data key="d0">981890</data>
    </edge>
    <edge source="CAN" target="SAU">
      <data key="d0">594491</data>
    </edge>
    <edge source="CAN" target="IND">
      <data key="d0">1198933</data>
    </edge>
    <edge source="CAN" target="SGP">
      <data key="d0">3538513</data>
    </edge>
    <edge source="CAN" target="SVK">
      <data key="d0">22394</data>
    </edge>
    <edge source="CAN" target="VNM">
      <data key="d0">152681</data>
    </edge>
    <edge source="CAN" target="ZAF">
      <data key="d0">295263</data>
    </edge>
    <edge source="CAN" target="ESP">
      <data key="d0">1068853</data>
    </edge>
    <edge source="CAN" target="SWE">
      <data key="d0">289861</data>
    </edge>
    <edge source="CAN" target="CHE">
      <data key="d0">5176342</data>
    </edge>
    <edge source="CAN" target="THA">
      <data key="d0">1630450</data>
    </edge>
    <edge source="CAN" target="TGO">
      <data key="d0">16312</data>
    </edge>
    <edge source="CAN" target="ARE">
      <data key="d0">914230</data>
    </edge>
    <edge source="CAN" target="TUN">
      <data key="d0">16900</data>
    </edge>
    <edge source="CAN" target="TUR">
      <data key="d0">281064</data>
    </edge>
    <edge source="CAN" target="UGA">
      <data key="d0">10455</data>
    </edge>
    <edge source="CAN" target="UKR">
      <data key="d0">135293</data>
    </edge>
    <edge source="CAN" target="EGY">
      <data key="d0">142580</data>
    </edge>
    <edge source="CAN" target="GBR">
      <data key="d0">17506079</data>
    </edge>
    <edge source="CAN" target="USA">
      <data key="d0">236995830</data>
    </edge>
    <edge source="CAN" target="URY">
      <data key="d0">32172</data>
    </edge>
    <edge source="CHN" target="ALB">
      <data key="d0">3701180</data>
    </edge>
    <edge source="CHN" target="DZA">
      <data key="d0">27374847</data>
    </edge>
    <edge source="CHN" target="AZE">
      <data key="d0">1318956</data>
    </edge>
    <edge source="CHN" target="ARG">
      <data key="d0">36955326</data>
    </edge>
    <edge source="CHN" target="AUS">
      <data key="d0">172794842</data>
    </edge>
    <edge source="CHN" target="AUT">
      <data key="d0">14224664</data>
    </edge>
    <edge source="CHN" target="ARM">
      <data key="d0">217317</data>
    </edge>
    <edge source="CHN" target="BEL">
      <data key="d0">67958612</data>
    </edge>
    <edge source="CHN" target="BOL">
      <data key="d0">1520869</data>
    </edge>
    <edge source="CHN" target="BWA">
      <data key="d0">463767</data>
    </edge>
    <edge source="CHN" target="BRA">
      <data key="d0">138202917</data>
    </edge>
    <edge source="CHN" target="BGR">
      <data key="d0">7890048</data>
    </edge>
    <edge source="CHN" target="BDI">
      <data key="d0">72549</data>
    </edge>
    <edge source="CHN" target="BLR">
      <data key="d0">5531088</data>
    </edge>
    <edge source="CHN" target="KHM">
      <data key="d0">7592897</data>
    </edge>
    <edge source="CHN" target="CMR">
      <data key="d0">3971756</data>
    </edge>
    <edge source="CHN" target="CAN">
      <data key="d0">124173429</data>
    </edge>
    <edge source="CHN" target="CAF">
      <data key="d0">41029</data>
    </edge>
    <edge source="CHN" target="LKA">
      <data key="d0">19736405</data>
    </edge>
    <edge source="CHN" target="CHL">
      <data key="d0">58953774</data>
    </edge>
    <edge source="CHN" target="COL">
      <data key="d0">45426177</data>
    </edge>
    <edge source="CHN" target="CRI">
      <data key="d0">4627028</data>
    </edge>
    <edge source="CHN" target="HRV">
      <data key="d0">7976663</data>
    </edge>
    <edge source="CHN" target="CZE">
      <data key="d0">20959513</data>
    </edge>
    <edge source="CHN" target="BEN">
      <data key="d0">2653074</data>
    </edge>
    <edge source="CHN" target="DNK">
      <data key="d0">12481947</data>
    </edge>
    <edge source="CHN" target="ECU">
      <data key="d0">11683752</data>
    </edge>
    <edge source="CHN" target="SLV">
      <data key="d0">2190625</data>
    </edge>
    <edge source="CHN" target="ETH">
      <data key="d0">7513576</data>
    </edge>
    <edge source="CHN" target="EST">
      <data key="d0">9822844</data>
    </edge>
    <edge source="CHN" target="FIN">
      <data key="d0">10973456</data>
    </edge>
    <edge source="CHN" target="FRA">
      <data key="d0">208811207</data>
    </edge>
    <edge source="CHN" target="GEO">
      <data key="d0">4099530</data>
    </edge>
    <edge source="CHN" target="GMB">
      <data key="d0">965386</data>
    </edge>
    <edge source="CHN" target="PSE">
      <data key="d0">39778</data>
    </edge>
    <edge source="CHN" target="DEU">
      <data key="d0">539143353</data>
    </edge>
    <edge source="CHN" target="GHA">
      <data key="d0">11226032</data>
    </edge>
    <edge source="CHN" target="GRC">
      <data key="d0">26761747</data>
    </edge>
    <edge source="CHN" target="GTM">
      <data key="d0">6040600</data>
    </edge>
    <edge source="CHN" target="HND">
      <data key="d0">2258773</data>
    </edge>
    <edge source="CHN" target="HKG">
      <data key="d0">5404497550</data>
    </edge>
    <edge source="CHN" target="HUN">
      <data key="d0">40731338</data>
    </edge>
    <edge source="CHN" target="IDN">
      <data key="d0">155832086</data>
    </edge>
    <edge source="CHN" target="IRL">
      <data key="d0">25235733</data>
    </edge>
    <edge source="CHN" target="ISR">
      <data key="d0">65306317</data>
    </edge>
    <edge source="CHN" target="ITA">
      <data key="d0">567477769</data>
    </edge>
    <edge source="CHN" target="CIV">
      <data key="d0">2604201</data>
    </edge>
    <edge source="CHN" target="JAM">
      <data key="d0">1607342</data>
    </edge>
    <edge source="CHN" target="JPN">
      <data key="d0">1053099074</data>
    </edge>
    <edge source="CHN" target="KAZ">
      <data key="d0">39032609</data>
    </edge>
    <edge source="CHN" target="JOR">
      <data key="d0">13891336</data>
    </edge>
    <edge source="CHN" target="KOR">
      <data key="d0">572416046</data>
    </edge>
    <edge source="CHN" target="KGZ">
      <data key="d0">5972725</data>
    </edge>
    <edge source="CHN" target="LBN">
      <data key="d0">14617562</data>
    </edge>
    <edge source="CHN" target="LVA">
      <data key="d0">8981864</data>
    </edge>
    <edge source="CHN" target="LTU">
      <data key="d0">10989592</data>
    </edge>
    <edge source="CHN" target="MDG">
      <data key="d0">3908649</data>
    </edge>
    <edge source="CHN" target="MWI">
      <data key="d0">379893</data>
    </edge>
    <edge source="CHN" target="MYS">
      <data key="d0">209240110</data>
    </edge>
    <edge source="CHN" target="MRT">
      <data key="d0">7245033</data>
    </edge>
    <edge source="CHN" target="MUS">
      <data key="d0">3102179</data>
    </edge>
    <edge source="CHN" target="MEX">
      <data key="d0">203519257</data>
    </edge>
    <edge source="CHN" target="MDA">
      <data key="d0">535197</data>
    </edge>
    <edge source="CHN" target="MAR">
      <data key="d0">15089656</data>
    </edge>
    <edge source="CHN" target="MOZ">
      <data key="d0">1979782</data>
    </edge>
    <edge source="CHN" target="OMN">
      <data key="d0">9657582</data>
    </edge>
    <edge source="CHN" target="NAM">
      <data key="d0">737891</data>
    </edge>
    <edge source="CHN" target="NLD">
      <data key="d0">294063317</data>
    </edge>
    <edge source="CHN" target="NZL">
      <data key="d0">18842465</data>
    </edge>
    <edge source="CHN" target="NIC">
      <data key="d0">2587791</data>
    </edge>
    <edge source="CHN" target="NER">
      <data key="d0">127477</data>
    </edge>
    <edge source="CHN" target="NOR">
      <data key="d0">7254217</data>
    </edge>
    <edge source="CHN" target="PAK">
      <data key="d0">69380975</data>
    </edge>
    <edge source="CHN" target="PAN">
      <data key="d0">34161993</data>
    </edge>
    <edge source="CHN" target="PRY">
      <data key="d0">20771908</data>
    </edge>
    <edge source="CHN" target="PER">
      <data key="d0">41020304</data>
    </edge>
    <edge source="CHN" target="PHL">
      <data key="d0">250677072</data>
    </edge>
    <edge source="CHN" target="POL">
      <data key="d0">73765248</data>
    </edge>
    <edge source="CHN" target="PRT">
      <data key="d0">17407011</data>
    </edge>
    <edge source="CHN" target="ROU">
      <data key="d0">14451936</data>
    </edge>
    <edge source="CHN" target="RUS">
      <data key="d0">206225697</data>
    </edge>
    <edge source="CHN" target="SAU">
      <data key="d0">93956564</data>
    </edge>
    <edge source="CHN" target="SEN">
      <data key="d0">8378715</data>
    </edge>
    <edge source="CHN" target="SRB">
      <data key="d0">3311702</data>
    </edge>
    <edge source="CHN" target="IND">
      <data key="d0">378649787</data>
    </edge>
    <edge source="CHN" target="SGP">
      <data key="d0">203825845</data>
    </edge>
    <edge source="CHN" target="SVK">
      <data key="d0">5267922</data>
    </edge>
    <edge source="CHN" target="VNM">
      <data key="d0">281817749</data>
    </edge>
    <edge source="CHN" target="SVN">
      <data key="d0">20048256</data>
    </edge>
    <edge source="CHN" target="ZAF">
      <data key="d0">55586762</data>
    </edge>
    <edge source="CHN" target="ZWE">
      <data key="d0">943309</data>
    </edge>
    <edge source="CHN" target="ESP">
      <data key="d0">151625075</data>
    </edge>
    <edge source="CHN" target="SWE">
      <data key="d0">39327673</data>
    </edge>
    <edge source="CHN" target="CHE">
      <data key="d0">261552565</data>
    </edge>
    <edge source="CHN" target="THA">
      <data key="d0">301028745</data>
    </edge>
    <edge source="CHN" target="TGO">
      <data key="d0">4139949</data>
    </edge>
    <edge source="CHN" target="ARE">
      <data key="d0">115006949</data>
    </edge>
    <edge source="CHN" target="TUN">
      <data key="d0">6959961</data>
    </edge>
    <edge source="CHN" target="TUR">
      <data key="d0">139799709</data>
    </edge>
    <edge source="CHN" target="UGA">
      <data key="d0">1844016</data>
    </edge>
    <edge source="CHN" target="UKR">
      <data key="d0">18299308</data>
    </edge>
    <edge source="CHN" target="MKD">
      <data key="d0">273781</data>
    </edge>
    <edge source="CHN" target="EGY">
      <data key="d0">39597278</data>
    </edge>
    <edge source="CHN" target="GBR">
      <data key="d0">318134496</data>
    </edge>
    <edge source="CHN" target="TZA">
      <data key="d0">8695704</data>
    </edge>
    <edge source="CHN" target="USA">
      <data key="d0">2186436398</data>
    </edge>
    <edge source="CHN" target="BFA">
      <data key="d0">14866</data>
    </edge>
    <edge source="CHN" target="URY">
      <data key="d0">23629837</data>
    </edge>
    <edge source="COL" target="ARG">
      <data key="d0">87657</data>
    </edge>
    <edge source="COL" target="BEL">
      <data key="d0">589300</data>
    </edge>
    <edge source="COL" target="BOL">
      <data key="d0">127142</data>
    </edge>
    <edge source="COL" target="BRA">
      <data key="d0">232116</data>
    </edge>
    <edge source="COL" target="CAN">
      <data key="d0">102644</data>
    </edge>
    <edge source="COL" target="CHL">
      <data key="d0">246820</data>
    </edge>
    <edge source="COL" target="CRI">
      <data key="d0">190672</data>
    </edge>
    <edge source="COL" target="ECU">
      <data key="d0">566948</data>
    </edge>
    <edge source="COL" target="SLV">
      <data key="d0">192518</data>
    </edge>
    <edge source="COL" target="DEU">
      <data key="d0">74781</data>
    </edge>
    <edge source="COL" target="GTM">
      <data key="d0">134627</data>
    </edge>
    <edge source="COL" target="ITA">
      <data key="d0">24429</data>
    </edge>
    <edge source="COL" target="JPN">
      <data key="d0">11689</data>
    </edge>
    <edge source="COL" target="MEX">
      <data key="d0">540062</data>
    </edge>
    <edge source="COL" target="PAN">
      <data key="d0">2454964</data>
    </edge>
    <edge source="COL" target="PRY">
      <data key="d0">25360</data>
    </edge>
    <edge source="COL" target="PER">
      <data key="d0">679564</data>
    </edge>
    <edge source="COL" target="ESP">
      <data key="d0">96567</data>
    </edge>
    <edge source="COL" target="CHE">
      <data key="d0">237039</data>
    </edge>
    <edge source="COL" target="GBR">
      <data key="d0">41198</data>
    </edge>
    <edge source="COL" target="USA">
      <data key="d0">3171631</data>
    </edge>
    <edge source="COL" target="URY">
      <data key="d0">26053</data>
    </edge>
    <edge source="HRV" target="AUT">
      <data key="d0">139288</data>
    </edge>
    <edge source="HRV" target="ARM">
      <data key="d0">17634</data>
    </edge>
    <edge source="HRV" target="BEL">
      <data key="d0">141169</data>
    </edge>
    <edge source="HRV" target="BGR">
      <data key="d0">118240</data>
    </edge>
    <edge source="HRV" target="CZE">
      <data key="d0">3347635</data>
    </edge>
    <edge source="HRV" target="DNK">
      <data key="d0">25797</data>
    </edge>
    <edge source="HRV" target="FRA">
      <data key="d0">309194</data>
    </edge>
    <edge source="HRV" target="DEU">
      <data key="d0">608342</data>
    </edge>
    <edge source="HRV" target="GRC">
      <data key="d0">277587</data>
    </edge>
    <edge source="HRV" target="HKG">
      <data key="d0">402935</data>
    </edge>
    <edge source="HRV" target="HUN">
      <data key="d0">157899</data>
    </edge>
    <edge source="HRV" target="IDN">
      <data key="d0">31353</data>
    </edge>
    <edge source="HRV" target="ITA">
      <data key="d0">1715481</data>
    </edge>
    <edge source="HRV" target="JPN">
      <data key="d0">52028</data>
    </edge>
    <edge source="HRV" target="MYS">
      <data key="d0">18531</data>
    </edge>
    <edge source="HRV" target="NLD">
      <data key="d0">100903</data>
    </edge>
    <edge source="HRV" target="NOR">
      <data key="d0">47429</data>
    </edge>
    <edge source="HRV" target="POL">
      <data key="d0">272332</data>
    </edge>
    <edge source="HRV" target="ROU">
      <data key="d0">30648</data>
    </edge>
    <edge source="HRV" target="RUS">
      <data key="d0">29942</data>
    </edge>
    <edge source="HRV" target="SRB">
      <data key="d0">1021572</data>
    </edge>
    <edge source="HRV" target="SGP">
      <data key="d0">55922</data>
    </edge>
    <edge source="HRV" target="SVK">
      <data key="d0">191193</data>
    </edge>
    <edge source="HRV" target="SVN">
      <data key="d0">3774449</data>
    </edge>
    <edge source="HRV" target="ESP">
      <data key="d0">44241</data>
    </edge>
    <edge source="HRV" target="CHE">
      <data key="d0">365404</data>
    </edge>
    <edge source="HRV" target="ARE">
      <data key="d0">24925</data>
    </edge>
    <edge source="HRV" target="TUR">
      <data key="d0">169378</data>
    </edge>
    <edge source="HRV" target="MKD">
      <data key="d0">365757</data>
    </edge>
    <edge source="HRV" target="GBR">
      <data key="d0">2033331</data>
    </edge>
    <edge source="HRV" target="USA">
      <data key="d0">352468</data>
    </edge>
    <edge source="CZE" target="ALB">
      <data key="d0">23224</data>
    </edge>
    <edge source="CZE" target="DZA">
      <data key="d0">141016</data>
    </edge>
    <edge source="CZE" target="ARG">
      <data key="d0">125051</data>
    </edge>
    <edge source="CZE" target="AUS">
      <data key="d0">221198</data>
    </edge>
    <edge source="CZE" target="AUT">
      <data key="d0">94019104</data>
    </edge>
    <edge source="CZE" target="ARM">
      <data key="d0">24282</data>
    </edge>
    <edge source="CZE" target="BEL">
      <data key="d0">14089785</data>
    </edge>
    <edge source="CZE" target="BRA">
      <data key="d0">93194</data>
    </edge>
    <edge source="CZE" target="BGR">
      <data key="d0">6078324</data>
    </edge>
    <edge source="CZE" target="BLR">
      <data key="d0">88788</data>
    </edge>
    <edge source="CZE" target="CAN">
      <data key="d0">175892</data>
    </edge>
    <edge source="CZE" target="CHL">
      <data key="d0">73939</data>
    </edge>
    <edge source="CZE" target="CHN">
      <data key="d0">2156021</data>
    </edge>
    <edge source="CZE" target="COL">
      <data key="d0">85337</data>
    </edge>
    <edge source="CZE" target="HRV">
      <data key="d0">1789963</data>
    </edge>
    <edge source="CZE" target="DNK">
      <data key="d0">674474</data>
    </edge>
    <edge source="CZE" target="SLV">
      <data key="d0">21539</data>
    </edge>
    <edge source="CZE" target="ETH">
      <data key="d0">21467</data>
    </edge>
    <edge source="CZE" target="EST">
      <data key="d0">708001</data>
    </edge>
    <edge source="CZE" target="FIN">
      <data key="d0">506547</data>
    </edge>
    <edge source="CZE" target="FRA">
      <data key="d0">13658437</data>
    </edge>
    <edge source="CZE" target="GEO">
      <data key="d0">28200</data>
    </edge>
    <edge source="CZE" target="DEU">
      <data key="d0">146576852</data>
    </edge>
    <edge source="CZE" target="GRC">
      <data key="d0">1138060</data>
    </edge>
    <edge source="CZE" target="HND">
      <data key="d0">13192</data>
    </edge>
    <edge source="CZE" target="HKG">
      <data key="d0">6527020</data>
    </edge>
    <edge source="CZE" target="HUN">
      <data key="d0">9440342</data>
    </edge>
    <edge source="CZE" target="IDN">
      <data key="d0">50722</data>
    </edge>
    <edge source="CZE" target="IRL">
      <data key="d0">139208</data>
    </edge>
    <edge source="CZE" target="ISR">
      <data key="d0">4414766</data>
    </edge>
    <edge source="CZE" target="ITA">
      <data key="d0">19583947</data>
    </edge>
    <edge source="CZE" target="JPN">
      <data key="d0">1016828</data>
    </edge>
    <edge source="CZE" target="KAZ">
      <data key="d0">420525</data>
    </edge>
    <edge source="CZE" target="JOR">
      <data key="d0">30446</data>
    </edge>
    <edge source="CZE" target="KOR">
      <data key="d0">543333</data>
    </edge>
    <edge source="CZE" target="LBN">
      <data key="d0">27465</data>
    </edge>
    <edge source="CZE" target="LVA">
      <data key="d0">1165982</data>
    </edge>
    <edge source="CZE" target="LTU">
      <data key="d0">1095180</data>
    </edge>
    <edge source="CZE" target="MEX">
      <data key="d0">43224</data>
    </edge>
    <edge source="CZE" target="MAR">
      <data key="d0">211045</data>
    </edge>
    <edge source="CZE" target="NLD">
      <data key="d0">8402792</data>
    </edge>
    <edge source="CZE" target="NZL">
      <data key="d0">20478</data>
    </edge>
    <edge source="CZE" target="NOR">
      <data key="d0">266262</data>
    </edge>
    <edge source="CZE" target="PAK">
      <data key="d0">132918</data>
    </edge>
    <edge source="CZE" target="PER">
      <data key="d0">40152</data>
    </edge>
    <edge source="CZE" target="PHL">
      <data key="d0">114541</data>
    </edge>
    <edge source="CZE" target="POL">
      <data key="d0">21053625</data>
    </edge>
    <edge source="CZE" target="PRT">
      <data key="d0">1467511</data>
    </edge>
    <edge source="CZE" target="ROU">
      <data key="d0">4278625</data>
    </edge>
    <edge source="CZE" target="RUS">
      <data key="d0">2357745</data>
    </edge>
    <edge source="CZE" target="SAU">
      <data key="d0">930609</data>
    </edge>
    <edge source="CZE" target="SRB">
      <data key="d0">2109559</data>
    </edge>
    <edge source="CZE" target="IND">
      <data key="d0">4255962</data>
    </edge>
    <edge source="CZE" target="SGP">
      <data key="d0">1208628</data>
    </edge>
    <edge source="CZE" target="SVK">
      <data key="d0">59989420</data>
    </edge>
    <edge source="CZE" target="VNM">
      <data key="d0">169118</data>
    </edge>
    <edge source="CZE" target="SVN">
      <data key="d0">7472955</data>
    </edge>
    <edge source="CZE" target="ZAF">
      <data key="d0">96070</data>
    </edge>
    <edge source="CZE" target="ESP">
      <data key="d0">8930194</data>
    </edge>
    <edge source="CZE" target="SWE">
      <data key="d0">3997809</data>
    </edge>
    <edge source="CZE" target="CHE">
      <data key="d0">11935520</data>
    </edge>
    <edge source="CZE" target="THA">
      <data key="d0">1113825</data>
    </edge>
    <edge source="CZE" target="ARE">
      <data key="d0">2171075</data>
    </edge>
    <edge source="CZE" target="TUN">
      <data key="d0">300131</data>
    </edge>
    <edge source="CZE" target="TUR">
      <data key="d0">2711976</data>
    </edge>
    <edge source="CZE" target="UKR">
      <data key="d0">1229974</data>
    </edge>
    <edge source="CZE" target="MKD">
      <data key="d0">33085</data>
    </edge>
    <edge source="CZE" target="EGY">
      <data key="d0">232382</data>
    </edge>
    <edge source="CZE" target="GBR">
      <data key="d0">24086618</data>
    </edge>
    <edge source="CZE" target="USA">
      <data key="d0">12563565</data>
    </edge>
    <edge source="CZE" target="URY">
      <data key="d0">18942</data>
    </edge>
    <edge source="DNK" target="AZE">
      <data key="d0">51753</data>
    </edge>
    <edge source="DNK" target="ARG">
      <data key="d0">171548</data>
    </edge>
    <edge source="DNK" target="AUS">
      <data key="d0">2940621</data>
    </edge>
    <edge source="DNK" target="AUT">
      <data key="d0">3152925</data>
    </edge>
    <edge source="DNK" target="ARM">
      <data key="d0">12494</data>
    </edge>
    <edge source="DNK" target="BEL">
      <data key="d0">10149486</data>
    </edge>
    <edge source="DNK" target="BRA">
      <data key="d0">499118</data>
    </edge>
    <edge source="DNK" target="BGR">
      <data key="d0">81544</data>
    </edge>
    <edge source="DNK" target="BDI">
      <data key="d0">21179</data>
    </edge>
    <edge source="DNK" target="BLR">
      <data key="d0">17860</data>
    </edge>
    <edge source="DNK" target="KHM">
      <data key="d0">591549</data>
    </edge>
    <edge source="DNK" target="CAN">
      <data key="d0">2777794</data>
    </edge>
    <edge source="DNK" target="CAF">
      <data key="d0">93846</data>
    </edge>
    <edge source="DNK" target="CHL">
      <data key="d0">23132</data>
    </edge>
    <edge source="DNK" target="CHN">
      <data key="d0">22012015</data>
    </edge>
    <edge source="DNK" target="COL">
      <data key="d0">659422</data>
    </edge>
    <edge source="DNK" target="HRV">
      <data key="d0">71674</data>
    </edge>
    <edge source="DNK" target="CZE">
      <data key="d0">1004606</data>
    </edge>
    <edge source="DNK" target="ETH">
      <data key="d0">66227</data>
    </edge>
    <edge source="DNK" target="EST">
      <data key="d0">211663</data>
    </edge>
    <edge source="DNK" target="FIN">
      <data key="d0">4804120</data>
    </edge>
    <edge source="DNK" target="FRA">
      <data key="d0">15993897</data>
    </edge>
    <edge source="DNK" target="DEU">
      <data key="d0">57433204</data>
    </edge>
    <edge source="DNK" target="GHA">
      <data key="d0">12597</data>
    </edge>
    <edge source="DNK" target="GRC">
      <data key="d0">1193041</data>
    </edge>
    <edge source="DNK" target="HKG">
      <data key="d0">23623538</data>
    </edge>
    <edge source="DNK" target="HUN">
      <data key="d0">661798</data>
    </edge>
    <edge source="DNK" target="IDN">
      <data key="d0">192584</data>
    </edge>
    <edge source="DNK" target="IRL">
      <data key="d0">628507</data>
    </edge>
    <edge source="DNK" target="ISR">
      <data key="d0">1554130</data>
    </edge>
    <edge source="DNK" target="ITA">
      <data key="d0">8408785</data>
    </edge>
    <edge source="DNK" target="JPN">
      <data key="d0">5901763</data>
    </edge>
    <edge source="DNK" target="KAZ">
      <data key="d0">26127</data>
    </edge>
    <edge source="DNK" target="KOR">
      <data key="d0">6986032</data>
    </edge>
    <edge source="DNK" target="LBN">
      <data key="d0">108091</data>
    </edge>
    <edge source="DNK" target="LVA">
      <data key="d0">138512</data>
    </edge>
    <edge source="DNK" target="LTU">
      <data key="d0">414469</data>
    </edge>
    <edge source="DNK" target="MDG">
      <data key="d0">104210</data>
    </edge>
    <edge source="DNK" target="MYS">
      <data key="d0">260222</data>
    </edge>
    <edge source="DNK" target="MUS">
      <data key="d0">121872</data>
    </edge>
    <edge source="DNK" target="MEX">
      <data key="d0">610194</data>
    </edge>
    <edge source="DNK" target="MAR">
      <data key="d0">186391</data>
    </edge>
    <edge source="DNK" target="OMN">
      <data key="d0">360889</data>
    </edge>
    <edge source="DNK" target="NLD">
      <data key="d0">17478080</data>
    </edge>
    <edge source="DNK" target="NZL">
      <data key="d0">186157</data>
    </edge>
    <edge source="DNK" target="NOR">
      <data key="d0">14739174</data>
    </edge>
    <edge source="DNK" target="PAK">
      <data key="d0">89669</data>
    </edge>
    <edge source="DNK" target="PHL">
      <data key="d0">7376048</data>
    </edge>
    <edge source="DNK" target="POL">
      <data key="d0">2519962</data>
    </edge>
    <edge source="DNK" target="PRT">
      <data key="d0">1264988</data>
    </edge>
    <edge source="DNK" target="ROU">
      <data key="d0">268338</data>
    </edge>
    <edge source="DNK" target="RUS">
      <data key="d0">944494</data>
    </edge>
    <edge source="DNK" target="SAU">
      <data key="d0">3294946</data>
    </edge>
    <edge source="DNK" target="SRB">
      <data key="d0">139934</data>
    </edge>
    <edge source="DNK" target="IND">
      <data key="d0">2531432</data>
    </edge>
    <edge source="DNK" target="SGP">
      <data key="d0">3169120</data>
    </edge>
    <edge source="DNK" target="SVK">
      <data key="d0">842429</data>
    </edge>
    <edge source="DNK" target="VNM">
      <data key="d0">245346</data>
    </edge>
    <edge source="DNK" target="SVN">
      <data key="d0">131476</data>
    </edge>
    <edge source="DNK" target="ZAF">
      <data key="d0">186747</data>
    </edge>
    <edge source="DNK" target="ZWE">
      <data key="d0">27013</data>
    </edge>
    <edge source="DNK" target="ESP">
      <data key="d0">7108111</data>
    </edge>
    <edge source="DNK" target="SWE">
      <data key="d0">26224873</data>
    </edge>
    <edge source="DNK" target="CHE">
      <data key="d0">6774108</data>
    </edge>
    <edge source="DNK" target="THA">
      <data key="d0">4361977</data>
    </edge>
    <edge source="DNK" target="ARE">
      <data key="d0">1243351</data>
    </edge>
    <edge source="DNK" target="TUN">
      <data key="d0">60575</data>
    </edge>
    <edge source="DNK" target="TUR">
      <data key="d0">822203</data>
    </edge>
    <edge source="DNK" target="UGA">
      <data key="d0">128800</data>
    </edge>
    <edge source="DNK" target="UKR">
      <data key="d0">248733</data>
    </edge>
    <edge source="DNK" target="EGY">
      <data key="d0">110033</data>
    </edge>
    <edge source="DNK" target="GBR">
      <data key="d0">18533041</data>
    </edge>
    <edge source="DNK" target="USA">
      <data key="d0">48734807</data>
    </edge>
    <edge source="DNK" target="URY">
      <data key="d0">21429</data>
    </edge>
    <edge source="FIN" target="AZE">
      <data key="d0">577486</data>
    </edge>
    <edge source="FIN" target="ARG">
      <data key="d0">97949</data>
    </edge>
    <edge source="FIN" target="AUS">
      <data key="d0">159765</data>
    </edge>
    <edge source="FIN" target="AUT">
      <data key="d0">209258</data>
    </edge>
    <edge source="FIN" target="BEL">
      <data key="d0">157270</data>
    </edge>
    <edge source="FIN" target="BRA">
      <data key="d0">202787</data>
    </edge>
    <edge source="FIN" target="BGR">
      <data key="d0">174006</data>
    </edge>
    <edge source="FIN" target="CAN">
      <data key="d0">1383080</data>
    </edge>
    <edge source="FIN" target="CHN">
      <data key="d0">6754857</data>
    </edge>
    <edge source="FIN" target="HRV">
      <data key="d0">46380</data>
    </edge>
    <edge source="FIN" target="CZE">
      <data key="d0">407785</data>
    </edge>
    <edge source="FIN" target="DNK">
      <data key="d0">131046</data>
    </edge>
    <edge source="FIN" target="EST">
      <data key="d0">16090722</data>
    </edge>
    <edge source="FIN" target="FRA">
      <data key="d0">427845</data>
    </edge>
    <edge source="FIN" target="GEO">
      <data key="d0">34910</data>
    </edge>
    <edge source="FIN" target="DEU">
      <data key="d0">14076622</data>
    </edge>
    <edge source="FIN" target="GRC">
      <data key="d0">33430</data>
    </edge>
    <edge source="FIN" target="HKG">
      <data key="d0">14619862</data>
    </edge>
    <edge source="FIN" target="HUN">
      <data key="d0">48334</data>
    </edge>
    <edge source="FIN" target="ISR">
      <data key="d0">915378</data>
    </edge>
    <edge source="FIN" target="ITA">
      <data key="d0">720871</data>
    </edge>
    <edge source="FIN" target="JPN">
      <data key="d0">2109926</data>
    </edge>
    <edge source="FIN" target="KAZ">
      <data key="d0">13469</data>
    </edge>
    <edge source="FIN" target="JOR">
      <data key="d0">12940</data>
    </edge>
    <edge source="FIN" target="KOR">
      <data key="d0">1579784</data>
    </edge>
    <edge source="FIN" target="LBN">
      <data key="d0">203041</data>
    </edge>
    <edge source="FIN" target="LVA">
      <data key="d0">855677</data>
    </edge>
    <edge source="FIN" target="LTU">
      <data key="d0">552916</data>
    </edge>
    <edge source="FIN" target="MYS">
      <data key="d0">247287</data>
    </edge>
    <edge source="FIN" target="MEX">
      <data key="d0">55468</data>
    </edge>
    <edge source="FIN" target="MAR">
      <data key="d0">45723</data>
    </edge>
    <edge source="FIN" target="NLD">
      <data key="d0">3827666</data>
    </edge>
    <edge source="FIN" target="NOR">
      <data key="d0">312626</data>
    </edge>
    <edge source="FIN" target="POL">
      <data key="d0">2013040</data>
    </edge>
    <edge source="FIN" target="PRT">
      <data key="d0">16431</data>
    </edge>
    <edge source="FIN" target="ROU">
      <data key="d0">139762</data>
    </edge>
    <edge source="FIN" target="RUS">
      <data key="d0">16786424</data>
    </edge>
    <edge source="FIN" target="SRB">
      <data key="d0">28594</data>
    </edge>
    <edge source="FIN" target="IND">
      <data key="d0">110506</data>
    </edge>
    <edge source="FIN" target="SGP">
      <data key="d0">225613</data>
    </edge>
    <edge source="FIN" target="SVK">
      <data key="d0">347391</data>
    </edge>
    <edge source="FIN" target="SVN">
      <data key="d0">150376</data>
    </edge>
    <edge source="FIN" target="ZAF">
      <data key="d0">54241</data>
    </edge>
    <edge source="FIN" target="ESP">
      <data key="d0">304977</data>
    </edge>
    <edge source="FIN" target="SWE">
      <data key="d0">4975448</data>
    </edge>
    <edge source="FIN" target="CHE">
      <data key="d0">1823218</data>
    </edge>
    <edge source="FIN" target="THA">
      <data key="d0">6988806</data>
    </edge>
    <edge source="FIN" target="ARE">
      <data key="d0">183432</data>
    </edge>
    <edge source="FIN" target="TUR">
      <data key="d0">137156</data>
    </edge>
    <edge source="FIN" target="UGA">
      <data key="d0">41037</data>
    </edge>
    <edge source="FIN" target="UKR">
      <data key="d0">161751</data>
    </edge>
    <edge source="FIN" target="GBR">
      <data key="d0">2580888</data>
    </edge>
    <edge source="FIN" target="USA">
      <data key="d0">4942166</data>
    </edge>
    <edge source="FRA" target="ALB">
      <data key="d0">160789</data>
    </edge>
    <edge source="FRA" target="DZA">
      <data key="d0">5780368</data>
    </edge>
    <edge source="FRA" target="AZE">
      <data key="d0">455533</data>
    </edge>
    <edge source="FRA" target="ARG">
      <data key="d0">944786</data>
    </edge>
    <edge source="FRA" target="AUS">
      <data key="d0">9857620</data>
    </edge>
    <edge source="FRA" target="AUT">
      <data key="d0">44479551</data>
    </edge>
    <edge source="FRA" target="ARM">
      <data key="d0">77100</data>
    </edge>
    <edge source="FRA" target="BEL">
      <data key="d0">112285996</data>
    </edge>
    <edge source="FRA" target="BOL">
      <data key="d0">64251</data>
    </edge>
    <edge source="FRA" target="BRA">
      <data key="d0">2425137</data>
    </edge>
    <edge source="FRA" target="BGR">
      <data key="d0">6382214</data>
    </edge>
    <edge source="FRA" target="BLR">
      <data key="d0">356876</data>
    </edge>
    <edge source="FRA" target="KHM">
      <data key="d0">82512</data>
    </edge>
    <edge source="FRA" target="CMR">
      <data key="d0">603503</data>
    </edge>
    <edge source="FRA" target="CAN">
      <data key="d0">16540207</data>
    </edge>
    <edge source="FRA" target="CAF">
      <data key="d0">80967</data>
    </edge>
    <edge source="FRA" target="LKA">
      <data key="d0">175290</data>
    </edge>
    <edge source="FRA" target="CHL">
      <data key="d0">2090900</data>
    </edge>
    <edge source="FRA" target="CHN">
      <data key="d0">28251211</data>
    </edge>
    <edge source="FRA" target="COL">
      <data key="d0">847266</data>
    </edge>
    <edge source="FRA" target="CRI">
      <data key="d0">897772</data>
    </edge>
    <edge source="FRA" target="HRV">
      <data key="d0">2701379</data>
    </edge>
    <edge source="FRA" target="CZE">
      <data key="d0">21663014</data>
    </edge>
    <edge source="FRA" target="BEN">
      <data key="d0">288298</data>
    </edge>
    <edge source="FRA" target="DNK">
      <data key="d0">16870140</data>
    </edge>
    <edge source="FRA" target="ECU">
      <data key="d0">189829</data>
    </edge>
    <edge source="FRA" target="SLV">
      <data key="d0">27453</data>
    </edge>
    <edge source="FRA" target="ETH">
      <data key="d0">15291</data>
    </edge>
    <edge source="FRA" target="EST">
      <data key="d0">1697618</data>
    </edge>
    <edge source="FRA" target="FIN">
      <data key="d0">14657527</data>
    </edge>
    <edge source="FRA" target="GEO">
      <data key="d0">190333</data>
    </edge>
    <edge source="FRA" target="PSE">
      <data key="d0">12790</data>
    </edge>
    <edge source="FRA" target="DEU">
      <data key="d0">571582160</data>
    </edge>
    <edge source="FRA" target="GHA">
      <data key="d0">56309</data>
    </edge>
    <edge source="FRA" target="GRC">
      <data key="d0">28221884</data>
    </edge>
    <edge source="FRA" target="GTM">
      <data key="d0">87064</data>
    </edge>
    <edge source="FRA" target="HKG">
      <data key="d0">137811647</data>
    </edge>
    <edge source="FRA" target="HUN">
      <data key="d0">17798100</data>
    </edge>
    <edge source="FRA" target="IDN">
      <data key="d0">1331048</data>
    </edge>
    <edge source="FRA" target="IRL">
      <data key="d0">12059789</data>
    </edge>
    <edge source="FRA" target="ISR">
      <data key="d0">7361078</data>
    </edge>
    <edge source="FRA" target="ITA">
      <data key="d0">400440895</data>
    </edge>
    <edge source="FRA" target="CIV">
      <data key="d0">4271131</data>
    </edge>
    <edge source="FRA" target="JAM">
      <data key="d0">110470</data>
    </edge>
    <edge source="FRA" target="JPN">
      <data key="d0">38954153</data>
    </edge>
    <edge source="FRA" target="KAZ">
      <data key="d0">614858</data>
    </edge>
    <edge source="FRA" target="JOR">
      <data key="d0">384030</data>
    </edge>
    <edge source="FRA" target="KOR">
      <data key="d0">11316956</data>
    </edge>
    <edge source="FRA" target="KGZ">
      <data key="d0">13985</data>
    </edge>
    <edge source="FRA" target="LBN">
      <data key="d0">2322992</data>
    </edge>
    <edge source="FRA" target="LVA">
      <data key="d0">2522931</data>
    </edge>
    <edge source="FRA" target="LTU">
      <data key="d0">2727726</data>
    </edge>
    <edge source="FRA" target="MDG">
      <data key="d0">7116290</data>
    </edge>
    <edge source="FRA" target="MYS">
      <data key="d0">6204393</data>
    </edge>
    <edge source="FRA" target="MRT">
      <data key="d0">55944</data>
    </edge>
    <edge source="FRA" target="MUS">
      <data key="d0">11583423</data>
    </edge>
    <edge source="FRA" target="MEX">
      <data key="d0">5802211</data>
    </edge>
    <edge source="FRA" target="MDA">
      <data key="d0">43356</data>
    </edge>
    <edge source="FRA" target="MAR">
      <data key="d0">8714849</data>
    </edge>
    <edge source="FRA" target="OMN">
      <data key="d0">246887</data>
    </edge>
    <edge source="FRA" target="NAM">
      <data key="d0">21472</data>
    </edge>
    <edge source="FRA" target="NLD">
      <data key="d0">172489098</data>
    </edge>
    <edge source="FRA" target="NZL">
      <data key="d0">773410</data>
    </edge>
    <edge source="FRA" target="NER">
      <data key="d0">343986</data>
    </edge>
    <edge source="FRA" target="NOR">
      <data key="d0">4758181</data>
    </edge>
    <edge source="FRA" target="PAK">
      <data key="d0">543341</data>
    </edge>
    <edge source="FRA" target="PAN">
      <data key="d0">690438</data>
    </edge>
    <edge source="FRA" target="PRY">
      <data key="d0">88110</data>
    </edge>
    <edge source="FRA" target="PER">
      <data key="d0">361143</data>
    </edge>
    <edge source="FRA" target="PHL">
      <data key="d0">12491287</data>
    </edge>
    <edge source="FRA" target="POL">
      <data key="d0">73428739</data>
    </edge>
    <edge source="FRA" target="PRT">
      <data key="d0">146080375</data>
    </edge>
    <edge source="FRA" target="ROU">
      <data key="d0">11824361</data>
    </edge>
    <edge source="FRA" target="RUS">
      <data key="d0">11294395</data>
    </edge>
    <edge source="FRA" target="SAU">
      <data key="d0">7888477</data>
    </edge>
    <edge source="FRA" target="SEN">
      <data key="d0">1579945</data>
    </edge>
    <edge source="FRA" target="SRB">
      <data key="d0">565259</data>
    </edge>
    <edge source="FRA" target="IND">
      <data key="d0">9642277</data>
    </edge>
    <edge source="FRA" target="SGP">
      <data key="d0">24630457</data>
    </edge>
    <edge source="FRA" target="SVK">
      <data key="d0">3997687</data>
    </edge>
    <edge source="FRA" target="VNM">
      <data key="d0">1173608</data>
    </edge>
    <edge source="FRA" target="SVN">
      <data key="d0">3823009</data>
    </edge>
    <edge source="FRA" target="ZAF">
      <data key="d0">4873976</data>
    </edge>
    <edge source="FRA" target="ESP">
      <data key="d0">321519244</data>
    </edge>
    <edge source="FRA" target="SWE">
      <data key="d0">23033804</data>
    </edge>
    <edge source="FRA" target="CHE">
      <data key="d0">754097151</data>
    </edge>
    <edge source="FRA" target="THA">
      <data key="d0">14222124</data>
    </edge>
    <edge source="FRA" target="TGO">
      <data key="d0">653981</data>
    </edge>
    <edge source="FRA" target="ARE">
      <data key="d0">30944236</data>
    </edge>
    <edge source="FRA" target="TUN">
      <data key="d0">15239273</data>
    </edge>
    <edge source="FRA" target="TUR">
      <data key="d0">14011663</data>
    </edge>
    <edge source="FRA" target="UGA">
      <data key="d0">338106</data>
    </edge>
    <edge source="FRA" target="UKR">
      <data key="d0">1130373</data>
    </edge>
    <edge source="FRA" target="MKD">
      <data key="d0">146569</data>
    </edge>
    <edge source="FRA" target="EGY">
      <data key="d0">1289466</data>
    </edge>
    <edge source="FRA" target="GBR">
      <data key="d0">430032198</data>
    </edge>
    <edge source="FRA" target="TZA">
      <data key="d0">95619</data>
    </edge>
    <edge source="FRA" target="USA">
      <data key="d0">138549874</data>
    </edge>
    <edge source="FRA" target="BFA">
      <data key="d0">376059</data>
    </edge>
    <edge source="FRA" target="URY">
      <data key="d0">287094</data>
    </edge>
    <edge source="DEU" target="ALB">
      <data key="d0">670676</data>
    </edge>
    <edge source="DEU" target="DZA">
      <data key="d0">3777808</data>
    </edge>
    <edge source="DEU" target="AZE">
      <data key="d0">1893155</data>
    </edge>
    <edge source="DEU" target="ARG">
      <data key="d0">5937343</data>
    </edge>
    <edge source="DEU" target="AUS">
      <data key="d0">38967555</data>
    </edge>
    <edge source="DEU" target="AUT">
      <data key="d0">282335795</data>
    </edge>
    <edge source="DEU" target="ARM">
      <data key="d0">1786002</data>
    </edge>
    <edge source="DEU" target="BEL">
      <data key="d0">285120451</data>
    </edge>
    <edge source="DEU" target="BOL">
      <data key="d0">651213</data>
    </edge>
    <edge source="DEU" target="BWA">
      <data key="d0">391502</data>
    </edge>
    <edge source="DEU" target="BRA">
      <data key="d0">22124033</data>
    </edge>
    <edge source="DEU" target="BGR">
      <data key="d0">17634040</data>
    </edge>
    <edge source="DEU" target="BDI">
      <data key="d0">15041</data>
    </edge>
    <edge source="DEU" target="BLR">
      <data key="d0">10307661</data>
    </edge>
    <edge source="DEU" target="KHM">
      <data key="d0">166272</data>
    </edge>
    <edge source="DEU" target="CMR">
      <data key="d0">311919</data>
    </edge>
    <edge source="DEU" target="CAN">
      <data key="d0">38903047</data>
    </edge>
    <edge source="DEU" target="CAF">
      <data key="d0">50800</data>
    </edge>
    <edge source="DEU" target="LKA">
      <data key="d0">2764251</data>
    </edge>
    <edge source="DEU" target="CHL">
      <data key="d0">8912443</data>
    </edge>
    <edge source="DEU" target="CHN">
      <data key="d0">168057015</data>
    </edge>
    <edge source="DEU" target="COL">
      <data key="d0">3315208</data>
    </edge>
    <edge source="DEU" target="CRI">
      <data key="d0">835897</data>
    </edge>
    <edge source="DEU" target="HRV">
      <data key="d0">11815016</data>
    </edge>
    <edge source="DEU" target="CZE">
      <data key="d0">166019840</data>
    </edge>
    <edge source="DEU" target="BEN">
      <data key="d0">22123</data>
    </edge>
    <edge source="DEU" target="DNK">
      <data key="d0">73593519</data>
    </edge>
    <edge source="DEU" target="ECU">
      <data key="d0">2412465</data>
    </edge>
    <edge source="DEU" target="SLV">
      <data key="d0">314624</data>
    </edge>
    <edge source="DEU" target="ETH">
      <data key="d0">959810</data>
    </edge>
    <edge source="DEU" target="EST">
      <data key="d0">10444196</data>
    </edge>
    <edge source="DEU" target="FIN">
      <data key="d0">47231735</data>
    </edge>
    <edge source="DEU" target="FRA">
      <data key="d0">724258784</data>
    </edge>
    <edge source="DEU" target="GEO">
      <data key="d0">2252694</data>
    </edge>
    <edge source="DEU" target="PSE">
      <data key="d0">526245</data>
    </edge>
    <edge source="DEU" target="GHA">
      <data key="d0">1352137</data>
    </edge>
    <edge source="DEU" target="GRC">
      <data key="d0">37922415</data>
    </edge>
    <edge source="DEU" target="GTM">
      <data key="d0">140055</data>
    </edge>
    <edge source="DEU" target="HND">
      <data key="d0">43415</data>
    </edge>
    <edge source="DEU" target="HKG">
      <data key="d0">236561765</data>
    </edge>
    <edge source="DEU" target="HUN">
      <data key="d0">59770501</data>
    </edge>
    <edge source="DEU" target="IDN">
      <data key="d0">3902859</data>
    </edge>
    <edge source="DEU" target="IRL">
      <data key="d0">18703335</data>
    </edge>
    <edge source="DEU" target="ISR">
      <data key="d0">52258924</data>
    </edge>
    <edge source="DEU" target="ITA">
      <data key="d0">378749185</data>
    </edge>
    <edge source="DEU" target="CIV">
      <data key="d0">610405</data>
    </edge>
    <edge source="DEU" target="JAM">
      <data key="d0">17928</data>
    </edge>
    <edge source="DEU" target="JPN">
      <data key="d0">200438014</data>
    </edge>
    <edge source="DEU" target="KAZ">
      <data key="d0">6412834</data>
    </edge>
    <edge source="DEU" target="JOR">
      <data key="d0">4576731</data>
    </edge>
    <edge source="DEU" target="KOR">
      <data key="d0">90420094</data>
    </edge>
    <edge source="DEU" target="KGZ">
      <data key="d0">498994</data>
    </edge>
    <edge source="DEU" target="LBN">
      <data key="d0">8707579</data>
    </edge>
    <edge source="DEU" target="LVA">
      <data key="d0">9544279</data>
    </edge>
    <edge source="DEU" target="LTU">
      <data key="d0">18165311</data>
    </edge>
    <edge source="DEU" target="MDG">
      <data key="d0">272706</data>
    </edge>
    <edge source="DEU" target="MWI">
      <data key="d0">298235</data>
    </edge>
    <edge source="DEU" target="MYS">
      <data key="d0">20760680</data>
    </edge>
    <edge source="DEU" target="MRT">
      <data key="d0">49594</data>
    </edge>
    <edge source="DEU" target="MUS">
      <data key="d0">794371</data>
    </edge>
    <edge source="DEU" target="MEX">
      <data key="d0">30767624</data>
    </edge>
    <edge source="DEU" target="MDA">
      <data key="d0">2061045</data>
    </edge>
    <edge source="DEU" target="MAR">
      <data key="d0">10138995</data>
    </edge>
    <edge source="DEU" target="MOZ">
      <data key="d0">522364</data>
    </edge>
    <edge source="DEU" target="OMN">
      <data key="d0">1402492</data>
    </edge>
    <edge source="DEU" target="NAM">
      <data key="d0">273120</data>
    </edge>
    <edge source="DEU" target="NLD">
      <data key="d0">1222718391</data>
    </edge>
    <edge source="DEU" target="NZL">
      <data key="d0">4140286</data>
    </edge>
    <edge source="DEU" target="NIC">
      <data key="d0">18011</data>
    </edge>
    <edge source="DEU" target="NER">
      <data key="d0">61370</data>
    </edge>
    <edge source="DEU" target="NOR">
      <data key="d0">44956535</data>
    </edge>
    <edge source="DEU" target="PAK">
      <data key="d0">8411017</data>
    </edge>
    <edge source="DEU" target="PAN">
      <data key="d0">655505</data>
    </edge>
    <edge source="DEU" target="PRY">
      <data key="d0">194095</data>
    </edge>
    <edge source="DEU" target="PER">
      <data key="d0">1532765</data>
    </edge>
    <edge source="DEU" target="PHL">
      <data key="d0">3452709</data>
    </edge>
    <edge source="DEU" target="POL">
      <data key="d0">236390454</data>
    </edge>
    <edge source="DEU" target="PRT">
      <data key="d0">46008601</data>
    </edge>
    <edge source="DEU" target="ROU">
      <data key="d0">50037910</data>
    </edge>
    <edge source="DEU" target="RUS">
      <data key="d0">132164790</data>
    </edge>
    <edge source="DEU" target="SAU">
      <data key="d0">42636390</data>
    </edge>
    <edge source="DEU" target="SEN">
      <data key="d0">743208</data>
    </edge>
    <edge source="DEU" target="SRB">
      <data key="d0">15298727</data>
    </edge>
    <edge source="DEU" target="IND">
      <data key="d0">32854977</data>
    </edge>
    <edge source="DEU" target="SGP">
      <data key="d0">73362349</data>
    </edge>
    <edge source="DEU" target="SVK">
      <data key="d0">45017519</data>
    </edge>
    <edge source="DEU" target="VNM">
      <data key="d0">4829298</data>
    </edge>
    <edge source="DEU" target="SVN">
      <data key="d0">26452273</data>
    </edge>
    <edge source="DEU" target="ZAF">
      <data key="d0">30252813</data>
    </edge>
    <edge source="DEU" target="ZWE">
      <data key="d0">237216</data>
    </edge>
    <edge source="DEU" target="ESP">
      <data key="d0">227533749</data>
    </edge>
    <edge source="DEU" target="SWE">
      <data key="d0">111762010</data>
    </edge>
    <edge source="DEU" target="CHE">
      <data key="d0">563124809</data>
    </edge>
    <edge source="DEU" target="THA">
      <data key="d0">17594550</data>
    </edge>
    <edge source="DEU" target="TGO">
      <data key="d0">50199</data>
    </edge>
    <edge source="DEU" target="ARE">
      <data key="d0">68370533</data>
    </edge>
    <edge source="DEU" target="TUN">
      <data key="d0">6004328</data>
    </edge>
    <edge source="DEU" target="TUR">
      <data key="d0">97403279</data>
    </edge>
    <edge source="DEU" target="UGA">
      <data key="d0">590892</data>
    </edge>
    <edge source="DEU" target="UKR">
      <data key="d0">25934852</data>
    </edge>
    <edge source="DEU" target="MKD">
      <data key="d0">2059408</data>
    </edge>
    <edge source="DEU" target="EGY">
      <data key="d0">16521376</data>
    </edge>
    <edge source="DEU" target="GBR">
      <data key="d0">477261020</data>
    </edge>
    <edge source="DEU" target="TZA">
      <data key="d0">557466</data>
    </edge>
    <edge source="DEU" target="USA">
      <data key="d0">587267584</data>
    </edge>
    <edge source="DEU" target="BFA">
      <data key="d0">340711</data>
    </edge>
    <edge source="DEU" target="URY">
      <data key="d0">679192</data>
    </edge>
    <edge source="GHA" target="BEL">
      <data key="d0">45323</data>
    </edge>
    <edge source="GHA" target="BEN">
      <data key="d0">163624</data>
    </edge>
    <edge source="GHA" target="CIV">
      <data key="d0">179959</data>
    </edge>
    <edge source="GHA" target="NER">
      <data key="d0">222671</data>
    </edge>
    <edge source="GHA" target="TGO">
      <data key="d0">255228</data>
    </edge>
    <edge source="GHA" target="GBR">
      <data key="d0">658958</data>
    </edge>
    <edge source="GHA" target="BFA">
      <data key="d0">1968305</data>
    </edge>
    <edge source="GRC" target="ALB">
      <data key="d0">453322</data>
    </edge>
    <edge source="GRC" target="DZA">
      <data key="d0">12898</data>
    </edge>
    <edge source="GRC" target="AUS">
      <data key="d0">102742</data>
    </edge>
    <edge source="GRC" target="AUT">
      <data key="d0">22193</data>
    </edge>
    <edge source="GRC" target="BEL">
      <data key="d0">648786</data>
    </edge>
    <edge source="GRC" target="BWA">
      <data key="d0">14622</data>
    </edge>
    <edge source="GRC" target="BGR">
      <data key="d0">1715200</data>
    </edge>
    <edge source="GRC" target="CAN">
      <data key="d0">21098</data>
    </edge>
    <edge source="GRC" target="CHN">
      <data key="d0">53741</data>
    </edge>
    <edge source="GRC" target="HRV">
      <data key="d0">228480</data>
    </edge>
    <edge source="GRC" target="CZE">
      <data key="d0">153327</data>
    </edge>
    <edge source="GRC" target="DNK">
      <data key="d0">1499881</data>
    </edge>
    <edge source="GRC" target="ETH">
      <data key="d0">222215</data>
    </edge>
    <edge source="GRC" target="EST">
      <data key="d0">206762</data>
    </edge>
    <edge source="GRC" target="FRA">
      <data key="d0">1039570</data>
    </edge>
    <edge source="GRC" target="DEU">
      <data key="d0">3042462</data>
    </edge>
    <edge source="GRC" target="HKG">
      <data key="d0">7929798</data>
    </edge>
    <edge source="GRC" target="HUN">
      <data key="d0">272903</data>
    </edge>
    <edge source="GRC" target="ISR">
      <data key="d0">33597</data>
    </edge>
    <edge source="GRC" target="ITA">
      <data key="d0">5461540</data>
    </edge>
    <edge source="GRC" target="JPN">
      <data key="d0">93265</data>
    </edge>
    <edge source="GRC" target="JOR">
      <data key="d0">15963</data>
    </edge>
    <edge source="GRC" target="KOR">
      <data key="d0">132870</data>
    </edge>
    <edge source="GRC" target="LBN">
      <data key="d0">411658</data>
    </edge>
    <edge source="GRC" target="LVA">
      <data key="d0">98110</data>
    </edge>
    <edge source="GRC" target="LTU">
      <data key="d0">283634</data>
    </edge>
    <edge source="GRC" target="MEX">
      <data key="d0">28054</data>
    </edge>
    <edge source="GRC" target="NAM">
      <data key="d0">124419</data>
    </edge>
    <edge source="GRC" target="NLD">
      <data key="d0">1878787</data>
    </edge>
    <edge source="GRC" target="NZL">
      <data key="d0">36424</data>
    </edge>
    <edge source="GRC" target="NOR">
      <data key="d0">55293</data>
    </edge>
    <edge source="GRC" target="POL">
      <data key="d0">705259</data>
    </edge>
    <edge source="GRC" target="PRT">
      <data key="d0">385517</data>
    </edge>
    <edge source="GRC" target="ROU">
      <data key="d0">315516</data>
    </edge>
    <edge source="GRC" target="RUS">
      <data key="d0">14720</data>
    </edge>
    <edge source="GRC" target="SRB">
      <data key="d0">57026</data>
    </edge>
    <edge source="GRC" target="SGP">
      <data key="d0">84589</data>
    </edge>
    <edge source="GRC" target="SVK">
      <data key="d0">35876</data>
    </edge>
    <edge source="GRC" target="SVN">
      <data key="d0">15271</data>
    </edge>
    <edge source="GRC" target="ESP">
      <data key="d0">444690</data>
    </edge>
    <edge source="GRC" target="SWE">
      <data key="d0">32230</data>
    </edge>
    <edge source="GRC" target="CHE">
      <data key="d0">2794980</data>
    </edge>
    <edge source="GRC" target="THA">
      <data key="d0">18453</data>
    </edge>
    <edge source="GRC" target="ARE">
      <data key="d0">135737</data>
    </edge>
    <edge source="GRC" target="TUN">
      <data key="d0">41519</data>
    </edge>
    <edge source="GRC" target="TUR">
      <data key="d0">484463</data>
    </edge>
    <edge source="GRC" target="MKD">
      <data key="d0">183598</data>
    </edge>
    <edge source="GRC" target="EGY">
      <data key="d0">33075</data>
    </edge>
    <edge source="GRC" target="GBR">
      <data key="d0">5035851</data>
    </edge>
    <edge source="GRC" target="USA">
      <data key="d0">4609945</data>
    </edge>
    <edge source="HKG" target="ALB">
      <data key="d0">355448</data>
    </edge>
    <edge source="HKG" target="DZA">
      <data key="d0">918729</data>
    </edge>
    <edge source="HKG" target="AZE">
      <data key="d0">490006</data>
    </edge>
    <edge source="HKG" target="ARG">
      <data key="d0">14251211</data>
    </edge>
    <edge source="HKG" target="AUS">
      <data key="d0">276447753</data>
    </edge>
    <edge source="HKG" target="AUT">
      <data key="d0">35982457</data>
    </edge>
    <edge source="HKG" target="ARM">
      <data key="d0">2145668</data>
    </edge>
    <edge source="HKG" target="BEL">
      <data key="d0">54455448</data>
    </edge>
    <edge source="HKG" target="BOL">
      <data key="d0">1445384</data>
    </edge>
    <edge source="HKG" target="BWA">
      <data key="d0">17645</data>
    </edge>
    <edge source="HKG" target="BRA">
      <data key="d0">123040313</data>
    </edge>
    <edge source="HKG" target="BGR">
      <data key="d0">2063225</data>
    </edge>
    <edge source="HKG" target="BLR">
      <data key="d0">394687</data>
    </edge>
    <edge source="HKG" target="KHM">
      <data key="d0">9822834</data>
    </edge>
    <edge source="HKG" target="CAN">
      <data key="d0">69784089</data>
    </edge>
    <edge source="HKG" target="LKA">
      <data key="d0">3748268</data>
    </edge>
    <edge source="HKG" target="CHL">
      <data key="d0">18811918</data>
    </edge>
    <edge source="HKG" target="CHN">
      <data key="d0">3147185769</data>
    </edge>
    <edge source="HKG" target="COL">
      <data key="d0">13204274</data>
    </edge>
    <edge source="HKG" target="CRI">
      <data key="d0">1441388</data>
    </edge>
    <edge source="HKG" target="HRV">
      <data key="d0">3058508</data>
    </edge>
    <edge source="HKG" target="CZE">
      <data key="d0">14957076</data>
    </edge>
    <edge source="HKG" target="BEN">
      <data key="d0">69328</data>
    </edge>
    <edge source="HKG" target="DNK">
      <data key="d0">26662083</data>
    </edge>
    <edge source="HKG" target="ECU">
      <data key="d0">3464067</data>
    </edge>
    <edge source="HKG" target="SLV">
      <data key="d0">444282</data>
    </edge>
    <edge source="HKG" target="ETH">
      <data key="d0">246355</data>
    </edge>
    <edge source="HKG" target="EST">
      <data key="d0">1600025</data>
    </edge>
    <edge source="HKG" target="FIN">
      <data key="d0">27179815</data>
    </edge>
    <edge source="HKG" target="FRA">
      <data key="d0">233766352</data>
    </edge>
    <edge source="HKG" target="GEO">
      <data key="d0">3414229</data>
    </edge>
    <edge source="HKG" target="DEU">
      <data key="d0">593505033</data>
    </edge>
    <edge source="HKG" target="GHA">
      <data key="d0">281600</data>
    </edge>
    <edge source="HKG" target="GRC">
      <data key="d0">11740391</data>
    </edge>
    <edge source="HKG" target="GTM">
      <data key="d0">1362281</data>
    </edge>
    <edge source="HKG" target="HND">
      <data key="d0">26417</data>
    </edge>
    <edge source="HKG" target="HUN">
      <data key="d0">45749203</data>
    </edge>
    <edge source="HKG" target="IDN">
      <data key="d0">61927270</data>
    </edge>
    <edge source="HKG" target="IRL">
      <data key="d0">17947329</data>
    </edge>
    <edge source="HKG" target="ISR">
      <data key="d0">26585574</data>
    </edge>
    <edge source="HKG" target="ITA">
      <data key="d0">642351451</data>
    </edge>
    <edge source="HKG" target="CIV">
      <data key="d0">447801</data>
    </edge>
    <edge source="HKG" target="JPN">
      <data key="d0">1008746227</data>
    </edge>
    <edge source="HKG" target="KAZ">
      <data key="d0">689160</data>
    </edge>
    <edge source="HKG" target="JOR">
      <data key="d0">9180332</data>
    </edge>
    <edge source="HKG" target="KOR">
      <data key="d0">232067824</data>
    </edge>
    <edge source="HKG" target="KGZ">
      <data key="d0">1224212</data>
    </edge>
    <edge source="HKG" target="LBN">
      <data key="d0">5822521</data>
    </edge>
    <edge source="HKG" target="LVA">
      <data key="d0">986729</data>
    </edge>
    <edge source="HKG" target="LTU">
      <data key="d0">4481498</data>
    </edge>
    <edge source="HKG" target="MDG">
      <data key="d0">92568</data>
    </edge>
    <edge source="HKG" target="MYS">
      <data key="d0">93800526</data>
    </edge>
    <edge source="HKG" target="MUS">
      <data key="d0">3424837</data>
    </edge>
    <edge source="HKG" target="MEX">
      <data key="d0">88024761</data>
    </edge>
    <edge source="HKG" target="MDA">
      <data key="d0">75249</data>
    </edge>
    <edge source="HKG" target="MAR">
      <data key="d0">2153904</data>
    </edge>
    <edge source="HKG" target="OMN">
      <data key="d0">5479376</data>
    </edge>
    <edge source="HKG" target="NAM">
      <data key="d0">27598</data>
    </edge>
    <edge source="HKG" target="NLD">
      <data key="d0">156476112</data>
    </edge>
    <edge source="HKG" target="NZL">
      <data key="d0">19371107</data>
    </edge>
    <edge source="HKG" target="NOR">
      <data key="d0">8326149</data>
    </edge>
    <edge source="HKG" target="PAK">
      <data key="d0">13826954</data>
    </edge>
    <edge source="HKG" target="PAN">
      <data key="d0">29767222</data>
    </edge>
    <edge source="HKG" target="PRY">
      <data key="d0">8697946</data>
    </edge>
    <edge source="HKG" target="PER">
      <data key="d0">13051983</data>
    </edge>
    <edge source="HKG" target="PHL">
      <data key="d0">109719991</data>
    </edge>
    <edge source="HKG" target="POL">
      <data key="d0">28709971</data>
    </edge>
    <edge source="HKG" target="PRT">
      <data key="d0">13042813</data>
    </edge>
    <edge source="HKG" target="ROU">
      <data key="d0">5470875</data>
    </edge>
    <edge source="HKG" target="RUS">
      <data key="d0">24375375</data>
    </edge>
    <edge source="HKG" target="SAU">
      <data key="d0">39076849</data>
    </edge>
    <edge source="HKG" target="SEN">
      <data key="d0">26281</data>
    </edge>
    <edge source="HKG" target="SRB">
      <data key="d0">2215986</data>
    </edge>
    <edge source="HKG" target="IND">
      <data key="d0">139759468</data>
    </edge>
    <edge source="HKG" target="SGP">
      <data key="d0">208728680</data>
    </edge>
    <edge source="HKG" target="SVK">
      <data key="d0">1117819</data>
    </edge>
    <edge source="HKG" target="VNM">
      <data key="d0">130722989</data>
    </edge>
    <edge source="HKG" target="SVN">
      <data key="d0">2151847</data>
    </edge>
    <edge source="HKG" target="ZAF">
      <data key="d0">27537718</data>
    </edge>
    <edge source="HKG" target="ZWE">
      <data key="d0">14865</data>
    </edge>
    <edge source="HKG" target="ESP">
      <data key="d0">150554724</data>
    </edge>
    <edge source="HKG" target="SWE">
      <data key="d0">80917505</data>
    </edge>
    <edge source="HKG" target="CHE">
      <data key="d0">1474277155</data>
    </edge>
    <edge source="HKG" target="THA">
      <data key="d0">280719030</data>
    </edge>
    <edge source="HKG" target="TGO">
      <data key="d0">14577</data>
    </edge>
    <edge source="HKG" target="ARE">
      <data key="d0">136707508</data>
    </edge>
    <edge source="HKG" target="TUN">
      <data key="d0">1428954</data>
    </edge>
    <edge source="HKG" target="TUR">
      <data key="d0">66991534</data>
    </edge>
    <edge source="HKG" target="UGA">
      <data key="d0">64310</data>
    </edge>
    <edge source="HKG" target="UKR">
      <data key="d0">1844680</data>
    </edge>
    <edge source="HKG" target="MKD">
      <data key="d0">453923</data>
    </edge>
    <edge source="HKG" target="EGY">
      <data key="d0">2514384</data>
    </edge>
    <edge source="HKG" target="GBR">
      <data key="d0">304006753</data>
    </edge>
    <edge source="HKG" target="TZA">
      <data key="d0">250255</data>
    </edge>
    <edge source="HKG" target="USA">
      <data key="d0">2129401358</data>
    </edge>
    <edge source="HKG" target="URY">
      <data key="d0">2915290</data>
    </edge>
    <edge source="HUN" target="ALB">
      <data key="d0">293134</data>
    </edge>
    <edge source="HUN" target="AZE">
      <data key="d0">100582</data>
    </edge>
    <edge source="HUN" target="ARG">
      <data key="d0">14266</data>
    </edge>
    <edge source="HUN" target="AUS">
      <data key="d0">294037</data>
    </edge>
    <edge source="HUN" target="AUT">
      <data key="d0">10187264</data>
    </edge>
    <edge source="HUN" target="ARM">
      <data key="d0">80414</data>
    </edge>
    <edge source="HUN" target="BEL">
      <data key="d0">9269462</data>
    </edge>
    <edge source="HUN" target="BRA">
      <data key="d0">59213</data>
    </edge>
    <edge source="HUN" target="BGR">
      <data key="d0">2436700</data>
    </edge>
    <edge source="HUN" target="CAN">
      <data key="d0">266559</data>
    </edge>
    <edge source="HUN" target="CHN">
      <data key="d0">994185</data>
    </edge>
    <edge source="HUN" target="HRV">
      <data key="d0">3655817</data>
    </edge>
    <edge source="HUN" target="CZE">
      <data key="d0">27121006</data>
    </edge>
    <edge source="HUN" target="DNK">
      <data key="d0">816148</data>
    </edge>
    <edge source="HUN" target="EST">
      <data key="d0">659944</data>
    </edge>
    <edge source="HUN" target="FIN">
      <data key="d0">78938</data>
    </edge>
    <edge source="HUN" target="FRA">
      <data key="d0">24917936</data>
    </edge>
    <edge source="HUN" target="GEO">
      <data key="d0">21762</data>
    </edge>
    <edge source="HUN" target="DEU">
      <data key="d0">36741448</data>
    </edge>
    <edge source="HUN" target="GRC">
      <data key="d0">3156413</data>
    </edge>
    <edge source="HUN" target="HKG">
      <data key="d0">5105653</data>
    </edge>
    <edge source="HUN" target="IRL">
      <data key="d0">171500</data>
    </edge>
    <edge source="HUN" target="ISR">
      <data key="d0">470697</data>
    </edge>
    <edge source="HUN" target="ITA">
      <data key="d0">9652499</data>
    </edge>
    <edge source="HUN" target="JPN">
      <data key="d0">1320815</data>
    </edge>
    <edge source="HUN" target="KAZ">
      <data key="d0">34489</data>
    </edge>
    <edge source="HUN" target="JOR">
      <data key="d0">48287</data>
    </edge>
    <edge source="HUN" target="KOR">
      <data key="d0">1052315</data>
    </edge>
    <edge source="HUN" target="LBN">
      <data key="d0">89215</data>
    </edge>
    <edge source="HUN" target="LVA">
      <data key="d0">389040</data>
    </edge>
    <edge source="HUN" target="LTU">
      <data key="d0">583694</data>
    </edge>
    <edge source="HUN" target="MYS">
      <data key="d0">421382</data>
    </edge>
    <edge source="HUN" target="MEX">
      <data key="d0">110409</data>
    </edge>
    <edge source="HUN" target="MDA">
      <data key="d0">27644</data>
    </edge>
    <edge source="HUN" target="MAR">
      <data key="d0">78755</data>
    </edge>
    <edge source="HUN" target="NLD">
      <data key="d0">2491469</data>
    </edge>
    <edge source="HUN" target="NOR">
      <data key="d0">533688</data>
    </edge>
    <edge source="HUN" target="PAK">
      <data key="d0">12713</data>
    </edge>
    <edge source="HUN" target="PER">
      <data key="d0">134277</data>
    </edge>
    <edge source="HUN" target="POL">
      <data key="d0">13338294</data>
    </edge>
    <edge source="HUN" target="PRT">
      <data key="d0">5703793</data>
    </edge>
    <edge source="HUN" target="ROU">
      <data key="d0">13162475</data>
    </edge>
    <edge source="HUN" target="RUS">
      <data key="d0">4775037</data>
    </edge>
    <edge source="HUN" target="SAU">
      <data key="d0">126480</data>
    </edge>
    <edge source="HUN" target="SRB">
      <data key="d0">1578415</data>
    </edge>
    <edge source="HUN" target="IND">
      <data key="d0">19492</data>
    </edge>
    <edge source="HUN" target="SGP">
      <data key="d0">1121578</data>
    </edge>
    <edge source="HUN" target="SVK">
      <data key="d0">11493572</data>
    </edge>
    <edge source="HUN" target="VNM">
      <data key="d0">25884</data>
    </edge>
    <edge source="HUN" target="SVN">
      <data key="d0">2578778</data>
    </edge>
    <edge source="HUN" target="ZAF">
      <data key="d0">620429</data>
    </edge>
    <edge source="HUN" target="ESP">
      <data key="d0">5010225</data>
    </edge>
    <edge source="HUN" target="SWE">
      <data key="d0">2004708</data>
    </edge>
    <edge source="HUN" target="CHE">
      <data key="d0">1497084</data>
    </edge>
    <edge source="HUN" target="THA">
      <data key="d0">299127</data>
    </edge>
    <edge source="HUN" target="ARE">
      <data key="d0">494670</data>
    </edge>
    <edge source="HUN" target="TUN">
      <data key="d0">20650</data>
    </edge>
    <edge source="HUN" target="TUR">
      <data key="d0">4915769</data>
    </edge>
    <edge source="HUN" target="UKR">
      <data key="d0">2450703</data>
    </edge>
    <edge source="HUN" target="MKD">
      <data key="d0">350525</data>
    </edge>
    <edge source="HUN" target="EGY">
      <data key="d0">751098</data>
    </edge>
    <edge source="HUN" target="GBR">
      <data key="d0">129214051</data>
    </edge>
    <edge source="HUN" target="USA">
      <data key="d0">45792543</data>
    </edge>
    <edge source="IDN" target="AUS">
      <data key="d0">169624</data>
    </edge>
    <edge source="IDN" target="BEL">
      <data key="d0">28653</data>
    </edge>
    <edge source="IDN" target="BRA">
      <data key="d0">274901</data>
    </edge>
    <edge source="IDN" target="CAN">
      <data key="d0">312682</data>
    </edge>
    <edge source="IDN" target="LKA">
      <data key="d0">13127</data>
    </edge>
    <edge source="IDN" target="CHL">
      <data key="d0">416130</data>
    </edge>
    <edge source="IDN" target="CHN">
      <data key="d0">14440318</data>
    </edge>
    <edge source="IDN" target="COL">
      <data key="d0">815219</data>
    </edge>
    <edge source="IDN" target="CRI">
      <data key="d0">39768</data>
    </edge>
    <edge source="IDN" target="CZE">
      <data key="d0">321648</data>
    </edge>
    <edge source="IDN" target="ECU">
      <data key="d0">123461</data>
    </edge>
    <edge source="IDN" target="FRA">
      <data key="d0">1899730</data>
    </edge>
    <edge source="IDN" target="DEU">
      <data key="d0">1512296</data>
    </edge>
    <edge source="IDN" target="HKG">
      <data key="d0">8586890</data>
    </edge>
    <edge source="IDN" target="HUN">
      <data key="d0">1303259</data>
    </edge>
    <edge source="IDN" target="IRL">
      <data key="d0">357434</data>
    </edge>
    <edge source="IDN" target="ISR">
      <data key="d0">92878</data>
    </edge>
    <edge source="IDN" target="ITA">
      <data key="d0">3421117</data>
    </edge>
    <edge source="IDN" target="JPN">
      <data key="d0">12143498</data>
    </edge>
    <edge source="IDN" target="KAZ">
      <data key="d0">15895</data>
    </edge>
    <edge source="IDN" target="KOR">
      <data key="d0">2895670</data>
    </edge>
    <edge source="IDN" target="LBN">
      <data key="d0">19110</data>
    </edge>
    <edge source="IDN" target="MYS">
      <data key="d0">793695</data>
    </edge>
    <edge source="IDN" target="MUS">
      <data key="d0">28624</data>
    </edge>
    <edge source="IDN" target="MEX">
      <data key="d0">41038</data>
    </edge>
    <edge source="IDN" target="MDA">
      <data key="d0">19462</data>
    </edge>
    <edge source="IDN" target="MAR">
      <data key="d0">291312</data>
    </edge>
    <edge source="IDN" target="MOZ">
      <data key="d0">18221</data>
    </edge>
    <edge source="IDN" target="NLD">
      <data key="d0">3424813</data>
    </edge>
    <edge source="IDN" target="NOR">
      <data key="d0">570457</data>
    </edge>
    <edge source="IDN" target="PAK">
      <data key="d0">40528</data>
    </edge>
    <edge source="IDN" target="PHL">
      <data key="d0">1671875</data>
    </edge>
    <edge source="IDN" target="POL">
      <data key="d0">24864325</data>
    </edge>
    <edge source="IDN" target="PRT">
      <data key="d0">139683</data>
    </edge>
    <edge source="IDN" target="ROU">
      <data key="d0">67467</data>
    </edge>
    <edge source="IDN" target="RUS">
      <data key="d0">164888</data>
    </edge>
    <edge source="IDN" target="IND">
      <data key="d0">1009794</data>
    </edge>
    <edge source="IDN" target="SGP">
      <data key="d0">26161020</data>
    </edge>
    <edge source="IDN" target="VNM">
      <data key="d0">968976</data>
    </edge>
    <edge source="IDN" target="SVN">
      <data key="d0">16283</data>
    </edge>
    <edge source="IDN" target="ZAF">
      <data key="d0">27245</data>
    </edge>
    <edge source="IDN" target="ESP">
      <data key="d0">310420</data>
    </edge>
    <edge source="IDN" target="CHE">
      <data key="d0">49148418</data>
    </edge>
    <edge source="IDN" target="THA">
      <data key="d0">1814758</data>
    </edge>
    <edge source="IDN" target="ARE">
      <data key="d0">57903</data>
    </edge>
    <edge source="IDN" target="UKR">
      <data key="d0">30207</data>
    </edge>
    <edge source="IDN" target="EGY">
      <data key="d0">36131</data>
    </edge>
    <edge source="IDN" target="GBR">
      <data key="d0">1291540</data>
    </edge>
    <edge source="IDN" target="USA">
      <data key="d0">26853801</data>
    </edge>
    <edge source="IRL" target="ALB">
      <data key="d0">44055</data>
    </edge>
    <edge source="IRL" target="DZA">
      <data key="d0">49007</data>
    </edge>
    <edge source="IRL" target="AUS">
      <data key="d0">12410888</data>
    </edge>
    <edge source="IRL" target="AUT">
      <data key="d0">453785</data>
    </edge>
    <edge source="IRL" target="BEL">
      <data key="d0">535147</data>
    </edge>
    <edge source="IRL" target="BRA">
      <data key="d0">5252600</data>
    </edge>
    <edge source="IRL" target="BGR">
      <data key="d0">24191</data>
    </edge>
    <edge source="IRL" target="CAN">
      <data key="d0">3170525</data>
    </edge>
    <edge source="IRL" target="CHN">
      <data key="d0">68446447</data>
    </edge>
    <edge source="IRL" target="COL">
      <data key="d0">784306</data>
    </edge>
    <edge source="IRL" target="HRV">
      <data key="d0">251566</data>
    </edge>
    <edge source="IRL" target="CZE">
      <data key="d0">247751</data>
    </edge>
    <edge source="IRL" target="DNK">
      <data key="d0">210376</data>
    </edge>
    <edge source="IRL" target="FIN">
      <data key="d0">32060</data>
    </edge>
    <edge source="IRL" target="FRA">
      <data key="d0">26255184</data>
    </edge>
    <edge source="IRL" target="DEU">
      <data key="d0">18498039</data>
    </edge>
    <edge source="IRL" target="GHA">
      <data key="d0">39746</data>
    </edge>
    <edge source="IRL" target="GRC">
      <data key="d0">461594</data>
    </edge>
    <edge source="IRL" target="HKG">
      <data key="d0">60920076</data>
    </edge>
    <edge source="IRL" target="HUN">
      <data key="d0">165895</data>
    </edge>
    <edge source="IRL" target="IDN">
      <data key="d0">2996550</data>
    </edge>
    <edge source="IRL" target="ISR">
      <data key="d0">1459074</data>
    </edge>
    <edge source="IRL" target="ITA">
      <data key="d0">6800787</data>
    </edge>
    <edge source="IRL" target="JPN">
      <data key="d0">520092917</data>
    </edge>
    <edge source="IRL" target="KAZ">
      <data key="d0">17406</data>
    </edge>
    <edge source="IRL" target="KOR">
      <data key="d0">76004278</data>
    </edge>
    <edge source="IRL" target="LBN">
      <data key="d0">63233</data>
    </edge>
    <edge source="IRL" target="LTU">
      <data key="d0">20520</data>
    </edge>
    <edge source="IRL" target="MYS">
      <data key="d0">8557815</data>
    </edge>
    <edge source="IRL" target="MEX">
      <data key="d0">166377</data>
    </edge>
    <edge source="IRL" target="MAR">
      <data key="d0">119240</data>
    </edge>
    <edge source="IRL" target="OMN">
      <data key="d0">14228</data>
    </edge>
    <edge source="IRL" target="NLD">
      <data key="d0">37903550</data>
    </edge>
    <edge source="IRL" target="NZL">
      <data key="d0">141055</data>
    </edge>
    <edge source="IRL" target="NOR">
      <data key="d0">664236</data>
    </edge>
    <edge source="IRL" target="PHL">
      <data key="d0">16571</data>
    </edge>
    <edge source="IRL" target="POL">
      <data key="d0">29169225</data>
    </edge>
    <edge source="IRL" target="PRT">
      <data key="d0">12284273</data>
    </edge>
    <edge source="IRL" target="ROU">
      <data key="d0">150642</data>
    </edge>
    <edge source="IRL" target="RUS">
      <data key="d0">49761834</data>
    </edge>
    <edge source="IRL" target="SAU">
      <data key="d0">534847</data>
    </edge>
    <edge source="IRL" target="SRB">
      <data key="d0">75444</data>
    </edge>
    <edge source="IRL" target="IND">
      <data key="d0">2971886</data>
    </edge>
    <edge source="IRL" target="SGP">
      <data key="d0">28278964</data>
    </edge>
    <edge source="IRL" target="SVK">
      <data key="d0">198678</data>
    </edge>
    <edge source="IRL" target="VNM">
      <data key="d0">35286</data>
    </edge>
    <edge source="IRL" target="SVN">
      <data key="d0">22788</data>
    </edge>
    <edge source="IRL" target="ZAF">
      <data key="d0">190917</data>
    </edge>
    <edge source="IRL" target="ESP">
      <data key="d0">5603850</data>
    </edge>
    <edge source="IRL" target="SWE">
      <data key="d0">223115</data>
    </edge>
    <edge source="IRL" target="CHE">
      <data key="d0">2409992</data>
    </edge>
    <edge source="IRL" target="THA">
      <data key="d0">18886902</data>
    </edge>
    <edge source="IRL" target="ARE">
      <data key="d0">7485408</data>
    </edge>
    <edge source="IRL" target="TUR">
      <data key="d0">659399</data>
    </edge>
    <edge source="IRL" target="MKD">
      <data key="d0">35453</data>
    </edge>
    <edge source="IRL" target="EGY">
      <data key="d0">51758</data>
    </edge>
    <edge source="IRL" target="GBR">
      <data key="d0">160634430</data>
    </edge>
    <edge source="IRL" target="USA">
      <data key="d0">166860692</data>
    </edge>
    <edge source="IRL" target="URY">
      <data key="d0">15189</data>
    </edge>
    <edge source="ISR" target="AZE">
      <data key="d0">322000</data>
    </edge>
    <edge source="ISR" target="ARG">
      <data key="d0">293000</data>
    </edge>
    <edge source="ISR" target="AUS">
      <data key="d0">2218000</data>
    </edge>
    <edge source="ISR" target="AUT">
      <data key="d0">720000</data>
    </edge>
    <edge source="ISR" target="BEL">
      <data key="d0">1089000</data>
    </edge>
    <edge source="ISR" target="BOL">
      <data key="d0">36000</data>
    </edge>
    <edge source="ISR" target="BRA">
      <data key="d0">579000</data>
    </edge>
    <edge source="ISR" target="BGR">
      <data key="d0">123000</data>
    </edge>
    <edge source="ISR" target="BLR">
      <data key="d0">12000</data>
    </edge>
    <edge source="ISR" target="CMR">
      <data key="d0">128000</data>
    </edge>
    <edge source="ISR" target="CAN">
      <data key="d0">6195000</data>
    </edge>
    <edge source="ISR" target="LKA">
      <data key="d0">105000</data>
    </edge>
    <edge source="ISR" target="CHL">
      <data key="d0">568000</data>
    </edge>
    <edge source="ISR" target="CHN">
      <data key="d0">7376000</data>
    </edge>
    <edge source="ISR" target="COL">
      <data key="d0">809000</data>
    </edge>
    <edge source="ISR" target="CRI">
      <data key="d0">13000</data>
    </edge>
    <edge source="ISR" target="HRV">
      <data key="d0">27000</data>
    </edge>
    <edge source="ISR" target="CZE">
      <data key="d0">1653000</data>
    </edge>
    <edge source="ISR" target="DNK">
      <data key="d0">710000</data>
    </edge>
    <edge source="ISR" target="ECU">
      <data key="d0">32000</data>
    </edge>
    <edge source="ISR" target="EST">
      <data key="d0">164000</data>
    </edge>
    <edge source="ISR" target="FIN">
      <data key="d0">194000</data>
    </edge>
    <edge source="ISR" target="FRA">
      <data key="d0">11182000</data>
    </edge>
    <edge source="ISR" target="GEO">
      <data key="d0">50000</data>
    </edge>
    <edge source="ISR" target="DEU">
      <data key="d0">17955000</data>
    </edge>
    <edge source="ISR" target="GHA">
      <data key="d0">12000</data>
    </edge>
    <edge source="ISR" target="GRC">
      <data key="d0">487000</data>
    </edge>
    <edge source="ISR" target="GTM">
      <data key="d0">27000</data>
    </edge>
    <edge source="ISR" target="HKG">
      <data key="d0">8599000</data>
    </edge>
    <edge source="ISR" target="HUN">
      <data key="d0">467000</data>
    </edge>
    <edge source="ISR" target="IRL">
      <data key="d0">2382000</data>
    </edge>
    <edge source="ISR" target="ITA">
      <data key="d0">20601000</data>
    </edge>
    <edge source="ISR" target="CIV">
      <data key="d0">19000</data>
    </edge>
    <edge source="ISR" target="JPN">
      <data key="d0">7430000</data>
    </edge>
    <edge source="ISR" target="KOR">
      <data key="d0">11205000</data>
    </edge>
    <edge source="ISR" target="LVA">
      <data key="d0">331000</data>
    </edge>
    <edge source="ISR" target="LTU">
      <data key="d0">263000</data>
    </edge>
    <edge source="ISR" target="MDG">
      <data key="d0">25000</data>
    </edge>
    <edge source="ISR" target="MUS">
      <data key="d0">33000</data>
    </edge>
    <edge source="ISR" target="MEX">
      <data key="d0">459000</data>
    </edge>
    <edge source="ISR" target="MDA">
      <data key="d0">30000</data>
    </edge>
    <edge source="ISR" target="MOZ">
      <data key="d0">23000</data>
    </edge>
    <edge source="ISR" target="NLD">
      <data key="d0">1396000</data>
    </edge>
    <edge source="ISR" target="NZL">
      <data key="d0">108000</data>
    </edge>
    <edge source="ISR" target="NIC">
      <data key="d0">35000</data>
    </edge>
    <edge source="ISR" target="NOR">
      <data key="d0">197000</data>
    </edge>
    <edge source="ISR" target="PAN">
      <data key="d0">21000</data>
    </edge>
    <edge source="ISR" target="PRY">
      <data key="d0">14000</data>
    </edge>
    <edge source="ISR" target="PER">
      <data key="d0">78000</data>
    </edge>
    <edge source="ISR" target="PHL">
      <data key="d0">688000</data>
    </edge>
    <edge source="ISR" target="POL">
      <data key="d0">225000</data>
    </edge>
    <edge source="ISR" target="PRT">
      <data key="d0">8015000</data>
    </edge>
    <edge source="ISR" target="ROU">
      <data key="d0">888000</data>
    </edge>
    <edge source="ISR" target="RUS">
      <data key="d0">2185000</data>
    </edge>
    <edge source="ISR" target="SRB">
      <data key="d0">3602000</data>
    </edge>
    <edge source="ISR" target="IND">
      <data key="d0">30462000</data>
    </edge>
    <edge source="ISR" target="SGP">
      <data key="d0">3051000</data>
    </edge>
    <edge source="ISR" target="SVK">
      <data key="d0">14000</data>
    </edge>
    <edge source="ISR" target="VNM">
      <data key="d0">673000</data>
    </edge>
    <edge source="ISR" target="SVN">
      <data key="d0">327000</data>
    </edge>
    <edge source="ISR" target="ZAF">
      <data key="d0">1058000</data>
    </edge>
    <edge source="ISR" target="ESP">
      <data key="d0">2222000</data>
    </edge>
    <edge source="ISR" target="SWE">
      <data key="d0">1482000</data>
    </edge>
    <edge source="ISR" target="CHE">
      <data key="d0">19963000</data>
    </edge>
    <edge source="ISR" target="THA">
      <data key="d0">1421000</data>
    </edge>
    <edge source="ISR" target="TUR">
      <data key="d0">5274000</data>
    </edge>
    <edge source="ISR" target="UKR">
      <data key="d0">1112000</data>
    </edge>
    <edge source="ISR" target="MKD">
      <data key="d0">114000</data>
    </edge>
    <edge source="ISR" target="GBR">
      <data key="d0">11710000</data>
    </edge>
    <edge source="ISR" target="USA">
      <data key="d0">97856000</data>
    </edge>
    <edge source="ISR" target="BFA">
      <data key="d0">12000</data>
    </edge>
    <edge source="ISR" target="URY">
      <data key="d0">22000</data>
    </edge>
    <edge source="ITA" target="ALB">
      <data key="d0">3047541</data>
    </edge>
    <edge source="ITA" target="DZA">
      <data key="d0">5911326</data>
    </edge>
    <edge source="ITA" target="AZE">
      <data key="d0">3012484</data>
    </edge>
    <edge source="ITA" target="ARG">
      <data key="d0">10402755</data>
    </edge>
    <edge source="ITA" target="AUS">
      <data key="d0">36529614</data>
    </edge>
    <edge source="ITA" target="AUT">
      <data key="d0">51022109</data>
    </edge>
    <edge source="ITA" target="ARM">
      <data key="d0">543994</data>
    </edge>
    <edge source="ITA" target="BEL">
      <data key="d0">53417930</data>
    </edge>
    <edge source="ITA" target="BOL">
      <data key="d0">535990</data>
    </edge>
    <edge source="ITA" target="BWA">
      <data key="d0">193093</data>
    </edge>
    <edge source="ITA" target="BRA">
      <data key="d0">72895161</data>
    </edge>
    <edge source="ITA" target="BGR">
      <data key="d0">15797606</data>
    </edge>
    <edge source="ITA" target="BLR">
      <data key="d0">48143</data>
    </edge>
    <edge source="ITA" target="KHM">
      <data key="d0">282555</data>
    </edge>
    <edge source="ITA" target="CMR">
      <data key="d0">100172</data>
    </edge>
    <edge source="ITA" target="CAN">
      <data key="d0">21535007</data>
    </edge>
    <edge source="ITA" target="LKA">
      <data key="d0">2164011</data>
    </edge>
    <edge source="ITA" target="CHL">
      <data key="d0">19936179</data>
    </edge>
    <edge source="ITA" target="CHN">
      <data key="d0">215807241</data>
    </edge>
    <edge source="ITA" target="COL">
      <data key="d0">9292031</data>
    </edge>
    <edge source="ITA" target="CRI">
      <data key="d0">1743421</data>
    </edge>
    <edge source="ITA" target="HRV">
      <data key="d0">27364117</data>
    </edge>
    <edge source="ITA" target="CZE">
      <data key="d0">30108986</data>
    </edge>
    <edge source="ITA" target="BEN">
      <data key="d0">18436</data>
    </edge>
    <edge source="ITA" target="DNK">
      <data key="d0">12137403</data>
    </edge>
    <edge source="ITA" target="ECU">
      <data key="d0">1783961</data>
    </edge>
    <edge source="ITA" target="SLV">
      <data key="d0">315197</data>
    </edge>
    <edge source="ITA" target="ETH">
      <data key="d0">408115</data>
    </edge>
    <edge source="ITA" target="EST">
      <data key="d0">7978947</data>
    </edge>
    <edge source="ITA" target="FIN">
      <data key="d0">12163407</data>
    </edge>
    <edge source="ITA" target="FRA">
      <data key="d0">668998682</data>
    </edge>
    <edge source="ITA" target="GEO">
      <data key="d0">1597683</data>
    </edge>
    <edge source="ITA" target="PSE">
      <data key="d0">22360</data>
    </edge>
    <edge source="ITA" target="DEU">
      <data key="d0">368629323</data>
    </edge>
    <edge source="ITA" target="GHA">
      <data key="d0">346395</data>
    </edge>
    <edge source="ITA" target="GRC">
      <data key="d0">50826925</data>
    </edge>
    <edge source="ITA" target="GTM">
      <data key="d0">488912</data>
    </edge>
    <edge source="ITA" target="HND">
      <data key="d0">110451</data>
    </edge>
    <edge source="ITA" target="HKG">
      <data key="d0">537537017</data>
    </edge>
    <edge source="ITA" target="HUN">
      <data key="d0">19977698</data>
    </edge>
    <edge source="ITA" target="IDN">
      <data key="d0">1752046</data>
    </edge>
    <edge source="ITA" target="IRL">
      <data key="d0">8424304</data>
    </edge>
    <edge source="ITA" target="ISR">
      <data key="d0">50687238</data>
    </edge>
    <edge source="ITA" target="CIV">
      <data key="d0">172346</data>
    </edge>
    <edge source="ITA" target="JAM">
      <data key="d0">397045</data>
    </edge>
    <edge source="ITA" target="JPN">
      <data key="d0">148250958</data>
    </edge>
    <edge source="ITA" target="KAZ">
      <data key="d0">1603135</data>
    </edge>
    <edge source="ITA" target="JOR">
      <data key="d0">3239065</data>
    </edge>
    <edge source="ITA" target="KOR">
      <data key="d0">88660002</data>
    </edge>
    <edge source="ITA" target="KGZ">
      <data key="d0">30701</data>
    </edge>
    <edge source="ITA" target="LBN">
      <data key="d0">15918783</data>
    </edge>
    <edge source="ITA" target="LVA">
      <data key="d0">5283452</data>
    </edge>
    <edge source="ITA" target="LTU">
      <data key="d0">3801195</data>
    </edge>
    <edge source="ITA" target="MDG">
      <data key="d0">181659</data>
    </edge>
    <edge source="ITA" target="MWI">
      <data key="d0">975533</data>
    </edge>
    <edge source="ITA" target="MYS">
      <data key="d0">4507191</data>
    </edge>
    <edge source="ITA" target="MRT">
      <data key="d0">48266</data>
    </edge>
    <edge source="ITA" target="MUS">
      <data key="d0">915378</data>
    </edge>
    <edge source="ITA" target="MEX">
      <data key="d0">61329337</data>
    </edge>
    <edge source="ITA" target="MDA">
      <data key="d0">1082811</data>
    </edge>
    <edge source="ITA" target="MAR">
      <data key="d0">11563853</data>
    </edge>
    <edge source="ITA" target="MOZ">
      <data key="d0">81390</data>
    </edge>
    <edge source="ITA" target="OMN">
      <data key="d0">8444972</data>
    </edge>
    <edge source="ITA" target="NAM">
      <data key="d0">72097</data>
    </edge>
    <edge source="ITA" target="NLD">
      <data key="d0">131917506</data>
    </edge>
    <edge source="ITA" target="NZL">
      <data key="d0">1091485</data>
    </edge>
    <edge source="ITA" target="NIC">
      <data key="d0">42155</data>
    </edge>
    <edge source="ITA" target="NER">
      <data key="d0">108551</data>
    </edge>
    <edge source="ITA" target="NOR">
      <data key="d0">21499082</data>
    </edge>
    <edge source="ITA" target="PAK">
      <data key="d0">8456918</data>
    </edge>
    <edge source="ITA" target="PAN">
      <data key="d0">7030540</data>
    </edge>
    <edge source="ITA" target="PRY">
      <data key="d0">1311423</data>
    </edge>
    <edge source="ITA" target="PER">
      <data key="d0">6231684</data>
    </edge>
    <edge source="ITA" target="PHL">
      <data key="d0">2573811</data>
    </edge>
    <edge source="ITA" target="POL">
      <data key="d0">51893546</data>
    </edge>
    <edge source="ITA" target="PRT">
      <data key="d0">54312728</data>
    </edge>
    <edge source="ITA" target="ROU">
      <data key="d0">20623146</data>
    </edge>
    <edge source="ITA" target="RUS">
      <data key="d0">39288896</data>
    </edge>
    <edge source="ITA" target="SAU">
      <data key="d0">37400937</data>
    </edge>
    <edge source="ITA" target="SEN">
      <data key="d0">244490</data>
    </edge>
    <edge source="ITA" target="SRB">
      <data key="d0">8291270</data>
    </edge>
    <edge source="ITA" target="IND">
      <data key="d0">23491942</data>
    </edge>
    <edge source="ITA" target="SGP">
      <data key="d0">27470645</data>
    </edge>
    <edge source="ITA" target="SVK">
      <data key="d0">7782228</data>
    </edge>
    <edge source="ITA" target="VNM">
      <data key="d0">3441822</data>
    </edge>
    <edge source="ITA" target="SVN">
      <data key="d0">24776515</data>
    </edge>
    <edge source="ITA" target="ZAF">
      <data key="d0">34068622</data>
    </edge>
    <edge source="ITA" target="ZWE">
      <data key="d0">14654</data>
    </edge>
    <edge source="ITA" target="ESP">
      <data key="d0">299148573</data>
    </edge>
    <edge source="ITA" target="SWE">
      <data key="d0">23380449</data>
    </edge>
    <edge source="ITA" target="CHE">
      <data key="d0">438579018</data>
    </edge>
    <edge source="ITA" target="THA">
      <data key="d0">18752461</data>
    </edge>
    <edge source="ITA" target="TGO">
      <data key="d0">21919</data>
    </edge>
    <edge source="ITA" target="ARE">
      <data key="d0">125237920</data>
    </edge>
    <edge source="ITA" target="TUN">
      <data key="d0">12014529</data>
    </edge>
    <edge source="ITA" target="TUR">
      <data key="d0">87064873</data>
    </edge>
    <edge source="ITA" target="UKR">
      <data key="d0">7701461</data>
    </edge>
    <edge source="ITA" target="MKD">
      <data key="d0">689161</data>
    </edge>
    <edge source="ITA" target="EGY">
      <data key="d0">13986086</data>
    </edge>
    <edge source="ITA" target="GBR">
      <data key="d0">356703734</data>
    </edge>
    <edge source="ITA" target="TZA">
      <data key="d0">29506</data>
    </edge>
    <edge source="ITA" target="USA">
      <data key="d0">1134896943</data>
    </edge>
    <edge source="ITA" target="BFA">
      <data key="d0">16898</data>
    </edge>
    <edge source="ITA" target="URY">
      <data key="d0">4464056</data>
    </edge>
    <edge source="JPN" target="DZA">
      <data key="d0">1255518</data>
    </edge>
    <edge source="JPN" target="AZE">
      <data key="d0">155479</data>
    </edge>
    <edge source="JPN" target="ARG">
      <data key="d0">6767646</data>
    </edge>
    <edge source="JPN" target="AUS">
      <data key="d0">116539670</data>
    </edge>
    <edge source="JPN" target="AUT">
      <data key="d0">10299908</data>
    </edge>
    <edge source="JPN" target="ARM">
      <data key="d0">24254</data>
    </edge>
    <edge source="JPN" target="BEL">
      <data key="d0">92461937</data>
    </edge>
    <edge source="JPN" target="BOL">
      <data key="d0">555507</data>
    </edge>
    <edge source="JPN" target="BRA">
      <data key="d0">29414787</data>
    </edge>
    <edge source="JPN" target="BGR">
      <data key="d0">106252</data>
    </edge>
    <edge source="JPN" target="BLR">
      <data key="d0">237174</data>
    </edge>
    <edge source="JPN" target="KHM">
      <data key="d0">3801342</data>
    </edge>
    <edge source="JPN" target="CAN">
      <data key="d0">75359052</data>
    </edge>
    <edge source="JPN" target="LKA">
      <data key="d0">3980882</data>
    </edge>
    <edge source="JPN" target="CHL">
      <data key="d0">3506959</data>
    </edge>
    <edge source="JPN" target="CHN">
      <data key="d0">2936670730</data>
    </edge>
    <edge source="JPN" target="COL">
      <data key="d0">4554281</data>
    </edge>
    <edge source="JPN" target="CRI">
      <data key="d0">101860</data>
    </edge>
    <edge source="JPN" target="HRV">
      <data key="d0">74715</data>
    </edge>
    <edge source="JPN" target="CZE">
      <data key="d0">16838871</data>
    </edge>
    <edge source="JPN" target="BEN">
      <data key="d0">222772</data>
    </edge>
    <edge source="JPN" target="DNK">
      <data key="d0">19448995</data>
    </edge>
    <edge source="JPN" target="ECU">
      <data key="d0">1853014</data>
    </edge>
    <edge source="JPN" target="SLV">
      <data key="d0">1267369</data>
    </edge>
    <edge source="JPN" target="EST">
      <data key="d0">2238651</data>
    </edge>
    <edge source="JPN" target="FIN">
      <data key="d0">4916860</data>
    </edge>
    <edge source="JPN" target="FRA">
      <data key="d0">216552911</data>
    </edge>
    <edge source="JPN" target="GEO">
      <data key="d0">687451</data>
    </edge>
    <edge source="JPN" target="PSE">
      <data key="d0">10101</data>
    </edge>
    <edge source="JPN" target="DEU">
      <data key="d0">324605797</data>
    </edge>
    <edge source="JPN" target="GHA">
      <data key="d0">124273</data>
    </edge>
    <edge source="JPN" target="GRC">
      <data key="d0">550029</data>
    </edge>
    <edge source="JPN" target="GTM">
      <data key="d0">52588</data>
    </edge>
    <edge source="JPN" target="HND">
      <data key="d0">11427</data>
    </edge>
    <edge source="JPN" target="HKG">
      <data key="d0">1237795021</data>
    </edge>
    <edge source="JPN" target="HUN">
      <data key="d0">5079457</data>
    </edge>
    <edge source="JPN" target="IDN">
      <data key="d0">28751406</data>
    </edge>
    <edge source="JPN" target="IRL">
      <data key="d0">20791521</data>
    </edge>
    <edge source="JPN" target="ISR">
      <data key="d0">45000948</data>
    </edge>
    <edge source="JPN" target="ITA">
      <data key="d0">64563175</data>
    </edge>
    <edge source="JPN" target="CIV">
      <data key="d0">63886</data>
    </edge>
    <edge source="JPN" target="KAZ">
      <data key="d0">317699</data>
    </edge>
    <edge source="JPN" target="JOR">
      <data key="d0">1194367</data>
    </edge>
    <edge source="JPN" target="KOR">
      <data key="d0">1711056965</data>
    </edge>
    <edge source="JPN" target="KGZ">
      <data key="d0">149383</data>
    </edge>
    <edge source="JPN" target="LBN">
      <data key="d0">188251</data>
    </edge>
    <edge source="JPN" target="LVA">
      <data key="d0">536769</data>
    </edge>
    <edge source="JPN" target="LTU">
      <data key="d0">323757</data>
    </edge>
    <edge source="JPN" target="MDG">
      <data key="d0">10663</data>
    </edge>
    <edge source="JPN" target="MYS">
      <data key="d0">71017948</data>
    </edge>
    <edge source="JPN" target="MUS">
      <data key="d0">214825</data>
    </edge>
    <edge source="JPN" target="MEX">
      <data key="d0">16073611</data>
    </edge>
    <edge source="JPN" target="MDA">
      <data key="d0">416704</data>
    </edge>
    <edge source="JPN" target="MAR">
      <data key="d0">46160</data>
    </edge>
    <edge source="JPN" target="MOZ">
      <data key="d0">37044</data>
    </edge>
    <edge source="JPN" target="OMN">
      <data key="d0">3005171</data>
    </edge>
    <edge source="JPN" target="NLD">
      <data key="d0">423300950</data>
    </edge>
    <edge source="JPN" target="NZL">
      <data key="d0">9193249</data>
    </edge>
    <edge source="JPN" target="NOR">
      <data key="d0">12129976</data>
    </edge>
    <edge source="JPN" target="PAK">
      <data key="d0">9535413</data>
    </edge>
    <edge source="JPN" target="PAN">
      <data key="d0">329292</data>
    </edge>
    <edge source="JPN" target="PRY">
      <data key="d0">211483</data>
    </edge>
    <edge source="JPN" target="PER">
      <data key="d0">2295216</data>
    </edge>
    <edge source="JPN" target="PHL">
      <data key="d0">42057490</data>
    </edge>
    <edge source="JPN" target="POL">
      <data key="d0">8965035</data>
    </edge>
    <edge source="JPN" target="PRT">
      <data key="d0">8927392</data>
    </edge>
    <edge source="JPN" target="ROU">
      <data key="d0">423085</data>
    </edge>
    <edge source="JPN" target="RUS">
      <data key="d0">24919318</data>
    </edge>
    <edge source="JPN" target="SAU">
      <data key="d0">19253194</data>
    </edge>
    <edge source="JPN" target="SEN">
      <data key="d0">899302</data>
    </edge>
    <edge source="JPN" target="SRB">
      <data key="d0">90442</data>
    </edge>
    <edge source="JPN" target="IND">
      <data key="d0">73452400</data>
    </edge>
    <edge source="JPN" target="SGP">
      <data key="d0">263734802</data>
    </edge>
    <edge source="JPN" target="SVK">
      <data key="d0">812635</data>
    </edge>
    <edge source="JPN" target="VNM">
      <data key="d0">143624057</data>
    </edge>
    <edge source="JPN" target="SVN">
      <data key="d0">81400</data>
    </edge>
    <edge source="JPN" target="ZAF">
      <data key="d0">3610789</data>
    </edge>
    <edge source="JPN" target="ESP">
      <data key="d0">20180645</data>
    </edge>
    <edge source="JPN" target="SWE">
      <data key="d0">18380697</data>
    </edge>
    <edge source="JPN" target="CHE">
      <data key="d0">19998002</data>
    </edge>
    <edge source="JPN" target="THA">
      <data key="d0">356620377</data>
    </edge>
    <edge source="JPN" target="ARE">
      <data key="d0">49917559</data>
    </edge>
    <edge source="JPN" target="TUN">
      <data key="d0">2082720</data>
    </edge>
    <edge source="JPN" target="TUR">
      <data key="d0">20901751</data>
    </edge>
    <edge source="JPN" target="UGA">
      <data key="d0">107919</data>
    </edge>
    <edge source="JPN" target="UKR">
      <data key="d0">3328643</data>
    </edge>
    <edge source="JPN" target="MKD">
      <data key="d0">148076</data>
    </edge>
    <edge source="JPN" target="EGY">
      <data key="d0">9576537</data>
    </edge>
    <edge source="JPN" target="GBR">
      <data key="d0">323317204</data>
    </edge>
    <edge source="JPN" target="TZA">
      <data key="d0">76869</data>
    </edge>
    <edge source="JPN" target="USA">
      <data key="d0">1687931389</data>
    </edge>
    <edge source="JPN" target="URY">
      <data key="d0">364909</data>
    </edge>
    <edge source="KOR" target="ALB">
      <data key="d0">119045</data>
    </edge>
    <edge source="KOR" target="DZA">
      <data key="d0">566469</data>
    </edge>
    <edge source="KOR" target="AZE">
      <data key="d0">144053</data>
    </edge>
    <edge source="KOR" target="ARG">
      <data key="d0">1185546</data>
    </edge>
    <edge source="KOR" target="AUS">
      <data key="d0">4430340</data>
    </edge>
    <edge source="KOR" target="AUT">
      <data key="d0">5348233</data>
    </edge>
    <edge source="KOR" target="BEL">
      <data key="d0">1531555</data>
    </edge>
    <edge source="KOR" target="BWA">
      <data key="d0">34840</data>
    </edge>
    <edge source="KOR" target="BRA">
      <data key="d0">8019118</data>
    </edge>
    <edge source="KOR" target="BGR">
      <data key="d0">139710</data>
    </edge>
    <edge source="KOR" target="BLR">
      <data key="d0">14386</data>
    </edge>
    <edge source="KOR" target="KHM">
      <data key="d0">1005671</data>
    </edge>
    <edge source="KOR" target="CMR">
      <data key="d0">81722</data>
    </edge>
    <edge source="KOR" target="CAN">
      <data key="d0">10526016</data>
    </edge>
    <edge source="KOR" target="CAF">
      <data key="d0">65678</data>
    </edge>
    <edge source="KOR" target="LKA">
      <data key="d0">151519</data>
    </edge>
    <edge source="KOR" target="CHL">
      <data key="d0">342377</data>
    </edge>
    <edge source="KOR" target="CHN">
      <data key="d0">2401003843</data>
    </edge>
    <edge source="KOR" target="COL">
      <data key="d0">832845</data>
    </edge>
    <edge source="KOR" target="CRI">
      <data key="d0">67764</data>
    </edge>
    <edge source="KOR" target="HRV">
      <data key="d0">107520</data>
    </edge>
    <edge source="KOR" target="CZE">
      <data key="d0">3083107</data>
    </edge>
    <edge source="KOR" target="DNK">
      <data key="d0">2890313</data>
    </edge>
    <edge source="KOR" target="ECU">
      <data key="d0">618388</data>
    </edge>
    <edge source="KOR" target="SLV">
      <data key="d0">18418</data>
    </edge>
    <edge source="KOR" target="ETH">
      <data key="d0">35347</data>
    </edge>
    <edge source="KOR" target="EST">
      <data key="d0">91668</data>
    </edge>
    <edge source="KOR" target="FIN">
      <data key="d0">1695789</data>
    </edge>
    <edge source="KOR" target="FRA">
      <data key="d0">11764104</data>
    </edge>
    <edge source="KOR" target="GEO">
      <data key="d0">29635</data>
    </edge>
    <edge source="KOR" target="GMB">
      <data key="d0">16280</data>
    </edge>
    <edge source="KOR" target="DEU">
      <data key="d0">36926002</data>
    </edge>
    <edge source="KOR" target="GHA">
      <data key="d0">161682</data>
    </edge>
    <edge source="KOR" target="GRC">
      <data key="d0">1576414</data>
    </edge>
    <edge source="KOR" target="GTM">
      <data key="d0">39494</data>
    </edge>
    <edge source="KOR" target="HND">
      <data key="d0">72274</data>
    </edge>
    <edge source="KOR" target="HKG">
      <data key="d0">287645082</data>
    </edge>
    <edge source="KOR" target="HUN">
      <data key="d0">8754659</data>
    </edge>
    <edge source="KOR" target="IDN">
      <data key="d0">5812870</data>
    </edge>
    <edge source="KOR" target="IRL">
      <data key="d0">1351866</data>
    </edge>
    <edge source="KOR" target="ISR">
      <data key="d0">2475933</data>
    </edge>
    <edge source="KOR" target="ITA">
      <data key="d0">13741741</data>
    </edge>
    <edge source="KOR" target="CIV">
      <data key="d0">11556</data>
    </edge>
    <edge source="KOR" target="JAM">
      <data key="d0">45299</data>
    </edge>
    <edge source="KOR" target="JPN">
      <data key="d0">175061597</data>
    </edge>
    <edge source="KOR" target="KAZ">
      <data key="d0">276996</data>
    </edge>
    <edge source="KOR" target="JOR">
      <data key="d0">218359</data>
    </edge>
    <edge source="KOR" target="KGZ">
      <data key="d0">14890</data>
    </edge>
    <edge source="KOR" target="LBN">
      <data key="d0">820517</data>
    </edge>
    <edge source="KOR" target="LVA">
      <data key="d0">21493</data>
    </edge>
    <edge source="KOR" target="LTU">
      <data key="d0">446148</data>
    </edge>
    <edge source="KOR" target="MYS">
      <data key="d0">27333146</data>
    </edge>
    <edge source="KOR" target="MUS">
      <data key="d0">31886</data>
    </edge>
    <edge source="KOR" target="MEX">
      <data key="d0">173586663</data>
    </edge>
    <edge source="KOR" target="MAR">
      <data key="d0">633105</data>
    </edge>
    <edge source="KOR" target="OMN">
      <data key="d0">383647</data>
    </edge>
    <edge source="KOR" target="NAM">
      <data key="d0">28391</data>
    </edge>
    <edge source="KOR" target="NLD">
      <data key="d0">51950066</data>
    </edge>
    <edge source="KOR" target="NZL">
      <data key="d0">848709</data>
    </edge>
    <edge source="KOR" target="NIC">
      <data key="d0">28663</data>
    </edge>
    <edge source="KOR" target="NOR">
      <data key="d0">198845</data>
    </edge>
    <edge source="KOR" target="PAK">
      <data key="d0">881116</data>
    </edge>
    <edge source="KOR" target="PAN">
      <data key="d0">32171</data>
    </edge>
    <edge source="KOR" target="PRY">
      <data key="d0">14029</data>
    </edge>
    <edge source="KOR" target="PER">
      <data key="d0">274786</data>
    </edge>
    <edge source="KOR" target="PHL">
      <data key="d0">121450704</data>
    </edge>
    <edge source="KOR" target="POL">
      <data key="d0">47209139</data>
    </edge>
    <edge source="KOR" target="PRT">
      <data key="d0">356203</data>
    </edge>
    <edge source="KOR" target="ROU">
      <data key="d0">418847</data>
    </edge>
    <edge source="KOR" target="RUS">
      <data key="d0">8001379</data>
    </edge>
    <edge source="KOR" target="SAU">
      <data key="d0">8093437</data>
    </edge>
    <edge source="KOR" target="SRB">
      <data key="d0">164622</data>
    </edge>
    <edge source="KOR" target="IND">
      <data key="d0">6638374</data>
    </edge>
    <edge source="KOR" target="SGP">
      <data key="d0">28708357</data>
    </edge>
    <edge source="KOR" target="SVK">
      <data key="d0">112100011</data>
    </edge>
    <edge source="KOR" target="VNM">
      <data key="d0">442097761</data>
    </edge>
    <edge source="KOR" target="SVN">
      <data key="d0">1828443</data>
    </edge>
    <edge source="KOR" target="ZAF">
      <data key="d0">1702545</data>
    </edge>
    <edge source="KOR" target="ESP">
      <data key="d0">3398002</data>
    </edge>
    <edge source="KOR" target="SWE">
      <data key="d0">2738653</data>
    </edge>
    <edge source="KOR" target="CHE">
      <data key="d0">29435959</data>
    </edge>
    <edge source="KOR" target="THA">
      <data key="d0">50671967</data>
    </edge>
    <edge source="KOR" target="TGO">
      <data key="d0">43735</data>
    </edge>
    <edge source="KOR" target="ARE">
      <data key="d0">5947636</data>
    </edge>
    <edge source="KOR" target="TUN">
      <data key="d0">253179</data>
    </edge>
    <edge source="KOR" target="TUR">
      <data key="d0">13512296</data>
    </edge>
    <edge source="KOR" target="UKR">
      <data key="d0">1572058</data>
    </edge>
    <edge source="KOR" target="EGY">
      <data key="d0">7512674</data>
    </edge>
    <edge source="KOR" target="GBR">
      <data key="d0">20508527</data>
    </edge>
    <edge source="KOR" target="USA">
      <data key="d0">253483109</data>
    </edge>
    <edge source="KOR" target="URY">
      <data key="d0">15749</data>
    </edge>
    <edge source="MDG" target="FRA">
      <data key="d0">9738128</data>
    </edge>
    <edge source="MDG" target="HKG">
      <data key="d0">25443</data>
    </edge>
    <edge source="MDG" target="CHE">
      <data key="d0">3260223</data>
    </edge>
    <edge source="MDG" target="USA">
      <data key="d0">11670</data>
    </edge>
    <edge source="MYS" target="AZE">
      <data key="d0">175219</data>
    </edge>
    <edge source="MYS" target="ARG">
      <data key="d0">90284</data>
    </edge>
    <edge source="MYS" target="AUS">
      <data key="d0">4438626</data>
    </edge>
    <edge source="MYS" target="AUT">
      <data key="d0">655105</data>
    </edge>
    <edge source="MYS" target="BEL">
      <data key="d0">765519</data>
    </edge>
    <edge source="MYS" target="BRA">
      <data key="d0">3948198</data>
    </edge>
    <edge source="MYS" target="BGR">
      <data key="d0">43008</data>
    </edge>
    <edge source="MYS" target="BLR">
      <data key="d0">268627</data>
    </edge>
    <edge source="MYS" target="KHM">
      <data key="d0">58850</data>
    </edge>
    <edge source="MYS" target="CAN">
      <data key="d0">2990625</data>
    </edge>
    <edge source="MYS" target="CAF">
      <data key="d0">33502</data>
    </edge>
    <edge source="MYS" target="LKA">
      <data key="d0">516706</data>
    </edge>
    <edge source="MYS" target="CHL">
      <data key="d0">538952</data>
    </edge>
    <edge source="MYS" target="CHN">
      <data key="d0">58439098</data>
    </edge>
    <edge source="MYS" target="COL">
      <data key="d0">295393</data>
    </edge>
    <edge source="MYS" target="CRI">
      <data key="d0">58487</data>
    </edge>
    <edge source="MYS" target="HRV">
      <data key="d0">90141</data>
    </edge>
    <edge source="MYS" target="CZE">
      <data key="d0">779380</data>
    </edge>
    <edge source="MYS" target="DNK">
      <data key="d0">170488</data>
    </edge>
    <edge source="MYS" target="ECU">
      <data key="d0">56191</data>
    </edge>
    <edge source="MYS" target="EST">
      <data key="d0">553151</data>
    </edge>
    <edge source="MYS" target="FIN">
      <data key="d0">315241</data>
    </edge>
    <edge source="MYS" target="FRA">
      <data key="d0">13224139</data>
    </edge>
    <edge source="MYS" target="GEO">
      <data key="d0">134560</data>
    </edge>
    <edge source="MYS" target="DEU">
      <data key="d0">6662735</data>
    </edge>
    <edge source="MYS" target="GRC">
      <data key="d0">41164</data>
    </edge>
    <edge source="MYS" target="GTM">
      <data key="d0">10433</data>
    </edge>
    <edge source="MYS" target="HKG">
      <data key="d0">55551432</data>
    </edge>
    <edge source="MYS" target="HUN">
      <data key="d0">2267629</data>
    </edge>
    <edge source="MYS" target="IDN">
      <data key="d0">4281879</data>
    </edge>
    <edge source="MYS" target="ITA">
      <data key="d0">8131485</data>
    </edge>
    <edge source="MYS" target="CIV">
      <data key="d0">85930</data>
    </edge>
    <edge source="MYS" target="JPN">
      <data key="d0">159307176</data>
    </edge>
    <edge source="MYS" target="KAZ">
      <data key="d0">135737</data>
    </edge>
    <edge source="MYS" target="JOR">
      <data key="d0">83085</data>
    </edge>
    <edge source="MYS" target="KOR">
      <data key="d0">33228591</data>
    </edge>
    <edge source="MYS" target="LBN">
      <data key="d0">82784</data>
    </edge>
    <edge source="MYS" target="LVA">
      <data key="d0">104771</data>
    </edge>
    <edge source="MYS" target="LTU">
      <data key="d0">26800</data>
    </edge>
    <edge source="MYS" target="MRT">
      <data key="d0">18476</data>
    </edge>
    <edge source="MYS" target="MUS">
      <data key="d0">47329</data>
    </edge>
    <edge source="MYS" target="MEX">
      <data key="d0">675171</data>
    </edge>
    <edge source="MYS" target="MDA">
      <data key="d0">15529</data>
    </edge>
    <edge source="MYS" target="MAR">
      <data key="d0">297119</data>
    </edge>
    <edge source="MYS" target="NLD">
      <data key="d0">20741965</data>
    </edge>
    <edge source="MYS" target="NZL">
      <data key="d0">298685</data>
    </edge>
    <edge source="MYS" target="NOR">
      <data key="d0">192718</data>
    </edge>
    <edge source="MYS" target="PAK">
      <data key="d0">798429</data>
    </edge>
    <edge source="MYS" target="PER">
      <data key="d0">411666</data>
    </edge>
    <edge source="MYS" target="PHL">
      <data key="d0">5181975</data>
    </edge>
    <edge source="MYS" target="POL">
      <data key="d0">559717</data>
    </edge>
    <edge source="MYS" target="PRT">
      <data key="d0">127958</data>
    </edge>
    <edge source="MYS" target="ROU">
      <data key="d0">406925</data>
    </edge>
    <edge source="MYS" target="RUS">
      <data key="d0">1030759</data>
    </edge>
    <edge source="MYS" target="SAU">
      <data key="d0">164416</data>
    </edge>
    <edge source="MYS" target="SEN">
      <data key="d0">154929</data>
    </edge>
    <edge source="MYS" target="SRB">
      <data key="d0">23255</data>
    </edge>
    <edge source="MYS" target="IND">
      <data key="d0">7876822</data>
    </edge>
    <edge source="MYS" target="SGP">
      <data key="d0">318419110</data>
    </edge>
    <edge source="MYS" target="SVK">
      <data key="d0">263526</data>
    </edge>
    <edge source="MYS" target="VNM">
      <data key="d0">9614697</data>
    </edge>
    <edge source="MYS" target="SVN">
      <data key="d0">484557</data>
    </edge>
    <edge source="MYS" target="ZAF">
      <data key="d0">328259</data>
    </edge>
    <edge source="MYS" target="ESP">
      <data key="d0">596549</data>
    </edge>
    <edge source="MYS" target="SWE">
      <data key="d0">809151</data>
    </edge>
    <edge source="MYS" target="CHE">
      <data key="d0">9393227</data>
    </edge>
    <edge source="MYS" target="THA">
      <data key="d0">47395033</data>
    </edge>
    <edge source="MYS" target="ARE">
      <data key="d0">6745978</data>
    </edge>
    <edge source="MYS" target="TUN">
      <data key="d0">82812</data>
    </edge>
    <edge source="MYS" target="TUR">
      <data key="d0">976565</data>
    </edge>
    <edge source="MYS" target="UGA">
      <data key="d0">55453</data>
    </edge>
    <edge source="MYS" target="UKR">
      <data key="d0">134162</data>
    </edge>
    <edge source="MYS" target="EGY">
      <data key="d0">276110</data>
    </edge>
    <edge source="MYS" target="GBR">
      <data key="d0">6254693</data>
    </edge>
    <edge source="MYS" target="TZA">
      <data key="d0">29259</data>
    </edge>
    <edge source="MYS" target="USA">
      <data key="d0">106430226</data>
    </edge>
    <edge source="MYS" target="URY">
      <data key="d0">33178</data>
    </edge>
    <edge source="MUS" target="ARG">
      <data key="d0">318292</data>
    </edge>
    <edge source="MUS" target="AUS">
      <data key="d0">25697</data>
    </edge>
    <edge source="MUS" target="CHN">
      <data key="d0">530881</data>
    </edge>
    <edge source="MUS" target="FRA">
      <data key="d0">8737128</data>
    </edge>
    <edge source="MUS" target="DEU">
      <data key="d0">150185</data>
    </edge>
    <edge source="MUS" target="HKG">
      <data key="d0">2105846</data>
    </edge>
    <edge source="MUS" target="ITA">
      <data key="d0">814050</data>
    </edge>
    <edge source="MUS" target="JPN">
      <data key="d0">21407</data>
    </edge>
    <edge source="MUS" target="MDG">
      <data key="d0">213773</data>
    </edge>
    <edge source="MUS" target="MOZ">
      <data key="d0">89432</data>
    </edge>
    <edge source="MUS" target="NLD">
      <data key="d0">12674</data>
    </edge>
    <edge source="MUS" target="IND">
      <data key="d0">17657</data>
    </edge>
    <edge source="MUS" target="SGP">
      <data key="d0">392889</data>
    </edge>
    <edge source="MUS" target="ZAF">
      <data key="d0">103700</data>
    </edge>
    <edge source="MUS" target="ZWE">
      <data key="d0">16248</data>
    </edge>
    <edge source="MUS" target="SWE">
      <data key="d0">35470</data>
    </edge>
    <edge source="MUS" target="CHE">
      <data key="d0">10296910</data>
    </edge>
    <edge source="MUS" target="ARE">
      <data key="d0">42033</data>
    </edge>
    <edge source="MUS" target="GBR">
      <data key="d0">17128</data>
    </edge>
    <edge source="MUS" target="USA">
      <data key="d0">4950321</data>
    </edge>
    <edge source="OMN" target="DNK">
      <data key="d0">68310</data>
    </edge>
    <edge source="OMN" target="DEU">
      <data key="d0">10549</data>
    </edge>
    <edge source="OMN" target="HKG">
      <data key="d0">11661033</data>
    </edge>
    <edge source="OMN" target="NZL">
      <data key="d0">32148</data>
    </edge>
    <edge source="OMN" target="PAK">
      <data key="d0">78297</data>
    </edge>
    <edge source="OMN" target="SAU">
      <data key="d0">1195733</data>
    </edge>
    <edge source="OMN" target="IND">
      <data key="d0">13776</data>
    </edge>
    <edge source="OMN" target="SGP">
      <data key="d0">439299</data>
    </edge>
    <edge source="OMN" target="VNM">
      <data key="d0">161858</data>
    </edge>
    <edge source="OMN" target="CHE">
      <data key="d0">106919</data>
    </edge>
    <edge source="OMN" target="ARE">
      <data key="d0">1544186</data>
    </edge>
    <edge source="OMN" target="GBR">
      <data key="d0">68479</data>
    </edge>
    <edge source="OMN" target="TZA">
      <data key="d0">165031</data>
    </edge>
    <edge source="OMN" target="USA">
      <data key="d0">404151</data>
    </edge>
    <edge source="NLD" target="ALB">
      <data key="d0">383580</data>
    </edge>
    <edge source="NLD" target="DZA">
      <data key="d0">1680943</data>
    </edge>
    <edge source="NLD" target="AZE">
      <data key="d0">57545</data>
    </edge>
    <edge source="NLD" target="ARG">
      <data key="d0">321896</data>
    </edge>
    <edge source="NLD" target="AUS">
      <data key="d0">11681840</data>
    </edge>
    <edge source="NLD" target="AUT">
      <data key="d0">37727682</data>
    </edge>
    <edge source="NLD" target="ARM">
      <data key="d0">72556</data>
    </edge>
    <edge source="NLD" target="BEL">
      <data key="d0">279931429</data>
    </edge>
    <edge source="NLD" target="BOL">
      <data key="d0">16957</data>
    </edge>
    <edge source="NLD" target="BRA">
      <data key="d0">2095387</data>
    </edge>
    <edge source="NLD" target="BGR">
      <data key="d0">5721557</data>
    </edge>
    <edge source="NLD" target="BLR">
      <data key="d0">293738</data>
    </edge>
    <edge source="NLD" target="CMR">
      <data key="d0">145891</data>
    </edge>
    <edge source="NLD" target="CAN">
      <data key="d0">3077537</data>
    </edge>
    <edge source="NLD" target="CAF">
      <data key="d0">12239</data>
    </edge>
    <edge source="NLD" target="LKA">
      <data key="d0">159953</data>
    </edge>
    <edge source="NLD" target="CHL">
      <data key="d0">2360741</data>
    </edge>
    <edge source="NLD" target="CHN">
      <data key="d0">32922586</data>
    </edge>
    <edge source="NLD" target="COL">
      <data key="d0">1309657</data>
    </edge>
    <edge source="NLD" target="HRV">
      <data key="d0">3074804</data>
    </edge>
    <edge source="NLD" target="CZE">
      <data key="d0">71042011</data>
    </edge>
    <edge source="NLD" target="BEN">
      <data key="d0">727910</data>
    </edge>
    <edge source="NLD" target="DNK">
      <data key="d0">49820519</data>
    </edge>
    <edge source="NLD" target="ETH">
      <data key="d0">271675</data>
    </edge>
    <edge source="NLD" target="EST">
      <data key="d0">5429395</data>
    </edge>
    <edge source="NLD" target="FIN">
      <data key="d0">28502327</data>
    </edge>
    <edge source="NLD" target="FRA">
      <data key="d0">383255943</data>
    </edge>
    <edge source="NLD" target="GEO">
      <data key="d0">292539</data>
    </edge>
    <edge source="NLD" target="GMB">
      <data key="d0">10141</data>
    </edge>
    <edge source="NLD" target="PSE">
      <data key="d0">20349</data>
    </edge>
    <edge source="NLD" target="DEU">
      <data key="d0">636285949</data>
    </edge>
    <edge source="NLD" target="GHA">
      <data key="d0">620164</data>
    </edge>
    <edge source="NLD" target="GRC">
      <data key="d0">16470493</data>
    </edge>
    <edge source="NLD" target="HKG">
      <data key="d0">34445874</data>
    </edge>
    <edge source="NLD" target="HUN">
      <data key="d0">46451971</data>
    </edge>
    <edge source="NLD" target="IDN">
      <data key="d0">108926</data>
    </edge>
    <edge source="NLD" target="IRL">
      <data key="d0">17031451</data>
    </edge>
    <edge source="NLD" target="ISR">
      <data key="d0">20448694</data>
    </edge>
    <edge source="NLD" target="ITA">
      <data key="d0">210098331</data>
    </edge>
    <edge source="NLD" target="CIV">
      <data key="d0">94923</data>
    </edge>
    <edge source="NLD" target="JPN">
      <data key="d0">19214571</data>
    </edge>
    <edge source="NLD" target="KAZ">
      <data key="d0">718706</data>
    </edge>
    <edge source="NLD" target="JOR">
      <data key="d0">509221</data>
    </edge>
    <edge source="NLD" target="KOR">
      <data key="d0">46313371</data>
    </edge>
    <edge source="NLD" target="LBN">
      <data key="d0">1385508</data>
    </edge>
    <edge source="NLD" target="LVA">
      <data key="d0">3135420</data>
    </edge>
    <edge source="NLD" target="LTU">
      <data key="d0">9323167</data>
    </edge>
    <edge source="NLD" target="MDG">
      <data key="d0">265440</data>
    </edge>
    <edge source="NLD" target="MWI">
      <data key="d0">93331</data>
    </edge>
    <edge source="NLD" target="MYS">
      <data key="d0">3613928</data>
    </edge>
    <edge source="NLD" target="MRT">
      <data key="d0">44125</data>
    </edge>
    <edge source="NLD" target="MUS">
      <data key="d0">340694</data>
    </edge>
    <edge source="NLD" target="MEX">
      <data key="d0">2292208</data>
    </edge>
    <edge source="NLD" target="MDA">
      <data key="d0">53824</data>
    </edge>
    <edge source="NLD" target="MAR">
      <data key="d0">2095879</data>
    </edge>
    <edge source="NLD" target="MOZ">
      <data key="d0">123651</data>
    </edge>
    <edge source="NLD" target="OMN">
      <data key="d0">1213555</data>
    </edge>
    <edge source="NLD" target="NAM">
      <data key="d0">16626</data>
    </edge>
    <edge source="NLD" target="NZL">
      <data key="d0">3580801</data>
    </edge>
    <edge source="NLD" target="NIC">
      <data key="d0">134149</data>
    </edge>
    <edge source="NLD" target="NER">
      <data key="d0">12217</data>
    </edge>
    <edge source="NLD" target="NOR">
      <data key="d0">11186914</data>
    </edge>
    <edge source="NLD" target="PAK">
      <data key="d0">408345</data>
    </edge>
    <edge source="NLD" target="PAN">
      <data key="d0">206659</data>
    </edge>
    <edge source="NLD" target="PRY">
      <data key="d0">11603</data>
    </edge>
    <edge source="NLD" target="PER">
      <data key="d0">271688</data>
    </edge>
    <edge source="NLD" target="PHL">
      <data key="d0">1150295</data>
    </edge>
    <edge source="NLD" target="POL">
      <data key="d0">79683994</data>
    </edge>
    <edge source="NLD" target="PRT">
      <data key="d0">30950308</data>
    </edge>
    <edge source="NLD" target="ROU">
      <data key="d0">16714376</data>
    </edge>
    <edge source="NLD" target="RUS">
      <data key="d0">33144665</data>
    </edge>
    <edge source="NLD" target="SAU">
      <data key="d0">5095501</data>
    </edge>
    <edge source="NLD" target="SEN">
      <data key="d0">61537</data>
    </edge>
    <edge source="NLD" target="SRB">
      <data key="d0">1152793</data>
    </edge>
    <edge source="NLD" target="IND">
      <data key="d0">10032068</data>
    </edge>
    <edge source="NLD" target="SGP">
      <data key="d0">19905389</data>
    </edge>
    <edge source="NLD" target="SVK">
      <data key="d0">8954349</data>
    </edge>
    <edge source="NLD" target="VNM">
      <data key="d0">222556</data>
    </edge>
    <edge source="NLD" target="SVN">
      <data key="d0">5677528</data>
    </edge>
    <edge source="NLD" target="ZAF">
      <data key="d0">24454284</data>
    </edge>
    <edge source="NLD" target="ZWE">
      <data key="d0">69283</data>
    </edge>
    <edge source="NLD" target="ESP">
      <data key="d0">152121843</data>
    </edge>
    <edge source="NLD" target="SWE">
      <data key="d0">65508124</data>
    </edge>
    <edge source="NLD" target="CHE">
      <data key="d0">41036145</data>
    </edge>
    <edge source="NLD" target="THA">
      <data key="d0">3832134</data>
    </edge>
    <edge source="NLD" target="ARE">
      <data key="d0">19183391</data>
    </edge>
    <edge source="NLD" target="TUN">
      <data key="d0">2433945</data>
    </edge>
    <edge source="NLD" target="TUR">
      <data key="d0">40108152</data>
    </edge>
    <edge source="NLD" target="UGA">
      <data key="d0">133318</data>
    </edge>
    <edge source="NLD" target="UKR">
      <data key="d0">1354453</data>
    </edge>
    <edge source="NLD" target="MKD">
      <data key="d0">284787</data>
    </edge>
    <edge source="NLD" target="EGY">
      <data key="d0">5329424</data>
    </edge>
    <edge source="NLD" target="GBR">
      <data key="d0">434409700</data>
    </edge>
    <edge source="NLD" target="TZA">
      <data key="d0">222050</data>
    </edge>
    <edge source="NLD" target="USA">
      <data key="d0">136002794</data>
    </edge>
    <edge source="NLD" target="BFA">
      <data key="d0">27386</data>
    </edge>
    <edge source="NLD" target="URY">
      <data key="d0">272331</data>
    </edge>
    <edge source="NZL" target="AUS">
      <data key="d0">14352291</data>
    </edge>
    <edge source="NZL" target="AUT">
      <data key="d0">177511</data>
    </edge>
    <edge source="NZL" target="BEL">
      <data key="d0">327732</data>
    </edge>
    <edge source="NZL" target="CAN">
      <data key="d0">124103</data>
    </edge>
    <edge source="NZL" target="CHN">
      <data key="d0">925812</data>
    </edge>
    <edge source="NZL" target="DNK">
      <data key="d0">16969</data>
    </edge>
    <edge source="NZL" target="FRA">
      <data key="d0">290141</data>
    </edge>
    <edge source="NZL" target="DEU">
      <data key="d0">725782</data>
    </edge>
    <edge source="NZL" target="GHA">
      <data key="d0">28834</data>
    </edge>
    <edge source="NZL" target="HKG">
      <data key="d0">3682622</data>
    </edge>
    <edge source="NZL" target="HUN">
      <data key="d0">39743</data>
    </edge>
    <edge source="NZL" target="ITA">
      <data key="d0">11167</data>
    </edge>
    <edge source="NZL" target="JPN">
      <data key="d0">157713</data>
    </edge>
    <edge source="NZL" target="MYS">
      <data key="d0">36051</data>
    </edge>
    <edge source="NZL" target="MEX">
      <data key="d0">31619</data>
    </edge>
    <edge source="NZL" target="NLD">
      <data key="d0">250211</data>
    </edge>
    <edge source="NZL" target="NOR">
      <data key="d0">15447</data>
    </edge>
    <edge source="NZL" target="IND">
      <data key="d0">30287</data>
    </edge>
    <edge source="NZL" target="SGP">
      <data key="d0">534018</data>
    </edge>
    <edge source="NZL" target="VNM">
      <data key="d0">29770</data>
    </edge>
    <edge source="NZL" target="ZAF">
      <data key="d0">1073137</data>
    </edge>
    <edge source="NZL" target="CHE">
      <data key="d0">410177</data>
    </edge>
    <edge source="NZL" target="THA">
      <data key="d0">338096</data>
    </edge>
    <edge source="NZL" target="ARE">
      <data key="d0">401535</data>
    </edge>
    <edge source="NZL" target="GBR">
      <data key="d0">803081</data>
    </edge>
    <edge source="NZL" target="USA">
      <data key="d0">3974493</data>
    </edge>
    <edge source="NOR" target="AUS">
      <data key="d0">79027</data>
    </edge>
    <edge source="NOR" target="AUT">
      <data key="d0">224232</data>
    </edge>
    <edge source="NOR" target="BEL">
      <data key="d0">759201</data>
    </edge>
    <edge source="NOR" target="BRA">
      <data key="d0">13190</data>
    </edge>
    <edge source="NOR" target="CAN">
      <data key="d0">754775</data>
    </edge>
    <edge source="NOR" target="CHL">
      <data key="d0">44319</data>
    </edge>
    <edge source="NOR" target="CHN">
      <data key="d0">269029</data>
    </edge>
    <edge source="NOR" target="COL">
      <data key="d0">27363</data>
    </edge>
    <edge source="NOR" target="HRV">
      <data key="d0">45745</data>
    </edge>
    <edge source="NOR" target="CZE">
      <data key="d0">197483</data>
    </edge>
    <edge source="NOR" target="DNK">
      <data key="d0">1487021</data>
    </edge>
    <edge source="NOR" target="EST">
      <data key="d0">149284</data>
    </edge>
    <edge source="NOR" target="FIN">
      <data key="d0">412266</data>
    </edge>
    <edge source="NOR" target="FRA">
      <data key="d0">340956</data>
    </edge>
    <edge source="NOR" target="DEU">
      <data key="d0">1129526</data>
    </edge>
    <edge source="NOR" target="HKG">
      <data key="d0">3190089</data>
    </edge>
    <edge source="NOR" target="IDN">
      <data key="d0">14269</data>
    </edge>
    <edge source="NOR" target="IRL">
      <data key="d0">92550</data>
    </edge>
    <edge source="NOR" target="ITA">
      <data key="d0">1687076</data>
    </edge>
    <edge source="NOR" target="JPN">
      <data key="d0">290757</data>
    </edge>
    <edge source="NOR" target="KOR">
      <data key="d0">1334641</data>
    </edge>
    <edge source="NOR" target="LTU">
      <data key="d0">56515</data>
    </edge>
    <edge source="NOR" target="MYS">
      <data key="d0">10004</data>
    </edge>
    <edge source="NOR" target="MRT">
      <data key="d0">17564</data>
    </edge>
    <edge source="NOR" target="MEX">
      <data key="d0">112594</data>
    </edge>
    <edge source="NOR" target="NLD">
      <data key="d0">956664</data>
    </edge>
    <edge source="NOR" target="PAK">
      <data key="d0">88430</data>
    </edge>
    <edge source="NOR" target="POL">
      <data key="d0">100317</data>
    </edge>
    <edge source="NOR" target="PRT">
      <data key="d0">40812</data>
    </edge>
    <edge source="NOR" target="RUS">
      <data key="d0">143651</data>
    </edge>
    <edge source="NOR" target="SAU">
      <data key="d0">101659</data>
    </edge>
    <edge source="NOR" target="IND">
      <data key="d0">397927</data>
    </edge>
    <edge source="NOR" target="SGP">
      <data key="d0">129266</data>
    </edge>
    <edge source="NOR" target="SVK">
      <data key="d0">37960</data>
    </edge>
    <edge source="NOR" target="VNM">
      <data key="d0">187592</data>
    </edge>
    <edge source="NOR" target="ESP">
      <data key="d0">45323</data>
    </edge>
    <edge source="NOR" target="SWE">
      <data key="d0">11676589</data>
    </edge>
    <edge source="NOR" target="CHE">
      <data key="d0">1126608</data>
    </edge>
    <edge source="NOR" target="THA">
      <data key="d0">10024</data>
    </edge>
    <edge source="NOR" target="ARE">
      <data key="d0">251815</data>
    </edge>
    <edge source="NOR" target="TUR">
      <data key="d0">99578</data>
    </edge>
    <edge source="NOR" target="UKR">
      <data key="d0">43645</data>
    </edge>
    <edge source="NOR" target="GBR">
      <data key="d0">951534</data>
    </edge>
    <edge source="NOR" target="USA">
      <data key="d0">3623841</data>
    </edge>
    <edge source="PHL" target="AZE">
      <data key="d0">65670</data>
    </edge>
    <edge source="PHL" target="ARG">
      <data key="d0">2312418</data>
    </edge>
    <edge source="PHL" target="AUS">
      <data key="d0">21874449</data>
    </edge>
    <edge source="PHL" target="AUT">
      <data key="d0">540532</data>
    </edge>
    <edge source="PHL" target="ARM">
      <data key="d0">55044</data>
    </edge>
    <edge source="PHL" target="BEL">
      <data key="d0">50229</data>
    </edge>
    <edge source="PHL" target="BRA">
      <data key="d0">4346831</data>
    </edge>
    <edge source="PHL" target="KHM">
      <data key="d0">39769</data>
    </edge>
    <edge source="PHL" target="CAN">
      <data key="d0">4709795</data>
    </edge>
    <edge source="PHL" target="CHL">
      <data key="d0">2390080</data>
    </edge>
    <edge source="PHL" target="CHN">
      <data key="d0">122382209</data>
    </edge>
    <edge source="PHL" target="COL">
      <data key="d0">60310</data>
    </edge>
    <edge source="PHL" target="CRI">
      <data key="d0">61357</data>
    </edge>
    <edge source="PHL" target="HRV">
      <data key="d0">130620</data>
    </edge>
    <edge source="PHL" target="CZE">
      <data key="d0">141304</data>
    </edge>
    <edge source="PHL" target="DNK">
      <data key="d0">8258943</data>
    </edge>
    <edge source="PHL" target="ETH">
      <data key="d0">12327</data>
    </edge>
    <edge source="PHL" target="FIN">
      <data key="d0">13731</data>
    </edge>
    <edge source="PHL" target="FRA">
      <data key="d0">24688360</data>
    </edge>
    <edge source="PHL" target="GEO">
      <data key="d0">40612</data>
    </edge>
    <edge source="PHL" target="DEU">
      <data key="d0">149833074</data>
    </edge>
    <edge source="PHL" target="GRC">
      <data key="d0">22998</data>
    </edge>
    <edge source="PHL" target="GTM">
      <data key="d0">209193</data>
    </edge>
    <edge source="PHL" target="HKG">
      <data key="d0">70244321</data>
    </edge>
    <edge source="PHL" target="HUN">
      <data key="d0">780661</data>
    </edge>
    <edge source="PHL" target="IDN">
      <data key="d0">17749679</data>
    </edge>
    <edge source="PHL" target="IRL">
      <data key="d0">4185794</data>
    </edge>
    <edge source="PHL" target="ISR">
      <data key="d0">330037</data>
    </edge>
    <edge source="PHL" target="ITA">
      <data key="d0">1711698</data>
    </edge>
    <edge source="PHL" target="JPN">
      <data key="d0">179982079</data>
    </edge>
    <edge source="PHL" target="KOR">
      <data key="d0">32994585</data>
    </edge>
    <edge source="PHL" target="LBN">
      <data key="d0">72370</data>
    </edge>
    <edge source="PHL" target="LTU">
      <data key="d0">99061</data>
    </edge>
    <edge source="PHL" target="MYS">
      <data key="d0">7447586</data>
    </edge>
    <edge source="PHL" target="MEX">
      <data key="d0">13634290</data>
    </edge>
    <edge source="PHL" target="NLD">
      <data key="d0">33874469</data>
    </edge>
    <edge source="PHL" target="NZL">
      <data key="d0">412781</data>
    </edge>
    <edge source="PHL" target="NOR">
      <data key="d0">12944</data>
    </edge>
    <edge source="PHL" target="PAK">
      <data key="d0">203977</data>
    </edge>
    <edge source="PHL" target="PAN">
      <data key="d0">110115</data>
    </edge>
    <edge source="PHL" target="PER">
      <data key="d0">246218</data>
    </edge>
    <edge source="PHL" target="POL">
      <data key="d0">115239</data>
    </edge>
    <edge source="PHL" target="PRT">
      <data key="d0">760808</data>
    </edge>
    <edge source="PHL" target="ROU">
      <data key="d0">724481</data>
    </edge>
    <edge source="PHL" target="RUS">
      <data key="d0">1700716</data>
    </edge>
    <edge source="PHL" target="SAU">
      <data key="d0">402690</data>
    </edge>
    <edge source="PHL" target="SRB">
      <data key="d0">88860</data>
    </edge>
    <edge source="PHL" target="IND">
      <data key="d0">26491312</data>
    </edge>
    <edge source="PHL" target="SGP">
      <data key="d0">16447826</data>
    </edge>
    <edge source="PHL" target="VNM">
      <data key="d0">63338925</data>
    </edge>
    <edge source="PHL" target="SVN">
      <data key="d0">76737</data>
    </edge>
    <edge source="PHL" target="ZAF">
      <data key="d0">2496395</data>
    </edge>
    <edge source="PHL" target="ESP">
      <data key="d0">2465264</data>
    </edge>
    <edge source="PHL" target="SWE">
      <data key="d0">86911</data>
    </edge>
    <edge source="PHL" target="CHE">
      <data key="d0">6437963</data>
    </edge>
    <edge source="PHL" target="THA">
      <data key="d0">33645763</data>
    </edge>
    <edge source="PHL" target="ARE">
      <data key="d0">17255378</data>
    </edge>
    <edge source="PHL" target="TUR">
      <data key="d0">1587923</data>
    </edge>
    <edge source="PHL" target="UGA">
      <data key="d0">30393</data>
    </edge>
    <edge source="PHL" target="UKR">
      <data key="d0">338912</data>
    </edge>
    <edge source="PHL" target="EGY">
      <data key="d0">34868</data>
    </edge>
    <edge source="PHL" target="GBR">
      <data key="d0">32207548</data>
    </edge>
    <edge source="PHL" target="USA">
      <data key="d0">371064592</data>
    </edge>
    <edge source="PHL" target="URY">
      <data key="d0">142684</data>
    </edge>
    <edge source="POL" target="ALB">
      <data key="d0">17892</data>
    </edge>
    <edge source="POL" target="DZA">
      <data key="d0">33609</data>
    </edge>
    <edge source="POL" target="AZE">
      <data key="d0">68934</data>
    </edge>
    <edge source="POL" target="AUS">
      <data key="d0">155899</data>
    </edge>
    <edge source="POL" target="AUT">
      <data key="d0">8200874</data>
    </edge>
    <edge source="POL" target="ARM">
      <data key="d0">33564</data>
    </edge>
    <edge source="POL" target="BEL">
      <data key="d0">1871494</data>
    </edge>
    <edge source="POL" target="BOL">
      <data key="d0">25416</data>
    </edge>
    <edge source="POL" target="BRA">
      <data key="d0">113078</data>
    </edge>
    <edge source="POL" target="BGR">
      <data key="d0">1376570</data>
    </edge>
    <edge source="POL" target="BLR">
      <data key="d0">1711927</data>
    </edge>
    <edge source="POL" target="CAN">
      <data key="d0">699537</data>
    </edge>
    <edge source="POL" target="CHL">
      <data key="d0">69547</data>
    </edge>
    <edge source="POL" target="CHN">
      <data key="d0">1253755</data>
    </edge>
    <edge source="POL" target="COL">
      <data key="d0">50632</data>
    </edge>
    <edge source="POL" target="CRI">
      <data key="d0">10498</data>
    </edge>
    <edge source="POL" target="HRV">
      <data key="d0">2850987</data>
    </edge>
    <edge source="POL" target="CZE">
      <data key="d0">23985208</data>
    </edge>
    <edge source="POL" target="DNK">
      <data key="d0">2844579</data>
    </edge>
    <edge source="POL" target="EST">
      <data key="d0">4617495</data>
    </edge>
    <edge source="POL" target="FIN">
      <data key="d0">2733674</data>
    </edge>
    <edge source="POL" target="FRA">
      <data key="d0">34444685</data>
    </edge>
    <edge source="POL" target="GEO">
      <data key="d0">331544</data>
    </edge>
    <edge source="POL" target="DEU">
      <data key="d0">131096896</data>
    </edge>
    <edge source="POL" target="GHA">
      <data key="d0">21029</data>
    </edge>
    <edge source="POL" target="GRC">
      <data key="d0">1062536</data>
    </edge>
    <edge source="POL" target="HKG">
      <data key="d0">2490919</data>
    </edge>
    <edge source="POL" target="HUN">
      <data key="d0">11367518</data>
    </edge>
    <edge source="POL" target="IRL">
      <data key="d0">356363</data>
    </edge>
    <edge source="POL" target="ISR">
      <data key="d0">115518</data>
    </edge>
    <edge source="POL" target="ITA">
      <data key="d0">25003736</data>
    </edge>
    <edge source="POL" target="JPN">
      <data key="d0">1169923</data>
    </edge>
    <edge source="POL" target="KAZ">
      <data key="d0">293530</data>
    </edge>
    <edge source="POL" target="JOR">
      <data key="d0">12007</data>
    </edge>
    <edge source="POL" target="KOR">
      <data key="d0">678568</data>
    </edge>
    <edge source="POL" target="LBN">
      <data key="d0">123915</data>
    </edge>
    <edge source="POL" target="LVA">
      <data key="d0">3441049</data>
    </edge>
    <edge source="POL" target="LTU">
      <data key="d0">9327640</data>
    </edge>
    <edge source="POL" target="MYS">
      <data key="d0">63179</data>
    </edge>
    <edge source="POL" target="MEX">
      <data key="d0">77036</data>
    </edge>
    <edge source="POL" target="MDA">
      <data key="d0">241285</data>
    </edge>
    <edge source="POL" target="MAR">
      <data key="d0">402840</data>
    </edge>
    <edge source="POL" target="OMN">
      <data key="d0">20262</data>
    </edge>
    <edge source="POL" target="NLD">
      <data key="d0">9727377</data>
    </edge>
    <edge source="POL" target="NZL">
      <data key="d0">34115</data>
    </edge>
    <edge source="POL" target="NOR">
      <data key="d0">4141138</data>
    </edge>
    <edge source="POL" target="PAK">
      <data key="d0">14454</data>
    </edge>
    <edge source="POL" target="PAN">
      <data key="d0">47465</data>
    </edge>
    <edge source="POL" target="PER">
      <data key="d0">120942</data>
    </edge>
    <edge source="POL" target="PRT">
      <data key="d0">3800964</data>
    </edge>
    <edge source="POL" target="ROU">
      <data key="d0">8463272</data>
    </edge>
    <edge source="POL" target="RUS">
      <data key="d0">3297967</data>
    </edge>
    <edge source="POL" target="SAU">
      <data key="d0">687775</data>
    </edge>
    <edge source="POL" target="SRB">
      <data key="d0">1155869</data>
    </edge>
    <edge source="POL" target="IND">
      <data key="d0">246229</data>
    </edge>
    <edge source="POL" target="SGP">
      <data key="d0">157630</data>
    </edge>
    <edge source="POL" target="SVK">
      <data key="d0">21253879</data>
    </edge>
    <edge source="POL" target="VNM">
      <data key="d0">78452</data>
    </edge>
    <edge source="POL" target="SVN">
      <data key="d0">2879911</data>
    </edge>
    <edge source="POL" target="ZAF">
      <data key="d0">75115</data>
    </edge>
    <edge source="POL" target="ESP">
      <data key="d0">14983103</data>
    </edge>
    <edge source="POL" target="SWE">
      <data key="d0">6897442</data>
    </edge>
    <edge source="POL" target="CHE">
      <data key="d0">10058407</data>
    </edge>
    <edge source="POL" target="THA">
      <data key="d0">217822</data>
    </edge>
    <edge source="POL" target="ARE">
      <data key="d0">195173</data>
    </edge>
    <edge source="POL" target="TUN">
      <data key="d0">206050</data>
    </edge>
    <edge source="POL" target="TUR">
      <data key="d0">8064370</data>
    </edge>
    <edge source="POL" target="UKR">
      <data key="d0">6571298</data>
    </edge>
    <edge source="POL" target="MKD">
      <data key="d0">134030</data>
    </edge>
    <edge source="POL" target="EGY">
      <data key="d0">75391</data>
    </edge>
    <edge source="POL" target="GBR">
      <data key="d0">31569303</data>
    </edge>
    <edge source="POL" target="USA">
      <data key="d0">4140887</data>
    </edge>
    <edge source="PRT" target="DZA">
      <data key="d0">88543</data>
    </edge>
    <edge source="PRT" target="AZE">
      <data key="d0">24847</data>
    </edge>
    <edge source="PRT" target="AUS">
      <data key="d0">162634</data>
    </edge>
    <edge source="PRT" target="AUT">
      <data key="d0">862013</data>
    </edge>
    <edge source="PRT" target="BEL">
      <data key="d0">1489975</data>
    </edge>
    <edge source="PRT" target="BRA">
      <data key="d0">553980</data>
    </edge>
    <edge source="PRT" target="BGR">
      <data key="d0">1063477</data>
    </edge>
    <edge source="PRT" target="KHM">
      <data key="d0">14010</data>
    </edge>
    <edge source="PRT" target="CAN">
      <data key="d0">39598</data>
    </edge>
    <edge source="PRT" target="CHL">
      <data key="d0">67902</data>
    </edge>
    <edge source="PRT" target="CHN">
      <data key="d0">1666784</data>
    </edge>
    <edge source="PRT" target="COL">
      <data key="d0">10176</data>
    </edge>
    <edge source="PRT" target="HRV">
      <data key="d0">50335</data>
    </edge>
    <edge source="PRT" target="CZE">
      <data key="d0">181963</data>
    </edge>
    <edge source="PRT" target="DNK">
      <data key="d0">577713</data>
    </edge>
    <edge source="PRT" target="EST">
      <data key="d0">19332</data>
    </edge>
    <edge source="PRT" target="FIN">
      <data key="d0">1070627</data>
    </edge>
    <edge source="PRT" target="FRA">
      <data key="d0">47810714</data>
    </edge>
    <edge source="PRT" target="GEO">
      <data key="d0">94351</data>
    </edge>
    <edge source="PRT" target="DEU">
      <data key="d0">21577467</data>
    </edge>
    <edge source="PRT" target="GHA">
      <data key="d0">19027</data>
    </edge>
    <edge source="PRT" target="GRC">
      <data key="d0">406123</data>
    </edge>
    <edge source="PRT" target="GTM">
      <data key="d0">61908</data>
    </edge>
    <edge source="PRT" target="HKG">
      <data key="d0">44901794</data>
    </edge>
    <edge source="PRT" target="HUN">
      <data key="d0">401789</data>
    </edge>
    <edge source="PRT" target="IDN">
      <data key="d0">23628</data>
    </edge>
    <edge source="PRT" target="IRL">
      <data key="d0">532213</data>
    </edge>
    <edge source="PRT" target="ISR">
      <data key="d0">661854</data>
    </edge>
    <edge source="PRT" target="ITA">
      <data key="d0">13565753</data>
    </edge>
    <edge source="PRT" target="JPN">
      <data key="d0">1842230</data>
    </edge>
    <edge source="PRT" target="KAZ">
      <data key="d0">38574</data>
    </edge>
    <edge source="PRT" target="JOR">
      <data key="d0">91607</data>
    </edge>
    <edge source="PRT" target="KOR">
      <data key="d0">58198</data>
    </edge>
    <edge source="PRT" target="LBN">
      <data key="d0">68611</data>
    </edge>
    <edge source="PRT" target="LVA">
      <data key="d0">308876</data>
    </edge>
    <edge source="PRT" target="LTU">
      <data key="d0">13750</data>
    </edge>
    <edge source="PRT" target="MYS">
      <data key="d0">40913</data>
    </edge>
    <edge source="PRT" target="MEX">
      <data key="d0">27357</data>
    </edge>
    <edge source="PRT" target="MDA">
      <data key="d0">18615</data>
    </edge>
    <edge source="PRT" target="MAR">
      <data key="d0">349890</data>
    </edge>
    <edge source="PRT" target="MOZ">
      <data key="d0">655931</data>
    </edge>
    <edge source="PRT" target="OMN">
      <data key="d0">69836</data>
    </edge>
    <edge source="PRT" target="NLD">
      <data key="d0">3887675</data>
    </edge>
    <edge source="PRT" target="NOR">
      <data key="d0">1012136</data>
    </edge>
    <edge source="PRT" target="PER">
      <data key="d0">18521</data>
    </edge>
    <edge source="PRT" target="PHL">
      <data key="d0">72589</data>
    </edge>
    <edge source="PRT" target="POL">
      <data key="d0">3818638</data>
    </edge>
    <edge source="PRT" target="ROU">
      <data key="d0">258590</data>
    </edge>
    <edge source="PRT" target="RUS">
      <data key="d0">139920</data>
    </edge>
    <edge source="PRT" target="SAU">
      <data key="d0">561063</data>
    </edge>
    <edge source="PRT" target="SEN">
      <data key="d0">37165</data>
    </edge>
    <edge source="PRT" target="SRB">
      <data key="d0">19448</data>
    </edge>
    <edge source="PRT" target="IND">
      <data key="d0">637969</data>
    </edge>
    <edge source="PRT" target="SGP">
      <data key="d0">452344</data>
    </edge>
    <edge source="PRT" target="SVK">
      <data key="d0">230902</data>
    </edge>
    <edge source="PRT" target="VNM">
      <data key="d0">28722</data>
    </edge>
    <edge source="PRT" target="SVN">
      <data key="d0">74878</data>
    </edge>
    <edge source="PRT" target="ZAF">
      <data key="d0">213202</data>
    </edge>
    <edge source="PRT" target="ESP">
      <data key="d0">31414272</data>
    </edge>
    <edge source="PRT" target="SWE">
      <data key="d0">1950804</data>
    </edge>
    <edge source="PRT" target="CHE">
      <data key="d0">23518873</data>
    </edge>
    <edge source="PRT" target="THA">
      <data key="d0">68480</data>
    </edge>
    <edge source="PRT" target="ARE">
      <data key="d0">4095327</data>
    </edge>
    <edge source="PRT" target="TUN">
      <data key="d0">666331</data>
    </edge>
    <edge source="PRT" target="TUR">
      <data key="d0">846715</data>
    </edge>
    <edge source="PRT" target="UKR">
      <data key="d0">10200</data>
    </edge>
    <edge source="PRT" target="EGY">
      <data key="d0">108413</data>
    </edge>
    <edge source="PRT" target="GBR">
      <data key="d0">32315661</data>
    </edge>
    <edge source="PRT" target="USA">
      <data key="d0">22260129</data>
    </edge>
    <edge source="PRT" target="URY">
      <data key="d0">60671</data>
    </edge>
    <edge source="RUS" target="DZA">
      <data key="d0">54634</data>
    </edge>
    <edge source="RUS" target="AZE">
      <data key="d0">82119</data>
    </edge>
    <edge source="RUS" target="AUS">
      <data key="d0">139780</data>
    </edge>
    <edge source="RUS" target="AUT">
      <data key="d0">156450</data>
    </edge>
    <edge source="RUS" target="ARM">
      <data key="d0">629749</data>
    </edge>
    <edge source="RUS" target="BRA">
      <data key="d0">10450</data>
    </edge>
    <edge source="RUS" target="BGR">
      <data key="d0">24536</data>
    </edge>
    <edge source="RUS" target="BLR">
      <data key="d0">17631320</data>
    </edge>
    <edge source="RUS" target="CAN">
      <data key="d0">72635</data>
    </edge>
    <edge source="RUS" target="CHN">
      <data key="d0">7189668</data>
    </edge>
    <edge source="RUS" target="COL">
      <data key="d0">26450</data>
    </edge>
    <edge source="RUS" target="HRV">
      <data key="d0">16592</data>
    </edge>
    <edge source="RUS" target="CZE">
      <data key="d0">101357</data>
    </edge>
    <edge source="RUS" target="EST">
      <data key="d0">94807</data>
    </edge>
    <edge source="RUS" target="FIN">
      <data key="d0">53801</data>
    </edge>
    <edge source="RUS" target="FRA">
      <data key="d0">1450151</data>
    </edge>
    <edge source="RUS" target="GEO">
      <data key="d0">102939</data>
    </edge>
    <edge source="RUS" target="DEU">
      <data key="d0">2845497</data>
    </edge>
    <edge source="RUS" target="HKG">
      <data key="d0">1073726</data>
    </edge>
    <edge source="RUS" target="HUN">
      <data key="d0">109793</data>
    </edge>
    <edge source="RUS" target="IDN">
      <data key="d0">22442</data>
    </edge>
    <edge source="RUS" target="ISR">
      <data key="d0">1234169</data>
    </edge>
    <edge source="RUS" target="ITA">
      <data key="d0">1102306</data>
    </edge>
    <edge source="RUS" target="JPN">
      <data key="d0">597489</data>
    </edge>
    <edge source="RUS" target="KAZ">
      <data key="d0">9022886</data>
    </edge>
    <edge source="RUS" target="KOR">
      <data key="d0">793593</data>
    </edge>
    <edge source="RUS" target="KGZ">
      <data key="d0">343151</data>
    </edge>
    <edge source="RUS" target="LVA">
      <data key="d0">156007</data>
    </edge>
    <edge source="RUS" target="LTU">
      <data key="d0">1364534</data>
    </edge>
    <edge source="RUS" target="MYS">
      <data key="d0">15799</data>
    </edge>
    <edge source="RUS" target="MUS">
      <data key="d0">701502</data>
    </edge>
    <edge source="RUS" target="MDA">
      <data key="d0">91381</data>
    </edge>
    <edge source="RUS" target="NLD">
      <data key="d0">14110946</data>
    </edge>
    <edge source="RUS" target="NOR">
      <data key="d0">110112</data>
    </edge>
    <edge source="RUS" target="PHL">
      <data key="d0">38273</data>
    </edge>
    <edge source="RUS" target="POL">
      <data key="d0">290039</data>
    </edge>
    <edge source="RUS" target="IND">
      <data key="d0">4886474</data>
    </edge>
    <edge source="RUS" target="SGP">
      <data key="d0">43108</data>
    </edge>
    <edge source="RUS" target="SVK">
      <data key="d0">132975</data>
    </edge>
    <edge source="RUS" target="VNM">
      <data key="d0">444808</data>
    </edge>
    <edge source="RUS" target="ESP">
      <data key="d0">333529</data>
    </edge>
    <edge source="RUS" target="SWE">
      <data key="d0">1523028</data>
    </edge>
    <edge source="RUS" target="CHE">
      <data key="d0">3420933</data>
    </edge>
    <edge source="RUS" target="ARE">
      <data key="d0">44866</data>
    </edge>
    <edge source="RUS" target="TUR">
      <data key="d0">24478</data>
    </edge>
    <edge source="RUS" target="UGA">
      <data key="d0">22832</data>
    </edge>
    <edge source="RUS" target="UKR">
      <data key="d0">1457862</data>
    </edge>
    <edge source="RUS" target="GBR">
      <data key="d0">723342</data>
    </edge>
    <edge source="RUS" target="USA">
      <data key="d0">4188301</data>
    </edge>
    <edge source="SAU" target="BEL">
      <data key="d0">1241482</data>
    </edge>
    <edge source="SAU" target="FRA">
      <data key="d0">633142</data>
    </edge>
    <edge source="SAU" target="DEU">
      <data key="d0">95211</data>
    </edge>
    <edge source="SAU" target="HKG">
      <data key="d0">35470</data>
    </edge>
    <edge source="SAU" target="ITA">
      <data key="d0">66941</data>
    </edge>
    <edge source="SAU" target="JPN">
      <data key="d0">504060</data>
    </edge>
    <edge source="SAU" target="JOR">
      <data key="d0">78676</data>
    </edge>
    <edge source="SAU" target="LBN">
      <data key="d0">176821</data>
    </edge>
    <edge source="SAU" target="MAR">
      <data key="d0">63740</data>
    </edge>
    <edge source="SAU" target="OMN">
      <data key="d0">34937</data>
    </edge>
    <edge source="SAU" target="SGP">
      <data key="d0">588337</data>
    </edge>
    <edge source="SAU" target="SWE">
      <data key="d0">232027</data>
    </edge>
    <edge source="SAU" target="CHE">
      <data key="d0">3419611</data>
    </edge>
    <edge source="SAU" target="THA">
      <data key="d0">2760065</data>
    </edge>
    <edge source="SAU" target="ARE">
      <data key="d0">18542229</data>
    </edge>
    <edge source="SAU" target="GBR">
      <data key="d0">34404</data>
    </edge>
    <edge source="SAU" target="USA">
      <data key="d0">352575</data>
    </edge>
    <edge source="SEN" target="FRA">
      <data key="d0">291855</data>
    </edge>
    <edge source="SEN" target="MRT">
      <data key="d0">77039</data>
    </edge>
    <edge source="IND" target="ALB">
      <data key="d0">447225</data>
    </edge>
    <edge source="IND" target="DZA">
      <data key="d0">350497</data>
    </edge>
    <edge source="IND" target="AZE">
      <data key="d0">109602</data>
    </edge>
    <edge source="IND" target="ARG">
      <data key="d0">1162179</data>
    </edge>
    <edge source="IND" target="AUS">
      <data key="d0">3436729</data>
    </edge>
    <edge source="IND" target="AUT">
      <data key="d0">30863</data>
    </edge>
    <edge source="IND" target="ARM">
      <data key="d0">10162</data>
    </edge>
    <edge source="IND" target="BEL">
      <data key="d0">1109512</data>
    </edge>
    <edge source="IND" target="BWA">
      <data key="d0">54877</data>
    </edge>
    <edge source="IND" target="BRA">
      <data key="d0">1611796</data>
    </edge>
    <edge source="IND" target="BGR">
      <data key="d0">281873</data>
    </edge>
    <edge source="IND" target="BDI">
      <data key="d0">12431</data>
    </edge>
    <edge source="IND" target="BLR">
      <data key="d0">54673</data>
    </edge>
    <edge source="IND" target="KHM">
      <data key="d0">39157</data>
    </edge>
    <edge source="IND" target="CMR">
      <data key="d0">196789</data>
    </edge>
    <edge source="IND" target="CAN">
      <data key="d0">3015485</data>
    </edge>
    <edge source="IND" target="LKA">
      <data key="d0">3636044</data>
    </edge>
    <edge source="IND" target="CHL">
      <data key="d0">384942</data>
    </edge>
    <edge source="IND" target="CHN">
      <data key="d0">38081850</data>
    </edge>
    <edge source="IND" target="COL">
      <data key="d0">245334</data>
    </edge>
    <edge source="IND" target="CRI">
      <data key="d0">950465</data>
    </edge>
    <edge source="IND" target="HRV">
      <data key="d0">123381</data>
    </edge>
    <edge source="IND" target="CZE">
      <data key="d0">305892</data>
    </edge>
    <edge source="IND" target="BEN">
      <data key="d0">21720</data>
    </edge>
    <edge source="IND" target="DNK">
      <data key="d0">3099662</data>
    </edge>
    <edge source="IND" target="ECU">
      <data key="d0">342629</data>
    </edge>
    <edge source="IND" target="SLV">
      <data key="d0">102152</data>
    </edge>
    <edge source="IND" target="ETH">
      <data key="d0">117601</data>
    </edge>
    <edge source="IND" target="EST">
      <data key="d0">149140</data>
    </edge>
    <edge source="IND" target="FIN">
      <data key="d0">41703</data>
    </edge>
    <edge source="IND" target="FRA">
      <data key="d0">51681998</data>
    </edge>
    <edge source="IND" target="GEO">
      <data key="d0">60367</data>
    </edge>
    <edge source="IND" target="GMB">
      <data key="d0">12781</data>
    </edge>
    <edge source="IND" target="DEU">
      <data key="d0">54880702</data>
    </edge>
    <edge source="IND" target="GHA">
      <data key="d0">270977</data>
    </edge>
    <edge source="IND" target="GRC">
      <data key="d0">2128051</data>
    </edge>
    <edge source="IND" target="GTM">
      <data key="d0">43128</data>
    </edge>
    <edge source="IND" target="HND">
      <data key="d0">231154</data>
    </edge>
    <edge source="IND" target="HKG">
      <data key="d0">27448379</data>
    </edge>
    <edge source="IND" target="HUN">
      <data key="d0">177346</data>
    </edge>
    <edge source="IND" target="IDN">
      <data key="d0">5114665</data>
    </edge>
    <edge source="IND" target="IRL">
      <data key="d0">490019</data>
    </edge>
    <edge source="IND" target="ISR">
      <data key="d0">11123333</data>
    </edge>
    <edge source="IND" target="ITA">
      <data key="d0">2035780</data>
    </edge>
    <edge source="IND" target="CIV">
      <data key="d0">469121</data>
    </edge>
    <edge source="IND" target="JAM">
      <data key="d0">17940</data>
    </edge>
    <edge source="IND" target="JPN">
      <data key="d0">4457599</data>
    </edge>
    <edge source="IND" target="KAZ">
      <data key="d0">73349</data>
    </edge>
    <edge source="IND" target="JOR">
      <data key="d0">2950376</data>
    </edge>
    <edge source="IND" target="KOR">
      <data key="d0">3177169</data>
    </edge>
    <edge source="IND" target="LBN">
      <data key="d0">162090</data>
    </edge>
    <edge source="IND" target="LVA">
      <data key="d0">152571</data>
    </edge>
    <edge source="IND" target="LTU">
      <data key="d0">21411</data>
    </edge>
    <edge source="IND" target="MDG">
      <data key="d0">98411</data>
    </edge>
    <edge source="IND" target="MWI">
      <data key="d0">189600</data>
    </edge>
    <edge source="IND" target="MYS">
      <data key="d0">11864740</data>
    </edge>
    <edge source="IND" target="MRT">
      <data key="d0">81692</data>
    </edge>
    <edge source="IND" target="MUS">
      <data key="d0">676147</data>
    </edge>
    <edge source="IND" target="MEX">
      <data key="d0">2748614</data>
    </edge>
    <edge source="IND" target="MAR">
      <data key="d0">4145025</data>
    </edge>
    <edge source="IND" target="MOZ">
      <data key="d0">124912</data>
    </edge>
    <edge source="IND" target="OMN">
      <data key="d0">3596728</data>
    </edge>
    <edge source="IND" target="NAM">
      <data key="d0">20391</data>
    </edge>
    <edge source="IND" target="NLD">
      <data key="d0">16232213</data>
    </edge>
    <edge source="IND" target="NZL">
      <data key="d0">200270</data>
    </edge>
    <edge source="IND" target="NIC">
      <data key="d0">29877</data>
    </edge>
    <edge source="IND" target="NOR">
      <data key="d0">643837</data>
    </edge>
    <edge source="IND" target="PAK">
      <data key="d0">487019</data>
    </edge>
    <edge source="IND" target="PAN">
      <data key="d0">889181</data>
    </edge>
    <edge source="IND" target="PRY">
      <data key="d0">21237</data>
    </edge>
    <edge source="IND" target="PER">
      <data key="d0">778376</data>
    </edge>
    <edge source="IND" target="PHL">
      <data key="d0">4447895</data>
    </edge>
    <edge source="IND" target="POL">
      <data key="d0">19166893</data>
    </edge>
    <edge source="IND" target="PRT">
      <data key="d0">2662872</data>
    </edge>
    <edge source="IND" target="ROU">
      <data key="d0">477799</data>
    </edge>
    <edge source="IND" target="RUS">
      <data key="d0">2389185</data>
    </edge>
    <edge source="IND" target="SAU">
      <data key="d0">4499434</data>
    </edge>
    <edge source="IND" target="SEN">
      <data key="d0">195816</data>
    </edge>
    <edge source="IND" target="SRB">
      <data key="d0">206571</data>
    </edge>
    <edge source="IND" target="SGP">
      <data key="d0">18116197</data>
    </edge>
    <edge source="IND" target="SVK">
      <data key="d0">25708</data>
    </edge>
    <edge source="IND" target="VNM">
      <data key="d0">5960455</data>
    </edge>
    <edge source="IND" target="SVN">
      <data key="d0">43557</data>
    </edge>
    <edge source="IND" target="ZAF">
      <data key="d0">4035370</data>
    </edge>
    <edge source="IND" target="ZWE">
      <data key="d0">609668</data>
    </edge>
    <edge source="IND" target="ESP">
      <data key="d0">1608680</data>
    </edge>
    <edge source="IND" target="SWE">
      <data key="d0">4791530</data>
    </edge>
    <edge source="IND" target="CHE">
      <data key="d0">29057656</data>
    </edge>
    <edge source="IND" target="THA">
      <data key="d0">3384232</data>
    </edge>
    <edge source="IND" target="TGO">
      <data key="d0">20844</data>
    </edge>
    <edge source="IND" target="ARE">
      <data key="d0">24968341</data>
    </edge>
    <edge source="IND" target="TUN">
      <data key="d0">56780</data>
    </edge>
    <edge source="IND" target="TUR">
      <data key="d0">9887037</data>
    </edge>
    <edge source="IND" target="UGA">
      <data key="d0">399365</data>
    </edge>
    <edge source="IND" target="UKR">
      <data key="d0">501977</data>
    </edge>
    <edge source="IND" target="MKD">
      <data key="d0">31168</data>
    </edge>
    <edge source="IND" target="EGY">
      <data key="d0">1824694</data>
    </edge>
    <edge source="IND" target="GBR">
      <data key="d0">22299795</data>
    </edge>
    <edge source="IND" target="TZA">
      <data key="d0">1281033</data>
    </edge>
    <edge source="IND" target="USA">
      <data key="d0">48808657</data>
    </edge>
    <edge source="IND" target="BFA">
      <data key="d0">31406</data>
    </edge>
    <edge source="IND" target="URY">
      <data key="d0">50235</data>
    </edge>
    <edge source="SGP" target="DZA">
      <data key="d0">216991</data>
    </edge>
    <edge source="SGP" target="ARG">
      <data key="d0">202664</data>
    </edge>
    <edge source="SGP" target="AUS">
      <data key="d0">161108663</data>
    </edge>
    <edge source="SGP" target="AUT">
      <data key="d0">2034559</data>
    </edge>
    <edge source="SGP" target="BEL">
      <data key="d0">640925</data>
    </edge>
    <edge source="SGP" target="BOL">
      <data key="d0">20555</data>
    </edge>
    <edge source="SGP" target="BRA">
      <data key="d0">2235776</data>
    </edge>
    <edge source="SGP" target="BLR">
      <data key="d0">548674</data>
    </edge>
    <edge source="SGP" target="KHM">
      <data key="d0">13466820</data>
    </edge>
    <edge source="SGP" target="CAN">
      <data key="d0">18043911</data>
    </edge>
    <edge source="SGP" target="LKA">
      <data key="d0">5305313</data>
    </edge>
    <edge source="SGP" target="CHL">
      <data key="d0">274347</data>
    </edge>
    <edge source="SGP" target="CHN">
      <data key="d0">231502745</data>
    </edge>
    <edge source="SGP" target="COL">
      <data key="d0">453909</data>
    </edge>
    <edge source="SGP" target="CZE">
      <data key="d0">3209334</data>
    </edge>
    <edge source="SGP" target="DNK">
      <data key="d0">57121</data>
    </edge>
    <edge source="SGP" target="ECU">
      <data key="d0">274117</data>
    </edge>
    <edge source="SGP" target="SLV">
      <data key="d0">10702</data>
    </edge>
    <edge source="SGP" target="EST">
      <data key="d0">135435</data>
    </edge>
    <edge source="SGP" target="FIN">
      <data key="d0">166447</data>
    </edge>
    <edge source="SGP" target="FRA">
      <data key="d0">11783090</data>
    </edge>
    <edge source="SGP" target="DEU">
      <data key="d0">125652259</data>
    </edge>
    <edge source="SGP" target="GRC">
      <data key="d0">1067392</data>
    </edge>
    <edge source="SGP" target="GTM">
      <data key="d0">31330</data>
    </edge>
    <edge source="SGP" target="HKG">
      <data key="d0">492787168</data>
    </edge>
    <edge source="SGP" target="HUN">
      <data key="d0">428656</data>
    </edge>
    <edge source="SGP" target="IDN">
      <data key="d0">331543734</data>
    </edge>
    <edge source="SGP" target="IRL">
      <data key="d0">404460</data>
    </edge>
    <edge source="SGP" target="ISR">
      <data key="d0">7458721</data>
    </edge>
    <edge source="SGP" target="ITA">
      <data key="d0">12982283</data>
    </edge>
    <edge source="SGP" target="JPN">
      <data key="d0">445657722</data>
    </edge>
    <edge source="SGP" target="KAZ">
      <data key="d0">61036</data>
    </edge>
    <edge source="SGP" target="JOR">
      <data key="d0">90613</data>
    </edge>
    <edge source="SGP" target="KOR">
      <data key="d0">62890293</data>
    </edge>
    <edge source="SGP" target="LBN">
      <data key="d0">80450</data>
    </edge>
    <edge source="SGP" target="LVA">
      <data key="d0">44608</data>
    </edge>
    <edge source="SGP" target="LTU">
      <data key="d0">185151</data>
    </edge>
    <edge source="SGP" target="MDG">
      <data key="d0">592158</data>
    </edge>
    <edge source="SGP" target="MYS">
      <data key="d0">450240779</data>
    </edge>
    <edge source="SGP" target="MUS">
      <data key="d0">351117</data>
    </edge>
    <edge source="SGP" target="MEX">
      <data key="d0">1432928</data>
    </edge>
    <edge source="SGP" target="MDA">
      <data key="d0">20387</data>
    </edge>
    <edge source="SGP" target="MAR">
      <data key="d0">289234</data>
    </edge>
    <edge source="SGP" target="MOZ">
      <data key="d0">167269</data>
    </edge>
    <edge source="SGP" target="OMN">
      <data key="d0">31507</data>
    </edge>
    <edge source="SGP" target="NLD">
      <data key="d0">6987322</data>
    </edge>
    <edge source="SGP" target="NZL">
      <data key="d0">14135560</data>
    </edge>
    <edge source="SGP" target="NOR">
      <data key="d0">440729</data>
    </edge>
    <edge source="SGP" target="PAK">
      <data key="d0">4595863</data>
    </edge>
    <edge source="SGP" target="PAN">
      <data key="d0">98291</data>
    </edge>
    <edge source="SGP" target="PER">
      <data key="d0">39446</data>
    </edge>
    <edge source="SGP" target="PHL">
      <data key="d0">34648440</data>
    </edge>
    <edge source="SGP" target="POL">
      <data key="d0">758486</data>
    </edge>
    <edge source="SGP" target="PRT">
      <data key="d0">43890</data>
    </edge>
    <edge source="SGP" target="ROU">
      <data key="d0">83797</data>
    </edge>
    <edge source="SGP" target="RUS">
      <data key="d0">1830282</data>
    </edge>
    <edge source="SGP" target="SAU">
      <data key="d0">2068402</data>
    </edge>
    <edge source="SGP" target="SRB">
      <data key="d0">157809</data>
    </edge>
    <edge source="SGP" target="IND">
      <data key="d0">34755505</data>
    </edge>
    <edge source="SGP" target="SVK">
      <data key="d0">1698342</data>
    </edge>
    <edge source="SGP" target="VNM">
      <data key="d0">65802276</data>
    </edge>
    <edge source="SGP" target="SVN">
      <data key="d0">11078</data>
    </edge>
    <edge source="SGP" target="ZAF">
      <data key="d0">2790484</data>
    </edge>
    <edge source="SGP" target="ZWE">
      <data key="d0">34330</data>
    </edge>
    <edge source="SGP" target="ESP">
      <data key="d0">682261</data>
    </edge>
    <edge source="SGP" target="SWE">
      <data key="d0">1041790</data>
    </edge>
    <edge source="SGP" target="CHE">
      <data key="d0">165285518</data>
    </edge>
    <edge source="SGP" target="THA">
      <data key="d0">234192872</data>
    </edge>
    <edge source="SGP" target="ARE">
      <data key="d0">34642773</data>
    </edge>
    <edge source="SGP" target="TUN">
      <data key="d0">130437</data>
    </edge>
    <edge source="SGP" target="TUR">
      <data key="d0">3524372</data>
    </edge>
    <edge source="SGP" target="UKR">
      <data key="d0">200572</data>
    </edge>
    <edge source="SGP" target="EGY">
      <data key="d0">1697453</data>
    </edge>
    <edge source="SGP" target="GBR">
      <data key="d0">44866736</data>
    </edge>
    <edge source="SGP" target="USA">
      <data key="d0">243275911</data>
    </edge>
    <edge source="SGP" target="URY">
      <data key="d0">117758</data>
    </edge>
    <edge source="VNM" target="DZA">
      <data key="d0">323880</data>
    </edge>
    <edge source="VNM" target="AZE">
      <data key="d0">14676</data>
    </edge>
    <edge source="VNM" target="ARG">
      <data key="d0">937956</data>
    </edge>
    <edge source="VNM" target="AUS">
      <data key="d0">7773303</data>
    </edge>
    <edge source="VNM" target="AUT">
      <data key="d0">7239023</data>
    </edge>
    <edge source="VNM" target="BEL">
      <data key="d0">2395321</data>
    </edge>
    <edge source="VNM" target="BRA">
      <data key="d0">10189910</data>
    </edge>
    <edge source="VNM" target="BGR">
      <data key="d0">48274</data>
    </edge>
    <edge source="VNM" target="KHM">
      <data key="d0">2924180</data>
    </edge>
    <edge source="VNM" target="CAN">
      <data key="d0">4067918</data>
    </edge>
    <edge source="VNM" target="LKA">
      <data key="d0">63389</data>
    </edge>
    <edge source="VNM" target="CHL">
      <data key="d0">2185885</data>
    </edge>
    <edge source="VNM" target="CHN">
      <data key="d0">1395048669</data>
    </edge>
    <edge source="VNM" target="COL">
      <data key="d0">588731</data>
    </edge>
    <edge source="VNM" target="CZE">
      <data key="d0">601424</data>
    </edge>
    <edge source="VNM" target="ECU">
      <data key="d0">171996</data>
    </edge>
    <edge source="VNM" target="SLV">
      <data key="d0">27909</data>
    </edge>
    <edge source="VNM" target="FIN">
      <data key="d0">16802</data>
    </edge>
    <edge source="VNM" target="FRA">
      <data key="d0">8780748</data>
    </edge>
    <edge source="VNM" target="GEO">
      <data key="d0">23008</data>
    </edge>
    <edge source="VNM" target="DEU">
      <data key="d0">25784892</data>
    </edge>
    <edge source="VNM" target="GRC">
      <data key="d0">511032</data>
    </edge>
    <edge source="VNM" target="GTM">
      <data key="d0">113092</data>
    </edge>
    <edge source="VNM" target="HND">
      <data key="d0">24225</data>
    </edge>
    <edge source="VNM" target="HKG">
      <data key="d0">646536594</data>
    </edge>
    <edge source="VNM" target="HUN">
      <data key="d0">5743279</data>
    </edge>
    <edge source="VNM" target="IDN">
      <data key="d0">1972033</data>
    </edge>
    <edge source="VNM" target="ISR">
      <data key="d0">4806890</data>
    </edge>
    <edge source="VNM" target="ITA">
      <data key="d0">4695572</data>
    </edge>
    <edge source="VNM" target="JPN">
      <data key="d0">125579278</data>
    </edge>
    <edge source="VNM" target="KAZ">
      <data key="d0">60369</data>
    </edge>
    <edge source="VNM" target="JOR">
      <data key="d0">585022</data>
    </edge>
    <edge source="VNM" target="KOR">
      <data key="d0">72313491</data>
    </edge>
    <edge source="VNM" target="LVA">
      <data key="d0">358807</data>
    </edge>
    <edge source="VNM" target="LTU">
      <data key="d0">13394</data>
    </edge>
    <edge source="VNM" target="MYS">
      <data key="d0">5769940</data>
    </edge>
    <edge source="VNM" target="MUS">
      <data key="d0">16041</data>
    </edge>
    <edge source="VNM" target="MEX">
      <data key="d0">3788490</data>
    </edge>
    <edge source="VNM" target="MAR">
      <data key="d0">586688</data>
    </edge>
    <edge source="VNM" target="NLD">
      <data key="d0">10556872</data>
    </edge>
    <edge source="VNM" target="NZL">
      <data key="d0">962947</data>
    </edge>
    <edge source="VNM" target="NOR">
      <data key="d0">79651</data>
    </edge>
    <edge source="VNM" target="PAK">
      <data key="d0">140501</data>
    </edge>
    <edge source="VNM" target="PAN">
      <data key="d0">416764</data>
    </edge>
    <edge source="VNM" target="PRY">
      <data key="d0">65879</data>
    </edge>
    <edge source="VNM" target="PER">
      <data key="d0">504648</data>
    </edge>
    <edge source="VNM" target="PHL">
      <data key="d0">23076937</data>
    </edge>
    <edge source="VNM" target="POL">
      <data key="d0">692775</data>
    </edge>
    <edge source="VNM" target="PRT">
      <data key="d0">514193</data>
    </edge>
    <edge source="VNM" target="ROU">
      <data key="d0">286580</data>
    </edge>
    <edge source="VNM" target="RUS">
      <data key="d0">5383651</data>
    </edge>
    <edge source="VNM" target="SAU">
      <data key="d0">3111339</data>
    </edge>
    <edge source="VNM" target="IND">
      <data key="d0">6485745</data>
    </edge>
    <edge source="VNM" target="SGP">
      <data key="d0">10448445</data>
    </edge>
    <edge source="VNM" target="SVK">
      <data key="d0">627927</data>
    </edge>
    <edge source="VNM" target="SVN">
      <data key="d0">187082</data>
    </edge>
    <edge source="VNM" target="ZAF">
      <data key="d0">4037687</data>
    </edge>
    <edge source="VNM" target="ESP">
      <data key="d0">8268983</data>
    </edge>
    <edge source="VNM" target="SWE">
      <data key="d0">5939436</data>
    </edge>
    <edge source="VNM" target="CHE">
      <data key="d0">7897551</data>
    </edge>
    <edge source="VNM" target="THA">
      <data key="d0">82499387</data>
    </edge>
    <edge source="VNM" target="ARE">
      <data key="d0">25950395</data>
    </edge>
    <edge source="VNM" target="TUR">
      <data key="d0">8512933</data>
    </edge>
    <edge source="VNM" target="UKR">
      <data key="d0">431921</data>
    </edge>
    <edge source="VNM" target="EGY">
      <data key="d0">114160</data>
    </edge>
    <edge source="VNM" target="GBR">
      <data key="d0">17180570</data>
    </edge>
    <edge source="VNM" target="TZA">
      <data key="d0">10550</data>
    </edge>
    <edge source="VNM" target="USA">
      <data key="d0">140981871</data>
    </edge>
    <edge source="VNM" target="URY">
      <data key="d0">32679</data>
    </edge>
    <edge source="ZAF" target="AUS">
      <data key="d0">310376</data>
    </edge>
    <edge source="ZAF" target="AUT">
      <data key="d0">59785</data>
    </edge>
    <edge source="ZAF" target="BEL">
      <data key="d0">88771</data>
    </edge>
    <edge source="ZAF" target="BWA">
      <data key="d0">5708035</data>
    </edge>
    <edge source="ZAF" target="CAN">
      <data key="d0">145401</data>
    </edge>
    <edge source="ZAF" target="CHL">
      <data key="d0">29653</data>
    </edge>
    <edge source="ZAF" target="CHN">
      <data key="d0">512649</data>
    </edge>
    <edge source="ZAF" target="CZE">
      <data key="d0">61330</data>
    </edge>
    <edge source="ZAF" target="ETH">
      <data key="d0">79206</data>
    </edge>
    <edge source="ZAF" target="FRA">
      <data key="d0">170922</data>
    </edge>
    <edge source="ZAF" target="DEU">
      <data key="d0">1757244</data>
    </edge>
    <edge source="ZAF" target="GHA">
      <data key="d0">399031</data>
    </edge>
    <edge source="ZAF" target="HKG">
      <data key="d0">6269187</data>
    </edge>
    <edge source="ZAF" target="ISR">
      <data key="d0">57339</data>
    </edge>
    <edge source="ZAF" target="ITA">
      <data key="d0">487802</data>
    </edge>
    <edge source="ZAF" target="CIV">
      <data key="d0">37660</data>
    </edge>
    <edge source="ZAF" target="JPN">
      <data key="d0">52448</data>
    </edge>
    <edge source="ZAF" target="KOR">
      <data key="d0">11451</data>
    </edge>
    <edge source="ZAF" target="MDG">
      <data key="d0">46679</data>
    </edge>
    <edge source="ZAF" target="MWI">
      <data key="d0">603586</data>
    </edge>
    <edge source="ZAF" target="MYS">
      <data key="d0">153793</data>
    </edge>
    <edge source="ZAF" target="MUS">
      <data key="d0">2401963</data>
    </edge>
    <edge source="ZAF" target="MAR">
      <data key="d0">23630</data>
    </edge>
    <edge source="ZAF" target="MOZ">
      <data key="d0">2247834</data>
    </edge>
    <edge source="ZAF" target="NAM">
      <data key="d0">11667134</data>
    </edge>
    <edge source="ZAF" target="NLD">
      <data key="d0">494763</data>
    </edge>
    <edge source="ZAF" target="PAN">
      <data key="d0">29316</data>
    </edge>
    <edge source="ZAF" target="SEN">
      <data key="d0">55445</data>
    </edge>
    <edge source="ZAF" target="IND">
      <data key="d0">128546</data>
    </edge>
    <edge source="ZAF" target="SGP">
      <data key="d0">159737</data>
    </edge>
    <edge source="ZAF" target="ZWE">
      <data key="d0">5189347</data>
    </edge>
    <edge source="ZAF" target="ESP">
      <data key="d0">41636</data>
    </edge>
    <edge source="ZAF" target="SWE">
      <data key="d0">24464</data>
    </edge>
    <edge source="ZAF" target="CHE">
      <data key="d0">2122226</data>
    </edge>
    <edge source="ZAF" target="ARE">
      <data key="d0">1246012</data>
    </edge>
    <edge source="ZAF" target="TUR">
      <data key="d0">43447</data>
    </edge>
    <edge source="ZAF" target="UGA">
      <data key="d0">204632</data>
    </edge>
    <edge source="ZAF" target="EGY">
      <data key="d0">27382</data>
    </edge>
    <edge source="ZAF" target="GBR">
      <data key="d0">12344522</data>
    </edge>
    <edge source="ZAF" target="TZA">
      <data key="d0">465056</data>
    </edge>
    <edge source="ZAF" target="USA">
      <data key="d0">1645352</data>
    </edge>
    <edge source="ZAF" target="BFA">
      <data key="d0">10240</data>
    </edge>
    <edge source="SWE" target="ALB">
      <data key="d0">30287</data>
    </edge>
    <edge source="SWE" target="AZE">
      <data key="d0">35550</data>
    </edge>
    <edge source="SWE" target="ARG">
      <data key="d0">63849</data>
    </edge>
    <edge source="SWE" target="AUS">
      <data key="d0">2882563</data>
    </edge>
    <edge source="SWE" target="AUT">
      <data key="d0">2851691</data>
    </edge>
    <edge source="SWE" target="ARM">
      <data key="d0">87822</data>
    </edge>
    <edge source="SWE" target="BEL">
      <data key="d0">2999853</data>
    </edge>
    <edge source="SWE" target="BOL">
      <data key="d0">29586</data>
    </edge>
    <edge source="SWE" target="BRA">
      <data key="d0">252707</data>
    </edge>
    <edge source="SWE" target="BGR">
      <data key="d0">540963</data>
    </edge>
    <edge source="SWE" target="CMR">
      <data key="d0">21868</data>
    </edge>
    <edge source="SWE" target="CAN">
      <data key="d0">5118683</data>
    </edge>
    <edge source="SWE" target="LKA">
      <data key="d0">84898</data>
    </edge>
    <edge source="SWE" target="CHL">
      <data key="d0">234932</data>
    </edge>
    <edge source="SWE" target="CHN">
      <data key="d0">3998167</data>
    </edge>
    <edge source="SWE" target="COL">
      <data key="d0">97879</data>
    </edge>
    <edge source="SWE" target="CRI">
      <data key="d0">10642</data>
    </edge>
    <edge source="SWE" target="HRV">
      <data key="d0">92382</data>
    </edge>
    <edge source="SWE" target="CZE">
      <data key="d0">1167058</data>
    </edge>
    <edge source="SWE" target="DNK">
      <data key="d0">38584010</data>
    </edge>
    <edge source="SWE" target="ECU">
      <data key="d0">15085</data>
    </edge>
    <edge source="SWE" target="EST">
      <data key="d0">9039436</data>
    </edge>
    <edge source="SWE" target="FIN">
      <data key="d0">32741704</data>
    </edge>
    <edge source="SWE" target="FRA">
      <data key="d0">16128319</data>
    </edge>
    <edge source="SWE" target="GEO">
      <data key="d0">83846</data>
    </edge>
    <edge source="SWE" target="DEU">
      <data key="d0">40548831</data>
    </edge>
    <edge source="SWE" target="GRC">
      <data key="d0">648197</data>
    </edge>
    <edge source="SWE" target="GTM">
      <data key="d0">14851</data>
    </edge>
    <edge source="SWE" target="HKG">
      <data key="d0">30458574</data>
    </edge>
    <edge source="SWE" target="HUN">
      <data key="d0">810392</data>
    </edge>
    <edge source="SWE" target="IDN">
      <data key="d0">3133282</data>
    </edge>
    <edge source="SWE" target="IRL">
      <data key="d0">438758</data>
    </edge>
    <edge source="SWE" target="ISR">
      <data key="d0">1857353</data>
    </edge>
    <edge source="SWE" target="ITA">
      <data key="d0">16015122</data>
    </edge>
    <edge source="SWE" target="JPN">
      <data key="d0">9988636</data>
    </edge>
    <edge source="SWE" target="KAZ">
      <data key="d0">66773</data>
    </edge>
    <edge source="SWE" target="JOR">
      <data key="d0">289309</data>
    </edge>
    <edge source="SWE" target="KOR">
      <data key="d0">2168061</data>
    </edge>
    <edge source="SWE" target="LBN">
      <data key="d0">71567</data>
    </edge>
    <edge source="SWE" target="LVA">
      <data key="d0">750870</data>
    </edge>
    <edge source="SWE" target="LTU">
      <data key="d0">859507</data>
    </edge>
    <edge source="SWE" target="MYS">
      <data key="d0">151437</data>
    </edge>
    <edge source="SWE" target="MUS">
      <data key="d0">458988</data>
    </edge>
    <edge source="SWE" target="MEX">
      <data key="d0">897746</data>
    </edge>
    <edge source="SWE" target="MDA">
      <data key="d0">15202</data>
    </edge>
    <edge source="SWE" target="MAR">
      <data key="d0">71099</data>
    </edge>
    <edge source="SWE" target="OMN">
      <data key="d0">88757</data>
    </edge>
    <edge source="SWE" target="NLD">
      <data key="d0">6121675</data>
    </edge>
    <edge source="SWE" target="NZL">
      <data key="d0">1305164</data>
    </edge>
    <edge source="SWE" target="NOR">
      <data key="d0">96536036</data>
    </edge>
    <edge source="SWE" target="PAN">
      <data key="d0">1129520</data>
    </edge>
    <edge source="SWE" target="PER">
      <data key="d0">119162</data>
    </edge>
    <edge source="SWE" target="PHL">
      <data key="d0">70982</data>
    </edge>
    <edge source="SWE" target="POL">
      <data key="d0">4743073</data>
    </edge>
    <edge source="SWE" target="PRT">
      <data key="d0">532543</data>
    </edge>
    <edge source="SWE" target="ROU">
      <data key="d0">669012</data>
    </edge>
    <edge source="SWE" target="RUS">
      <data key="d0">3516610</data>
    </edge>
    <edge source="SWE" target="SAU">
      <data key="d0">735434</data>
    </edge>
    <edge source="SWE" target="SEN">
      <data key="d0">47478</data>
    </edge>
    <edge source="SWE" target="SRB">
      <data key="d0">203241</data>
    </edge>
    <edge source="SWE" target="IND">
      <data key="d0">454661</data>
    </edge>
    <edge source="SWE" target="SGP">
      <data key="d0">2305115</data>
    </edge>
    <edge source="SWE" target="SVK">
      <data key="d0">511377</data>
    </edge>
    <edge source="SWE" target="VNM">
      <data key="d0">40812</data>
    </edge>
    <edge source="SWE" target="SVN">
      <data key="d0">877281</data>
    </edge>
    <edge source="SWE" target="ZAF">
      <data key="d0">1675395</data>
    </edge>
    <edge source="SWE" target="ZWE">
      <data key="d0">34029</data>
    </edge>
    <edge source="SWE" target="ESP">
      <data key="d0">7841857</data>
    </edge>
    <edge source="SWE" target="CHE">
      <data key="d0">14520633</data>
    </edge>
    <edge source="SWE" target="THA">
      <data key="d0">1641482</data>
    </edge>
    <edge source="SWE" target="ARE">
      <data key="d0">2465673</data>
    </edge>
    <edge source="SWE" target="TUR">
      <data key="d0">642350</data>
    </edge>
    <edge source="SWE" target="UKR">
      <data key="d0">878451</data>
    </edge>
    <edge source="SWE" target="EGY">
      <data key="d0">15904</data>
    </edge>
    <edge source="SWE" target="GBR">
      <data key="d0">19859279</data>
    </edge>
    <edge source="SWE" target="USA">
      <data key="d0">48193177</data>
    </edge>
    <edge source="THA" target="ALB">
      <data key="d0">36947</data>
    </edge>
    <edge source="THA" target="DZA">
      <data key="d0">16076</data>
    </edge>
    <edge source="THA" target="ARG">
      <data key="d0">91355</data>
    </edge>
    <edge source="THA" target="AUS">
      <data key="d0">106872229</data>
    </edge>
    <edge source="THA" target="AUT">
      <data key="d0">193950</data>
    </edge>
    <edge source="THA" target="BEL">
      <data key="d0">7332572</data>
    </edge>
    <edge source="THA" target="BRA">
      <data key="d0">13494488</data>
    </edge>
    <edge source="THA" target="BDI">
      <data key="d0">28193</data>
    </edge>
    <edge source="THA" target="KHM">
      <data key="d0">2410827</data>
    </edge>
    <edge source="THA" target="CMR">
      <data key="d0">21770</data>
    </edge>
    <edge source="THA" target="CAN">
      <data key="d0">22557917</data>
    </edge>
    <edge source="THA" target="LKA">
      <data key="d0">117368</data>
    </edge>
    <edge source="THA" target="CHL">
      <data key="d0">348982</data>
    </edge>
    <edge source="THA" target="CHN">
      <data key="d0">210454315</data>
    </edge>
    <edge source="THA" target="COL">
      <data key="d0">1930554</data>
    </edge>
    <edge source="THA" target="HRV">
      <data key="d0">31531</data>
    </edge>
    <edge source="THA" target="CZE">
      <data key="d0">645335</data>
    </edge>
    <edge source="THA" target="DNK">
      <data key="d0">1031988</data>
    </edge>
    <edge source="THA" target="ETH">
      <data key="d0">75301</data>
    </edge>
    <edge source="THA" target="EST">
      <data key="d0">482818</data>
    </edge>
    <edge source="THA" target="FIN">
      <data key="d0">3756448</data>
    </edge>
    <edge source="THA" target="FRA">
      <data key="d0">126746687</data>
    </edge>
    <edge source="THA" target="GEO">
      <data key="d0">27336</data>
    </edge>
    <edge source="THA" target="DEU">
      <data key="d0">121117851</data>
    </edge>
    <edge source="THA" target="GRC">
      <data key="d0">636862</data>
    </edge>
    <edge source="THA" target="HKG">
      <data key="d0">288538000</data>
    </edge>
    <edge source="THA" target="HUN">
      <data key="d0">7187122</data>
    </edge>
    <edge source="THA" target="IDN">
      <data key="d0">8621707</data>
    </edge>
    <edge source="THA" target="IRL">
      <data key="d0">7467130</data>
    </edge>
    <edge source="THA" target="ISR">
      <data key="d0">2462380</data>
    </edge>
    <edge source="THA" target="ITA">
      <data key="d0">11048759</data>
    </edge>
    <edge source="THA" target="JPN">
      <data key="d0">292553602</data>
    </edge>
    <edge source="THA" target="KOR">
      <data key="d0">13300106</data>
    </edge>
    <edge source="THA" target="LBN">
      <data key="d0">71606</data>
    </edge>
    <edge source="THA" target="LTU">
      <data key="d0">125729</data>
    </edge>
    <edge source="THA" target="MYS">
      <data key="d0">20039677</data>
    </edge>
    <edge source="THA" target="MEX">
      <data key="d0">2310888</data>
    </edge>
    <edge source="THA" target="MAR">
      <data key="d0">261687</data>
    </edge>
    <edge source="THA" target="OMN">
      <data key="d0">186727</data>
    </edge>
    <edge source="THA" target="NLD">
      <data key="d0">185027011</data>
    </edge>
    <edge source="THA" target="NZL">
      <data key="d0">2988156</data>
    </edge>
    <edge source="THA" target="NOR">
      <data key="d0">1625422</data>
    </edge>
    <edge source="THA" target="PAN">
      <data key="d0">147366</data>
    </edge>
    <edge source="THA" target="PER">
      <data key="d0">26321</data>
    </edge>
    <edge source="THA" target="PHL">
      <data key="d0">15530125</data>
    </edge>
    <edge source="THA" target="POL">
      <data key="d0">10305540</data>
    </edge>
    <edge source="THA" target="PRT">
      <data key="d0">4885450</data>
    </edge>
    <edge source="THA" target="ROU">
      <data key="d0">49964</data>
    </edge>
    <edge source="THA" target="RUS">
      <data key="d0">5546049</data>
    </edge>
    <edge source="THA" target="SAU">
      <data key="d0">501207</data>
    </edge>
    <edge source="THA" target="SRB">
      <data key="d0">46016</data>
    </edge>
    <edge source="THA" target="IND">
      <data key="d0">33103133</data>
    </edge>
    <edge source="THA" target="SGP">
      <data key="d0">47888297</data>
    </edge>
    <edge source="THA" target="SVK">
      <data key="d0">1252236</data>
    </edge>
    <edge source="THA" target="VNM">
      <data key="d0">17560066</data>
    </edge>
    <edge source="THA" target="SVN">
      <data key="d0">19450</data>
    </edge>
    <edge source="THA" target="ZAF">
      <data key="d0">5734993</data>
    </edge>
    <edge source="THA" target="ESP">
      <data key="d0">8429116</data>
    </edge>
    <edge source="THA" target="SWE">
      <data key="d0">5304682</data>
    </edge>
    <edge source="THA" target="CHE">
      <data key="d0">160548896</data>
    </edge>
    <edge source="THA" target="ARE">
      <data key="d0">14822157</data>
    </edge>
    <edge source="THA" target="TUN">
      <data key="d0">59396</data>
    </edge>
    <edge source="THA" target="TUR">
      <data key="d0">1259654</data>
    </edge>
    <edge source="THA" target="UGA">
      <data key="d0">57741</data>
    </edge>
    <edge source="THA" target="UKR">
      <data key="d0">418036</data>
    </edge>
    <edge source="THA" target="EGY">
      <data key="d0">203289</data>
    </edge>
    <edge source="THA" target="GBR">
      <data key="d0">126254792</data>
    </edge>
    <edge source="THA" target="TZA">
      <data key="d0">13908</data>
    </edge>
    <edge source="THA" target="USA">
      <data key="d0">335016991</data>
    </edge>
    <edge source="THA" target="URY">
      <data key="d0">35440</data>
    </edge>
    <edge source="TUN" target="DZA">
      <data key="d0">804579</data>
    </edge>
    <edge source="TUN" target="AUT">
      <data key="d0">11211</data>
    </edge>
    <edge source="TUN" target="BEL">
      <data key="d0">48119</data>
    </edge>
    <edge source="TUN" target="CMR">
      <data key="d0">700517</data>
    </edge>
    <edge source="TUN" target="CHN">
      <data key="d0">15027</data>
    </edge>
    <edge source="TUN" target="ETH">
      <data key="d0">140640</data>
    </edge>
    <edge source="TUN" target="FRA">
      <data key="d0">13069703</data>
    </edge>
    <edge source="TUN" target="DEU">
      <data key="d0">23343226</data>
    </edge>
    <edge source="TUN" target="ITA">
      <data key="d0">996982</data>
    </edge>
    <edge source="TUN" target="CIV">
      <data key="d0">1302334</data>
    </edge>
    <edge source="TUN" target="MRT">
      <data key="d0">289959</data>
    </edge>
    <edge source="TUN" target="MAR">
      <data key="d0">14930</data>
    </edge>
    <edge source="TUN" target="NLD">
      <data key="d0">12367</data>
    </edge>
    <edge source="TUN" target="NER">
      <data key="d0">75310</data>
    </edge>
    <edge source="TUN" target="PRT">
      <data key="d0">23939</data>
    </edge>
    <edge source="TUN" target="SEN">
      <data key="d0">629293</data>
    </edge>
    <edge source="TUN" target="TGO">
      <data key="d0">291241</data>
    </edge>
    <edge source="TUN" target="GBR">
      <data key="d0">90841</data>
    </edge>
    <edge source="TUN" target="USA">
      <data key="d0">848358</data>
    </edge>
    <edge source="TUN" target="BFA">
      <data key="d0">121078</data>
    </edge>
    <edge source="UKR" target="AZE">
      <data key="d0">50782</data>
    </edge>
    <edge source="UKR" target="BLR">
      <data key="d0">42826</data>
    </edge>
    <edge source="UKR" target="CAN">
      <data key="d0">15476</data>
    </edge>
    <edge source="UKR" target="CHN">
      <data key="d0">330190</data>
    </edge>
    <edge source="UKR" target="CZE">
      <data key="d0">26043</data>
    </edge>
    <edge source="UKR" target="FIN">
      <data key="d0">10821</data>
    </edge>
    <edge source="UKR" target="FRA">
      <data key="d0">29781</data>
    </edge>
    <edge source="UKR" target="GEO">
      <data key="d0">52455</data>
    </edge>
    <edge source="UKR" target="DEU">
      <data key="d0">1127110</data>
    </edge>
    <edge source="UKR" target="HKG">
      <data key="d0">80268</data>
    </edge>
    <edge source="UKR" target="HUN">
      <data key="d0">40468</data>
    </edge>
    <edge source="UKR" target="ISR">
      <data key="d0">14608</data>
    </edge>
    <edge source="UKR" target="ITA">
      <data key="d0">37193</data>
    </edge>
    <edge source="UKR" target="JPN">
      <data key="d0">157863</data>
    </edge>
    <edge source="UKR" target="KOR">
      <data key="d0">16487</data>
    </edge>
    <edge source="UKR" target="LTU">
      <data key="d0">105951</data>
    </edge>
    <edge source="UKR" target="MDA">
      <data key="d0">249626</data>
    </edge>
    <edge source="UKR" target="NLD">
      <data key="d0">818368</data>
    </edge>
    <edge source="UKR" target="POL">
      <data key="d0">40938</data>
    </edge>
    <edge source="UKR" target="RUS">
      <data key="d0">261544</data>
    </edge>
    <edge source="UKR" target="IND">
      <data key="d0">36526</data>
    </edge>
    <edge source="UKR" target="ESP">
      <data key="d0">104304</data>
    </edge>
    <edge source="UKR" target="SWE">
      <data key="d0">118051</data>
    </edge>
    <edge source="UKR" target="CHE">
      <data key="d0">560825</data>
    </edge>
    <edge source="UKR" target="TUR">
      <data key="d0">37029</data>
    </edge>
    <edge source="UKR" target="GBR">
      <data key="d0">73263</data>
    </edge>
    <edge source="UKR" target="USA">
      <data key="d0">701628</data>
    </edge>
    <edge source="MKD" target="ALB">
      <data key="d0">16018</data>
    </edge>
    <edge source="MKD" target="BGR">
      <data key="d0">12211</data>
    </edge>
    <edge source="MKD" target="CHN">
      <data key="d0">711347</data>
    </edge>
    <edge source="MKD" target="HRV">
      <data key="d0">21542</data>
    </edge>
    <edge source="MKD" target="DEU">
      <data key="d0">116074</data>
    </edge>
    <edge source="MKD" target="HKG">
      <data key="d0">104356</data>
    </edge>
    <edge source="MKD" target="SRB">
      <data key="d0">133253</data>
    </edge>
    <edge source="MKD" target="CHE">
      <data key="d0">464908</data>
    </edge>
    <edge source="EGY" target="DZA">
      <data key="d0">186573</data>
    </edge>
    <edge source="EGY" target="LBN">
      <data key="d0">70318</data>
    </edge>
    <edge source="EGY" target="SAU">
      <data key="d0">70867</data>
    </edge>
    <edge source="EGY" target="TUN">
      <data key="d0">87463</data>
    </edge>
    <edge source="GBR" target="ALB">
      <data key="d0">158530</data>
    </edge>
    <edge source="GBR" target="DZA">
      <data key="d0">568391</data>
    </edge>
    <edge source="GBR" target="AZE">
      <data key="d0">9391777</data>
    </edge>
    <edge source="GBR" target="ARG">
      <data key="d0">1028095</data>
    </edge>
    <edge source="GBR" target="AUS">
      <data key="d0">22438687</data>
    </edge>
    <edge source="GBR" target="AUT">
      <data key="d0">17241505</data>
    </edge>
    <edge source="GBR" target="ARM">
      <data key="d0">62735</data>
    </edge>
    <edge source="GBR" target="BEL">
      <data key="d0">82144682</data>
    </edge>
    <edge source="GBR" target="BOL">
      <data key="d0">120230</data>
    </edge>
    <edge source="GBR" target="BWA">
      <data key="d0">75073</data>
    </edge>
    <edge source="GBR" target="BRA">
      <data key="d0">6552328</data>
    </edge>
    <edge source="GBR" target="BGR">
      <data key="d0">3148267</data>
    </edge>
    <edge source="GBR" target="BLR">
      <data key="d0">254352</data>
    </edge>
    <edge source="GBR" target="KHM">
      <data key="d0">100952</data>
    </edge>
    <edge source="GBR" target="CMR">
      <data key="d0">23934</data>
    </edge>
    <edge source="GBR" target="CAN">
      <data key="d0">18752670</data>
    </edge>
    <edge source="GBR" target="CAF">
      <data key="d0">20597</data>
    </edge>
    <edge source="GBR" target="LKA">
      <data key="d0">467592</data>
    </edge>
    <edge source="GBR" target="CHL">
      <data key="d0">1064701</data>
    </edge>
    <edge source="GBR" target="CHN">
      <data key="d0">73754062</data>
    </edge>
    <edge source="GBR" target="COL">
      <data key="d0">288666</data>
    </edge>
    <edge source="GBR" target="CRI">
      <data key="d0">2856511</data>
    </edge>
    <edge source="GBR" target="HRV">
      <data key="d0">2868431</data>
    </edge>
    <edge source="GBR" target="CZE">
      <data key="d0">17876249</data>
    </edge>
    <edge source="GBR" target="BEN">
      <data key="d0">120422</data>
    </edge>
    <edge source="GBR" target="DNK">
      <data key="d0">45615263</data>
    </edge>
    <edge source="GBR" target="ECU">
      <data key="d0">280764</data>
    </edge>
    <edge source="GBR" target="SLV">
      <data key="d0">77165</data>
    </edge>
    <edge source="GBR" target="ETH">
      <data key="d0">653737</data>
    </edge>
    <edge source="GBR" target="EST">
      <data key="d0">3096453</data>
    </edge>
    <edge source="GBR" target="FIN">
      <data key="d0">9214395</data>
    </edge>
    <edge source="GBR" target="FRA">
      <data key="d0">187810763</data>
    </edge>
    <edge source="GBR" target="GEO">
      <data key="d0">777228</data>
    </edge>
    <edge source="GBR" target="GMB">
      <data key="d0">27603</data>
    </edge>
    <edge source="GBR" target="DEU">
      <data key="d0">209714185</data>
    </edge>
    <edge source="GBR" target="GHA">
      <data key="d0">1228453</data>
    </edge>
    <edge source="GBR" target="GRC">
      <data key="d0">8700061</data>
    </edge>
    <edge source="GBR" target="GTM">
      <data key="d0">153939</data>
    </edge>
    <edge source="GBR" target="HND">
      <data key="d0">49923</data>
    </edge>
    <edge source="GBR" target="HKG">
      <data key="d0">187567401</data>
    </edge>
    <edge source="GBR" target="HUN">
      <data key="d0">27935404</data>
    </edge>
    <edge source="GBR" target="IDN">
      <data key="d0">1129831</data>
    </edge>
    <edge source="GBR" target="IRL">
      <data key="d0">119271029</data>
    </edge>
    <edge source="GBR" target="ISR">
      <data key="d0">20653466</data>
    </edge>
    <edge source="GBR" target="ITA">
      <data key="d0">273964400</data>
    </edge>
    <edge source="GBR" target="CIV">
      <data key="d0">100956</data>
    </edge>
    <edge source="GBR" target="JAM">
      <data key="d0">477936</data>
    </edge>
    <edge source="GBR" target="JPN">
      <data key="d0">145670583</data>
    </edge>
    <edge source="GBR" target="KAZ">
      <data key="d0">2821892</data>
    </edge>
    <edge source="GBR" target="JOR">
      <data key="d0">657566</data>
    </edge>
    <edge source="GBR" target="KOR">
      <data key="d0">25011505</data>
    </edge>
    <edge source="GBR" target="KGZ">
      <data key="d0">28217</data>
    </edge>
    <edge source="GBR" target="LBN">
      <data key="d0">2565877</data>
    </edge>
    <edge source="GBR" target="LVA">
      <data key="d0">4387554</data>
    </edge>
    <edge source="GBR" target="LTU">
      <data key="d0">2390756</data>
    </edge>
    <edge source="GBR" target="MDG">
      <data key="d0">10015</data>
    </edge>
    <edge source="GBR" target="MWI">
      <data key="d0">418071</data>
    </edge>
    <edge source="GBR" target="MYS">
      <data key="d0">8824545</data>
    </edge>
    <edge source="GBR" target="MUS">
      <data key="d0">942561</data>
    </edge>
    <edge source="GBR" target="MEX">
      <data key="d0">1885597</data>
    </edge>
    <edge source="GBR" target="MDA">
      <data key="d0">357764</data>
    </edge>
    <edge source="GBR" target="MAR">
      <data key="d0">2108456</data>
    </edge>
    <edge source="GBR" target="MOZ">
      <data key="d0">81782</data>
    </edge>
    <edge source="GBR" target="OMN">
      <data key="d0">3562818</data>
    </edge>
    <edge source="GBR" target="NAM">
      <data key="d0">28907</data>
    </edge>
    <edge source="GBR" target="NLD">
      <data key="d0">417701892</data>
    </edge>
    <edge source="GBR" target="NZL">
      <data key="d0">2215278</data>
    </edge>
    <edge source="GBR" target="NIC">
      <data key="d0">156465</data>
    </edge>
    <edge source="GBR" target="NER">
      <data key="d0">30579</data>
    </edge>
    <edge source="GBR" target="NOR">
      <data key="d0">28036635</data>
    </edge>
    <edge source="GBR" target="PAK">
      <data key="d0">2366749</data>
    </edge>
    <edge source="GBR" target="PAN">
      <data key="d0">118823</data>
    </edge>
    <edge source="GBR" target="PRY">
      <data key="d0">42115</data>
    </edge>
    <edge source="GBR" target="PER">
      <data key="d0">303154</data>
    </edge>
    <edge source="GBR" target="PHL">
      <data key="d0">903855</data>
    </edge>
    <edge source="GBR" target="POL">
      <data key="d0">33108579</data>
    </edge>
    <edge source="GBR" target="PRT">
      <data key="d0">7825850</data>
    </edge>
    <edge source="GBR" target="ROU">
      <data key="d0">5080773</data>
    </edge>
    <edge source="GBR" target="RUS">
      <data key="d0">17877230</data>
    </edge>
    <edge source="GBR" target="SAU">
      <data key="d0">20584850</data>
    </edge>
    <edge source="GBR" target="SEN">
      <data key="d0">51344</data>
    </edge>
    <edge source="GBR" target="SRB">
      <data key="d0">2505062</data>
    </edge>
    <edge source="GBR" target="IND">
      <data key="d0">32080147</data>
    </edge>
    <edge source="GBR" target="SGP">
      <data key="d0">30430848</data>
    </edge>
    <edge source="GBR" target="SVK">
      <data key="d0">5236626</data>
    </edge>
    <edge source="GBR" target="VNM">
      <data key="d0">1672687</data>
    </edge>
    <edge source="GBR" target="SVN">
      <data key="d0">2272507</data>
    </edge>
    <edge source="GBR" target="ZAF">
      <data key="d0">15624401</data>
    </edge>
    <edge source="GBR" target="ZWE">
      <data key="d0">367141</data>
    </edge>
    <edge source="GBR" target="ESP">
      <data key="d0">98221928</data>
    </edge>
    <edge source="GBR" target="SWE">
      <data key="d0">70638842</data>
    </edge>
    <edge source="GBR" target="CHE">
      <data key="d0">306921413</data>
    </edge>
    <edge source="GBR" target="THA">
      <data key="d0">53587732</data>
    </edge>
    <edge source="GBR" target="TGO">
      <data key="d0">36958</data>
    </edge>
    <edge source="GBR" target="ARE">
      <data key="d0">67666687</data>
    </edge>
    <edge source="GBR" target="TUN">
      <data key="d0">1108000</data>
    </edge>
    <edge source="GBR" target="TUR">
      <data key="d0">17954051</data>
    </edge>
    <edge source="GBR" target="UGA">
      <data key="d0">113810</data>
    </edge>
    <edge source="GBR" target="UKR">
      <data key="d0">4287243</data>
    </edge>
    <edge source="GBR" target="MKD">
      <data key="d0">247997</data>
    </edge>
    <edge source="GBR" target="EGY">
      <data key="d0">2815295</data>
    </edge>
    <edge source="GBR" target="TZA">
      <data key="d0">128667</data>
    </edge>
    <edge source="GBR" target="USA">
      <data key="d0">471776669</data>
    </edge>
    <edge source="GBR" target="BFA">
      <data key="d0">16083</data>
    </edge>
    <edge source="GBR" target="URY">
      <data key="d0">181577</data>
    </edge>
    <edge source="TZA" target="ZAF">
      <data key="d0">26399</data>
    </edge>
    <edge source="BFA" target="FRA">
      <data key="d0">13952</data>
    </edge>
    <edge source="BFA" target="ZAF">
      <data key="d0">21365</data>
    </edge>
    <edge source="ARM" target="AUT">
      <data key="d0">26242</data>
    </edge>
    <edge source="ARM" target="BGR">
      <data key="d0">122860</data>
    </edge>
    <edge source="ARM" target="FRA">
      <data key="d0">48886</data>
    </edge>
    <edge source="ARM" target="DEU">
      <data key="d0">351511</data>
    </edge>
    <edge source="ARM" target="HKG">
      <data key="d0">226472</data>
    </edge>
    <edge source="ARM" target="ISR">
      <data key="d0">165536</data>
    </edge>
    <edge source="ARM" target="JPN">
      <data key="d0">79705</data>
    </edge>
    <edge source="ARM" target="KOR">
      <data key="d0">20430</data>
    </edge>
    <edge source="ARM" target="LVA">
      <data key="d0">300938</data>
    </edge>
    <edge source="ARM" target="LTU">
      <data key="d0">22998</data>
    </edge>
    <edge source="ARM" target="NLD">
      <data key="d0">123449</data>
    </edge>
    <edge source="ARM" target="IND">
      <data key="d0">45916</data>
    </edge>
    <edge source="ARM" target="SGP">
      <data key="d0">1131791</data>
    </edge>
    <edge source="ARM" target="SVN">
      <data key="d0">32159</data>
    </edge>
    <edge source="ARM" target="ZAF">
      <data key="d0">31536</data>
    </edge>
    <edge source="ARM" target="CHE">
      <data key="d0">22199625</data>
    </edge>
    <edge source="ARM" target="ARE">
      <data key="d0">34400</data>
    </edge>
    <edge source="ARM" target="GBR">
      <data key="d0">88102</data>
    </edge>
    <edge source="ARM" target="USA">
      <data key="d0">161698</data>
    </edge>
    <edge source="BGR" target="ALB">
      <data key="d0">99801</data>
    </edge>
    <edge source="BGR" target="AZE">
      <data key="d0">49655</data>
    </edge>
    <edge source="BGR" target="AUT">
      <data key="d0">2218968</data>
    </edge>
    <edge source="BGR" target="BEL">
      <data key="d0">351677</data>
    </edge>
    <edge source="BGR" target="CAN">
      <data key="d0">2035990</data>
    </edge>
    <edge source="BGR" target="CHN">
      <data key="d0">15544</data>
    </edge>
    <edge source="BGR" target="HRV">
      <data key="d0">106378</data>
    </edge>
    <edge source="BGR" target="CZE">
      <data key="d0">544294</data>
    </edge>
    <edge source="BGR" target="FIN">
      <data key="d0">636002</data>
    </edge>
    <edge source="BGR" target="FRA">
      <data key="d0">1514443</data>
    </edge>
    <edge source="BGR" target="GEO">
      <data key="d0">92591</data>
    </edge>
    <edge source="BGR" target="DEU">
      <data key="d0">9317780</data>
    </edge>
    <edge source="BGR" target="GRC">
      <data key="d0">3844279</data>
    </edge>
    <edge source="BGR" target="HKG">
      <data key="d0">6286450</data>
    </edge>
    <edge source="BGR" target="HUN">
      <data key="d0">19067</data>
    </edge>
    <edge source="BGR" target="IRL">
      <data key="d0">132051</data>
    </edge>
    <edge source="BGR" target="ISR">
      <data key="d0">940968</data>
    </edge>
    <edge source="BGR" target="ITA">
      <data key="d0">2528134</data>
    </edge>
    <edge source="BGR" target="KOR">
      <data key="d0">18317</data>
    </edge>
    <edge source="BGR" target="LBN">
      <data key="d0">34683</data>
    </edge>
    <edge source="BGR" target="LVA">
      <data key="d0">158654</data>
    </edge>
    <edge source="BGR" target="LTU">
      <data key="d0">238639</data>
    </edge>
    <edge source="BGR" target="MDA">
      <data key="d0">27110</data>
    </edge>
    <edge source="BGR" target="NLD">
      <data key="d0">2288755</data>
    </edge>
    <edge source="BGR" target="NOR">
      <data key="d0">71294</data>
    </edge>
    <edge source="BGR" target="POL">
      <data key="d0">844410</data>
    </edge>
    <edge source="BGR" target="PRT">
      <data key="d0">27113</data>
    </edge>
    <edge source="BGR" target="ROU">
      <data key="d0">1549117</data>
    </edge>
    <edge source="BGR" target="RUS">
      <data key="d0">830649</data>
    </edge>
    <edge source="BGR" target="SRB">
      <data key="d0">371958</data>
    </edge>
    <edge source="BGR" target="IND">
      <data key="d0">133424</data>
    </edge>
    <edge source="BGR" target="SGP">
      <data key="d0">56444</data>
    </edge>
    <edge source="BGR" target="SVK">
      <data key="d0">98980</data>
    </edge>
    <edge source="BGR" target="SVN">
      <data key="d0">281199</data>
    </edge>
    <edge source="BGR" target="ESP">
      <data key="d0">525436</data>
    </edge>
    <edge source="BGR" target="SWE">
      <data key="d0">622511</data>
    </edge>
    <edge source="BGR" target="CHE">
      <data key="d0">1801044</data>
    </edge>
    <edge source="BGR" target="ARE">
      <data key="d0">335314</data>
    </edge>
    <edge source="BGR" target="TUR">
      <data key="d0">3098707</data>
    </edge>
    <edge source="BGR" target="MKD">
      <data key="d0">465915</data>
    </edge>
    <edge source="BGR" target="GBR">
      <data key="d0">5706259</data>
    </edge>
    <edge source="BGR" target="USA">
      <data key="d0">1065197</data>
    </edge>
    <edge source="BLR" target="AZE">
      <data key="d0">54900</data>
    </edge>
    <edge source="BLR" target="CAN">
      <data key="d0">13100</data>
    </edge>
    <edge source="BLR" target="CHN">
      <data key="d0">73300</data>
    </edge>
    <edge source="BLR" target="FRA">
      <data key="d0">25900</data>
    </edge>
    <edge source="BLR" target="DEU">
      <data key="d0">6515400</data>
    </edge>
    <edge source="BLR" target="HKG">
      <data key="d0">43200</data>
    </edge>
    <edge source="BLR" target="ISR">
      <data key="d0">99900</data>
    </edge>
    <edge source="BLR" target="JPN">
      <data key="d0">30700</data>
    </edge>
    <edge source="BLR" target="KAZ">
      <data key="d0">22400</data>
    </edge>
    <edge source="BLR" target="KOR">
      <data key="d0">181300</data>
    </edge>
    <edge source="BLR" target="LVA">
      <data key="d0">115300</data>
    </edge>
    <edge source="BLR" target="LTU">
      <data key="d0">240200</data>
    </edge>
    <edge source="BLR" target="NOR">
      <data key="d0">14300</data>
    </edge>
    <edge source="BLR" target="POL">
      <data key="d0">117700</data>
    </edge>
    <edge source="BLR" target="RUS">
      <data key="d0">19814100</data>
    </edge>
    <edge source="BLR" target="SAU">
      <data key="d0">13500</data>
    </edge>
    <edge source="BLR" target="SRB">
      <data key="d0">70300</data>
    </edge>
    <edge source="BLR" target="IND">
      <data key="d0">47000</data>
    </edge>
    <edge source="BLR" target="ZAF">
      <data key="d0">72000</data>
    </edge>
    <edge source="BLR" target="CHE">
      <data key="d0">125700</data>
    </edge>
    <edge source="BLR" target="UKR">
      <data key="d0">90400</data>
    </edge>
    <edge source="BLR" target="GBR">
      <data key="d0">23400</data>
    </edge>
    <edge source="BLR" target="USA">
      <data key="d0">266600</data>
    </edge>
    <edge source="LKA" target="AUS">
      <data key="d0">17723</data>
    </edge>
    <edge source="LKA" target="DEU">
      <data key="d0">60997</data>
    </edge>
    <edge source="LKA" target="HKG">
      <data key="d0">2079013</data>
    </edge>
    <edge source="LKA" target="JPN">
      <data key="d0">58552</data>
    </edge>
    <edge source="LKA" target="LBN">
      <data key="d0">15931</data>
    </edge>
    <edge source="LKA" target="PHL">
      <data key="d0">33737</data>
    </edge>
    <edge source="LKA" target="IND">
      <data key="d0">26631</data>
    </edge>
    <edge source="LKA" target="SGP">
      <data key="d0">225520</data>
    </edge>
    <edge source="LKA" target="CHE">
      <data key="d0">237202</data>
    </edge>
    <edge source="LKA" target="ARE">
      <data key="d0">240177</data>
    </edge>
    <edge source="LKA" target="GBR">
      <data key="d0">62392</data>
    </edge>
    <edge source="LKA" target="USA">
      <data key="d0">17605</data>
    </edge>
    <edge source="SLV" target="CHN">
      <data key="d0">177937</data>
    </edge>
    <edge source="SLV" target="GTM">
      <data key="d0">87868</data>
    </edge>
    <edge source="SLV" target="HND">
      <data key="d0">79409</data>
    </edge>
    <edge source="SLV" target="NIC">
      <data key="d0">28427</data>
    </edge>
    <edge source="SLV" target="USA">
      <data key="d0">77647</data>
    </edge>
    <edge source="ETH" target="CHN">
      <data key="d0">14566</data>
    </edge>
    <edge source="EST" target="AUS">
      <data key="d0">105854</data>
    </edge>
    <edge source="EST" target="BEL">
      <data key="d0">19441</data>
    </edge>
    <edge source="EST" target="BGR">
      <data key="d0">12709</data>
    </edge>
    <edge source="EST" target="BLR">
      <data key="d0">828444</data>
    </edge>
    <edge source="EST" target="CAN">
      <data key="d0">31724</data>
    </edge>
    <edge source="EST" target="CHN">
      <data key="d0">1390651</data>
    </edge>
    <edge source="EST" target="CZE">
      <data key="d0">213362</data>
    </edge>
    <edge source="EST" target="DNK">
      <data key="d0">53556</data>
    </edge>
    <edge source="EST" target="FIN">
      <data key="d0">40279688</data>
    </edge>
    <edge source="EST" target="FRA">
      <data key="d0">166755</data>
    </edge>
    <edge source="EST" target="DEU">
      <data key="d0">612765</data>
    </edge>
    <edge source="EST" target="GRC">
      <data key="d0">11402</data>
    </edge>
    <edge source="EST" target="HKG">
      <data key="d0">3432563</data>
    </edge>
    <edge source="EST" target="ISR">
      <data key="d0">388129</data>
    </edge>
    <edge source="EST" target="ITA">
      <data key="d0">1313646</data>
    </edge>
    <edge source="EST" target="JPN">
      <data key="d0">31381</data>
    </edge>
    <edge source="EST" target="KAZ">
      <data key="d0">77039</data>
    </edge>
    <edge source="EST" target="LVA">
      <data key="d0">2574533</data>
    </edge>
    <edge source="EST" target="LTU">
      <data key="d0">590281</data>
    </edge>
    <edge source="EST" target="MYS">
      <data key="d0">190317</data>
    </edge>
    <edge source="EST" target="NLD">
      <data key="d0">24600</data>
    </edge>
    <edge source="EST" target="NOR">
      <data key="d0">30432</data>
    </edge>
    <edge source="EST" target="POL">
      <data key="d0">67443</data>
    </edge>
    <edge source="EST" target="RUS">
      <data key="d0">14502107</data>
    </edge>
    <edge source="EST" target="SAU">
      <data key="d0">424527</data>
    </edge>
    <edge source="EST" target="SGP">
      <data key="d0">203938</data>
    </edge>
    <edge source="EST" target="SVK">
      <data key="d0">13035</data>
    </edge>
    <edge source="EST" target="ESP">
      <data key="d0">41986</data>
    </edge>
    <edge source="EST" target="SWE">
      <data key="d0">458798</data>
    </edge>
    <edge source="EST" target="CHE">
      <data key="d0">4792826</data>
    </edge>
    <edge source="EST" target="TUR">
      <data key="d0">79592</data>
    </edge>
    <edge source="EST" target="UKR">
      <data key="d0">355315</data>
    </edge>
    <edge source="EST" target="GBR">
      <data key="d0">1321225</data>
    </edge>
    <edge source="EST" target="USA">
      <data key="d0">685047</data>
    </edge>
    <edge source="GEO" target="AZE">
      <data key="d0">191715</data>
    </edge>
    <edge source="GEO" target="ARM">
      <data key="d0">218503</data>
    </edge>
    <edge source="GEO" target="DEU">
      <data key="d0">13640</data>
    </edge>
    <edge source="GEO" target="HKG">
      <data key="d0">963916</data>
    </edge>
    <edge source="GEO" target="ISR">
      <data key="d0">627215</data>
    </edge>
    <edge source="GEO" target="LVA">
      <data key="d0">17404</data>
    </edge>
    <edge source="GEO" target="SGP">
      <data key="d0">458200</data>
    </edge>
    <edge source="GEO" target="CHE">
      <data key="d0">1088719</data>
    </edge>
    <edge source="GEO" target="ARE">
      <data key="d0">15658</data>
    </edge>
    <edge source="GTM" target="CHN">
      <data key="d0">10945</data>
    </edge>
    <edge source="GTM" target="CRI">
      <data key="d0">63643</data>
    </edge>
    <edge source="GTM" target="SLV">
      <data key="d0">2429857</data>
    </edge>
    <edge source="GTM" target="HND">
      <data key="d0">753072</data>
    </edge>
    <edge source="GTM" target="MEX">
      <data key="d0">66607</data>
    </edge>
    <edge source="GTM" target="NIC">
      <data key="d0">592371</data>
    </edge>
    <edge source="GTM" target="PAN">
      <data key="d0">198660</data>
    </edge>
    <edge source="GTM" target="USA">
      <data key="d0">732359</data>
    </edge>
    <edge source="CIV" target="BEN">
      <data key="d0">50298</data>
    </edge>
    <edge source="CIV" target="EST">
      <data key="d0">12094</data>
    </edge>
    <edge source="CIV" target="FRA">
      <data key="d0">13053</data>
    </edge>
    <edge source="CIV" target="DEU">
      <data key="d0">63944</data>
    </edge>
    <edge source="CIV" target="SWE">
      <data key="d0">10937</data>
    </edge>
    <edge source="CIV" target="USA">
      <data key="d0">39543</data>
    </edge>
    <edge source="CIV" target="BFA">
      <data key="d0">19404</data>
    </edge>
    <edge source="KAZ" target="BLR">
      <data key="d0">44259</data>
    </edge>
    <edge source="KAZ" target="CHN">
      <data key="d0">112398</data>
    </edge>
    <edge source="KAZ" target="FRA">
      <data key="d0">14564</data>
    </edge>
    <edge source="KAZ" target="HKG">
      <data key="d0">61901</data>
    </edge>
    <edge source="KAZ" target="HUN">
      <data key="d0">13694</data>
    </edge>
    <edge source="KAZ" target="KGZ">
      <data key="d0">77550</data>
    </edge>
    <edge source="KAZ" target="POL">
      <data key="d0">11337</data>
    </edge>
    <edge source="KAZ" target="RUS">
      <data key="d0">284742</data>
    </edge>
    <edge source="KAZ" target="CHE">
      <data key="d0">184251</data>
    </edge>
    <edge source="KAZ" target="ARE">
      <data key="d0">148561</data>
    </edge>
    <edge source="KAZ" target="GBR">
      <data key="d0">20585</data>
    </edge>
    <edge source="KAZ" target="USA">
      <data key="d0">24040</data>
    </edge>
    <edge source="LVA" target="AZE">
      <data key="d0">29100</data>
    </edge>
    <edge source="LVA" target="AUS">
      <data key="d0">15207</data>
    </edge>
    <edge source="LVA" target="AUT">
      <data key="d0">716785</data>
    </edge>
    <edge source="LVA" target="BLR">
      <data key="d0">702602</data>
    </edge>
    <edge source="LVA" target="CAN">
      <data key="d0">978591</data>
    </edge>
    <edge source="LVA" target="CHN">
      <data key="d0">124190</data>
    </edge>
    <edge source="LVA" target="CZE">
      <data key="d0">351583</data>
    </edge>
    <edge source="LVA" target="EST">
      <data key="d0">3362782</data>
    </edge>
    <edge source="LVA" target="FIN">
      <data key="d0">164871</data>
    </edge>
    <edge source="LVA" target="FRA">
      <data key="d0">1148579</data>
    </edge>
    <edge source="LVA" target="GEO">
      <data key="d0">98007</data>
    </edge>
    <edge source="LVA" target="DEU">
      <data key="d0">6805171</data>
    </edge>
    <edge source="LVA" target="HKG">
      <data key="d0">1699923</data>
    </edge>
    <edge source="LVA" target="HUN">
      <data key="d0">284753</data>
    </edge>
    <edge source="LVA" target="ISR">
      <data key="d0">609305</data>
    </edge>
    <edge source="LVA" target="ITA">
      <data key="d0">1448575</data>
    </edge>
    <edge source="LVA" target="JPN">
      <data key="d0">591646</data>
    </edge>
    <edge source="LVA" target="KOR">
      <data key="d0">185074</data>
    </edge>
    <edge source="LVA" target="LTU">
      <data key="d0">10117167</data>
    </edge>
    <edge source="LVA" target="MEX">
      <data key="d0">90502</data>
    </edge>
    <edge source="LVA" target="MDA">
      <data key="d0">87253</data>
    </edge>
    <edge source="LVA" target="NLD">
      <data key="d0">178535</data>
    </edge>
    <edge source="LVA" target="NOR">
      <data key="d0">73185</data>
    </edge>
    <edge source="LVA" target="POL">
      <data key="d0">1780320</data>
    </edge>
    <edge source="LVA" target="ROU">
      <data key="d0">14747</data>
    </edge>
    <edge source="LVA" target="RUS">
      <data key="d0">2727570</data>
    </edge>
    <edge source="LVA" target="SGP">
      <data key="d0">856162</data>
    </edge>
    <edge source="LVA" target="SVK">
      <data key="d0">181671</data>
    </edge>
    <edge source="LVA" target="ESP">
      <data key="d0">132669</data>
    </edge>
    <edge source="LVA" target="SWE">
      <data key="d0">661123</data>
    </edge>
    <edge source="LVA" target="CHE">
      <data key="d0">542252</data>
    </edge>
    <edge source="LVA" target="THA">
      <data key="d0">64036</data>
    </edge>
    <edge source="LVA" target="ARE">
      <data key="d0">147619</data>
    </edge>
    <edge source="LVA" target="TUR">
      <data key="d0">36906</data>
    </edge>
    <edge source="LVA" target="UKR">
      <data key="d0">468365</data>
    </edge>
    <edge source="LVA" target="GBR">
      <data key="d0">2112532</data>
    </edge>
    <edge source="LVA" target="USA">
      <data key="d0">7468178</data>
    </edge>
    <edge source="LTU" target="AUS">
      <data key="d0">28562</data>
    </edge>
    <edge source="LTU" target="AUT">
      <data key="d0">123002</data>
    </edge>
    <edge source="LTU" target="ARM">
      <data key="d0">82518</data>
    </edge>
    <edge source="LTU" target="BEL">
      <data key="d0">81574</data>
    </edge>
    <edge source="LTU" target="BRA">
      <data key="d0">11523</data>
    </edge>
    <edge source="LTU" target="BGR">
      <data key="d0">177065</data>
    </edge>
    <edge source="LTU" target="BLR">
      <data key="d0">5439598</data>
    </edge>
    <edge source="LTU" target="CAN">
      <data key="d0">263302</data>
    </edge>
    <edge source="LTU" target="LKA">
      <data key="d0">18019</data>
    </edge>
    <edge source="LTU" target="CHN">
      <data key="d0">462755</data>
    </edge>
    <edge source="LTU" target="CZE">
      <data key="d0">5669883</data>
    </edge>
    <edge source="LTU" target="DNK">
      <data key="d0">25809</data>
    </edge>
    <edge source="LTU" target="EST">
      <data key="d0">2024592</data>
    </edge>
    <edge source="LTU" target="FIN">
      <data key="d0">478105</data>
    </edge>
    <edge source="LTU" target="FRA">
      <data key="d0">4816426</data>
    </edge>
    <edge source="LTU" target="GEO">
      <data key="d0">248381</data>
    </edge>
    <edge source="LTU" target="DEU">
      <data key="d0">4656503</data>
    </edge>
    <edge source="LTU" target="GRC">
      <data key="d0">383065</data>
    </edge>
    <edge source="LTU" target="HKG">
      <data key="d0">2615221</data>
    </edge>
    <edge source="LTU" target="HUN">
      <data key="d0">696691</data>
    </edge>
    <edge source="LTU" target="IDN">
      <data key="d0">33453</data>
    </edge>
    <edge source="LTU" target="ISR">
      <data key="d0">819892</data>
    </edge>
    <edge source="LTU" target="ITA">
      <data key="d0">1352747</data>
    </edge>
    <edge source="LTU" target="JPN">
      <data key="d0">392528</data>
    </edge>
    <edge source="LTU" target="KAZ">
      <data key="d0">451176</data>
    </edge>
    <edge source="LTU" target="KOR">
      <data key="d0">209080</data>
    </edge>
    <edge source="LTU" target="LVA">
      <data key="d0">6582807</data>
    </edge>
    <edge source="LTU" target="MYS">
      <data key="d0">67463</data>
    </edge>
    <edge source="LTU" target="MDA">
      <data key="d0">60038</data>
    </edge>
    <edge source="LTU" target="NLD">
      <data key="d0">654113</data>
    </edge>
    <edge source="LTU" target="POL">
      <data key="d0">3396057</data>
    </edge>
    <edge source="LTU" target="PRT">
      <data key="d0">126330</data>
    </edge>
    <edge source="LTU" target="ROU">
      <data key="d0">288240</data>
    </edge>
    <edge source="LTU" target="RUS">
      <data key="d0">19251544</data>
    </edge>
    <edge source="LTU" target="SAU">
      <data key="d0">30418</data>
    </edge>
    <edge source="LTU" target="IND">
      <data key="d0">214132</data>
    </edge>
    <edge source="LTU" target="SGP">
      <data key="d0">329415</data>
    </edge>
    <edge source="LTU" target="SVK">
      <data key="d0">342843</data>
    </edge>
    <edge source="LTU" target="SVN">
      <data key="d0">123337</data>
    </edge>
    <edge source="LTU" target="ZAF">
      <data key="d0">58866</data>
    </edge>
    <edge source="LTU" target="ESP">
      <data key="d0">599484</data>
    </edge>
    <edge source="LTU" target="SWE">
      <data key="d0">45454</data>
    </edge>
    <edge source="LTU" target="CHE">
      <data key="d0">708366</data>
    </edge>
    <edge source="LTU" target="ARE">
      <data key="d0">27719</data>
    </edge>
    <edge source="LTU" target="TUR">
      <data key="d0">337409</data>
    </edge>
    <edge source="LTU" target="UKR">
      <data key="d0">921948</data>
    </edge>
    <edge source="LTU" target="GBR">
      <data key="d0">2305280</data>
    </edge>
    <edge source="LTU" target="USA">
      <data key="d0">1714841</data>
    </edge>
    <edge source="MDA" target="EST">
      <data key="d0">60047</data>
    </edge>
    <edge source="MDA" target="ISR">
      <data key="d0">567095</data>
    </edge>
    <edge source="MDA" target="JPN">
      <data key="d0">83782</data>
    </edge>
    <edge source="MDA" target="ROU">
      <data key="d0">254473</data>
    </edge>
    <edge source="MDA" target="RUS">
      <data key="d0">29756</data>
    </edge>
    <edge source="MDA" target="CHE">
      <data key="d0">452883</data>
    </edge>
    <edge source="MDA" target="GBR">
      <data key="d0">65034</data>
    </edge>
    <edge source="MDA" target="USA">
      <data key="d0">13283</data>
    </edge>
    <edge source="MAR" target="BEL">
      <data key="d0">25320</data>
    </edge>
    <edge source="MAR" target="CAN">
      <data key="d0">11938</data>
    </edge>
    <edge source="MAR" target="CHN">
      <data key="d0">42152</data>
    </edge>
    <edge source="MAR" target="FRA">
      <data key="d0">937081</data>
    </edge>
    <edge source="MAR" target="DEU">
      <data key="d0">16973</data>
    </edge>
    <edge source="MAR" target="HKG">
      <data key="d0">317195</data>
    </edge>
    <edge source="MAR" target="ITA">
      <data key="d0">33295</data>
    </edge>
    <edge source="MAR" target="CIV">
      <data key="d0">93431</data>
    </edge>
    <edge source="MAR" target="MRT">
      <data key="d0">32731</data>
    </edge>
    <edge source="MAR" target="PHL">
      <data key="d0">20467</data>
    </edge>
    <edge source="MAR" target="SEN">
      <data key="d0">460652</data>
    </edge>
    <edge source="MAR" target="ESP">
      <data key="d0">1272553</data>
    </edge>
    <edge source="MAR" target="CHE">
      <data key="d0">43015</data>
    </edge>
    <edge source="MAR" target="ARE">
      <data key="d0">34406</data>
    </edge>
    <edge source="MAR" target="GBR">
      <data key="d0">67710</data>
    </edge>
    <edge source="MAR" target="USA">
      <data key="d0">90128</data>
    </edge>
    <edge source="MAR" target="BFA">
      <data key="d0">88334</data>
    </edge>
    <edge source="NIC" target="BOL">
      <data key="d0">20482</data>
    </edge>
    <edge source="NIC" target="CRI">
      <data key="d0">35586</data>
    </edge>
    <edge source="NIC" target="HND">
      <data key="d0">14860</data>
    </edge>
    <edge source="NIC" target="USA">
      <data key="d0">16701</data>
    </edge>
    <edge source="PAK" target="BRA">
      <data key="d0">516723</data>
    </edge>
    <edge source="PAK" target="HKG">
      <data key="d0">6370458</data>
    </edge>
    <edge source="PAK" target="KOR">
      <data key="d0">45542</data>
    </edge>
    <edge source="PAK" target="ARE">
      <data key="d0">34904</data>
    </edge>
    <edge source="PAK" target="USA">
      <data key="d0">18966</data>
    </edge>
    <edge source="ROU" target="ALB">
      <data key="d0">41325</data>
    </edge>
    <edge source="ROU" target="AUS">
      <data key="d0">17292</data>
    </edge>
    <edge source="ROU" target="AUT">
      <data key="d0">3937798</data>
    </edge>
    <edge source="ROU" target="BEL">
      <data key="d0">362450</data>
    </edge>
    <edge source="ROU" target="BGR">
      <data key="d0">1335231</data>
    </edge>
    <edge source="ROU" target="CHN">
      <data key="d0">450322</data>
    </edge>
    <edge source="ROU" target="HRV">
      <data key="d0">185620</data>
    </edge>
    <edge source="ROU" target="CZE">
      <data key="d0">1318827</data>
    </edge>
    <edge source="ROU" target="DNK">
      <data key="d0">49393</data>
    </edge>
    <edge source="ROU" target="FIN">
      <data key="d0">109198</data>
    </edge>
    <edge source="ROU" target="FRA">
      <data key="d0">2192663</data>
    </edge>
    <edge source="ROU" target="DEU">
      <data key="d0">5092936</data>
    </edge>
    <edge source="ROU" target="GRC">
      <data key="d0">646081</data>
    </edge>
    <edge source="ROU" target="HKG">
      <data key="d0">628014</data>
    </edge>
    <edge source="ROU" target="HUN">
      <data key="d0">1241974</data>
    </edge>
    <edge source="ROU" target="IRL">
      <data key="d0">28066</data>
    </edge>
    <edge source="ROU" target="ISR">
      <data key="d0">2985201</data>
    </edge>
    <edge source="ROU" target="ITA">
      <data key="d0">8766518</data>
    </edge>
    <edge source="ROU" target="JPN">
      <data key="d0">195575</data>
    </edge>
    <edge source="ROU" target="LTU">
      <data key="d0">31955</data>
    </edge>
    <edge source="ROU" target="MYS">
      <data key="d0">81315</data>
    </edge>
    <edge source="ROU" target="MDA">
      <data key="d0">573850</data>
    </edge>
    <edge source="ROU" target="MAR">
      <data key="d0">10126</data>
    </edge>
    <edge source="ROU" target="NLD">
      <data key="d0">1768808</data>
    </edge>
    <edge source="ROU" target="NOR">
      <data key="d0">27747</data>
    </edge>
    <edge source="ROU" target="POL">
      <data key="d0">1702164</data>
    </edge>
    <edge source="ROU" target="SRB">
      <data key="d0">47883</data>
    </edge>
    <edge source="ROU" target="IND">
      <data key="d0">77858</data>
    </edge>
    <edge source="ROU" target="SGP">
      <data key="d0">939843</data>
    </edge>
    <edge source="ROU" target="SVK">
      <data key="d0">844511</data>
    </edge>
    <edge source="ROU" target="SVN">
      <data key="d0">18187</data>
    </edge>
    <edge source="ROU" target="ZAF">
      <data key="d0">399181</data>
    </edge>
    <edge source="ROU" target="ESP">
      <data key="d0">711910</data>
    </edge>
    <edge source="ROU" target="SWE">
      <data key="d0">1163417</data>
    </edge>
    <edge source="ROU" target="CHE">
      <data key="d0">2231438</data>
    </edge>
    <edge source="ROU" target="ARE">
      <data key="d0">216256</data>
    </edge>
    <edge source="ROU" target="TUR">
      <data key="d0">310906</data>
    </edge>
    <edge source="ROU" target="UKR">
      <data key="d0">12922</data>
    </edge>
    <edge source="ROU" target="MKD">
      <data key="d0">90159</data>
    </edge>
    <edge source="ROU" target="GBR">
      <data key="d0">2332354</data>
    </edge>
    <edge source="ROU" target="USA">
      <data key="d0">5384307</data>
    </edge>
    <edge source="SRB" target="ALB">
      <data key="d0">104155</data>
    </edge>
    <edge source="SRB" target="BGR">
      <data key="d0">14809</data>
    </edge>
    <edge source="SRB" target="BLR">
      <data key="d0">319594</data>
    </edge>
    <edge source="SRB" target="CHN">
      <data key="d0">14572</data>
    </edge>
    <edge source="SRB" target="HRV">
      <data key="d0">611907</data>
    </edge>
    <edge source="SRB" target="CZE">
      <data key="d0">96302</data>
    </edge>
    <edge source="SRB" target="FRA">
      <data key="d0">161723</data>
    </edge>
    <edge source="SRB" target="DEU">
      <data key="d0">2562820</data>
    </edge>
    <edge source="SRB" target="HKG">
      <data key="d0">1122781</data>
    </edge>
    <edge source="SRB" target="HUN">
      <data key="d0">303719</data>
    </edge>
    <edge source="SRB" target="ISR">
      <data key="d0">1722507</data>
    </edge>
    <edge source="SRB" target="ITA">
      <data key="d0">150404</data>
    </edge>
    <edge source="SRB" target="NER">
      <data key="d0">21422</data>
    </edge>
    <edge source="SRB" target="PRT">
      <data key="d0">48509</data>
    </edge>
    <edge source="SRB" target="ROU">
      <data key="d0">22093</data>
    </edge>
    <edge source="SRB" target="RUS">
      <data key="d0">452194</data>
    </edge>
    <edge source="SRB" target="SGP">
      <data key="d0">70819</data>
    </edge>
    <edge source="SRB" target="VNM">
      <data key="d0">41875</data>
    </edge>
    <edge source="SRB" target="SVN">
      <data key="d0">3432802</data>
    </edge>
    <edge source="SRB" target="ESP">
      <data key="d0">30158</data>
    </edge>
    <edge source="SRB" target="CHE">
      <data key="d0">2168567</data>
    </edge>
    <edge source="SRB" target="ARE">
      <data key="d0">78285</data>
    </edge>
    <edge source="SRB" target="TUR">
      <data key="d0">26964</data>
    </edge>
    <edge source="SRB" target="MKD">
      <data key="d0">2661381</data>
    </edge>
    <edge source="SRB" target="GBR">
      <data key="d0">2594973</data>
    </edge>
    <edge source="SRB" target="USA">
      <data key="d0">366822</data>
    </edge>
    <edge source="SVK" target="AUS">
      <data key="d0">37830</data>
    </edge>
    <edge source="SVK" target="AUT">
      <data key="d0">9024466</data>
    </edge>
    <edge source="SVK" target="BEL">
      <data key="d0">134238</data>
    </edge>
    <edge source="SVK" target="BGR">
      <data key="d0">1414582</data>
    </edge>
    <edge source="SVK" target="BLR">
      <data key="d0">17303</data>
    </edge>
    <edge source="SVK" target="CAN">
      <data key="d0">77282</data>
    </edge>
    <edge source="SVK" target="CHN">
      <data key="d0">209100</data>
    </edge>
    <edge source="SVK" target="HRV">
      <data key="d0">242617</data>
    </edge>
    <edge source="SVK" target="CZE">
      <data key="d0">16256523</data>
    </edge>
    <edge source="SVK" target="EST">
      <data key="d0">224070</data>
    </edge>
    <edge source="SVK" target="FRA">
      <data key="d0">2446609</data>
    </edge>
    <edge source="SVK" target="DEU">
      <data key="d0">3620278</data>
    </edge>
    <edge source="SVK" target="GRC">
      <data key="d0">23657</data>
    </edge>
    <edge source="SVK" target="HKG">
      <data key="d0">2015080</data>
    </edge>
    <edge source="SVK" target="HUN">
      <data key="d0">24391593</data>
    </edge>
    <edge source="SVK" target="ISR">
      <data key="d0">93492</data>
    </edge>
    <edge source="SVK" target="ITA">
      <data key="d0">3247602</data>
    </edge>
    <edge source="SVK" target="JPN">
      <data key="d0">193718</data>
    </edge>
    <edge source="SVK" target="KOR">
      <data key="d0">829234</data>
    </edge>
    <edge source="SVK" target="LVA">
      <data key="d0">263321</data>
    </edge>
    <edge source="SVK" target="LTU">
      <data key="d0">220515</data>
    </edge>
    <edge source="SVK" target="MEX">
      <data key="d0">22178</data>
    </edge>
    <edge source="SVK" target="NLD">
      <data key="d0">293619</data>
    </edge>
    <edge source="SVK" target="NZL">
      <data key="d0">15584</data>
    </edge>
    <edge source="SVK" target="NOR">
      <data key="d0">67635</data>
    </edge>
    <edge source="SVK" target="POL">
      <data key="d0">8620679</data>
    </edge>
    <edge source="SVK" target="ROU">
      <data key="d0">1701987</data>
    </edge>
    <edge source="SVK" target="RUS">
      <data key="d0">165746</data>
    </edge>
    <edge source="SVK" target="SAU">
      <data key="d0">22520</data>
    </edge>
    <edge source="SVK" target="SRB">
      <data key="d0">53028</data>
    </edge>
    <edge source="SVK" target="IND">
      <data key="d0">114385</data>
    </edge>
    <edge source="SVK" target="SGP">
      <data key="d0">14269</data>
    </edge>
    <edge source="SVK" target="VNM">
      <data key="d0">32964</data>
    </edge>
    <edge source="SVK" target="SVN">
      <data key="d0">1457980</data>
    </edge>
    <edge source="SVK" target="ZAF">
      <data key="d0">24147</data>
    </edge>
    <edge source="SVK" target="ESP">
      <data key="d0">194763</data>
    </edge>
    <edge source="SVK" target="SWE">
      <data key="d0">20213</data>
    </edge>
    <edge source="SVK" target="CHE">
      <data key="d0">5091476</data>
    </edge>
    <edge source="SVK" target="ARE">
      <data key="d0">194840</data>
    </edge>
    <edge source="SVK" target="TUR">
      <data key="d0">1542692</data>
    </edge>
    <edge source="SVK" target="UKR">
      <data key="d0">149381</data>
    </edge>
    <edge source="SVK" target="EGY">
      <data key="d0">162332</data>
    </edge>
    <edge source="SVK" target="GBR">
      <data key="d0">1543930</data>
    </edge>
    <edge source="SVK" target="USA">
      <data key="d0">1719264</data>
    </edge>
    <edge source="SVN" target="ALB">
      <data key="d0">18885</data>
    </edge>
    <edge source="SVN" target="AUS">
      <data key="d0">94177</data>
    </edge>
    <edge source="SVN" target="AUT">
      <data key="d0">3220066</data>
    </edge>
    <edge source="SVN" target="BEL">
      <data key="d0">49516</data>
    </edge>
    <edge source="SVN" target="BRA">
      <data key="d0">15525</data>
    </edge>
    <edge source="SVN" target="BGR">
      <data key="d0">171239</data>
    </edge>
    <edge source="SVN" target="CAN">
      <data key="d0">16387</data>
    </edge>
    <edge source="SVN" target="CHL">
      <data key="d0">25222</data>
    </edge>
    <edge source="SVN" target="CHN">
      <data key="d0">429172</data>
    </edge>
    <edge source="SVN" target="HRV">
      <data key="d0">37865902</data>
    </edge>
    <edge source="SVN" target="CZE">
      <data key="d0">2646616</data>
    </edge>
    <edge source="SVN" target="DNK">
      <data key="d0">242257</data>
    </edge>
    <edge source="SVN" target="EST">
      <data key="d0">44626</data>
    </edge>
    <edge source="SVN" target="FIN">
      <data key="d0">49985</data>
    </edge>
    <edge source="SVN" target="FRA">
      <data key="d0">191792</data>
    </edge>
    <edge source="SVN" target="DEU">
      <data key="d0">2689543</data>
    </edge>
    <edge source="SVN" target="GRC">
      <data key="d0">31674</data>
    </edge>
    <edge source="SVN" target="HKG">
      <data key="d0">3971997</data>
    </edge>
    <edge source="SVN" target="HUN">
      <data key="d0">95992</data>
    </edge>
    <edge source="SVN" target="IDN">
      <data key="d0">226193</data>
    </edge>
    <edge source="SVN" target="ISR">
      <data key="d0">11533</data>
    </edge>
    <edge source="SVN" target="ITA">
      <data key="d0">51747321</data>
    </edge>
    <edge source="SVN" target="JPN">
      <data key="d0">851044</data>
    </edge>
    <edge source="SVN" target="KOR">
      <data key="d0">28963</data>
    </edge>
    <edge source="SVN" target="MYS">
      <data key="d0">11013</data>
    </edge>
    <edge source="SVN" target="MAR">
      <data key="d0">113926</data>
    </edge>
    <edge source="SVN" target="NLD">
      <data key="d0">1242760</data>
    </edge>
    <edge source="SVN" target="NOR">
      <data key="d0">28997</data>
    </edge>
    <edge source="SVN" target="POL">
      <data key="d0">196143</data>
    </edge>
    <edge source="SVN" target="PRT">
      <data key="d0">26928</data>
    </edge>
    <edge source="SVN" target="ROU">
      <data key="d0">100737</data>
    </edge>
    <edge source="SVN" target="RUS">
      <data key="d0">32609</data>
    </edge>
    <edge source="SVN" target="SRB">
      <data key="d0">2408561</data>
    </edge>
    <edge source="SVN" target="IND">
      <data key="d0">32051</data>
    </edge>
    <edge source="SVN" target="SGP">
      <data key="d0">794978</data>
    </edge>
    <edge source="SVN" target="SVK">
      <data key="d0">1540632</data>
    </edge>
    <edge source="SVN" target="VNM">
      <data key="d0">172075</data>
    </edge>
    <edge source="SVN" target="ZAF">
      <data key="d0">37848</data>
    </edge>
    <edge source="SVN" target="ESP">
      <data key="d0">179525</data>
    </edge>
    <edge source="SVN" target="SWE">
      <data key="d0">143970</data>
    </edge>
    <edge source="SVN" target="CHE">
      <data key="d0">12361733</data>
    </edge>
    <edge source="SVN" target="ARE">
      <data key="d0">690319</data>
    </edge>
    <edge source="SVN" target="TUR">
      <data key="d0">116001</data>
    </edge>
    <edge source="SVN" target="UKR">
      <data key="d0">47456</data>
    </edge>
    <edge source="SVN" target="MKD">
      <data key="d0">254362</data>
    </edge>
    <edge source="SVN" target="GBR">
      <data key="d0">239083</data>
    </edge>
    <edge source="SVN" target="USA">
      <data key="d0">2496528</data>
    </edge>
    <edge source="BWA" target="MOZ">
      <data key="d0">11508</data>
    </edge>
    <edge source="BWA" target="NAM">
      <data key="d0">49788</data>
    </edge>
    <edge source="BWA" target="ZAF">
      <data key="d0">258688</data>
    </edge>
    <edge source="BWA" target="ZWE">
      <data key="d0">20362</data>
    </edge>
    <edge source="BWA" target="USA">
      <data key="d0">11189</data>
    </edge>
    <edge source="PSE" target="ISR">
      <data key="d0">248910</data>
    </edge>
    <edge source="HND" target="USA">
      <data key="d0">87052</data>
    </edge>
    <edge source="JAM" target="HKG">
      <data key="d0">150778</data>
    </edge>
    <edge source="JAM" target="NLD">
      <data key="d0">16715</data>
    </edge>
    <edge source="JAM" target="PAN">
      <data key="d0">50809</data>
    </edge>
    <edge source="JAM" target="CHE">
      <data key="d0">383162</data>
    </edge>
    <edge source="JAM" target="GBR">
      <data key="d0">59149</data>
    </edge>
    <edge source="JAM" target="USA">
      <data key="d0">1775788</data>
    </edge>
    <edge source="NAM" target="BWA">
      <data key="d0">25834</data>
    </edge>
    <edge source="NAM" target="DEU">
      <data key="d0">127434</data>
    </edge>
    <edge source="NAM" target="ZAF">
      <data key="d0">1327691</data>
    </edge>
    <edge source="NAM" target="GBR">
      <data key="d0">71980</data>
    </edge>
    <edge source="TGO" target="BEL">
      <data key="d0">19253</data>
    </edge>
    <edge source="TGO" target="FRA">
      <data key="d0">35579</data>
    </edge>
    <edge source="TGO" target="CIV">
      <data key="d0">108606</data>
    </edge>
    <edge source="UGA" target="FRA">
      <data key="d0">15145</data>
    </edge>
    <edge source="UGA" target="HKG">
      <data key="d0">14598</data>
    </edge>
    <edge source="UGA" target="ARE">
      <data key="d0">36315</data>
    </edge>
    <edge source="UGA" target="GBR">
      <data key="d0">22447</data>
    </edge>
  </graph>
</graphml>
