# Supplementary material for: Core-periphery structure in sectoral international trade networks: A new approach to an old theory
Source: PLoS One. 2020 Apr 2;15(4):e0229547. doi: 10.1371/journal.pone.0229547 (PMC7117750; doi:10.1371/journal.pone.0229547)
Supplement: S8 File — (ZIP) [file pone.0229547.s008.zip › S8_File/Networks 2016/89-MISC MANUFCTRD GOODS NES.graphml]

<?xml version='1.0' encoding='utf-8'?>
<graphml xmlns="http://graphml.graphdrawing.org/xmlns" xmlns:xsi="http://www.w3.org/2001/XMLSchema-instance" xsi:schemaLocation="http://graphml.graphdrawing.org/xmlns http://graphml.graphdrawing.org/xmlns/1.0/graphml.xsd">
  <key attr.name="weight" attr.type="long" for="edge" id="d0" />
  <graph edgedefault="directed">
    <node id="ALB" />
    <node id="AUT" />
    <node id="BEL" />
    <node id="HRV" />
    <node id="EST" />
    <node id="DEU" />
    <node id="GRC" />
    <node id="ITA" />
    <node id="POL" />
    <node id="RUS" />
    <node id="SRB" />
    <node id="ESP" />
    <node id="SWE" />
    <node id="CHE" />
    <node id="MKD" />
    <node id="GBR" />
    <node id="USA" />
    <node id="DZA" />
    <node id="DNK" />
    <node id="FRA" />
    <node id="CIV" />
    <node id="LBN" />
    <node id="MRT" />
    <node id="MAR" />
    <node id="OMN" />
    <node id="PHL" />
    <node id="SAU" />
    <node id="ARE" />
    <node id="TUN" />
    <node id="EGY" />
    <node id="AZE" />
    <node id="AUS" />
    <node id="GEO" />
    <node id="ISR" />
    <node id="KAZ" />
    <node id="MDA" />
    <node id="NLD" />
    <node id="NOR" />
    <node id="SGP" />
    <node id="TUR" />
    <node id="UKR" />
    <node id="ARG" />
    <node id="BOL" />
    <node id="BRA" />
    <node id="CAN" />
    <node id="CHL" />
    <node id="CHN" />
    <node id="COL" />
    <node id="CRI" />
    <node id="CZE" />
    <node id="ECU" />
    <node id="SLV" />
    <node id="FIN" />
    <node id="GTM" />
    <node id="HND" />
    <node id="HKG" />
    <node id="HUN" />
    <node id="IRL" />
    <node id="JPN" />
    <node id="KOR" />
    <node id="MYS" />
    <node id="MEX" />
    <node id="NZL" />
    <node id="NIC" />
    <node id="PAN" />
    <node id="PRY" />
    <node id="PER" />
    <node id="PRT" />
    <node id="VNM" />
    <node id="ZAF" />
    <node id="THA" />
    <node id="URY" />
    <node id="ARM" />
    <node id="KHM" />
    <node id="CAF" />
    <node id="LKA" />
    <node id="GHA" />
    <node id="IDN" />
    <node id="JAM" />
    <node id="JOR" />
    <node id="KGZ" />
    <node id="LVA" />
    <node id="LTU" />
    <node id="MDG" />
    <node id="MUS" />
    <node id="NAM" />
    <node id="PAK" />
    <node id="ROU" />
    <node id="SEN" />
    <node id="IND" />
    <node id="SVK" />
    <node id="SVN" />
    <node id="ZWE" />
    <node id="TZA" />
    <node id="BFA" />
    <node id="BWA" />
    <node id="BGR" />
    <node id="BDI" />
    <node id="BLR" />
    <node id="CMR" />
    <node id="BEN" />
    <node id="ETH" />
    <node id="MWI" />
    <node id="MOZ" />
    <node id="UGA" />
    <node id="GMB" />
    <node id="PSE" />
    <node id="NER" />
    <node id="TGO" />
    <edge source="ALB" target="AUT">
      <data key="d0">161163</data>
    </edge>
    <edge source="ALB" target="BEL">
      <data key="d0">120106</data>
    </edge>
    <edge source="ALB" target="HRV">
      <data key="d0">20660</data>
    </edge>
    <edge source="ALB" target="EST">
      <data key="d0">19281</data>
    </edge>
    <edge source="ALB" target="DEU">
      <data key="d0">341436</data>
    </edge>
    <edge source="ALB" target="GRC">
      <data key="d0">1941132</data>
    </edge>
    <edge source="ALB" target="ITA">
      <data key="d0">14404454</data>
    </edge>
    <edge source="ALB" target="POL">
      <data key="d0">252817</data>
    </edge>
    <edge source="ALB" target="RUS">
      <data key="d0">116041</data>
    </edge>
    <edge source="ALB" target="SRB">
      <data key="d0">1584540</data>
    </edge>
    <edge source="ALB" target="ESP">
      <data key="d0">34600</data>
    </edge>
    <edge source="ALB" target="SWE">
      <data key="d0">40139</data>
    </edge>
    <edge source="ALB" target="CHE">
      <data key="d0">261803</data>
    </edge>
    <edge source="ALB" target="MKD">
      <data key="d0">248558</data>
    </edge>
    <edge source="ALB" target="GBR">
      <data key="d0">20700</data>
    </edge>
    <edge source="ALB" target="USA">
      <data key="d0">42483</data>
    </edge>
    <edge source="AUT" target="ALB">
      <data key="d0">1582253</data>
    </edge>
    <edge source="AUT" target="DZA">
      <data key="d0">5332002</data>
    </edge>
    <edge source="AUT" target="AZE">
      <data key="d0">1188939</data>
    </edge>
    <edge source="AUT" target="ARG">
      <data key="d0">8476420</data>
    </edge>
    <edge source="AUT" target="AUS">
      <data key="d0">29377248</data>
    </edge>
    <edge source="AUT" target="ARM">
      <data key="d0">546061</data>
    </edge>
    <edge source="AUT" target="BEL">
      <data key="d0">87570591</data>
    </edge>
    <edge source="AUT" target="BOL">
      <data key="d0">384815</data>
    </edge>
    <edge source="AUT" target="BWA">
      <data key="d0">50870</data>
    </edge>
    <edge source="AUT" target="BRA">
      <data key="d0">21359525</data>
    </edge>
    <edge source="AUT" target="BGR">
      <data key="d0">32997934</data>
    </edge>
    <edge source="AUT" target="BDI">
      <data key="d0">169959</data>
    </edge>
    <edge source="AUT" target="BLR">
      <data key="d0">2591230</data>
    </edge>
    <edge source="AUT" target="KHM">
      <data key="d0">145129</data>
    </edge>
    <edge source="AUT" target="CMR">
      <data key="d0">73283</data>
    </edge>
    <edge source="AUT" target="CAN">
      <data key="d0">40566267</data>
    </edge>
    <edge source="AUT" target="CAF">
      <data key="d0">122969</data>
    </edge>
    <edge source="AUT" target="LKA">
      <data key="d0">519803</data>
    </edge>
    <edge source="AUT" target="CHL">
      <data key="d0">6425765</data>
    </edge>
    <edge source="AUT" target="CHN">
      <data key="d0">87556295</data>
    </edge>
    <edge source="AUT" target="COL">
      <data key="d0">6307733</data>
    </edge>
    <edge source="AUT" target="CRI">
      <data key="d0">609699</data>
    </edge>
    <edge source="AUT" target="HRV">
      <data key="d0">45954670</data>
    </edge>
    <edge source="AUT" target="CZE">
      <data key="d0">290182261</data>
    </edge>
    <edge source="AUT" target="BEN">
      <data key="d0">14978</data>
    </edge>
    <edge source="AUT" target="DNK">
      <data key="d0">26697555</data>
    </edge>
    <edge source="AUT" target="ECU">
      <data key="d0">670280</data>
    </edge>
    <edge source="AUT" target="SLV">
      <data key="d0">199889</data>
    </edge>
    <edge source="AUT" target="ETH">
      <data key="d0">435315</data>
    </edge>
    <edge source="AUT" target="EST">
      <data key="d0">6638401</data>
    </edge>
    <edge source="AUT" target="FIN">
      <data key="d0">21056821</data>
    </edge>
    <edge source="AUT" target="FRA">
      <data key="d0">461927162</data>
    </edge>
    <edge source="AUT" target="GEO">
      <data key="d0">3272896</data>
    </edge>
    <edge source="AUT" target="DEU">
      <data key="d0">2195214309</data>
    </edge>
    <edge source="AUT" target="GHA">
      <data key="d0">381943</data>
    </edge>
    <edge source="AUT" target="GRC">
      <data key="d0">22239283</data>
    </edge>
    <edge source="AUT" target="GTM">
      <data key="d0">557608</data>
    </edge>
    <edge source="AUT" target="HND">
      <data key="d0">78539</data>
    </edge>
    <edge source="AUT" target="HKG">
      <data key="d0">45687590</data>
    </edge>
    <edge source="AUT" target="HUN">
      <data key="d0">174203567</data>
    </edge>
    <edge source="AUT" target="IDN">
      <data key="d0">5672034</data>
    </edge>
    <edge source="AUT" target="IRL">
      <data key="d0">12274886</data>
    </edge>
    <edge source="AUT" target="ISR">
      <data key="d0">11454328</data>
    </edge>
    <edge source="AUT" target="ITA">
      <data key="d0">416789866</data>
    </edge>
    <edge source="AUT" target="CIV">
      <data key="d0">127249</data>
    </edge>
    <edge source="AUT" target="JAM">
      <data key="d0">25236</data>
    </edge>
    <edge source="AUT" target="JPN">
      <data key="d0">53366851</data>
    </edge>
    <edge source="AUT" target="KAZ">
      <data key="d0">4774376</data>
    </edge>
    <edge source="AUT" target="JOR">
      <data key="d0">2043136</data>
    </edge>
    <edge source="AUT" target="KOR">
      <data key="d0">30528033</data>
    </edge>
    <edge source="AUT" target="KGZ">
      <data key="d0">1284599</data>
    </edge>
    <edge source="AUT" target="LBN">
      <data key="d0">1805218</data>
    </edge>
    <edge source="AUT" target="LVA">
      <data key="d0">11214869</data>
    </edge>
    <edge source="AUT" target="LTU">
      <data key="d0">14836652</data>
    </edge>
    <edge source="AUT" target="MDG">
      <data key="d0">17468</data>
    </edge>
    <edge source="AUT" target="MWI">
      <data key="d0">1181445</data>
    </edge>
    <edge source="AUT" target="MYS">
      <data key="d0">4253349</data>
    </edge>
    <edge source="AUT" target="MRT">
      <data key="d0">25076</data>
    </edge>
    <edge source="AUT" target="MUS">
      <data key="d0">1072041</data>
    </edge>
    <edge source="AUT" target="MEX">
      <data key="d0">28637040</data>
    </edge>
    <edge source="AUT" target="MDA">
      <data key="d0">789267</data>
    </edge>
    <edge source="AUT" target="MAR">
      <data key="d0">9742630</data>
    </edge>
    <edge source="AUT" target="MOZ">
      <data key="d0">21702</data>
    </edge>
    <edge source="AUT" target="OMN">
      <data key="d0">2862829</data>
    </edge>
    <edge source="AUT" target="NAM">
      <data key="d0">65699</data>
    </edge>
    <edge source="AUT" target="NLD">
      <data key="d0">136642202</data>
    </edge>
    <edge source="AUT" target="NZL">
      <data key="d0">3369003</data>
    </edge>
    <edge source="AUT" target="NIC">
      <data key="d0">144443</data>
    </edge>
    <edge source="AUT" target="NOR">
      <data key="d0">34810353</data>
    </edge>
    <edge source="AUT" target="PAK">
      <data key="d0">1935283</data>
    </edge>
    <edge source="AUT" target="PAN">
      <data key="d0">5615439</data>
    </edge>
    <edge source="AUT" target="PRY">
      <data key="d0">714211</data>
    </edge>
    <edge source="AUT" target="PER">
      <data key="d0">14676594</data>
    </edge>
    <edge source="AUT" target="PHL">
      <data key="d0">2128237</data>
    </edge>
    <edge source="AUT" target="POL">
      <data key="d0">138013461</data>
    </edge>
    <edge source="AUT" target="PRT">
      <data key="d0">24898282</data>
    </edge>
    <edge source="AUT" target="ROU">
      <data key="d0">117462062</data>
    </edge>
    <edge source="AUT" target="RUS">
      <data key="d0">58581523</data>
    </edge>
    <edge source="AUT" target="SAU">
      <data key="d0">17632696</data>
    </edge>
    <edge source="AUT" target="SEN">
      <data key="d0">97703</data>
    </edge>
    <edge source="AUT" target="SRB">
      <data key="d0">32004733</data>
    </edge>
    <edge source="AUT" target="IND">
      <data key="d0">25415562</data>
    </edge>
    <edge source="AUT" target="SGP">
      <data key="d0">15731337</data>
    </edge>
    <edge source="AUT" target="SVK">
      <data key="d0">95087423</data>
    </edge>
    <edge source="AUT" target="VNM">
      <data key="d0">4021141</data>
    </edge>
    <edge source="AUT" target="SVN">
      <data key="d0">70287880</data>
    </edge>
    <edge source="AUT" target="ZAF">
      <data key="d0">20714710</data>
    </edge>
    <edge source="AUT" target="ZWE">
      <data key="d0">79066</data>
    </edge>
    <edge source="AUT" target="ESP">
      <data key="d0">146044631</data>
    </edge>
    <edge source="AUT" target="SWE">
      <data key="d0">49704548</data>
    </edge>
    <edge source="AUT" target="CHE">
      <data key="d0">451242631</data>
    </edge>
    <edge source="AUT" target="THA">
      <data key="d0">20866143</data>
    </edge>
    <edge source="AUT" target="ARE">
      <data key="d0">29286287</data>
    </edge>
    <edge source="AUT" target="TUN">
      <data key="d0">3443937</data>
    </edge>
    <edge source="AUT" target="TUR">
      <data key="d0">38042343</data>
    </edge>
    <edge source="AUT" target="UGA">
      <data key="d0">95291</data>
    </edge>
    <edge source="AUT" target="UKR">
      <data key="d0">17785360</data>
    </edge>
    <edge source="AUT" target="MKD">
      <data key="d0">12159531</data>
    </edge>
    <edge source="AUT" target="EGY">
      <data key="d0">12169818</data>
    </edge>
    <edge source="AUT" target="GBR">
      <data key="d0">278484095</data>
    </edge>
    <edge source="AUT" target="TZA">
      <data key="d0">544363</data>
    </edge>
    <edge source="AUT" target="USA">
      <data key="d0">732192479</data>
    </edge>
    <edge source="AUT" target="URY">
      <data key="d0">614293</data>
    </edge>
    <edge source="BEL" target="ALB">
      <data key="d0">452905</data>
    </edge>
    <edge source="BEL" target="DZA">
      <data key="d0">13304990</data>
    </edge>
    <edge source="BEL" target="AZE">
      <data key="d0">414017</data>
    </edge>
    <edge source="BEL" target="ARG">
      <data key="d0">10811562</data>
    </edge>
    <edge source="BEL" target="AUS">
      <data key="d0">156727605</data>
    </edge>
    <edge source="BEL" target="AUT">
      <data key="d0">159742452</data>
    </edge>
    <edge source="BEL" target="ARM">
      <data key="d0">1921938</data>
    </edge>
    <edge source="BEL" target="BOL">
      <data key="d0">833187</data>
    </edge>
    <edge source="BEL" target="BWA">
      <data key="d0">36657</data>
    </edge>
    <edge source="BEL" target="BRA">
      <data key="d0">43348432</data>
    </edge>
    <edge source="BEL" target="BGR">
      <data key="d0">13173413</data>
    </edge>
    <edge source="BEL" target="BDI">
      <data key="d0">184593</data>
    </edge>
    <edge source="BEL" target="BLR">
      <data key="d0">2971592</data>
    </edge>
    <edge source="BEL" target="KHM">
      <data key="d0">1274157</data>
    </edge>
    <edge source="BEL" target="CMR">
      <data key="d0">5017668</data>
    </edge>
    <edge source="BEL" target="CAN">
      <data key="d0">60783195</data>
    </edge>
    <edge source="BEL" target="CAF">
      <data key="d0">76877</data>
    </edge>
    <edge source="BEL" target="LKA">
      <data key="d0">4911255</data>
    </edge>
    <edge source="BEL" target="CHL">
      <data key="d0">23977147</data>
    </edge>
    <edge source="BEL" target="CHN">
      <data key="d0">228009365</data>
    </edge>
    <edge source="BEL" target="COL">
      <data key="d0">18615890</data>
    </edge>
    <edge source="BEL" target="CRI">
      <data key="d0">2104457</data>
    </edge>
    <edge source="BEL" target="HRV">
      <data key="d0">11874773</data>
    </edge>
    <edge source="BEL" target="CZE">
      <data key="d0">89640134</data>
    </edge>
    <edge source="BEL" target="BEN">
      <data key="d0">659509</data>
    </edge>
    <edge source="BEL" target="DNK">
      <data key="d0">126063101</data>
    </edge>
    <edge source="BEL" target="ECU">
      <data key="d0">2842044</data>
    </edge>
    <edge source="BEL" target="SLV">
      <data key="d0">1667787</data>
    </edge>
    <edge source="BEL" target="ETH">
      <data key="d0">2562429</data>
    </edge>
    <edge source="BEL" target="EST">
      <data key="d0">9831325</data>
    </edge>
    <edge source="BEL" target="FIN">
      <data key="d0">63229824</data>
    </edge>
    <edge source="BEL" target="FRA">
      <data key="d0">3160004394</data>
    </edge>
    <edge source="BEL" target="GEO">
      <data key="d0">3261234</data>
    </edge>
    <edge source="BEL" target="GMB">
      <data key="d0">51859</data>
    </edge>
    <edge source="BEL" target="PSE">
      <data key="d0">389674</data>
    </edge>
    <edge source="BEL" target="DEU">
      <data key="d0">1549995512</data>
    </edge>
    <edge source="BEL" target="GHA">
      <data key="d0">4310071</data>
    </edge>
    <edge source="BEL" target="GRC">
      <data key="d0">45134876</data>
    </edge>
    <edge source="BEL" target="GTM">
      <data key="d0">637707</data>
    </edge>
    <edge source="BEL" target="HND">
      <data key="d0">448244</data>
    </edge>
    <edge source="BEL" target="HKG">
      <data key="d0">37954572</data>
    </edge>
    <edge source="BEL" target="HUN">
      <data key="d0">58817592</data>
    </edge>
    <edge source="BEL" target="IDN">
      <data key="d0">6437092</data>
    </edge>
    <edge source="BEL" target="IRL">
      <data key="d0">100119539</data>
    </edge>
    <edge source="BEL" target="ISR">
      <data key="d0">69197474</data>
    </edge>
    <edge source="BEL" target="ITA">
      <data key="d0">526381118</data>
    </edge>
    <edge source="BEL" target="CIV">
      <data key="d0">6393095</data>
    </edge>
    <edge source="BEL" target="JAM">
      <data key="d0">892865</data>
    </edge>
    <edge source="BEL" target="JPN">
      <data key="d0">152426194</data>
    </edge>
    <edge source="BEL" target="KAZ">
      <data key="d0">7629196</data>
    </edge>
    <edge source="BEL" target="JOR">
      <data key="d0">11948497</data>
    </edge>
    <edge source="BEL" target="KOR">
      <data key="d0">57738756</data>
    </edge>
    <edge source="BEL" target="KGZ">
      <data key="d0">125730</data>
    </edge>
    <edge source="BEL" target="LBN">
      <data key="d0">21056298</data>
    </edge>
    <edge source="BEL" target="LVA">
      <data key="d0">11130224</data>
    </edge>
    <edge source="BEL" target="LTU">
      <data key="d0">12566327</data>
    </edge>
    <edge source="BEL" target="MDG">
      <data key="d0">732780</data>
    </edge>
    <edge source="BEL" target="MWI">
      <data key="d0">33737</data>
    </edge>
    <edge source="BEL" target="MYS">
      <data key="d0">13022030</data>
    </edge>
    <edge source="BEL" target="MRT">
      <data key="d0">592398</data>
    </edge>
    <edge source="BEL" target="MUS">
      <data key="d0">2383190</data>
    </edge>
    <edge source="BEL" target="MEX">
      <data key="d0">28487765</data>
    </edge>
    <edge source="BEL" target="MDA">
      <data key="d0">741656</data>
    </edge>
    <edge source="BEL" target="MAR">
      <data key="d0">18264222</data>
    </edge>
    <edge source="BEL" target="MOZ">
      <data key="d0">2055166</data>
    </edge>
    <edge source="BEL" target="OMN">
      <data key="d0">3438390</data>
    </edge>
    <edge source="BEL" target="NAM">
      <data key="d0">245582</data>
    </edge>
    <edge source="BEL" target="NLD">
      <data key="d0">1528337374</data>
    </edge>
    <edge source="BEL" target="NZL">
      <data key="d0">20042722</data>
    </edge>
    <edge source="BEL" target="NIC">
      <data key="d0">297161</data>
    </edge>
    <edge source="BEL" target="NER">
      <data key="d0">208287</data>
    </edge>
    <edge source="BEL" target="NOR">
      <data key="d0">58298120</data>
    </edge>
    <edge source="BEL" target="PAK">
      <data key="d0">5227475</data>
    </edge>
    <edge source="BEL" target="PAN">
      <data key="d0">7065755</data>
    </edge>
    <edge source="BEL" target="PRY">
      <data key="d0">2050332</data>
    </edge>
    <edge source="BEL" target="PER">
      <data key="d0">6914497</data>
    </edge>
    <edge source="BEL" target="PHL">
      <data key="d0">8134527</data>
    </edge>
    <edge source="BEL" target="POL">
      <data key="d0">196730644</data>
    </edge>
    <edge source="BEL" target="PRT">
      <data key="d0">83633318</data>
    </edge>
    <edge source="BEL" target="ROU">
      <data key="d0">27407647</data>
    </edge>
    <edge source="BEL" target="RUS">
      <data key="d0">120715393</data>
    </edge>
    <edge source="BEL" target="SAU">
      <data key="d0">78153550</data>
    </edge>
    <edge source="BEL" target="SEN">
      <data key="d0">2651794</data>
    </edge>
    <edge source="BEL" target="SRB">
      <data key="d0">10198664</data>
    </edge>
    <edge source="BEL" target="IND">
      <data key="d0">90942042</data>
    </edge>
    <edge source="BEL" target="SGP">
      <data key="d0">103794602</data>
    </edge>
    <edge source="BEL" target="SVK">
      <data key="d0">25842464</data>
    </edge>
    <edge source="BEL" target="VNM">
      <data key="d0">8207396</data>
    </edge>
    <edge source="BEL" target="SVN">
      <data key="d0">21746126</data>
    </edge>
    <edge source="BEL" target="ZAF">
      <data key="d0">49846989</data>
    </edge>
    <edge source="BEL" target="ZWE">
      <data key="d0">138131</data>
    </edge>
    <edge source="BEL" target="ESP">
      <data key="d0">378766441</data>
    </edge>
    <edge source="BEL" target="SWE">
      <data key="d0">173550055</data>
    </edge>
    <edge source="BEL" target="CHE">
      <data key="d0">261485558</data>
    </edge>
    <edge source="BEL" target="THA">
      <data key="d0">27061249</data>
    </edge>
    <edge source="BEL" target="TGO">
      <data key="d0">1126677</data>
    </edge>
    <edge source="BEL" target="ARE">
      <data key="d0">52320973</data>
    </edge>
    <edge source="BEL" target="TUN">
      <data key="d0">10103552</data>
    </edge>
    <edge source="BEL" target="TUR">
      <data key="d0">84717406</data>
    </edge>
    <edge source="BEL" target="UGA">
      <data key="d0">1061398</data>
    </edge>
    <edge source="BEL" target="UKR">
      <data key="d0">9649249</data>
    </edge>
    <edge source="BEL" target="MKD">
      <data key="d0">5034317</data>
    </edge>
    <edge source="BEL" target="EGY">
      <data key="d0">22637610</data>
    </edge>
    <edge source="BEL" target="GBR">
      <data key="d0">916925671</data>
    </edge>
    <edge source="BEL" target="TZA">
      <data key="d0">3439165</data>
    </edge>
    <edge source="BEL" target="USA">
      <data key="d0">1080954870</data>
    </edge>
    <edge source="BEL" target="BFA">
      <data key="d0">286358</data>
    </edge>
    <edge source="BEL" target="URY">
      <data key="d0">2509320</data>
    </edge>
    <edge source="HRV" target="ALB">
      <data key="d0">1727513</data>
    </edge>
    <edge source="HRV" target="DZA">
      <data key="d0">19116</data>
    </edge>
    <edge source="HRV" target="AUS">
      <data key="d0">369540</data>
    </edge>
    <edge source="HRV" target="AUT">
      <data key="d0">28817905</data>
    </edge>
    <edge source="HRV" target="BEL">
      <data key="d0">4099900</data>
    </edge>
    <edge source="HRV" target="BRA">
      <data key="d0">62909</data>
    </edge>
    <edge source="HRV" target="BGR">
      <data key="d0">2543547</data>
    </edge>
    <edge source="HRV" target="BLR">
      <data key="d0">547218</data>
    </edge>
    <edge source="HRV" target="CAN">
      <data key="d0">220239</data>
    </edge>
    <edge source="HRV" target="CHL">
      <data key="d0">44321</data>
    </edge>
    <edge source="HRV" target="CHN">
      <data key="d0">488143</data>
    </edge>
    <edge source="HRV" target="COL">
      <data key="d0">42639</data>
    </edge>
    <edge source="HRV" target="CZE">
      <data key="d0">4970688</data>
    </edge>
    <edge source="HRV" target="DNK">
      <data key="d0">4656452</data>
    </edge>
    <edge source="HRV" target="EST">
      <data key="d0">200824</data>
    </edge>
    <edge source="HRV" target="FIN">
      <data key="d0">211735</data>
    </edge>
    <edge source="HRV" target="FRA">
      <data key="d0">12095089</data>
    </edge>
    <edge source="HRV" target="GEO">
      <data key="d0">44621</data>
    </edge>
    <edge source="HRV" target="DEU">
      <data key="d0">55026368</data>
    </edge>
    <edge source="HRV" target="GHA">
      <data key="d0">38667</data>
    </edge>
    <edge source="HRV" target="GRC">
      <data key="d0">4690669</data>
    </edge>
    <edge source="HRV" target="GTM">
      <data key="d0">59980</data>
    </edge>
    <edge source="HRV" target="HKG">
      <data key="d0">24510</data>
    </edge>
    <edge source="HRV" target="HUN">
      <data key="d0">5695755</data>
    </edge>
    <edge source="HRV" target="IDN">
      <data key="d0">983583</data>
    </edge>
    <edge source="HRV" target="IRL">
      <data key="d0">519039</data>
    </edge>
    <edge source="HRV" target="ISR">
      <data key="d0">1931106</data>
    </edge>
    <edge source="HRV" target="ITA">
      <data key="d0">51791035</data>
    </edge>
    <edge source="HRV" target="JPN">
      <data key="d0">312500</data>
    </edge>
    <edge source="HRV" target="KAZ">
      <data key="d0">15504</data>
    </edge>
    <edge source="HRV" target="JOR">
      <data key="d0">18162</data>
    </edge>
    <edge source="HRV" target="KOR">
      <data key="d0">172475</data>
    </edge>
    <edge source="HRV" target="LBN">
      <data key="d0">29609</data>
    </edge>
    <edge source="HRV" target="LVA">
      <data key="d0">74836</data>
    </edge>
    <edge source="HRV" target="LTU">
      <data key="d0">4284990</data>
    </edge>
    <edge source="HRV" target="MYS">
      <data key="d0">192676</data>
    </edge>
    <edge source="HRV" target="MEX">
      <data key="d0">167382</data>
    </edge>
    <edge source="HRV" target="MDA">
      <data key="d0">333255</data>
    </edge>
    <edge source="HRV" target="MAR">
      <data key="d0">89805</data>
    </edge>
    <edge source="HRV" target="NLD">
      <data key="d0">18614745</data>
    </edge>
    <edge source="HRV" target="NOR">
      <data key="d0">821688</data>
    </edge>
    <edge source="HRV" target="PAK">
      <data key="d0">37173</data>
    </edge>
    <edge source="HRV" target="PER">
      <data key="d0">10390</data>
    </edge>
    <edge source="HRV" target="POL">
      <data key="d0">7421734</data>
    </edge>
    <edge source="HRV" target="PRT">
      <data key="d0">255273</data>
    </edge>
    <edge source="HRV" target="ROU">
      <data key="d0">4115821</data>
    </edge>
    <edge source="HRV" target="RUS">
      <data key="d0">3187246</data>
    </edge>
    <edge source="HRV" target="SAU">
      <data key="d0">87696279</data>
    </edge>
    <edge source="HRV" target="SRB">
      <data key="d0">18647951</data>
    </edge>
    <edge source="HRV" target="IND">
      <data key="d0">20661</data>
    </edge>
    <edge source="HRV" target="SGP">
      <data key="d0">11204</data>
    </edge>
    <edge source="HRV" target="SVK">
      <data key="d0">2675329</data>
    </edge>
    <edge source="HRV" target="VNM">
      <data key="d0">190626</data>
    </edge>
    <edge source="HRV" target="SVN">
      <data key="d0">66443079</data>
    </edge>
    <edge source="HRV" target="ZAF">
      <data key="d0">140715</data>
    </edge>
    <edge source="HRV" target="ESP">
      <data key="d0">5278796</data>
    </edge>
    <edge source="HRV" target="SWE">
      <data key="d0">1553961</data>
    </edge>
    <edge source="HRV" target="CHE">
      <data key="d0">3380739</data>
    </edge>
    <edge source="HRV" target="TGO">
      <data key="d0">467378</data>
    </edge>
    <edge source="HRV" target="ARE">
      <data key="d0">914488</data>
    </edge>
    <edge source="HRV" target="TUN">
      <data key="d0">7726849</data>
    </edge>
    <edge source="HRV" target="TUR">
      <data key="d0">626850</data>
    </edge>
    <edge source="HRV" target="UKR">
      <data key="d0">53193</data>
    </edge>
    <edge source="HRV" target="MKD">
      <data key="d0">2997868</data>
    </edge>
    <edge source="HRV" target="EGY">
      <data key="d0">15802</data>
    </edge>
    <edge source="HRV" target="GBR">
      <data key="d0">9268930</data>
    </edge>
    <edge source="HRV" target="TZA">
      <data key="d0">61475</data>
    </edge>
    <edge source="HRV" target="USA">
      <data key="d0">122133651</data>
    </edge>
    <edge source="EST" target="ALB">
      <data key="d0">52576</data>
    </edge>
    <edge source="EST" target="AZE">
      <data key="d0">14849</data>
    </edge>
    <edge source="EST" target="AUS">
      <data key="d0">1425226</data>
    </edge>
    <edge source="EST" target="AUT">
      <data key="d0">2055150</data>
    </edge>
    <edge source="EST" target="ARM">
      <data key="d0">13998</data>
    </edge>
    <edge source="EST" target="BEL">
      <data key="d0">6234067</data>
    </edge>
    <edge source="EST" target="BRA">
      <data key="d0">1111710</data>
    </edge>
    <edge source="EST" target="BGR">
      <data key="d0">400446</data>
    </edge>
    <edge source="EST" target="BLR">
      <data key="d0">1351694</data>
    </edge>
    <edge source="EST" target="CAN">
      <data key="d0">1400111</data>
    </edge>
    <edge source="EST" target="CHL">
      <data key="d0">324287</data>
    </edge>
    <edge source="EST" target="CHN">
      <data key="d0">2653568</data>
    </edge>
    <edge source="EST" target="HRV">
      <data key="d0">15250</data>
    </edge>
    <edge source="EST" target="CZE">
      <data key="d0">1553997</data>
    </edge>
    <edge source="EST" target="DNK">
      <data key="d0">20093169</data>
    </edge>
    <edge source="EST" target="FIN">
      <data key="d0">97225211</data>
    </edge>
    <edge source="EST" target="FRA">
      <data key="d0">4926452</data>
    </edge>
    <edge source="EST" target="GEO">
      <data key="d0">750229</data>
    </edge>
    <edge source="EST" target="DEU">
      <data key="d0">28493218</data>
    </edge>
    <edge source="EST" target="GHA">
      <data key="d0">17350</data>
    </edge>
    <edge source="EST" target="GRC">
      <data key="d0">331139</data>
    </edge>
    <edge source="EST" target="HKG">
      <data key="d0">1233055</data>
    </edge>
    <edge source="EST" target="HUN">
      <data key="d0">2509708</data>
    </edge>
    <edge source="EST" target="IDN">
      <data key="d0">39948</data>
    </edge>
    <edge source="EST" target="IRL">
      <data key="d0">305337</data>
    </edge>
    <edge source="EST" target="ISR">
      <data key="d0">54245</data>
    </edge>
    <edge source="EST" target="ITA">
      <data key="d0">2686932</data>
    </edge>
    <edge source="EST" target="JPN">
      <data key="d0">564310</data>
    </edge>
    <edge source="EST" target="KAZ">
      <data key="d0">273115</data>
    </edge>
    <edge source="EST" target="KOR">
      <data key="d0">409756</data>
    </edge>
    <edge source="EST" target="LBN">
      <data key="d0">90001</data>
    </edge>
    <edge source="EST" target="LVA">
      <data key="d0">46535765</data>
    </edge>
    <edge source="EST" target="LTU">
      <data key="d0">32618568</data>
    </edge>
    <edge source="EST" target="MYS">
      <data key="d0">358743</data>
    </edge>
    <edge source="EST" target="MEX">
      <data key="d0">1183587</data>
    </edge>
    <edge source="EST" target="MDA">
      <data key="d0">181470</data>
    </edge>
    <edge source="EST" target="MAR">
      <data key="d0">97967</data>
    </edge>
    <edge source="EST" target="OMN">
      <data key="d0">11126</data>
    </edge>
    <edge source="EST" target="NLD">
      <data key="d0">10866927</data>
    </edge>
    <edge source="EST" target="NZL">
      <data key="d0">128802</data>
    </edge>
    <edge source="EST" target="NOR">
      <data key="d0">34453565</data>
    </edge>
    <edge source="EST" target="PAK">
      <data key="d0">84679</data>
    </edge>
    <edge source="EST" target="PER">
      <data key="d0">29855</data>
    </edge>
    <edge source="EST" target="POL">
      <data key="d0">6451065</data>
    </edge>
    <edge source="EST" target="PRT">
      <data key="d0">516665</data>
    </edge>
    <edge source="EST" target="ROU">
      <data key="d0">1067304</data>
    </edge>
    <edge source="EST" target="RUS">
      <data key="d0">74659239</data>
    </edge>
    <edge source="EST" target="SAU">
      <data key="d0">111246</data>
    </edge>
    <edge source="EST" target="SRB">
      <data key="d0">283432</data>
    </edge>
    <edge source="EST" target="IND">
      <data key="d0">1060937</data>
    </edge>
    <edge source="EST" target="SGP">
      <data key="d0">81736</data>
    </edge>
    <edge source="EST" target="SVK">
      <data key="d0">854855</data>
    </edge>
    <edge source="EST" target="VNM">
      <data key="d0">15865</data>
    </edge>
    <edge source="EST" target="SVN">
      <data key="d0">260373</data>
    </edge>
    <edge source="EST" target="ZAF">
      <data key="d0">514184</data>
    </edge>
    <edge source="EST" target="ZWE">
      <data key="d0">11048</data>
    </edge>
    <edge source="EST" target="ESP">
      <data key="d0">1638712</data>
    </edge>
    <edge source="EST" target="SWE">
      <data key="d0">87278970</data>
    </edge>
    <edge source="EST" target="CHE">
      <data key="d0">910834</data>
    </edge>
    <edge source="EST" target="THA">
      <data key="d0">131141</data>
    </edge>
    <edge source="EST" target="TGO">
      <data key="d0">42444</data>
    </edge>
    <edge source="EST" target="ARE">
      <data key="d0">367880</data>
    </edge>
    <edge source="EST" target="TUR">
      <data key="d0">2627226</data>
    </edge>
    <edge source="EST" target="UKR">
      <data key="d0">1875750</data>
    </edge>
    <edge source="EST" target="MKD">
      <data key="d0">59306</data>
    </edge>
    <edge source="EST" target="EGY">
      <data key="d0">90191</data>
    </edge>
    <edge source="EST" target="GBR">
      <data key="d0">11162475</data>
    </edge>
    <edge source="EST" target="USA">
      <data key="d0">24178763</data>
    </edge>
    <edge source="DEU" target="ALB">
      <data key="d0">6115508</data>
    </edge>
    <edge source="DEU" target="DZA">
      <data key="d0">19633730</data>
    </edge>
    <edge source="DEU" target="AZE">
      <data key="d0">8943320</data>
    </edge>
    <edge source="DEU" target="ARG">
      <data key="d0">70360370</data>
    </edge>
    <edge source="DEU" target="AUS">
      <data key="d0">438907240</data>
    </edge>
    <edge source="DEU" target="AUT">
      <data key="d0">3329088110</data>
    </edge>
    <edge source="DEU" target="ARM">
      <data key="d0">6967489</data>
    </edge>
    <edge source="DEU" target="BEL">
      <data key="d0">1527888930</data>
    </edge>
    <edge source="DEU" target="BOL">
      <data key="d0">5107978</data>
    </edge>
    <edge source="DEU" target="BWA">
      <data key="d0">1396617</data>
    </edge>
    <edge source="DEU" target="BRA">
      <data key="d0">234618531</data>
    </edge>
    <edge source="DEU" target="BGR">
      <data key="d0">128457994</data>
    </edge>
    <edge source="DEU" target="BDI">
      <data key="d0">667681</data>
    </edge>
    <edge source="DEU" target="BLR">
      <data key="d0">20560888</data>
    </edge>
    <edge source="DEU" target="KHM">
      <data key="d0">1252820</data>
    </edge>
    <edge source="DEU" target="CMR">
      <data key="d0">2863242</data>
    </edge>
    <edge source="DEU" target="CAN">
      <data key="d0">206710615</data>
    </edge>
    <edge source="DEU" target="CAF">
      <data key="d0">185580</data>
    </edge>
    <edge source="DEU" target="LKA">
      <data key="d0">9231538</data>
    </edge>
    <edge source="DEU" target="CHL">
      <data key="d0">52915422</data>
    </edge>
    <edge source="DEU" target="CHN">
      <data key="d0">1370083734</data>
    </edge>
    <edge source="DEU" target="COL">
      <data key="d0">43533747</data>
    </edge>
    <edge source="DEU" target="CRI">
      <data key="d0">9656258</data>
    </edge>
    <edge source="DEU" target="HRV">
      <data key="d0">129692521</data>
    </edge>
    <edge source="DEU" target="CZE">
      <data key="d0">2039070384</data>
    </edge>
    <edge source="DEU" target="BEN">
      <data key="d0">1534064</data>
    </edge>
    <edge source="DEU" target="DNK">
      <data key="d0">745899402</data>
    </edge>
    <edge source="DEU" target="ECU">
      <data key="d0">9657698</data>
    </edge>
    <edge source="DEU" target="SLV">
      <data key="d0">4178903</data>
    </edge>
    <edge source="DEU" target="ETH">
      <data key="d0">8191467</data>
    </edge>
    <edge source="DEU" target="EST">
      <data key="d0">59701809</data>
    </edge>
    <edge source="DEU" target="FIN">
      <data key="d0">315303497</data>
    </edge>
    <edge source="DEU" target="FRA">
      <data key="d0">4322630661</data>
    </edge>
    <edge source="DEU" target="GEO">
      <data key="d0">14665770</data>
    </edge>
    <edge source="DEU" target="GMB">
      <data key="d0">84158</data>
    </edge>
    <edge source="DEU" target="PSE">
      <data key="d0">1262229</data>
    </edge>
    <edge source="DEU" target="GHA">
      <data key="d0">5472410</data>
    </edge>
    <edge source="DEU" target="GRC">
      <data key="d0">213427143</data>
    </edge>
    <edge source="DEU" target="GTM">
      <data key="d0">5386838</data>
    </edge>
    <edge source="DEU" target="HND">
      <data key="d0">6069403</data>
    </edge>
    <edge source="DEU" target="HKG">
      <data key="d0">262367699</data>
    </edge>
    <edge source="DEU" target="HUN">
      <data key="d0">726985524</data>
    </edge>
    <edge source="DEU" target="IDN">
      <data key="d0">38584917</data>
    </edge>
    <edge source="DEU" target="IRL">
      <data key="d0">288675808</data>
    </edge>
    <edge source="DEU" target="ISR">
      <data key="d0">154679051</data>
    </edge>
    <edge source="DEU" target="ITA">
      <data key="d0">2410396068</data>
    </edge>
    <edge source="DEU" target="CIV">
      <data key="d0">3665848</data>
    </edge>
    <edge source="DEU" target="JAM">
      <data key="d0">2074334</data>
    </edge>
    <edge source="DEU" target="JPN">
      <data key="d0">494058102</data>
    </edge>
    <edge source="DEU" target="KAZ">
      <data key="d0">34214474</data>
    </edge>
    <edge source="DEU" target="JOR">
      <data key="d0">25761969</data>
    </edge>
    <edge source="DEU" target="KOR">
      <data key="d0">315484278</data>
    </edge>
    <edge source="DEU" target="KGZ">
      <data key="d0">1283023</data>
    </edge>
    <edge source="DEU" target="LBN">
      <data key="d0">28529407</data>
    </edge>
    <edge source="DEU" target="LVA">
      <data key="d0">72537169</data>
    </edge>
    <edge source="DEU" target="LTU">
      <data key="d0">82662858</data>
    </edge>
    <edge source="DEU" target="MDG">
      <data key="d0">2296223</data>
    </edge>
    <edge source="DEU" target="MWI">
      <data key="d0">681952</data>
    </edge>
    <edge source="DEU" target="MYS">
      <data key="d0">89505748</data>
    </edge>
    <edge source="DEU" target="MRT">
      <data key="d0">718736</data>
    </edge>
    <edge source="DEU" target="MUS">
      <data key="d0">3652305</data>
    </edge>
    <edge source="DEU" target="MEX">
      <data key="d0">240469980</data>
    </edge>
    <edge source="DEU" target="MDA">
      <data key="d0">9075937</data>
    </edge>
    <edge source="DEU" target="MAR">
      <data key="d0">62947788</data>
    </edge>
    <edge source="DEU" target="MOZ">
      <data key="d0">480137</data>
    </edge>
    <edge source="DEU" target="OMN">
      <data key="d0">14907080</data>
    </edge>
    <edge source="DEU" target="NAM">
      <data key="d0">2146693</data>
    </edge>
    <edge source="DEU" target="NLD">
      <data key="d0">2966237310</data>
    </edge>
    <edge source="DEU" target="NZL">
      <data key="d0">28198560</data>
    </edge>
    <edge source="DEU" target="NIC">
      <data key="d0">1838795</data>
    </edge>
    <edge source="DEU" target="NER">
      <data key="d0">436349</data>
    </edge>
    <edge source="DEU" target="NOR">
      <data key="d0">335618256</data>
    </edge>
    <edge source="DEU" target="PAK">
      <data key="d0">21673744</data>
    </edge>
    <edge source="DEU" target="PAN">
      <data key="d0">6469476</data>
    </edge>
    <edge source="DEU" target="PRY">
      <data key="d0">4909786</data>
    </edge>
    <edge source="DEU" target="PER">
      <data key="d0">23828939</data>
    </edge>
    <edge source="DEU" target="PHL">
      <data key="d0">27560321</data>
    </edge>
    <edge source="DEU" target="POL">
      <data key="d0">3013641178</data>
    </edge>
    <edge source="DEU" target="PRT">
      <data key="d0">234506157</data>
    </edge>
    <edge source="DEU" target="ROU">
      <data key="d0">541760783</data>
    </edge>
    <edge source="DEU" target="RUS">
      <data key="d0">594254196</data>
    </edge>
    <edge source="DEU" target="SAU">
      <data key="d0">186062323</data>
    </edge>
    <edge source="DEU" target="SEN">
      <data key="d0">3948934</data>
    </edge>
    <edge source="DEU" target="SRB">
      <data key="d0">80505500</data>
    </edge>
    <edge source="DEU" target="IND">
      <data key="d0">210014932</data>
    </edge>
    <edge source="DEU" target="SGP">
      <data key="d0">263833315</data>
    </edge>
    <edge source="DEU" target="SVK">
      <data key="d0">426409261</data>
    </edge>
    <edge source="DEU" target="VNM">
      <data key="d0">47690045</data>
    </edge>
    <edge source="DEU" target="SVN">
      <data key="d0">196758556</data>
    </edge>
    <edge source="DEU" target="ZAF">
      <data key="d0">241364361</data>
    </edge>
    <edge source="DEU" target="ZWE">
      <data key="d0">377779</data>
    </edge>
    <edge source="DEU" target="ESP">
      <data key="d0">1591339328</data>
    </edge>
    <edge source="DEU" target="SWE">
      <data key="d0">951625333</data>
    </edge>
    <edge source="DEU" target="CHE">
      <data key="d0">3364515532</data>
    </edge>
    <edge source="DEU" target="THA">
      <data key="d0">122718914</data>
    </edge>
    <edge source="DEU" target="TGO">
      <data key="d0">2161083</data>
    </edge>
    <edge source="DEU" target="ARE">
      <data key="d0">252475007</data>
    </edge>
    <edge source="DEU" target="TUN">
      <data key="d0">69331049</data>
    </edge>
    <edge source="DEU" target="TUR">
      <data key="d0">446282803</data>
    </edge>
    <edge source="DEU" target="UGA">
      <data key="d0">2992584</data>
    </edge>
    <edge source="DEU" target="UKR">
      <data key="d0">102459667</data>
    </edge>
    <edge source="DEU" target="MKD">
      <data key="d0">27729926</data>
    </edge>
    <edge source="DEU" target="EGY">
      <data key="d0">71068210</data>
    </edge>
    <edge source="DEU" target="GBR">
      <data key="d0">3049860029</data>
    </edge>
    <edge source="DEU" target="TZA">
      <data key="d0">2941586</data>
    </edge>
    <edge source="DEU" target="USA">
      <data key="d0">2709750191</data>
    </edge>
    <edge source="DEU" target="BFA">
      <data key="d0">3716640</data>
    </edge>
    <edge source="DEU" target="URY">
      <data key="d0">6653232</data>
    </edge>
    <edge source="GRC" target="ALB">
      <data key="d0">19320612</data>
    </edge>
    <edge source="GRC" target="DZA">
      <data key="d0">477197</data>
    </edge>
    <edge source="GRC" target="AZE">
      <data key="d0">12777</data>
    </edge>
    <edge source="GRC" target="ARG">
      <data key="d0">546608</data>
    </edge>
    <edge source="GRC" target="AUS">
      <data key="d0">3478902</data>
    </edge>
    <edge source="GRC" target="AUT">
      <data key="d0">5559980</data>
    </edge>
    <edge source="GRC" target="ARM">
      <data key="d0">111454</data>
    </edge>
    <edge source="GRC" target="BEL">
      <data key="d0">22167677</data>
    </edge>
    <edge source="GRC" target="BOL">
      <data key="d0">11149</data>
    </edge>
    <edge source="GRC" target="BRA">
      <data key="d0">719169</data>
    </edge>
    <edge source="GRC" target="BGR">
      <data key="d0">76181057</data>
    </edge>
    <edge source="GRC" target="BLR">
      <data key="d0">142468</data>
    </edge>
    <edge source="GRC" target="CMR">
      <data key="d0">170763</data>
    </edge>
    <edge source="GRC" target="CAN">
      <data key="d0">2438956</data>
    </edge>
    <edge source="GRC" target="LKA">
      <data key="d0">123991</data>
    </edge>
    <edge source="GRC" target="CHL">
      <data key="d0">1402896</data>
    </edge>
    <edge source="GRC" target="CHN">
      <data key="d0">1871424</data>
    </edge>
    <edge source="GRC" target="COL">
      <data key="d0">1170363</data>
    </edge>
    <edge source="GRC" target="CRI">
      <data key="d0">256955</data>
    </edge>
    <edge source="GRC" target="HRV">
      <data key="d0">2634816</data>
    </edge>
    <edge source="GRC" target="CZE">
      <data key="d0">6185668</data>
    </edge>
    <edge source="GRC" target="DNK">
      <data key="d0">2306818</data>
    </edge>
    <edge source="GRC" target="ECU">
      <data key="d0">142534</data>
    </edge>
    <edge source="GRC" target="SLV">
      <data key="d0">65246</data>
    </edge>
    <edge source="GRC" target="ETH">
      <data key="d0">1081086</data>
    </edge>
    <edge source="GRC" target="EST">
      <data key="d0">649411</data>
    </edge>
    <edge source="GRC" target="FIN">
      <data key="d0">1466864</data>
    </edge>
    <edge source="GRC" target="FRA">
      <data key="d0">27280633</data>
    </edge>
    <edge source="GRC" target="GEO">
      <data key="d0">3036561</data>
    </edge>
    <edge source="GRC" target="PSE">
      <data key="d0">15294</data>
    </edge>
    <edge source="GRC" target="DEU">
      <data key="d0">51676732</data>
    </edge>
    <edge source="GRC" target="GHA">
      <data key="d0">194940</data>
    </edge>
    <edge source="GRC" target="HKG">
      <data key="d0">2550193</data>
    </edge>
    <edge source="GRC" target="HUN">
      <data key="d0">5825668</data>
    </edge>
    <edge source="GRC" target="IDN">
      <data key="d0">365388</data>
    </edge>
    <edge source="GRC" target="IRL">
      <data key="d0">4430363</data>
    </edge>
    <edge source="GRC" target="ISR">
      <data key="d0">15171683</data>
    </edge>
    <edge source="GRC" target="ITA">
      <data key="d0">52537508</data>
    </edge>
    <edge source="GRC" target="JAM">
      <data key="d0">66171</data>
    </edge>
    <edge source="GRC" target="JPN">
      <data key="d0">1361251</data>
    </edge>
    <edge source="GRC" target="KAZ">
      <data key="d0">177133</data>
    </edge>
    <edge source="GRC" target="JOR">
      <data key="d0">1537868</data>
    </edge>
    <edge source="GRC" target="KOR">
      <data key="d0">1322887</data>
    </edge>
    <edge source="GRC" target="KGZ">
      <data key="d0">16864</data>
    </edge>
    <edge source="GRC" target="LBN">
      <data key="d0">3106616</data>
    </edge>
    <edge source="GRC" target="LVA">
      <data key="d0">699598</data>
    </edge>
    <edge source="GRC" target="LTU">
      <data key="d0">969862</data>
    </edge>
    <edge source="GRC" target="MYS">
      <data key="d0">140244</data>
    </edge>
    <edge source="GRC" target="MUS">
      <data key="d0">418479</data>
    </edge>
    <edge source="GRC" target="MEX">
      <data key="d0">5448021</data>
    </edge>
    <edge source="GRC" target="MDA">
      <data key="d0">110157</data>
    </edge>
    <edge source="GRC" target="MAR">
      <data key="d0">3540099</data>
    </edge>
    <edge source="GRC" target="OMN">
      <data key="d0">663802</data>
    </edge>
    <edge source="GRC" target="NAM">
      <data key="d0">12859</data>
    </edge>
    <edge source="GRC" target="NLD">
      <data key="d0">37033679</data>
    </edge>
    <edge source="GRC" target="NZL">
      <data key="d0">774376</data>
    </edge>
    <edge source="GRC" target="NIC">
      <data key="d0">144479</data>
    </edge>
    <edge source="GRC" target="NOR">
      <data key="d0">2092836</data>
    </edge>
    <edge source="GRC" target="PAK">
      <data key="d0">58760</data>
    </edge>
    <edge source="GRC" target="PAN">
      <data key="d0">592062</data>
    </edge>
    <edge source="GRC" target="PER">
      <data key="d0">2120845</data>
    </edge>
    <edge source="GRC" target="PHL">
      <data key="d0">164007</data>
    </edge>
    <edge source="GRC" target="POL">
      <data key="d0">6897200</data>
    </edge>
    <edge source="GRC" target="PRT">
      <data key="d0">2638225</data>
    </edge>
    <edge source="GRC" target="ROU">
      <data key="d0">64027866</data>
    </edge>
    <edge source="GRC" target="RUS">
      <data key="d0">3598541</data>
    </edge>
    <edge source="GRC" target="SAU">
      <data key="d0">5225128</data>
    </edge>
    <edge source="GRC" target="SEN">
      <data key="d0">225986</data>
    </edge>
    <edge source="GRC" target="SRB">
      <data key="d0">19584091</data>
    </edge>
    <edge source="GRC" target="IND">
      <data key="d0">273918</data>
    </edge>
    <edge source="GRC" target="SGP">
      <data key="d0">2868653</data>
    </edge>
    <edge source="GRC" target="SVK">
      <data key="d0">1236310</data>
    </edge>
    <edge source="GRC" target="VNM">
      <data key="d0">358731</data>
    </edge>
    <edge source="GRC" target="SVN">
      <data key="d0">2925712</data>
    </edge>
    <edge source="GRC" target="ZAF">
      <data key="d0">4562603</data>
    </edge>
    <edge source="GRC" target="ESP">
      <data key="d0">18734545</data>
    </edge>
    <edge source="GRC" target="SWE">
      <data key="d0">2985098</data>
    </edge>
    <edge source="GRC" target="CHE">
      <data key="d0">4037984</data>
    </edge>
    <edge source="GRC" target="THA">
      <data key="d0">102415</data>
    </edge>
    <edge source="GRC" target="TGO">
      <data key="d0">18777</data>
    </edge>
    <edge source="GRC" target="ARE">
      <data key="d0">7973236</data>
    </edge>
    <edge source="GRC" target="TUN">
      <data key="d0">622868</data>
    </edge>
    <edge source="GRC" target="TUR">
      <data key="d0">10183071</data>
    </edge>
    <edge source="GRC" target="UKR">
      <data key="d0">1189877</data>
    </edge>
    <edge source="GRC" target="MKD">
      <data key="d0">10757885</data>
    </edge>
    <edge source="GRC" target="EGY">
      <data key="d0">8751045</data>
    </edge>
    <edge source="GRC" target="GBR">
      <data key="d0">46248852</data>
    </edge>
    <edge source="GRC" target="TZA">
      <data key="d0">17659</data>
    </edge>
    <edge source="GRC" target="USA">
      <data key="d0">23439245</data>
    </edge>
    <edge source="GRC" target="URY">
      <data key="d0">24634</data>
    </edge>
    <edge source="ITA" target="ALB">
      <data key="d0">29613012</data>
    </edge>
    <edge source="ITA" target="DZA">
      <data key="d0">40465721</data>
    </edge>
    <edge source="ITA" target="AZE">
      <data key="d0">9217101</data>
    </edge>
    <edge source="ITA" target="ARG">
      <data key="d0">27002260</data>
    </edge>
    <edge source="ITA" target="AUS">
      <data key="d0">142840403</data>
    </edge>
    <edge source="ITA" target="AUT">
      <data key="d0">255383990</data>
    </edge>
    <edge source="ITA" target="ARM">
      <data key="d0">3663156</data>
    </edge>
    <edge source="ITA" target="BEL">
      <data key="d0">286860036</data>
    </edge>
    <edge source="ITA" target="BOL">
      <data key="d0">1432266</data>
    </edge>
    <edge source="ITA" target="BWA">
      <data key="d0">120563</data>
    </edge>
    <edge source="ITA" target="BRA">
      <data key="d0">82719466</data>
    </edge>
    <edge source="ITA" target="BGR">
      <data key="d0">87649129</data>
    </edge>
    <edge source="ITA" target="BDI">
      <data key="d0">1669285</data>
    </edge>
    <edge source="ITA" target="BLR">
      <data key="d0">6472160</data>
    </edge>
    <edge source="ITA" target="KHM">
      <data key="d0">2072604</data>
    </edge>
    <edge source="ITA" target="CMR">
      <data key="d0">4060150</data>
    </edge>
    <edge source="ITA" target="CAN">
      <data key="d0">118918157</data>
    </edge>
    <edge source="ITA" target="CAF">
      <data key="d0">930681</data>
    </edge>
    <edge source="ITA" target="LKA">
      <data key="d0">7084496</data>
    </edge>
    <edge source="ITA" target="CHL">
      <data key="d0">34144047</data>
    </edge>
    <edge source="ITA" target="CHN">
      <data key="d0">215906789</data>
    </edge>
    <edge source="ITA" target="COL">
      <data key="d0">26086646</data>
    </edge>
    <edge source="ITA" target="CRI">
      <data key="d0">10708497</data>
    </edge>
    <edge source="ITA" target="HRV">
      <data key="d0">85848664</data>
    </edge>
    <edge source="ITA" target="CZE">
      <data key="d0">256012496</data>
    </edge>
    <edge source="ITA" target="BEN">
      <data key="d0">2726127</data>
    </edge>
    <edge source="ITA" target="DNK">
      <data key="d0">69516060</data>
    </edge>
    <edge source="ITA" target="ECU">
      <data key="d0">6767928</data>
    </edge>
    <edge source="ITA" target="SLV">
      <data key="d0">1089455</data>
    </edge>
    <edge source="ITA" target="ETH">
      <data key="d0">1921249</data>
    </edge>
    <edge source="ITA" target="EST">
      <data key="d0">13762012</data>
    </edge>
    <edge source="ITA" target="FIN">
      <data key="d0">63603879</data>
    </edge>
    <edge source="ITA" target="FRA">
      <data key="d0">2455696586</data>
    </edge>
    <edge source="ITA" target="GEO">
      <data key="d0">6899170</data>
    </edge>
    <edge source="ITA" target="GMB">
      <data key="d0">65802</data>
    </edge>
    <edge source="ITA" target="PSE">
      <data key="d0">312693</data>
    </edge>
    <edge source="ITA" target="DEU">
      <data key="d0">1584836863</data>
    </edge>
    <edge source="ITA" target="GHA">
      <data key="d0">5341691</data>
    </edge>
    <edge source="ITA" target="GRC">
      <data key="d0">176979049</data>
    </edge>
    <edge source="ITA" target="GTM">
      <data key="d0">5802439</data>
    </edge>
    <edge source="ITA" target="HND">
      <data key="d0">1990210</data>
    </edge>
    <edge source="ITA" target="HKG">
      <data key="d0">793771132</data>
    </edge>
    <edge source="ITA" target="HUN">
      <data key="d0">146585278</data>
    </edge>
    <edge source="ITA" target="IDN">
      <data key="d0">19325451</data>
    </edge>
    <edge source="ITA" target="IRL">
      <data key="d0">63343699</data>
    </edge>
    <edge source="ITA" target="ISR">
      <data key="d0">149141263</data>
    </edge>
    <edge source="ITA" target="CIV">
      <data key="d0">7837692</data>
    </edge>
    <edge source="ITA" target="JAM">
      <data key="d0">798703</data>
    </edge>
    <edge source="ITA" target="JPN">
      <data key="d0">203078898</data>
    </edge>
    <edge source="ITA" target="KAZ">
      <data key="d0">13110256</data>
    </edge>
    <edge source="ITA" target="JOR">
      <data key="d0">145095029</data>
    </edge>
    <edge source="ITA" target="KOR">
      <data key="d0">87536068</data>
    </edge>
    <edge source="ITA" target="KGZ">
      <data key="d0">325410</data>
    </edge>
    <edge source="ITA" target="LBN">
      <data key="d0">80422765</data>
    </edge>
    <edge source="ITA" target="LVA">
      <data key="d0">18983544</data>
    </edge>
    <edge source="ITA" target="LTU">
      <data key="d0">26240484</data>
    </edge>
    <edge source="ITA" target="MDG">
      <data key="d0">1043400</data>
    </edge>
    <edge source="ITA" target="MWI">
      <data key="d0">93494</data>
    </edge>
    <edge source="ITA" target="MYS">
      <data key="d0">40959566</data>
    </edge>
    <edge source="ITA" target="MRT">
      <data key="d0">278766</data>
    </edge>
    <edge source="ITA" target="MUS">
      <data key="d0">4289748</data>
    </edge>
    <edge source="ITA" target="MEX">
      <data key="d0">204960056</data>
    </edge>
    <edge source="ITA" target="MDA">
      <data key="d0">10265160</data>
    </edge>
    <edge source="ITA" target="MAR">
      <data key="d0">70542350</data>
    </edge>
    <edge source="ITA" target="MOZ">
      <data key="d0">278783</data>
    </edge>
    <edge source="ITA" target="OMN">
      <data key="d0">10335501</data>
    </edge>
    <edge source="ITA" target="NAM">
      <data key="d0">118315</data>
    </edge>
    <edge source="ITA" target="NLD">
      <data key="d0">354160337</data>
    </edge>
    <edge source="ITA" target="NZL">
      <data key="d0">19068600</data>
    </edge>
    <edge source="ITA" target="NIC">
      <data key="d0">1433143</data>
    </edge>
    <edge source="ITA" target="NER">
      <data key="d0">393608</data>
    </edge>
    <edge source="ITA" target="NOR">
      <data key="d0">46273591</data>
    </edge>
    <edge source="ITA" target="PAK">
      <data key="d0">10527524</data>
    </edge>
    <edge source="ITA" target="PAN">
      <data key="d0">74451886</data>
    </edge>
    <edge source="ITA" target="PRY">
      <data key="d0">7074964</data>
    </edge>
    <edge source="ITA" target="PER">
      <data key="d0">16799145</data>
    </edge>
    <edge source="ITA" target="PHL">
      <data key="d0">31567584</data>
    </edge>
    <edge source="ITA" target="POL">
      <data key="d0">531197979</data>
    </edge>
    <edge source="ITA" target="PRT">
      <data key="d0">145219058</data>
    </edge>
    <edge source="ITA" target="ROU">
      <data key="d0">358259816</data>
    </edge>
    <edge source="ITA" target="RUS">
      <data key="d0">186012926</data>
    </edge>
    <edge source="ITA" target="SAU">
      <data key="d0">85635261</data>
    </edge>
    <edge source="ITA" target="SEN">
      <data key="d0">15029037</data>
    </edge>
    <edge source="ITA" target="SRB">
      <data key="d0">46736130</data>
    </edge>
    <edge source="ITA" target="IND">
      <data key="d0">75355310</data>
    </edge>
    <edge source="ITA" target="SGP">
      <data key="d0">81128286</data>
    </edge>
    <edge source="ITA" target="SVK">
      <data key="d0">124308428</data>
    </edge>
    <edge source="ITA" target="VNM">
      <data key="d0">29523176</data>
    </edge>
    <edge source="ITA" target="SVN">
      <data key="d0">115687776</data>
    </edge>
    <edge source="ITA" target="ZAF">
      <data key="d0">138015029</data>
    </edge>
    <edge source="ITA" target="ZWE">
      <data key="d0">98601</data>
    </edge>
    <edge source="ITA" target="ESP">
      <data key="d0">978741222</data>
    </edge>
    <edge source="ITA" target="SWE">
      <data key="d0">158508592</data>
    </edge>
    <edge source="ITA" target="CHE">
      <data key="d0">1758139705</data>
    </edge>
    <edge source="ITA" target="THA">
      <data key="d0">56085154</data>
    </edge>
    <edge source="ITA" target="TGO">
      <data key="d0">533934</data>
    </edge>
    <edge source="ITA" target="ARE">
      <data key="d0">1097349438</data>
    </edge>
    <edge source="ITA" target="TUN">
      <data key="d0">101006118</data>
    </edge>
    <edge source="ITA" target="TUR">
      <data key="d0">455561519</data>
    </edge>
    <edge source="ITA" target="UGA">
      <data key="d0">984628</data>
    </edge>
    <edge source="ITA" target="UKR">
      <data key="d0">35588938</data>
    </edge>
    <edge source="ITA" target="MKD">
      <data key="d0">8159601</data>
    </edge>
    <edge source="ITA" target="EGY">
      <data key="d0">56842912</data>
    </edge>
    <edge source="ITA" target="GBR">
      <data key="d0">967313318</data>
    </edge>
    <edge source="ITA" target="TZA">
      <data key="d0">1060730</data>
    </edge>
    <edge source="ITA" target="USA">
      <data key="d0">1788961698</data>
    </edge>
    <edge source="ITA" target="BFA">
      <data key="d0">922954</data>
    </edge>
    <edge source="ITA" target="URY">
      <data key="d0">4910592</data>
    </edge>
    <edge source="POL" target="ALB">
      <data key="d0">678637</data>
    </edge>
    <edge source="POL" target="DZA">
      <data key="d0">4940590</data>
    </edge>
    <edge source="POL" target="AZE">
      <data key="d0">1675230</data>
    </edge>
    <edge source="POL" target="ARG">
      <data key="d0">882549</data>
    </edge>
    <edge source="POL" target="AUS">
      <data key="d0">12556166</data>
    </edge>
    <edge source="POL" target="AUT">
      <data key="d0">174068733</data>
    </edge>
    <edge source="POL" target="ARM">
      <data key="d0">1617901</data>
    </edge>
    <edge source="POL" target="BEL">
      <data key="d0">304928506</data>
    </edge>
    <edge source="POL" target="BOL">
      <data key="d0">43463</data>
    </edge>
    <edge source="POL" target="BRA">
      <data key="d0">7248069</data>
    </edge>
    <edge source="POL" target="BGR">
      <data key="d0">36430625</data>
    </edge>
    <edge source="POL" target="BLR">
      <data key="d0">52151345</data>
    </edge>
    <edge source="POL" target="KHM">
      <data key="d0">31453</data>
    </edge>
    <edge source="POL" target="CMR">
      <data key="d0">114461</data>
    </edge>
    <edge source="POL" target="CAN">
      <data key="d0">50836598</data>
    </edge>
    <edge source="POL" target="LKA">
      <data key="d0">127957</data>
    </edge>
    <edge source="POL" target="CHL">
      <data key="d0">2549977</data>
    </edge>
    <edge source="POL" target="CHN">
      <data key="d0">49529841</data>
    </edge>
    <edge source="POL" target="COL">
      <data key="d0">1377470</data>
    </edge>
    <edge source="POL" target="CRI">
      <data key="d0">360833</data>
    </edge>
    <edge source="POL" target="HRV">
      <data key="d0">26767617</data>
    </edge>
    <edge source="POL" target="CZE">
      <data key="d0">647615341</data>
    </edge>
    <edge source="POL" target="BEN">
      <data key="d0">11077</data>
    </edge>
    <edge source="POL" target="DNK">
      <data key="d0">201640114</data>
    </edge>
    <edge source="POL" target="ECU">
      <data key="d0">68946</data>
    </edge>
    <edge source="POL" target="ETH">
      <data key="d0">152529</data>
    </edge>
    <edge source="POL" target="EST">
      <data key="d0">61732872</data>
    </edge>
    <edge source="POL" target="FIN">
      <data key="d0">58685340</data>
    </edge>
    <edge source="POL" target="FRA">
      <data key="d0">555907984</data>
    </edge>
    <edge source="POL" target="GEO">
      <data key="d0">4306660</data>
    </edge>
    <edge source="POL" target="PSE">
      <data key="d0">30773</data>
    </edge>
    <edge source="POL" target="DEU">
      <data key="d0">3859447163</data>
    </edge>
    <edge source="POL" target="GHA">
      <data key="d0">499286</data>
    </edge>
    <edge source="POL" target="GRC">
      <data key="d0">24110478</data>
    </edge>
    <edge source="POL" target="GTM">
      <data key="d0">577815</data>
    </edge>
    <edge source="POL" target="HND">
      <data key="d0">124586</data>
    </edge>
    <edge source="POL" target="HKG">
      <data key="d0">14313466</data>
    </edge>
    <edge source="POL" target="HUN">
      <data key="d0">228268153</data>
    </edge>
    <edge source="POL" target="IDN">
      <data key="d0">3811219</data>
    </edge>
    <edge source="POL" target="IRL">
      <data key="d0">24010034</data>
    </edge>
    <edge source="POL" target="ISR">
      <data key="d0">13198978</data>
    </edge>
    <edge source="POL" target="ITA">
      <data key="d0">301619638</data>
    </edge>
    <edge source="POL" target="CIV">
      <data key="d0">119613</data>
    </edge>
    <edge source="POL" target="JAM">
      <data key="d0">155209</data>
    </edge>
    <edge source="POL" target="JPN">
      <data key="d0">30239028</data>
    </edge>
    <edge source="POL" target="KAZ">
      <data key="d0">10935900</data>
    </edge>
    <edge source="POL" target="JOR">
      <data key="d0">35510881</data>
    </edge>
    <edge source="POL" target="KOR">
      <data key="d0">9940528</data>
    </edge>
    <edge source="POL" target="KGZ">
      <data key="d0">474841</data>
    </edge>
    <edge source="POL" target="LBN">
      <data key="d0">1470262</data>
    </edge>
    <edge source="POL" target="LVA">
      <data key="d0">84304859</data>
    </edge>
    <edge source="POL" target="LTU">
      <data key="d0">124388885</data>
    </edge>
    <edge source="POL" target="MDG">
      <data key="d0">156820</data>
    </edge>
    <edge source="POL" target="MYS">
      <data key="d0">4373713</data>
    </edge>
    <edge source="POL" target="MRT">
      <data key="d0">18279</data>
    </edge>
    <edge source="POL" target="MUS">
      <data key="d0">330967</data>
    </edge>
    <edge source="POL" target="MEX">
      <data key="d0">10180257</data>
    </edge>
    <edge source="POL" target="MDA">
      <data key="d0">8897239</data>
    </edge>
    <edge source="POL" target="MAR">
      <data key="d0">2830618</data>
    </edge>
    <edge source="POL" target="MOZ">
      <data key="d0">29572</data>
    </edge>
    <edge source="POL" target="OMN">
      <data key="d0">254956</data>
    </edge>
    <edge source="POL" target="NAM">
      <data key="d0">34229</data>
    </edge>
    <edge source="POL" target="NLD">
      <data key="d0">440003388</data>
    </edge>
    <edge source="POL" target="NZL">
      <data key="d0">1182621</data>
    </edge>
    <edge source="POL" target="NIC">
      <data key="d0">66876</data>
    </edge>
    <edge source="POL" target="NER">
      <data key="d0">16887</data>
    </edge>
    <edge source="POL" target="NOR">
      <data key="d0">139145980</data>
    </edge>
    <edge source="POL" target="PAK">
      <data key="d0">388810</data>
    </edge>
    <edge source="POL" target="PAN">
      <data key="d0">446801</data>
    </edge>
    <edge source="POL" target="PRY">
      <data key="d0">474219</data>
    </edge>
    <edge source="POL" target="PER">
      <data key="d0">713119</data>
    </edge>
    <edge source="POL" target="PHL">
      <data key="d0">765213</data>
    </edge>
    <edge source="POL" target="PRT">
      <data key="d0">19933981</data>
    </edge>
    <edge source="POL" target="ROU">
      <data key="d0">145035518</data>
    </edge>
    <edge source="POL" target="RUS">
      <data key="d0">286094117</data>
    </edge>
    <edge source="POL" target="SAU">
      <data key="d0">7626233</data>
    </edge>
    <edge source="POL" target="SEN">
      <data key="d0">124904</data>
    </edge>
    <edge source="POL" target="SRB">
      <data key="d0">31130634</data>
    </edge>
    <edge source="POL" target="IND">
      <data key="d0">9207454</data>
    </edge>
    <edge source="POL" target="SGP">
      <data key="d0">7458993</data>
    </edge>
    <edge source="POL" target="SVK">
      <data key="d0">271816914</data>
    </edge>
    <edge source="POL" target="VNM">
      <data key="d0">4887663</data>
    </edge>
    <edge source="POL" target="SVN">
      <data key="d0">34630376</data>
    </edge>
    <edge source="POL" target="ZAF">
      <data key="d0">10833513</data>
    </edge>
    <edge source="POL" target="ZWE">
      <data key="d0">27736</data>
    </edge>
    <edge source="POL" target="ESP">
      <data key="d0">236719248</data>
    </edge>
    <edge source="POL" target="SWE">
      <data key="d0">259051104</data>
    </edge>
    <edge source="POL" target="CHE">
      <data key="d0">132255153</data>
    </edge>
    <edge source="POL" target="THA">
      <data key="d0">1369575</data>
    </edge>
    <edge source="POL" target="TGO">
      <data key="d0">114733</data>
    </edge>
    <edge source="POL" target="ARE">
      <data key="d0">62283793</data>
    </edge>
    <edge source="POL" target="TUN">
      <data key="d0">8995045</data>
    </edge>
    <edge source="POL" target="TUR">
      <data key="d0">30340964</data>
    </edge>
    <edge source="POL" target="UGA">
      <data key="d0">1449349</data>
    </edge>
    <edge source="POL" target="UKR">
      <data key="d0">154271987</data>
    </edge>
    <edge source="POL" target="MKD">
      <data key="d0">5290840</data>
    </edge>
    <edge source="POL" target="EGY">
      <data key="d0">3249388</data>
    </edge>
    <edge source="POL" target="GBR">
      <data key="d0">663673243</data>
    </edge>
    <edge source="POL" target="TZA">
      <data key="d0">1336475</data>
    </edge>
    <edge source="POL" target="USA">
      <data key="d0">217626610</data>
    </edge>
    <edge source="POL" target="BFA">
      <data key="d0">106854</data>
    </edge>
    <edge source="POL" target="URY">
      <data key="d0">243674</data>
    </edge>
    <edge source="RUS" target="DZA">
      <data key="d0">28162280</data>
    </edge>
    <edge source="RUS" target="AZE">
      <data key="d0">8849964</data>
    </edge>
    <edge source="RUS" target="ARG">
      <data key="d0">87670</data>
    </edge>
    <edge source="RUS" target="AUS">
      <data key="d0">213886</data>
    </edge>
    <edge source="RUS" target="AUT">
      <data key="d0">2544980</data>
    </edge>
    <edge source="RUS" target="ARM">
      <data key="d0">6026759</data>
    </edge>
    <edge source="RUS" target="BEL">
      <data key="d0">3293766</data>
    </edge>
    <edge source="RUS" target="BRA">
      <data key="d0">5251255</data>
    </edge>
    <edge source="RUS" target="BGR">
      <data key="d0">1561614</data>
    </edge>
    <edge source="RUS" target="BLR">
      <data key="d0">219118375</data>
    </edge>
    <edge source="RUS" target="CMR">
      <data key="d0">10275</data>
    </edge>
    <edge source="RUS" target="CAN">
      <data key="d0">1223706</data>
    </edge>
    <edge source="RUS" target="CHL">
      <data key="d0">114153</data>
    </edge>
    <edge source="RUS" target="CHN">
      <data key="d0">31496826</data>
    </edge>
    <edge source="RUS" target="COL">
      <data key="d0">31986</data>
    </edge>
    <edge source="RUS" target="CRI">
      <data key="d0">331436</data>
    </edge>
    <edge source="RUS" target="HRV">
      <data key="d0">189015</data>
    </edge>
    <edge source="RUS" target="CZE">
      <data key="d0">48862793</data>
    </edge>
    <edge source="RUS" target="DNK">
      <data key="d0">212867</data>
    </edge>
    <edge source="RUS" target="ECU">
      <data key="d0">35154</data>
    </edge>
    <edge source="RUS" target="SLV">
      <data key="d0">11952</data>
    </edge>
    <edge source="RUS" target="ETH">
      <data key="d0">31522</data>
    </edge>
    <edge source="RUS" target="EST">
      <data key="d0">5631496</data>
    </edge>
    <edge source="RUS" target="FIN">
      <data key="d0">65579792</data>
    </edge>
    <edge source="RUS" target="FRA">
      <data key="d0">10644361</data>
    </edge>
    <edge source="RUS" target="GEO">
      <data key="d0">9747669</data>
    </edge>
    <edge source="RUS" target="PSE">
      <data key="d0">23627</data>
    </edge>
    <edge source="RUS" target="DEU">
      <data key="d0">47539105</data>
    </edge>
    <edge source="RUS" target="GHA">
      <data key="d0">72205</data>
    </edge>
    <edge source="RUS" target="GRC">
      <data key="d0">653571</data>
    </edge>
    <edge source="RUS" target="HKG">
      <data key="d0">12898557</data>
    </edge>
    <edge source="RUS" target="HUN">
      <data key="d0">815757</data>
    </edge>
    <edge source="RUS" target="IDN">
      <data key="d0">199891</data>
    </edge>
    <edge source="RUS" target="IRL">
      <data key="d0">669896</data>
    </edge>
    <edge source="RUS" target="ISR">
      <data key="d0">2093112</data>
    </edge>
    <edge source="RUS" target="ITA">
      <data key="d0">1824181</data>
    </edge>
    <edge source="RUS" target="CIV">
      <data key="d0">25211</data>
    </edge>
    <edge source="RUS" target="JPN">
      <data key="d0">995627</data>
    </edge>
    <edge source="RUS" target="KAZ">
      <data key="d0">285580944</data>
    </edge>
    <edge source="RUS" target="JOR">
      <data key="d0">115995</data>
    </edge>
    <edge source="RUS" target="KOR">
      <data key="d0">3884066</data>
    </edge>
    <edge source="RUS" target="KGZ">
      <data key="d0">10605571</data>
    </edge>
    <edge source="RUS" target="LBN">
      <data key="d0">101000</data>
    </edge>
    <edge source="RUS" target="LVA">
      <data key="d0">18287301</data>
    </edge>
    <edge source="RUS" target="LTU">
      <data key="d0">11603779</data>
    </edge>
    <edge source="RUS" target="MYS">
      <data key="d0">344544</data>
    </edge>
    <edge source="RUS" target="MEX">
      <data key="d0">195995</data>
    </edge>
    <edge source="RUS" target="MDA">
      <data key="d0">12573140</data>
    </edge>
    <edge source="RUS" target="MAR">
      <data key="d0">326817</data>
    </edge>
    <edge source="RUS" target="OMN">
      <data key="d0">44284</data>
    </edge>
    <edge source="RUS" target="NAM">
      <data key="d0">1342098</data>
    </edge>
    <edge source="RUS" target="NLD">
      <data key="d0">5615139</data>
    </edge>
    <edge source="RUS" target="NZL">
      <data key="d0">70862</data>
    </edge>
    <edge source="RUS" target="NIC">
      <data key="d0">54412</data>
    </edge>
    <edge source="RUS" target="NOR">
      <data key="d0">237914</data>
    </edge>
    <edge source="RUS" target="PAK">
      <data key="d0">101076</data>
    </edge>
    <edge source="RUS" target="PAN">
      <data key="d0">20255</data>
    </edge>
    <edge source="RUS" target="PER">
      <data key="d0">167550</data>
    </edge>
    <edge source="RUS" target="PHL">
      <data key="d0">68924</data>
    </edge>
    <edge source="RUS" target="POL">
      <data key="d0">7212728</data>
    </edge>
    <edge source="RUS" target="PRT">
      <data key="d0">229807</data>
    </edge>
    <edge source="RUS" target="ROU">
      <data key="d0">1073253</data>
    </edge>
    <edge source="RUS" target="SAU">
      <data key="d0">810509</data>
    </edge>
    <edge source="RUS" target="SRB">
      <data key="d0">728062</data>
    </edge>
    <edge source="RUS" target="IND">
      <data key="d0">116353414</data>
    </edge>
    <edge source="RUS" target="SGP">
      <data key="d0">338105</data>
    </edge>
    <edge source="RUS" target="SVK">
      <data key="d0">1182017</data>
    </edge>
    <edge source="RUS" target="VNM">
      <data key="d0">6641539</data>
    </edge>
    <edge source="RUS" target="SVN">
      <data key="d0">380360</data>
    </edge>
    <edge source="RUS" target="ZAF">
      <data key="d0">131513</data>
    </edge>
    <edge source="RUS" target="ESP">
      <data key="d0">1559481</data>
    </edge>
    <edge source="RUS" target="SWE">
      <data key="d0">703147</data>
    </edge>
    <edge source="RUS" target="CHE">
      <data key="d0">161135847</data>
    </edge>
    <edge source="RUS" target="THA">
      <data key="d0">306460</data>
    </edge>
    <edge source="RUS" target="ARE">
      <data key="d0">13662285</data>
    </edge>
    <edge source="RUS" target="TUR">
      <data key="d0">6052820</data>
    </edge>
    <edge source="RUS" target="UGA">
      <data key="d0">48798</data>
    </edge>
    <edge source="RUS" target="UKR">
      <data key="d0">83985949</data>
    </edge>
    <edge source="RUS" target="MKD">
      <data key="d0">80785</data>
    </edge>
    <edge source="RUS" target="EGY">
      <data key="d0">1273332</data>
    </edge>
    <edge source="RUS" target="GBR">
      <data key="d0">3578104</data>
    </edge>
    <edge source="RUS" target="TZA">
      <data key="d0">16384</data>
    </edge>
    <edge source="RUS" target="USA">
      <data key="d0">23152490</data>
    </edge>
    <edge source="SRB" target="ALB">
      <data key="d0">2384726</data>
    </edge>
    <edge source="SRB" target="DZA">
      <data key="d0">1693198</data>
    </edge>
    <edge source="SRB" target="AUS">
      <data key="d0">1116021</data>
    </edge>
    <edge source="SRB" target="AUT">
      <data key="d0">28555944</data>
    </edge>
    <edge source="SRB" target="BEL">
      <data key="d0">3739705</data>
    </edge>
    <edge source="SRB" target="BOL">
      <data key="d0">36572</data>
    </edge>
    <edge source="SRB" target="BRA">
      <data key="d0">162302</data>
    </edge>
    <edge source="SRB" target="BGR">
      <data key="d0">8803264</data>
    </edge>
    <edge source="SRB" target="BLR">
      <data key="d0">2622624</data>
    </edge>
    <edge source="SRB" target="CAN">
      <data key="d0">521757</data>
    </edge>
    <edge source="SRB" target="CHL">
      <data key="d0">109742</data>
    </edge>
    <edge source="SRB" target="CHN">
      <data key="d0">771095</data>
    </edge>
    <edge source="SRB" target="HRV">
      <data key="d0">28847691</data>
    </edge>
    <edge source="SRB" target="CZE">
      <data key="d0">7473933</data>
    </edge>
    <edge source="SRB" target="DNK">
      <data key="d0">3061144</data>
    </edge>
    <edge source="SRB" target="EST">
      <data key="d0">553451</data>
    </edge>
    <edge source="SRB" target="FIN">
      <data key="d0">239815</data>
    </edge>
    <edge source="SRB" target="FRA">
      <data key="d0">12643160</data>
    </edge>
    <edge source="SRB" target="GEO">
      <data key="d0">56919</data>
    </edge>
    <edge source="SRB" target="DEU">
      <data key="d0">32209616</data>
    </edge>
    <edge source="SRB" target="GHA">
      <data key="d0">26027</data>
    </edge>
    <edge source="SRB" target="GRC">
      <data key="d0">5526908</data>
    </edge>
    <edge source="SRB" target="GTM">
      <data key="d0">262064</data>
    </edge>
    <edge source="SRB" target="HUN">
      <data key="d0">14610194</data>
    </edge>
    <edge source="SRB" target="IRL">
      <data key="d0">344415</data>
    </edge>
    <edge source="SRB" target="ISR">
      <data key="d0">527916</data>
    </edge>
    <edge source="SRB" target="ITA">
      <data key="d0">38603952</data>
    </edge>
    <edge source="SRB" target="JPN">
      <data key="d0">29125</data>
    </edge>
    <edge source="SRB" target="KAZ">
      <data key="d0">1714645</data>
    </edge>
    <edge source="SRB" target="JOR">
      <data key="d0">76004</data>
    </edge>
    <edge source="SRB" target="KOR">
      <data key="d0">123792</data>
    </edge>
    <edge source="SRB" target="KGZ">
      <data key="d0">79967</data>
    </edge>
    <edge source="SRB" target="LBN">
      <data key="d0">60797</data>
    </edge>
    <edge source="SRB" target="LVA">
      <data key="d0">53517</data>
    </edge>
    <edge source="SRB" target="LTU">
      <data key="d0">401657</data>
    </edge>
    <edge source="SRB" target="MDG">
      <data key="d0">82584</data>
    </edge>
    <edge source="SRB" target="MYS">
      <data key="d0">154903</data>
    </edge>
    <edge source="SRB" target="MEX">
      <data key="d0">195897</data>
    </edge>
    <edge source="SRB" target="MDA">
      <data key="d0">1646449</data>
    </edge>
    <edge source="SRB" target="MAR">
      <data key="d0">88678</data>
    </edge>
    <edge source="SRB" target="NLD">
      <data key="d0">3507534</data>
    </edge>
    <edge source="SRB" target="NZL">
      <data key="d0">169693</data>
    </edge>
    <edge source="SRB" target="NOR">
      <data key="d0">1532914</data>
    </edge>
    <edge source="SRB" target="PAK">
      <data key="d0">45429</data>
    </edge>
    <edge source="SRB" target="PRY">
      <data key="d0">36420</data>
    </edge>
    <edge source="SRB" target="POL">
      <data key="d0">23529835</data>
    </edge>
    <edge source="SRB" target="PRT">
      <data key="d0">168192</data>
    </edge>
    <edge source="SRB" target="ROU">
      <data key="d0">15451213</data>
    </edge>
    <edge source="SRB" target="RUS">
      <data key="d0">18089168</data>
    </edge>
    <edge source="SRB" target="SAU">
      <data key="d0">1153710</data>
    </edge>
    <edge source="SRB" target="IND">
      <data key="d0">74886</data>
    </edge>
    <edge source="SRB" target="SGP">
      <data key="d0">37741</data>
    </edge>
    <edge source="SRB" target="SVK">
      <data key="d0">3529027</data>
    </edge>
    <edge source="SRB" target="SVN">
      <data key="d0">18831056</data>
    </edge>
    <edge source="SRB" target="ZAF">
      <data key="d0">69633</data>
    </edge>
    <edge source="SRB" target="ESP">
      <data key="d0">4444070</data>
    </edge>
    <edge source="SRB" target="SWE">
      <data key="d0">6061085</data>
    </edge>
    <edge source="SRB" target="CHE">
      <data key="d0">6774806</data>
    </edge>
    <edge source="SRB" target="ARE">
      <data key="d0">2504899</data>
    </edge>
    <edge source="SRB" target="TUN">
      <data key="d0">125486</data>
    </edge>
    <edge source="SRB" target="TUR">
      <data key="d0">5073447</data>
    </edge>
    <edge source="SRB" target="UKR">
      <data key="d0">11263204</data>
    </edge>
    <edge source="SRB" target="MKD">
      <data key="d0">17551641</data>
    </edge>
    <edge source="SRB" target="EGY">
      <data key="d0">527236</data>
    </edge>
    <edge source="SRB" target="GBR">
      <data key="d0">14385954</data>
    </edge>
    <edge source="SRB" target="USA">
      <data key="d0">44659307</data>
    </edge>
    <edge source="SRB" target="BFA">
      <data key="d0">131547</data>
    </edge>
    <edge source="ESP" target="ALB">
      <data key="d0">1004632</data>
    </edge>
    <edge source="ESP" target="DZA">
      <data key="d0">51189253</data>
    </edge>
    <edge source="ESP" target="AZE">
      <data key="d0">661946</data>
    </edge>
    <edge source="ESP" target="ARG">
      <data key="d0">53091972</data>
    </edge>
    <edge source="ESP" target="AUS">
      <data key="d0">24414086</data>
    </edge>
    <edge source="ESP" target="AUT">
      <data key="d0">23140756</data>
    </edge>
    <edge source="ESP" target="ARM">
      <data key="d0">624534</data>
    </edge>
    <edge source="ESP" target="BEL">
      <data key="d0">132513360</data>
    </edge>
    <edge source="ESP" target="BOL">
      <data key="d0">3400015</data>
    </edge>
    <edge source="ESP" target="BWA">
      <data key="d0">212630</data>
    </edge>
    <edge source="ESP" target="BRA">
      <data key="d0">31086351</data>
    </edge>
    <edge source="ESP" target="BGR">
      <data key="d0">7748038</data>
    </edge>
    <edge source="ESP" target="BLR">
      <data key="d0">732173</data>
    </edge>
    <edge source="ESP" target="KHM">
      <data key="d0">183216</data>
    </edge>
    <edge source="ESP" target="CMR">
      <data key="d0">5084068</data>
    </edge>
    <edge source="ESP" target="CAN">
      <data key="d0">18241489</data>
    </edge>
    <edge source="ESP" target="CAF">
      <data key="d0">35139</data>
    </edge>
    <edge source="ESP" target="LKA">
      <data key="d0">1289460</data>
    </edge>
    <edge source="ESP" target="CHL">
      <data key="d0">54918131</data>
    </edge>
    <edge source="ESP" target="CHN">
      <data key="d0">35059862</data>
    </edge>
    <edge source="ESP" target="COL">
      <data key="d0">34456797</data>
    </edge>
    <edge source="ESP" target="CRI">
      <data key="d0">9721372</data>
    </edge>
    <edge source="ESP" target="HRV">
      <data key="d0">9871229</data>
    </edge>
    <edge source="ESP" target="CZE">
      <data key="d0">44785209</data>
    </edge>
    <edge source="ESP" target="BEN">
      <data key="d0">797841</data>
    </edge>
    <edge source="ESP" target="DNK">
      <data key="d0">38411120</data>
    </edge>
    <edge source="ESP" target="ECU">
      <data key="d0">10559665</data>
    </edge>
    <edge source="ESP" target="SLV">
      <data key="d0">3490450</data>
    </edge>
    <edge source="ESP" target="ETH">
      <data key="d0">220657</data>
    </edge>
    <edge source="ESP" target="EST">
      <data key="d0">3470506</data>
    </edge>
    <edge source="ESP" target="FIN">
      <data key="d0">15030727</data>
    </edge>
    <edge source="ESP" target="FRA">
      <data key="d0">1556597290</data>
    </edge>
    <edge source="ESP" target="GEO">
      <data key="d0">1828729</data>
    </edge>
    <edge source="ESP" target="GMB">
      <data key="d0">178674</data>
    </edge>
    <edge source="ESP" target="PSE">
      <data key="d0">19408</data>
    </edge>
    <edge source="ESP" target="DEU">
      <data key="d0">414682645</data>
    </edge>
    <edge source="ESP" target="GHA">
      <data key="d0">9585322</data>
    </edge>
    <edge source="ESP" target="GRC">
      <data key="d0">58834352</data>
    </edge>
    <edge source="ESP" target="GTM">
      <data key="d0">5864143</data>
    </edge>
    <edge source="ESP" target="HND">
      <data key="d0">2421623</data>
    </edge>
    <edge source="ESP" target="HKG">
      <data key="d0">41897868</data>
    </edge>
    <edge source="ESP" target="HUN">
      <data key="d0">34837152</data>
    </edge>
    <edge source="ESP" target="IDN">
      <data key="d0">5477317</data>
    </edge>
    <edge source="ESP" target="IRL">
      <data key="d0">35022508</data>
    </edge>
    <edge source="ESP" target="ISR">
      <data key="d0">38373016</data>
    </edge>
    <edge source="ESP" target="ITA">
      <data key="d0">526353326</data>
    </edge>
    <edge source="ESP" target="CIV">
      <data key="d0">5759117</data>
    </edge>
    <edge source="ESP" target="JAM">
      <data key="d0">2625004</data>
    </edge>
    <edge source="ESP" target="JPN">
      <data key="d0">24013777</data>
    </edge>
    <edge source="ESP" target="KAZ">
      <data key="d0">3280087</data>
    </edge>
    <edge source="ESP" target="JOR">
      <data key="d0">3908757</data>
    </edge>
    <edge source="ESP" target="KOR">
      <data key="d0">12931294</data>
    </edge>
    <edge source="ESP" target="KGZ">
      <data key="d0">74802</data>
    </edge>
    <edge source="ESP" target="LBN">
      <data key="d0">7758245</data>
    </edge>
    <edge source="ESP" target="LVA">
      <data key="d0">4123872</data>
    </edge>
    <edge source="ESP" target="LTU">
      <data key="d0">6858333</data>
    </edge>
    <edge source="ESP" target="MDG">
      <data key="d0">1478712</data>
    </edge>
    <edge source="ESP" target="MWI">
      <data key="d0">139523</data>
    </edge>
    <edge source="ESP" target="MYS">
      <data key="d0">4355325</data>
    </edge>
    <edge source="ESP" target="MRT">
      <data key="d0">6454763</data>
    </edge>
    <edge source="ESP" target="MUS">
      <data key="d0">1105422</data>
    </edge>
    <edge source="ESP" target="MEX">
      <data key="d0">170458372</data>
    </edge>
    <edge source="ESP" target="MDA">
      <data key="d0">781546</data>
    </edge>
    <edge source="ESP" target="MAR">
      <data key="d0">244159385</data>
    </edge>
    <edge source="ESP" target="MOZ">
      <data key="d0">2017499</data>
    </edge>
    <edge source="ESP" target="OMN">
      <data key="d0">2242585</data>
    </edge>
    <edge source="ESP" target="NAM">
      <data key="d0">3128927</data>
    </edge>
    <edge source="ESP" target="NLD">
      <data key="d0">175411205</data>
    </edge>
    <edge source="ESP" target="NZL">
      <data key="d0">3991873</data>
    </edge>
    <edge source="ESP" target="NIC">
      <data key="d0">2307704</data>
    </edge>
    <edge source="ESP" target="NER">
      <data key="d0">62831</data>
    </edge>
    <edge source="ESP" target="NOR">
      <data key="d0">17782595</data>
    </edge>
    <edge source="ESP" target="PAK">
      <data key="d0">3487796</data>
    </edge>
    <edge source="ESP" target="PAN">
      <data key="d0">13490445</data>
    </edge>
    <edge source="ESP" target="PRY">
      <data key="d0">4550533</data>
    </edge>
    <edge source="ESP" target="PER">
      <data key="d0">28096116</data>
    </edge>
    <edge source="ESP" target="PHL">
      <data key="d0">3326517</data>
    </edge>
    <edge source="ESP" target="POL">
      <data key="d0">109305078</data>
    </edge>
    <edge source="ESP" target="PRT">
      <data key="d0">857330646</data>
    </edge>
    <edge source="ESP" target="ROU">
      <data key="d0">33933616</data>
    </edge>
    <edge source="ESP" target="RUS">
      <data key="d0">38661499</data>
    </edge>
    <edge source="ESP" target="SAU">
      <data key="d0">27578706</data>
    </edge>
    <edge source="ESP" target="SEN">
      <data key="d0">5061723</data>
    </edge>
    <edge source="ESP" target="SRB">
      <data key="d0">5475773</data>
    </edge>
    <edge source="ESP" target="IND">
      <data key="d0">17717743</data>
    </edge>
    <edge source="ESP" target="SGP">
      <data key="d0">10727672</data>
    </edge>
    <edge source="ESP" target="SVK">
      <data key="d0">31425668</data>
    </edge>
    <edge source="ESP" target="VNM">
      <data key="d0">3097125</data>
    </edge>
    <edge source="ESP" target="SVN">
      <data key="d0">7048340</data>
    </edge>
    <edge source="ESP" target="ZAF">
      <data key="d0">14663741</data>
    </edge>
    <edge source="ESP" target="ZWE">
      <data key="d0">10681</data>
    </edge>
    <edge source="ESP" target="SWE">
      <data key="d0">45967403</data>
    </edge>
    <edge source="ESP" target="CHE">
      <data key="d0">98332774</data>
    </edge>
    <edge source="ESP" target="THA">
      <data key="d0">4758550</data>
    </edge>
    <edge source="ESP" target="TGO">
      <data key="d0">406402</data>
    </edge>
    <edge source="ESP" target="ARE">
      <data key="d0">45740357</data>
    </edge>
    <edge source="ESP" target="TUN">
      <data key="d0">27373665</data>
    </edge>
    <edge source="ESP" target="TUR">
      <data key="d0">56056944</data>
    </edge>
    <edge source="ESP" target="UGA">
      <data key="d0">73720</data>
    </edge>
    <edge source="ESP" target="UKR">
      <data key="d0">7290382</data>
    </edge>
    <edge source="ESP" target="MKD">
      <data key="d0">914171</data>
    </edge>
    <edge source="ESP" target="EGY">
      <data key="d0">7807915</data>
    </edge>
    <edge source="ESP" target="GBR">
      <data key="d0">345468657</data>
    </edge>
    <edge source="ESP" target="TZA">
      <data key="d0">331742</data>
    </edge>
    <edge source="ESP" target="USA">
      <data key="d0">360775415</data>
    </edge>
    <edge source="ESP" target="BFA">
      <data key="d0">1822725</data>
    </edge>
    <edge source="ESP" target="URY">
      <data key="d0">9513678</data>
    </edge>
    <edge source="SWE" target="ALB">
      <data key="d0">170966</data>
    </edge>
    <edge source="SWE" target="DZA">
      <data key="d0">2535954</data>
    </edge>
    <edge source="SWE" target="AZE">
      <data key="d0">191196</data>
    </edge>
    <edge source="SWE" target="ARG">
      <data key="d0">2096494</data>
    </edge>
    <edge source="SWE" target="AUS">
      <data key="d0">22868722</data>
    </edge>
    <edge source="SWE" target="AUT">
      <data key="d0">20156423</data>
    </edge>
    <edge source="SWE" target="ARM">
      <data key="d0">43969</data>
    </edge>
    <edge source="SWE" target="BEL">
      <data key="d0">49513309</data>
    </edge>
    <edge source="SWE" target="BOL">
      <data key="d0">40461</data>
    </edge>
    <edge source="SWE" target="BWA">
      <data key="d0">28299</data>
    </edge>
    <edge source="SWE" target="BRA">
      <data key="d0">75369956</data>
    </edge>
    <edge source="SWE" target="BGR">
      <data key="d0">3181695</data>
    </edge>
    <edge source="SWE" target="BLR">
      <data key="d0">959841</data>
    </edge>
    <edge source="SWE" target="KHM">
      <data key="d0">13682</data>
    </edge>
    <edge source="SWE" target="CMR">
      <data key="d0">173889</data>
    </edge>
    <edge source="SWE" target="CAN">
      <data key="d0">12035197</data>
    </edge>
    <edge source="SWE" target="CAF">
      <data key="d0">10525</data>
    </edge>
    <edge source="SWE" target="LKA">
      <data key="d0">817174</data>
    </edge>
    <edge source="SWE" target="CHL">
      <data key="d0">4323260</data>
    </edge>
    <edge source="SWE" target="CHN">
      <data key="d0">40533979</data>
    </edge>
    <edge source="SWE" target="COL">
      <data key="d0">1463500</data>
    </edge>
    <edge source="SWE" target="CRI">
      <data key="d0">439225</data>
    </edge>
    <edge source="SWE" target="HRV">
      <data key="d0">2305115</data>
    </edge>
    <edge source="SWE" target="CZE">
      <data key="d0">25677496</data>
    </edge>
    <edge source="SWE" target="BEN">
      <data key="d0">114250</data>
    </edge>
    <edge source="SWE" target="DNK">
      <data key="d0">413473648</data>
    </edge>
    <edge source="SWE" target="ECU">
      <data key="d0">2246996</data>
    </edge>
    <edge source="SWE" target="SLV">
      <data key="d0">7414560</data>
    </edge>
    <edge source="SWE" target="ETH">
      <data key="d0">3350789</data>
    </edge>
    <edge source="SWE" target="EST">
      <data key="d0">28878018</data>
    </edge>
    <edge source="SWE" target="FIN">
      <data key="d0">374799243</data>
    </edge>
    <edge source="SWE" target="FRA">
      <data key="d0">93486718</data>
    </edge>
    <edge source="SWE" target="GEO">
      <data key="d0">172369</data>
    </edge>
    <edge source="SWE" target="GMB">
      <data key="d0">1082861</data>
    </edge>
    <edge source="SWE" target="DEU">
      <data key="d0">255120379</data>
    </edge>
    <edge source="SWE" target="GHA">
      <data key="d0">18823077</data>
    </edge>
    <edge source="SWE" target="GRC">
      <data key="d0">5343909</data>
    </edge>
    <edge source="SWE" target="GTM">
      <data key="d0">2776031</data>
    </edge>
    <edge source="SWE" target="HND">
      <data key="d0">5892590</data>
    </edge>
    <edge source="SWE" target="HKG">
      <data key="d0">16256251</data>
    </edge>
    <edge source="SWE" target="HUN">
      <data key="d0">13477765</data>
    </edge>
    <edge source="SWE" target="IDN">
      <data key="d0">1359073</data>
    </edge>
    <edge source="SWE" target="IRL">
      <data key="d0">10874688</data>
    </edge>
    <edge source="SWE" target="ISR">
      <data key="d0">2900104</data>
    </edge>
    <edge source="SWE" target="ITA">
      <data key="d0">42236153</data>
    </edge>
    <edge source="SWE" target="CIV">
      <data key="d0">117992</data>
    </edge>
    <edge source="SWE" target="JAM">
      <data key="d0">35082</data>
    </edge>
    <edge source="SWE" target="JPN">
      <data key="d0">40755931</data>
    </edge>
    <edge source="SWE" target="KAZ">
      <data key="d0">1213951</data>
    </edge>
    <edge source="SWE" target="JOR">
      <data key="d0">462613</data>
    </edge>
    <edge source="SWE" target="KOR">
      <data key="d0">11248310</data>
    </edge>
    <edge source="SWE" target="KGZ">
      <data key="d0">176462</data>
    </edge>
    <edge source="SWE" target="LBN">
      <data key="d0">5453014</data>
    </edge>
    <edge source="SWE" target="LVA">
      <data key="d0">14650202</data>
    </edge>
    <edge source="SWE" target="LTU">
      <data key="d0">13941664</data>
    </edge>
    <edge source="SWE" target="MDG">
      <data key="d0">99866</data>
    </edge>
    <edge source="SWE" target="MWI">
      <data key="d0">45840</data>
    </edge>
    <edge source="SWE" target="MYS">
      <data key="d0">9223266</data>
    </edge>
    <edge source="SWE" target="MRT">
      <data key="d0">371868</data>
    </edge>
    <edge source="SWE" target="MUS">
      <data key="d0">373154</data>
    </edge>
    <edge source="SWE" target="MEX">
      <data key="d0">6711285</data>
    </edge>
    <edge source="SWE" target="MDA">
      <data key="d0">366372</data>
    </edge>
    <edge source="SWE" target="MAR">
      <data key="d0">15958757</data>
    </edge>
    <edge source="SWE" target="MOZ">
      <data key="d0">114367</data>
    </edge>
    <edge source="SWE" target="OMN">
      <data key="d0">959841</data>
    </edge>
    <edge source="SWE" target="NAM">
      <data key="d0">97995</data>
    </edge>
    <edge source="SWE" target="NLD">
      <data key="d0">93656163</data>
    </edge>
    <edge source="SWE" target="NZL">
      <data key="d0">6052563</data>
    </edge>
    <edge source="SWE" target="NIC">
      <data key="d0">3299804</data>
    </edge>
    <edge source="SWE" target="NER">
      <data key="d0">122085</data>
    </edge>
    <edge source="SWE" target="NOR">
      <data key="d0">896168330</data>
    </edge>
    <edge source="SWE" target="PAK">
      <data key="d0">17338762</data>
    </edge>
    <edge source="SWE" target="PAN">
      <data key="d0">2495142</data>
    </edge>
    <edge source="SWE" target="PRY">
      <data key="d0">39993</data>
    </edge>
    <edge source="SWE" target="PER">
      <data key="d0">1490513</data>
    </edge>
    <edge source="SWE" target="PHL">
      <data key="d0">880907</data>
    </edge>
    <edge source="SWE" target="POL">
      <data key="d0">106325407</data>
    </edge>
    <edge source="SWE" target="PRT">
      <data key="d0">7022110</data>
    </edge>
    <edge source="SWE" target="ROU">
      <data key="d0">6894646</data>
    </edge>
    <edge source="SWE" target="RUS">
      <data key="d0">30565925</data>
    </edge>
    <edge source="SWE" target="SAU">
      <data key="d0">89606659</data>
    </edge>
    <edge source="SWE" target="SEN">
      <data key="d0">1790346</data>
    </edge>
    <edge source="SWE" target="SRB">
      <data key="d0">1582077</data>
    </edge>
    <edge source="SWE" target="IND">
      <data key="d0">42882713</data>
    </edge>
    <edge source="SWE" target="SGP">
      <data key="d0">7938449</data>
    </edge>
    <edge source="SWE" target="SVK">
      <data key="d0">23535278</data>
    </edge>
    <edge source="SWE" target="VNM">
      <data key="d0">1749651</data>
    </edge>
    <edge source="SWE" target="SVN">
      <data key="d0">2826900</data>
    </edge>
    <edge source="SWE" target="ZAF">
      <data key="d0">4981864</data>
    </edge>
    <edge source="SWE" target="ZWE">
      <data key="d0">107117</data>
    </edge>
    <edge source="SWE" target="ESP">
      <data key="d0">33824332</data>
    </edge>
    <edge source="SWE" target="CHE">
      <data key="d0">42240363</data>
    </edge>
    <edge source="SWE" target="THA">
      <data key="d0">3643372</data>
    </edge>
    <edge source="SWE" target="TGO">
      <data key="d0">26311</data>
    </edge>
    <edge source="SWE" target="ARE">
      <data key="d0">12567740</data>
    </edge>
    <edge source="SWE" target="TUN">
      <data key="d0">800452</data>
    </edge>
    <edge source="SWE" target="TUR">
      <data key="d0">26849699</data>
    </edge>
    <edge source="SWE" target="UGA">
      <data key="d0">248731</data>
    </edge>
    <edge source="SWE" target="UKR">
      <data key="d0">1367726</data>
    </edge>
    <edge source="SWE" target="MKD">
      <data key="d0">372336</data>
    </edge>
    <edge source="SWE" target="EGY">
      <data key="d0">10229648</data>
    </edge>
    <edge source="SWE" target="GBR">
      <data key="d0">126974848</data>
    </edge>
    <edge source="SWE" target="TZA">
      <data key="d0">26087135</data>
    </edge>
    <edge source="SWE" target="USA">
      <data key="d0">250354619</data>
    </edge>
    <edge source="SWE" target="BFA">
      <data key="d0">26662</data>
    </edge>
    <edge source="SWE" target="URY">
      <data key="d0">374558</data>
    </edge>
    <edge source="CHE" target="ALB">
      <data key="d0">2926130</data>
    </edge>
    <edge source="CHE" target="DZA">
      <data key="d0">3837385</data>
    </edge>
    <edge source="CHE" target="AZE">
      <data key="d0">14227608</data>
    </edge>
    <edge source="CHE" target="ARG">
      <data key="d0">12722744</data>
    </edge>
    <edge source="CHE" target="AUS">
      <data key="d0">207037958</data>
    </edge>
    <edge source="CHE" target="AUT">
      <data key="d0">355492470</data>
    </edge>
    <edge source="CHE" target="ARM">
      <data key="d0">1004878</data>
    </edge>
    <edge source="CHE" target="BEL">
      <data key="d0">401159732</data>
    </edge>
    <edge source="CHE" target="BOL">
      <data key="d0">1456760</data>
    </edge>
    <edge source="CHE" target="BRA">
      <data key="d0">51865976</data>
    </edge>
    <edge source="CHE" target="BGR">
      <data key="d0">22769167</data>
    </edge>
    <edge source="CHE" target="BLR">
      <data key="d0">1318479</data>
    </edge>
    <edge source="CHE" target="KHM">
      <data key="d0">163345</data>
    </edge>
    <edge source="CHE" target="CMR">
      <data key="d0">101481</data>
    </edge>
    <edge source="CHE" target="CAN">
      <data key="d0">117312973</data>
    </edge>
    <edge source="CHE" target="CAF">
      <data key="d0">16481</data>
    </edge>
    <edge source="CHE" target="LKA">
      <data key="d0">2778617</data>
    </edge>
    <edge source="CHE" target="CHL">
      <data key="d0">19079630</data>
    </edge>
    <edge source="CHE" target="CHN">
      <data key="d0">675226420</data>
    </edge>
    <edge source="CHE" target="COL">
      <data key="d0">25506985</data>
    </edge>
    <edge source="CHE" target="CRI">
      <data key="d0">7145794</data>
    </edge>
    <edge source="CHE" target="HRV">
      <data key="d0">9053005</data>
    </edge>
    <edge source="CHE" target="CZE">
      <data key="d0">56842088</data>
    </edge>
    <edge source="CHE" target="BEN">
      <data key="d0">38078</data>
    </edge>
    <edge source="CHE" target="DNK">
      <data key="d0">47699737</data>
    </edge>
    <edge source="CHE" target="ECU">
      <data key="d0">4107688</data>
    </edge>
    <edge source="CHE" target="SLV">
      <data key="d0">953927</data>
    </edge>
    <edge source="CHE" target="ETH">
      <data key="d0">256790</data>
    </edge>
    <edge source="CHE" target="EST">
      <data key="d0">4344817</data>
    </edge>
    <edge source="CHE" target="FIN">
      <data key="d0">26901222</data>
    </edge>
    <edge source="CHE" target="FRA">
      <data key="d0">3516520188</data>
    </edge>
    <edge source="CHE" target="GEO">
      <data key="d0">3547373</data>
    </edge>
    <edge source="CHE" target="GMB">
      <data key="d0">28368</data>
    </edge>
    <edge source="CHE" target="PSE">
      <data key="d0">309270</data>
    </edge>
    <edge source="CHE" target="DEU">
      <data key="d0">2914163340</data>
    </edge>
    <edge source="CHE" target="GHA">
      <data key="d0">400900</data>
    </edge>
    <edge source="CHE" target="GRC">
      <data key="d0">19501154</data>
    </edge>
    <edge source="CHE" target="GTM">
      <data key="d0">1211465</data>
    </edge>
    <edge source="CHE" target="HND">
      <data key="d0">37799</data>
    </edge>
    <edge source="CHE" target="HKG">
      <data key="d0">1615270998</data>
    </edge>
    <edge source="CHE" target="HUN">
      <data key="d0">50949281</data>
    </edge>
    <edge source="CHE" target="IDN">
      <data key="d0">16607860</data>
    </edge>
    <edge source="CHE" target="IRL">
      <data key="d0">67755317</data>
    </edge>
    <edge source="CHE" target="ISR">
      <data key="d0">83680863</data>
    </edge>
    <edge source="CHE" target="ITA">
      <data key="d0">982154193</data>
    </edge>
    <edge source="CHE" target="CIV">
      <data key="d0">248605</data>
    </edge>
    <edge source="CHE" target="JAM">
      <data key="d0">62712</data>
    </edge>
    <edge source="CHE" target="JPN">
      <data key="d0">1071507842</data>
    </edge>
    <edge source="CHE" target="KAZ">
      <data key="d0">20092499</data>
    </edge>
    <edge source="CHE" target="JOR">
      <data key="d0">6801594</data>
    </edge>
    <edge source="CHE" target="KOR">
      <data key="d0">270558461</data>
    </edge>
    <edge source="CHE" target="KGZ">
      <data key="d0">744323</data>
    </edge>
    <edge source="CHE" target="LBN">
      <data key="d0">94788059</data>
    </edge>
    <edge source="CHE" target="LVA">
      <data key="d0">2801666</data>
    </edge>
    <edge source="CHE" target="LTU">
      <data key="d0">8526900</data>
    </edge>
    <edge source="CHE" target="MDG">
      <data key="d0">31147</data>
    </edge>
    <edge source="CHE" target="MWI">
      <data key="d0">71636</data>
    </edge>
    <edge source="CHE" target="MYS">
      <data key="d0">39756349</data>
    </edge>
    <edge source="CHE" target="MRT">
      <data key="d0">12672</data>
    </edge>
    <edge source="CHE" target="MUS">
      <data key="d0">1846655</data>
    </edge>
    <edge source="CHE" target="MEX">
      <data key="d0">42648703</data>
    </edge>
    <edge source="CHE" target="MDA">
      <data key="d0">387450</data>
    </edge>
    <edge source="CHE" target="MAR">
      <data key="d0">16457193</data>
    </edge>
    <edge source="CHE" target="MOZ">
      <data key="d0">1471266</data>
    </edge>
    <edge source="CHE" target="OMN">
      <data key="d0">39143673</data>
    </edge>
    <edge source="CHE" target="NAM">
      <data key="d0">20076</data>
    </edge>
    <edge source="CHE" target="NLD">
      <data key="d0">856686945</data>
    </edge>
    <edge source="CHE" target="NZL">
      <data key="d0">19598803</data>
    </edge>
    <edge source="CHE" target="NIC">
      <data key="d0">89298</data>
    </edge>
    <edge source="CHE" target="NOR">
      <data key="d0">44427174</data>
    </edge>
    <edge source="CHE" target="PAK">
      <data key="d0">19724091</data>
    </edge>
    <edge source="CHE" target="PAN">
      <data key="d0">4510081</data>
    </edge>
    <edge source="CHE" target="PRY">
      <data key="d0">1369207</data>
    </edge>
    <edge source="CHE" target="PER">
      <data key="d0">7287202</data>
    </edge>
    <edge source="CHE" target="PHL">
      <data key="d0">9963672</data>
    </edge>
    <edge source="CHE" target="POL">
      <data key="d0">72986255</data>
    </edge>
    <edge source="CHE" target="PRT">
      <data key="d0">25837469</data>
    </edge>
    <edge source="CHE" target="ROU">
      <data key="d0">18094887</data>
    </edge>
    <edge source="CHE" target="RUS">
      <data key="d0">138522136</data>
    </edge>
    <edge source="CHE" target="SAU">
      <data key="d0">285047854</data>
    </edge>
    <edge source="CHE" target="SEN">
      <data key="d0">78690</data>
    </edge>
    <edge source="CHE" target="SRB">
      <data key="d0">9249543</data>
    </edge>
    <edge source="CHE" target="IND">
      <data key="d0">42498873</data>
    </edge>
    <edge source="CHE" target="SGP">
      <data key="d0">410178203</data>
    </edge>
    <edge source="CHE" target="SVK">
      <data key="d0">20685113</data>
    </edge>
    <edge source="CHE" target="VNM">
      <data key="d0">24046807</data>
    </edge>
    <edge source="CHE" target="SVN">
      <data key="d0">11372343</data>
    </edge>
    <edge source="CHE" target="ZAF">
      <data key="d0">38418784</data>
    </edge>
    <edge source="CHE" target="ZWE">
      <data key="d0">106113</data>
    </edge>
    <edge source="CHE" target="ESP">
      <data key="d0">227733512</data>
    </edge>
    <edge source="CHE" target="SWE">
      <data key="d0">67949300</data>
    </edge>
    <edge source="CHE" target="THA">
      <data key="d0">32888179</data>
    </edge>
    <edge source="CHE" target="TGO">
      <data key="d0">526797</data>
    </edge>
    <edge source="CHE" target="ARE">
      <data key="d0">1032859578</data>
    </edge>
    <edge source="CHE" target="TUN">
      <data key="d0">4894889</data>
    </edge>
    <edge source="CHE" target="TUR">
      <data key="d0">78902342</data>
    </edge>
    <edge source="CHE" target="UGA">
      <data key="d0">191964</data>
    </edge>
    <edge source="CHE" target="UKR">
      <data key="d0">12248552</data>
    </edge>
    <edge source="CHE" target="MKD">
      <data key="d0">2123880</data>
    </edge>
    <edge source="CHE" target="EGY">
      <data key="d0">12250309</data>
    </edge>
    <edge source="CHE" target="GBR">
      <data key="d0">1777336025</data>
    </edge>
    <edge source="CHE" target="TZA">
      <data key="d0">223754</data>
    </edge>
    <edge source="CHE" target="USA">
      <data key="d0">3419450935</data>
    </edge>
    <edge source="CHE" target="BFA">
      <data key="d0">120322</data>
    </edge>
    <edge source="CHE" target="URY">
      <data key="d0">3934405</data>
    </edge>
    <edge source="MKD" target="ALB">
      <data key="d0">2458486</data>
    </edge>
    <edge source="MKD" target="AUS">
      <data key="d0">25393</data>
    </edge>
    <edge source="MKD" target="AUT">
      <data key="d0">1710137</data>
    </edge>
    <edge source="MKD" target="BEL">
      <data key="d0">877782</data>
    </edge>
    <edge source="MKD" target="BGR">
      <data key="d0">1447367</data>
    </edge>
    <edge source="MKD" target="BLR">
      <data key="d0">29229</data>
    </edge>
    <edge source="MKD" target="CAN">
      <data key="d0">89255</data>
    </edge>
    <edge source="MKD" target="CHN">
      <data key="d0">30457</data>
    </edge>
    <edge source="MKD" target="HRV">
      <data key="d0">938471</data>
    </edge>
    <edge source="MKD" target="CZE">
      <data key="d0">624533</data>
    </edge>
    <edge source="MKD" target="DNK">
      <data key="d0">18059</data>
    </edge>
    <edge source="MKD" target="EST">
      <data key="d0">55098</data>
    </edge>
    <edge source="MKD" target="FRA">
      <data key="d0">390307</data>
    </edge>
    <edge source="MKD" target="GEO">
      <data key="d0">351771</data>
    </edge>
    <edge source="MKD" target="DEU">
      <data key="d0">1990373</data>
    </edge>
    <edge source="MKD" target="GRC">
      <data key="d0">2962236</data>
    </edge>
    <edge source="MKD" target="HKG">
      <data key="d0">32659</data>
    </edge>
    <edge source="MKD" target="HUN">
      <data key="d0">143798</data>
    </edge>
    <edge source="MKD" target="IRL">
      <data key="d0">24824</data>
    </edge>
    <edge source="MKD" target="ISR">
      <data key="d0">32999</data>
    </edge>
    <edge source="MKD" target="ITA">
      <data key="d0">1529743</data>
    </edge>
    <edge source="MKD" target="JPN">
      <data key="d0">38023</data>
    </edge>
    <edge source="MKD" target="KAZ">
      <data key="d0">69093</data>
    </edge>
    <edge source="MKD" target="LVA">
      <data key="d0">17686</data>
    </edge>
    <edge source="MKD" target="LTU">
      <data key="d0">249508</data>
    </edge>
    <edge source="MKD" target="NLD">
      <data key="d0">1185402</data>
    </edge>
    <edge source="MKD" target="NZL">
      <data key="d0">11781</data>
    </edge>
    <edge source="MKD" target="POL">
      <data key="d0">541897</data>
    </edge>
    <edge source="MKD" target="PRT">
      <data key="d0">51864</data>
    </edge>
    <edge source="MKD" target="ROU">
      <data key="d0">481663</data>
    </edge>
    <edge source="MKD" target="RUS">
      <data key="d0">174789</data>
    </edge>
    <edge source="MKD" target="SAU">
      <data key="d0">21858</data>
    </edge>
    <edge source="MKD" target="SEN">
      <data key="d0">21041</data>
    </edge>
    <edge source="MKD" target="SRB">
      <data key="d0">11204335</data>
    </edge>
    <edge source="MKD" target="IND">
      <data key="d0">18836</data>
    </edge>
    <edge source="MKD" target="SVK">
      <data key="d0">96915</data>
    </edge>
    <edge source="MKD" target="SVN">
      <data key="d0">1592573</data>
    </edge>
    <edge source="MKD" target="ZAF">
      <data key="d0">64351</data>
    </edge>
    <edge source="MKD" target="ESP">
      <data key="d0">538765</data>
    </edge>
    <edge source="MKD" target="SWE">
      <data key="d0">146921</data>
    </edge>
    <edge source="MKD" target="CHE">
      <data key="d0">3320813</data>
    </edge>
    <edge source="MKD" target="TUR">
      <data key="d0">115043</data>
    </edge>
    <edge source="MKD" target="UGA">
      <data key="d0">10843</data>
    </edge>
    <edge source="MKD" target="GBR">
      <data key="d0">226742</data>
    </edge>
    <edge source="MKD" target="USA">
      <data key="d0">2026024</data>
    </edge>
    <edge source="MKD" target="URY">
      <data key="d0">12012</data>
    </edge>
    <edge source="GBR" target="ALB">
      <data key="d0">798142</data>
    </edge>
    <edge source="GBR" target="DZA">
      <data key="d0">5331017</data>
    </edge>
    <edge source="GBR" target="AZE">
      <data key="d0">62415301</data>
    </edge>
    <edge source="GBR" target="ARG">
      <data key="d0">17287982</data>
    </edge>
    <edge source="GBR" target="AUS">
      <data key="d0">465468327</data>
    </edge>
    <edge source="GBR" target="AUT">
      <data key="d0">126881980</data>
    </edge>
    <edge source="GBR" target="ARM">
      <data key="d0">3276891</data>
    </edge>
    <edge source="GBR" target="BEL">
      <data key="d0">400124485</data>
    </edge>
    <edge source="GBR" target="BOL">
      <data key="d0">718050</data>
    </edge>
    <edge source="GBR" target="BWA">
      <data key="d0">4839372</data>
    </edge>
    <edge source="GBR" target="BRA">
      <data key="d0">62815475</data>
    </edge>
    <edge source="GBR" target="BGR">
      <data key="d0">26412624</data>
    </edge>
    <edge source="GBR" target="BDI">
      <data key="d0">257629</data>
    </edge>
    <edge source="GBR" target="BLR">
      <data key="d0">1707251</data>
    </edge>
    <edge source="GBR" target="KHM">
      <data key="d0">705344</data>
    </edge>
    <edge source="GBR" target="CMR">
      <data key="d0">2410357</data>
    </edge>
    <edge source="GBR" target="CAN">
      <data key="d0">180485264</data>
    </edge>
    <edge source="GBR" target="CAF">
      <data key="d0">73177</data>
    </edge>
    <edge source="GBR" target="LKA">
      <data key="d0">9867483</data>
    </edge>
    <edge source="GBR" target="CHL">
      <data key="d0">20048436</data>
    </edge>
    <edge source="GBR" target="CHN">
      <data key="d0">294102052</data>
    </edge>
    <edge source="GBR" target="COL">
      <data key="d0">7421661</data>
    </edge>
    <edge source="GBR" target="CRI">
      <data key="d0">2896108</data>
    </edge>
    <edge source="GBR" target="HRV">
      <data key="d0">20067278</data>
    </edge>
    <edge source="GBR" target="CZE">
      <data key="d0">273218187</data>
    </edge>
    <edge source="GBR" target="BEN">
      <data key="d0">362263</data>
    </edge>
    <edge source="GBR" target="DNK">
      <data key="d0">214403692</data>
    </edge>
    <edge source="GBR" target="ECU">
      <data key="d0">4162245</data>
    </edge>
    <edge source="GBR" target="SLV">
      <data key="d0">460591</data>
    </edge>
    <edge source="GBR" target="ETH">
      <data key="d0">3785960</data>
    </edge>
    <edge source="GBR" target="EST">
      <data key="d0">17558489</data>
    </edge>
    <edge source="GBR" target="FIN">
      <data key="d0">98929866</data>
    </edge>
    <edge source="GBR" target="FRA">
      <data key="d0">1917863226</data>
    </edge>
    <edge source="GBR" target="GEO">
      <data key="d0">6669570</data>
    </edge>
    <edge source="GBR" target="GMB">
      <data key="d0">1871362</data>
    </edge>
    <edge source="GBR" target="PSE">
      <data key="d0">156928</data>
    </edge>
    <edge source="GBR" target="DEU">
      <data key="d0">2112717615</data>
    </edge>
    <edge source="GBR" target="GHA">
      <data key="d0">31271993</data>
    </edge>
    <edge source="GBR" target="GRC">
      <data key="d0">108717412</data>
    </edge>
    <edge source="GBR" target="GTM">
      <data key="d0">3185716</data>
    </edge>
    <edge source="GBR" target="HND">
      <data key="d0">1255728</data>
    </edge>
    <edge source="GBR" target="HKG">
      <data key="d0">1740680390</data>
    </edge>
    <edge source="GBR" target="HUN">
      <data key="d0">88902145</data>
    </edge>
    <edge source="GBR" target="IDN">
      <data key="d0">10953056</data>
    </edge>
    <edge source="GBR" target="IRL">
      <data key="d0">1637894939</data>
    </edge>
    <edge source="GBR" target="ISR">
      <data key="d0">61059459</data>
    </edge>
    <edge source="GBR" target="ITA">
      <data key="d0">702776681</data>
    </edge>
    <edge source="GBR" target="CIV">
      <data key="d0">1818790</data>
    </edge>
    <edge source="GBR" target="JAM">
      <data key="d0">15433688</data>
    </edge>
    <edge source="GBR" target="JPN">
      <data key="d0">292702827</data>
    </edge>
    <edge source="GBR" target="KAZ">
      <data key="d0">21657931</data>
    </edge>
    <edge source="GBR" target="JOR">
      <data key="d0">20698015</data>
    </edge>
    <edge source="GBR" target="KOR">
      <data key="d0">240171401</data>
    </edge>
    <edge source="GBR" target="KGZ">
      <data key="d0">813558</data>
    </edge>
    <edge source="GBR" target="LBN">
      <data key="d0">27869179</data>
    </edge>
    <edge source="GBR" target="LVA">
      <data key="d0">14760648</data>
    </edge>
    <edge source="GBR" target="LTU">
      <data key="d0">32028147</data>
    </edge>
    <edge source="GBR" target="MDG">
      <data key="d0">1049789</data>
    </edge>
    <edge source="GBR" target="MWI">
      <data key="d0">4678518</data>
    </edge>
    <edge source="GBR" target="MYS">
      <data key="d0">65812202</data>
    </edge>
    <edge source="GBR" target="MRT">
      <data key="d0">309885</data>
    </edge>
    <edge source="GBR" target="MUS">
      <data key="d0">5484276</data>
    </edge>
    <edge source="GBR" target="MEX">
      <data key="d0">140372629</data>
    </edge>
    <edge source="GBR" target="MDA">
      <data key="d0">4279199</data>
    </edge>
    <edge source="GBR" target="MAR">
      <data key="d0">21625144</data>
    </edge>
    <edge source="GBR" target="MOZ">
      <data key="d0">622503</data>
    </edge>
    <edge source="GBR" target="OMN">
      <data key="d0">37336485</data>
    </edge>
    <edge source="GBR" target="NAM">
      <data key="d0">948228</data>
    </edge>
    <edge source="GBR" target="NLD">
      <data key="d0">949858827</data>
    </edge>
    <edge source="GBR" target="NZL">
      <data key="d0">53242346</data>
    </edge>
    <edge source="GBR" target="NIC">
      <data key="d0">501549</data>
    </edge>
    <edge source="GBR" target="NER">
      <data key="d0">94364</data>
    </edge>
    <edge source="GBR" target="NOR">
      <data key="d0">143233594</data>
    </edge>
    <edge source="GBR" target="PAK">
      <data key="d0">12371213</data>
    </edge>
    <edge source="GBR" target="PAN">
      <data key="d0">3929937</data>
    </edge>
    <edge source="GBR" target="PRY">
      <data key="d0">377620</data>
    </edge>
    <edge source="GBR" target="PER">
      <data key="d0">11141395</data>
    </edge>
    <edge source="GBR" target="PHL">
      <data key="d0">21483563</data>
    </edge>
    <edge source="GBR" target="POL">
      <data key="d0">432010675</data>
    </edge>
    <edge source="GBR" target="PRT">
      <data key="d0">89872077</data>
    </edge>
    <edge source="GBR" target="ROU">
      <data key="d0">72687512</data>
    </edge>
    <edge source="GBR" target="RUS">
      <data key="d0">242292257</data>
    </edge>
    <edge source="GBR" target="SAU">
      <data key="d0">453211297</data>
    </edge>
    <edge source="GBR" target="SEN">
      <data key="d0">5630112</data>
    </edge>
    <edge source="GBR" target="SRB">
      <data key="d0">14167963</data>
    </edge>
    <edge source="GBR" target="IND">
      <data key="d0">124312400</data>
    </edge>
    <edge source="GBR" target="SGP">
      <data key="d0">253924829</data>
    </edge>
    <edge source="GBR" target="SVK">
      <data key="d0">54854123</data>
    </edge>
    <edge source="GBR" target="VNM">
      <data key="d0">9584022</data>
    </edge>
    <edge source="GBR" target="SVN">
      <data key="d0">31616248</data>
    </edge>
    <edge source="GBR" target="ZAF">
      <data key="d0">200627443</data>
    </edge>
    <edge source="GBR" target="ZWE">
      <data key="d0">1511316</data>
    </edge>
    <edge source="GBR" target="ESP">
      <data key="d0">568716659</data>
    </edge>
    <edge source="GBR" target="SWE">
      <data key="d0">306232771</data>
    </edge>
    <edge source="GBR" target="CHE">
      <data key="d0">2410186585</data>
    </edge>
    <edge source="GBR" target="THA">
      <data key="d0">50285545</data>
    </edge>
    <edge source="GBR" target="TGO">
      <data key="d0">489132</data>
    </edge>
    <edge source="GBR" target="ARE">
      <data key="d0">555333581</data>
    </edge>
    <edge source="GBR" target="TUN">
      <data key="d0">4713513</data>
    </edge>
    <edge source="GBR" target="TUR">
      <data key="d0">171828781</data>
    </edge>
    <edge source="GBR" target="UGA">
      <data key="d0">7402928</data>
    </edge>
    <edge source="GBR" target="UKR">
      <data key="d0">14007780</data>
    </edge>
    <edge source="GBR" target="MKD">
      <data key="d0">4144585</data>
    </edge>
    <edge source="GBR" target="EGY">
      <data key="d0">73663690</data>
    </edge>
    <edge source="GBR" target="TZA">
      <data key="d0">8203722</data>
    </edge>
    <edge source="GBR" target="USA">
      <data key="d0">5822066897</data>
    </edge>
    <edge source="GBR" target="BFA">
      <data key="d0">151736</data>
    </edge>
    <edge source="GBR" target="URY">
      <data key="d0">7007158</data>
    </edge>
    <edge source="USA" target="ALB">
      <data key="d0">1026048</data>
    </edge>
    <edge source="USA" target="DZA">
      <data key="d0">17906665</data>
    </edge>
    <edge source="USA" target="AZE">
      <data key="d0">4583403</data>
    </edge>
    <edge source="USA" target="ARG">
      <data key="d0">304856419</data>
    </edge>
    <edge source="USA" target="AUS">
      <data key="d0">1697268333</data>
    </edge>
    <edge source="USA" target="AUT">
      <data key="d0">181770806</data>
    </edge>
    <edge source="USA" target="ARM">
      <data key="d0">955170</data>
    </edge>
    <edge source="USA" target="BEL">
      <data key="d0">1829173151</data>
    </edge>
    <edge source="USA" target="BOL">
      <data key="d0">59835799</data>
    </edge>
    <edge source="USA" target="BWA">
      <data key="d0">643036</data>
    </edge>
    <edge source="USA" target="BRA">
      <data key="d0">658090338</data>
    </edge>
    <edge source="USA" target="BGR">
      <data key="d0">7331697</data>
    </edge>
    <edge source="USA" target="BDI">
      <data key="d0">63538</data>
    </edge>
    <edge source="USA" target="BLR">
      <data key="d0">1622288</data>
    </edge>
    <edge source="USA" target="KHM">
      <data key="d0">2319547</data>
    </edge>
    <edge source="USA" target="CMR">
      <data key="d0">6717770</data>
    </edge>
    <edge source="USA" target="CAN">
      <data key="d0">11789175114</data>
    </edge>
    <edge source="USA" target="CAF">
      <data key="d0">186497</data>
    </edge>
    <edge source="USA" target="LKA">
      <data key="d0">9912912</data>
    </edge>
    <edge source="USA" target="CHL">
      <data key="d0">334473930</data>
    </edge>
    <edge source="USA" target="CHN">
      <data key="d0">2098045135</data>
    </edge>
    <edge source="USA" target="COL">
      <data key="d0">322390956</data>
    </edge>
    <edge source="USA" target="CRI">
      <data key="d0">227232283</data>
    </edge>
    <edge source="USA" target="HRV">
      <data key="d0">8301442</data>
    </edge>
    <edge source="USA" target="CZE">
      <data key="d0">139121656</data>
    </edge>
    <edge source="USA" target="BEN">
      <data key="d0">1443421</data>
    </edge>
    <edge source="USA" target="DNK">
      <data key="d0">226577432</data>
    </edge>
    <edge source="USA" target="ECU">
      <data key="d0">44076052</data>
    </edge>
    <edge source="USA" target="SLV">
      <data key="d0">52387349</data>
    </edge>
    <edge source="USA" target="ETH">
      <data key="d0">5693222</data>
    </edge>
    <edge source="USA" target="EST">
      <data key="d0">7829807</data>
    </edge>
    <edge source="USA" target="FIN">
      <data key="d0">75345373</data>
    </edge>
    <edge source="USA" target="FRA">
      <data key="d0">2351856295</data>
    </edge>
    <edge source="USA" target="GEO">
      <data key="d0">6453835</data>
    </edge>
    <edge source="USA" target="GMB">
      <data key="d0">2002869</data>
    </edge>
    <edge source="USA" target="PSE">
      <data key="d0">13815</data>
    </edge>
    <edge source="USA" target="DEU">
      <data key="d0">2571295952</data>
    </edge>
    <edge source="USA" target="GHA">
      <data key="d0">21413356</data>
    </edge>
    <edge source="USA" target="GRC">
      <data key="d0">47213314</data>
    </edge>
    <edge source="USA" target="GTM">
      <data key="d0">97206213</data>
    </edge>
    <edge source="USA" target="HND">
      <data key="d0">123561487</data>
    </edge>
    <edge source="USA" target="HKG">
      <data key="d0">4275120519</data>
    </edge>
    <edge source="USA" target="HUN">
      <data key="d0">45603219</data>
    </edge>
    <edge source="USA" target="IDN">
      <data key="d0">106663513</data>
    </edge>
    <edge source="USA" target="IRL">
      <data key="d0">532610641</data>
    </edge>
    <edge source="USA" target="ISR">
      <data key="d0">520746809</data>
    </edge>
    <edge source="USA" target="ITA">
      <data key="d0">836395595</data>
    </edge>
    <edge source="USA" target="CIV">
      <data key="d0">6000032</data>
    </edge>
    <edge source="USA" target="JAM">
      <data key="d0">68503335</data>
    </edge>
    <edge source="USA" target="JPN">
      <data key="d0">3538295579</data>
    </edge>
    <edge source="USA" target="KAZ">
      <data key="d0">11920450</data>
    </edge>
    <edge source="USA" target="JOR">
      <data key="d0">64188094</data>
    </edge>
    <edge source="USA" target="KOR">
      <data key="d0">1386375320</data>
    </edge>
    <edge source="USA" target="KGZ">
      <data key="d0">275529</data>
    </edge>
    <edge source="USA" target="LBN">
      <data key="d0">80678946</data>
    </edge>
    <edge source="USA" target="LVA">
      <data key="d0">12463158</data>
    </edge>
    <edge source="USA" target="LTU">
      <data key="d0">9266469</data>
    </edge>
    <edge source="USA" target="MDG">
      <data key="d0">1169165</data>
    </edge>
    <edge source="USA" target="MWI">
      <data key="d0">694147</data>
    </edge>
    <edge source="USA" target="MYS">
      <data key="d0">246712845</data>
    </edge>
    <edge source="USA" target="MRT">
      <data key="d0">1043893</data>
    </edge>
    <edge source="USA" target="MUS">
      <data key="d0">2356672</data>
    </edge>
    <edge source="USA" target="MEX">
      <data key="d0">8024958315</data>
    </edge>
    <edge source="USA" target="MDA">
      <data key="d0">171162</data>
    </edge>
    <edge source="USA" target="MAR">
      <data key="d0">63678105</data>
    </edge>
    <edge source="USA" target="MOZ">
      <data key="d0">893252</data>
    </edge>
    <edge source="USA" target="OMN">
      <data key="d0">139789519</data>
    </edge>
    <edge source="USA" target="NAM">
      <data key="d0">1430959</data>
    </edge>
    <edge source="USA" target="NLD">
      <data key="d0">2822922502</data>
    </edge>
    <edge source="USA" target="NZL">
      <data key="d0">125671557</data>
    </edge>
    <edge source="USA" target="NIC">
      <data key="d0">43750013</data>
    </edge>
    <edge source="USA" target="NER">
      <data key="d0">1320675</data>
    </edge>
    <edge source="USA" target="NOR">
      <data key="d0">140945285</data>
    </edge>
    <edge source="USA" target="PAK">
      <data key="d0">27049559</data>
    </edge>
    <edge source="USA" target="PAN">
      <data key="d0">203772101</data>
    </edge>
    <edge source="USA" target="PRY">
      <data key="d0">205703296</data>
    </edge>
    <edge source="USA" target="PER">
      <data key="d0">207039731</data>
    </edge>
    <edge source="USA" target="PHL">
      <data key="d0">141419327</data>
    </edge>
    <edge source="USA" target="POL">
      <data key="d0">160037687</data>
    </edge>
    <edge source="USA" target="PRT">
      <data key="d0">31483951</data>
    </edge>
    <edge source="USA" target="ROU">
      <data key="d0">12983430</data>
    </edge>
    <edge source="USA" target="RUS">
      <data key="d0">162864687</data>
    </edge>
    <edge source="USA" target="SAU">
      <data key="d0">1121363352</data>
    </edge>
    <edge source="USA" target="SEN">
      <data key="d0">8719996</data>
    </edge>
    <edge source="USA" target="SRB">
      <data key="d0">11329435</data>
    </edge>
    <edge source="USA" target="IND">
      <data key="d0">820375475</data>
    </edge>
    <edge source="USA" target="SGP">
      <data key="d0">952061642</data>
    </edge>
    <edge source="USA" target="SVK">
      <data key="d0">7809336</data>
    </edge>
    <edge source="USA" target="VNM">
      <data key="d0">88170877</data>
    </edge>
    <edge source="USA" target="SVN">
      <data key="d0">9787174</data>
    </edge>
    <edge source="USA" target="ZAF">
      <data key="d0">189636215</data>
    </edge>
    <edge source="USA" target="ZWE">
      <data key="d0">443206</data>
    </edge>
    <edge source="USA" target="ESP">
      <data key="d0">463140397</data>
    </edge>
    <edge source="USA" target="SWE">
      <data key="d0">203540829</data>
    </edge>
    <edge source="USA" target="CHE">
      <data key="d0">4465388749</data>
    </edge>
    <edge source="USA" target="THA">
      <data key="d0">314900112</data>
    </edge>
    <edge source="USA" target="TGO">
      <data key="d0">976876</data>
    </edge>
    <edge source="USA" target="ARE">
      <data key="d0">1649856229</data>
    </edge>
    <edge source="USA" target="TUN">
      <data key="d0">17495225</data>
    </edge>
    <edge source="USA" target="TUR">
      <data key="d0">232525016</data>
    </edge>
    <edge source="USA" target="UGA">
      <data key="d0">1787007</data>
    </edge>
    <edge source="USA" target="UKR">
      <data key="d0">21564288</data>
    </edge>
    <edge source="USA" target="MKD">
      <data key="d0">1487830</data>
    </edge>
    <edge source="USA" target="EGY">
      <data key="d0">212738307</data>
    </edge>
    <edge source="USA" target="GBR">
      <data key="d0">5871308176</data>
    </edge>
    <edge source="USA" target="TZA">
      <data key="d0">1940167</data>
    </edge>
    <edge source="USA" target="BFA">
      <data key="d0">594431</data>
    </edge>
    <edge source="USA" target="URY">
      <data key="d0">92414090</data>
    </edge>
    <edge source="DZA" target="BEL">
      <data key="d0">92843</data>
    </edge>
    <edge source="DZA" target="DNK">
      <data key="d0">852245</data>
    </edge>
    <edge source="DZA" target="FRA">
      <data key="d0">162322</data>
    </edge>
    <edge source="DZA" target="DEU">
      <data key="d0">32913</data>
    </edge>
    <edge source="DZA" target="CIV">
      <data key="d0">112780</data>
    </edge>
    <edge source="DZA" target="LBN">
      <data key="d0">22144</data>
    </edge>
    <edge source="DZA" target="MRT">
      <data key="d0">25781</data>
    </edge>
    <edge source="DZA" target="MAR">
      <data key="d0">82026</data>
    </edge>
    <edge source="DZA" target="OMN">
      <data key="d0">23779</data>
    </edge>
    <edge source="DZA" target="PHL">
      <data key="d0">38060</data>
    </edge>
    <edge source="DZA" target="SAU">
      <data key="d0">17443</data>
    </edge>
    <edge source="DZA" target="ESP">
      <data key="d0">12224</data>
    </edge>
    <edge source="DZA" target="ARE">
      <data key="d0">19122</data>
    </edge>
    <edge source="DZA" target="TUN">
      <data key="d0">2356146</data>
    </edge>
    <edge source="DZA" target="EGY">
      <data key="d0">90459</data>
    </edge>
    <edge source="DZA" target="GBR">
      <data key="d0">57366</data>
    </edge>
    <edge source="DZA" target="USA">
      <data key="d0">49350</data>
    </edge>
    <edge source="DNK" target="ALB">
      <data key="d0">155249</data>
    </edge>
    <edge source="DNK" target="DZA">
      <data key="d0">4266545</data>
    </edge>
    <edge source="DNK" target="AZE">
      <data key="d0">146852</data>
    </edge>
    <edge source="DNK" target="ARG">
      <data key="d0">13555823</data>
    </edge>
    <edge source="DNK" target="AUS">
      <data key="d0">37425873</data>
    </edge>
    <edge source="DNK" target="AUT">
      <data key="d0">25066087</data>
    </edge>
    <edge source="DNK" target="ARM">
      <data key="d0">123177</data>
    </edge>
    <edge source="DNK" target="BEL">
      <data key="d0">91287784</data>
    </edge>
    <edge source="DNK" target="BOL">
      <data key="d0">189818</data>
    </edge>
    <edge source="DNK" target="BRA">
      <data key="d0">22412612</data>
    </edge>
    <edge source="DNK" target="BGR">
      <data key="d0">4221991</data>
    </edge>
    <edge source="DNK" target="BDI">
      <data key="d0">15254</data>
    </edge>
    <edge source="DNK" target="BLR">
      <data key="d0">1339158</data>
    </edge>
    <edge source="DNK" target="KHM">
      <data key="d0">17161</data>
    </edge>
    <edge source="DNK" target="CMR">
      <data key="d0">191929</data>
    </edge>
    <edge source="DNK" target="CAN">
      <data key="d0">22385423</data>
    </edge>
    <edge source="DNK" target="CAF">
      <data key="d0">46772</data>
    </edge>
    <edge source="DNK" target="LKA">
      <data key="d0">768719</data>
    </edge>
    <edge source="DNK" target="CHL">
      <data key="d0">6855705</data>
    </edge>
    <edge source="DNK" target="CHN">
      <data key="d0">76613559</data>
    </edge>
    <edge source="DNK" target="COL">
      <data key="d0">1685118</data>
    </edge>
    <edge source="DNK" target="CRI">
      <data key="d0">310118</data>
    </edge>
    <edge source="DNK" target="HRV">
      <data key="d0">1925780</data>
    </edge>
    <edge source="DNK" target="CZE">
      <data key="d0">39657594</data>
    </edge>
    <edge source="DNK" target="ECU">
      <data key="d0">555167</data>
    </edge>
    <edge source="DNK" target="SLV">
      <data key="d0">182367</data>
    </edge>
    <edge source="DNK" target="ETH">
      <data key="d0">200330</data>
    </edge>
    <edge source="DNK" target="EST">
      <data key="d0">9459923</data>
    </edge>
    <edge source="DNK" target="FIN">
      <data key="d0">90849400</data>
    </edge>
    <edge source="DNK" target="FRA">
      <data key="d0">133381387</data>
    </edge>
    <edge source="DNK" target="GEO">
      <data key="d0">105260</data>
    </edge>
    <edge source="DNK" target="GMB">
      <data key="d0">13437</data>
    </edge>
    <edge source="DNK" target="DEU">
      <data key="d0">465227474</data>
    </edge>
    <edge source="DNK" target="GHA">
      <data key="d0">568282</data>
    </edge>
    <edge source="DNK" target="GRC">
      <data key="d0">9178814</data>
    </edge>
    <edge source="DNK" target="GTM">
      <data key="d0">261729</data>
    </edge>
    <edge source="DNK" target="HND">
      <data key="d0">123131</data>
    </edge>
    <edge source="DNK" target="HKG">
      <data key="d0">10263134</data>
    </edge>
    <edge source="DNK" target="HUN">
      <data key="d0">56066346</data>
    </edge>
    <edge source="DNK" target="IDN">
      <data key="d0">511084</data>
    </edge>
    <edge source="DNK" target="IRL">
      <data key="d0">23151886</data>
    </edge>
    <edge source="DNK" target="ISR">
      <data key="d0">14896662</data>
    </edge>
    <edge source="DNK" target="ITA">
      <data key="d0">45235231</data>
    </edge>
    <edge source="DNK" target="CIV">
      <data key="d0">100589</data>
    </edge>
    <edge source="DNK" target="JAM">
      <data key="d0">160502</data>
    </edge>
    <edge source="DNK" target="JPN">
      <data key="d0">103328112</data>
    </edge>
    <edge source="DNK" target="KAZ">
      <data key="d0">729955</data>
    </edge>
    <edge source="DNK" target="JOR">
      <data key="d0">2735356</data>
    </edge>
    <edge source="DNK" target="KOR">
      <data key="d0">13155036</data>
    </edge>
    <edge source="DNK" target="KGZ">
      <data key="d0">88711</data>
    </edge>
    <edge source="DNK" target="LBN">
      <data key="d0">1582990</data>
    </edge>
    <edge source="DNK" target="LVA">
      <data key="d0">7945101</data>
    </edge>
    <edge source="DNK" target="LTU">
      <data key="d0">12449580</data>
    </edge>
    <edge source="DNK" target="MYS">
      <data key="d0">11925817</data>
    </edge>
    <edge source="DNK" target="MRT">
      <data key="d0">10067</data>
    </edge>
    <edge source="DNK" target="MUS">
      <data key="d0">174889</data>
    </edge>
    <edge source="DNK" target="MEX">
      <data key="d0">7363394</data>
    </edge>
    <edge source="DNK" target="MDA">
      <data key="d0">108651</data>
    </edge>
    <edge source="DNK" target="MAR">
      <data key="d0">1825877</data>
    </edge>
    <edge source="DNK" target="OMN">
      <data key="d0">326342</data>
    </edge>
    <edge source="DNK" target="NLD">
      <data key="d0">161067546</data>
    </edge>
    <edge source="DNK" target="NZL">
      <data key="d0">2970179</data>
    </edge>
    <edge source="DNK" target="NIC">
      <data key="d0">42176</data>
    </edge>
    <edge source="DNK" target="NER">
      <data key="d0">18180</data>
    </edge>
    <edge source="DNK" target="NOR">
      <data key="d0">412402056</data>
    </edge>
    <edge source="DNK" target="PAK">
      <data key="d0">910060</data>
    </edge>
    <edge source="DNK" target="PAN">
      <data key="d0">167362</data>
    </edge>
    <edge source="DNK" target="PRY">
      <data key="d0">209042</data>
    </edge>
    <edge source="DNK" target="PER">
      <data key="d0">1589606</data>
    </edge>
    <edge source="DNK" target="PHL">
      <data key="d0">1611944</data>
    </edge>
    <edge source="DNK" target="POL">
      <data key="d0">114559396</data>
    </edge>
    <edge source="DNK" target="PRT">
      <data key="d0">11120634</data>
    </edge>
    <edge source="DNK" target="ROU">
      <data key="d0">5432988</data>
    </edge>
    <edge source="DNK" target="RUS">
      <data key="d0">15290679</data>
    </edge>
    <edge source="DNK" target="SAU">
      <data key="d0">5766278</data>
    </edge>
    <edge source="DNK" target="SEN">
      <data key="d0">85486</data>
    </edge>
    <edge source="DNK" target="SRB">
      <data key="d0">4572770</data>
    </edge>
    <edge source="DNK" target="IND">
      <data key="d0">11423185</data>
    </edge>
    <edge source="DNK" target="SGP">
      <data key="d0">6095225</data>
    </edge>
    <edge source="DNK" target="SVK">
      <data key="d0">15530672</data>
    </edge>
    <edge source="DNK" target="VNM">
      <data key="d0">8244600</data>
    </edge>
    <edge source="DNK" target="SVN">
      <data key="d0">4970246</data>
    </edge>
    <edge source="DNK" target="ZAF">
      <data key="d0">7642266</data>
    </edge>
    <edge source="DNK" target="ZWE">
      <data key="d0">58671</data>
    </edge>
    <edge source="DNK" target="ESP">
      <data key="d0">61728279</data>
    </edge>
    <edge source="DNK" target="SWE">
      <data key="d0">620057626</data>
    </edge>
    <edge source="DNK" target="CHE">
      <data key="d0">41093845</data>
    </edge>
    <edge source="DNK" target="THA">
      <data key="d0">7467290</data>
    </edge>
    <edge source="DNK" target="TGO">
      <data key="d0">55227</data>
    </edge>
    <edge source="DNK" target="ARE">
      <data key="d0">12144799</data>
    </edge>
    <edge source="DNK" target="TUN">
      <data key="d0">534263</data>
    </edge>
    <edge source="DNK" target="TUR">
      <data key="d0">16526978</data>
    </edge>
    <edge source="DNK" target="UGA">
      <data key="d0">364843</data>
    </edge>
    <edge source="DNK" target="UKR">
      <data key="d0">5774472</data>
    </edge>
    <edge source="DNK" target="MKD">
      <data key="d0">566834</data>
    </edge>
    <edge source="DNK" target="EGY">
      <data key="d0">3176800</data>
    </edge>
    <edge source="DNK" target="GBR">
      <data key="d0">198108191</data>
    </edge>
    <edge source="DNK" target="TZA">
      <data key="d0">49330</data>
    </edge>
    <edge source="DNK" target="USA">
      <data key="d0">424691270</data>
    </edge>
    <edge source="DNK" target="URY">
      <data key="d0">645844</data>
    </edge>
    <edge source="FRA" target="ALB">
      <data key="d0">822613</data>
    </edge>
    <edge source="FRA" target="DZA">
      <data key="d0">133727045</data>
    </edge>
    <edge source="FRA" target="AZE">
      <data key="d0">3269399</data>
    </edge>
    <edge source="FRA" target="ARG">
      <data key="d0">22372124</data>
    </edge>
    <edge source="FRA" target="AUS">
      <data key="d0">102994139</data>
    </edge>
    <edge source="FRA" target="AUT">
      <data key="d0">174085893</data>
    </edge>
    <edge source="FRA" target="ARM">
      <data key="d0">1311394</data>
    </edge>
    <edge source="FRA" target="BEL">
      <data key="d0">1460881616</data>
    </edge>
    <edge source="FRA" target="BOL">
      <data key="d0">1451559</data>
    </edge>
    <edge source="FRA" target="BWA">
      <data key="d0">416750</data>
    </edge>
    <edge source="FRA" target="BRA">
      <data key="d0">90959310</data>
    </edge>
    <edge source="FRA" target="BGR">
      <data key="d0">25202489</data>
    </edge>
    <edge source="FRA" target="BDI">
      <data key="d0">350493</data>
    </edge>
    <edge source="FRA" target="BLR">
      <data key="d0">1312887</data>
    </edge>
    <edge source="FRA" target="KHM">
      <data key="d0">1171125</data>
    </edge>
    <edge source="FRA" target="CMR">
      <data key="d0">26776972</data>
    </edge>
    <edge source="FRA" target="CAN">
      <data key="d0">223824815</data>
    </edge>
    <edge source="FRA" target="CAF">
      <data key="d0">1285409</data>
    </edge>
    <edge source="FRA" target="LKA">
      <data key="d0">2282744</data>
    </edge>
    <edge source="FRA" target="CHL">
      <data key="d0">21647832</data>
    </edge>
    <edge source="FRA" target="CHN">
      <data key="d0">346779890</data>
    </edge>
    <edge source="FRA" target="COL">
      <data key="d0">23217773</data>
    </edge>
    <edge source="FRA" target="CRI">
      <data key="d0">4427283</data>
    </edge>
    <edge source="FRA" target="HRV">
      <data key="d0">16625289</data>
    </edge>
    <edge source="FRA" target="CZE">
      <data key="d0">192848873</data>
    </edge>
    <edge source="FRA" target="BEN">
      <data key="d0">9009166</data>
    </edge>
    <edge source="FRA" target="DNK">
      <data key="d0">77613036</data>
    </edge>
    <edge source="FRA" target="ECU">
      <data key="d0">6459909</data>
    </edge>
    <edge source="FRA" target="SLV">
      <data key="d0">340767</data>
    </edge>
    <edge source="FRA" target="ETH">
      <data key="d0">1895670</data>
    </edge>
    <edge source="FRA" target="EST">
      <data key="d0">11580843</data>
    </edge>
    <edge source="FRA" target="FIN">
      <data key="d0">49833555</data>
    </edge>
    <edge source="FRA" target="GEO">
      <data key="d0">4569363</data>
    </edge>
    <edge source="FRA" target="GMB">
      <data key="d0">297002</data>
    </edge>
    <edge source="FRA" target="PSE">
      <data key="d0">126233</data>
    </edge>
    <edge source="FRA" target="DEU">
      <data key="d0">2336588306</data>
    </edge>
    <edge source="FRA" target="GHA">
      <data key="d0">4837625</data>
    </edge>
    <edge source="FRA" target="GRC">
      <data key="d0">60792638</data>
    </edge>
    <edge source="FRA" target="GTM">
      <data key="d0">4892317</data>
    </edge>
    <edge source="FRA" target="HND">
      <data key="d0">214292</data>
    </edge>
    <edge source="FRA" target="HKG">
      <data key="d0">454099191</data>
    </edge>
    <edge source="FRA" target="HUN">
      <data key="d0">121900741</data>
    </edge>
    <edge source="FRA" target="IDN">
      <data key="d0">17104526</data>
    </edge>
    <edge source="FRA" target="IRL">
      <data key="d0">124984479</data>
    </edge>
    <edge source="FRA" target="ISR">
      <data key="d0">41437255</data>
    </edge>
    <edge source="FRA" target="ITA">
      <data key="d0">1680555562</data>
    </edge>
    <edge source="FRA" target="CIV">
      <data key="d0">42624136</data>
    </edge>
    <edge source="FRA" target="JAM">
      <data key="d0">338002</data>
    </edge>
    <edge source="FRA" target="JPN">
      <data key="d0">321668988</data>
    </edge>
    <edge source="FRA" target="KAZ">
      <data key="d0">10958097</data>
    </edge>
    <edge source="FRA" target="JOR">
      <data key="d0">7357179</data>
    </edge>
    <edge source="FRA" target="KOR">
      <data key="d0">117481573</data>
    </edge>
    <edge source="FRA" target="KGZ">
      <data key="d0">121253</data>
    </edge>
    <edge source="FRA" target="LBN">
      <data key="d0">54949267</data>
    </edge>
    <edge source="FRA" target="LVA">
      <data key="d0">10404291</data>
    </edge>
    <edge source="FRA" target="LTU">
      <data key="d0">11705363</data>
    </edge>
    <edge source="FRA" target="MDG">
      <data key="d0">16877504</data>
    </edge>
    <edge source="FRA" target="MWI">
      <data key="d0">19918</data>
    </edge>
    <edge source="FRA" target="MYS">
      <data key="d0">18677884</data>
    </edge>
    <edge source="FRA" target="MRT">
      <data key="d0">4551885</data>
    </edge>
    <edge source="FRA" target="MUS">
      <data key="d0">18735345</data>
    </edge>
    <edge source="FRA" target="MEX">
      <data key="d0">130211290</data>
    </edge>
    <edge source="FRA" target="MDA">
      <data key="d0">1032209</data>
    </edge>
    <edge source="FRA" target="MAR">
      <data key="d0">166140180</data>
    </edge>
    <edge source="FRA" target="MOZ">
      <data key="d0">170239</data>
    </edge>
    <edge source="FRA" target="OMN">
      <data key="d0">2793486</data>
    </edge>
    <edge source="FRA" target="NAM">
      <data key="d0">124070</data>
    </edge>
    <edge source="FRA" target="NLD">
      <data key="d0">1337083012</data>
    </edge>
    <edge source="FRA" target="NZL">
      <data key="d0">12836142</data>
    </edge>
    <edge source="FRA" target="NIC">
      <data key="d0">1073763</data>
    </edge>
    <edge source="FRA" target="NER">
      <data key="d0">7521741</data>
    </edge>
    <edge source="FRA" target="NOR">
      <data key="d0">47249789</data>
    </edge>
    <edge source="FRA" target="PAK">
      <data key="d0">4244010</data>
    </edge>
    <edge source="FRA" target="PAN">
      <data key="d0">3925143</data>
    </edge>
    <edge source="FRA" target="PRY">
      <data key="d0">905082</data>
    </edge>
    <edge source="FRA" target="PER">
      <data key="d0">10970469</data>
    </edge>
    <edge source="FRA" target="PHL">
      <data key="d0">6863704</data>
    </edge>
    <edge source="FRA" target="POL">
      <data key="d0">353583068</data>
    </edge>
    <edge source="FRA" target="PRT">
      <data key="d0">202775510</data>
    </edge>
    <edge source="FRA" target="ROU">
      <data key="d0">134610602</data>
    </edge>
    <edge source="FRA" target="RUS">
      <data key="d0">94877357</data>
    </edge>
    <edge source="FRA" target="SAU">
      <data key="d0">61100614</data>
    </edge>
    <edge source="FRA" target="SEN">
      <data key="d0">22195461</data>
    </edge>
    <edge source="FRA" target="SRB">
      <data key="d0">11362241</data>
    </edge>
    <edge source="FRA" target="IND">
      <data key="d0">76280950</data>
    </edge>
    <edge source="FRA" target="SGP">
      <data key="d0">135797197</data>
    </edge>
    <edge source="FRA" target="SVK">
      <data key="d0">176168913</data>
    </edge>
    <edge source="FRA" target="VNM">
      <data key="d0">16889650</data>
    </edge>
    <edge source="FRA" target="SVN">
      <data key="d0">22414361</data>
    </edge>
    <edge source="FRA" target="ZAF">
      <data key="d0">45408124</data>
    </edge>
    <edge source="FRA" target="ZWE">
      <data key="d0">770802</data>
    </edge>
    <edge source="FRA" target="ESP">
      <data key="d0">1246858765</data>
    </edge>
    <edge source="FRA" target="SWE">
      <data key="d0">138547887</data>
    </edge>
    <edge source="FRA" target="CHE">
      <data key="d0">4067822550</data>
    </edge>
    <edge source="FRA" target="THA">
      <data key="d0">29228373</data>
    </edge>
    <edge source="FRA" target="TGO">
      <data key="d0">4468520</data>
    </edge>
    <edge source="FRA" target="ARE">
      <data key="d0">198735946</data>
    </edge>
    <edge source="FRA" target="TUN">
      <data key="d0">215636542</data>
    </edge>
    <edge source="FRA" target="TUR">
      <data key="d0">160594917</data>
    </edge>
    <edge source="FRA" target="UGA">
      <data key="d0">542505</data>
    </edge>
    <edge source="FRA" target="UKR">
      <data key="d0">11276375</data>
    </edge>
    <edge source="FRA" target="MKD">
      <data key="d0">1707967</data>
    </edge>
    <edge source="FRA" target="EGY">
      <data key="d0">72144066</data>
    </edge>
    <edge source="FRA" target="GBR">
      <data key="d0">2206020599</data>
    </edge>
    <edge source="FRA" target="TZA">
      <data key="d0">362792</data>
    </edge>
    <edge source="FRA" target="USA">
      <data key="d0">1532304021</data>
    </edge>
    <edge source="FRA" target="BFA">
      <data key="d0">7422180</data>
    </edge>
    <edge source="FRA" target="URY">
      <data key="d0">2407517</data>
    </edge>
    <edge source="CIV" target="AUT">
      <data key="d0">30661</data>
    </edge>
    <edge source="CIV" target="BEL">
      <data key="d0">64864</data>
    </edge>
    <edge source="CIV" target="CMR">
      <data key="d0">2462084</data>
    </edge>
    <edge source="CIV" target="CAF">
      <data key="d0">1197970</data>
    </edge>
    <edge source="CIV" target="BEN">
      <data key="d0">1929945</data>
    </edge>
    <edge source="CIV" target="EST">
      <data key="d0">11358</data>
    </edge>
    <edge source="CIV" target="FRA">
      <data key="d0">421320</data>
    </edge>
    <edge source="CIV" target="GEO">
      <data key="d0">10029</data>
    </edge>
    <edge source="CIV" target="GMB">
      <data key="d0">61466</data>
    </edge>
    <edge source="CIV" target="DEU">
      <data key="d0">76384</data>
    </edge>
    <edge source="CIV" target="GHA">
      <data key="d0">77529196</data>
    </edge>
    <edge source="CIV" target="JOR">
      <data key="d0">20281</data>
    </edge>
    <edge source="CIV" target="MDG">
      <data key="d0">15632</data>
    </edge>
    <edge source="CIV" target="MYS">
      <data key="d0">104095</data>
    </edge>
    <edge source="CIV" target="MUS">
      <data key="d0">20071</data>
    </edge>
    <edge source="CIV" target="MAR">
      <data key="d0">62596</data>
    </edge>
    <edge source="CIV" target="NLD">
      <data key="d0">16511</data>
    </edge>
    <edge source="CIV" target="NER">
      <data key="d0">2079912</data>
    </edge>
    <edge source="CIV" target="SEN">
      <data key="d0">3723050</data>
    </edge>
    <edge source="CIV" target="IND">
      <data key="d0">19382</data>
    </edge>
    <edge source="CIV" target="ZAF">
      <data key="d0">35781</data>
    </edge>
    <edge source="CIV" target="SWE">
      <data key="d0">33402</data>
    </edge>
    <edge source="CIV" target="CHE">
      <data key="d0">10306</data>
    </edge>
    <edge source="CIV" target="TGO">
      <data key="d0">482954</data>
    </edge>
    <edge source="CIV" target="GBR">
      <data key="d0">75710</data>
    </edge>
    <edge source="CIV" target="USA">
      <data key="d0">57549</data>
    </edge>
    <edge source="CIV" target="BFA">
      <data key="d0">20368991</data>
    </edge>
    <edge source="LBN" target="ALB">
      <data key="d0">17715</data>
    </edge>
    <edge source="LBN" target="DZA">
      <data key="d0">11160567</data>
    </edge>
    <edge source="LBN" target="AZE">
      <data key="d0">70138</data>
    </edge>
    <edge source="LBN" target="AUS">
      <data key="d0">300559</data>
    </edge>
    <edge source="LBN" target="AUT">
      <data key="d0">211085</data>
    </edge>
    <edge source="LBN" target="ARM">
      <data key="d0">45472</data>
    </edge>
    <edge source="LBN" target="BEL">
      <data key="d0">448535</data>
    </edge>
    <edge source="LBN" target="BGR">
      <data key="d0">51621</data>
    </edge>
    <edge source="LBN" target="CMR">
      <data key="d0">482969</data>
    </edge>
    <edge source="LBN" target="CAN">
      <data key="d0">683064</data>
    </edge>
    <edge source="LBN" target="CAF">
      <data key="d0">119995</data>
    </edge>
    <edge source="LBN" target="LKA">
      <data key="d0">25000</data>
    </edge>
    <edge source="LBN" target="CHN">
      <data key="d0">12501</data>
    </edge>
    <edge source="LBN" target="BEN">
      <data key="d0">485722</data>
    </edge>
    <edge source="LBN" target="DNK">
      <data key="d0">77709</data>
    </edge>
    <edge source="LBN" target="ETH">
      <data key="d0">361415</data>
    </edge>
    <edge source="LBN" target="FRA">
      <data key="d0">4160158</data>
    </edge>
    <edge source="LBN" target="GEO">
      <data key="d0">10738</data>
    </edge>
    <edge source="LBN" target="GMB">
      <data key="d0">143737</data>
    </edge>
    <edge source="LBN" target="DEU">
      <data key="d0">539169</data>
    </edge>
    <edge source="LBN" target="GHA">
      <data key="d0">979853</data>
    </edge>
    <edge source="LBN" target="GRC">
      <data key="d0">232471</data>
    </edge>
    <edge source="LBN" target="HKG">
      <data key="d0">444771</data>
    </edge>
    <edge source="LBN" target="IDN">
      <data key="d0">944901</data>
    </edge>
    <edge source="LBN" target="IRL">
      <data key="d0">128789</data>
    </edge>
    <edge source="LBN" target="ITA">
      <data key="d0">634110</data>
    </edge>
    <edge source="LBN" target="CIV">
      <data key="d0">2447034</data>
    </edge>
    <edge source="LBN" target="JPN">
      <data key="d0">44647</data>
    </edge>
    <edge source="LBN" target="JOR">
      <data key="d0">11592758</data>
    </edge>
    <edge source="LBN" target="KOR">
      <data key="d0">50998</data>
    </edge>
    <edge source="LBN" target="LVA">
      <data key="d0">216984</data>
    </edge>
    <edge source="LBN" target="LTU">
      <data key="d0">43767</data>
    </edge>
    <edge source="LBN" target="MWI">
      <data key="d0">17121</data>
    </edge>
    <edge source="LBN" target="MYS">
      <data key="d0">164325</data>
    </edge>
    <edge source="LBN" target="MRT">
      <data key="d0">376190</data>
    </edge>
    <edge source="LBN" target="MAR">
      <data key="d0">4501678</data>
    </edge>
    <edge source="LBN" target="MOZ">
      <data key="d0">51537</data>
    </edge>
    <edge source="LBN" target="OMN">
      <data key="d0">1019858</data>
    </edge>
    <edge source="LBN" target="NLD">
      <data key="d0">372813</data>
    </edge>
    <edge source="LBN" target="NZL">
      <data key="d0">30506</data>
    </edge>
    <edge source="LBN" target="NER">
      <data key="d0">465088</data>
    </edge>
    <edge source="LBN" target="PAK">
      <data key="d0">439531</data>
    </edge>
    <edge source="LBN" target="PAN">
      <data key="d0">12715</data>
    </edge>
    <edge source="LBN" target="PHL">
      <data key="d0">72851</data>
    </edge>
    <edge source="LBN" target="POL">
      <data key="d0">79244</data>
    </edge>
    <edge source="LBN" target="PRT">
      <data key="d0">128912</data>
    </edge>
    <edge source="LBN" target="ROU">
      <data key="d0">88620</data>
    </edge>
    <edge source="LBN" target="RUS">
      <data key="d0">668481</data>
    </edge>
    <edge source="LBN" target="SAU">
      <data key="d0">24907546</data>
    </edge>
    <edge source="LBN" target="SEN">
      <data key="d0">2320314</data>
    </edge>
    <edge source="LBN" target="SRB">
      <data key="d0">40875</data>
    </edge>
    <edge source="LBN" target="IND">
      <data key="d0">546717</data>
    </edge>
    <edge source="LBN" target="SGP">
      <data key="d0">120886</data>
    </edge>
    <edge source="LBN" target="SVK">
      <data key="d0">43922</data>
    </edge>
    <edge source="LBN" target="ZAF">
      <data key="d0">65564</data>
    </edge>
    <edge source="LBN" target="ESP">
      <data key="d0">205396</data>
    </edge>
    <edge source="LBN" target="SWE">
      <data key="d0">707771</data>
    </edge>
    <edge source="LBN" target="CHE">
      <data key="d0">3336246</data>
    </edge>
    <edge source="LBN" target="THA">
      <data key="d0">815057</data>
    </edge>
    <edge source="LBN" target="TGO">
      <data key="d0">94519</data>
    </edge>
    <edge source="LBN" target="ARE">
      <data key="d0">28177373</data>
    </edge>
    <edge source="LBN" target="TUN">
      <data key="d0">1161360</data>
    </edge>
    <edge source="LBN" target="TUR">
      <data key="d0">1223368</data>
    </edge>
    <edge source="LBN" target="UGA">
      <data key="d0">80454</data>
    </edge>
    <edge source="LBN" target="UKR">
      <data key="d0">432588</data>
    </edge>
    <edge source="LBN" target="MKD">
      <data key="d0">17308</data>
    </edge>
    <edge source="LBN" target="EGY">
      <data key="d0">3429603</data>
    </edge>
    <edge source="LBN" target="GBR">
      <data key="d0">8769724</data>
    </edge>
    <edge source="LBN" target="TZA">
      <data key="d0">37883</data>
    </edge>
    <edge source="LBN" target="USA">
      <data key="d0">5680777</data>
    </edge>
    <edge source="MRT" target="BEL">
      <data key="d0">21963</data>
    </edge>
    <edge source="MRT" target="CMR">
      <data key="d0">14545</data>
    </edge>
    <edge source="MRT" target="CHN">
      <data key="d0">11563</data>
    </edge>
    <edge source="MRT" target="FRA">
      <data key="d0">66130</data>
    </edge>
    <edge source="MRT" target="LBN">
      <data key="d0">13847</data>
    </edge>
    <edge source="MRT" target="ESP">
      <data key="d0">80780</data>
    </edge>
    <edge source="MRT" target="USA">
      <data key="d0">27054</data>
    </edge>
    <edge source="MAR" target="DZA">
      <data key="d0">1171195</data>
    </edge>
    <edge source="MAR" target="ARG">
      <data key="d0">80554</data>
    </edge>
    <edge source="MAR" target="AUS">
      <data key="d0">218927</data>
    </edge>
    <edge source="MAR" target="AUT">
      <data key="d0">126707</data>
    </edge>
    <edge source="MAR" target="BEL">
      <data key="d0">1600923</data>
    </edge>
    <edge source="MAR" target="BRA">
      <data key="d0">124479</data>
    </edge>
    <edge source="MAR" target="BGR">
      <data key="d0">58248</data>
    </edge>
    <edge source="MAR" target="CMR">
      <data key="d0">1240815</data>
    </edge>
    <edge source="MAR" target="CAN">
      <data key="d0">205432</data>
    </edge>
    <edge source="MAR" target="CAF">
      <data key="d0">35053</data>
    </edge>
    <edge source="MAR" target="CHN">
      <data key="d0">468585</data>
    </edge>
    <edge source="MAR" target="CZE">
      <data key="d0">38544</data>
    </edge>
    <edge source="MAR" target="BEN">
      <data key="d0">593024</data>
    </edge>
    <edge source="MAR" target="DNK">
      <data key="d0">107403</data>
    </edge>
    <edge source="MAR" target="FRA">
      <data key="d0">42900625</data>
    </edge>
    <edge source="MAR" target="GMB">
      <data key="d0">114368</data>
    </edge>
    <edge source="MAR" target="DEU">
      <data key="d0">2315339</data>
    </edge>
    <edge source="MAR" target="GHA">
      <data key="d0">402608</data>
    </edge>
    <edge source="MAR" target="GRC">
      <data key="d0">28880</data>
    </edge>
    <edge source="MAR" target="HKG">
      <data key="d0">136959</data>
    </edge>
    <edge source="MAR" target="HUN">
      <data key="d0">193329</data>
    </edge>
    <edge source="MAR" target="IRL">
      <data key="d0">762565</data>
    </edge>
    <edge source="MAR" target="ITA">
      <data key="d0">5767828</data>
    </edge>
    <edge source="MAR" target="CIV">
      <data key="d0">966980</data>
    </edge>
    <edge source="MAR" target="JPN">
      <data key="d0">670235</data>
    </edge>
    <edge source="MAR" target="JOR">
      <data key="d0">154540</data>
    </edge>
    <edge source="MAR" target="KOR">
      <data key="d0">21678</data>
    </edge>
    <edge source="MAR" target="LBN">
      <data key="d0">1051143</data>
    </edge>
    <edge source="MAR" target="MDG">
      <data key="d0">127145</data>
    </edge>
    <edge source="MAR" target="MYS">
      <data key="d0">23149</data>
    </edge>
    <edge source="MAR" target="MRT">
      <data key="d0">8117591</data>
    </edge>
    <edge source="MAR" target="MUS">
      <data key="d0">21330</data>
    </edge>
    <edge source="MAR" target="MEX">
      <data key="d0">68610</data>
    </edge>
    <edge source="MAR" target="NLD">
      <data key="d0">1759092</data>
    </edge>
    <edge source="MAR" target="NER">
      <data key="d0">207708</data>
    </edge>
    <edge source="MAR" target="NOR">
      <data key="d0">19371</data>
    </edge>
    <edge source="MAR" target="PAK">
      <data key="d0">15996</data>
    </edge>
    <edge source="MAR" target="PER">
      <data key="d0">16330</data>
    </edge>
    <edge source="MAR" target="POL">
      <data key="d0">20894</data>
    </edge>
    <edge source="MAR" target="PRT">
      <data key="d0">2596776</data>
    </edge>
    <edge source="MAR" target="ROU">
      <data key="d0">885421</data>
    </edge>
    <edge source="MAR" target="RUS">
      <data key="d0">133845</data>
    </edge>
    <edge source="MAR" target="SAU">
      <data key="d0">827220</data>
    </edge>
    <edge source="MAR" target="SEN">
      <data key="d0">4740086</data>
    </edge>
    <edge source="MAR" target="IND">
      <data key="d0">520508</data>
    </edge>
    <edge source="MAR" target="SGP">
      <data key="d0">37342</data>
    </edge>
    <edge source="MAR" target="SVK">
      <data key="d0">11966</data>
    </edge>
    <edge source="MAR" target="ZAF">
      <data key="d0">21940</data>
    </edge>
    <edge source="MAR" target="ESP">
      <data key="d0">25164804</data>
    </edge>
    <edge source="MAR" target="SWE">
      <data key="d0">8760985</data>
    </edge>
    <edge source="MAR" target="CHE">
      <data key="d0">166756</data>
    </edge>
    <edge source="MAR" target="THA">
      <data key="d0">28287</data>
    </edge>
    <edge source="MAR" target="TGO">
      <data key="d0">859501</data>
    </edge>
    <edge source="MAR" target="ARE">
      <data key="d0">515047</data>
    </edge>
    <edge source="MAR" target="TUN">
      <data key="d0">1752220</data>
    </edge>
    <edge source="MAR" target="TUR">
      <data key="d0">709823</data>
    </edge>
    <edge source="MAR" target="EGY">
      <data key="d0">391459</data>
    </edge>
    <edge source="MAR" target="GBR">
      <data key="d0">6731976</data>
    </edge>
    <edge source="MAR" target="USA">
      <data key="d0">4975718</data>
    </edge>
    <edge source="MAR" target="BFA">
      <data key="d0">775852</data>
    </edge>
    <edge source="OMN" target="DZA">
      <data key="d0">154937</data>
    </edge>
    <edge source="OMN" target="AUS">
      <data key="d0">26380</data>
    </edge>
    <edge source="OMN" target="AUT">
      <data key="d0">278977</data>
    </edge>
    <edge source="OMN" target="BEL">
      <data key="d0">189536</data>
    </edge>
    <edge source="OMN" target="CAN">
      <data key="d0">59977</data>
    </edge>
    <edge source="OMN" target="LKA">
      <data key="d0">97696</data>
    </edge>
    <edge source="OMN" target="CHN">
      <data key="d0">390073</data>
    </edge>
    <edge source="OMN" target="HRV">
      <data key="d0">12016</data>
    </edge>
    <edge source="OMN" target="DNK">
      <data key="d0">23178</data>
    </edge>
    <edge source="OMN" target="FRA">
      <data key="d0">404999</data>
    </edge>
    <edge source="OMN" target="PSE">
      <data key="d0">135247</data>
    </edge>
    <edge source="OMN" target="DEU">
      <data key="d0">506568</data>
    </edge>
    <edge source="OMN" target="HKG">
      <data key="d0">409668</data>
    </edge>
    <edge source="OMN" target="IDN">
      <data key="d0">56604</data>
    </edge>
    <edge source="OMN" target="ITA">
      <data key="d0">4005125</data>
    </edge>
    <edge source="OMN" target="JAM">
      <data key="d0">140443</data>
    </edge>
    <edge source="OMN" target="JPN">
      <data key="d0">105299</data>
    </edge>
    <edge source="OMN" target="JOR">
      <data key="d0">1289807</data>
    </edge>
    <edge source="OMN" target="LBN">
      <data key="d0">12296119</data>
    </edge>
    <edge source="OMN" target="MYS">
      <data key="d0">44606</data>
    </edge>
    <edge source="OMN" target="MUS">
      <data key="d0">434979</data>
    </edge>
    <edge source="OMN" target="MAR">
      <data key="d0">640046</data>
    </edge>
    <edge source="OMN" target="MOZ">
      <data key="d0">238696</data>
    </edge>
    <edge source="OMN" target="NLD">
      <data key="d0">30853</data>
    </edge>
    <edge source="OMN" target="PAK">
      <data key="d0">498503</data>
    </edge>
    <edge source="OMN" target="PHL">
      <data key="d0">33535</data>
    </edge>
    <edge source="OMN" target="POL">
      <data key="d0">103494</data>
    </edge>
    <edge source="OMN" target="RUS">
      <data key="d0">103829</data>
    </edge>
    <edge source="OMN" target="SAU">
      <data key="d0">11117278</data>
    </edge>
    <edge source="OMN" target="IND">
      <data key="d0">2107420</data>
    </edge>
    <edge source="OMN" target="SGP">
      <data key="d0">347597</data>
    </edge>
    <edge source="OMN" target="VNM">
      <data key="d0">72648</data>
    </edge>
    <edge source="OMN" target="ZAF">
      <data key="d0">147681</data>
    </edge>
    <edge source="OMN" target="CHE">
      <data key="d0">25574</data>
    </edge>
    <edge source="OMN" target="THA">
      <data key="d0">774235</data>
    </edge>
    <edge source="OMN" target="ARE">
      <data key="d0">53110045</data>
    </edge>
    <edge source="OMN" target="TUR">
      <data key="d0">818578</data>
    </edge>
    <edge source="OMN" target="EGY">
      <data key="d0">4385524</data>
    </edge>
    <edge source="OMN" target="GBR">
      <data key="d0">2283203</data>
    </edge>
    <edge source="OMN" target="TZA">
      <data key="d0">143078</data>
    </edge>
    <edge source="OMN" target="USA">
      <data key="d0">431402</data>
    </edge>
    <edge source="PHL" target="ARG">
      <data key="d0">706725</data>
    </edge>
    <edge source="PHL" target="AUS">
      <data key="d0">18417671</data>
    </edge>
    <edge source="PHL" target="AUT">
      <data key="d0">447533</data>
    </edge>
    <edge source="PHL" target="ARM">
      <data key="d0">53565</data>
    </edge>
    <edge source="PHL" target="BEL">
      <data key="d0">2115506</data>
    </edge>
    <edge source="PHL" target="BWA">
      <data key="d0">51893</data>
    </edge>
    <edge source="PHL" target="BRA">
      <data key="d0">446746</data>
    </edge>
    <edge source="PHL" target="BGR">
      <data key="d0">47247</data>
    </edge>
    <edge source="PHL" target="BLR">
      <data key="d0">308489</data>
    </edge>
    <edge source="PHL" target="KHM">
      <data key="d0">224476</data>
    </edge>
    <edge source="PHL" target="CAN">
      <data key="d0">9666601</data>
    </edge>
    <edge source="PHL" target="LKA">
      <data key="d0">107727</data>
    </edge>
    <edge source="PHL" target="CHL">
      <data key="d0">395265</data>
    </edge>
    <edge source="PHL" target="CHN">
      <data key="d0">17198295</data>
    </edge>
    <edge source="PHL" target="COL">
      <data key="d0">181138</data>
    </edge>
    <edge source="PHL" target="CRI">
      <data key="d0">253781</data>
    </edge>
    <edge source="PHL" target="HRV">
      <data key="d0">313358</data>
    </edge>
    <edge source="PHL" target="CZE">
      <data key="d0">621038</data>
    </edge>
    <edge source="PHL" target="DNK">
      <data key="d0">2454341</data>
    </edge>
    <edge source="PHL" target="ECU">
      <data key="d0">552923</data>
    </edge>
    <edge source="PHL" target="SLV">
      <data key="d0">50484</data>
    </edge>
    <edge source="PHL" target="EST">
      <data key="d0">64838</data>
    </edge>
    <edge source="PHL" target="FIN">
      <data key="d0">946217</data>
    </edge>
    <edge source="PHL" target="FRA">
      <data key="d0">9648478</data>
    </edge>
    <edge source="PHL" target="GEO">
      <data key="d0">15808</data>
    </edge>
    <edge source="PHL" target="DEU">
      <data key="d0">27104637</data>
    </edge>
    <edge source="PHL" target="GHA">
      <data key="d0">31491</data>
    </edge>
    <edge source="PHL" target="GRC">
      <data key="d0">400354</data>
    </edge>
    <edge source="PHL" target="GTM">
      <data key="d0">317276</data>
    </edge>
    <edge source="PHL" target="HKG">
      <data key="d0">15926982</data>
    </edge>
    <edge source="PHL" target="HUN">
      <data key="d0">331518</data>
    </edge>
    <edge source="PHL" target="IDN">
      <data key="d0">20391126</data>
    </edge>
    <edge source="PHL" target="IRL">
      <data key="d0">496890</data>
    </edge>
    <edge source="PHL" target="ISR">
      <data key="d0">1130711</data>
    </edge>
    <edge source="PHL" target="ITA">
      <data key="d0">20425725</data>
    </edge>
    <edge source="PHL" target="JAM">
      <data key="d0">13179</data>
    </edge>
    <edge source="PHL" target="JPN">
      <data key="d0">450138382</data>
    </edge>
    <edge source="PHL" target="JOR">
      <data key="d0">301515</data>
    </edge>
    <edge source="PHL" target="KOR">
      <data key="d0">8625919</data>
    </edge>
    <edge source="PHL" target="LBN">
      <data key="d0">166867</data>
    </edge>
    <edge source="PHL" target="LVA">
      <data key="d0">54721</data>
    </edge>
    <edge source="PHL" target="LTU">
      <data key="d0">22422</data>
    </edge>
    <edge source="PHL" target="MYS">
      <data key="d0">21839108</data>
    </edge>
    <edge source="PHL" target="MEX">
      <data key="d0">4095486</data>
    </edge>
    <edge source="PHL" target="MAR">
      <data key="d0">212536</data>
    </edge>
    <edge source="PHL" target="OMN">
      <data key="d0">324257</data>
    </edge>
    <edge source="PHL" target="NLD">
      <data key="d0">23705452</data>
    </edge>
    <edge source="PHL" target="NZL">
      <data key="d0">3454716</data>
    </edge>
    <edge source="PHL" target="NOR">
      <data key="d0">298990</data>
    </edge>
    <edge source="PHL" target="PAK">
      <data key="d0">312968</data>
    </edge>
    <edge source="PHL" target="PAN">
      <data key="d0">664734</data>
    </edge>
    <edge source="PHL" target="PRY">
      <data key="d0">87479</data>
    </edge>
    <edge source="PHL" target="PER">
      <data key="d0">63604</data>
    </edge>
    <edge source="PHL" target="POL">
      <data key="d0">771229</data>
    </edge>
    <edge source="PHL" target="PRT">
      <data key="d0">339080</data>
    </edge>
    <edge source="PHL" target="ROU">
      <data key="d0">164134</data>
    </edge>
    <edge source="PHL" target="RUS">
      <data key="d0">4237093</data>
    </edge>
    <edge source="PHL" target="SAU">
      <data key="d0">3538785</data>
    </edge>
    <edge source="PHL" target="SRB">
      <data key="d0">20202</data>
    </edge>
    <edge source="PHL" target="IND">
      <data key="d0">3110915</data>
    </edge>
    <edge source="PHL" target="SGP">
      <data key="d0">26748234</data>
    </edge>
    <edge source="PHL" target="VNM">
      <data key="d0">6837567</data>
    </edge>
    <edge source="PHL" target="SVN">
      <data key="d0">25559</data>
    </edge>
    <edge source="PHL" target="ZAF">
      <data key="d0">5606915</data>
    </edge>
    <edge source="PHL" target="ESP">
      <data key="d0">2204940</data>
    </edge>
    <edge source="PHL" target="SWE">
      <data key="d0">1451238</data>
    </edge>
    <edge source="PHL" target="CHE">
      <data key="d0">5622905</data>
    </edge>
    <edge source="PHL" target="THA">
      <data key="d0">27328471</data>
    </edge>
    <edge source="PHL" target="TGO">
      <data key="d0">14361</data>
    </edge>
    <edge source="PHL" target="ARE">
      <data key="d0">6119674</data>
    </edge>
    <edge source="PHL" target="TUR">
      <data key="d0">1795965</data>
    </edge>
    <edge source="PHL" target="UGA">
      <data key="d0">23246</data>
    </edge>
    <edge source="PHL" target="MKD">
      <data key="d0">14965</data>
    </edge>
    <edge source="PHL" target="EGY">
      <data key="d0">848995</data>
    </edge>
    <edge source="PHL" target="GBR">
      <data key="d0">19014274</data>
    </edge>
    <edge source="PHL" target="USA">
      <data key="d0">282999661</data>
    </edge>
    <edge source="PHL" target="URY">
      <data key="d0">132686</data>
    </edge>
    <edge source="SAU" target="ALB">
      <data key="d0">365643</data>
    </edge>
    <edge source="SAU" target="DZA">
      <data key="d0">7270474</data>
    </edge>
    <edge source="SAU" target="AUS">
      <data key="d0">274166</data>
    </edge>
    <edge source="SAU" target="AUT">
      <data key="d0">74142</data>
    </edge>
    <edge source="SAU" target="BEL">
      <data key="d0">565401</data>
    </edge>
    <edge source="SAU" target="BGR">
      <data key="d0">63474</data>
    </edge>
    <edge source="SAU" target="CMR">
      <data key="d0">50672</data>
    </edge>
    <edge source="SAU" target="CAN">
      <data key="d0">448853</data>
    </edge>
    <edge source="SAU" target="LKA">
      <data key="d0">123481</data>
    </edge>
    <edge source="SAU" target="CHN">
      <data key="d0">123690070</data>
    </edge>
    <edge source="SAU" target="DNK">
      <data key="d0">92277</data>
    </edge>
    <edge source="SAU" target="ETH">
      <data key="d0">5419851</data>
    </edge>
    <edge source="SAU" target="FIN">
      <data key="d0">40538</data>
    </edge>
    <edge source="SAU" target="FRA">
      <data key="d0">3867131</data>
    </edge>
    <edge source="SAU" target="PSE">
      <data key="d0">65607</data>
    </edge>
    <edge source="SAU" target="DEU">
      <data key="d0">13097574</data>
    </edge>
    <edge source="SAU" target="GHA">
      <data key="d0">182155</data>
    </edge>
    <edge source="SAU" target="GRC">
      <data key="d0">1085997</data>
    </edge>
    <edge source="SAU" target="HKG">
      <data key="d0">1790881</data>
    </edge>
    <edge source="SAU" target="HUN">
      <data key="d0">32537</data>
    </edge>
    <edge source="SAU" target="IDN">
      <data key="d0">631542</data>
    </edge>
    <edge source="SAU" target="ITA">
      <data key="d0">2543505</data>
    </edge>
    <edge source="SAU" target="CIV">
      <data key="d0">257364</data>
    </edge>
    <edge source="SAU" target="JPN">
      <data key="d0">54673</data>
    </edge>
    <edge source="SAU" target="KAZ">
      <data key="d0">49605</data>
    </edge>
    <edge source="SAU" target="JOR">
      <data key="d0">18142981</data>
    </edge>
    <edge source="SAU" target="KOR">
      <data key="d0">394180</data>
    </edge>
    <edge source="SAU" target="KGZ">
      <data key="d0">83476</data>
    </edge>
    <edge source="SAU" target="LBN">
      <data key="d0">37966164</data>
    </edge>
    <edge source="SAU" target="MYS">
      <data key="d0">586737</data>
    </edge>
    <edge source="SAU" target="MRT">
      <data key="d0">405648</data>
    </edge>
    <edge source="SAU" target="MEX">
      <data key="d0">28270</data>
    </edge>
    <edge source="SAU" target="MAR">
      <data key="d0">1153205</data>
    </edge>
    <edge source="SAU" target="MOZ">
      <data key="d0">226427</data>
    </edge>
    <edge source="SAU" target="OMN">
      <data key="d0">19284718</data>
    </edge>
    <edge source="SAU" target="NLD">
      <data key="d0">2574709</data>
    </edge>
    <edge source="SAU" target="NZL">
      <data key="d0">69875</data>
    </edge>
    <edge source="SAU" target="NER">
      <data key="d0">324038</data>
    </edge>
    <edge source="SAU" target="PAK">
      <data key="d0">1730608</data>
    </edge>
    <edge source="SAU" target="PHL">
      <data key="d0">2613114</data>
    </edge>
    <edge source="SAU" target="POL">
      <data key="d0">655278</data>
    </edge>
    <edge source="SAU" target="SEN">
      <data key="d0">349108</data>
    </edge>
    <edge source="SAU" target="IND">
      <data key="d0">1159606</data>
    </edge>
    <edge source="SAU" target="SGP">
      <data key="d0">923311</data>
    </edge>
    <edge source="SAU" target="VNM">
      <data key="d0">169620</data>
    </edge>
    <edge source="SAU" target="ZAF">
      <data key="d0">704084</data>
    </edge>
    <edge source="SAU" target="ESP">
      <data key="d0">397647</data>
    </edge>
    <edge source="SAU" target="CHE">
      <data key="d0">2831273</data>
    </edge>
    <edge source="SAU" target="THA">
      <data key="d0">11575791</data>
    </edge>
    <edge source="SAU" target="TGO">
      <data key="d0">176021</data>
    </edge>
    <edge source="SAU" target="ARE">
      <data key="d0">259768296</data>
    </edge>
    <edge source="SAU" target="TUN">
      <data key="d0">2136256</data>
    </edge>
    <edge source="SAU" target="TUR">
      <data key="d0">1687136</data>
    </edge>
    <edge source="SAU" target="UGA">
      <data key="d0">189089</data>
    </edge>
    <edge source="SAU" target="UKR">
      <data key="d0">97345</data>
    </edge>
    <edge source="SAU" target="EGY">
      <data key="d0">19916527</data>
    </edge>
    <edge source="SAU" target="GBR">
      <data key="d0">103112929</data>
    </edge>
    <edge source="SAU" target="TZA">
      <data key="d0">264831</data>
    </edge>
    <edge source="SAU" target="USA">
      <data key="d0">4097825</data>
    </edge>
    <edge source="ARE" target="ALB">
      <data key="d0">82736</data>
    </edge>
    <edge source="ARE" target="DZA">
      <data key="d0">7861189</data>
    </edge>
    <edge source="ARE" target="AZE">
      <data key="d0">5432433</data>
    </edge>
    <edge source="ARE" target="ARG">
      <data key="d0">41698</data>
    </edge>
    <edge source="ARE" target="AUS">
      <data key="d0">61360873</data>
    </edge>
    <edge source="ARE" target="AUT">
      <data key="d0">18123897</data>
    </edge>
    <edge source="ARE" target="ARM">
      <data key="d0">1988956</data>
    </edge>
    <edge source="ARE" target="BEL">
      <data key="d0">71883209</data>
    </edge>
    <edge source="ARE" target="BWA">
      <data key="d0">153650</data>
    </edge>
    <edge source="ARE" target="BRA">
      <data key="d0">1557971</data>
    </edge>
    <edge source="ARE" target="BGR">
      <data key="d0">656730</data>
    </edge>
    <edge source="ARE" target="BDI">
      <data key="d0">154473</data>
    </edge>
    <edge source="ARE" target="BLR">
      <data key="d0">38836</data>
    </edge>
    <edge source="ARE" target="KHM">
      <data key="d0">85787</data>
    </edge>
    <edge source="ARE" target="CMR">
      <data key="d0">1988416</data>
    </edge>
    <edge source="ARE" target="CAN">
      <data key="d0">57613333</data>
    </edge>
    <edge source="ARE" target="CAF">
      <data key="d0">1259070</data>
    </edge>
    <edge source="ARE" target="LKA">
      <data key="d0">56687981</data>
    </edge>
    <edge source="ARE" target="CHL">
      <data key="d0">137377</data>
    </edge>
    <edge source="ARE" target="CHN">
      <data key="d0">16568781</data>
    </edge>
    <edge source="ARE" target="COL">
      <data key="d0">127730</data>
    </edge>
    <edge source="ARE" target="CRI">
      <data key="d0">97598</data>
    </edge>
    <edge source="ARE" target="HRV">
      <data key="d0">62098</data>
    </edge>
    <edge source="ARE" target="CZE">
      <data key="d0">1754349</data>
    </edge>
    <edge source="ARE" target="BEN">
      <data key="d0">1441046</data>
    </edge>
    <edge source="ARE" target="DNK">
      <data key="d0">4901351</data>
    </edge>
    <edge source="ARE" target="ECU">
      <data key="d0">87590</data>
    </edge>
    <edge source="ARE" target="ETH">
      <data key="d0">70416603</data>
    </edge>
    <edge source="ARE" target="EST">
      <data key="d0">641984</data>
    </edge>
    <edge source="ARE" target="FIN">
      <data key="d0">128866</data>
    </edge>
    <edge source="ARE" target="FRA">
      <data key="d0">130085992</data>
    </edge>
    <edge source="ARE" target="GEO">
      <data key="d0">2356672</data>
    </edge>
    <edge source="ARE" target="GMB">
      <data key="d0">1796539</data>
    </edge>
    <edge source="ARE" target="DEU">
      <data key="d0">87395035</data>
    </edge>
    <edge source="ARE" target="GHA">
      <data key="d0">11016129</data>
    </edge>
    <edge source="ARE" target="GRC">
      <data key="d0">713029</data>
    </edge>
    <edge source="ARE" target="HND">
      <data key="d0">13836</data>
    </edge>
    <edge source="ARE" target="HKG">
      <data key="d0">749435956</data>
    </edge>
    <edge source="ARE" target="HUN">
      <data key="d0">1138499</data>
    </edge>
    <edge source="ARE" target="IDN">
      <data key="d0">41983141</data>
    </edge>
    <edge source="ARE" target="IRL">
      <data key="d0">445494</data>
    </edge>
    <edge source="ARE" target="ITA">
      <data key="d0">388782142</data>
    </edge>
    <edge source="ARE" target="CIV">
      <data key="d0">1054852</data>
    </edge>
    <edge source="ARE" target="JPN">
      <data key="d0">24380174</data>
    </edge>
    <edge source="ARE" target="KAZ">
      <data key="d0">3336690</data>
    </edge>
    <edge source="ARE" target="JOR">
      <data key="d0">132210855</data>
    </edge>
    <edge source="ARE" target="KOR">
      <data key="d0">12276679</data>
    </edge>
    <edge source="ARE" target="KGZ">
      <data key="d0">1595620</data>
    </edge>
    <edge source="ARE" target="LBN">
      <data key="d0">303651389</data>
    </edge>
    <edge source="ARE" target="LVA">
      <data key="d0">477777</data>
    </edge>
    <edge source="ARE" target="LTU">
      <data key="d0">378071</data>
    </edge>
    <edge source="ARE" target="MDG">
      <data key="d0">1454045</data>
    </edge>
    <edge source="ARE" target="MWI">
      <data key="d0">1117116</data>
    </edge>
    <edge source="ARE" target="MYS">
      <data key="d0">41111759</data>
    </edge>
    <edge source="ARE" target="MRT">
      <data key="d0">885893</data>
    </edge>
    <edge source="ARE" target="MUS">
      <data key="d0">6779027</data>
    </edge>
    <edge source="ARE" target="MEX">
      <data key="d0">231741</data>
    </edge>
    <edge source="ARE" target="MDA">
      <data key="d0">25628</data>
    </edge>
    <edge source="ARE" target="MAR">
      <data key="d0">8100519</data>
    </edge>
    <edge source="ARE" target="MOZ">
      <data key="d0">6073068</data>
    </edge>
    <edge source="ARE" target="OMN">
      <data key="d0">604297685</data>
    </edge>
    <edge source="ARE" target="NAM">
      <data key="d0">27710</data>
    </edge>
    <edge source="ARE" target="NLD">
      <data key="d0">27816692</data>
    </edge>
    <edge source="ARE" target="NZL">
      <data key="d0">1406129</data>
    </edge>
    <edge source="ARE" target="NIC">
      <data key="d0">13975</data>
    </edge>
    <edge source="ARE" target="NER">
      <data key="d0">332828</data>
    </edge>
    <edge source="ARE" target="NOR">
      <data key="d0">2244097</data>
    </edge>
    <edge source="ARE" target="PAK">
      <data key="d0">127186784</data>
    </edge>
    <edge source="ARE" target="PAN">
      <data key="d0">683505</data>
    </edge>
    <edge source="ARE" target="PRY">
      <data key="d0">27682</data>
    </edge>
    <edge source="ARE" target="PER">
      <data key="d0">12108</data>
    </edge>
    <edge source="ARE" target="PHL">
      <data key="d0">50990015</data>
    </edge>
    <edge source="ARE" target="POL">
      <data key="d0">1506594</data>
    </edge>
    <edge source="ARE" target="PRT">
      <data key="d0">477496</data>
    </edge>
    <edge source="ARE" target="ROU">
      <data key="d0">152793</data>
    </edge>
    <edge source="ARE" target="RUS">
      <data key="d0">66248778</data>
    </edge>
    <edge source="ARE" target="SAU">
      <data key="d0">720197292</data>
    </edge>
    <edge source="ARE" target="SEN">
      <data key="d0">21353009</data>
    </edge>
    <edge source="ARE" target="SRB">
      <data key="d0">449338</data>
    </edge>
    <edge source="ARE" target="IND">
      <data key="d0">1905724374</data>
    </edge>
    <edge source="ARE" target="SGP">
      <data key="d0">360616870</data>
    </edge>
    <edge source="ARE" target="SVK">
      <data key="d0">31744</data>
    </edge>
    <edge source="ARE" target="VNM">
      <data key="d0">904194</data>
    </edge>
    <edge source="ARE" target="ZAF">
      <data key="d0">3657353</data>
    </edge>
    <edge source="ARE" target="ZWE">
      <data key="d0">670075</data>
    </edge>
    <edge source="ARE" target="ESP">
      <data key="d0">14962810</data>
    </edge>
    <edge source="ARE" target="SWE">
      <data key="d0">3319533</data>
    </edge>
    <edge source="ARE" target="CHE">
      <data key="d0">573448380</data>
    </edge>
    <edge source="ARE" target="THA">
      <data key="d0">166884524</data>
    </edge>
    <edge source="ARE" target="TGO">
      <data key="d0">894466</data>
    </edge>
    <edge source="ARE" target="TUN">
      <data key="d0">17001166</data>
    </edge>
    <edge source="ARE" target="TUR">
      <data key="d0">507330721</data>
    </edge>
    <edge source="ARE" target="UGA">
      <data key="d0">7421708</data>
    </edge>
    <edge source="ARE" target="UKR">
      <data key="d0">1195172</data>
    </edge>
    <edge source="ARE" target="MKD">
      <data key="d0">54609</data>
    </edge>
    <edge source="ARE" target="EGY">
      <data key="d0">73725698</data>
    </edge>
    <edge source="ARE" target="GBR">
      <data key="d0">268118690</data>
    </edge>
    <edge source="ARE" target="TZA">
      <data key="d0">18094470</data>
    </edge>
    <edge source="ARE" target="USA">
      <data key="d0">504106683</data>
    </edge>
    <edge source="ARE" target="BFA">
      <data key="d0">166647</data>
    </edge>
    <edge source="TUN" target="ALB">
      <data key="d0">59344</data>
    </edge>
    <edge source="TUN" target="DZA">
      <data key="d0">8509183</data>
    </edge>
    <edge source="TUN" target="AZE">
      <data key="d0">431712</data>
    </edge>
    <edge source="TUN" target="AUS">
      <data key="d0">95513</data>
    </edge>
    <edge source="TUN" target="AUT">
      <data key="d0">319037</data>
    </edge>
    <edge source="TUN" target="BEL">
      <data key="d0">2320872</data>
    </edge>
    <edge source="TUN" target="BRA">
      <data key="d0">199528</data>
    </edge>
    <edge source="TUN" target="BGR">
      <data key="d0">46473</data>
    </edge>
    <edge source="TUN" target="CMR">
      <data key="d0">267669</data>
    </edge>
    <edge source="TUN" target="CAN">
      <data key="d0">140015</data>
    </edge>
    <edge source="TUN" target="CAF">
      <data key="d0">25934</data>
    </edge>
    <edge source="TUN" target="CHN">
      <data key="d0">1466651</data>
    </edge>
    <edge source="TUN" target="CZE">
      <data key="d0">120786</data>
    </edge>
    <edge source="TUN" target="BEN">
      <data key="d0">63868</data>
    </edge>
    <edge source="TUN" target="ETH">
      <data key="d0">26470991</data>
    </edge>
    <edge source="TUN" target="EST">
      <data key="d0">17059</data>
    </edge>
    <edge source="TUN" target="FRA">
      <data key="d0">173658133</data>
    </edge>
    <edge source="TUN" target="DEU">
      <data key="d0">55062805</data>
    </edge>
    <edge source="TUN" target="GHA">
      <data key="d0">51747</data>
    </edge>
    <edge source="TUN" target="GRC">
      <data key="d0">282533</data>
    </edge>
    <edge source="TUN" target="HKG">
      <data key="d0">1485985</data>
    </edge>
    <edge source="TUN" target="HUN">
      <data key="d0">1852067</data>
    </edge>
    <edge source="TUN" target="IRL">
      <data key="d0">34844</data>
    </edge>
    <edge source="TUN" target="ITA">
      <data key="d0">46595340</data>
    </edge>
    <edge source="TUN" target="CIV">
      <data key="d0">483737</data>
    </edge>
    <edge source="TUN" target="JPN">
      <data key="d0">89097</data>
    </edge>
    <edge source="TUN" target="JOR">
      <data key="d0">47137</data>
    </edge>
    <edge source="TUN" target="KOR">
      <data key="d0">211590</data>
    </edge>
    <edge source="TUN" target="LBN">
      <data key="d0">28815</data>
    </edge>
    <edge source="TUN" target="MDG">
      <data key="d0">22233</data>
    </edge>
    <edge source="TUN" target="MYS">
      <data key="d0">65791</data>
    </edge>
    <edge source="TUN" target="MRT">
      <data key="d0">592771</data>
    </edge>
    <edge source="TUN" target="MEX">
      <data key="d0">456095</data>
    </edge>
    <edge source="TUN" target="MAR">
      <data key="d0">6663265</data>
    </edge>
    <edge source="TUN" target="OMN">
      <data key="d0">58567</data>
    </edge>
    <edge source="TUN" target="NLD">
      <data key="d0">2458988</data>
    </edge>
    <edge source="TUN" target="NER">
      <data key="d0">112128</data>
    </edge>
    <edge source="TUN" target="NOR">
      <data key="d0">82105</data>
    </edge>
    <edge source="TUN" target="PRY">
      <data key="d0">57507</data>
    </edge>
    <edge source="TUN" target="POL">
      <data key="d0">2161017</data>
    </edge>
    <edge source="TUN" target="PRT">
      <data key="d0">48254</data>
    </edge>
    <edge source="TUN" target="ROU">
      <data key="d0">1820037</data>
    </edge>
    <edge source="TUN" target="RUS">
      <data key="d0">887178</data>
    </edge>
    <edge source="TUN" target="SAU">
      <data key="d0">235258</data>
    </edge>
    <edge source="TUN" target="SEN">
      <data key="d0">1005291</data>
    </edge>
    <edge source="TUN" target="IND">
      <data key="d0">99452</data>
    </edge>
    <edge source="TUN" target="SGP">
      <data key="d0">110697</data>
    </edge>
    <edge source="TUN" target="SVK">
      <data key="d0">50854</data>
    </edge>
    <edge source="TUN" target="SVN">
      <data key="d0">15846</data>
    </edge>
    <edge source="TUN" target="ESP">
      <data key="d0">2758656</data>
    </edge>
    <edge source="TUN" target="CHE">
      <data key="d0">2428659</data>
    </edge>
    <edge source="TUN" target="THA">
      <data key="d0">24817</data>
    </edge>
    <edge source="TUN" target="TGO">
      <data key="d0">63041</data>
    </edge>
    <edge source="TUN" target="ARE">
      <data key="d0">721661</data>
    </edge>
    <edge source="TUN" target="TUR">
      <data key="d0">379572</data>
    </edge>
    <edge source="TUN" target="EGY">
      <data key="d0">276592</data>
    </edge>
    <edge source="TUN" target="GBR">
      <data key="d0">2609090</data>
    </edge>
    <edge source="TUN" target="USA">
      <data key="d0">835297</data>
    </edge>
    <edge source="TUN" target="BFA">
      <data key="d0">21720</data>
    </edge>
    <edge source="EGY" target="ALB">
      <data key="d0">72592</data>
    </edge>
    <edge source="EGY" target="DZA">
      <data key="d0">10393396</data>
    </edge>
    <edge source="EGY" target="ARG">
      <data key="d0">88586</data>
    </edge>
    <edge source="EGY" target="AUS">
      <data key="d0">160063</data>
    </edge>
    <edge source="EGY" target="AUT">
      <data key="d0">1524517</data>
    </edge>
    <edge source="EGY" target="BEL">
      <data key="d0">5138969</data>
    </edge>
    <edge source="EGY" target="BRA">
      <data key="d0">296352</data>
    </edge>
    <edge source="EGY" target="BGR">
      <data key="d0">579590</data>
    </edge>
    <edge source="EGY" target="BDI">
      <data key="d0">48589</data>
    </edge>
    <edge source="EGY" target="CMR">
      <data key="d0">171343</data>
    </edge>
    <edge source="EGY" target="CAN">
      <data key="d0">600926</data>
    </edge>
    <edge source="EGY" target="CAF">
      <data key="d0">86935</data>
    </edge>
    <edge source="EGY" target="LKA">
      <data key="d0">134083</data>
    </edge>
    <edge source="EGY" target="CHL">
      <data key="d0">19414</data>
    </edge>
    <edge source="EGY" target="CHN">
      <data key="d0">1466966</data>
    </edge>
    <edge source="EGY" target="COL">
      <data key="d0">50982</data>
    </edge>
    <edge source="EGY" target="HRV">
      <data key="d0">647090</data>
    </edge>
    <edge source="EGY" target="CZE">
      <data key="d0">121256</data>
    </edge>
    <edge source="EGY" target="DNK">
      <data key="d0">41131</data>
    </edge>
    <edge source="EGY" target="SLV">
      <data key="d0">13791</data>
    </edge>
    <edge source="EGY" target="ETH">
      <data key="d0">1490252</data>
    </edge>
    <edge source="EGY" target="FRA">
      <data key="d0">14429677</data>
    </edge>
    <edge source="EGY" target="GEO">
      <data key="d0">27879</data>
    </edge>
    <edge source="EGY" target="GMB">
      <data key="d0">14058</data>
    </edge>
    <edge source="EGY" target="PSE">
      <data key="d0">2095097</data>
    </edge>
    <edge source="EGY" target="DEU">
      <data key="d0">27044091</data>
    </edge>
    <edge source="EGY" target="GHA">
      <data key="d0">4109382</data>
    </edge>
    <edge source="EGY" target="GRC">
      <data key="d0">2809097</data>
    </edge>
    <edge source="EGY" target="HKG">
      <data key="d0">255245</data>
    </edge>
    <edge source="EGY" target="HUN">
      <data key="d0">242680</data>
    </edge>
    <edge source="EGY" target="IDN">
      <data key="d0">75954</data>
    </edge>
    <edge source="EGY" target="IRL">
      <data key="d0">861536</data>
    </edge>
    <edge source="EGY" target="ISR">
      <data key="d0">1989963</data>
    </edge>
    <edge source="EGY" target="ITA">
      <data key="d0">12860006</data>
    </edge>
    <edge source="EGY" target="CIV">
      <data key="d0">193905</data>
    </edge>
    <edge source="EGY" target="JPN">
      <data key="d0">7425606</data>
    </edge>
    <edge source="EGY" target="JOR">
      <data key="d0">8097219</data>
    </edge>
    <edge source="EGY" target="KOR">
      <data key="d0">40836</data>
    </edge>
    <edge source="EGY" target="LBN">
      <data key="d0">4371780</data>
    </edge>
    <edge source="EGY" target="MWI">
      <data key="d0">16040</data>
    </edge>
    <edge source="EGY" target="MYS">
      <data key="d0">40528</data>
    </edge>
    <edge source="EGY" target="MRT">
      <data key="d0">413880</data>
    </edge>
    <edge source="EGY" target="MUS">
      <data key="d0">201308</data>
    </edge>
    <edge source="EGY" target="MEX">
      <data key="d0">23859</data>
    </edge>
    <edge source="EGY" target="MAR">
      <data key="d0">7676140</data>
    </edge>
    <edge source="EGY" target="OMN">
      <data key="d0">937665</data>
    </edge>
    <edge source="EGY" target="NLD">
      <data key="d0">4492753</data>
    </edge>
    <edge source="EGY" target="NZL">
      <data key="d0">224510</data>
    </edge>
    <edge source="EGY" target="NOR">
      <data key="d0">1007334</data>
    </edge>
    <edge source="EGY" target="PAK">
      <data key="d0">354913</data>
    </edge>
    <edge source="EGY" target="PHL">
      <data key="d0">346497</data>
    </edge>
    <edge source="EGY" target="POL">
      <data key="d0">1299286</data>
    </edge>
    <edge source="EGY" target="PRT">
      <data key="d0">107512</data>
    </edge>
    <edge source="EGY" target="ROU">
      <data key="d0">683544</data>
    </edge>
    <edge source="EGY" target="RUS">
      <data key="d0">773055</data>
    </edge>
    <edge source="EGY" target="SAU">
      <data key="d0">24716970</data>
    </edge>
    <edge source="EGY" target="SEN">
      <data key="d0">712549</data>
    </edge>
    <edge source="EGY" target="IND">
      <data key="d0">661550</data>
    </edge>
    <edge source="EGY" target="SGP">
      <data key="d0">16281</data>
    </edge>
    <edge source="EGY" target="VNM">
      <data key="d0">158666</data>
    </edge>
    <edge source="EGY" target="SVN">
      <data key="d0">15198</data>
    </edge>
    <edge source="EGY" target="ZAF">
      <data key="d0">936778</data>
    </edge>
    <edge source="EGY" target="ZWE">
      <data key="d0">243947</data>
    </edge>
    <edge source="EGY" target="ESP">
      <data key="d0">8109165</data>
    </edge>
    <edge source="EGY" target="SWE">
      <data key="d0">214080</data>
    </edge>
    <edge source="EGY" target="CHE">
      <data key="d0">166846</data>
    </edge>
    <edge source="EGY" target="THA">
      <data key="d0">14764</data>
    </edge>
    <edge source="EGY" target="TGO">
      <data key="d0">12003</data>
    </edge>
    <edge source="EGY" target="ARE">
      <data key="d0">12473896</data>
    </edge>
    <edge source="EGY" target="TUN">
      <data key="d0">2870307</data>
    </edge>
    <edge source="EGY" target="TUR">
      <data key="d0">3457026</data>
    </edge>
    <edge source="EGY" target="UGA">
      <data key="d0">1519267</data>
    </edge>
    <edge source="EGY" target="UKR">
      <data key="d0">464631</data>
    </edge>
    <edge source="EGY" target="GBR">
      <data key="d0">15097913</data>
    </edge>
    <edge source="EGY" target="TZA">
      <data key="d0">478955</data>
    </edge>
    <edge source="EGY" target="USA">
      <data key="d0">12096184</data>
    </edge>
    <edge source="AZE" target="AUS">
      <data key="d0">25315</data>
    </edge>
    <edge source="AZE" target="AUT">
      <data key="d0">10716</data>
    </edge>
    <edge source="AZE" target="FRA">
      <data key="d0">23321</data>
    </edge>
    <edge source="AZE" target="GEO">
      <data key="d0">212989</data>
    </edge>
    <edge source="AZE" target="DEU">
      <data key="d0">11219</data>
    </edge>
    <edge source="AZE" target="ISR">
      <data key="d0">50443</data>
    </edge>
    <edge source="AZE" target="ITA">
      <data key="d0">18374</data>
    </edge>
    <edge source="AZE" target="KAZ">
      <data key="d0">539208</data>
    </edge>
    <edge source="AZE" target="MDA">
      <data key="d0">418495</data>
    </edge>
    <edge source="AZE" target="NLD">
      <data key="d0">18558</data>
    </edge>
    <edge source="AZE" target="NOR">
      <data key="d0">414248</data>
    </edge>
    <edge source="AZE" target="RUS">
      <data key="d0">1018800</data>
    </edge>
    <edge source="AZE" target="SGP">
      <data key="d0">50389</data>
    </edge>
    <edge source="AZE" target="ARE">
      <data key="d0">19339</data>
    </edge>
    <edge source="AZE" target="TUR">
      <data key="d0">110855</data>
    </edge>
    <edge source="AZE" target="UKR">
      <data key="d0">94266</data>
    </edge>
    <edge source="AZE" target="GBR">
      <data key="d0">76287</data>
    </edge>
    <edge source="AZE" target="USA">
      <data key="d0">404237</data>
    </edge>
    <edge source="AUS" target="DZA">
      <data key="d0">67392</data>
    </edge>
    <edge source="AUS" target="AZE">
      <data key="d0">146489</data>
    </edge>
    <edge source="AUS" target="ARG">
      <data key="d0">721943</data>
    </edge>
    <edge source="AUS" target="AUT">
      <data key="d0">3004286</data>
    </edge>
    <edge source="AUS" target="ARM">
      <data key="d0">17486</data>
    </edge>
    <edge source="AUS" target="BEL">
      <data key="d0">7355966</data>
    </edge>
    <edge source="AUS" target="BOL">
      <data key="d0">21795</data>
    </edge>
    <edge source="AUS" target="BRA">
      <data key="d0">2223209</data>
    </edge>
    <edge source="AUS" target="KHM">
      <data key="d0">171970</data>
    </edge>
    <edge source="AUS" target="CAN">
      <data key="d0">53438448</data>
    </edge>
    <edge source="AUS" target="CAF">
      <data key="d0">10631</data>
    </edge>
    <edge source="AUS" target="LKA">
      <data key="d0">1453489</data>
    </edge>
    <edge source="AUS" target="CHL">
      <data key="d0">2023350</data>
    </edge>
    <edge source="AUS" target="CHN">
      <data key="d0">91587961</data>
    </edge>
    <edge source="AUS" target="COL">
      <data key="d0">558256</data>
    </edge>
    <edge source="AUS" target="CRI">
      <data key="d0">49242</data>
    </edge>
    <edge source="AUS" target="HRV">
      <data key="d0">33982</data>
    </edge>
    <edge source="AUS" target="CZE">
      <data key="d0">1083985</data>
    </edge>
    <edge source="AUS" target="DNK">
      <data key="d0">27061205</data>
    </edge>
    <edge source="AUS" target="EST">
      <data key="d0">47898</data>
    </edge>
    <edge source="AUS" target="FIN">
      <data key="d0">878616</data>
    </edge>
    <edge source="AUS" target="FRA">
      <data key="d0">12001471</data>
    </edge>
    <edge source="AUS" target="DEU">
      <data key="d0">48349613</data>
    </edge>
    <edge source="AUS" target="GHA">
      <data key="d0">473140</data>
    </edge>
    <edge source="AUS" target="GRC">
      <data key="d0">486153</data>
    </edge>
    <edge source="AUS" target="GTM">
      <data key="d0">42139</data>
    </edge>
    <edge source="AUS" target="HKG">
      <data key="d0">65146573</data>
    </edge>
    <edge source="AUS" target="HUN">
      <data key="d0">75125</data>
    </edge>
    <edge source="AUS" target="IDN">
      <data key="d0">7139916</data>
    </edge>
    <edge source="AUS" target="IRL">
      <data key="d0">1817804</data>
    </edge>
    <edge source="AUS" target="ISR">
      <data key="d0">2369421</data>
    </edge>
    <edge source="AUS" target="ITA">
      <data key="d0">5694160</data>
    </edge>
    <edge source="AUS" target="CIV">
      <data key="d0">369996</data>
    </edge>
    <edge source="AUS" target="JAM">
      <data key="d0">141421</data>
    </edge>
    <edge source="AUS" target="JPN">
      <data key="d0">39072827</data>
    </edge>
    <edge source="AUS" target="KAZ">
      <data key="d0">454240</data>
    </edge>
    <edge source="AUS" target="JOR">
      <data key="d0">173815</data>
    </edge>
    <edge source="AUS" target="KOR">
      <data key="d0">37535098</data>
    </edge>
    <edge source="AUS" target="KGZ">
      <data key="d0">11370</data>
    </edge>
    <edge source="AUS" target="LBN">
      <data key="d0">451287</data>
    </edge>
    <edge source="AUS" target="LVA">
      <data key="d0">120360</data>
    </edge>
    <edge source="AUS" target="LTU">
      <data key="d0">129247</data>
    </edge>
    <edge source="AUS" target="MDG">
      <data key="d0">10164</data>
    </edge>
    <edge source="AUS" target="MYS">
      <data key="d0">42906393</data>
    </edge>
    <edge source="AUS" target="MRT">
      <data key="d0">21679</data>
    </edge>
    <edge source="AUS" target="MUS">
      <data key="d0">198882</data>
    </edge>
    <edge source="AUS" target="MEX">
      <data key="d0">1865274</data>
    </edge>
    <edge source="AUS" target="MAR">
      <data key="d0">128907</data>
    </edge>
    <edge source="AUS" target="OMN">
      <data key="d0">439688</data>
    </edge>
    <edge source="AUS" target="NAM">
      <data key="d0">61757</data>
    </edge>
    <edge source="AUS" target="NLD">
      <data key="d0">40295348</data>
    </edge>
    <edge source="AUS" target="NZL">
      <data key="d0">511095755</data>
    </edge>
    <edge source="AUS" target="NOR">
      <data key="d0">330802</data>
    </edge>
    <edge source="AUS" target="PAK">
      <data key="d0">348319</data>
    </edge>
    <edge source="AUS" target="PAN">
      <data key="d0">20529441</data>
    </edge>
    <edge source="AUS" target="PER">
      <data key="d0">323695</data>
    </edge>
    <edge source="AUS" target="PHL">
      <data key="d0">23127194</data>
    </edge>
    <edge source="AUS" target="POL">
      <data key="d0">3443325</data>
    </edge>
    <edge source="AUS" target="PRT">
      <data key="d0">261009</data>
    </edge>
    <edge source="AUS" target="ROU">
      <data key="d0">103731</data>
    </edge>
    <edge source="AUS" target="RUS">
      <data key="d0">1521334</data>
    </edge>
    <edge source="AUS" target="SAU">
      <data key="d0">871770</data>
    </edge>
    <edge source="AUS" target="SEN">
      <data key="d0">373602</data>
    </edge>
    <edge source="AUS" target="IND">
      <data key="d0">35486930</data>
    </edge>
    <edge source="AUS" target="SGP">
      <data key="d0">96307443</data>
    </edge>
    <edge source="AUS" target="SVK">
      <data key="d0">30775</data>
    </edge>
    <edge source="AUS" target="VNM">
      <data key="d0">7215689</data>
    </edge>
    <edge source="AUS" target="SVN">
      <data key="d0">230110</data>
    </edge>
    <edge source="AUS" target="ZAF">
      <data key="d0">14885891</data>
    </edge>
    <edge source="AUS" target="ZWE">
      <data key="d0">41856</data>
    </edge>
    <edge source="AUS" target="ESP">
      <data key="d0">8002881</data>
    </edge>
    <edge source="AUS" target="SWE">
      <data key="d0">1821190</data>
    </edge>
    <edge source="AUS" target="CHE">
      <data key="d0">29724315</data>
    </edge>
    <edge source="AUS" target="THA">
      <data key="d0">22517513</data>
    </edge>
    <edge source="AUS" target="ARE">
      <data key="d0">15090913</data>
    </edge>
    <edge source="AUS" target="TUN">
      <data key="d0">41079</data>
    </edge>
    <edge source="AUS" target="TUR">
      <data key="d0">808883</data>
    </edge>
    <edge source="AUS" target="UKR">
      <data key="d0">108590</data>
    </edge>
    <edge source="AUS" target="MKD">
      <data key="d0">78668</data>
    </edge>
    <edge source="AUS" target="EGY">
      <data key="d0">410666</data>
    </edge>
    <edge source="AUS" target="GBR">
      <data key="d0">255258846</data>
    </edge>
    <edge source="AUS" target="TZA">
      <data key="d0">361337</data>
    </edge>
    <edge source="AUS" target="USA">
      <data key="d0">474163055</data>
    </edge>
    <edge source="AUS" target="BFA">
      <data key="d0">75077</data>
    </edge>
    <edge source="AUS" target="URY">
      <data key="d0">219124</data>
    </edge>
    <edge source="GEO" target="AZE">
      <data key="d0">2956394</data>
    </edge>
    <edge source="GEO" target="AUT">
      <data key="d0">95922</data>
    </edge>
    <edge source="GEO" target="ARM">
      <data key="d0">2741130</data>
    </edge>
    <edge source="GEO" target="BGR">
      <data key="d0">2402521</data>
    </edge>
    <edge source="GEO" target="COL">
      <data key="d0">23030</data>
    </edge>
    <edge source="GEO" target="CZE">
      <data key="d0">50999</data>
    </edge>
    <edge source="GEO" target="FRA">
      <data key="d0">526915</data>
    </edge>
    <edge source="GEO" target="DEU">
      <data key="d0">523365</data>
    </edge>
    <edge source="GEO" target="GRC">
      <data key="d0">13337</data>
    </edge>
    <edge source="GEO" target="HKG">
      <data key="d0">335196</data>
    </edge>
    <edge source="GEO" target="ISR">
      <data key="d0">190218</data>
    </edge>
    <edge source="GEO" target="KAZ">
      <data key="d0">253131</data>
    </edge>
    <edge source="GEO" target="LVA">
      <data key="d0">67865</data>
    </edge>
    <edge source="GEO" target="LTU">
      <data key="d0">504398</data>
    </edge>
    <edge source="GEO" target="NLD">
      <data key="d0">165131</data>
    </edge>
    <edge source="GEO" target="ROU">
      <data key="d0">88232</data>
    </edge>
    <edge source="GEO" target="RUS">
      <data key="d0">387552</data>
    </edge>
    <edge source="GEO" target="SRB">
      <data key="d0">10604</data>
    </edge>
    <edge source="GEO" target="SWE">
      <data key="d0">16100</data>
    </edge>
    <edge source="GEO" target="CHE">
      <data key="d0">526659</data>
    </edge>
    <edge source="GEO" target="ARE">
      <data key="d0">79723</data>
    </edge>
    <edge source="GEO" target="TUR">
      <data key="d0">380590</data>
    </edge>
    <edge source="GEO" target="UGA">
      <data key="d0">14500</data>
    </edge>
    <edge source="GEO" target="UKR">
      <data key="d0">77974</data>
    </edge>
    <edge source="GEO" target="GBR">
      <data key="d0">2624208</data>
    </edge>
    <edge source="GEO" target="USA">
      <data key="d0">51345</data>
    </edge>
    <edge source="ISR" target="ALB">
      <data key="d0">129000</data>
    </edge>
    <edge source="ISR" target="AZE">
      <data key="d0">4961000</data>
    </edge>
    <edge source="ISR" target="ARG">
      <data key="d0">3953000</data>
    </edge>
    <edge source="ISR" target="AUS">
      <data key="d0">24390000</data>
    </edge>
    <edge source="ISR" target="AUT">
      <data key="d0">4046000</data>
    </edge>
    <edge source="ISR" target="ARM">
      <data key="d0">241000</data>
    </edge>
    <edge source="ISR" target="BEL">
      <data key="d0">76888000</data>
    </edge>
    <edge source="ISR" target="BOL">
      <data key="d0">172000</data>
    </edge>
    <edge source="ISR" target="BWA">
      <data key="d0">14000</data>
    </edge>
    <edge source="ISR" target="BRA">
      <data key="d0">7244000</data>
    </edge>
    <edge source="ISR" target="BGR">
      <data key="d0">682000</data>
    </edge>
    <edge source="ISR" target="BLR">
      <data key="d0">423000</data>
    </edge>
    <edge source="ISR" target="KHM">
      <data key="d0">56000</data>
    </edge>
    <edge source="ISR" target="CMR">
      <data key="d0">497000</data>
    </edge>
    <edge source="ISR" target="CAN">
      <data key="d0">42490000</data>
    </edge>
    <edge source="ISR" target="LKA">
      <data key="d0">39000</data>
    </edge>
    <edge source="ISR" target="CHL">
      <data key="d0">5882000</data>
    </edge>
    <edge source="ISR" target="CHN">
      <data key="d0">24795000</data>
    </edge>
    <edge source="ISR" target="COL">
      <data key="d0">5879000</data>
    </edge>
    <edge source="ISR" target="CRI">
      <data key="d0">9143000</data>
    </edge>
    <edge source="ISR" target="HRV">
      <data key="d0">2542000</data>
    </edge>
    <edge source="ISR" target="CZE">
      <data key="d0">6529000</data>
    </edge>
    <edge source="ISR" target="BEN">
      <data key="d0">11000</data>
    </edge>
    <edge source="ISR" target="DNK">
      <data key="d0">6598000</data>
    </edge>
    <edge source="ISR" target="ECU">
      <data key="d0">633000</data>
    </edge>
    <edge source="ISR" target="SLV">
      <data key="d0">385000</data>
    </edge>
    <edge source="ISR" target="ETH">
      <data key="d0">782000</data>
    </edge>
    <edge source="ISR" target="EST">
      <data key="d0">325000</data>
    </edge>
    <edge source="ISR" target="FIN">
      <data key="d0">2339000</data>
    </edge>
    <edge source="ISR" target="FRA">
      <data key="d0">66869000</data>
    </edge>
    <edge source="ISR" target="GEO">
      <data key="d0">547000</data>
    </edge>
    <edge source="ISR" target="DEU">
      <data key="d0">88303000</data>
    </edge>
    <edge source="ISR" target="GHA">
      <data key="d0">1345000</data>
    </edge>
    <edge source="ISR" target="GRC">
      <data key="d0">19967000</data>
    </edge>
    <edge source="ISR" target="GTM">
      <data key="d0">2001000</data>
    </edge>
    <edge source="ISR" target="HND">
      <data key="d0">1938000</data>
    </edge>
    <edge source="ISR" target="HKG">
      <data key="d0">83835000</data>
    </edge>
    <edge source="ISR" target="HUN">
      <data key="d0">6010000</data>
    </edge>
    <edge source="ISR" target="IDN">
      <data key="d0">115000</data>
    </edge>
    <edge source="ISR" target="IRL">
      <data key="d0">4887000</data>
    </edge>
    <edge source="ISR" target="ITA">
      <data key="d0">48521000</data>
    </edge>
    <edge source="ISR" target="CIV">
      <data key="d0">1065000</data>
    </edge>
    <edge source="ISR" target="JAM">
      <data key="d0">414000</data>
    </edge>
    <edge source="ISR" target="JPN">
      <data key="d0">9526000</data>
    </edge>
    <edge source="ISR" target="KAZ">
      <data key="d0">3682000</data>
    </edge>
    <edge source="ISR" target="JOR">
      <data key="d0">6657000</data>
    </edge>
    <edge source="ISR" target="KOR">
      <data key="d0">8604000</data>
    </edge>
    <edge source="ISR" target="LVA">
      <data key="d0">445000</data>
    </edge>
    <edge source="ISR" target="LTU">
      <data key="d0">1171000</data>
    </edge>
    <edge source="ISR" target="MDG">
      <data key="d0">14000</data>
    </edge>
    <edge source="ISR" target="MYS">
      <data key="d0">65000</data>
    </edge>
    <edge source="ISR" target="MUS">
      <data key="d0">125000</data>
    </edge>
    <edge source="ISR" target="MEX">
      <data key="d0">32396000</data>
    </edge>
    <edge source="ISR" target="MDA">
      <data key="d0">403000</data>
    </edge>
    <edge source="ISR" target="NAM">
      <data key="d0">211000</data>
    </edge>
    <edge source="ISR" target="NLD">
      <data key="d0">68134000</data>
    </edge>
    <edge source="ISR" target="NZL">
      <data key="d0">3984000</data>
    </edge>
    <edge source="ISR" target="NIC">
      <data key="d0">37000</data>
    </edge>
    <edge source="ISR" target="NER">
      <data key="d0">11000</data>
    </edge>
    <edge source="ISR" target="NOR">
      <data key="d0">5451000</data>
    </edge>
    <edge source="ISR" target="PAN">
      <data key="d0">1349000</data>
    </edge>
    <edge source="ISR" target="PRY">
      <data key="d0">187000</data>
    </edge>
    <edge source="ISR" target="PER">
      <data key="d0">8469000</data>
    </edge>
    <edge source="ISR" target="PHL">
      <data key="d0">4416000</data>
    </edge>
    <edge source="ISR" target="POL">
      <data key="d0">15680000</data>
    </edge>
    <edge source="ISR" target="PRT">
      <data key="d0">2037000</data>
    </edge>
    <edge source="ISR" target="ROU">
      <data key="d0">5294000</data>
    </edge>
    <edge source="ISR" target="RUS">
      <data key="d0">24771000</data>
    </edge>
    <edge source="ISR" target="SEN">
      <data key="d0">88000</data>
    </edge>
    <edge source="ISR" target="SRB">
      <data key="d0">2775000</data>
    </edge>
    <edge source="ISR" target="IND">
      <data key="d0">15398000</data>
    </edge>
    <edge source="ISR" target="SGP">
      <data key="d0">4343000</data>
    </edge>
    <edge source="ISR" target="SVK">
      <data key="d0">1339000</data>
    </edge>
    <edge source="ISR" target="VNM">
      <data key="d0">4191000</data>
    </edge>
    <edge source="ISR" target="SVN">
      <data key="d0">8500000</data>
    </edge>
    <edge source="ISR" target="ZAF">
      <data key="d0">14744000</data>
    </edge>
    <edge source="ISR" target="ZWE">
      <data key="d0">291000</data>
    </edge>
    <edge source="ISR" target="ESP">
      <data key="d0">89542000</data>
    </edge>
    <edge source="ISR" target="SWE">
      <data key="d0">10430000</data>
    </edge>
    <edge source="ISR" target="CHE">
      <data key="d0">57113000</data>
    </edge>
    <edge source="ISR" target="THA">
      <data key="d0">1702000</data>
    </edge>
    <edge source="ISR" target="TGO">
      <data key="d0">52000</data>
    </edge>
    <edge source="ISR" target="TUR">
      <data key="d0">11067000</data>
    </edge>
    <edge source="ISR" target="UGA">
      <data key="d0">124000</data>
    </edge>
    <edge source="ISR" target="UKR">
      <data key="d0">3913000</data>
    </edge>
    <edge source="ISR" target="MKD">
      <data key="d0">37000</data>
    </edge>
    <edge source="ISR" target="EGY">
      <data key="d0">6015000</data>
    </edge>
    <edge source="ISR" target="GBR">
      <data key="d0">133643000</data>
    </edge>
    <edge source="ISR" target="TZA">
      <data key="d0">69000</data>
    </edge>
    <edge source="ISR" target="USA">
      <data key="d0">674235000</data>
    </edge>
    <edge source="ISR" target="URY">
      <data key="d0">483000</data>
    </edge>
    <edge source="KAZ" target="AZE">
      <data key="d0">773918</data>
    </edge>
    <edge source="KAZ" target="AUT">
      <data key="d0">25009</data>
    </edge>
    <edge source="KAZ" target="BEL">
      <data key="d0">42505</data>
    </edge>
    <edge source="KAZ" target="BLR">
      <data key="d0">61432</data>
    </edge>
    <edge source="KAZ" target="CHN">
      <data key="d0">451226</data>
    </edge>
    <edge source="KAZ" target="FRA">
      <data key="d0">430384</data>
    </edge>
    <edge source="KAZ" target="GEO">
      <data key="d0">351298</data>
    </edge>
    <edge source="KAZ" target="DEU">
      <data key="d0">194197</data>
    </edge>
    <edge source="KAZ" target="HKG">
      <data key="d0">17566</data>
    </edge>
    <edge source="KAZ" target="HUN">
      <data key="d0">70799</data>
    </edge>
    <edge source="KAZ" target="ITA">
      <data key="d0">25973</data>
    </edge>
    <edge source="KAZ" target="JPN">
      <data key="d0">18165</data>
    </edge>
    <edge source="KAZ" target="KOR">
      <data key="d0">52977</data>
    </edge>
    <edge source="KAZ" target="KGZ">
      <data key="d0">5551208</data>
    </edge>
    <edge source="KAZ" target="LVA">
      <data key="d0">130668</data>
    </edge>
    <edge source="KAZ" target="LTU">
      <data key="d0">12820</data>
    </edge>
    <edge source="KAZ" target="MDA">
      <data key="d0">34226</data>
    </edge>
    <edge source="KAZ" target="NLD">
      <data key="d0">1092058</data>
    </edge>
    <edge source="KAZ" target="NOR">
      <data key="d0">19894</data>
    </edge>
    <edge source="KAZ" target="PRT">
      <data key="d0">10307</data>
    </edge>
    <edge source="KAZ" target="RUS">
      <data key="d0">10670002</data>
    </edge>
    <edge source="KAZ" target="SAU">
      <data key="d0">14703</data>
    </edge>
    <edge source="KAZ" target="SVK">
      <data key="d0">144799</data>
    </edge>
    <edge source="KAZ" target="ESP">
      <data key="d0">22632</data>
    </edge>
    <edge source="KAZ" target="SWE">
      <data key="d0">89318</data>
    </edge>
    <edge source="KAZ" target="CHE">
      <data key="d0">43005763</data>
    </edge>
    <edge source="KAZ" target="ARE">
      <data key="d0">60774</data>
    </edge>
    <edge source="KAZ" target="TUR">
      <data key="d0">369073</data>
    </edge>
    <edge source="KAZ" target="UKR">
      <data key="d0">158779</data>
    </edge>
    <edge source="KAZ" target="GBR">
      <data key="d0">190822</data>
    </edge>
    <edge source="KAZ" target="USA">
      <data key="d0">220907254</data>
    </edge>
    <edge source="MDA" target="AZE">
      <data key="d0">225567</data>
    </edge>
    <edge source="MDA" target="AUT">
      <data key="d0">159690</data>
    </edge>
    <edge source="MDA" target="ARM">
      <data key="d0">93649</data>
    </edge>
    <edge source="MDA" target="BEL">
      <data key="d0">150535</data>
    </edge>
    <edge source="MDA" target="BGR">
      <data key="d0">197203</data>
    </edge>
    <edge source="MDA" target="BLR">
      <data key="d0">880963</data>
    </edge>
    <edge source="MDA" target="CAN">
      <data key="d0">28926</data>
    </edge>
    <edge source="MDA" target="CHN">
      <data key="d0">85000</data>
    </edge>
    <edge source="MDA" target="CZE">
      <data key="d0">127426</data>
    </edge>
    <edge source="MDA" target="FRA">
      <data key="d0">843170</data>
    </edge>
    <edge source="MDA" target="GEO">
      <data key="d0">830198</data>
    </edge>
    <edge source="MDA" target="DEU">
      <data key="d0">665572</data>
    </edge>
    <edge source="MDA" target="GRC">
      <data key="d0">20972</data>
    </edge>
    <edge source="MDA" target="HUN">
      <data key="d0">145428</data>
    </edge>
    <edge source="MDA" target="IRL">
      <data key="d0">15003</data>
    </edge>
    <edge source="MDA" target="ISR">
      <data key="d0">33673</data>
    </edge>
    <edge source="MDA" target="ITA">
      <data key="d0">2913203</data>
    </edge>
    <edge source="MDA" target="JPN">
      <data key="d0">13382</data>
    </edge>
    <edge source="MDA" target="KAZ">
      <data key="d0">331223</data>
    </edge>
    <edge source="MDA" target="KGZ">
      <data key="d0">56510</data>
    </edge>
    <edge source="MDA" target="LTU">
      <data key="d0">159276</data>
    </edge>
    <edge source="MDA" target="OMN">
      <data key="d0">215372</data>
    </edge>
    <edge source="MDA" target="NLD">
      <data key="d0">318423</data>
    </edge>
    <edge source="MDA" target="NOR">
      <data key="d0">11134</data>
    </edge>
    <edge source="MDA" target="POL">
      <data key="d0">317070</data>
    </edge>
    <edge source="MDA" target="ROU">
      <data key="d0">6599568</data>
    </edge>
    <edge source="MDA" target="RUS">
      <data key="d0">5883365</data>
    </edge>
    <edge source="MDA" target="SAU">
      <data key="d0">1647166</data>
    </edge>
    <edge source="MDA" target="IND">
      <data key="d0">11239</data>
    </edge>
    <edge source="MDA" target="SGP">
      <data key="d0">37618</data>
    </edge>
    <edge source="MDA" target="ESP">
      <data key="d0">105889</data>
    </edge>
    <edge source="MDA" target="CHE">
      <data key="d0">2025099</data>
    </edge>
    <edge source="MDA" target="ARE">
      <data key="d0">84153</data>
    </edge>
    <edge source="MDA" target="TUN">
      <data key="d0">50784</data>
    </edge>
    <edge source="MDA" target="TUR">
      <data key="d0">57058</data>
    </edge>
    <edge source="MDA" target="UKR">
      <data key="d0">1024278</data>
    </edge>
    <edge source="MDA" target="MKD">
      <data key="d0">47197</data>
    </edge>
    <edge source="MDA" target="EGY">
      <data key="d0">36708</data>
    </edge>
    <edge source="MDA" target="GBR">
      <data key="d0">546542</data>
    </edge>
    <edge source="MDA" target="USA">
      <data key="d0">853527</data>
    </edge>
    <edge source="NLD" target="ALB">
      <data key="d0">1117725</data>
    </edge>
    <edge source="NLD" target="DZA">
      <data key="d0">9903034</data>
    </edge>
    <edge source="NLD" target="AZE">
      <data key="d0">1644642</data>
    </edge>
    <edge source="NLD" target="ARG">
      <data key="d0">35975935</data>
    </edge>
    <edge source="NLD" target="AUS">
      <data key="d0">171485431</data>
    </edge>
    <edge source="NLD" target="AUT">
      <data key="d0">300938272</data>
    </edge>
    <edge source="NLD" target="ARM">
      <data key="d0">2115031</data>
    </edge>
    <edge source="NLD" target="BEL">
      <data key="d0">2198704384</data>
    </edge>
    <edge source="NLD" target="BOL">
      <data key="d0">812099</data>
    </edge>
    <edge source="NLD" target="BWA">
      <data key="d0">16317</data>
    </edge>
    <edge source="NLD" target="BRA">
      <data key="d0">86010942</data>
    </edge>
    <edge source="NLD" target="BGR">
      <data key="d0">28934784</data>
    </edge>
    <edge source="NLD" target="BDI">
      <data key="d0">47414</data>
    </edge>
    <edge source="NLD" target="BLR">
      <data key="d0">3249208</data>
    </edge>
    <edge source="NLD" target="KHM">
      <data key="d0">78495</data>
    </edge>
    <edge source="NLD" target="CMR">
      <data key="d0">620308</data>
    </edge>
    <edge source="NLD" target="CAN">
      <data key="d0">85696064</data>
    </edge>
    <edge source="NLD" target="CAF">
      <data key="d0">39115</data>
    </edge>
    <edge source="NLD" target="LKA">
      <data key="d0">7737357</data>
    </edge>
    <edge source="NLD" target="CHL">
      <data key="d0">50461824</data>
    </edge>
    <edge source="NLD" target="CHN">
      <data key="d0">362964939</data>
    </edge>
    <edge source="NLD" target="COL">
      <data key="d0">24444269</data>
    </edge>
    <edge source="NLD" target="CRI">
      <data key="d0">8833196</data>
    </edge>
    <edge source="NLD" target="HRV">
      <data key="d0">25072963</data>
    </edge>
    <edge source="NLD" target="CZE">
      <data key="d0">283821297</data>
    </edge>
    <edge source="NLD" target="BEN">
      <data key="d0">122207</data>
    </edge>
    <edge source="NLD" target="DNK">
      <data key="d0">293758836</data>
    </edge>
    <edge source="NLD" target="ECU">
      <data key="d0">4680830</data>
    </edge>
    <edge source="NLD" target="SLV">
      <data key="d0">736016</data>
    </edge>
    <edge source="NLD" target="ETH">
      <data key="d0">2966034</data>
    </edge>
    <edge source="NLD" target="EST">
      <data key="d0">20227722</data>
    </edge>
    <edge source="NLD" target="FIN">
      <data key="d0">139992108</data>
    </edge>
    <edge source="NLD" target="FRA">
      <data key="d0">2145063702</data>
    </edge>
    <edge source="NLD" target="GEO">
      <data key="d0">8798188</data>
    </edge>
    <edge source="NLD" target="GMB">
      <data key="d0">336069</data>
    </edge>
    <edge source="NLD" target="PSE">
      <data key="d0">372602</data>
    </edge>
    <edge source="NLD" target="DEU">
      <data key="d0">4701239193</data>
    </edge>
    <edge source="NLD" target="GHA">
      <data key="d0">2775693</data>
    </edge>
    <edge source="NLD" target="GRC">
      <data key="d0">83360175</data>
    </edge>
    <edge source="NLD" target="GTM">
      <data key="d0">1124369</data>
    </edge>
    <edge source="NLD" target="HND">
      <data key="d0">1165740</data>
    </edge>
    <edge source="NLD" target="HKG">
      <data key="d0">102628644</data>
    </edge>
    <edge source="NLD" target="HUN">
      <data key="d0">82407156</data>
    </edge>
    <edge source="NLD" target="IDN">
      <data key="d0">27331243</data>
    </edge>
    <edge source="NLD" target="IRL">
      <data key="d0">179669218</data>
    </edge>
    <edge source="NLD" target="ISR">
      <data key="d0">156224952</data>
    </edge>
    <edge source="NLD" target="ITA">
      <data key="d0">824571043</data>
    </edge>
    <edge source="NLD" target="CIV">
      <data key="d0">735297</data>
    </edge>
    <edge source="NLD" target="JAM">
      <data key="d0">249610</data>
    </edge>
    <edge source="NLD" target="JPN">
      <data key="d0">161430845</data>
    </edge>
    <edge source="NLD" target="KAZ">
      <data key="d0">16366218</data>
    </edge>
    <edge source="NLD" target="JOR">
      <data key="d0">25851283</data>
    </edge>
    <edge source="NLD" target="KOR">
      <data key="d0">197309655</data>
    </edge>
    <edge source="NLD" target="KGZ">
      <data key="d0">177947</data>
    </edge>
    <edge source="NLD" target="LBN">
      <data key="d0">25047568</data>
    </edge>
    <edge source="NLD" target="LVA">
      <data key="d0">23282422</data>
    </edge>
    <edge source="NLD" target="LTU">
      <data key="d0">32663275</data>
    </edge>
    <edge source="NLD" target="MDG">
      <data key="d0">130893</data>
    </edge>
    <edge source="NLD" target="MYS">
      <data key="d0">35014945</data>
    </edge>
    <edge source="NLD" target="MRT">
      <data key="d0">209697</data>
    </edge>
    <edge source="NLD" target="MUS">
      <data key="d0">2723508</data>
    </edge>
    <edge source="NLD" target="MEX">
      <data key="d0">45595187</data>
    </edge>
    <edge source="NLD" target="MDA">
      <data key="d0">1042694</data>
    </edge>
    <edge source="NLD" target="MAR">
      <data key="d0">15003842</data>
    </edge>
    <edge source="NLD" target="MOZ">
      <data key="d0">284241</data>
    </edge>
    <edge source="NLD" target="OMN">
      <data key="d0">23724601</data>
    </edge>
    <edge source="NLD" target="NAM">
      <data key="d0">380490</data>
    </edge>
    <edge source="NLD" target="NZL">
      <data key="d0">12958649</data>
    </edge>
    <edge source="NLD" target="NIC">
      <data key="d0">1664023</data>
    </edge>
    <edge source="NLD" target="NER">
      <data key="d0">30511</data>
    </edge>
    <edge source="NLD" target="NOR">
      <data key="d0">177793504</data>
    </edge>
    <edge source="NLD" target="PAK">
      <data key="d0">28764756</data>
    </edge>
    <edge source="NLD" target="PAN">
      <data key="d0">3629901</data>
    </edge>
    <edge source="NLD" target="PRY">
      <data key="d0">535555</data>
    </edge>
    <edge source="NLD" target="PER">
      <data key="d0">6938637</data>
    </edge>
    <edge source="NLD" target="PHL">
      <data key="d0">9852491</data>
    </edge>
    <edge source="NLD" target="POL">
      <data key="d0">460852515</data>
    </edge>
    <edge source="NLD" target="PRT">
      <data key="d0">129872654</data>
    </edge>
    <edge source="NLD" target="ROU">
      <data key="d0">76398152</data>
    </edge>
    <edge source="NLD" target="RUS">
      <data key="d0">186491980</data>
    </edge>
    <edge source="NLD" target="SAU">
      <data key="d0">139561645</data>
    </edge>
    <edge source="NLD" target="SEN">
      <data key="d0">943248</data>
    </edge>
    <edge source="NLD" target="SRB">
      <data key="d0">21016390</data>
    </edge>
    <edge source="NLD" target="IND">
      <data key="d0">116742361</data>
    </edge>
    <edge source="NLD" target="SGP">
      <data key="d0">63562551</data>
    </edge>
    <edge source="NLD" target="SVK">
      <data key="d0">77238692</data>
    </edge>
    <edge source="NLD" target="VNM">
      <data key="d0">20604195</data>
    </edge>
    <edge source="NLD" target="SVN">
      <data key="d0">35168550</data>
    </edge>
    <edge source="NLD" target="ZAF">
      <data key="d0">79082734</data>
    </edge>
    <edge source="NLD" target="ZWE">
      <data key="d0">95659</data>
    </edge>
    <edge source="NLD" target="ESP">
      <data key="d0">829847261</data>
    </edge>
    <edge source="NLD" target="SWE">
      <data key="d0">421767759</data>
    </edge>
    <edge source="NLD" target="CHE">
      <data key="d0">425206264</data>
    </edge>
    <edge source="NLD" target="THA">
      <data key="d0">26427308</data>
    </edge>
    <edge source="NLD" target="TGO">
      <data key="d0">103152</data>
    </edge>
    <edge source="NLD" target="ARE">
      <data key="d0">84088209</data>
    </edge>
    <edge source="NLD" target="TUN">
      <data key="d0">17618353</data>
    </edge>
    <edge source="NLD" target="TUR">
      <data key="d0">254789741</data>
    </edge>
    <edge source="NLD" target="UGA">
      <data key="d0">545793</data>
    </edge>
    <edge source="NLD" target="UKR">
      <data key="d0">19967300</data>
    </edge>
    <edge source="NLD" target="MKD">
      <data key="d0">4329886</data>
    </edge>
    <edge source="NLD" target="EGY">
      <data key="d0">60274837</data>
    </edge>
    <edge source="NLD" target="GBR">
      <data key="d0">1793305724</data>
    </edge>
    <edge source="NLD" target="TZA">
      <data key="d0">1107350</data>
    </edge>
    <edge source="NLD" target="USA">
      <data key="d0">972638418</data>
    </edge>
    <edge source="NLD" target="BFA">
      <data key="d0">64853</data>
    </edge>
    <edge source="NLD" target="URY">
      <data key="d0">3860083</data>
    </edge>
    <edge source="NOR" target="ALB">
      <data key="d0">131575</data>
    </edge>
    <edge source="NOR" target="AZE">
      <data key="d0">57008</data>
    </edge>
    <edge source="NOR" target="ARG">
      <data key="d0">23497</data>
    </edge>
    <edge source="NOR" target="AUS">
      <data key="d0">10722327</data>
    </edge>
    <edge source="NOR" target="AUT">
      <data key="d0">4237734</data>
    </edge>
    <edge source="NOR" target="BEL">
      <data key="d0">11911436</data>
    </edge>
    <edge source="NOR" target="BRA">
      <data key="d0">504169</data>
    </edge>
    <edge source="NOR" target="BGR">
      <data key="d0">31433</data>
    </edge>
    <edge source="NOR" target="BLR">
      <data key="d0">22260</data>
    </edge>
    <edge source="NOR" target="CMR">
      <data key="d0">15668</data>
    </edge>
    <edge source="NOR" target="CAN">
      <data key="d0">6137069</data>
    </edge>
    <edge source="NOR" target="LKA">
      <data key="d0">33674</data>
    </edge>
    <edge source="NOR" target="CHL">
      <data key="d0">3547594</data>
    </edge>
    <edge source="NOR" target="CHN">
      <data key="d0">3643251</data>
    </edge>
    <edge source="NOR" target="COL">
      <data key="d0">99405</data>
    </edge>
    <edge source="NOR" target="HRV">
      <data key="d0">147788</data>
    </edge>
    <edge source="NOR" target="CZE">
      <data key="d0">4479408</data>
    </edge>
    <edge source="NOR" target="DNK">
      <data key="d0">57607184</data>
    </edge>
    <edge source="NOR" target="ETH">
      <data key="d0">34006</data>
    </edge>
    <edge source="NOR" target="EST">
      <data key="d0">4566210</data>
    </edge>
    <edge source="NOR" target="FIN">
      <data key="d0">64708324</data>
    </edge>
    <edge source="NOR" target="FRA">
      <data key="d0">27298446</data>
    </edge>
    <edge source="NOR" target="GMB">
      <data key="d0">11117</data>
    </edge>
    <edge source="NOR" target="DEU">
      <data key="d0">35918658</data>
    </edge>
    <edge source="NOR" target="GHA">
      <data key="d0">312988</data>
    </edge>
    <edge source="NOR" target="GRC">
      <data key="d0">446431</data>
    </edge>
    <edge source="NOR" target="HND">
      <data key="d0">115587</data>
    </edge>
    <edge source="NOR" target="HKG">
      <data key="d0">3985439</data>
    </edge>
    <edge source="NOR" target="HUN">
      <data key="d0">294949</data>
    </edge>
    <edge source="NOR" target="IDN">
      <data key="d0">725694</data>
    </edge>
    <edge source="NOR" target="IRL">
      <data key="d0">451004</data>
    </edge>
    <edge source="NOR" target="ISR">
      <data key="d0">246460</data>
    </edge>
    <edge source="NOR" target="ITA">
      <data key="d0">17205323</data>
    </edge>
    <edge source="NOR" target="CIV">
      <data key="d0">10508</data>
    </edge>
    <edge source="NOR" target="JPN">
      <data key="d0">1947529</data>
    </edge>
    <edge source="NOR" target="JOR">
      <data key="d0">18365</data>
    </edge>
    <edge source="NOR" target="KOR">
      <data key="d0">2200578</data>
    </edge>
    <edge source="NOR" target="LBN">
      <data key="d0">363190</data>
    </edge>
    <edge source="NOR" target="LVA">
      <data key="d0">4270172</data>
    </edge>
    <edge source="NOR" target="LTU">
      <data key="d0">5810764</data>
    </edge>
    <edge source="NOR" target="MYS">
      <data key="d0">696557</data>
    </edge>
    <edge source="NOR" target="MUS">
      <data key="d0">68868</data>
    </edge>
    <edge source="NOR" target="MEX">
      <data key="d0">306474</data>
    </edge>
    <edge source="NOR" target="MAR">
      <data key="d0">171715</data>
    </edge>
    <edge source="NOR" target="OMN">
      <data key="d0">96653</data>
    </edge>
    <edge source="NOR" target="NAM">
      <data key="d0">33919</data>
    </edge>
    <edge source="NOR" target="NLD">
      <data key="d0">38958128</data>
    </edge>
    <edge source="NOR" target="NZL">
      <data key="d0">311670</data>
    </edge>
    <edge source="NOR" target="PAK">
      <data key="d0">53007</data>
    </edge>
    <edge source="NOR" target="PAN">
      <data key="d0">394777</data>
    </edge>
    <edge source="NOR" target="PHL">
      <data key="d0">135240</data>
    </edge>
    <edge source="NOR" target="POL">
      <data key="d0">14072141</data>
    </edge>
    <edge source="NOR" target="PRT">
      <data key="d0">985877</data>
    </edge>
    <edge source="NOR" target="ROU">
      <data key="d0">403240</data>
    </edge>
    <edge source="NOR" target="RUS">
      <data key="d0">4228641</data>
    </edge>
    <edge source="NOR" target="SAU">
      <data key="d0">201682</data>
    </edge>
    <edge source="NOR" target="SRB">
      <data key="d0">29700</data>
    </edge>
    <edge source="NOR" target="IND">
      <data key="d0">629658</data>
    </edge>
    <edge source="NOR" target="SGP">
      <data key="d0">2753127</data>
    </edge>
    <edge source="NOR" target="SVK">
      <data key="d0">299926</data>
    </edge>
    <edge source="NOR" target="VNM">
      <data key="d0">1196204</data>
    </edge>
    <edge source="NOR" target="SVN">
      <data key="d0">206260</data>
    </edge>
    <edge source="NOR" target="ZAF">
      <data key="d0">1027847</data>
    </edge>
    <edge source="NOR" target="ESP">
      <data key="d0">13405486</data>
    </edge>
    <edge source="NOR" target="SWE">
      <data key="d0">144872462</data>
    </edge>
    <edge source="NOR" target="CHE">
      <data key="d0">32368213</data>
    </edge>
    <edge source="NOR" target="THA">
      <data key="d0">3151732</data>
    </edge>
    <edge source="NOR" target="ARE">
      <data key="d0">10193513</data>
    </edge>
    <edge source="NOR" target="TUR">
      <data key="d0">1462799</data>
    </edge>
    <edge source="NOR" target="UGA">
      <data key="d0">340447</data>
    </edge>
    <edge source="NOR" target="UKR">
      <data key="d0">70184</data>
    </edge>
    <edge source="NOR" target="MKD">
      <data key="d0">10411</data>
    </edge>
    <edge source="NOR" target="EGY">
      <data key="d0">42881</data>
    </edge>
    <edge source="NOR" target="GBR">
      <data key="d0">53497379</data>
    </edge>
    <edge source="NOR" target="TZA">
      <data key="d0">12917</data>
    </edge>
    <edge source="NOR" target="USA">
      <data key="d0">136860891</data>
    </edge>
    <edge source="NOR" target="URY">
      <data key="d0">1492603</data>
    </edge>
    <edge source="SGP" target="ALB">
      <data key="d0">32830</data>
    </edge>
    <edge source="SGP" target="DZA">
      <data key="d0">683702</data>
    </edge>
    <edge source="SGP" target="AZE">
      <data key="d0">197067</data>
    </edge>
    <edge source="SGP" target="ARG">
      <data key="d0">1122286</data>
    </edge>
    <edge source="SGP" target="AUS">
      <data key="d0">468949469</data>
    </edge>
    <edge source="SGP" target="AUT">
      <data key="d0">17859101</data>
    </edge>
    <edge source="SGP" target="ARM">
      <data key="d0">22670</data>
    </edge>
    <edge source="SGP" target="BEL">
      <data key="d0">6531998</data>
    </edge>
    <edge source="SGP" target="BOL">
      <data key="d0">19513</data>
    </edge>
    <edge source="SGP" target="BWA">
      <data key="d0">44020</data>
    </edge>
    <edge source="SGP" target="BRA">
      <data key="d0">14283145</data>
    </edge>
    <edge source="SGP" target="BGR">
      <data key="d0">93075</data>
    </edge>
    <edge source="SGP" target="BLR">
      <data key="d0">116335</data>
    </edge>
    <edge source="SGP" target="KHM">
      <data key="d0">17076205</data>
    </edge>
    <edge source="SGP" target="CMR">
      <data key="d0">115288</data>
    </edge>
    <edge source="SGP" target="CAN">
      <data key="d0">37261162</data>
    </edge>
    <edge source="SGP" target="LKA">
      <data key="d0">45623425</data>
    </edge>
    <edge source="SGP" target="CHL">
      <data key="d0">2904626</data>
    </edge>
    <edge source="SGP" target="CHN">
      <data key="d0">1663595748</data>
    </edge>
    <edge source="SGP" target="COL">
      <data key="d0">3191171</data>
    </edge>
    <edge source="SGP" target="CRI">
      <data key="d0">1063161</data>
    </edge>
    <edge source="SGP" target="HRV">
      <data key="d0">289407</data>
    </edge>
    <edge source="SGP" target="CZE">
      <data key="d0">76020798</data>
    </edge>
    <edge source="SGP" target="DNK">
      <data key="d0">12238912</data>
    </edge>
    <edge source="SGP" target="ECU">
      <data key="d0">190767</data>
    </edge>
    <edge source="SGP" target="SLV">
      <data key="d0">15002</data>
    </edge>
    <edge source="SGP" target="ETH">
      <data key="d0">12819</data>
    </edge>
    <edge source="SGP" target="EST">
      <data key="d0">319280</data>
    </edge>
    <edge source="SGP" target="FIN">
      <data key="d0">2576951</data>
    </edge>
    <edge source="SGP" target="FRA">
      <data key="d0">215509207</data>
    </edge>
    <edge source="SGP" target="GEO">
      <data key="d0">895042</data>
    </edge>
    <edge source="SGP" target="GMB">
      <data key="d0">44994</data>
    </edge>
    <edge source="SGP" target="DEU">
      <data key="d0">220116443</data>
    </edge>
    <edge source="SGP" target="GHA">
      <data key="d0">365296</data>
    </edge>
    <edge source="SGP" target="GRC">
      <data key="d0">1330389</data>
    </edge>
    <edge source="SGP" target="GTM">
      <data key="d0">148180</data>
    </edge>
    <edge source="SGP" target="HND">
      <data key="d0">80676</data>
    </edge>
    <edge source="SGP" target="HKG">
      <data key="d0">1488478060</data>
    </edge>
    <edge source="SGP" target="HUN">
      <data key="d0">31397157</data>
    </edge>
    <edge source="SGP" target="IDN">
      <data key="d0">587007802</data>
    </edge>
    <edge source="SGP" target="IRL">
      <data key="d0">88906762</data>
    </edge>
    <edge source="SGP" target="ISR">
      <data key="d0">7717507</data>
    </edge>
    <edge source="SGP" target="ITA">
      <data key="d0">46272154</data>
    </edge>
    <edge source="SGP" target="CIV">
      <data key="d0">97170</data>
    </edge>
    <edge source="SGP" target="JAM">
      <data key="d0">59005</data>
    </edge>
    <edge source="SGP" target="JPN">
      <data key="d0">641984750</data>
    </edge>
    <edge source="SGP" target="KAZ">
      <data key="d0">774802</data>
    </edge>
    <edge source="SGP" target="JOR">
      <data key="d0">450257</data>
    </edge>
    <edge source="SGP" target="KOR">
      <data key="d0">219153427</data>
    </edge>
    <edge source="SGP" target="KGZ">
      <data key="d0">24029</data>
    </edge>
    <edge source="SGP" target="LBN">
      <data key="d0">927573</data>
    </edge>
    <edge source="SGP" target="LVA">
      <data key="d0">63172</data>
    </edge>
    <edge source="SGP" target="LTU">
      <data key="d0">195194</data>
    </edge>
    <edge source="SGP" target="MDG">
      <data key="d0">424994</data>
    </edge>
    <edge source="SGP" target="MWI">
      <data key="d0">20777</data>
    </edge>
    <edge source="SGP" target="MYS">
      <data key="d0">1004857436</data>
    </edge>
    <edge source="SGP" target="MUS">
      <data key="d0">1651725</data>
    </edge>
    <edge source="SGP" target="MEX">
      <data key="d0">141285139</data>
    </edge>
    <edge source="SGP" target="MDA">
      <data key="d0">51025</data>
    </edge>
    <edge source="SGP" target="MAR">
      <data key="d0">498422</data>
    </edge>
    <edge source="SGP" target="MOZ">
      <data key="d0">255907</data>
    </edge>
    <edge source="SGP" target="OMN">
      <data key="d0">285208</data>
    </edge>
    <edge source="SGP" target="NAM">
      <data key="d0">37707</data>
    </edge>
    <edge source="SGP" target="NLD">
      <data key="d0">374514854</data>
    </edge>
    <edge source="SGP" target="NZL">
      <data key="d0">39299453</data>
    </edge>
    <edge source="SGP" target="NIC">
      <data key="d0">88805</data>
    </edge>
    <edge source="SGP" target="NOR">
      <data key="d0">9325301</data>
    </edge>
    <edge source="SGP" target="PAK">
      <data key="d0">9268431</data>
    </edge>
    <edge source="SGP" target="PAN">
      <data key="d0">1146419</data>
    </edge>
    <edge source="SGP" target="PRY">
      <data key="d0">324425</data>
    </edge>
    <edge source="SGP" target="PER">
      <data key="d0">308725</data>
    </edge>
    <edge source="SGP" target="PHL">
      <data key="d0">315054040</data>
    </edge>
    <edge source="SGP" target="POL">
      <data key="d0">57976442</data>
    </edge>
    <edge source="SGP" target="PRT">
      <data key="d0">18624974</data>
    </edge>
    <edge source="SGP" target="ROU">
      <data key="d0">708482</data>
    </edge>
    <edge source="SGP" target="RUS">
      <data key="d0">17351920</data>
    </edge>
    <edge source="SGP" target="SAU">
      <data key="d0">16692341</data>
    </edge>
    <edge source="SGP" target="SEN">
      <data key="d0">21781</data>
    </edge>
    <edge source="SGP" target="SRB">
      <data key="d0">155312</data>
    </edge>
    <edge source="SGP" target="IND">
      <data key="d0">224410447</data>
    </edge>
    <edge source="SGP" target="SVK">
      <data key="d0">2137075</data>
    </edge>
    <edge source="SGP" target="VNM">
      <data key="d0">177057946</data>
    </edge>
    <edge source="SGP" target="SVN">
      <data key="d0">1651990</data>
    </edge>
    <edge source="SGP" target="ZAF">
      <data key="d0">11310025</data>
    </edge>
    <edge source="SGP" target="ZWE">
      <data key="d0">53447</data>
    </edge>
    <edge source="SGP" target="ESP">
      <data key="d0">18551463</data>
    </edge>
    <edge source="SGP" target="SWE">
      <data key="d0">4014133</data>
    </edge>
    <edge source="SGP" target="CHE">
      <data key="d0">295668322</data>
    </edge>
    <edge source="SGP" target="THA">
      <data key="d0">987886423</data>
    </edge>
    <edge source="SGP" target="ARE">
      <data key="d0">853237778</data>
    </edge>
    <edge source="SGP" target="TUN">
      <data key="d0">608452</data>
    </edge>
    <edge source="SGP" target="TUR">
      <data key="d0">12809371</data>
    </edge>
    <edge source="SGP" target="UGA">
      <data key="d0">57396</data>
    </edge>
    <edge source="SGP" target="UKR">
      <data key="d0">376301</data>
    </edge>
    <edge source="SGP" target="MKD">
      <data key="d0">11215</data>
    </edge>
    <edge source="SGP" target="EGY">
      <data key="d0">1050497</data>
    </edge>
    <edge source="SGP" target="GBR">
      <data key="d0">276503010</data>
    </edge>
    <edge source="SGP" target="TZA">
      <data key="d0">1842587</data>
    </edge>
    <edge source="SGP" target="USA">
      <data key="d0">1383219057</data>
    </edge>
    <edge source="SGP" target="URY">
      <data key="d0">2010603</data>
    </edge>
    <edge source="TUR" target="ALB">
      <data key="d0">13519595</data>
    </edge>
    <edge source="TUR" target="DZA">
      <data key="d0">59398492</data>
    </edge>
    <edge source="TUR" target="AZE">
      <data key="d0">59286394</data>
    </edge>
    <edge source="TUR" target="ARG">
      <data key="d0">2756535</data>
    </edge>
    <edge source="TUR" target="AUS">
      <data key="d0">31293572</data>
    </edge>
    <edge source="TUR" target="AUT">
      <data key="d0">22022566</data>
    </edge>
    <edge source="TUR" target="BEL">
      <data key="d0">104517541</data>
    </edge>
    <edge source="TUR" target="BOL">
      <data key="d0">218845</data>
    </edge>
    <edge source="TUR" target="BWA">
      <data key="d0">87552</data>
    </edge>
    <edge source="TUR" target="BRA">
      <data key="d0">5378103</data>
    </edge>
    <edge source="TUR" target="BGR">
      <data key="d0">77054979</data>
    </edge>
    <edge source="TUR" target="BDI">
      <data key="d0">14084</data>
    </edge>
    <edge source="TUR" target="BLR">
      <data key="d0">4177037</data>
    </edge>
    <edge source="TUR" target="KHM">
      <data key="d0">153074</data>
    </edge>
    <edge source="TUR" target="CMR">
      <data key="d0">4004569</data>
    </edge>
    <edge source="TUR" target="CAN">
      <data key="d0">26359907</data>
    </edge>
    <edge source="TUR" target="CAF">
      <data key="d0">28567</data>
    </edge>
    <edge source="TUR" target="LKA">
      <data key="d0">1564402</data>
    </edge>
    <edge source="TUR" target="CHL">
      <data key="d0">4370624</data>
    </edge>
    <edge source="TUR" target="CHN">
      <data key="d0">10454479</data>
    </edge>
    <edge source="TUR" target="COL">
      <data key="d0">2534693</data>
    </edge>
    <edge source="TUR" target="CRI">
      <data key="d0">574742</data>
    </edge>
    <edge source="TUR" target="HRV">
      <data key="d0">7339799</data>
    </edge>
    <edge source="TUR" target="CZE">
      <data key="d0">47333009</data>
    </edge>
    <edge source="TUR" target="BEN">
      <data key="d0">564724</data>
    </edge>
    <edge source="TUR" target="DNK">
      <data key="d0">14675962</data>
    </edge>
    <edge source="TUR" target="ECU">
      <data key="d0">374527</data>
    </edge>
    <edge source="TUR" target="SLV">
      <data key="d0">756543</data>
    </edge>
    <edge source="TUR" target="ETH">
      <data key="d0">6152748</data>
    </edge>
    <edge source="TUR" target="EST">
      <data key="d0">5879345</data>
    </edge>
    <edge source="TUR" target="FIN">
      <data key="d0">4136345</data>
    </edge>
    <edge source="TUR" target="FRA">
      <data key="d0">141928510</data>
    </edge>
    <edge source="TUR" target="GEO">
      <data key="d0">61562187</data>
    </edge>
    <edge source="TUR" target="GMB">
      <data key="d0">440193</data>
    </edge>
    <edge source="TUR" target="PSE">
      <data key="d0">593528</data>
    </edge>
    <edge source="TUR" target="DEU">
      <data key="d0">337192794</data>
    </edge>
    <edge source="TUR" target="GHA">
      <data key="d0">3630932</data>
    </edge>
    <edge source="TUR" target="GRC">
      <data key="d0">57477788</data>
    </edge>
    <edge source="TUR" target="GTM">
      <data key="d0">2162182</data>
    </edge>
    <edge source="TUR" target="HND">
      <data key="d0">186576</data>
    </edge>
    <edge source="TUR" target="HKG">
      <data key="d0">115559446</data>
    </edge>
    <edge source="TUR" target="HUN">
      <data key="d0">48809917</data>
    </edge>
    <edge source="TUR" target="IDN">
      <data key="d0">3200550</data>
    </edge>
    <edge source="TUR" target="IRL">
      <data key="d0">9228146</data>
    </edge>
    <edge source="TUR" target="ISR">
      <data key="d0">217026635</data>
    </edge>
    <edge source="TUR" target="ITA">
      <data key="d0">117458226</data>
    </edge>
    <edge source="TUR" target="CIV">
      <data key="d0">1561950</data>
    </edge>
    <edge source="TUR" target="JAM">
      <data key="d0">8062563</data>
    </edge>
    <edge source="TUR" target="JPN">
      <data key="d0">7981675</data>
    </edge>
    <edge source="TUR" target="KAZ">
      <data key="d0">42140747</data>
    </edge>
    <edge source="TUR" target="JOR">
      <data key="d0">40557974</data>
    </edge>
    <edge source="TUR" target="KOR">
      <data key="d0">5815493</data>
    </edge>
    <edge source="TUR" target="KGZ">
      <data key="d0">37112972</data>
    </edge>
    <edge source="TUR" target="LBN">
      <data key="d0">84998433</data>
    </edge>
    <edge source="TUR" target="LVA">
      <data key="d0">23783449</data>
    </edge>
    <edge source="TUR" target="LTU">
      <data key="d0">13042072</data>
    </edge>
    <edge source="TUR" target="MDG">
      <data key="d0">471356</data>
    </edge>
    <edge source="TUR" target="MWI">
      <data key="d0">17267</data>
    </edge>
    <edge source="TUR" target="MYS">
      <data key="d0">6238271</data>
    </edge>
    <edge source="TUR" target="MRT">
      <data key="d0">1342603</data>
    </edge>
    <edge source="TUR" target="MUS">
      <data key="d0">1331009</data>
    </edge>
    <edge source="TUR" target="MEX">
      <data key="d0">39072519</data>
    </edge>
    <edge source="TUR" target="MDA">
      <data key="d0">7100128</data>
    </edge>
    <edge source="TUR" target="MAR">
      <data key="d0">126340275</data>
    </edge>
    <edge source="TUR" target="MOZ">
      <data key="d0">552330</data>
    </edge>
    <edge source="TUR" target="OMN">
      <data key="d0">9204753</data>
    </edge>
    <edge source="TUR" target="NAM">
      <data key="d0">75727</data>
    </edge>
    <edge source="TUR" target="NLD">
      <data key="d0">62864716</data>
    </edge>
    <edge source="TUR" target="NZL">
      <data key="d0">2039670</data>
    </edge>
    <edge source="TUR" target="NIC">
      <data key="d0">290983</data>
    </edge>
    <edge source="TUR" target="NER">
      <data key="d0">420974</data>
    </edge>
    <edge source="TUR" target="NOR">
      <data key="d0">5862221</data>
    </edge>
    <edge source="TUR" target="PAK">
      <data key="d0">13195878</data>
    </edge>
    <edge source="TUR" target="PAN">
      <data key="d0">17409558</data>
    </edge>
    <edge source="TUR" target="PRY">
      <data key="d0">583218</data>
    </edge>
    <edge source="TUR" target="PER">
      <data key="d0">1559779</data>
    </edge>
    <edge source="TUR" target="PHL">
      <data key="d0">2705643</data>
    </edge>
    <edge source="TUR" target="POL">
      <data key="d0">74504944</data>
    </edge>
    <edge source="TUR" target="PRT">
      <data key="d0">12685138</data>
    </edge>
    <edge source="TUR" target="ROU">
      <data key="d0">112994902</data>
    </edge>
    <edge source="TUR" target="RUS">
      <data key="d0">40584004</data>
    </edge>
    <edge source="TUR" target="SAU">
      <data key="d0">67351590</data>
    </edge>
    <edge source="TUR" target="SEN">
      <data key="d0">8898413</data>
    </edge>
    <edge source="TUR" target="SRB">
      <data key="d0">27567187</data>
    </edge>
    <edge source="TUR" target="IND">
      <data key="d0">8077691</data>
    </edge>
    <edge source="TUR" target="SGP">
      <data key="d0">20671943</data>
    </edge>
    <edge source="TUR" target="SVK">
      <data key="d0">11179821</data>
    </edge>
    <edge source="TUR" target="VNM">
      <data key="d0">2691661</data>
    </edge>
    <edge source="TUR" target="SVN">
      <data key="d0">3393715</data>
    </edge>
    <edge source="TUR" target="ZAF">
      <data key="d0">11996982</data>
    </edge>
    <edge source="TUR" target="ZWE">
      <data key="d0">248789</data>
    </edge>
    <edge source="TUR" target="ESP">
      <data key="d0">73949513</data>
    </edge>
    <edge source="TUR" target="SWE">
      <data key="d0">18860942</data>
    </edge>
    <edge source="TUR" target="CHE">
      <data key="d0">13952002</data>
    </edge>
    <edge source="TUR" target="THA">
      <data key="d0">9082037</data>
    </edge>
    <edge source="TUR" target="TGO">
      <data key="d0">482755</data>
    </edge>
    <edge source="TUR" target="ARE">
      <data key="d0">1532482337</data>
    </edge>
    <edge source="TUR" target="TUN">
      <data key="d0">28642728</data>
    </edge>
    <edge source="TUR" target="UGA">
      <data key="d0">386123</data>
    </edge>
    <edge source="TUR" target="UKR">
      <data key="d0">28303915</data>
    </edge>
    <edge source="TUR" target="MKD">
      <data key="d0">17365021</data>
    </edge>
    <edge source="TUR" target="EGY">
      <data key="d0">50934641</data>
    </edge>
    <edge source="TUR" target="GBR">
      <data key="d0">131342385</data>
    </edge>
    <edge source="TUR" target="TZA">
      <data key="d0">2442989</data>
    </edge>
    <edge source="TUR" target="USA">
      <data key="d0">382818613</data>
    </edge>
    <edge source="TUR" target="BFA">
      <data key="d0">1091732</data>
    </edge>
    <edge source="TUR" target="URY">
      <data key="d0">440873</data>
    </edge>
    <edge source="UKR" target="ALB">
      <data key="d0">10108</data>
    </edge>
    <edge source="UKR" target="DZA">
      <data key="d0">40700</data>
    </edge>
    <edge source="UKR" target="AZE">
      <data key="d0">5281641</data>
    </edge>
    <edge source="UKR" target="ARG">
      <data key="d0">20452</data>
    </edge>
    <edge source="UKR" target="AUS">
      <data key="d0">205283</data>
    </edge>
    <edge source="UKR" target="AUT">
      <data key="d0">37198478</data>
    </edge>
    <edge source="UKR" target="ARM">
      <data key="d0">1601249</data>
    </edge>
    <edge source="UKR" target="BEL">
      <data key="d0">1065466</data>
    </edge>
    <edge source="UKR" target="BRA">
      <data key="d0">260427</data>
    </edge>
    <edge source="UKR" target="BGR">
      <data key="d0">1912620</data>
    </edge>
    <edge source="UKR" target="BLR">
      <data key="d0">16745298</data>
    </edge>
    <edge source="UKR" target="CAN">
      <data key="d0">1477862</data>
    </edge>
    <edge source="UKR" target="CHL">
      <data key="d0">47679</data>
    </edge>
    <edge source="UKR" target="CHN">
      <data key="d0">2124717</data>
    </edge>
    <edge source="UKR" target="COL">
      <data key="d0">78935</data>
    </edge>
    <edge source="UKR" target="HRV">
      <data key="d0">779133</data>
    </edge>
    <edge source="UKR" target="CZE">
      <data key="d0">1405262</data>
    </edge>
    <edge source="UKR" target="DNK">
      <data key="d0">448164</data>
    </edge>
    <edge source="UKR" target="ETH">
      <data key="d0">38540</data>
    </edge>
    <edge source="UKR" target="EST">
      <data key="d0">1109176</data>
    </edge>
    <edge source="UKR" target="FIN">
      <data key="d0">280160</data>
    </edge>
    <edge source="UKR" target="FRA">
      <data key="d0">1928275</data>
    </edge>
    <edge source="UKR" target="GEO">
      <data key="d0">5635664</data>
    </edge>
    <edge source="UKR" target="PSE">
      <data key="d0">16696</data>
    </edge>
    <edge source="UKR" target="DEU">
      <data key="d0">11606500</data>
    </edge>
    <edge source="UKR" target="GHA">
      <data key="d0">22230</data>
    </edge>
    <edge source="UKR" target="GRC">
      <data key="d0">704222</data>
    </edge>
    <edge source="UKR" target="HKG">
      <data key="d0">682435</data>
    </edge>
    <edge source="UKR" target="HUN">
      <data key="d0">5339435</data>
    </edge>
    <edge source="UKR" target="IRL">
      <data key="d0">162194</data>
    </edge>
    <edge source="UKR" target="ISR">
      <data key="d0">1588335</data>
    </edge>
    <edge source="UKR" target="ITA">
      <data key="d0">895537</data>
    </edge>
    <edge source="UKR" target="CIV">
      <data key="d0">27797</data>
    </edge>
    <edge source="UKR" target="JPN">
      <data key="d0">515904</data>
    </edge>
    <edge source="UKR" target="KAZ">
      <data key="d0">8420926</data>
    </edge>
    <edge source="UKR" target="JOR">
      <data key="d0">40039</data>
    </edge>
    <edge source="UKR" target="KOR">
      <data key="d0">181011</data>
    </edge>
    <edge source="UKR" target="KGZ">
      <data key="d0">1287345</data>
    </edge>
    <edge source="UKR" target="LBN">
      <data key="d0">57554</data>
    </edge>
    <edge source="UKR" target="LVA">
      <data key="d0">1648061</data>
    </edge>
    <edge source="UKR" target="LTU">
      <data key="d0">4603496</data>
    </edge>
    <edge source="UKR" target="MYS">
      <data key="d0">68501</data>
    </edge>
    <edge source="UKR" target="MEX">
      <data key="d0">23852</data>
    </edge>
    <edge source="UKR" target="MDA">
      <data key="d0">14462495</data>
    </edge>
    <edge source="UKR" target="MAR">
      <data key="d0">51979</data>
    </edge>
    <edge source="UKR" target="NLD">
      <data key="d0">3851333</data>
    </edge>
    <edge source="UKR" target="NZL">
      <data key="d0">52249</data>
    </edge>
    <edge source="UKR" target="NOR">
      <data key="d0">263900</data>
    </edge>
    <edge source="UKR" target="PAK">
      <data key="d0">31277</data>
    </edge>
    <edge source="UKR" target="PAN">
      <data key="d0">35864</data>
    </edge>
    <edge source="UKR" target="PRY">
      <data key="d0">31348</data>
    </edge>
    <edge source="UKR" target="PER">
      <data key="d0">37085</data>
    </edge>
    <edge source="UKR" target="POL">
      <data key="d0">18901323</data>
    </edge>
    <edge source="UKR" target="PRT">
      <data key="d0">265687</data>
    </edge>
    <edge source="UKR" target="ROU">
      <data key="d0">2724832</data>
    </edge>
    <edge source="UKR" target="RUS">
      <data key="d0">131556074</data>
    </edge>
    <edge source="UKR" target="SAU">
      <data key="d0">66401</data>
    </edge>
    <edge source="UKR" target="SRB">
      <data key="d0">823814</data>
    </edge>
    <edge source="UKR" target="IND">
      <data key="d0">1339164</data>
    </edge>
    <edge source="UKR" target="SGP">
      <data key="d0">350950</data>
    </edge>
    <edge source="UKR" target="SVK">
      <data key="d0">2600176</data>
    </edge>
    <edge source="UKR" target="VNM">
      <data key="d0">82194</data>
    </edge>
    <edge source="UKR" target="SVN">
      <data key="d0">99629</data>
    </edge>
    <edge source="UKR" target="ZAF">
      <data key="d0">68662</data>
    </edge>
    <edge source="UKR" target="ESP">
      <data key="d0">2057311</data>
    </edge>
    <edge source="UKR" target="SWE">
      <data key="d0">4658018</data>
    </edge>
    <edge source="UKR" target="CHE">
      <data key="d0">5924927</data>
    </edge>
    <edge source="UKR" target="THA">
      <data key="d0">27160</data>
    </edge>
    <edge source="UKR" target="ARE">
      <data key="d0">290903</data>
    </edge>
    <edge source="UKR" target="TUR">
      <data key="d0">1520481</data>
    </edge>
    <edge source="UKR" target="MKD">
      <data key="d0">63271</data>
    </edge>
    <edge source="UKR" target="EGY">
      <data key="d0">191841</data>
    </edge>
    <edge source="UKR" target="GBR">
      <data key="d0">1162717</data>
    </edge>
    <edge source="UKR" target="TZA">
      <data key="d0">44233</data>
    </edge>
    <edge source="UKR" target="USA">
      <data key="d0">3939735</data>
    </edge>
    <edge source="ARG" target="AUS">
      <data key="d0">251758</data>
    </edge>
    <edge source="ARG" target="AUT">
      <data key="d0">57078</data>
    </edge>
    <edge source="ARG" target="BEL">
      <data key="d0">41545</data>
    </edge>
    <edge source="ARG" target="BOL">
      <data key="d0">14350348</data>
    </edge>
    <edge source="ARG" target="BRA">
      <data key="d0">32726549</data>
    </edge>
    <edge source="ARG" target="CAN">
      <data key="d0">255601</data>
    </edge>
    <edge source="ARG" target="CHL">
      <data key="d0">31132104</data>
    </edge>
    <edge source="ARG" target="CHN">
      <data key="d0">2338655</data>
    </edge>
    <edge source="ARG" target="COL">
      <data key="d0">4142216</data>
    </edge>
    <edge source="ARG" target="CRI">
      <data key="d0">1950002</data>
    </edge>
    <edge source="ARG" target="CZE">
      <data key="d0">44616</data>
    </edge>
    <edge source="ARG" target="DNK">
      <data key="d0">21568</data>
    </edge>
    <edge source="ARG" target="ECU">
      <data key="d0">3363263</data>
    </edge>
    <edge source="ARG" target="SLV">
      <data key="d0">194278</data>
    </edge>
    <edge source="ARG" target="FIN">
      <data key="d0">47528</data>
    </edge>
    <edge source="ARG" target="FRA">
      <data key="d0">1618704</data>
    </edge>
    <edge source="ARG" target="DEU">
      <data key="d0">3989844</data>
    </edge>
    <edge source="ARG" target="GRC">
      <data key="d0">82504</data>
    </edge>
    <edge source="ARG" target="GTM">
      <data key="d0">484680</data>
    </edge>
    <edge source="ARG" target="HND">
      <data key="d0">193370</data>
    </edge>
    <edge source="ARG" target="HKG">
      <data key="d0">804955</data>
    </edge>
    <edge source="ARG" target="HUN">
      <data key="d0">25170</data>
    </edge>
    <edge source="ARG" target="IRL">
      <data key="d0">20134</data>
    </edge>
    <edge source="ARG" target="ISR">
      <data key="d0">272830</data>
    </edge>
    <edge source="ARG" target="ITA">
      <data key="d0">1663575</data>
    </edge>
    <edge source="ARG" target="JPN">
      <data key="d0">528797</data>
    </edge>
    <edge source="ARG" target="KOR">
      <data key="d0">234127</data>
    </edge>
    <edge source="ARG" target="LBN">
      <data key="d0">23162</data>
    </edge>
    <edge source="ARG" target="MYS">
      <data key="d0">19695</data>
    </edge>
    <edge source="ARG" target="MEX">
      <data key="d0">6931117</data>
    </edge>
    <edge source="ARG" target="NLD">
      <data key="d0">230956</data>
    </edge>
    <edge source="ARG" target="NZL">
      <data key="d0">302683</data>
    </edge>
    <edge source="ARG" target="NIC">
      <data key="d0">1003977</data>
    </edge>
    <edge source="ARG" target="PAN">
      <data key="d0">994695</data>
    </edge>
    <edge source="ARG" target="PRY">
      <data key="d0">22839814</data>
    </edge>
    <edge source="ARG" target="PER">
      <data key="d0">9197346</data>
    </edge>
    <edge source="ARG" target="PHL">
      <data key="d0">13431</data>
    </edge>
    <edge source="ARG" target="POL">
      <data key="d0">145950</data>
    </edge>
    <edge source="ARG" target="PRT">
      <data key="d0">142024</data>
    </edge>
    <edge source="ARG" target="RUS">
      <data key="d0">24737</data>
    </edge>
    <edge source="ARG" target="SAU">
      <data key="d0">18611</data>
    </edge>
    <edge source="ARG" target="SGP">
      <data key="d0">89907</data>
    </edge>
    <edge source="ARG" target="VNM">
      <data key="d0">86405</data>
    </edge>
    <edge source="ARG" target="ZAF">
      <data key="d0">371988</data>
    </edge>
    <edge source="ARG" target="ESP">
      <data key="d0">2400709</data>
    </edge>
    <edge source="ARG" target="SWE">
      <data key="d0">30569</data>
    </edge>
    <edge source="ARG" target="CHE">
      <data key="d0">91349</data>
    </edge>
    <edge source="ARG" target="THA">
      <data key="d0">67858</data>
    </edge>
    <edge source="ARG" target="ARE">
      <data key="d0">35866</data>
    </edge>
    <edge source="ARG" target="TUN">
      <data key="d0">70738</data>
    </edge>
    <edge source="ARG" target="TUR">
      <data key="d0">166198</data>
    </edge>
    <edge source="ARG" target="EGY">
      <data key="d0">980128</data>
    </edge>
    <edge source="ARG" target="GBR">
      <data key="d0">1587385</data>
    </edge>
    <edge source="ARG" target="USA">
      <data key="d0">23575439</data>
    </edge>
    <edge source="ARG" target="URY">
      <data key="d0">50768341</data>
    </edge>
    <edge source="BOL" target="ARG">
      <data key="d0">274799</data>
    </edge>
    <edge source="BOL" target="BRA">
      <data key="d0">1109625</data>
    </edge>
    <edge source="BOL" target="CAN">
      <data key="d0">478925</data>
    </edge>
    <edge source="BOL" target="CHL">
      <data key="d0">747835</data>
    </edge>
    <edge source="BOL" target="COL">
      <data key="d0">571833</data>
    </edge>
    <edge source="BOL" target="DNK">
      <data key="d0">98471</data>
    </edge>
    <edge source="BOL" target="FRA">
      <data key="d0">15174</data>
    </edge>
    <edge source="BOL" target="DEU">
      <data key="d0">535416</data>
    </edge>
    <edge source="BOL" target="HKG">
      <data key="d0">26749</data>
    </edge>
    <edge source="BOL" target="ITA">
      <data key="d0">67284</data>
    </edge>
    <edge source="BOL" target="JPN">
      <data key="d0">23955</data>
    </edge>
    <edge source="BOL" target="MEX">
      <data key="d0">41846</data>
    </edge>
    <edge source="BOL" target="PRY">
      <data key="d0">417959</data>
    </edge>
    <edge source="BOL" target="PER">
      <data key="d0">748267</data>
    </edge>
    <edge source="BOL" target="ESP">
      <data key="d0">63369</data>
    </edge>
    <edge source="BOL" target="ARE">
      <data key="d0">58047589</data>
    </edge>
    <edge source="BOL" target="TUR">
      <data key="d0">16516274</data>
    </edge>
    <edge source="BOL" target="USA">
      <data key="d0">76679565</data>
    </edge>
    <edge source="BOL" target="URY">
      <data key="d0">23885</data>
    </edge>
    <edge source="BRA" target="DZA">
      <data key="d0">441559</data>
    </edge>
    <edge source="BRA" target="AZE">
      <data key="d0">12351</data>
    </edge>
    <edge source="BRA" target="ARG">
      <data key="d0">132813213</data>
    </edge>
    <edge source="BRA" target="AUS">
      <data key="d0">5061596</data>
    </edge>
    <edge source="BRA" target="AUT">
      <data key="d0">626670</data>
    </edge>
    <edge source="BRA" target="ARM">
      <data key="d0">27873</data>
    </edge>
    <edge source="BRA" target="BEL">
      <data key="d0">23482367</data>
    </edge>
    <edge source="BRA" target="BOL">
      <data key="d0">28814545</data>
    </edge>
    <edge source="BRA" target="BWA">
      <data key="d0">2551320</data>
    </edge>
    <edge source="BRA" target="BGR">
      <data key="d0">168865</data>
    </edge>
    <edge source="BRA" target="BLR">
      <data key="d0">202206</data>
    </edge>
    <edge source="BRA" target="CMR">
      <data key="d0">10399</data>
    </edge>
    <edge source="BRA" target="CAN">
      <data key="d0">11416649</data>
    </edge>
    <edge source="BRA" target="LKA">
      <data key="d0">51876</data>
    </edge>
    <edge source="BRA" target="CHL">
      <data key="d0">40472311</data>
    </edge>
    <edge source="BRA" target="CHN">
      <data key="d0">9085927</data>
    </edge>
    <edge source="BRA" target="COL">
      <data key="d0">40674503</data>
    </edge>
    <edge source="BRA" target="CRI">
      <data key="d0">13435256</data>
    </edge>
    <edge source="BRA" target="HRV">
      <data key="d0">64624</data>
    </edge>
    <edge source="BRA" target="CZE">
      <data key="d0">1461617</data>
    </edge>
    <edge source="BRA" target="DNK">
      <data key="d0">2573513</data>
    </edge>
    <edge source="BRA" target="ECU">
      <data key="d0">7640747</data>
    </edge>
    <edge source="BRA" target="SLV">
      <data key="d0">2614923</data>
    </edge>
    <edge source="BRA" target="EST">
      <data key="d0">4428633</data>
    </edge>
    <edge source="BRA" target="FIN">
      <data key="d0">394388</data>
    </edge>
    <edge source="BRA" target="FRA">
      <data key="d0">18934249</data>
    </edge>
    <edge source="BRA" target="GEO">
      <data key="d0">73615</data>
    </edge>
    <edge source="BRA" target="DEU">
      <data key="d0">56351401</data>
    </edge>
    <edge source="BRA" target="GHA">
      <data key="d0">651556</data>
    </edge>
    <edge source="BRA" target="GRC">
      <data key="d0">251603</data>
    </edge>
    <edge source="BRA" target="GTM">
      <data key="d0">3945660</data>
    </edge>
    <edge source="BRA" target="HND">
      <data key="d0">2721041</data>
    </edge>
    <edge source="BRA" target="HKG">
      <data key="d0">7414577</data>
    </edge>
    <edge source="BRA" target="HUN">
      <data key="d0">207448</data>
    </edge>
    <edge source="BRA" target="IDN">
      <data key="d0">1390240</data>
    </edge>
    <edge source="BRA" target="IRL">
      <data key="d0">1328535</data>
    </edge>
    <edge source="BRA" target="ISR">
      <data key="d0">7678022</data>
    </edge>
    <edge source="BRA" target="ITA">
      <data key="d0">9367154</data>
    </edge>
    <edge source="BRA" target="CIV">
      <data key="d0">46047</data>
    </edge>
    <edge source="BRA" target="JAM">
      <data key="d0">152148</data>
    </edge>
    <edge source="BRA" target="JPN">
      <data key="d0">11562101</data>
    </edge>
    <edge source="BRA" target="KAZ">
      <data key="d0">37880</data>
    </edge>
    <edge source="BRA" target="JOR">
      <data key="d0">13267260</data>
    </edge>
    <edge source="BRA" target="KOR">
      <data key="d0">3378222</data>
    </edge>
    <edge source="BRA" target="LBN">
      <data key="d0">415278</data>
    </edge>
    <edge source="BRA" target="LVA">
      <data key="d0">518319</data>
    </edge>
    <edge source="BRA" target="LTU">
      <data key="d0">313167</data>
    </edge>
    <edge source="BRA" target="MYS">
      <data key="d0">3600661</data>
    </edge>
    <edge source="BRA" target="MUS">
      <data key="d0">24491</data>
    </edge>
    <edge source="BRA" target="MEX">
      <data key="d0">46228605</data>
    </edge>
    <edge source="BRA" target="MAR">
      <data key="d0">8102862</data>
    </edge>
    <edge source="BRA" target="MOZ">
      <data key="d0">663194</data>
    </edge>
    <edge source="BRA" target="OMN">
      <data key="d0">1380567</data>
    </edge>
    <edge source="BRA" target="NAM">
      <data key="d0">71425</data>
    </edge>
    <edge source="BRA" target="NLD">
      <data key="d0">15161253</data>
    </edge>
    <edge source="BRA" target="NZL">
      <data key="d0">332768</data>
    </edge>
    <edge source="BRA" target="NIC">
      <data key="d0">2230039</data>
    </edge>
    <edge source="BRA" target="NOR">
      <data key="d0">214869</data>
    </edge>
    <edge source="BRA" target="PAK">
      <data key="d0">489344</data>
    </edge>
    <edge source="BRA" target="PAN">
      <data key="d0">7112752</data>
    </edge>
    <edge source="BRA" target="PRY">
      <data key="d0">76568485</data>
    </edge>
    <edge source="BRA" target="PER">
      <data key="d0">24724332</data>
    </edge>
    <edge source="BRA" target="PHL">
      <data key="d0">8505365</data>
    </edge>
    <edge source="BRA" target="POL">
      <data key="d0">2379425</data>
    </edge>
    <edge source="BRA" target="PRT">
      <data key="d0">15116173</data>
    </edge>
    <edge source="BRA" target="ROU">
      <data key="d0">882220</data>
    </edge>
    <edge source="BRA" target="RUS">
      <data key="d0">966773</data>
    </edge>
    <edge source="BRA" target="SAU">
      <data key="d0">72499516</data>
    </edge>
    <edge source="BRA" target="SEN">
      <data key="d0">199776</data>
    </edge>
    <edge source="BRA" target="SRB">
      <data key="d0">52364</data>
    </edge>
    <edge source="BRA" target="IND">
      <data key="d0">3713549</data>
    </edge>
    <edge source="BRA" target="SGP">
      <data key="d0">3688321</data>
    </edge>
    <edge source="BRA" target="SVK">
      <data key="d0">114582</data>
    </edge>
    <edge source="BRA" target="VNM">
      <data key="d0">1960848</data>
    </edge>
    <edge source="BRA" target="SVN">
      <data key="d0">69168</data>
    </edge>
    <edge source="BRA" target="ZAF">
      <data key="d0">5306114</data>
    </edge>
    <edge source="BRA" target="ESP">
      <data key="d0">14597472</data>
    </edge>
    <edge source="BRA" target="SWE">
      <data key="d0">4718668</data>
    </edge>
    <edge source="BRA" target="CHE">
      <data key="d0">33145319</data>
    </edge>
    <edge source="BRA" target="THA">
      <data key="d0">4813540</data>
    </edge>
    <edge source="BRA" target="ARE">
      <data key="d0">26840482</data>
    </edge>
    <edge source="BRA" target="TUN">
      <data key="d0">2856340</data>
    </edge>
    <edge source="BRA" target="TUR">
      <data key="d0">1552286</data>
    </edge>
    <edge source="BRA" target="UKR">
      <data key="d0">12400</data>
    </edge>
    <edge source="BRA" target="EGY">
      <data key="d0">216570</data>
    </edge>
    <edge source="BRA" target="GBR">
      <data key="d0">66062578</data>
    </edge>
    <edge source="BRA" target="TZA">
      <data key="d0">120393</data>
    </edge>
    <edge source="BRA" target="USA">
      <data key="d0">430176090</data>
    </edge>
    <edge source="BRA" target="URY">
      <data key="d0">40146877</data>
    </edge>
    <edge source="CAN" target="ALB">
      <data key="d0">49895</data>
    </edge>
    <edge source="CAN" target="DZA">
      <data key="d0">357428</data>
    </edge>
    <edge source="CAN" target="AZE">
      <data key="d0">482787</data>
    </edge>
    <edge source="CAN" target="ARG">
      <data key="d0">7015284</data>
    </edge>
    <edge source="CAN" target="AUS">
      <data key="d0">64765090</data>
    </edge>
    <edge source="CAN" target="AUT">
      <data key="d0">6972841</data>
    </edge>
    <edge source="CAN" target="ARM">
      <data key="d0">109858</data>
    </edge>
    <edge source="CAN" target="BEL">
      <data key="d0">34337826</data>
    </edge>
    <edge source="CAN" target="BOL">
      <data key="d0">333015</data>
    </edge>
    <edge source="CAN" target="BWA">
      <data key="d0">34510</data>
    </edge>
    <edge source="CAN" target="BRA">
      <data key="d0">7503822</data>
    </edge>
    <edge source="CAN" target="BGR">
      <data key="d0">5689224</data>
    </edge>
    <edge source="CAN" target="KHM">
      <data key="d0">110326</data>
    </edge>
    <edge source="CAN" target="CMR">
      <data key="d0">41555</data>
    </edge>
    <edge source="CAN" target="LKA">
      <data key="d0">271118</data>
    </edge>
    <edge source="CAN" target="CHL">
      <data key="d0">7388381</data>
    </edge>
    <edge source="CAN" target="CHN">
      <data key="d0">91630320</data>
    </edge>
    <edge source="CAN" target="COL">
      <data key="d0">6841888</data>
    </edge>
    <edge source="CAN" target="CRI">
      <data key="d0">1735131</data>
    </edge>
    <edge source="CAN" target="HRV">
      <data key="d0">335112</data>
    </edge>
    <edge source="CAN" target="CZE">
      <data key="d0">9573348</data>
    </edge>
    <edge source="CAN" target="BEN">
      <data key="d0">11437</data>
    </edge>
    <edge source="CAN" target="DNK">
      <data key="d0">81072364</data>
    </edge>
    <edge source="CAN" target="ECU">
      <data key="d0">2401534</data>
    </edge>
    <edge source="CAN" target="SLV">
      <data key="d0">4398722</data>
    </edge>
    <edge source="CAN" target="ETH">
      <data key="d0">156660</data>
    </edge>
    <edge source="CAN" target="EST">
      <data key="d0">269305</data>
    </edge>
    <edge source="CAN" target="FIN">
      <data key="d0">6291189</data>
    </edge>
    <edge source="CAN" target="FRA">
      <data key="d0">120810750</data>
    </edge>
    <edge source="CAN" target="GEO">
      <data key="d0">16017</data>
    </edge>
    <edge source="CAN" target="DEU">
      <data key="d0">57305529</data>
    </edge>
    <edge source="CAN" target="GHA">
      <data key="d0">202570</data>
    </edge>
    <edge source="CAN" target="GRC">
      <data key="d0">1727647</data>
    </edge>
    <edge source="CAN" target="GTM">
      <data key="d0">3346864</data>
    </edge>
    <edge source="CAN" target="HND">
      <data key="d0">779499</data>
    </edge>
    <edge source="CAN" target="HKG">
      <data key="d0">53325859</data>
    </edge>
    <edge source="CAN" target="HUN">
      <data key="d0">6747195</data>
    </edge>
    <edge source="CAN" target="IDN">
      <data key="d0">1984047</data>
    </edge>
    <edge source="CAN" target="IRL">
      <data key="d0">16656628</data>
    </edge>
    <edge source="CAN" target="ISR">
      <data key="d0">7541878</data>
    </edge>
    <edge source="CAN" target="ITA">
      <data key="d0">34304498</data>
    </edge>
    <edge source="CAN" target="CIV">
      <data key="d0">72634</data>
    </edge>
    <edge source="CAN" target="JAM">
      <data key="d0">3005098</data>
    </edge>
    <edge source="CAN" target="JPN">
      <data key="d0">36408405</data>
    </edge>
    <edge source="CAN" target="KAZ">
      <data key="d0">200707</data>
    </edge>
    <edge source="CAN" target="JOR">
      <data key="d0">3468372</data>
    </edge>
    <edge source="CAN" target="KOR">
      <data key="d0">16217768</data>
    </edge>
    <edge source="CAN" target="KGZ">
      <data key="d0">11040</data>
    </edge>
    <edge source="CAN" target="LBN">
      <data key="d0">1033543</data>
    </edge>
    <edge source="CAN" target="LVA">
      <data key="d0">419414</data>
    </edge>
    <edge source="CAN" target="LTU">
      <data key="d0">439809</data>
    </edge>
    <edge source="CAN" target="MDG">
      <data key="d0">204323</data>
    </edge>
    <edge source="CAN" target="MWI">
      <data key="d0">10358</data>
    </edge>
    <edge source="CAN" target="MYS">
      <data key="d0">6871523</data>
    </edge>
    <edge source="CAN" target="MRT">
      <data key="d0">1459949</data>
    </edge>
    <edge source="CAN" target="MUS">
      <data key="d0">13425</data>
    </edge>
    <edge source="CAN" target="MEX">
      <data key="d0">106613457</data>
    </edge>
    <edge source="CAN" target="MAR">
      <data key="d0">284978</data>
    </edge>
    <edge source="CAN" target="OMN">
      <data key="d0">821069</data>
    </edge>
    <edge source="CAN" target="NAM">
      <data key="d0">86067</data>
    </edge>
    <edge source="CAN" target="NLD">
      <data key="d0">26677041</data>
    </edge>
    <edge source="CAN" target="NZL">
      <data key="d0">52988033</data>
    </edge>
    <edge source="CAN" target="NIC">
      <data key="d0">591709</data>
    </edge>
    <edge source="CAN" target="NOR">
      <data key="d0">6378577</data>
    </edge>
    <edge source="CAN" target="PAK">
      <data key="d0">691435</data>
    </edge>
    <edge source="CAN" target="PAN">
      <data key="d0">1396057</data>
    </edge>
    <edge source="CAN" target="PRY">
      <data key="d0">1896277</data>
    </edge>
    <edge source="CAN" target="PER">
      <data key="d0">59760923</data>
    </edge>
    <edge source="CAN" target="PHL">
      <data key="d0">11520936</data>
    </edge>
    <edge source="CAN" target="POL">
      <data key="d0">20888831</data>
    </edge>
    <edge source="CAN" target="PRT">
      <data key="d0">654319</data>
    </edge>
    <edge source="CAN" target="ROU">
      <data key="d0">2870752</data>
    </edge>
    <edge source="CAN" target="RUS">
      <data key="d0">6626782</data>
    </edge>
    <edge source="CAN" target="SAU">
      <data key="d0">361123619</data>
    </edge>
    <edge source="CAN" target="SEN">
      <data key="d0">40970</data>
    </edge>
    <edge source="CAN" target="SRB">
      <data key="d0">93385</data>
    </edge>
    <edge source="CAN" target="IND">
      <data key="d0">10654655</data>
    </edge>
    <edge source="CAN" target="SGP">
      <data key="d0">23717677</data>
    </edge>
    <edge source="CAN" target="SVK">
      <data key="d0">2004205</data>
    </edge>
    <edge source="CAN" target="VNM">
      <data key="d0">3693451</data>
    </edge>
    <edge source="CAN" target="SVN">
      <data key="d0">461220</data>
    </edge>
    <edge source="CAN" target="ZAF">
      <data key="d0">6756155</data>
    </edge>
    <edge source="CAN" target="ZWE">
      <data key="d0">32760</data>
    </edge>
    <edge source="CAN" target="ESP">
      <data key="d0">15608634</data>
    </edge>
    <edge source="CAN" target="SWE">
      <data key="d0">16863078</data>
    </edge>
    <edge source="CAN" target="CHE">
      <data key="d0">32788407</data>
    </edge>
    <edge source="CAN" target="THA">
      <data key="d0">10847275</data>
    </edge>
    <edge source="CAN" target="TGO">
      <data key="d0">747277</data>
    </edge>
    <edge source="CAN" target="ARE">
      <data key="d0">21609588</data>
    </edge>
    <edge source="CAN" target="TUN">
      <data key="d0">460306</data>
    </edge>
    <edge source="CAN" target="TUR">
      <data key="d0">3157673</data>
    </edge>
    <edge source="CAN" target="UGA">
      <data key="d0">15055</data>
    </edge>
    <edge source="CAN" target="UKR">
      <data key="d0">515345</data>
    </edge>
    <edge source="CAN" target="MKD">
      <data key="d0">42830</data>
    </edge>
    <edge source="CAN" target="EGY">
      <data key="d0">3070280</data>
    </edge>
    <edge source="CAN" target="GBR">
      <data key="d0">133745013</data>
    </edge>
    <edge source="CAN" target="TZA">
      <data key="d0">305036</data>
    </edge>
    <edge source="CAN" target="USA">
      <data key="d0">6729157566</data>
    </edge>
    <edge source="CAN" target="BFA">
      <data key="d0">1248670</data>
    </edge>
    <edge source="CAN" target="URY">
      <data key="d0">259760</data>
    </edge>
    <edge source="CHL" target="ARG">
      <data key="d0">17402393</data>
    </edge>
    <edge source="CHL" target="AUS">
      <data key="d0">161151</data>
    </edge>
    <edge source="CHL" target="BEL">
      <data key="d0">104309</data>
    </edge>
    <edge source="CHL" target="BOL">
      <data key="d0">91075104</data>
    </edge>
    <edge source="CHL" target="BRA">
      <data key="d0">6271845</data>
    </edge>
    <edge source="CHL" target="CAN">
      <data key="d0">1791489</data>
    </edge>
    <edge source="CHL" target="CHN">
      <data key="d0">3019651</data>
    </edge>
    <edge source="CHL" target="COL">
      <data key="d0">9341728</data>
    </edge>
    <edge source="CHL" target="CRI">
      <data key="d0">3240312</data>
    </edge>
    <edge source="CHL" target="DNK">
      <data key="d0">47047</data>
    </edge>
    <edge source="CHL" target="ECU">
      <data key="d0">8251763</data>
    </edge>
    <edge source="CHL" target="SLV">
      <data key="d0">153075</data>
    </edge>
    <edge source="CHL" target="FRA">
      <data key="d0">129660</data>
    </edge>
    <edge source="CHL" target="GEO">
      <data key="d0">14127</data>
    </edge>
    <edge source="CHL" target="DEU">
      <data key="d0">351889</data>
    </edge>
    <edge source="CHL" target="GHA">
      <data key="d0">191810</data>
    </edge>
    <edge source="CHL" target="GRC">
      <data key="d0">40096</data>
    </edge>
    <edge source="CHL" target="GTM">
      <data key="d0">487614</data>
    </edge>
    <edge source="CHL" target="HND">
      <data key="d0">541277</data>
    </edge>
    <edge source="CHL" target="HKG">
      <data key="d0">43277</data>
    </edge>
    <edge source="CHL" target="IDN">
      <data key="d0">56429</data>
    </edge>
    <edge source="CHL" target="ISR">
      <data key="d0">57258</data>
    </edge>
    <edge source="CHL" target="ITA">
      <data key="d0">1521401</data>
    </edge>
    <edge source="CHL" target="JAM">
      <data key="d0">345566</data>
    </edge>
    <edge source="CHL" target="JPN">
      <data key="d0">982606</data>
    </edge>
    <edge source="CHL" target="KOR">
      <data key="d0">90993</data>
    </edge>
    <edge source="CHL" target="MYS">
      <data key="d0">1439235</data>
    </edge>
    <edge source="CHL" target="MEX">
      <data key="d0">15491614</data>
    </edge>
    <edge source="CHL" target="MAR">
      <data key="d0">71595</data>
    </edge>
    <edge source="CHL" target="NLD">
      <data key="d0">51986</data>
    </edge>
    <edge source="CHL" target="NZL">
      <data key="d0">1645623</data>
    </edge>
    <edge source="CHL" target="NIC">
      <data key="d0">114217</data>
    </edge>
    <edge source="CHL" target="NOR">
      <data key="d0">267958</data>
    </edge>
    <edge source="CHL" target="PAK">
      <data key="d0">201464</data>
    </edge>
    <edge source="CHL" target="PAN">
      <data key="d0">3183951</data>
    </edge>
    <edge source="CHL" target="PRY">
      <data key="d0">37556586</data>
    </edge>
    <edge source="CHL" target="PER">
      <data key="d0">65350533</data>
    </edge>
    <edge source="CHL" target="IND">
      <data key="d0">19466</data>
    </edge>
    <edge source="CHL" target="SGP">
      <data key="d0">28687</data>
    </edge>
    <edge source="CHL" target="ZAF">
      <data key="d0">2149220</data>
    </edge>
    <edge source="CHL" target="ESP">
      <data key="d0">1632151</data>
    </edge>
    <edge source="CHL" target="SWE">
      <data key="d0">13584</data>
    </edge>
    <edge source="CHL" target="CHE">
      <data key="d0">18126</data>
    </edge>
    <edge source="CHL" target="TUR">
      <data key="d0">98469</data>
    </edge>
    <edge source="CHL" target="MKD">
      <data key="d0">50308</data>
    </edge>
    <edge source="CHL" target="EGY">
      <data key="d0">224308</data>
    </edge>
    <edge source="CHL" target="GBR">
      <data key="d0">159680</data>
    </edge>
    <edge source="CHL" target="USA">
      <data key="d0">10978424</data>
    </edge>
    <edge source="CHL" target="URY">
      <data key="d0">5019223</data>
    </edge>
    <edge source="CHN" target="ALB">
      <data key="d0">43763118</data>
    </edge>
    <edge source="CHN" target="DZA">
      <data key="d0">282904583</data>
    </edge>
    <edge source="CHN" target="AZE">
      <data key="d0">7333091</data>
    </edge>
    <edge source="CHN" target="ARG">
      <data key="d0">382426883</data>
    </edge>
    <edge source="CHN" target="AUS">
      <data key="d0">3017323763</data>
    </edge>
    <edge source="CHN" target="AUT">
      <data key="d0">176831217</data>
    </edge>
    <edge source="CHN" target="ARM">
      <data key="d0">3042121</data>
    </edge>
    <edge source="CHN" target="BEL">
      <data key="d0">1252889312</data>
    </edge>
    <edge source="CHN" target="BOL">
      <data key="d0">13436610</data>
    </edge>
    <edge source="CHN" target="BWA">
      <data key="d0">8427327</data>
    </edge>
    <edge source="CHN" target="BRA">
      <data key="d0">1196329391</data>
    </edge>
    <edge source="CHN" target="BGR">
      <data key="d0">72339860</data>
    </edge>
    <edge source="CHN" target="BDI">
      <data key="d0">1655172</data>
    </edge>
    <edge source="CHN" target="BLR">
      <data key="d0">15478176</data>
    </edge>
    <edge source="CHN" target="KHM">
      <data key="d0">135319594</data>
    </edge>
    <edge source="CHN" target="CMR">
      <data key="d0">61702910</data>
    </edge>
    <edge source="CHN" target="CAN">
      <data key="d0">3146758872</data>
    </edge>
    <edge source="CHN" target="CAF">
      <data key="d0">655416</data>
    </edge>
    <edge source="CHN" target="LKA">
      <data key="d0">161995226</data>
    </edge>
    <edge source="CHN" target="CHL">
      <data key="d0">895495275</data>
    </edge>
    <edge source="CHN" target="COL">
      <data key="d0">435975528</data>
    </edge>
    <edge source="CHN" target="CRI">
      <data key="d0">96610925</data>
    </edge>
    <edge source="CHN" target="HRV">
      <data key="d0">96750130</data>
    </edge>
    <edge source="CHN" target="CZE">
      <data key="d0">245878315</data>
    </edge>
    <edge source="CHN" target="BEN">
      <data key="d0">233786701</data>
    </edge>
    <edge source="CHN" target="DNK">
      <data key="d0">331766543</data>
    </edge>
    <edge source="CHN" target="ECU">
      <data key="d0">132870618</data>
    </edge>
    <edge source="CHN" target="SLV">
      <data key="d0">44459362</data>
    </edge>
    <edge source="CHN" target="ETH">
      <data key="d0">111460404</data>
    </edge>
    <edge source="CHN" target="EST">
      <data key="d0">68238403</data>
    </edge>
    <edge source="CHN" target="FIN">
      <data key="d0">184764554</data>
    </edge>
    <edge source="CHN" target="FRA">
      <data key="d0">2074320966</data>
    </edge>
    <edge source="CHN" target="GEO">
      <data key="d0">54464037</data>
    </edge>
    <edge source="CHN" target="GMB">
      <data key="d0">12330506</data>
    </edge>
    <edge source="CHN" target="PSE">
      <data key="d0">3457228</data>
    </edge>
    <edge source="CHN" target="DEU">
      <data key="d0">4032974823</data>
    </edge>
    <edge source="CHN" target="GHA">
      <data key="d0">282534092</data>
    </edge>
    <edge source="CHN" target="GRC">
      <data key="d0">344191553</data>
    </edge>
    <edge source="CHN" target="GTM">
      <data key="d0">107897482</data>
    </edge>
    <edge source="CHN" target="HND">
      <data key="d0">39730051</data>
    </edge>
    <edge source="CHN" target="HKG">
      <data key="d0">19438024919</data>
    </edge>
    <edge source="CHN" target="HUN">
      <data key="d0">91764453</data>
    </edge>
    <edge source="CHN" target="IDN">
      <data key="d0">1195107213</data>
    </edge>
    <edge source="CHN" target="IRL">
      <data key="d0">204417340</data>
    </edge>
    <edge source="CHN" target="ISR">
      <data key="d0">525883066</data>
    </edge>
    <edge source="CHN" target="ITA">
      <data key="d0">1560203048</data>
    </edge>
    <edge source="CHN" target="CIV">
      <data key="d0">91240911</data>
    </edge>
    <edge source="CHN" target="JAM">
      <data key="d0">51999577</data>
    </edge>
    <edge source="CHN" target="JPN">
      <data key="d0">6710486577</data>
    </edge>
    <edge source="CHN" target="KAZ">
      <data key="d0">413250682</data>
    </edge>
    <edge source="CHN" target="JOR">
      <data key="d0">152162635</data>
    </edge>
    <edge source="CHN" target="KOR">
      <data key="d0">2418631354</data>
    </edge>
    <edge source="CHN" target="KGZ">
      <data key="d0">77166504</data>
    </edge>
    <edge source="CHN" target="LBN">
      <data key="d0">177652706</data>
    </edge>
    <edge source="CHN" target="LVA">
      <data key="d0">86793739</data>
    </edge>
    <edge source="CHN" target="LTU">
      <data key="d0">82525162</data>
    </edge>
    <edge source="CHN" target="MDG">
      <data key="d0">54418925</data>
    </edge>
    <edge source="CHN" target="MWI">
      <data key="d0">6206039</data>
    </edge>
    <edge source="CHN" target="MYS">
      <data key="d0">1683632849</data>
    </edge>
    <edge source="CHN" target="MRT">
      <data key="d0">24939839</data>
    </edge>
    <edge source="CHN" target="MUS">
      <data key="d0">51947477</data>
    </edge>
    <edge source="CHN" target="MEX">
      <data key="d0">1599363572</data>
    </edge>
    <edge source="CHN" target="MDA">
      <data key="d0">4582877</data>
    </edge>
    <edge source="CHN" target="MAR">
      <data key="d0">203310235</data>
    </edge>
    <edge source="CHN" target="MOZ">
      <data key="d0">43223119</data>
    </edge>
    <edge source="CHN" target="OMN">
      <data key="d0">58384917</data>
    </edge>
    <edge source="CHN" target="NAM">
      <data key="d0">9281667</data>
    </edge>
    <edge source="CHN" target="NLD">
      <data key="d0">5034337106</data>
    </edge>
    <edge source="CHN" target="NZL">
      <data key="d0">361996295</data>
    </edge>
    <edge source="CHN" target="NIC">
      <data key="d0">18924196</data>
    </edge>
    <edge source="CHN" target="NER">
      <data key="d0">715680</data>
    </edge>
    <edge source="CHN" target="NOR">
      <data key="d0">165936727</data>
    </edge>
    <edge source="CHN" target="PAK">
      <data key="d0">572572194</data>
    </edge>
    <edge source="CHN" target="PAN">
      <data key="d0">303346282</data>
    </edge>
    <edge source="CHN" target="PRY">
      <data key="d0">47014687</data>
    </edge>
    <edge source="CHN" target="PER">
      <data key="d0">392514768</data>
    </edge>
    <edge source="CHN" target="PHL">
      <data key="d0">2123509898</data>
    </edge>
    <edge source="CHN" target="POL">
      <data key="d0">920056722</data>
    </edge>
    <edge source="CHN" target="PRT">
      <data key="d0">184563991</data>
    </edge>
    <edge source="CHN" target="ROU">
      <data key="d0">175314974</data>
    </edge>
    <edge source="CHN" target="RUS">
      <data key="d0">1587297343</data>
    </edge>
    <edge source="CHN" target="SAU">
      <data key="d0">1079549459</data>
    </edge>
    <edge source="CHN" target="SEN">
      <data key="d0">108881891</data>
    </edge>
    <edge source="CHN" target="SRB">
      <data key="d0">16877039</data>
    </edge>
    <edge source="CHN" target="IND">
      <data key="d0">2022358054</data>
    </edge>
    <edge source="CHN" target="SGP">
      <data key="d0">2159228328</data>
    </edge>
    <edge source="CHN" target="SVK">
      <data key="d0">58106811</data>
    </edge>
    <edge source="CHN" target="VNM">
      <data key="d0">1262384285</data>
    </edge>
    <edge source="CHN" target="SVN">
      <data key="d0">160574053</data>
    </edge>
    <edge source="CHN" target="ZAF">
      <data key="d0">821876626</data>
    </edge>
    <edge source="CHN" target="ZWE">
      <data key="d0">22954054</data>
    </edge>
    <edge source="CHN" target="ESP">
      <data key="d0">1770861833</data>
    </edge>
    <edge source="CHN" target="SWE">
      <data key="d0">531146437</data>
    </edge>
    <edge source="CHN" target="CHE">
      <data key="d0">269498832</data>
    </edge>
    <edge source="CHN" target="THA">
      <data key="d0">1405835608</data>
    </edge>
    <edge source="CHN" target="TGO">
      <data key="d0">30863968</data>
    </edge>
    <edge source="CHN" target="ARE">
      <data key="d0">1749951441</data>
    </edge>
    <edge source="CHN" target="TUN">
      <data key="d0">68963740</data>
    </edge>
    <edge source="CHN" target="TUR">
      <data key="d0">714753612</data>
    </edge>
    <edge source="CHN" target="UGA">
      <data key="d0">43581545</data>
    </edge>
    <edge source="CHN" target="UKR">
      <data key="d0">259484278</data>
    </edge>
    <edge source="CHN" target="MKD">
      <data key="d0">1392150</data>
    </edge>
    <edge source="CHN" target="EGY">
      <data key="d0">423368408</data>
    </edge>
    <edge source="CHN" target="GBR">
      <data key="d0">5600783037</data>
    </edge>
    <edge source="CHN" target="TZA">
      <data key="d0">162766892</data>
    </edge>
    <edge source="CHN" target="USA">
      <data key="d0">38389702307</data>
    </edge>
    <edge source="CHN" target="BFA">
      <data key="d0">2070943</data>
    </edge>
    <edge source="CHN" target="URY">
      <data key="d0">158456573</data>
    </edge>
    <edge source="COL" target="DZA">
      <data key="d0">10722</data>
    </edge>
    <edge source="COL" target="ARG">
      <data key="d0">6476856</data>
    </edge>
    <edge source="COL" target="AUS">
      <data key="d0">1155327</data>
    </edge>
    <edge source="COL" target="AUT">
      <data key="d0">256751</data>
    </edge>
    <edge source="COL" target="BEL">
      <data key="d0">324275</data>
    </edge>
    <edge source="COL" target="BOL">
      <data key="d0">7108380</data>
    </edge>
    <edge source="COL" target="BRA">
      <data key="d0">10908932</data>
    </edge>
    <edge source="COL" target="CAN">
      <data key="d0">2886463</data>
    </edge>
    <edge source="COL" target="LKA">
      <data key="d0">39338</data>
    </edge>
    <edge source="COL" target="CHL">
      <data key="d0">22699917</data>
    </edge>
    <edge source="COL" target="CHN">
      <data key="d0">1185892</data>
    </edge>
    <edge source="COL" target="CRI">
      <data key="d0">15559923</data>
    </edge>
    <edge source="COL" target="CZE">
      <data key="d0">64887</data>
    </edge>
    <edge source="COL" target="BEN">
      <data key="d0">96691</data>
    </edge>
    <edge source="COL" target="ECU">
      <data key="d0">49758579</data>
    </edge>
    <edge source="COL" target="SLV">
      <data key="d0">4074630</data>
    </edge>
    <edge source="COL" target="EST">
      <data key="d0">2579989</data>
    </edge>
    <edge source="COL" target="FIN">
      <data key="d0">1024158</data>
    </edge>
    <edge source="COL" target="FRA">
      <data key="d0">1856075</data>
    </edge>
    <edge source="COL" target="GEO">
      <data key="d0">15670</data>
    </edge>
    <edge source="COL" target="DEU">
      <data key="d0">16485598</data>
    </edge>
    <edge source="COL" target="GHA">
      <data key="d0">277046</data>
    </edge>
    <edge source="COL" target="GRC">
      <data key="d0">18251</data>
    </edge>
    <edge source="COL" target="GTM">
      <data key="d0">10640636</data>
    </edge>
    <edge source="COL" target="HND">
      <data key="d0">3211310</data>
    </edge>
    <edge source="COL" target="HKG">
      <data key="d0">1003218</data>
    </edge>
    <edge source="COL" target="IRL">
      <data key="d0">18001</data>
    </edge>
    <edge source="COL" target="ISR">
      <data key="d0">1887624</data>
    </edge>
    <edge source="COL" target="ITA">
      <data key="d0">483101</data>
    </edge>
    <edge source="COL" target="CIV">
      <data key="d0">418590</data>
    </edge>
    <edge source="COL" target="JAM">
      <data key="d0">2150280</data>
    </edge>
    <edge source="COL" target="JPN">
      <data key="d0">653466</data>
    </edge>
    <edge source="COL" target="KOR">
      <data key="d0">592915</data>
    </edge>
    <edge source="COL" target="LBN">
      <data key="d0">43246</data>
    </edge>
    <edge source="COL" target="LTU">
      <data key="d0">286470</data>
    </edge>
    <edge source="COL" target="MYS">
      <data key="d0">437678</data>
    </edge>
    <edge source="COL" target="MEX">
      <data key="d0">29855853</data>
    </edge>
    <edge source="COL" target="NLD">
      <data key="d0">664840</data>
    </edge>
    <edge source="COL" target="NZL">
      <data key="d0">832710</data>
    </edge>
    <edge source="COL" target="NIC">
      <data key="d0">1005868</data>
    </edge>
    <edge source="COL" target="NOR">
      <data key="d0">50776</data>
    </edge>
    <edge source="COL" target="PAN">
      <data key="d0">25834667</data>
    </edge>
    <edge source="COL" target="PRY">
      <data key="d0">1403330</data>
    </edge>
    <edge source="COL" target="PER">
      <data key="d0">38241813</data>
    </edge>
    <edge source="COL" target="PHL">
      <data key="d0">233539</data>
    </edge>
    <edge source="COL" target="POL">
      <data key="d0">36683</data>
    </edge>
    <edge source="COL" target="PRT">
      <data key="d0">47198</data>
    </edge>
    <edge source="COL" target="ROU">
      <data key="d0">76470</data>
    </edge>
    <edge source="COL" target="SAU">
      <data key="d0">215260</data>
    </edge>
    <edge source="COL" target="IND">
      <data key="d0">108833</data>
    </edge>
    <edge source="COL" target="SGP">
      <data key="d0">182165</data>
    </edge>
    <edge source="COL" target="ZAF">
      <data key="d0">414968</data>
    </edge>
    <edge source="COL" target="ESP">
      <data key="d0">2819104</data>
    </edge>
    <edge source="COL" target="SWE">
      <data key="d0">98375</data>
    </edge>
    <edge source="COL" target="CHE">
      <data key="d0">518681</data>
    </edge>
    <edge source="COL" target="THA">
      <data key="d0">1042932</data>
    </edge>
    <edge source="COL" target="ARE">
      <data key="d0">96902</data>
    </edge>
    <edge source="COL" target="TUR">
      <data key="d0">1777487</data>
    </edge>
    <edge source="COL" target="UKR">
      <data key="d0">48636</data>
    </edge>
    <edge source="COL" target="EGY">
      <data key="d0">13765</data>
    </edge>
    <edge source="COL" target="GBR">
      <data key="d0">1026664</data>
    </edge>
    <edge source="COL" target="USA">
      <data key="d0">57151579</data>
    </edge>
    <edge source="COL" target="URY">
      <data key="d0">2223655</data>
    </edge>
    <edge source="CRI" target="ARG">
      <data key="d0">2411426</data>
    </edge>
    <edge source="CRI" target="AUS">
      <data key="d0">5817204</data>
    </edge>
    <edge source="CRI" target="BEL">
      <data key="d0">82459257</data>
    </edge>
    <edge source="CRI" target="BOL">
      <data key="d0">218835</data>
    </edge>
    <edge source="CRI" target="BRA">
      <data key="d0">8609116</data>
    </edge>
    <edge source="CRI" target="CMR">
      <data key="d0">736896</data>
    </edge>
    <edge source="CRI" target="CAN">
      <data key="d0">11211848</data>
    </edge>
    <edge source="CRI" target="CHL">
      <data key="d0">5484591</data>
    </edge>
    <edge source="CRI" target="CHN">
      <data key="d0">2115223</data>
    </edge>
    <edge source="CRI" target="COL">
      <data key="d0">5859437</data>
    </edge>
    <edge source="CRI" target="ECU">
      <data key="d0">727932</data>
    </edge>
    <edge source="CRI" target="SLV">
      <data key="d0">6623715</data>
    </edge>
    <edge source="CRI" target="FRA">
      <data key="d0">47988422</data>
    </edge>
    <edge source="CRI" target="DEU">
      <data key="d0">134122</data>
    </edge>
    <edge source="CRI" target="GTM">
      <data key="d0">21088973</data>
    </edge>
    <edge source="CRI" target="HND">
      <data key="d0">12469621</data>
    </edge>
    <edge source="CRI" target="HKG">
      <data key="d0">1878493</data>
    </edge>
    <edge source="CRI" target="IRL">
      <data key="d0">237469</data>
    </edge>
    <edge source="CRI" target="ISR">
      <data key="d0">32281</data>
    </edge>
    <edge source="CRI" target="ITA">
      <data key="d0">22106</data>
    </edge>
    <edge source="CRI" target="JAM">
      <data key="d0">3732145</data>
    </edge>
    <edge source="CRI" target="JPN">
      <data key="d0">8113482</data>
    </edge>
    <edge source="CRI" target="KOR">
      <data key="d0">6367278</data>
    </edge>
    <edge source="CRI" target="MYS">
      <data key="d0">33363</data>
    </edge>
    <edge source="CRI" target="MEX">
      <data key="d0">12609706</data>
    </edge>
    <edge source="CRI" target="NLD">
      <data key="d0">20417468</data>
    </edge>
    <edge source="CRI" target="NIC">
      <data key="d0">29336602</data>
    </edge>
    <edge source="CRI" target="PAN">
      <data key="d0">47370897</data>
    </edge>
    <edge source="CRI" target="PRY">
      <data key="d0">44009</data>
    </edge>
    <edge source="CRI" target="PER">
      <data key="d0">464802</data>
    </edge>
    <edge source="CRI" target="PHL">
      <data key="d0">10095</data>
    </edge>
    <edge source="CRI" target="ROU">
      <data key="d0">15068</data>
    </edge>
    <edge source="CRI" target="IND">
      <data key="d0">27646</data>
    </edge>
    <edge source="CRI" target="SGP">
      <data key="d0">817589</data>
    </edge>
    <edge source="CRI" target="VNM">
      <data key="d0">1097037</data>
    </edge>
    <edge source="CRI" target="ESP">
      <data key="d0">178546</data>
    </edge>
    <edge source="CRI" target="CHE">
      <data key="d0">42183</data>
    </edge>
    <edge source="CRI" target="THA">
      <data key="d0">53167</data>
    </edge>
    <edge source="CRI" target="ARE">
      <data key="d0">144705</data>
    </edge>
    <edge source="CRI" target="GBR">
      <data key="d0">498876</data>
    </edge>
    <edge source="CRI" target="USA">
      <data key="d0">385173059</data>
    </edge>
    <edge source="CRI" target="URY">
      <data key="d0">39444</data>
    </edge>
    <edge source="CZE" target="ALB">
      <data key="d0">2374229</data>
    </edge>
    <edge source="CZE" target="DZA">
      <data key="d0">6183298</data>
    </edge>
    <edge source="CZE" target="AZE">
      <data key="d0">1463122</data>
    </edge>
    <edge source="CZE" target="ARG">
      <data key="d0">2557947</data>
    </edge>
    <edge source="CZE" target="AUS">
      <data key="d0">36529291</data>
    </edge>
    <edge source="CZE" target="AUT">
      <data key="d0">563961479</data>
    </edge>
    <edge source="CZE" target="ARM">
      <data key="d0">1822909</data>
    </edge>
    <edge source="CZE" target="BEL">
      <data key="d0">164975328</data>
    </edge>
    <edge source="CZE" target="BOL">
      <data key="d0">245998</data>
    </edge>
    <edge source="CZE" target="BWA">
      <data key="d0">10794</data>
    </edge>
    <edge source="CZE" target="BRA">
      <data key="d0">6024060</data>
    </edge>
    <edge source="CZE" target="BGR">
      <data key="d0">78667786</data>
    </edge>
    <edge source="CZE" target="BLR">
      <data key="d0">3961580</data>
    </edge>
    <edge source="CZE" target="KHM">
      <data key="d0">20235</data>
    </edge>
    <edge source="CZE" target="CMR">
      <data key="d0">92980</data>
    </edge>
    <edge source="CZE" target="CAN">
      <data key="d0">13762439</data>
    </edge>
    <edge source="CZE" target="LKA">
      <data key="d0">236167</data>
    </edge>
    <edge source="CZE" target="CHL">
      <data key="d0">1875708</data>
    </edge>
    <edge source="CZE" target="CHN">
      <data key="d0">105971159</data>
    </edge>
    <edge source="CZE" target="COL">
      <data key="d0">782997</data>
    </edge>
    <edge source="CZE" target="CRI">
      <data key="d0">156103</data>
    </edge>
    <edge source="CZE" target="HRV">
      <data key="d0">27891999</data>
    </edge>
    <edge source="CZE" target="BEN">
      <data key="d0">12254</data>
    </edge>
    <edge source="CZE" target="DNK">
      <data key="d0">150271089</data>
    </edge>
    <edge source="CZE" target="ECU">
      <data key="d0">44740</data>
    </edge>
    <edge source="CZE" target="SLV">
      <data key="d0">331283</data>
    </edge>
    <edge source="CZE" target="ETH">
      <data key="d0">1303332</data>
    </edge>
    <edge source="CZE" target="EST">
      <data key="d0">17817701</data>
    </edge>
    <edge source="CZE" target="FIN">
      <data key="d0">60918527</data>
    </edge>
    <edge source="CZE" target="FRA">
      <data key="d0">576958322</data>
    </edge>
    <edge source="CZE" target="GEO">
      <data key="d0">3641516</data>
    </edge>
    <edge source="CZE" target="DEU">
      <data key="d0">3323982092</data>
    </edge>
    <edge source="CZE" target="GHA">
      <data key="d0">983039</data>
    </edge>
    <edge source="CZE" target="GRC">
      <data key="d0">25794731</data>
    </edge>
    <edge source="CZE" target="GTM">
      <data key="d0">714961</data>
    </edge>
    <edge source="CZE" target="HND">
      <data key="d0">790131</data>
    </edge>
    <edge source="CZE" target="HKG">
      <data key="d0">26017109</data>
    </edge>
    <edge source="CZE" target="HUN">
      <data key="d0">205856305</data>
    </edge>
    <edge source="CZE" target="IDN">
      <data key="d0">11447524</data>
    </edge>
    <edge source="CZE" target="IRL">
      <data key="d0">28216709</data>
    </edge>
    <edge source="CZE" target="ISR">
      <data key="d0">31083404</data>
    </edge>
    <edge source="CZE" target="ITA">
      <data key="d0">348099697</data>
    </edge>
    <edge source="CZE" target="CIV">
      <data key="d0">39455</data>
    </edge>
    <edge source="CZE" target="JAM">
      <data key="d0">179054</data>
    </edge>
    <edge source="CZE" target="JPN">
      <data key="d0">31485471</data>
    </edge>
    <edge source="CZE" target="KAZ">
      <data key="d0">6735869</data>
    </edge>
    <edge source="CZE" target="JOR">
      <data key="d0">2983156</data>
    </edge>
    <edge source="CZE" target="KOR">
      <data key="d0">32372226</data>
    </edge>
    <edge source="CZE" target="KGZ">
      <data key="d0">148094</data>
    </edge>
    <edge source="CZE" target="LBN">
      <data key="d0">2971199</data>
    </edge>
    <edge source="CZE" target="LVA">
      <data key="d0">12346851</data>
    </edge>
    <edge source="CZE" target="LTU">
      <data key="d0">27451356</data>
    </edge>
    <edge source="CZE" target="MDG">
      <data key="d0">149338</data>
    </edge>
    <edge source="CZE" target="MYS">
      <data key="d0">7542372</data>
    </edge>
    <edge source="CZE" target="MUS">
      <data key="d0">266075</data>
    </edge>
    <edge source="CZE" target="MEX">
      <data key="d0">17126258</data>
    </edge>
    <edge source="CZE" target="MDA">
      <data key="d0">1566764</data>
    </edge>
    <edge source="CZE" target="MAR">
      <data key="d0">6427587</data>
    </edge>
    <edge source="CZE" target="MOZ">
      <data key="d0">83901</data>
    </edge>
    <edge source="CZE" target="OMN">
      <data key="d0">1258278</data>
    </edge>
    <edge source="CZE" target="NAM">
      <data key="d0">462034</data>
    </edge>
    <edge source="CZE" target="NLD">
      <data key="d0">329216320</data>
    </edge>
    <edge source="CZE" target="NZL">
      <data key="d0">4551464</data>
    </edge>
    <edge source="CZE" target="NIC">
      <data key="d0">228234</data>
    </edge>
    <edge source="CZE" target="NER">
      <data key="d0">2371931</data>
    </edge>
    <edge source="CZE" target="NOR">
      <data key="d0">58252070</data>
    </edge>
    <edge source="CZE" target="PAK">
      <data key="d0">3830779</data>
    </edge>
    <edge source="CZE" target="PAN">
      <data key="d0">253674</data>
    </edge>
    <edge source="CZE" target="PRY">
      <data key="d0">152736</data>
    </edge>
    <edge source="CZE" target="PER">
      <data key="d0">706492</data>
    </edge>
    <edge source="CZE" target="PHL">
      <data key="d0">3109091</data>
    </edge>
    <edge source="CZE" target="POL">
      <data key="d0">484901588</data>
    </edge>
    <edge source="CZE" target="PRT">
      <data key="d0">31024505</data>
    </edge>
    <edge source="CZE" target="ROU">
      <data key="d0">118712964</data>
    </edge>
    <edge source="CZE" target="RUS">
      <data key="d0">250183336</data>
    </edge>
    <edge source="CZE" target="SAU">
      <data key="d0">53605763</data>
    </edge>
    <edge source="CZE" target="SEN">
      <data key="d0">549366</data>
    </edge>
    <edge source="CZE" target="SRB">
      <data key="d0">15558130</data>
    </edge>
    <edge source="CZE" target="IND">
      <data key="d0">11897458</data>
    </edge>
    <edge source="CZE" target="SGP">
      <data key="d0">13519749</data>
    </edge>
    <edge source="CZE" target="SVK">
      <data key="d0">724401071</data>
    </edge>
    <edge source="CZE" target="VNM">
      <data key="d0">9148659</data>
    </edge>
    <edge source="CZE" target="SVN">
      <data key="d0">22222608</data>
    </edge>
    <edge source="CZE" target="ZAF">
      <data key="d0">41592860</data>
    </edge>
    <edge source="CZE" target="ESP">
      <data key="d0">174657536</data>
    </edge>
    <edge source="CZE" target="SWE">
      <data key="d0">164613227</data>
    </edge>
    <edge source="CZE" target="CHE">
      <data key="d0">165823072</data>
    </edge>
    <edge source="CZE" target="THA">
      <data key="d0">13303913</data>
    </edge>
    <edge source="CZE" target="TGO">
      <data key="d0">488754</data>
    </edge>
    <edge source="CZE" target="ARE">
      <data key="d0">132049198</data>
    </edge>
    <edge source="CZE" target="TUN">
      <data key="d0">6071873</data>
    </edge>
    <edge source="CZE" target="TUR">
      <data key="d0">53031668</data>
    </edge>
    <edge source="CZE" target="UGA">
      <data key="d0">1345349</data>
    </edge>
    <edge source="CZE" target="UKR">
      <data key="d0">34496154</data>
    </edge>
    <edge source="CZE" target="MKD">
      <data key="d0">2754830</data>
    </edge>
    <edge source="CZE" target="EGY">
      <data key="d0">5621862</data>
    </edge>
    <edge source="CZE" target="GBR">
      <data key="d0">569291388</data>
    </edge>
    <edge source="CZE" target="TZA">
      <data key="d0">371634</data>
    </edge>
    <edge source="CZE" target="USA">
      <data key="d0">249259356</data>
    </edge>
    <edge source="CZE" target="BFA">
      <data key="d0">1171332</data>
    </edge>
    <edge source="CZE" target="URY">
      <data key="d0">522733</data>
    </edge>
    <edge source="ECU" target="ARG">
      <data key="d0">324195</data>
    </edge>
    <edge source="ECU" target="AUS">
      <data key="d0">10124</data>
    </edge>
    <edge source="ECU" target="AUT">
      <data key="d0">12193</data>
    </edge>
    <edge source="ECU" target="BEL">
      <data key="d0">302744</data>
    </edge>
    <edge source="ECU" target="BOL">
      <data key="d0">590259</data>
    </edge>
    <edge source="ECU" target="BRA">
      <data key="d0">66178</data>
    </edge>
    <edge source="ECU" target="CAN">
      <data key="d0">104901</data>
    </edge>
    <edge source="ECU" target="CHL">
      <data key="d0">6286275</data>
    </edge>
    <edge source="ECU" target="CHN">
      <data key="d0">1086337</data>
    </edge>
    <edge source="ECU" target="COL">
      <data key="d0">17870409</data>
    </edge>
    <edge source="ECU" target="CRI">
      <data key="d0">598392</data>
    </edge>
    <edge source="ECU" target="SLV">
      <data key="d0">1155540</data>
    </edge>
    <edge source="ECU" target="FRA">
      <data key="d0">141347</data>
    </edge>
    <edge source="ECU" target="DEU">
      <data key="d0">522001</data>
    </edge>
    <edge source="ECU" target="GTM">
      <data key="d0">1632260</data>
    </edge>
    <edge source="ECU" target="HND">
      <data key="d0">1949810</data>
    </edge>
    <edge source="ECU" target="HKG">
      <data key="d0">2492776</data>
    </edge>
    <edge source="ECU" target="ITA">
      <data key="d0">1087639</data>
    </edge>
    <edge source="ECU" target="CIV">
      <data key="d0">28842</data>
    </edge>
    <edge source="ECU" target="JAM">
      <data key="d0">87875</data>
    </edge>
    <edge source="ECU" target="JPN">
      <data key="d0">756500</data>
    </edge>
    <edge source="ECU" target="KOR">
      <data key="d0">301655</data>
    </edge>
    <edge source="ECU" target="MDG">
      <data key="d0">28842</data>
    </edge>
    <edge source="ECU" target="MEX">
      <data key="d0">824163</data>
    </edge>
    <edge source="ECU" target="NLD">
      <data key="d0">52841</data>
    </edge>
    <edge source="ECU" target="NIC">
      <data key="d0">132299</data>
    </edge>
    <edge source="ECU" target="NOR">
      <data key="d0">15974</data>
    </edge>
    <edge source="ECU" target="PAN">
      <data key="d0">2145438</data>
    </edge>
    <edge source="ECU" target="PRY">
      <data key="d0">93897</data>
    </edge>
    <edge source="ECU" target="PER">
      <data key="d0">8897145</data>
    </edge>
    <edge source="ECU" target="PRT">
      <data key="d0">356164</data>
    </edge>
    <edge source="ECU" target="RUS">
      <data key="d0">11897</data>
    </edge>
    <edge source="ECU" target="IND">
      <data key="d0">113762</data>
    </edge>
    <edge source="ECU" target="VNM">
      <data key="d0">12709</data>
    </edge>
    <edge source="ECU" target="ESP">
      <data key="d0">1023374</data>
    </edge>
    <edge source="ECU" target="ARE">
      <data key="d0">18791</data>
    </edge>
    <edge source="ECU" target="TUR">
      <data key="d0">1417131</data>
    </edge>
    <edge source="ECU" target="GBR">
      <data key="d0">320257</data>
    </edge>
    <edge source="ECU" target="USA">
      <data key="d0">5495935</data>
    </edge>
    <edge source="ECU" target="URY">
      <data key="d0">65146</data>
    </edge>
    <edge source="SLV" target="AUS">
      <data key="d0">974158</data>
    </edge>
    <edge source="SLV" target="CAN">
      <data key="d0">211613</data>
    </edge>
    <edge source="SLV" target="CHL">
      <data key="d0">262762</data>
    </edge>
    <edge source="SLV" target="COL">
      <data key="d0">632886</data>
    </edge>
    <edge source="SLV" target="CRI">
      <data key="d0">28404719</data>
    </edge>
    <edge source="SLV" target="ECU">
      <data key="d0">25160</data>
    </edge>
    <edge source="SLV" target="FRA">
      <data key="d0">23193</data>
    </edge>
    <edge source="SLV" target="DEU">
      <data key="d0">40356</data>
    </edge>
    <edge source="SLV" target="GTM">
      <data key="d0">94624284</data>
    </edge>
    <edge source="SLV" target="HND">
      <data key="d0">86020300</data>
    </edge>
    <edge source="SLV" target="ITA">
      <data key="d0">19292</data>
    </edge>
    <edge source="SLV" target="JAM">
      <data key="d0">7272756</data>
    </edge>
    <edge source="SLV" target="JPN">
      <data key="d0">13200</data>
    </edge>
    <edge source="SLV" target="JOR">
      <data key="d0">252815</data>
    </edge>
    <edge source="SLV" target="MEX">
      <data key="d0">5114602</data>
    </edge>
    <edge source="SLV" target="NZL">
      <data key="d0">76993</data>
    </edge>
    <edge source="SLV" target="NIC">
      <data key="d0">51995974</data>
    </edge>
    <edge source="SLV" target="PAN">
      <data key="d0">10485231</data>
    </edge>
    <edge source="SLV" target="PRY">
      <data key="d0">11225</data>
    </edge>
    <edge source="SLV" target="PER">
      <data key="d0">1077369</data>
    </edge>
    <edge source="SLV" target="PHL">
      <data key="d0">14402</data>
    </edge>
    <edge source="SLV" target="VNM">
      <data key="d0">199860</data>
    </edge>
    <edge source="SLV" target="ESP">
      <data key="d0">94212</data>
    </edge>
    <edge source="SLV" target="CHE">
      <data key="d0">10971</data>
    </edge>
    <edge source="SLV" target="THA">
      <data key="d0">129441</data>
    </edge>
    <edge source="SLV" target="TUR">
      <data key="d0">12178</data>
    </edge>
    <edge source="SLV" target="USA">
      <data key="d0">28499037</data>
    </edge>
    <edge source="SLV" target="URY">
      <data key="d0">13301</data>
    </edge>
    <edge source="FIN" target="DZA">
      <data key="d0">430199</data>
    </edge>
    <edge source="FIN" target="AZE">
      <data key="d0">139793</data>
    </edge>
    <edge source="FIN" target="ARG">
      <data key="d0">331158</data>
    </edge>
    <edge source="FIN" target="AUS">
      <data key="d0">9937257</data>
    </edge>
    <edge source="FIN" target="AUT">
      <data key="d0">6451559</data>
    </edge>
    <edge source="FIN" target="BEL">
      <data key="d0">18308139</data>
    </edge>
    <edge source="FIN" target="BOL">
      <data key="d0">16119</data>
    </edge>
    <edge source="FIN" target="BRA">
      <data key="d0">2887353</data>
    </edge>
    <edge source="FIN" target="BGR">
      <data key="d0">454709</data>
    </edge>
    <edge source="FIN" target="BLR">
      <data key="d0">582053</data>
    </edge>
    <edge source="FIN" target="CAN">
      <data key="d0">8797365</data>
    </edge>
    <edge source="FIN" target="LKA">
      <data key="d0">49947</data>
    </edge>
    <edge source="FIN" target="CHL">
      <data key="d0">915863</data>
    </edge>
    <edge source="FIN" target="CHN">
      <data key="d0">21524431</data>
    </edge>
    <edge source="FIN" target="COL">
      <data key="d0">383699</data>
    </edge>
    <edge source="FIN" target="CRI">
      <data key="d0">46196</data>
    </edge>
    <edge source="FIN" target="HRV">
      <data key="d0">755553</data>
    </edge>
    <edge source="FIN" target="CZE">
      <data key="d0">7895018</data>
    </edge>
    <edge source="FIN" target="DNK">
      <data key="d0">27860776</data>
    </edge>
    <edge source="FIN" target="ECU">
      <data key="d0">130113</data>
    </edge>
    <edge source="FIN" target="SLV">
      <data key="d0">66616</data>
    </edge>
    <edge source="FIN" target="ETH">
      <data key="d0">117480</data>
    </edge>
    <edge source="FIN" target="EST">
      <data key="d0">48376233</data>
    </edge>
    <edge source="FIN" target="FRA">
      <data key="d0">19095903</data>
    </edge>
    <edge source="FIN" target="GEO">
      <data key="d0">55836</data>
    </edge>
    <edge source="FIN" target="GMB">
      <data key="d0">11955</data>
    </edge>
    <edge source="FIN" target="DEU">
      <data key="d0">39123904</data>
    </edge>
    <edge source="FIN" target="GHA">
      <data key="d0">86580</data>
    </edge>
    <edge source="FIN" target="GRC">
      <data key="d0">1475939</data>
    </edge>
    <edge source="FIN" target="HKG">
      <data key="d0">1180488</data>
    </edge>
    <edge source="FIN" target="HUN">
      <data key="d0">2775450</data>
    </edge>
    <edge source="FIN" target="IDN">
      <data key="d0">717520</data>
    </edge>
    <edge source="FIN" target="IRL">
      <data key="d0">390701</data>
    </edge>
    <edge source="FIN" target="ISR">
      <data key="d0">591336</data>
    </edge>
    <edge source="FIN" target="ITA">
      <data key="d0">8616319</data>
    </edge>
    <edge source="FIN" target="JPN">
      <data key="d0">7303485</data>
    </edge>
    <edge source="FIN" target="KAZ">
      <data key="d0">885707</data>
    </edge>
    <edge source="FIN" target="JOR">
      <data key="d0">104791</data>
    </edge>
    <edge source="FIN" target="KOR">
      <data key="d0">4648273</data>
    </edge>
    <edge source="FIN" target="LBN">
      <data key="d0">305170</data>
    </edge>
    <edge source="FIN" target="LVA">
      <data key="d0">9618307</data>
    </edge>
    <edge source="FIN" target="LTU">
      <data key="d0">7093755</data>
    </edge>
    <edge source="FIN" target="MYS">
      <data key="d0">3487367</data>
    </edge>
    <edge source="FIN" target="MUS">
      <data key="d0">22549</data>
    </edge>
    <edge source="FIN" target="MEX">
      <data key="d0">1445476</data>
    </edge>
    <edge source="FIN" target="MDA">
      <data key="d0">160878</data>
    </edge>
    <edge source="FIN" target="MAR">
      <data key="d0">126899</data>
    </edge>
    <edge source="FIN" target="OMN">
      <data key="d0">123658</data>
    </edge>
    <edge source="FIN" target="NAM">
      <data key="d0">123370</data>
    </edge>
    <edge source="FIN" target="NLD">
      <data key="d0">19023376</data>
    </edge>
    <edge source="FIN" target="NZL">
      <data key="d0">2625448</data>
    </edge>
    <edge source="FIN" target="NOR">
      <data key="d0">64004447</data>
    </edge>
    <edge source="FIN" target="PAK">
      <data key="d0">87408</data>
    </edge>
    <edge source="FIN" target="PAN">
      <data key="d0">41703</data>
    </edge>
    <edge source="FIN" target="PRY">
      <data key="d0">22434</data>
    </edge>
    <edge source="FIN" target="PER">
      <data key="d0">381591</data>
    </edge>
    <edge source="FIN" target="PHL">
      <data key="d0">169463</data>
    </edge>
    <edge source="FIN" target="POL">
      <data key="d0">19769114</data>
    </edge>
    <edge source="FIN" target="PRT">
      <data key="d0">2220672</data>
    </edge>
    <edge source="FIN" target="ROU">
      <data key="d0">2630230</data>
    </edge>
    <edge source="FIN" target="RUS">
      <data key="d0">70616489</data>
    </edge>
    <edge source="FIN" target="SAU">
      <data key="d0">10724836</data>
    </edge>
    <edge source="FIN" target="SEN">
      <data key="d0">29015</data>
    </edge>
    <edge source="FIN" target="SRB">
      <data key="d0">266578</data>
    </edge>
    <edge source="FIN" target="IND">
      <data key="d0">3451713</data>
    </edge>
    <edge source="FIN" target="SGP">
      <data key="d0">4329574</data>
    </edge>
    <edge source="FIN" target="SVK">
      <data key="d0">1544017</data>
    </edge>
    <edge source="FIN" target="VNM">
      <data key="d0">742443</data>
    </edge>
    <edge source="FIN" target="SVN">
      <data key="d0">636626</data>
    </edge>
    <edge source="FIN" target="ZAF">
      <data key="d0">10549707</data>
    </edge>
    <edge source="FIN" target="ESP">
      <data key="d0">7546630</data>
    </edge>
    <edge source="FIN" target="SWE">
      <data key="d0">144930121</data>
    </edge>
    <edge source="FIN" target="CHE">
      <data key="d0">9977426</data>
    </edge>
    <edge source="FIN" target="THA">
      <data key="d0">701121</data>
    </edge>
    <edge source="FIN" target="ARE">
      <data key="d0">4984206</data>
    </edge>
    <edge source="FIN" target="TUN">
      <data key="d0">113542</data>
    </edge>
    <edge source="FIN" target="TUR">
      <data key="d0">6600138</data>
    </edge>
    <edge source="FIN" target="UGA">
      <data key="d0">11274</data>
    </edge>
    <edge source="FIN" target="UKR">
      <data key="d0">1755581</data>
    </edge>
    <edge source="FIN" target="MKD">
      <data key="d0">31105</data>
    </edge>
    <edge source="FIN" target="EGY">
      <data key="d0">327094</data>
    </edge>
    <edge source="FIN" target="GBR">
      <data key="d0">29132529</data>
    </edge>
    <edge source="FIN" target="TZA">
      <data key="d0">27771</data>
    </edge>
    <edge source="FIN" target="USA">
      <data key="d0">72836968</data>
    </edge>
    <edge source="FIN" target="URY">
      <data key="d0">378318</data>
    </edge>
    <edge source="GTM" target="ARG">
      <data key="d0">26995</data>
    </edge>
    <edge source="GTM" target="AUS">
      <data key="d0">84412</data>
    </edge>
    <edge source="GTM" target="AUT">
      <data key="d0">42720</data>
    </edge>
    <edge source="GTM" target="BEL">
      <data key="d0">575016</data>
    </edge>
    <edge source="GTM" target="BOL">
      <data key="d0">677017</data>
    </edge>
    <edge source="GTM" target="BRA">
      <data key="d0">124507</data>
    </edge>
    <edge source="GTM" target="CMR">
      <data key="d0">84391</data>
    </edge>
    <edge source="GTM" target="CAN">
      <data key="d0">1594590</data>
    </edge>
    <edge source="GTM" target="CHL">
      <data key="d0">840250</data>
    </edge>
    <edge source="GTM" target="CHN">
      <data key="d0">39661</data>
    </edge>
    <edge source="GTM" target="COL">
      <data key="d0">917595</data>
    </edge>
    <edge source="GTM" target="CRI">
      <data key="d0">29053585</data>
    </edge>
    <edge source="GTM" target="DNK">
      <data key="d0">191780</data>
    </edge>
    <edge source="GTM" target="ECU">
      <data key="d0">61430</data>
    </edge>
    <edge source="GTM" target="SLV">
      <data key="d0">51458475</data>
    </edge>
    <edge source="GTM" target="FRA">
      <data key="d0">537256</data>
    </edge>
    <edge source="GTM" target="DEU">
      <data key="d0">76792</data>
    </edge>
    <edge source="GTM" target="HND">
      <data key="d0">55264308</data>
    </edge>
    <edge source="GTM" target="HKG">
      <data key="d0">14348</data>
    </edge>
    <edge source="GTM" target="IDN">
      <data key="d0">21000</data>
    </edge>
    <edge source="GTM" target="ISR">
      <data key="d0">31241</data>
    </edge>
    <edge source="GTM" target="ITA">
      <data key="d0">57908</data>
    </edge>
    <edge source="GTM" target="JAM">
      <data key="d0">3367179</data>
    </edge>
    <edge source="GTM" target="JPN">
      <data key="d0">332590</data>
    </edge>
    <edge source="GTM" target="KOR">
      <data key="d0">51282</data>
    </edge>
    <edge source="GTM" target="MEX">
      <data key="d0">19625029</data>
    </edge>
    <edge source="GTM" target="NLD">
      <data key="d0">37406</data>
    </edge>
    <edge source="GTM" target="NIC">
      <data key="d0">45508271</data>
    </edge>
    <edge source="GTM" target="PAN">
      <data key="d0">11554377</data>
    </edge>
    <edge source="GTM" target="PRY">
      <data key="d0">211628</data>
    </edge>
    <edge source="GTM" target="PER">
      <data key="d0">2879890</data>
    </edge>
    <edge source="GTM" target="SAU">
      <data key="d0">11614</data>
    </edge>
    <edge source="GTM" target="IND">
      <data key="d0">957697</data>
    </edge>
    <edge source="GTM" target="SGP">
      <data key="d0">13868</data>
    </edge>
    <edge source="GTM" target="ESP">
      <data key="d0">131516</data>
    </edge>
    <edge source="GTM" target="SWE">
      <data key="d0">10641</data>
    </edge>
    <edge source="GTM" target="GBR">
      <data key="d0">39526</data>
    </edge>
    <edge source="GTM" target="USA">
      <data key="d0">38554994</data>
    </edge>
    <edge source="GTM" target="URY">
      <data key="d0">32657</data>
    </edge>
    <edge source="HND" target="BRA">
      <data key="d0">48538</data>
    </edge>
    <edge source="HND" target="CAN">
      <data key="d0">35640</data>
    </edge>
    <edge source="HND" target="CHL">
      <data key="d0">191869</data>
    </edge>
    <edge source="HND" target="CHN">
      <data key="d0">215769</data>
    </edge>
    <edge source="HND" target="COL">
      <data key="d0">165481</data>
    </edge>
    <edge source="HND" target="CRI">
      <data key="d0">2525619</data>
    </edge>
    <edge source="HND" target="ECU">
      <data key="d0">11545</data>
    </edge>
    <edge source="HND" target="SLV">
      <data key="d0">12598540</data>
    </edge>
    <edge source="HND" target="FRA">
      <data key="d0">69540</data>
    </edge>
    <edge source="HND" target="DEU">
      <data key="d0">43733</data>
    </edge>
    <edge source="HND" target="GTM">
      <data key="d0">26469061</data>
    </edge>
    <edge source="HND" target="ISR">
      <data key="d0">1591546</data>
    </edge>
    <edge source="HND" target="JAM">
      <data key="d0">34125</data>
    </edge>
    <edge source="HND" target="KOR">
      <data key="d0">56984</data>
    </edge>
    <edge source="HND" target="MEX">
      <data key="d0">493266</data>
    </edge>
    <edge source="HND" target="NLD">
      <data key="d0">215891</data>
    </edge>
    <edge source="HND" target="NIC">
      <data key="d0">6471592</data>
    </edge>
    <edge source="HND" target="PAN">
      <data key="d0">3342248</data>
    </edge>
    <edge source="HND" target="PER">
      <data key="d0">2640604</data>
    </edge>
    <edge source="HND" target="VNM">
      <data key="d0">12888</data>
    </edge>
    <edge source="HND" target="ESP">
      <data key="d0">10031</data>
    </edge>
    <edge source="HND" target="TUR">
      <data key="d0">33230</data>
    </edge>
    <edge source="HND" target="GBR">
      <data key="d0">119101</data>
    </edge>
    <edge source="HND" target="USA">
      <data key="d0">11749350</data>
    </edge>
    <edge source="HKG" target="ALB">
      <data key="d0">500782</data>
    </edge>
    <edge source="HKG" target="DZA">
      <data key="d0">1971135</data>
    </edge>
    <edge source="HKG" target="AZE">
      <data key="d0">788880</data>
    </edge>
    <edge source="HKG" target="ARG">
      <data key="d0">46968000</data>
    </edge>
    <edge source="HKG" target="AUS">
      <data key="d0">500021258</data>
    </edge>
    <edge source="HKG" target="AUT">
      <data key="d0">109801568</data>
    </edge>
    <edge source="HKG" target="ARM">
      <data key="d0">359108</data>
    </edge>
    <edge source="HKG" target="BEL">
      <data key="d0">153828491</data>
    </edge>
    <edge source="HKG" target="BOL">
      <data key="d0">1886617</data>
    </edge>
    <edge source="HKG" target="BWA">
      <data key="d0">295442</data>
    </edge>
    <edge source="HKG" target="BRA">
      <data key="d0">59720408</data>
    </edge>
    <edge source="HKG" target="BGR">
      <data key="d0">4898127</data>
    </edge>
    <edge source="HKG" target="BLR">
      <data key="d0">800485</data>
    </edge>
    <edge source="HKG" target="KHM">
      <data key="d0">113306582</data>
    </edge>
    <edge source="HKG" target="CMR">
      <data key="d0">3835849</data>
    </edge>
    <edge source="HKG" target="CAN">
      <data key="d0">271480773</data>
    </edge>
    <edge source="HKG" target="LKA">
      <data key="d0">59288609</data>
    </edge>
    <edge source="HKG" target="CHL">
      <data key="d0">20246282</data>
    </edge>
    <edge source="HKG" target="CHN">
      <data key="d0">4922623513</data>
    </edge>
    <edge source="HKG" target="COL">
      <data key="d0">20181050</data>
    </edge>
    <edge source="HKG" target="CRI">
      <data key="d0">2570409</data>
    </edge>
    <edge source="HKG" target="HRV">
      <data key="d0">3638927</data>
    </edge>
    <edge source="HKG" target="CZE">
      <data key="d0">43066815</data>
    </edge>
    <edge source="HKG" target="BEN">
      <data key="d0">94554</data>
    </edge>
    <edge source="HKG" target="DNK">
      <data key="d0">48714708</data>
    </edge>
    <edge source="HKG" target="ECU">
      <data key="d0">4888514</data>
    </edge>
    <edge source="HKG" target="SLV">
      <data key="d0">7755473</data>
    </edge>
    <edge source="HKG" target="ETH">
      <data key="d0">5405209</data>
    </edge>
    <edge source="HKG" target="EST">
      <data key="d0">10121834</data>
    </edge>
    <edge source="HKG" target="FIN">
      <data key="d0">29605828</data>
    </edge>
    <edge source="HKG" target="FRA">
      <data key="d0">624960740</data>
    </edge>
    <edge source="HKG" target="GEO">
      <data key="d0">1339816</data>
    </edge>
    <edge source="HKG" target="GMB">
      <data key="d0">17768</data>
    </edge>
    <edge source="HKG" target="DEU">
      <data key="d0">775039885</data>
    </edge>
    <edge source="HKG" target="GHA">
      <data key="d0">1321563</data>
    </edge>
    <edge source="HKG" target="GRC">
      <data key="d0">19727436</data>
    </edge>
    <edge source="HKG" target="GTM">
      <data key="d0">16035736</data>
    </edge>
    <edge source="HKG" target="HND">
      <data key="d0">5173070</data>
    </edge>
    <edge source="HKG" target="HUN">
      <data key="d0">13086501</data>
    </edge>
    <edge source="HKG" target="IDN">
      <data key="d0">223139528</data>
    </edge>
    <edge source="HKG" target="IRL">
      <data key="d0">31391815</data>
    </edge>
    <edge source="HKG" target="ISR">
      <data key="d0">31016924</data>
    </edge>
    <edge source="HKG" target="ITA">
      <data key="d0">386053076</data>
    </edge>
    <edge source="HKG" target="CIV">
      <data key="d0">686433</data>
    </edge>
    <edge source="HKG" target="JAM">
      <data key="d0">1516164</data>
    </edge>
    <edge source="HKG" target="JPN">
      <data key="d0">1508586048</data>
    </edge>
    <edge source="HKG" target="KAZ">
      <data key="d0">2833530</data>
    </edge>
    <edge source="HKG" target="JOR">
      <data key="d0">24902704</data>
    </edge>
    <edge source="HKG" target="KOR">
      <data key="d0">282913033</data>
    </edge>
    <edge source="HKG" target="KGZ">
      <data key="d0">44091</data>
    </edge>
    <edge source="HKG" target="LBN">
      <data key="d0">6221190</data>
    </edge>
    <edge source="HKG" target="LVA">
      <data key="d0">6074762</data>
    </edge>
    <edge source="HKG" target="LTU">
      <data key="d0">6679406</data>
    </edge>
    <edge source="HKG" target="MDG">
      <data key="d0">7155083</data>
    </edge>
    <edge source="HKG" target="MWI">
      <data key="d0">127792</data>
    </edge>
    <edge source="HKG" target="MYS">
      <data key="d0">164602931</data>
    </edge>
    <edge source="HKG" target="MRT">
      <data key="d0">98404</data>
    </edge>
    <edge source="HKG" target="MUS">
      <data key="d0">8828469</data>
    </edge>
    <edge source="HKG" target="MEX">
      <data key="d0">159203917</data>
    </edge>
    <edge source="HKG" target="MDA">
      <data key="d0">272217</data>
    </edge>
    <edge source="HKG" target="MAR">
      <data key="d0">3558821</data>
    </edge>
    <edge source="HKG" target="MOZ">
      <data key="d0">1505045</data>
    </edge>
    <edge source="HKG" target="OMN">
      <data key="d0">3973086</data>
    </edge>
    <edge source="HKG" target="NAM">
      <data key="d0">866713</data>
    </edge>
    <edge source="HKG" target="NLD">
      <data key="d0">288320785</data>
    </edge>
    <edge source="HKG" target="NZL">
      <data key="d0">51954598</data>
    </edge>
    <edge source="HKG" target="NIC">
      <data key="d0">3135723</data>
    </edge>
    <edge source="HKG" target="NOR">
      <data key="d0">27163384</data>
    </edge>
    <edge source="HKG" target="PAK">
      <data key="d0">57765777</data>
    </edge>
    <edge source="HKG" target="PAN">
      <data key="d0">13032258</data>
    </edge>
    <edge source="HKG" target="PRY">
      <data key="d0">17209853</data>
    </edge>
    <edge source="HKG" target="PER">
      <data key="d0">12816632</data>
    </edge>
    <edge source="HKG" target="PHL">
      <data key="d0">166602728</data>
    </edge>
    <edge source="HKG" target="POL">
      <data key="d0">105146370</data>
    </edge>
    <edge source="HKG" target="PRT">
      <data key="d0">15917900</data>
    </edge>
    <edge source="HKG" target="ROU">
      <data key="d0">11464000</data>
    </edge>
    <edge source="HKG" target="RUS">
      <data key="d0">122194388</data>
    </edge>
    <edge source="HKG" target="SAU">
      <data key="d0">42169761</data>
    </edge>
    <edge source="HKG" target="SEN">
      <data key="d0">633219</data>
    </edge>
    <edge source="HKG" target="SRB">
      <data key="d0">2737532</data>
    </edge>
    <edge source="HKG" target="IND">
      <data key="d0">397233166</data>
    </edge>
    <edge source="HKG" target="SGP">
      <data key="d0">656401408</data>
    </edge>
    <edge source="HKG" target="SVK">
      <data key="d0">7303311</data>
    </edge>
    <edge source="HKG" target="VNM">
      <data key="d0">382225940</data>
    </edge>
    <edge source="HKG" target="SVN">
      <data key="d0">8661710</data>
    </edge>
    <edge source="HKG" target="ZAF">
      <data key="d0">46860137</data>
    </edge>
    <edge source="HKG" target="ZWE">
      <data key="d0">150624</data>
    </edge>
    <edge source="HKG" target="ESP">
      <data key="d0">175469598</data>
    </edge>
    <edge source="HKG" target="SWE">
      <data key="d0">70544775</data>
    </edge>
    <edge source="HKG" target="CHE">
      <data key="d0">706238362</data>
    </edge>
    <edge source="HKG" target="THA">
      <data key="d0">225918062</data>
    </edge>
    <edge source="HKG" target="TGO">
      <data key="d0">790700</data>
    </edge>
    <edge source="HKG" target="ARE">
      <data key="d0">499397836</data>
    </edge>
    <edge source="HKG" target="TUN">
      <data key="d0">4438455</data>
    </edge>
    <edge source="HKG" target="TUR">
      <data key="d0">57985716</data>
    </edge>
    <edge source="HKG" target="UGA">
      <data key="d0">709032</data>
    </edge>
    <edge source="HKG" target="UKR">
      <data key="d0">8363324</data>
    </edge>
    <edge source="HKG" target="MKD">
      <data key="d0">365711</data>
    </edge>
    <edge source="HKG" target="EGY">
      <data key="d0">14374979</data>
    </edge>
    <edge source="HKG" target="GBR">
      <data key="d0">1451504522</data>
    </edge>
    <edge source="HKG" target="TZA">
      <data key="d0">1299146</data>
    </edge>
    <edge source="HKG" target="USA">
      <data key="d0">5716683301</data>
    </edge>
    <edge source="HKG" target="BFA">
      <data key="d0">18858</data>
    </edge>
    <edge source="HKG" target="URY">
      <data key="d0">4519894</data>
    </edge>
    <edge source="HUN" target="ALB">
      <data key="d0">1025466</data>
    </edge>
    <edge source="HUN" target="DZA">
      <data key="d0">5649544</data>
    </edge>
    <edge source="HUN" target="AZE">
      <data key="d0">397956</data>
    </edge>
    <edge source="HUN" target="ARG">
      <data key="d0">494853</data>
    </edge>
    <edge source="HUN" target="AUS">
      <data key="d0">8187620</data>
    </edge>
    <edge source="HUN" target="AUT">
      <data key="d0">153605287</data>
    </edge>
    <edge source="HUN" target="ARM">
      <data key="d0">240654</data>
    </edge>
    <edge source="HUN" target="BEL">
      <data key="d0">39112554</data>
    </edge>
    <edge source="HUN" target="BRA">
      <data key="d0">8430280</data>
    </edge>
    <edge source="HUN" target="BGR">
      <data key="d0">17612628</data>
    </edge>
    <edge source="HUN" target="BLR">
      <data key="d0">2123127</data>
    </edge>
    <edge source="HUN" target="KHM">
      <data key="d0">11250</data>
    </edge>
    <edge source="HUN" target="CMR">
      <data key="d0">202373</data>
    </edge>
    <edge source="HUN" target="CAN">
      <data key="d0">5664541</data>
    </edge>
    <edge source="HUN" target="LKA">
      <data key="d0">249661</data>
    </edge>
    <edge source="HUN" target="CHL">
      <data key="d0">1253648</data>
    </edge>
    <edge source="HUN" target="CHN">
      <data key="d0">54694209</data>
    </edge>
    <edge source="HUN" target="COL">
      <data key="d0">1360910</data>
    </edge>
    <edge source="HUN" target="CRI">
      <data key="d0">2688960</data>
    </edge>
    <edge source="HUN" target="HRV">
      <data key="d0">35546201</data>
    </edge>
    <edge source="HUN" target="CZE">
      <data key="d0">289854265</data>
    </edge>
    <edge source="HUN" target="BEN">
      <data key="d0">281347</data>
    </edge>
    <edge source="HUN" target="DNK">
      <data key="d0">40223619</data>
    </edge>
    <edge source="HUN" target="ECU">
      <data key="d0">119769</data>
    </edge>
    <edge source="HUN" target="SLV">
      <data key="d0">162338</data>
    </edge>
    <edge source="HUN" target="ETH">
      <data key="d0">33944</data>
    </edge>
    <edge source="HUN" target="EST">
      <data key="d0">2106142</data>
    </edge>
    <edge source="HUN" target="FIN">
      <data key="d0">5768104</data>
    </edge>
    <edge source="HUN" target="FRA">
      <data key="d0">161373294</data>
    </edge>
    <edge source="HUN" target="GEO">
      <data key="d0">642073</data>
    </edge>
    <edge source="HUN" target="DEU">
      <data key="d0">686152522</data>
    </edge>
    <edge source="HUN" target="GHA">
      <data key="d0">72602</data>
    </edge>
    <edge source="HUN" target="GRC">
      <data key="d0">17488902</data>
    </edge>
    <edge source="HUN" target="GTM">
      <data key="d0">356413</data>
    </edge>
    <edge source="HUN" target="HND">
      <data key="d0">554023</data>
    </edge>
    <edge source="HUN" target="HKG">
      <data key="d0">13296370</data>
    </edge>
    <edge source="HUN" target="IDN">
      <data key="d0">742336</data>
    </edge>
    <edge source="HUN" target="IRL">
      <data key="d0">6095148</data>
    </edge>
    <edge source="HUN" target="ISR">
      <data key="d0">10875470</data>
    </edge>
    <edge source="HUN" target="ITA">
      <data key="d0">116146793</data>
    </edge>
    <edge source="HUN" target="JAM">
      <data key="d0">494007</data>
    </edge>
    <edge source="HUN" target="JPN">
      <data key="d0">19966696</data>
    </edge>
    <edge source="HUN" target="KAZ">
      <data key="d0">667528</data>
    </edge>
    <edge source="HUN" target="JOR">
      <data key="d0">1383355</data>
    </edge>
    <edge source="HUN" target="KOR">
      <data key="d0">6136623</data>
    </edge>
    <edge source="HUN" target="KGZ">
      <data key="d0">38366</data>
    </edge>
    <edge source="HUN" target="LBN">
      <data key="d0">1747701</data>
    </edge>
    <edge source="HUN" target="LVA">
      <data key="d0">2052070</data>
    </edge>
    <edge source="HUN" target="LTU">
      <data key="d0">2498630</data>
    </edge>
    <edge source="HUN" target="MDG">
      <data key="d0">39424</data>
    </edge>
    <edge source="HUN" target="MYS">
      <data key="d0">12594645</data>
    </edge>
    <edge source="HUN" target="MUS">
      <data key="d0">944136</data>
    </edge>
    <edge source="HUN" target="MEX">
      <data key="d0">39850099</data>
    </edge>
    <edge source="HUN" target="MDA">
      <data key="d0">865709</data>
    </edge>
    <edge source="HUN" target="MAR">
      <data key="d0">4996291</data>
    </edge>
    <edge source="HUN" target="OMN">
      <data key="d0">188623</data>
    </edge>
    <edge source="HUN" target="NAM">
      <data key="d0">300856</data>
    </edge>
    <edge source="HUN" target="NLD">
      <data key="d0">31367945</data>
    </edge>
    <edge source="HUN" target="NZL">
      <data key="d0">1100224</data>
    </edge>
    <edge source="HUN" target="NIC">
      <data key="d0">388942</data>
    </edge>
    <edge source="HUN" target="NOR">
      <data key="d0">5767061</data>
    </edge>
    <edge source="HUN" target="PAK">
      <data key="d0">1461878</data>
    </edge>
    <edge source="HUN" target="PAN">
      <data key="d0">1519556</data>
    </edge>
    <edge source="HUN" target="PRY">
      <data key="d0">93396</data>
    </edge>
    <edge source="HUN" target="PER">
      <data key="d0">1503104</data>
    </edge>
    <edge source="HUN" target="PHL">
      <data key="d0">933905</data>
    </edge>
    <edge source="HUN" target="POL">
      <data key="d0">165005726</data>
    </edge>
    <edge source="HUN" target="PRT">
      <data key="d0">4635189</data>
    </edge>
    <edge source="HUN" target="ROU">
      <data key="d0">188408524</data>
    </edge>
    <edge source="HUN" target="RUS">
      <data key="d0">40264710</data>
    </edge>
    <edge source="HUN" target="SAU">
      <data key="d0">9101738</data>
    </edge>
    <edge source="HUN" target="SEN">
      <data key="d0">74800</data>
    </edge>
    <edge source="HUN" target="SRB">
      <data key="d0">43352615</data>
    </edge>
    <edge source="HUN" target="IND">
      <data key="d0">8643348</data>
    </edge>
    <edge source="HUN" target="SGP">
      <data key="d0">9611885</data>
    </edge>
    <edge source="HUN" target="SVK">
      <data key="d0">137138575</data>
    </edge>
    <edge source="HUN" target="VNM">
      <data key="d0">8776654</data>
    </edge>
    <edge source="HUN" target="SVN">
      <data key="d0">24705707</data>
    </edge>
    <edge source="HUN" target="ZAF">
      <data key="d0">5828569</data>
    </edge>
    <edge source="HUN" target="ESP">
      <data key="d0">75269390</data>
    </edge>
    <edge source="HUN" target="SWE">
      <data key="d0">17496577</data>
    </edge>
    <edge source="HUN" target="CHE">
      <data key="d0">32056966</data>
    </edge>
    <edge source="HUN" target="THA">
      <data key="d0">3118125</data>
    </edge>
    <edge source="HUN" target="TGO">
      <data key="d0">34507</data>
    </edge>
    <edge source="HUN" target="ARE">
      <data key="d0">7536104</data>
    </edge>
    <edge source="HUN" target="TUN">
      <data key="d0">5206816</data>
    </edge>
    <edge source="HUN" target="TUR">
      <data key="d0">41255587</data>
    </edge>
    <edge source="HUN" target="UKR">
      <data key="d0">65087775</data>
    </edge>
    <edge source="HUN" target="MKD">
      <data key="d0">6609515</data>
    </edge>
    <edge source="HUN" target="EGY">
      <data key="d0">10928504</data>
    </edge>
    <edge source="HUN" target="GBR">
      <data key="d0">82341818</data>
    </edge>
    <edge source="HUN" target="USA">
      <data key="d0">140897290</data>
    </edge>
    <edge source="HUN" target="URY">
      <data key="d0">1289326</data>
    </edge>
    <edge source="IRL" target="ALB">
      <data key="d0">19300</data>
    </edge>
    <edge source="IRL" target="DZA">
      <data key="d0">8385991</data>
    </edge>
    <edge source="IRL" target="ARG">
      <data key="d0">4053247</data>
    </edge>
    <edge source="IRL" target="AUS">
      <data key="d0">70403825</data>
    </edge>
    <edge source="IRL" target="AUT">
      <data key="d0">17308842</data>
    </edge>
    <edge source="IRL" target="BEL">
      <data key="d0">222458165</data>
    </edge>
    <edge source="IRL" target="BOL">
      <data key="d0">299627</data>
    </edge>
    <edge source="IRL" target="BRA">
      <data key="d0">15591914</data>
    </edge>
    <edge source="IRL" target="BGR">
      <data key="d0">2665832</data>
    </edge>
    <edge source="IRL" target="BDI">
      <data key="d0">10924</data>
    </edge>
    <edge source="IRL" target="KHM">
      <data key="d0">151019</data>
    </edge>
    <edge source="IRL" target="CAN">
      <data key="d0">16395925</data>
    </edge>
    <edge source="IRL" target="LKA">
      <data key="d0">85677</data>
    </edge>
    <edge source="IRL" target="CHL">
      <data key="d0">2056857</data>
    </edge>
    <edge source="IRL" target="CHN">
      <data key="d0">58149346</data>
    </edge>
    <edge source="IRL" target="COL">
      <data key="d0">9381085</data>
    </edge>
    <edge source="IRL" target="CRI">
      <data key="d0">727320</data>
    </edge>
    <edge source="IRL" target="HRV">
      <data key="d0">1064473</data>
    </edge>
    <edge source="IRL" target="CZE">
      <data key="d0">20181100</data>
    </edge>
    <edge source="IRL" target="DNK">
      <data key="d0">17638273</data>
    </edge>
    <edge source="IRL" target="ECU">
      <data key="d0">223230</data>
    </edge>
    <edge source="IRL" target="SLV">
      <data key="d0">331025</data>
    </edge>
    <edge source="IRL" target="EST">
      <data key="d0">245783</data>
    </edge>
    <edge source="IRL" target="FIN">
      <data key="d0">5419061</data>
    </edge>
    <edge source="IRL" target="FRA">
      <data key="d0">171122988</data>
    </edge>
    <edge source="IRL" target="GEO">
      <data key="d0">132742</data>
    </edge>
    <edge source="IRL" target="DEU">
      <data key="d0">641194152</data>
    </edge>
    <edge source="IRL" target="GHA">
      <data key="d0">103709</data>
    </edge>
    <edge source="IRL" target="GRC">
      <data key="d0">3470766</data>
    </edge>
    <edge source="IRL" target="GTM">
      <data key="d0">238986</data>
    </edge>
    <edge source="IRL" target="HND">
      <data key="d0">106865</data>
    </edge>
    <edge source="IRL" target="HKG">
      <data key="d0">64009400</data>
    </edge>
    <edge source="IRL" target="HUN">
      <data key="d0">93166278</data>
    </edge>
    <edge source="IRL" target="IDN">
      <data key="d0">3805317</data>
    </edge>
    <edge source="IRL" target="ISR">
      <data key="d0">13021254</data>
    </edge>
    <edge source="IRL" target="ITA">
      <data key="d0">77546841</data>
    </edge>
    <edge source="IRL" target="CIV">
      <data key="d0">23133</data>
    </edge>
    <edge source="IRL" target="JAM">
      <data key="d0">15346</data>
    </edge>
    <edge source="IRL" target="JPN">
      <data key="d0">209544158</data>
    </edge>
    <edge source="IRL" target="KAZ">
      <data key="d0">20657</data>
    </edge>
    <edge source="IRL" target="JOR">
      <data key="d0">933023</data>
    </edge>
    <edge source="IRL" target="KOR">
      <data key="d0">16111304</data>
    </edge>
    <edge source="IRL" target="LBN">
      <data key="d0">1360350</data>
    </edge>
    <edge source="IRL" target="LVA">
      <data key="d0">455205</data>
    </edge>
    <edge source="IRL" target="LTU">
      <data key="d0">576996</data>
    </edge>
    <edge source="IRL" target="MWI">
      <data key="d0">64440</data>
    </edge>
    <edge source="IRL" target="MYS">
      <data key="d0">2537958</data>
    </edge>
    <edge source="IRL" target="MUS">
      <data key="d0">199167</data>
    </edge>
    <edge source="IRL" target="MEX">
      <data key="d0">194120499</data>
    </edge>
    <edge source="IRL" target="MAR">
      <data key="d0">601046</data>
    </edge>
    <edge source="IRL" target="MOZ">
      <data key="d0">11603</data>
    </edge>
    <edge source="IRL" target="OMN">
      <data key="d0">996744</data>
    </edge>
    <edge source="IRL" target="NAM">
      <data key="d0">16043</data>
    </edge>
    <edge source="IRL" target="NLD">
      <data key="d0">1793745352</data>
    </edge>
    <edge source="IRL" target="NZL">
      <data key="d0">6832140</data>
    </edge>
    <edge source="IRL" target="NIC">
      <data key="d0">154902</data>
    </edge>
    <edge source="IRL" target="NOR">
      <data key="d0">6447756</data>
    </edge>
    <edge source="IRL" target="PAK">
      <data key="d0">643861</data>
    </edge>
    <edge source="IRL" target="PAN">
      <data key="d0">159603</data>
    </edge>
    <edge source="IRL" target="PRY">
      <data key="d0">181758</data>
    </edge>
    <edge source="IRL" target="PER">
      <data key="d0">635497</data>
    </edge>
    <edge source="IRL" target="PHL">
      <data key="d0">1396147</data>
    </edge>
    <edge source="IRL" target="POL">
      <data key="d0">99800484</data>
    </edge>
    <edge source="IRL" target="PRT">
      <data key="d0">5394780</data>
    </edge>
    <edge source="IRL" target="ROU">
      <data key="d0">5023580</data>
    </edge>
    <edge source="IRL" target="RUS">
      <data key="d0">22646658</data>
    </edge>
    <edge source="IRL" target="SAU">
      <data key="d0">9774990</data>
    </edge>
    <edge source="IRL" target="SRB">
      <data key="d0">578972</data>
    </edge>
    <edge source="IRL" target="IND">
      <data key="d0">41076363</data>
    </edge>
    <edge source="IRL" target="SGP">
      <data key="d0">73606144</data>
    </edge>
    <edge source="IRL" target="SVK">
      <data key="d0">10639022</data>
    </edge>
    <edge source="IRL" target="VNM">
      <data key="d0">3403530</data>
    </edge>
    <edge source="IRL" target="SVN">
      <data key="d0">1328917</data>
    </edge>
    <edge source="IRL" target="ZAF">
      <data key="d0">8119413</data>
    </edge>
    <edge source="IRL" target="ZWE">
      <data key="d0">91197</data>
    </edge>
    <edge source="IRL" target="ESP">
      <data key="d0">68779594</data>
    </edge>
    <edge source="IRL" target="SWE">
      <data key="d0">41465492</data>
    </edge>
    <edge source="IRL" target="CHE">
      <data key="d0">57558881</data>
    </edge>
    <edge source="IRL" target="THA">
      <data key="d0">10621782</data>
    </edge>
    <edge source="IRL" target="ARE">
      <data key="d0">12006434</data>
    </edge>
    <edge source="IRL" target="TUN">
      <data key="d0">360651</data>
    </edge>
    <edge source="IRL" target="TUR">
      <data key="d0">18111196</data>
    </edge>
    <edge source="IRL" target="UGA">
      <data key="d0">21944</data>
    </edge>
    <edge source="IRL" target="UKR">
      <data key="d0">1041876</data>
    </edge>
    <edge source="IRL" target="EGY">
      <data key="d0">4312210</data>
    </edge>
    <edge source="IRL" target="GBR">
      <data key="d0">570811601</data>
    </edge>
    <edge source="IRL" target="USA">
      <data key="d0">2510896986</data>
    </edge>
    <edge source="IRL" target="URY">
      <data key="d0">232415</data>
    </edge>
    <edge source="JPN" target="DZA">
      <data key="d0">874081</data>
    </edge>
    <edge source="JPN" target="AZE">
      <data key="d0">260268</data>
    </edge>
    <edge source="JPN" target="ARG">
      <data key="d0">6244892</data>
    </edge>
    <edge source="JPN" target="AUS">
      <data key="d0">1274028577</data>
    </edge>
    <edge source="JPN" target="AUT">
      <data key="d0">6885676</data>
    </edge>
    <edge source="JPN" target="ARM">
      <data key="d0">61225</data>
    </edge>
    <edge source="JPN" target="BEL">
      <data key="d0">77517720</data>
    </edge>
    <edge source="JPN" target="BOL">
      <data key="d0">532994</data>
    </edge>
    <edge source="JPN" target="BRA">
      <data key="d0">29454538</data>
    </edge>
    <edge source="JPN" target="BGR">
      <data key="d0">691990</data>
    </edge>
    <edge source="JPN" target="BLR">
      <data key="d0">155249</data>
    </edge>
    <edge source="JPN" target="KHM">
      <data key="d0">11568787</data>
    </edge>
    <edge source="JPN" target="CAN">
      <data key="d0">151195093</data>
    </edge>
    <edge source="JPN" target="LKA">
      <data key="d0">7648909</data>
    </edge>
    <edge source="JPN" target="CHL">
      <data key="d0">6780289</data>
    </edge>
    <edge source="JPN" target="CHN">
      <data key="d0">1432301445</data>
    </edge>
    <edge source="JPN" target="COL">
      <data key="d0">2996525</data>
    </edge>
    <edge source="JPN" target="CRI">
      <data key="d0">754578</data>
    </edge>
    <edge source="JPN" target="HRV">
      <data key="d0">603353</data>
    </edge>
    <edge source="JPN" target="CZE">
      <data key="d0">18682106</data>
    </edge>
    <edge source="JPN" target="DNK">
      <data key="d0">6118694</data>
    </edge>
    <edge source="JPN" target="ECU">
      <data key="d0">441373</data>
    </edge>
    <edge source="JPN" target="SLV">
      <data key="d0">1583732</data>
    </edge>
    <edge source="JPN" target="ETH">
      <data key="d0">298647</data>
    </edge>
    <edge source="JPN" target="EST">
      <data key="d0">1565445</data>
    </edge>
    <edge source="JPN" target="FIN">
      <data key="d0">3820016</data>
    </edge>
    <edge source="JPN" target="FRA">
      <data key="d0">251783270</data>
    </edge>
    <edge source="JPN" target="GEO">
      <data key="d0">18849</data>
    </edge>
    <edge source="JPN" target="GMB">
      <data key="d0">56418</data>
    </edge>
    <edge source="JPN" target="DEU">
      <data key="d0">505885835</data>
    </edge>
    <edge source="JPN" target="GHA">
      <data key="d0">526815</data>
    </edge>
    <edge source="JPN" target="GRC">
      <data key="d0">6202700</data>
    </edge>
    <edge source="JPN" target="GTM">
      <data key="d0">1573962</data>
    </edge>
    <edge source="JPN" target="HND">
      <data key="d0">610913</data>
    </edge>
    <edge source="JPN" target="HKG">
      <data key="d0">1593976732</data>
    </edge>
    <edge source="JPN" target="HUN">
      <data key="d0">7110685</data>
    </edge>
    <edge source="JPN" target="IDN">
      <data key="d0">202938880</data>
    </edge>
    <edge source="JPN" target="IRL">
      <data key="d0">9654889</data>
    </edge>
    <edge source="JPN" target="ISR">
      <data key="d0">13030641</data>
    </edge>
    <edge source="JPN" target="ITA">
      <data key="d0">58890393</data>
    </edge>
    <edge source="JPN" target="CIV">
      <data key="d0">274881</data>
    </edge>
    <edge source="JPN" target="JAM">
      <data key="d0">53499</data>
    </edge>
    <edge source="JPN" target="KAZ">
      <data key="d0">260212</data>
    </edge>
    <edge source="JPN" target="JOR">
      <data key="d0">1906541</data>
    </edge>
    <edge source="JPN" target="KOR">
      <data key="d0">708498066</data>
    </edge>
    <edge source="JPN" target="LBN">
      <data key="d0">2800512</data>
    </edge>
    <edge source="JPN" target="LVA">
      <data key="d0">2278752</data>
    </edge>
    <edge source="JPN" target="LTU">
      <data key="d0">1400352</data>
    </edge>
    <edge source="JPN" target="MDG">
      <data key="d0">958703</data>
    </edge>
    <edge source="JPN" target="MWI">
      <data key="d0">24236</data>
    </edge>
    <edge source="JPN" target="MYS">
      <data key="d0">183545299</data>
    </edge>
    <edge source="JPN" target="MUS">
      <data key="d0">395406</data>
    </edge>
    <edge source="JPN" target="MEX">
      <data key="d0">186662184</data>
    </edge>
    <edge source="JPN" target="MDA">
      <data key="d0">125737</data>
    </edge>
    <edge source="JPN" target="MAR">
      <data key="d0">6042921</data>
    </edge>
    <edge source="JPN" target="OMN">
      <data key="d0">3900956</data>
    </edge>
    <edge source="JPN" target="NAM">
      <data key="d0">39052</data>
    </edge>
    <edge source="JPN" target="NLD">
      <data key="d0">196782589</data>
    </edge>
    <edge source="JPN" target="NZL">
      <data key="d0">13972843</data>
    </edge>
    <edge source="JPN" target="NIC">
      <data key="d0">329310</data>
    </edge>
    <edge source="JPN" target="NOR">
      <data key="d0">4573231</data>
    </edge>
    <edge source="JPN" target="PAK">
      <data key="d0">14963526</data>
    </edge>
    <edge source="JPN" target="PAN">
      <data key="d0">3606793</data>
    </edge>
    <edge source="JPN" target="PRY">
      <data key="d0">999339</data>
    </edge>
    <edge source="JPN" target="PER">
      <data key="d0">7878946</data>
    </edge>
    <edge source="JPN" target="PHL">
      <data key="d0">458366604</data>
    </edge>
    <edge source="JPN" target="POL">
      <data key="d0">23048670</data>
    </edge>
    <edge source="JPN" target="PRT">
      <data key="d0">6930206</data>
    </edge>
    <edge source="JPN" target="ROU">
      <data key="d0">4899668</data>
    </edge>
    <edge source="JPN" target="RUS">
      <data key="d0">20633436</data>
    </edge>
    <edge source="JPN" target="SAU">
      <data key="d0">41774450</data>
    </edge>
    <edge source="JPN" target="SEN">
      <data key="d0">71013</data>
    </edge>
    <edge source="JPN" target="SRB">
      <data key="d0">361069</data>
    </edge>
    <edge source="JPN" target="IND">
      <data key="d0">81244541</data>
    </edge>
    <edge source="JPN" target="SGP">
      <data key="d0">287988723</data>
    </edge>
    <edge source="JPN" target="SVK">
      <data key="d0">1551080</data>
    </edge>
    <edge source="JPN" target="VNM">
      <data key="d0">375296498</data>
    </edge>
    <edge source="JPN" target="SVN">
      <data key="d0">906208</data>
    </edge>
    <edge source="JPN" target="ZAF">
      <data key="d0">16346218</data>
    </edge>
    <edge source="JPN" target="ESP">
      <data key="d0">51391779</data>
    </edge>
    <edge source="JPN" target="SWE">
      <data key="d0">16985639</data>
    </edge>
    <edge source="JPN" target="CHE">
      <data key="d0">137011632</data>
    </edge>
    <edge source="JPN" target="THA">
      <data key="d0">429963734</data>
    </edge>
    <edge source="JPN" target="ARE">
      <data key="d0">61589910</data>
    </edge>
    <edge source="JPN" target="TUN">
      <data key="d0">1896099</data>
    </edge>
    <edge source="JPN" target="TUR">
      <data key="d0">26791983</data>
    </edge>
    <edge source="JPN" target="UGA">
      <data key="d0">44282</data>
    </edge>
    <edge source="JPN" target="UKR">
      <data key="d0">1872278</data>
    </edge>
    <edge source="JPN" target="MKD">
      <data key="d0">62726</data>
    </edge>
    <edge source="JPN" target="EGY">
      <data key="d0">3545384</data>
    </edge>
    <edge source="JPN" target="GBR">
      <data key="d0">167390896</data>
    </edge>
    <edge source="JPN" target="TZA">
      <data key="d0">69973</data>
    </edge>
    <edge source="JPN" target="USA">
      <data key="d0">2186178499</data>
    </edge>
    <edge source="JPN" target="BFA">
      <data key="d0">59310</data>
    </edge>
    <edge source="JPN" target="URY">
      <data key="d0">2062831</data>
    </edge>
    <edge source="KOR" target="ALB">
      <data key="d0">354330</data>
    </edge>
    <edge source="KOR" target="DZA">
      <data key="d0">3585922</data>
    </edge>
    <edge source="KOR" target="AZE">
      <data key="d0">503368</data>
    </edge>
    <edge source="KOR" target="ARG">
      <data key="d0">6894436</data>
    </edge>
    <edge source="KOR" target="AUS">
      <data key="d0">94143704</data>
    </edge>
    <edge source="KOR" target="AUT">
      <data key="d0">23457262</data>
    </edge>
    <edge source="KOR" target="ARM">
      <data key="d0">482180</data>
    </edge>
    <edge source="KOR" target="BEL">
      <data key="d0">26969804</data>
    </edge>
    <edge source="KOR" target="BOL">
      <data key="d0">1071768</data>
    </edge>
    <edge source="KOR" target="BRA">
      <data key="d0">47073578</data>
    </edge>
    <edge source="KOR" target="BGR">
      <data key="d0">1697133</data>
    </edge>
    <edge source="KOR" target="BDI">
      <data key="d0">222390</data>
    </edge>
    <edge source="KOR" target="BLR">
      <data key="d0">334952</data>
    </edge>
    <edge source="KOR" target="KHM">
      <data key="d0">10174509</data>
    </edge>
    <edge source="KOR" target="CMR">
      <data key="d0">502595</data>
    </edge>
    <edge source="KOR" target="CAN">
      <data key="d0">89249168</data>
    </edge>
    <edge source="KOR" target="CAF">
      <data key="d0">111945</data>
    </edge>
    <edge source="KOR" target="LKA">
      <data key="d0">3580915</data>
    </edge>
    <edge source="KOR" target="CHL">
      <data key="d0">15163124</data>
    </edge>
    <edge source="KOR" target="CHN">
      <data key="d0">1212484982</data>
    </edge>
    <edge source="KOR" target="COL">
      <data key="d0">10838903</data>
    </edge>
    <edge source="KOR" target="CRI">
      <data key="d0">1103647</data>
    </edge>
    <edge source="KOR" target="HRV">
      <data key="d0">1529946</data>
    </edge>
    <edge source="KOR" target="CZE">
      <data key="d0">26855907</data>
    </edge>
    <edge source="KOR" target="BEN">
      <data key="d0">369223</data>
    </edge>
    <edge source="KOR" target="DNK">
      <data key="d0">8595158</data>
    </edge>
    <edge source="KOR" target="ECU">
      <data key="d0">13202317</data>
    </edge>
    <edge source="KOR" target="SLV">
      <data key="d0">3329218</data>
    </edge>
    <edge source="KOR" target="ETH">
      <data key="d0">3231512</data>
    </edge>
    <edge source="KOR" target="EST">
      <data key="d0">2161778</data>
    </edge>
    <edge source="KOR" target="FIN">
      <data key="d0">11447425</data>
    </edge>
    <edge source="KOR" target="FRA">
      <data key="d0">73906706</data>
    </edge>
    <edge source="KOR" target="GEO">
      <data key="d0">699084</data>
    </edge>
    <edge source="KOR" target="GMB">
      <data key="d0">128625</data>
    </edge>
    <edge source="KOR" target="PSE">
      <data key="d0">22761</data>
    </edge>
    <edge source="KOR" target="DEU">
      <data key="d0">107437892</data>
    </edge>
    <edge source="KOR" target="GHA">
      <data key="d0">2465433</data>
    </edge>
    <edge source="KOR" target="GRC">
      <data key="d0">5693801</data>
    </edge>
    <edge source="KOR" target="GTM">
      <data key="d0">5198585</data>
    </edge>
    <edge source="KOR" target="HND">
      <data key="d0">358783</data>
    </edge>
    <edge source="KOR" target="HKG">
      <data key="d0">337085606</data>
    </edge>
    <edge source="KOR" target="HUN">
      <data key="d0">4023843</data>
    </edge>
    <edge source="KOR" target="IDN">
      <data key="d0">161794336</data>
    </edge>
    <edge source="KOR" target="IRL">
      <data key="d0">4887817</data>
    </edge>
    <edge source="KOR" target="ISR">
      <data key="d0">14922804</data>
    </edge>
    <edge source="KOR" target="ITA">
      <data key="d0">59290699</data>
    </edge>
    <edge source="KOR" target="CIV">
      <data key="d0">419836</data>
    </edge>
    <edge source="KOR" target="JAM">
      <data key="d0">172956</data>
    </edge>
    <edge source="KOR" target="JPN">
      <data key="d0">769410614</data>
    </edge>
    <edge source="KOR" target="KAZ">
      <data key="d0">4686865</data>
    </edge>
    <edge source="KOR" target="JOR">
      <data key="d0">4822234</data>
    </edge>
    <edge source="KOR" target="KGZ">
      <data key="d0">3264535</data>
    </edge>
    <edge source="KOR" target="LBN">
      <data key="d0">2763350</data>
    </edge>
    <edge source="KOR" target="LVA">
      <data key="d0">1687072</data>
    </edge>
    <edge source="KOR" target="LTU">
      <data key="d0">2921282</data>
    </edge>
    <edge source="KOR" target="MDG">
      <data key="d0">387610</data>
    </edge>
    <edge source="KOR" target="MWI">
      <data key="d0">1411832</data>
    </edge>
    <edge source="KOR" target="MYS">
      <data key="d0">64934707</data>
    </edge>
    <edge source="KOR" target="MRT">
      <data key="d0">140055</data>
    </edge>
    <edge source="KOR" target="MUS">
      <data key="d0">1244832</data>
    </edge>
    <edge source="KOR" target="MEX">
      <data key="d0">116758028</data>
    </edge>
    <edge source="KOR" target="MDA">
      <data key="d0">888600</data>
    </edge>
    <edge source="KOR" target="MAR">
      <data key="d0">3494262</data>
    </edge>
    <edge source="KOR" target="MOZ">
      <data key="d0">754659</data>
    </edge>
    <edge source="KOR" target="OMN">
      <data key="d0">16325399</data>
    </edge>
    <edge source="KOR" target="NAM">
      <data key="d0">124644</data>
    </edge>
    <edge source="KOR" target="NLD">
      <data key="d0">56789882</data>
    </edge>
    <edge source="KOR" target="NZL">
      <data key="d0">10306031</data>
    </edge>
    <edge source="KOR" target="NIC">
      <data key="d0">3559213</data>
    </edge>
    <edge source="KOR" target="NER">
      <data key="d0">15928</data>
    </edge>
    <edge source="KOR" target="NOR">
      <data key="d0">2921855</data>
    </edge>
    <edge source="KOR" target="PAK">
      <data key="d0">7056786</data>
    </edge>
    <edge source="KOR" target="PAN">
      <data key="d0">2291256</data>
    </edge>
    <edge source="KOR" target="PRY">
      <data key="d0">3558027</data>
    </edge>
    <edge source="KOR" target="PER">
      <data key="d0">8308597</data>
    </edge>
    <edge source="KOR" target="PHL">
      <data key="d0">423775037</data>
    </edge>
    <edge source="KOR" target="POL">
      <data key="d0">95207794</data>
    </edge>
    <edge source="KOR" target="PRT">
      <data key="d0">5101772</data>
    </edge>
    <edge source="KOR" target="ROU">
      <data key="d0">7874068</data>
    </edge>
    <edge source="KOR" target="RUS">
      <data key="d0">90376475</data>
    </edge>
    <edge source="KOR" target="SAU">
      <data key="d0">85921960</data>
    </edge>
    <edge source="KOR" target="SEN">
      <data key="d0">3089327</data>
    </edge>
    <edge source="KOR" target="SRB">
      <data key="d0">9338825</data>
    </edge>
    <edge source="KOR" target="IND">
      <data key="d0">236739727</data>
    </edge>
    <edge source="KOR" target="SGP">
      <data key="d0">116955298</data>
    </edge>
    <edge source="KOR" target="SVK">
      <data key="d0">33411827</data>
    </edge>
    <edge source="KOR" target="VNM">
      <data key="d0">337760879</data>
    </edge>
    <edge source="KOR" target="SVN">
      <data key="d0">20124231</data>
    </edge>
    <edge source="KOR" target="ZAF">
      <data key="d0">29085516</data>
    </edge>
    <edge source="KOR" target="ZWE">
      <data key="d0">432560</data>
    </edge>
    <edge source="KOR" target="ESP">
      <data key="d0">48753040</data>
    </edge>
    <edge source="KOR" target="SWE">
      <data key="d0">7856621</data>
    </edge>
    <edge source="KOR" target="CHE">
      <data key="d0">48388636</data>
    </edge>
    <edge source="KOR" target="THA">
      <data key="d0">115441780</data>
    </edge>
    <edge source="KOR" target="TGO">
      <data key="d0">2134033</data>
    </edge>
    <edge source="KOR" target="ARE">
      <data key="d0">133724287</data>
    </edge>
    <edge source="KOR" target="TUN">
      <data key="d0">4579900</data>
    </edge>
    <edge source="KOR" target="TUR">
      <data key="d0">52148325</data>
    </edge>
    <edge source="KOR" target="UGA">
      <data key="d0">845200</data>
    </edge>
    <edge source="KOR" target="UKR">
      <data key="d0">8356429</data>
    </edge>
    <edge source="KOR" target="MKD">
      <data key="d0">24046</data>
    </edge>
    <edge source="KOR" target="EGY">
      <data key="d0">7863014</data>
    </edge>
    <edge source="KOR" target="GBR">
      <data key="d0">202439722</data>
    </edge>
    <edge source="KOR" target="TZA">
      <data key="d0">4326725</data>
    </edge>
    <edge source="KOR" target="USA">
      <data key="d0">1540673660</data>
    </edge>
    <edge source="KOR" target="BFA">
      <data key="d0">232960</data>
    </edge>
    <edge source="KOR" target="URY">
      <data key="d0">1378066</data>
    </edge>
    <edge source="MYS" target="ALB">
      <data key="d0">24151</data>
    </edge>
    <edge source="MYS" target="DZA">
      <data key="d0">225773</data>
    </edge>
    <edge source="MYS" target="AZE">
      <data key="d0">104813</data>
    </edge>
    <edge source="MYS" target="ARG">
      <data key="d0">9275284</data>
    </edge>
    <edge source="MYS" target="AUS">
      <data key="d0">194660288</data>
    </edge>
    <edge source="MYS" target="AUT">
      <data key="d0">1883228</data>
    </edge>
    <edge source="MYS" target="BEL">
      <data key="d0">34156573</data>
    </edge>
    <edge source="MYS" target="BOL">
      <data key="d0">533324</data>
    </edge>
    <edge source="MYS" target="BWA">
      <data key="d0">105069</data>
    </edge>
    <edge source="MYS" target="BRA">
      <data key="d0">12714912</data>
    </edge>
    <edge source="MYS" target="BGR">
      <data key="d0">654022</data>
    </edge>
    <edge source="MYS" target="BLR">
      <data key="d0">128801</data>
    </edge>
    <edge source="MYS" target="KHM">
      <data key="d0">3725416</data>
    </edge>
    <edge source="MYS" target="CMR">
      <data key="d0">495094</data>
    </edge>
    <edge source="MYS" target="CAN">
      <data key="d0">18739800</data>
    </edge>
    <edge source="MYS" target="CAF">
      <data key="d0">52143</data>
    </edge>
    <edge source="MYS" target="LKA">
      <data key="d0">7127207</data>
    </edge>
    <edge source="MYS" target="CHL">
      <data key="d0">7674043</data>
    </edge>
    <edge source="MYS" target="CHN">
      <data key="d0">332362028</data>
    </edge>
    <edge source="MYS" target="COL">
      <data key="d0">2103248</data>
    </edge>
    <edge source="MYS" target="CRI">
      <data key="d0">1857865</data>
    </edge>
    <edge source="MYS" target="HRV">
      <data key="d0">402727</data>
    </edge>
    <edge source="MYS" target="CZE">
      <data key="d0">79145103</data>
    </edge>
    <edge source="MYS" target="BEN">
      <data key="d0">85785</data>
    </edge>
    <edge source="MYS" target="DNK">
      <data key="d0">2518890</data>
    </edge>
    <edge source="MYS" target="ECU">
      <data key="d0">1104888</data>
    </edge>
    <edge source="MYS" target="SLV">
      <data key="d0">1944504</data>
    </edge>
    <edge source="MYS" target="ETH">
      <data key="d0">883417</data>
    </edge>
    <edge source="MYS" target="EST">
      <data key="d0">2669265</data>
    </edge>
    <edge source="MYS" target="FIN">
      <data key="d0">2753446</data>
    </edge>
    <edge source="MYS" target="FRA">
      <data key="d0">35469204</data>
    </edge>
    <edge source="MYS" target="GEO">
      <data key="d0">135204</data>
    </edge>
    <edge source="MYS" target="GMB">
      <data key="d0">241298</data>
    </edge>
    <edge source="MYS" target="DEU">
      <data key="d0">70047977</data>
    </edge>
    <edge source="MYS" target="GHA">
      <data key="d0">1375382</data>
    </edge>
    <edge source="MYS" target="GRC">
      <data key="d0">4241171</data>
    </edge>
    <edge source="MYS" target="GTM">
      <data key="d0">408367</data>
    </edge>
    <edge source="MYS" target="HND">
      <data key="d0">114544</data>
    </edge>
    <edge source="MYS" target="HKG">
      <data key="d0">220327621</data>
    </edge>
    <edge source="MYS" target="HUN">
      <data key="d0">24580244</data>
    </edge>
    <edge source="MYS" target="IDN">
      <data key="d0">146722127</data>
    </edge>
    <edge source="MYS" target="IRL">
      <data key="d0">8239394</data>
    </edge>
    <edge source="MYS" target="ITA">
      <data key="d0">14204892</data>
    </edge>
    <edge source="MYS" target="CIV">
      <data key="d0">1039908</data>
    </edge>
    <edge source="MYS" target="JAM">
      <data key="d0">1635701</data>
    </edge>
    <edge source="MYS" target="JPN">
      <data key="d0">327965999</data>
    </edge>
    <edge source="MYS" target="KAZ">
      <data key="d0">174257</data>
    </edge>
    <edge source="MYS" target="JOR">
      <data key="d0">1042166</data>
    </edge>
    <edge source="MYS" target="KOR">
      <data key="d0">29932188</data>
    </edge>
    <edge source="MYS" target="LBN">
      <data key="d0">1061682</data>
    </edge>
    <edge source="MYS" target="LVA">
      <data key="d0">1322973</data>
    </edge>
    <edge source="MYS" target="LTU">
      <data key="d0">526217</data>
    </edge>
    <edge source="MYS" target="MDG">
      <data key="d0">6923650</data>
    </edge>
    <edge source="MYS" target="MWI">
      <data key="d0">25644903</data>
    </edge>
    <edge source="MYS" target="MUS">
      <data key="d0">2814618</data>
    </edge>
    <edge source="MYS" target="MEX">
      <data key="d0">58938004</data>
    </edge>
    <edge source="MYS" target="MAR">
      <data key="d0">2477177</data>
    </edge>
    <edge source="MYS" target="MOZ">
      <data key="d0">107605</data>
    </edge>
    <edge source="MYS" target="OMN">
      <data key="d0">3937461</data>
    </edge>
    <edge source="MYS" target="NLD">
      <data key="d0">128765638</data>
    </edge>
    <edge source="MYS" target="NZL">
      <data key="d0">25806482</data>
    </edge>
    <edge source="MYS" target="NIC">
      <data key="d0">1043705</data>
    </edge>
    <edge source="MYS" target="NOR">
      <data key="d0">12379889</data>
    </edge>
    <edge source="MYS" target="PAK">
      <data key="d0">11779983</data>
    </edge>
    <edge source="MYS" target="PAN">
      <data key="d0">4265376</data>
    </edge>
    <edge source="MYS" target="PRY">
      <data key="d0">266405</data>
    </edge>
    <edge source="MYS" target="PER">
      <data key="d0">2416352</data>
    </edge>
    <edge source="MYS" target="PHL">
      <data key="d0">75019868</data>
    </edge>
    <edge source="MYS" target="POL">
      <data key="d0">8696153</data>
    </edge>
    <edge source="MYS" target="PRT">
      <data key="d0">4299802</data>
    </edge>
    <edge source="MYS" target="ROU">
      <data key="d0">1013933</data>
    </edge>
    <edge source="MYS" target="RUS">
      <data key="d0">8769728</data>
    </edge>
    <edge source="MYS" target="SAU">
      <data key="d0">15988036</data>
    </edge>
    <edge source="MYS" target="SEN">
      <data key="d0">378592</data>
    </edge>
    <edge source="MYS" target="SRB">
      <data key="d0">190720</data>
    </edge>
    <edge source="MYS" target="IND">
      <data key="d0">102163909</data>
    </edge>
    <edge source="MYS" target="SGP">
      <data key="d0">1542980867</data>
    </edge>
    <edge source="MYS" target="SVK">
      <data key="d0">904593</data>
    </edge>
    <edge source="MYS" target="VNM">
      <data key="d0">65007097</data>
    </edge>
    <edge source="MYS" target="SVN">
      <data key="d0">747055</data>
    </edge>
    <edge source="MYS" target="ZAF">
      <data key="d0">13292248</data>
    </edge>
    <edge source="MYS" target="ZWE">
      <data key="d0">26488</data>
    </edge>
    <edge source="MYS" target="ESP">
      <data key="d0">29551735</data>
    </edge>
    <edge source="MYS" target="SWE">
      <data key="d0">7811882</data>
    </edge>
    <edge source="MYS" target="CHE">
      <data key="d0">12953508</data>
    </edge>
    <edge source="MYS" target="THA">
      <data key="d0">774352664</data>
    </edge>
    <edge source="MYS" target="TGO">
      <data key="d0">248203</data>
    </edge>
    <edge source="MYS" target="ARE">
      <data key="d0">1097498880</data>
    </edge>
    <edge source="MYS" target="TUN">
      <data key="d0">64665</data>
    </edge>
    <edge source="MYS" target="TUR">
      <data key="d0">7378196</data>
    </edge>
    <edge source="MYS" target="UGA">
      <data key="d0">107807</data>
    </edge>
    <edge source="MYS" target="UKR">
      <data key="d0">639149</data>
    </edge>
    <edge source="MYS" target="MKD">
      <data key="d0">13408</data>
    </edge>
    <edge source="MYS" target="EGY">
      <data key="d0">6809566</data>
    </edge>
    <edge source="MYS" target="GBR">
      <data key="d0">131852992</data>
    </edge>
    <edge source="MYS" target="TZA">
      <data key="d0">498053</data>
    </edge>
    <edge source="MYS" target="USA">
      <data key="d0">924949408</data>
    </edge>
    <edge source="MYS" target="BFA">
      <data key="d0">184190</data>
    </edge>
    <edge source="MYS" target="URY">
      <data key="d0">1952206</data>
    </edge>
    <edge source="MEX" target="ALB">
      <data key="d0">91886</data>
    </edge>
    <edge source="MEX" target="DZA">
      <data key="d0">608496</data>
    </edge>
    <edge source="MEX" target="AZE">
      <data key="d0">16461</data>
    </edge>
    <edge source="MEX" target="ARG">
      <data key="d0">19156512</data>
    </edge>
    <edge source="MEX" target="AUS">
      <data key="d0">11542090</data>
    </edge>
    <edge source="MEX" target="AUT">
      <data key="d0">738900</data>
    </edge>
    <edge source="MEX" target="BEL">
      <data key="d0">3318431</data>
    </edge>
    <edge source="MEX" target="BOL">
      <data key="d0">5578472</data>
    </edge>
    <edge source="MEX" target="BRA">
      <data key="d0">38900010</data>
    </edge>
    <edge source="MEX" target="BLR">
      <data key="d0">16200</data>
    </edge>
    <edge source="MEX" target="KHM">
      <data key="d0">16619</data>
    </edge>
    <edge source="MEX" target="CAN">
      <data key="d0">99512631</data>
    </edge>
    <edge source="MEX" target="CAF">
      <data key="d0">19614</data>
    </edge>
    <edge source="MEX" target="LKA">
      <data key="d0">20692</data>
    </edge>
    <edge source="MEX" target="CHL">
      <data key="d0">30659363</data>
    </edge>
    <edge source="MEX" target="CHN">
      <data key="d0">24830536</data>
    </edge>
    <edge source="MEX" target="COL">
      <data key="d0">60103110</data>
    </edge>
    <edge source="MEX" target="CRI">
      <data key="d0">46997031</data>
    </edge>
    <edge source="MEX" target="HRV">
      <data key="d0">32773</data>
    </edge>
    <edge source="MEX" target="CZE">
      <data key="d0">28277363</data>
    </edge>
    <edge source="MEX" target="BEN">
      <data key="d0">387379</data>
    </edge>
    <edge source="MEX" target="DNK">
      <data key="d0">2709590</data>
    </edge>
    <edge source="MEX" target="ECU">
      <data key="d0">27573567</data>
    </edge>
    <edge source="MEX" target="SLV">
      <data key="d0">40012386</data>
    </edge>
    <edge source="MEX" target="EST">
      <data key="d0">100424</data>
    </edge>
    <edge source="MEX" target="FIN">
      <data key="d0">741413</data>
    </edge>
    <edge source="MEX" target="FRA">
      <data key="d0">26338345</data>
    </edge>
    <edge source="MEX" target="DEU">
      <data key="d0">29161095</data>
    </edge>
    <edge source="MEX" target="GRC">
      <data key="d0">518389</data>
    </edge>
    <edge source="MEX" target="GTM">
      <data key="d0">91577826</data>
    </edge>
    <edge source="MEX" target="HND">
      <data key="d0">23978733</data>
    </edge>
    <edge source="MEX" target="HKG">
      <data key="d0">7613235</data>
    </edge>
    <edge source="MEX" target="HUN">
      <data key="d0">6074337</data>
    </edge>
    <edge source="MEX" target="IDN">
      <data key="d0">2529887</data>
    </edge>
    <edge source="MEX" target="IRL">
      <data key="d0">85822646</data>
    </edge>
    <edge source="MEX" target="ISR">
      <data key="d0">1706484</data>
    </edge>
    <edge source="MEX" target="ITA">
      <data key="d0">3795096</data>
    </edge>
    <edge source="MEX" target="JAM">
      <data key="d0">3200815</data>
    </edge>
    <edge source="MEX" target="JPN">
      <data key="d0">25811801</data>
    </edge>
    <edge source="MEX" target="JOR">
      <data key="d0">79340</data>
    </edge>
    <edge source="MEX" target="KOR">
      <data key="d0">5138659</data>
    </edge>
    <edge source="MEX" target="LBN">
      <data key="d0">633746</data>
    </edge>
    <edge source="MEX" target="LVA">
      <data key="d0">205743</data>
    </edge>
    <edge source="MEX" target="LTU">
      <data key="d0">17824</data>
    </edge>
    <edge source="MEX" target="MYS">
      <data key="d0">1732618</data>
    </edge>
    <edge source="MEX" target="MUS">
      <data key="d0">12376</data>
    </edge>
    <edge source="MEX" target="MDA">
      <data key="d0">10371</data>
    </edge>
    <edge source="MEX" target="MAR">
      <data key="d0">121123</data>
    </edge>
    <edge source="MEX" target="OMN">
      <data key="d0">27618</data>
    </edge>
    <edge source="MEX" target="NLD">
      <data key="d0">63145061</data>
    </edge>
    <edge source="MEX" target="NZL">
      <data key="d0">772690</data>
    </edge>
    <edge source="MEX" target="NIC">
      <data key="d0">56878308</data>
    </edge>
    <edge source="MEX" target="NOR">
      <data key="d0">218759</data>
    </edge>
    <edge source="MEX" target="PAK">
      <data key="d0">103343</data>
    </edge>
    <edge source="MEX" target="PAN">
      <data key="d0">30502643</data>
    </edge>
    <edge source="MEX" target="PRY">
      <data key="d0">2563034</data>
    </edge>
    <edge source="MEX" target="PER">
      <data key="d0">31273137</data>
    </edge>
    <edge source="MEX" target="PHL">
      <data key="d0">6489194</data>
    </edge>
    <edge source="MEX" target="POL">
      <data key="d0">6283394</data>
    </edge>
    <edge source="MEX" target="PRT">
      <data key="d0">1360732</data>
    </edge>
    <edge source="MEX" target="ROU">
      <data key="d0">304829</data>
    </edge>
    <edge source="MEX" target="RUS">
      <data key="d0">3815710</data>
    </edge>
    <edge source="MEX" target="SAU">
      <data key="d0">1199663</data>
    </edge>
    <edge source="MEX" target="SRB">
      <data key="d0">32324</data>
    </edge>
    <edge source="MEX" target="IND">
      <data key="d0">2551286</data>
    </edge>
    <edge source="MEX" target="SGP">
      <data key="d0">3300928</data>
    </edge>
    <edge source="MEX" target="SVK">
      <data key="d0">642860</data>
    </edge>
    <edge source="MEX" target="VNM">
      <data key="d0">219209</data>
    </edge>
    <edge source="MEX" target="SVN">
      <data key="d0">50786</data>
    </edge>
    <edge source="MEX" target="ZAF">
      <data key="d0">3502962</data>
    </edge>
    <edge source="MEX" target="ESP">
      <data key="d0">11791866</data>
    </edge>
    <edge source="MEX" target="SWE">
      <data key="d0">840917</data>
    </edge>
    <edge source="MEX" target="CHE">
      <data key="d0">5048496</data>
    </edge>
    <edge source="MEX" target="THA">
      <data key="d0">1264790</data>
    </edge>
    <edge source="MEX" target="TGO">
      <data key="d0">36239</data>
    </edge>
    <edge source="MEX" target="ARE">
      <data key="d0">1512051</data>
    </edge>
    <edge source="MEX" target="TUN">
      <data key="d0">145192</data>
    </edge>
    <edge source="MEX" target="TUR">
      <data key="d0">1311621</data>
    </edge>
    <edge source="MEX" target="UGA">
      <data key="d0">17049</data>
    </edge>
    <edge source="MEX" target="UKR">
      <data key="d0">123641</data>
    </edge>
    <edge source="MEX" target="MKD">
      <data key="d0">50529</data>
    </edge>
    <edge source="MEX" target="EGY">
      <data key="d0">121660</data>
    </edge>
    <edge source="MEX" target="GBR">
      <data key="d0">64676954</data>
    </edge>
    <edge source="MEX" target="USA">
      <data key="d0">8121792397</data>
    </edge>
    <edge source="MEX" target="URY">
      <data key="d0">3174619</data>
    </edge>
    <edge source="NZL" target="ARG">
      <data key="d0">195364</data>
    </edge>
    <edge source="NZL" target="AUS">
      <data key="d0">243028889</data>
    </edge>
    <edge source="NZL" target="AUT">
      <data key="d0">244594</data>
    </edge>
    <edge source="NZL" target="BEL">
      <data key="d0">4822859</data>
    </edge>
    <edge source="NZL" target="BWA">
      <data key="d0">56170</data>
    </edge>
    <edge source="NZL" target="BRA">
      <data key="d0">1151489</data>
    </edge>
    <edge source="NZL" target="KHM">
      <data key="d0">11984</data>
    </edge>
    <edge source="NZL" target="CAN">
      <data key="d0">4427293</data>
    </edge>
    <edge source="NZL" target="LKA">
      <data key="d0">114920</data>
    </edge>
    <edge source="NZL" target="CHL">
      <data key="d0">898008</data>
    </edge>
    <edge source="NZL" target="CHN">
      <data key="d0">9418769</data>
    </edge>
    <edge source="NZL" target="COL">
      <data key="d0">129349</data>
    </edge>
    <edge source="NZL" target="CRI">
      <data key="d0">207440</data>
    </edge>
    <edge source="NZL" target="HRV">
      <data key="d0">24386</data>
    </edge>
    <edge source="NZL" target="CZE">
      <data key="d0">234450</data>
    </edge>
    <edge source="NZL" target="DNK">
      <data key="d0">2656989</data>
    </edge>
    <edge source="NZL" target="ECU">
      <data key="d0">78650</data>
    </edge>
    <edge source="NZL" target="ETH">
      <data key="d0">21820</data>
    </edge>
    <edge source="NZL" target="EST">
      <data key="d0">28706</data>
    </edge>
    <edge source="NZL" target="FIN">
      <data key="d0">730559</data>
    </edge>
    <edge source="NZL" target="FRA">
      <data key="d0">1450954</data>
    </edge>
    <edge source="NZL" target="DEU">
      <data key="d0">5075265</data>
    </edge>
    <edge source="NZL" target="GRC">
      <data key="d0">66600</data>
    </edge>
    <edge source="NZL" target="HND">
      <data key="d0">100512</data>
    </edge>
    <edge source="NZL" target="HKG">
      <data key="d0">3743715</data>
    </edge>
    <edge source="NZL" target="HUN">
      <data key="d0">21602</data>
    </edge>
    <edge source="NZL" target="IDN">
      <data key="d0">598823</data>
    </edge>
    <edge source="NZL" target="IRL">
      <data key="d0">1037558</data>
    </edge>
    <edge source="NZL" target="ISR">
      <data key="d0">439686</data>
    </edge>
    <edge source="NZL" target="ITA">
      <data key="d0">3118782</data>
    </edge>
    <edge source="NZL" target="JPN">
      <data key="d0">3242413</data>
    </edge>
    <edge source="NZL" target="KAZ">
      <data key="d0">10502</data>
    </edge>
    <edge source="NZL" target="JOR">
      <data key="d0">41023</data>
    </edge>
    <edge source="NZL" target="KOR">
      <data key="d0">1357824</data>
    </edge>
    <edge source="NZL" target="LBN">
      <data key="d0">87220</data>
    </edge>
    <edge source="NZL" target="LTU">
      <data key="d0">27582</data>
    </edge>
    <edge source="NZL" target="MYS">
      <data key="d0">3060863</data>
    </edge>
    <edge source="NZL" target="MUS">
      <data key="d0">13795</data>
    </edge>
    <edge source="NZL" target="MEX">
      <data key="d0">1301116</data>
    </edge>
    <edge source="NZL" target="OMN">
      <data key="d0">131036</data>
    </edge>
    <edge source="NZL" target="NLD">
      <data key="d0">4320251</data>
    </edge>
    <edge source="NZL" target="NOR">
      <data key="d0">240725</data>
    </edge>
    <edge source="NZL" target="PAK">
      <data key="d0">117774</data>
    </edge>
    <edge source="NZL" target="PAN">
      <data key="d0">118470</data>
    </edge>
    <edge source="NZL" target="PER">
      <data key="d0">3556194</data>
    </edge>
    <edge source="NZL" target="PHL">
      <data key="d0">2947351</data>
    </edge>
    <edge source="NZL" target="POL">
      <data key="d0">1416651</data>
    </edge>
    <edge source="NZL" target="PRT">
      <data key="d0">285995</data>
    </edge>
    <edge source="NZL" target="ROU">
      <data key="d0">212052</data>
    </edge>
    <edge source="NZL" target="RUS">
      <data key="d0">299521</data>
    </edge>
    <edge source="NZL" target="SAU">
      <data key="d0">675722</data>
    </edge>
    <edge source="NZL" target="IND">
      <data key="d0">923442</data>
    </edge>
    <edge source="NZL" target="SGP">
      <data key="d0">2769588</data>
    </edge>
    <edge source="NZL" target="SVK">
      <data key="d0">198945</data>
    </edge>
    <edge source="NZL" target="VNM">
      <data key="d0">400818</data>
    </edge>
    <edge source="NZL" target="ZAF">
      <data key="d0">2270302</data>
    </edge>
    <edge source="NZL" target="ESP">
      <data key="d0">706729</data>
    </edge>
    <edge source="NZL" target="SWE">
      <data key="d0">383054</data>
    </edge>
    <edge source="NZL" target="CHE">
      <data key="d0">1061198</data>
    </edge>
    <edge source="NZL" target="THA">
      <data key="d0">4486284</data>
    </edge>
    <edge source="NZL" target="ARE">
      <data key="d0">1954905</data>
    </edge>
    <edge source="NZL" target="TUN">
      <data key="d0">10986</data>
    </edge>
    <edge source="NZL" target="TUR">
      <data key="d0">152657</data>
    </edge>
    <edge source="NZL" target="EGY">
      <data key="d0">387209</data>
    </edge>
    <edge source="NZL" target="GBR">
      <data key="d0">26485284</data>
    </edge>
    <edge source="NZL" target="USA">
      <data key="d0">50884397</data>
    </edge>
    <edge source="NZL" target="URY">
      <data key="d0">101777</data>
    </edge>
    <edge source="NIC" target="KHM">
      <data key="d0">20400</data>
    </edge>
    <edge source="NIC" target="CAN">
      <data key="d0">198808</data>
    </edge>
    <edge source="NIC" target="CRI">
      <data key="d0">2726801</data>
    </edge>
    <edge source="NIC" target="ECU">
      <data key="d0">71483</data>
    </edge>
    <edge source="NIC" target="SLV">
      <data key="d0">1285159</data>
    </edge>
    <edge source="NIC" target="GTM">
      <data key="d0">1126541</data>
    </edge>
    <edge source="NIC" target="HND">
      <data key="d0">4249746</data>
    </edge>
    <edge source="NIC" target="ITA">
      <data key="d0">131375</data>
    </edge>
    <edge source="NIC" target="MEX">
      <data key="d0">456645</data>
    </edge>
    <edge source="NIC" target="PAN">
      <data key="d0">850581</data>
    </edge>
    <edge source="NIC" target="PER">
      <data key="d0">208177</data>
    </edge>
    <edge source="NIC" target="ZAF">
      <data key="d0">45000</data>
    </edge>
    <edge source="NIC" target="ESP">
      <data key="d0">26973</data>
    </edge>
    <edge source="NIC" target="USA">
      <data key="d0">7635083</data>
    </edge>
    <edge source="PAN" target="ARG">
      <data key="d0">7169737</data>
    </edge>
    <edge source="PAN" target="BEL">
      <data key="d0">52631</data>
    </edge>
    <edge source="PAN" target="BOL">
      <data key="d0">8592954</data>
    </edge>
    <edge source="PAN" target="BRA">
      <data key="d0">5406066</data>
    </edge>
    <edge source="PAN" target="CAN">
      <data key="d0">11472</data>
    </edge>
    <edge source="PAN" target="CHL">
      <data key="d0">25015146</data>
    </edge>
    <edge source="PAN" target="CHN">
      <data key="d0">47449</data>
    </edge>
    <edge source="PAN" target="COL">
      <data key="d0">81144270</data>
    </edge>
    <edge source="PAN" target="CRI">
      <data key="d0">26674566</data>
    </edge>
    <edge source="PAN" target="ECU">
      <data key="d0">13217104</data>
    </edge>
    <edge source="PAN" target="SLV">
      <data key="d0">17025997</data>
    </edge>
    <edge source="PAN" target="FRA">
      <data key="d0">593203</data>
    </edge>
    <edge source="PAN" target="GRC">
      <data key="d0">486557</data>
    </edge>
    <edge source="PAN" target="GTM">
      <data key="d0">19906386</data>
    </edge>
    <edge source="PAN" target="HND">
      <data key="d0">14067264</data>
    </edge>
    <edge source="PAN" target="ITA">
      <data key="d0">1964126</data>
    </edge>
    <edge source="PAN" target="CIV">
      <data key="d0">11570</data>
    </edge>
    <edge source="PAN" target="JAM">
      <data key="d0">4926610</data>
    </edge>
    <edge source="PAN" target="LVA">
      <data key="d0">80069</data>
    </edge>
    <edge source="PAN" target="MEX">
      <data key="d0">5277138</data>
    </edge>
    <edge source="PAN" target="NLD">
      <data key="d0">239429</data>
    </edge>
    <edge source="PAN" target="NIC">
      <data key="d0">25886254</data>
    </edge>
    <edge source="PAN" target="PRY">
      <data key="d0">9865210</data>
    </edge>
    <edge source="PAN" target="PER">
      <data key="d0">13345772</data>
    </edge>
    <edge source="PAN" target="PHL">
      <data key="d0">11067</data>
    </edge>
    <edge source="PAN" target="IND">
      <data key="d0">101350</data>
    </edge>
[truncated: 162,534 more chars]
