# Supplementary material for: Core-periphery structure in sectoral international trade networks: A new approach to an old theory
Source: PLoS One. 2020 Apr 2;15(4):e0229547. doi: 10.1371/journal.pone.0229547 (PMC7117750; doi:10.1371/journal.pone.0229547)
Supplement: S8 File — (ZIP) [file pone.0229547.s008.zip › S8_File/Networks 2016/9-MISC.EDIBLE PRODUCTS ETC.graphml]

<?xml version='1.0' encoding='utf-8'?>
<graphml xmlns="http://graphml.graphdrawing.org/xmlns" xmlns:xsi="http://www.w3.org/2001/XMLSchema-instance" xsi:schemaLocation="http://graphml.graphdrawing.org/xmlns http://graphml.graphdrawing.org/xmlns/1.0/graphml.xsd">
  <key attr.name="weight" attr.type="long" for="edge" id="d0" />
  <graph edgedefault="directed">
    <node id="ALB" />
    <node id="ITA" />
    <node id="SRB" />
    <node id="MKD" />
    <node id="DZA" />
    <node id="CMR" />
    <node id="CAN" />
    <node id="BEN" />
    <node id="FRA" />
    <node id="GMB" />
    <node id="GHA" />
    <node id="HKG" />
    <node id="CIV" />
    <node id="MRT" />
    <node id="SEN" />
    <node id="ESP" />
    <node id="CHE" />
    <node id="TUN" />
    <node id="AZE" />
    <node id="CZE" />
    <node id="GEO" />
    <node id="ISR" />
    <node id="KAZ" />
    <node id="POL" />
    <node id="RUS" />
    <node id="USA" />
    <node id="ARG" />
    <node id="AUS" />
    <node id="BOL" />
    <node id="BRA" />
    <node id="BGR" />
    <node id="CHL" />
    <node id="CHN" />
    <node id="COL" />
    <node id="CRI" />
    <node id="ECU" />
    <node id="SLV" />
    <node id="DEU" />
    <node id="GTM" />
    <node id="HND" />
    <node id="IDN" />
    <node id="JAM" />
    <node id="JPN" />
    <node id="JOR" />
    <node id="KOR" />
    <node id="LBN" />
    <node id="MYS" />
    <node id="MEX" />
    <node id="MAR" />
    <node id="NZL" />
    <node id="NIC" />
    <node id="NER" />
    <node id="PAK" />
    <node id="PAN" />
    <node id="PRY" />
    <node id="PER" />
    <node id="PHL" />
    <node id="PRT" />
    <node id="SAU" />
    <node id="IND" />
    <node id="SGP" />
    <node id="VNM" />
    <node id="ZAF" />
    <node id="SWE" />
    <node id="THA" />
    <node id="ARE" />
    <node id="EGY" />
    <node id="GBR" />
    <node id="BFA" />
    <node id="URY" />
    <node id="AUT" />
    <node id="BEL" />
    <node id="KHM" />
    <node id="LKA" />
    <node id="DNK" />
    <node id="FIN" />
    <node id="IRL" />
    <node id="LVA" />
    <node id="MUS" />
    <node id="OMN" />
    <node id="NLD" />
    <node id="NOR" />
    <node id="ROU" />
    <node id="SVN" />
    <node id="TUR" />
    <node id="UGA" />
    <node id="UKR" />
    <node id="TZA" />
    <node id="ARM" />
    <node id="BLR" />
    <node id="HRV" />
    <node id="EST" />
    <node id="GRC" />
    <node id="HUN" />
    <node id="KGZ" />
    <node id="LTU" />
    <node id="MDA" />
    <node id="SVK" />
    <node id="BDI" />
    <node id="CAF" />
    <node id="ETH" />
    <node id="MDG" />
    <node id="MWI" />
    <node id="MOZ" />
    <node id="NAM" />
    <node id="ZWE" />
    <node id="TGO" />
    <node id="BWA" />
    <node id="PSE" />
    <edge source="ALB" target="ITA">
      <data key="d0">429834</data>
    </edge>
    <edge source="ALB" target="SRB">
      <data key="d0">409467</data>
    </edge>
    <edge source="ALB" target="MKD">
      <data key="d0">15178</data>
    </edge>
    <edge source="ITA" target="ALB">
      <data key="d0">10828306</data>
    </edge>
    <edge source="ITA" target="DZA">
      <data key="d0">14739629</data>
    </edge>
    <edge source="ITA" target="AZE">
      <data key="d0">2489925</data>
    </edge>
    <edge source="ITA" target="ARG">
      <data key="d0">3076803</data>
    </edge>
    <edge source="ITA" target="AUS">
      <data key="d0">58436882</data>
    </edge>
    <edge source="ITA" target="AUT">
      <data key="d0">58960382</data>
    </edge>
    <edge source="ITA" target="ARM">
      <data key="d0">904162</data>
    </edge>
    <edge source="ITA" target="BEL">
      <data key="d0">78764039</data>
    </edge>
    <edge source="ITA" target="BOL">
      <data key="d0">325767</data>
    </edge>
    <edge source="ITA" target="BRA">
      <data key="d0">14939895</data>
    </edge>
    <edge source="ITA" target="BGR">
      <data key="d0">10701598</data>
    </edge>
    <edge source="ITA" target="BDI">
      <data key="d0">19960</data>
    </edge>
    <edge source="ITA" target="BLR">
      <data key="d0">320794</data>
    </edge>
    <edge source="ITA" target="KHM">
      <data key="d0">142570</data>
    </edge>
    <edge source="ITA" target="CMR">
      <data key="d0">128673</data>
    </edge>
    <edge source="ITA" target="CAN">
      <data key="d0">38352276</data>
    </edge>
    <edge source="ITA" target="LKA">
      <data key="d0">326870</data>
    </edge>
    <edge source="ITA" target="CHL">
      <data key="d0">13344546</data>
    </edge>
    <edge source="ITA" target="CHN">
      <data key="d0">18233239</data>
    </edge>
    <edge source="ITA" target="COL">
      <data key="d0">4874638</data>
    </edge>
    <edge source="ITA" target="CRI">
      <data key="d0">1345033</data>
    </edge>
    <edge source="ITA" target="HRV">
      <data key="d0">20494324</data>
    </edge>
    <edge source="ITA" target="CZE">
      <data key="d0">28137105</data>
    </edge>
    <edge source="ITA" target="BEN">
      <data key="d0">332699</data>
    </edge>
    <edge source="ITA" target="DNK">
      <data key="d0">37945740</data>
    </edge>
    <edge source="ITA" target="ECU">
      <data key="d0">739731</data>
    </edge>
    <edge source="ITA" target="SLV">
      <data key="d0">86130</data>
    </edge>
    <edge source="ITA" target="ETH">
      <data key="d0">441549</data>
    </edge>
    <edge source="ITA" target="EST">
      <data key="d0">1466366</data>
    </edge>
    <edge source="ITA" target="FIN">
      <data key="d0">15221602</data>
    </edge>
    <edge source="ITA" target="FRA">
      <data key="d0">368854056</data>
    </edge>
    <edge source="ITA" target="GEO">
      <data key="d0">1220501</data>
    </edge>
    <edge source="ITA" target="DEU">
      <data key="d0">407682920</data>
    </edge>
    <edge source="ITA" target="GHA">
      <data key="d0">662185</data>
    </edge>
    <edge source="ITA" target="GRC">
      <data key="d0">51999232</data>
    </edge>
    <edge source="ITA" target="GTM">
      <data key="d0">269622</data>
    </edge>
    <edge source="ITA" target="HND">
      <data key="d0">127287</data>
    </edge>
    <edge source="ITA" target="HKG">
      <data key="d0">16225584</data>
    </edge>
    <edge source="ITA" target="HUN">
      <data key="d0">32060317</data>
    </edge>
    <edge source="ITA" target="IDN">
      <data key="d0">3479074</data>
    </edge>
    <edge source="ITA" target="IRL">
      <data key="d0">11452709</data>
    </edge>
    <edge source="ITA" target="ISR">
      <data key="d0">15332119</data>
    </edge>
    <edge source="ITA" target="CIV">
      <data key="d0">416190</data>
    </edge>
    <edge source="ITA" target="JAM">
      <data key="d0">222121</data>
    </edge>
    <edge source="ITA" target="JPN">
      <data key="d0">30805734</data>
    </edge>
    <edge source="ITA" target="KAZ">
      <data key="d0">859831</data>
    </edge>
    <edge source="ITA" target="JOR">
      <data key="d0">7323344</data>
    </edge>
    <edge source="ITA" target="KOR">
      <data key="d0">24115631</data>
    </edge>
    <edge source="ITA" target="KGZ">
      <data key="d0">27279</data>
    </edge>
    <edge source="ITA" target="LBN">
      <data key="d0">10154733</data>
    </edge>
    <edge source="ITA" target="LVA">
      <data key="d0">3820922</data>
    </edge>
    <edge source="ITA" target="LTU">
      <data key="d0">3490219</data>
    </edge>
    <edge source="ITA" target="MDG">
      <data key="d0">1072094</data>
    </edge>
    <edge source="ITA" target="MYS">
      <data key="d0">5728652</data>
    </edge>
    <edge source="ITA" target="MRT">
      <data key="d0">152029</data>
    </edge>
    <edge source="ITA" target="MUS">
      <data key="d0">888947</data>
    </edge>
    <edge source="ITA" target="MEX">
      <data key="d0">10032551</data>
    </edge>
    <edge source="ITA" target="MDA">
      <data key="d0">1800284</data>
    </edge>
    <edge source="ITA" target="MAR">
      <data key="d0">7340194</data>
    </edge>
    <edge source="ITA" target="MOZ">
      <data key="d0">48268</data>
    </edge>
    <edge source="ITA" target="OMN">
      <data key="d0">848874</data>
    </edge>
    <edge source="ITA" target="NAM">
      <data key="d0">15121</data>
    </edge>
    <edge source="ITA" target="NLD">
      <data key="d0">118049472</data>
    </edge>
    <edge source="ITA" target="NZL">
      <data key="d0">3983771</data>
    </edge>
    <edge source="ITA" target="NIC">
      <data key="d0">98813</data>
    </edge>
    <edge source="ITA" target="NER">
      <data key="d0">57916</data>
    </edge>
    <edge source="ITA" target="NOR">
      <data key="d0">24970090</data>
    </edge>
    <edge source="ITA" target="PAK">
      <data key="d0">720783</data>
    </edge>
    <edge source="ITA" target="PAN">
      <data key="d0">1114951</data>
    </edge>
    <edge source="ITA" target="PRY">
      <data key="d0">201757</data>
    </edge>
    <edge source="ITA" target="PER">
      <data key="d0">1736982</data>
    </edge>
    <edge source="ITA" target="PHL">
      <data key="d0">5949464</data>
    </edge>
    <edge source="ITA" target="POL">
      <data key="d0">71129671</data>
    </edge>
    <edge source="ITA" target="PRT">
      <data key="d0">22689010</data>
    </edge>
    <edge source="ITA" target="ROU">
      <data key="d0">43357288</data>
    </edge>
    <edge source="ITA" target="RUS">
      <data key="d0">31417093</data>
    </edge>
    <edge source="ITA" target="SAU">
      <data key="d0">15151656</data>
    </edge>
    <edge source="ITA" target="SEN">
      <data key="d0">3945090</data>
    </edge>
    <edge source="ITA" target="SRB">
      <data key="d0">18060526</data>
    </edge>
    <edge source="ITA" target="IND">
      <data key="d0">2106102</data>
    </edge>
    <edge source="ITA" target="SGP">
      <data key="d0">7173919</data>
    </edge>
    <edge source="ITA" target="SVK">
      <data key="d0">4471398</data>
    </edge>
    <edge source="ITA" target="VNM">
      <data key="d0">2752175</data>
    </edge>
    <edge source="ITA" target="SVN">
      <data key="d0">19798532</data>
    </edge>
    <edge source="ITA" target="ZAF">
      <data key="d0">15522712</data>
    </edge>
    <edge source="ITA" target="ZWE">
      <data key="d0">91219</data>
    </edge>
    <edge source="ITA" target="ESP">
      <data key="d0">188020371</data>
    </edge>
    <edge source="ITA" target="SWE">
      <data key="d0">57768072</data>
    </edge>
    <edge source="ITA" target="CHE">
      <data key="d0">92977985</data>
    </edge>
    <edge source="ITA" target="THA">
      <data key="d0">4701373</data>
    </edge>
    <edge source="ITA" target="TGO">
      <data key="d0">106750</data>
    </edge>
    <edge source="ITA" target="ARE">
      <data key="d0">23682667</data>
    </edge>
    <edge source="ITA" target="TUN">
      <data key="d0">4306552</data>
    </edge>
    <edge source="ITA" target="TUR">
      <data key="d0">50447103</data>
    </edge>
    <edge source="ITA" target="UGA">
      <data key="d0">109716</data>
    </edge>
    <edge source="ITA" target="UKR">
      <data key="d0">6250949</data>
    </edge>
    <edge source="ITA" target="MKD">
      <data key="d0">3509564</data>
    </edge>
    <edge source="ITA" target="EGY">
      <data key="d0">3738426</data>
    </edge>
    <edge source="ITA" target="GBR">
      <data key="d0">303086742</data>
    </edge>
    <edge source="ITA" target="TZA">
      <data key="d0">185657</data>
    </edge>
    <edge source="ITA" target="USA">
      <data key="d0">325075773</data>
    </edge>
    <edge source="ITA" target="BFA">
      <data key="d0">59574</data>
    </edge>
    <edge source="ITA" target="URY">
      <data key="d0">1084603</data>
    </edge>
    <edge source="SRB" target="ALB">
      <data key="d0">1435743</data>
    </edge>
    <edge source="SRB" target="DZA">
      <data key="d0">52597</data>
    </edge>
    <edge source="SRB" target="AZE">
      <data key="d0">65476</data>
    </edge>
    <edge source="SRB" target="AUS">
      <data key="d0">409091</data>
    </edge>
    <edge source="SRB" target="AUT">
      <data key="d0">511637</data>
    </edge>
    <edge source="SRB" target="BEL">
      <data key="d0">338380</data>
    </edge>
    <edge source="SRB" target="BGR">
      <data key="d0">2200577</data>
    </edge>
    <edge source="SRB" target="BLR">
      <data key="d0">618653</data>
    </edge>
    <edge source="SRB" target="CAN">
      <data key="d0">119909</data>
    </edge>
    <edge source="SRB" target="CHN">
      <data key="d0">20482</data>
    </edge>
    <edge source="SRB" target="HRV">
      <data key="d0">8017284</data>
    </edge>
    <edge source="SRB" target="CZE">
      <data key="d0">986808</data>
    </edge>
    <edge source="SRB" target="DNK">
      <data key="d0">140367</data>
    </edge>
    <edge source="SRB" target="EST">
      <data key="d0">184714</data>
    </edge>
    <edge source="SRB" target="FIN">
      <data key="d0">534517</data>
    </edge>
    <edge source="SRB" target="FRA">
      <data key="d0">7424856</data>
    </edge>
    <edge source="SRB" target="GEO">
      <data key="d0">33961</data>
    </edge>
    <edge source="SRB" target="DEU">
      <data key="d0">1930016</data>
    </edge>
    <edge source="SRB" target="GRC">
      <data key="d0">3987750</data>
    </edge>
    <edge source="SRB" target="HUN">
      <data key="d0">463305</data>
    </edge>
    <edge source="SRB" target="IDN">
      <data key="d0">879861</data>
    </edge>
    <edge source="SRB" target="IRL">
      <data key="d0">147970</data>
    </edge>
    <edge source="SRB" target="ISR">
      <data key="d0">658879</data>
    </edge>
    <edge source="SRB" target="ITA">
      <data key="d0">1739484</data>
    </edge>
    <edge source="SRB" target="JPN">
      <data key="d0">3871710</data>
    </edge>
    <edge source="SRB" target="KAZ">
      <data key="d0">67438</data>
    </edge>
    <edge source="SRB" target="JOR">
      <data key="d0">184295</data>
    </edge>
    <edge source="SRB" target="KOR">
      <data key="d0">918715</data>
    </edge>
    <edge source="SRB" target="LBN">
      <data key="d0">64851</data>
    </edge>
    <edge source="SRB" target="LVA">
      <data key="d0">398038</data>
    </edge>
    <edge source="SRB" target="LTU">
      <data key="d0">15124</data>
    </edge>
    <edge source="SRB" target="MYS">
      <data key="d0">97898</data>
    </edge>
    <edge source="SRB" target="MEX">
      <data key="d0">595925</data>
    </edge>
    <edge source="SRB" target="MDA">
      <data key="d0">73642</data>
    </edge>
    <edge source="SRB" target="MAR">
      <data key="d0">173422</data>
    </edge>
    <edge source="SRB" target="NLD">
      <data key="d0">8691234</data>
    </edge>
    <edge source="SRB" target="NOR">
      <data key="d0">373440</data>
    </edge>
    <edge source="SRB" target="PHL">
      <data key="d0">200179</data>
    </edge>
    <edge source="SRB" target="POL">
      <data key="d0">1602059</data>
    </edge>
    <edge source="SRB" target="PRT">
      <data key="d0">323402</data>
    </edge>
    <edge source="SRB" target="ROU">
      <data key="d0">3312730</data>
    </edge>
    <edge source="SRB" target="RUS">
      <data key="d0">7164084</data>
    </edge>
    <edge source="SRB" target="SEN">
      <data key="d0">26299</data>
    </edge>
    <edge source="SRB" target="SGP">
      <data key="d0">14316</data>
    </edge>
    <edge source="SRB" target="SVK">
      <data key="d0">535254</data>
    </edge>
    <edge source="SRB" target="VNM">
      <data key="d0">24444</data>
    </edge>
    <edge source="SRB" target="SVN">
      <data key="d0">1901142</data>
    </edge>
    <edge source="SRB" target="ESP">
      <data key="d0">3131547</data>
    </edge>
    <edge source="SRB" target="SWE">
      <data key="d0">1055784</data>
    </edge>
    <edge source="SRB" target="CHE">
      <data key="d0">560786</data>
    </edge>
    <edge source="SRB" target="THA">
      <data key="d0">62880</data>
    </edge>
    <edge source="SRB" target="ARE">
      <data key="d0">44873</data>
    </edge>
    <edge source="SRB" target="TUR">
      <data key="d0">20490</data>
    </edge>
    <edge source="SRB" target="UKR">
      <data key="d0">1133009</data>
    </edge>
    <edge source="SRB" target="MKD">
      <data key="d0">16133856</data>
    </edge>
    <edge source="SRB" target="EGY">
      <data key="d0">1023072</data>
    </edge>
    <edge source="SRB" target="GBR">
      <data key="d0">4399124</data>
    </edge>
    <edge source="SRB" target="USA">
      <data key="d0">5579541</data>
    </edge>
    <edge source="MKD" target="ALB">
      <data key="d0">2482726</data>
    </edge>
    <edge source="MKD" target="AZE">
      <data key="d0">18916</data>
    </edge>
    <edge source="MKD" target="AUS">
      <data key="d0">128448</data>
    </edge>
    <edge source="MKD" target="BGR">
      <data key="d0">266760</data>
    </edge>
    <edge source="MKD" target="CAN">
      <data key="d0">112461</data>
    </edge>
    <edge source="MKD" target="HRV">
      <data key="d0">998813</data>
    </edge>
    <edge source="MKD" target="CZE">
      <data key="d0">16242</data>
    </edge>
    <edge source="MKD" target="FRA">
      <data key="d0">357258</data>
    </edge>
    <edge source="MKD" target="DEU">
      <data key="d0">48867</data>
    </edge>
    <edge source="MKD" target="GRC">
      <data key="d0">114617</data>
    </edge>
    <edge source="MKD" target="ITA">
      <data key="d0">1644063</data>
    </edge>
    <edge source="MKD" target="LVA">
      <data key="d0">25220</data>
    </edge>
    <edge source="MKD" target="MRT">
      <data key="d0">35870</data>
    </edge>
    <edge source="MKD" target="POL">
      <data key="d0">12064</data>
    </edge>
    <edge source="MKD" target="RUS">
      <data key="d0">180418</data>
    </edge>
    <edge source="MKD" target="SRB">
      <data key="d0">6629572</data>
    </edge>
    <edge source="MKD" target="SVK">
      <data key="d0">435216</data>
    </edge>
    <edge source="MKD" target="VNM">
      <data key="d0">26790</data>
    </edge>
    <edge source="MKD" target="SVN">
      <data key="d0">509297</data>
    </edge>
    <edge source="MKD" target="ZAF">
      <data key="d0">32662</data>
    </edge>
    <edge source="MKD" target="SWE">
      <data key="d0">150959</data>
    </edge>
    <edge source="MKD" target="CHE">
      <data key="d0">37654</data>
    </edge>
    <edge source="MKD" target="TUR">
      <data key="d0">364218</data>
    </edge>
    <edge source="MKD" target="GBR">
      <data key="d0">18392</data>
    </edge>
    <edge source="MKD" target="USA">
      <data key="d0">2584999</data>
    </edge>
    <edge source="DZA" target="CMR">
      <data key="d0">17659</data>
    </edge>
    <edge source="DZA" target="CAN">
      <data key="d0">107230</data>
    </edge>
    <edge source="DZA" target="BEN">
      <data key="d0">198847</data>
    </edge>
    <edge source="DZA" target="FRA">
      <data key="d0">745221</data>
    </edge>
    <edge source="DZA" target="GMB">
      <data key="d0">265943</data>
    </edge>
    <edge source="DZA" target="GHA">
      <data key="d0">55625</data>
    </edge>
    <edge source="DZA" target="HKG">
      <data key="d0">39698</data>
    </edge>
    <edge source="DZA" target="CIV">
      <data key="d0">279562</data>
    </edge>
    <edge source="DZA" target="MRT">
      <data key="d0">1074318</data>
    </edge>
    <edge source="DZA" target="SEN">
      <data key="d0">116699</data>
    </edge>
    <edge source="DZA" target="ESP">
      <data key="d0">26205</data>
    </edge>
    <edge source="DZA" target="CHE">
      <data key="d0">56732</data>
    </edge>
    <edge source="DZA" target="TUN">
      <data key="d0">54131</data>
    </edge>
    <edge source="CMR" target="BEL">
      <data key="d0">70284</data>
    </edge>
    <edge source="CMR" target="CAN">
      <data key="d0">17487</data>
    </edge>
    <edge source="CMR" target="CAF">
      <data key="d0">1720418</data>
    </edge>
    <edge source="CMR" target="LKA">
      <data key="d0">46890</data>
    </edge>
    <edge source="CMR" target="FRA">
      <data key="d0">176849</data>
    </edge>
    <edge source="CMR" target="GHA">
      <data key="d0">125621</data>
    </edge>
    <edge source="CMR" target="CIV">
      <data key="d0">700333</data>
    </edge>
    <edge source="CMR" target="SEN">
      <data key="d0">100778</data>
    </edge>
    <edge source="CMR" target="GBR">
      <data key="d0">231234</data>
    </edge>
    <edge source="CMR" target="USA">
      <data key="d0">23486</data>
    </edge>
    <edge source="CAN" target="ALB">
      <data key="d0">158518</data>
    </edge>
    <edge source="CAN" target="DZA">
      <data key="d0">593341</data>
    </edge>
    <edge source="CAN" target="AZE">
      <data key="d0">49918</data>
    </edge>
    <edge source="CAN" target="ARG">
      <data key="d0">1051690</data>
    </edge>
    <edge source="CAN" target="AUS">
      <data key="d0">29630561</data>
    </edge>
    <edge source="CAN" target="AUT">
      <data key="d0">23280</data>
    </edge>
    <edge source="CAN" target="ARM">
      <data key="d0">92630</data>
    </edge>
    <edge source="CAN" target="BEL">
      <data key="d0">2321584</data>
    </edge>
    <edge source="CAN" target="BOL">
      <data key="d0">17254</data>
    </edge>
    <edge source="CAN" target="BRA">
      <data key="d0">1014636</data>
    </edge>
    <edge source="CAN" target="BGR">
      <data key="d0">955034</data>
    </edge>
    <edge source="CAN" target="KHM">
      <data key="d0">33243</data>
    </edge>
    <edge source="CAN" target="LKA">
      <data key="d0">15499</data>
    </edge>
    <edge source="CAN" target="CHL">
      <data key="d0">1629335</data>
    </edge>
    <edge source="CAN" target="CHN">
      <data key="d0">34983352</data>
    </edge>
    <edge source="CAN" target="COL">
      <data key="d0">1446461</data>
    </edge>
    <edge source="CAN" target="CRI">
      <data key="d0">577758</data>
    </edge>
    <edge source="CAN" target="HRV">
      <data key="d0">194278</data>
    </edge>
    <edge source="CAN" target="CZE">
      <data key="d0">2807606</data>
    </edge>
    <edge source="CAN" target="BEN">
      <data key="d0">59964</data>
    </edge>
    <edge source="CAN" target="DNK">
      <data key="d0">4820393</data>
    </edge>
    <edge source="CAN" target="ECU">
      <data key="d0">123202</data>
    </edge>
    <edge source="CAN" target="SLV">
      <data key="d0">81657</data>
    </edge>
    <edge source="CAN" target="ETH">
      <data key="d0">56166</data>
    </edge>
    <edge source="CAN" target="EST">
      <data key="d0">425319</data>
    </edge>
    <edge source="CAN" target="FIN">
      <data key="d0">446007</data>
    </edge>
    <edge source="CAN" target="FRA">
      <data key="d0">11291712</data>
    </edge>
    <edge source="CAN" target="GEO">
      <data key="d0">55631</data>
    </edge>
    <edge source="CAN" target="DEU">
      <data key="d0">2353761</data>
    </edge>
    <edge source="CAN" target="GHA">
      <data key="d0">62966</data>
    </edge>
    <edge source="CAN" target="GRC">
      <data key="d0">170185</data>
    </edge>
    <edge source="CAN" target="GTM">
      <data key="d0">1872026</data>
    </edge>
    <edge source="CAN" target="HND">
      <data key="d0">61943</data>
    </edge>
    <edge source="CAN" target="HKG">
      <data key="d0">14311565</data>
    </edge>
    <edge source="CAN" target="IDN">
      <data key="d0">5429332</data>
    </edge>
    <edge source="CAN" target="IRL">
      <data key="d0">1155462</data>
    </edge>
    <edge source="CAN" target="ISR">
      <data key="d0">2830491</data>
    </edge>
    <edge source="CAN" target="ITA">
      <data key="d0">2318135</data>
    </edge>
    <edge source="CAN" target="CIV">
      <data key="d0">30998</data>
    </edge>
    <edge source="CAN" target="JAM">
      <data key="d0">2249725</data>
    </edge>
    <edge source="CAN" target="JPN">
      <data key="d0">9838205</data>
    </edge>
    <edge source="CAN" target="KAZ">
      <data key="d0">119967</data>
    </edge>
    <edge source="CAN" target="JOR">
      <data key="d0">1624838</data>
    </edge>
    <edge source="CAN" target="KOR">
      <data key="d0">40591947</data>
    </edge>
    <edge source="CAN" target="LBN">
      <data key="d0">1176581</data>
    </edge>
    <edge source="CAN" target="LVA">
      <data key="d0">338580</data>
    </edge>
    <edge source="CAN" target="LTU">
      <data key="d0">432604</data>
    </edge>
    <edge source="CAN" target="MYS">
      <data key="d0">2546167</data>
    </edge>
    <edge source="CAN" target="MEX">
      <data key="d0">6786098</data>
    </edge>
    <edge source="CAN" target="MAR">
      <data key="d0">249157</data>
    </edge>
    <edge source="CAN" target="NLD">
      <data key="d0">11603415</data>
    </edge>
    <edge source="CAN" target="NZL">
      <data key="d0">8660580</data>
    </edge>
    <edge source="CAN" target="NIC">
      <data key="d0">184509</data>
    </edge>
    <edge source="CAN" target="NOR">
      <data key="d0">779369</data>
    </edge>
    <edge source="CAN" target="PAK">
      <data key="d0">335426</data>
    </edge>
    <edge source="CAN" target="PAN">
      <data key="d0">212956</data>
    </edge>
    <edge source="CAN" target="PRY">
      <data key="d0">78966</data>
    </edge>
    <edge source="CAN" target="PER">
      <data key="d0">702018</data>
    </edge>
    <edge source="CAN" target="PHL">
      <data key="d0">10951754</data>
    </edge>
    <edge source="CAN" target="POL">
      <data key="d0">1759358</data>
    </edge>
    <edge source="CAN" target="ROU">
      <data key="d0">1217105</data>
    </edge>
    <edge source="CAN" target="RUS">
      <data key="d0">191622</data>
    </edge>
    <edge source="CAN" target="SAU">
      <data key="d0">1591201</data>
    </edge>
    <edge source="CAN" target="SEN">
      <data key="d0">28486</data>
    </edge>
    <edge source="CAN" target="SRB">
      <data key="d0">183744</data>
    </edge>
    <edge source="CAN" target="IND">
      <data key="d0">1776101</data>
    </edge>
    <edge source="CAN" target="SGP">
      <data key="d0">3711034</data>
    </edge>
    <edge source="CAN" target="SVK">
      <data key="d0">1236001</data>
    </edge>
    <edge source="CAN" target="VNM">
      <data key="d0">2666629</data>
    </edge>
    <edge source="CAN" target="SVN">
      <data key="d0">326115</data>
    </edge>
    <edge source="CAN" target="ZAF">
      <data key="d0">886948</data>
    </edge>
    <edge source="CAN" target="ESP">
      <data key="d0">1002194</data>
    </edge>
    <edge source="CAN" target="SWE">
      <data key="d0">3326695</data>
    </edge>
    <edge source="CAN" target="CHE">
      <data key="d0">289493</data>
    </edge>
    <edge source="CAN" target="THA">
      <data key="d0">1045813</data>
    </edge>
    <edge source="CAN" target="TGO">
      <data key="d0">16837</data>
    </edge>
    <edge source="CAN" target="ARE">
      <data key="d0">5572728</data>
    </edge>
    <edge source="CAN" target="TUN">
      <data key="d0">177849</data>
    </edge>
    <edge source="CAN" target="TUR">
      <data key="d0">1122106</data>
    </edge>
    <edge source="CAN" target="UKR">
      <data key="d0">291157</data>
    </edge>
    <edge source="CAN" target="MKD">
      <data key="d0">52316</data>
    </edge>
    <edge source="CAN" target="EGY">
      <data key="d0">349202</data>
    </edge>
    <edge source="CAN" target="GBR">
      <data key="d0">11131231</data>
    </edge>
    <edge source="CAN" target="USA">
      <data key="d0">1475638879</data>
    </edge>
    <edge source="CAN" target="BFA">
      <data key="d0">16614</data>
    </edge>
    <edge source="CAN" target="URY">
      <data key="d0">61709</data>
    </edge>
    <edge source="BEN" target="CMR">
      <data key="d0">16917</data>
    </edge>
    <edge source="BEN" target="CHN">
      <data key="d0">13795</data>
    </edge>
    <edge source="BEN" target="FRA">
      <data key="d0">12506</data>
    </edge>
    <edge source="BEN" target="NER">
      <data key="d0">52634</data>
    </edge>
    <edge source="BEN" target="TGO">
      <data key="d0">51955</data>
    </edge>
    <edge source="BEN" target="TUR">
      <data key="d0">29436</data>
    </edge>
    <edge source="FRA" target="ALB">
      <data key="d0">205259</data>
    </edge>
    <edge source="FRA" target="DZA">
      <data key="d0">165128084</data>
    </edge>
    <edge source="FRA" target="AZE">
      <data key="d0">1028600</data>
    </edge>
    <edge source="FRA" target="ARG">
      <data key="d0">1588798</data>
    </edge>
    <edge source="FRA" target="AUS">
      <data key="d0">20352538</data>
    </edge>
    <edge source="FRA" target="AUT">
      <data key="d0">20513366</data>
    </edge>
    <edge source="FRA" target="ARM">
      <data key="d0">304345</data>
    </edge>
    <edge source="FRA" target="BEL">
      <data key="d0">234101060</data>
    </edge>
    <edge source="FRA" target="BOL">
      <data key="d0">107410</data>
    </edge>
    <edge source="FRA" target="BWA">
      <data key="d0">352182</data>
    </edge>
    <edge source="FRA" target="BRA">
      <data key="d0">8231195</data>
    </edge>
    <edge source="FRA" target="BGR">
      <data key="d0">8547598</data>
    </edge>
    <edge source="FRA" target="BDI">
      <data key="d0">560002</data>
    </edge>
    <edge source="FRA" target="BLR">
      <data key="d0">644444</data>
    </edge>
    <edge source="FRA" target="KHM">
      <data key="d0">17907570</data>
    </edge>
    <edge source="FRA" target="CMR">
      <data key="d0">27313912</data>
    </edge>
    <edge source="FRA" target="CAN">
      <data key="d0">19930991</data>
    </edge>
    <edge source="FRA" target="CAF">
      <data key="d0">2490490</data>
    </edge>
    <edge source="FRA" target="LKA">
      <data key="d0">271570</data>
    </edge>
    <edge source="FRA" target="CHL">
      <data key="d0">3246342</data>
    </edge>
    <edge source="FRA" target="CHN">
      <data key="d0">129613746</data>
    </edge>
    <edge source="FRA" target="COL">
      <data key="d0">3988350</data>
    </edge>
    <edge source="FRA" target="CRI">
      <data key="d0">109698</data>
    </edge>
    <edge source="FRA" target="HRV">
      <data key="d0">4844551</data>
    </edge>
    <edge source="FRA" target="CZE">
      <data key="d0">15711276</data>
    </edge>
    <edge source="FRA" target="BEN">
      <data key="d0">8306445</data>
    </edge>
    <edge source="FRA" target="DNK">
      <data key="d0">40557444</data>
    </edge>
    <edge source="FRA" target="ECU">
      <data key="d0">650293</data>
    </edge>
    <edge source="FRA" target="SLV">
      <data key="d0">26474</data>
    </edge>
    <edge source="FRA" target="ETH">
      <data key="d0">18326363</data>
    </edge>
    <edge source="FRA" target="EST">
      <data key="d0">1774542</data>
    </edge>
    <edge source="FRA" target="FIN">
      <data key="d0">6593073</data>
    </edge>
    <edge source="FRA" target="GEO">
      <data key="d0">1835418</data>
    </edge>
    <edge source="FRA" target="GMB">
      <data key="d0">454310</data>
    </edge>
    <edge source="FRA" target="PSE">
      <data key="d0">181321</data>
    </edge>
    <edge source="FRA" target="DEU">
      <data key="d0">322059769</data>
    </edge>
    <edge source="FRA" target="GHA">
      <data key="d0">5081693</data>
    </edge>
    <edge source="FRA" target="GRC">
      <data key="d0">23552618</data>
    </edge>
    <edge source="FRA" target="GTM">
      <data key="d0">935964</data>
    </edge>
    <edge source="FRA" target="HND">
      <data key="d0">30951</data>
    </edge>
    <edge source="FRA" target="HKG">
      <data key="d0">24477034</data>
    </edge>
    <edge source="FRA" target="HUN">
      <data key="d0">17231647</data>
    </edge>
    <edge source="FRA" target="IDN">
      <data key="d0">11857898</data>
    </edge>
    <edge source="FRA" target="IRL">
      <data key="d0">20194125</data>
    </edge>
    <edge source="FRA" target="ISR">
      <data key="d0">13629701</data>
    </edge>
    <edge source="FRA" target="ITA">
      <data key="d0">181418344</data>
    </edge>
    <edge source="FRA" target="CIV">
      <data key="d0">32619371</data>
    </edge>
    <edge source="FRA" target="JAM">
      <data key="d0">1796085</data>
    </edge>
    <edge source="FRA" target="JPN">
      <data key="d0">26422039</data>
    </edge>
    <edge source="FRA" target="KAZ">
      <data key="d0">1013630</data>
    </edge>
    <edge source="FRA" target="JOR">
      <data key="d0">12633471</data>
    </edge>
    <edge source="FRA" target="KOR">
      <data key="d0">28691590</data>
    </edge>
    <edge source="FRA" target="KGZ">
      <data key="d0">11287</data>
    </edge>
    <edge source="FRA" target="LBN">
      <data key="d0">31577792</data>
    </edge>
    <edge source="FRA" target="LVA">
      <data key="d0">4076482</data>
    </edge>
    <edge source="FRA" target="LTU">
      <data key="d0">3808154</data>
    </edge>
    <edge source="FRA" target="MDG">
      <data key="d0">5806502</data>
    </edge>
    <edge source="FRA" target="MWI">
      <data key="d0">421712</data>
    </edge>
    <edge source="FRA" target="MYS">
      <data key="d0">8656250</data>
    </edge>
    <edge source="FRA" target="MRT">
      <data key="d0">14578457</data>
    </edge>
    <edge source="FRA" target="MUS">
      <data key="d0">17286695</data>
    </edge>
    <edge source="FRA" target="MEX">
      <data key="d0">9957379</data>
    </edge>
    <edge source="FRA" target="MDA">
      <data key="d0">451287</data>
    </edge>
    <edge source="FRA" target="MAR">
      <data key="d0">34662270</data>
    </edge>
    <edge source="FRA" target="MOZ">
      <data key="d0">2377106</data>
    </edge>
    <edge source="FRA" target="OMN">
      <data key="d0">1335351</data>
    </edge>
    <edge source="FRA" target="NAM">
      <data key="d0">13344</data>
    </edge>
    <edge source="FRA" target="NLD">
      <data key="d0">158434504</data>
    </edge>
    <edge source="FRA" target="NZL">
      <data key="d0">1969145</data>
    </edge>
    <edge source="FRA" target="NIC">
      <data key="d0">87335</data>
    </edge>
    <edge source="FRA" target="NER">
      <data key="d0">7333359</data>
    </edge>
    <edge source="FRA" target="NOR">
      <data key="d0">4930311</data>
    </edge>
    <edge source="FRA" target="PAK">
      <data key="d0">5311972</data>
    </edge>
    <edge source="FRA" target="PAN">
      <data key="d0">212178</data>
    </edge>
    <edge source="FRA" target="PRY">
      <data key="d0">99181</data>
    </edge>
    <edge source="FRA" target="PER">
      <data key="d0">3224461</data>
    </edge>
    <edge source="FRA" target="PHL">
      <data key="d0">5904256</data>
    </edge>
    <edge source="FRA" target="POL">
      <data key="d0">60694499</data>
    </edge>
    <edge source="FRA" target="PRT">
      <data key="d0">45489925</data>
    </edge>
    <edge source="FRA" target="ROU">
      <data key="d0">22154769</data>
    </edge>
    <edge source="FRA" target="RUS">
      <data key="d0">19974441</data>
    </edge>
    <edge source="FRA" target="SAU">
      <data key="d0">70736277</data>
    </edge>
    <edge source="FRA" target="SEN">
      <data key="d0">31783393</data>
    </edge>
    <edge source="FRA" target="SRB">
      <data key="d0">2502445</data>
    </edge>
    <edge source="FRA" target="IND">
      <data key="d0">2588644</data>
    </edge>
    <edge source="FRA" target="SGP">
      <data key="d0">10716849</data>
    </edge>
    <edge source="FRA" target="SVK">
      <data key="d0">3742502</data>
    </edge>
    <edge source="FRA" target="VNM">
      <data key="d0">13042908</data>
    </edge>
    <edge source="FRA" target="SVN">
      <data key="d0">6652720</data>
    </edge>
    <edge source="FRA" target="ZAF">
      <data key="d0">11742422</data>
    </edge>
    <edge source="FRA" target="ZWE">
      <data key="d0">2125838</data>
    </edge>
    <edge source="FRA" target="ESP">
      <data key="d0">246504661</data>
    </edge>
    <edge source="FRA" target="SWE">
      <data key="d0">30177606</data>
    </edge>
    <edge source="FRA" target="CHE">
      <data key="d0">60755209</data>
    </edge>
    <edge source="FRA" target="THA">
      <data key="d0">18093773</data>
    </edge>
    <edge source="FRA" target="TGO">
      <data key="d0">14426773</data>
    </edge>
    <edge source="FRA" target="ARE">
      <data key="d0">39573430</data>
    </edge>
    <edge source="FRA" target="TUN">
      <data key="d0">13635038</data>
    </edge>
    <edge source="FRA" target="TUR">
      <data key="d0">23351985</data>
    </edge>
    <edge source="FRA" target="UGA">
      <data key="d0">464738</data>
    </edge>
    <edge source="FRA" target="UKR">
      <data key="d0">2367467</data>
    </edge>
    <edge source="FRA" target="MKD">
      <data key="d0">1183547</data>
    </edge>
    <edge source="FRA" target="EGY">
      <data key="d0">27684059</data>
    </edge>
    <edge source="FRA" target="GBR">
      <data key="d0">304082202</data>
    </edge>
    <edge source="FRA" target="TZA">
      <data key="d0">1192761</data>
    </edge>
    <edge source="FRA" target="USA">
      <data key="d0">87817769</data>
    </edge>
    <edge source="FRA" target="BFA">
      <data key="d0">7712444</data>
    </edge>
    <edge source="FRA" target="URY">
      <data key="d0">585430</data>
    </edge>
    <edge source="GMB" target="SEN">
      <data key="d0">1193685</data>
    </edge>
    <edge source="GHA" target="CMR">
      <data key="d0">1110442</data>
    </edge>
    <edge source="GHA" target="CAN">
      <data key="d0">23433</data>
    </edge>
    <edge source="GHA" target="BEN">
      <data key="d0">367323</data>
    </edge>
    <edge source="GHA" target="GMB">
      <data key="d0">334112</data>
    </edge>
    <edge source="GHA" target="DEU">
      <data key="d0">19283</data>
    </edge>
    <edge source="GHA" target="ITA">
      <data key="d0">295552</data>
    </edge>
    <edge source="GHA" target="CIV">
      <data key="d0">4670238</data>
    </edge>
    <edge source="GHA" target="MDG">
      <data key="d0">22373</data>
    </edge>
    <edge source="GHA" target="MRT">
      <data key="d0">22818</data>
    </edge>
    <edge source="GHA" target="MUS">
      <data key="d0">31283</data>
    </edge>
    <edge source="GHA" target="NLD">
      <data key="d0">187484</data>
    </edge>
    <edge source="GHA" target="NER">
      <data key="d0">196028</data>
    </edge>
    <edge source="GHA" target="PAN">
      <data key="d0">20806</data>
    </edge>
    <edge source="GHA" target="SEN">
      <data key="d0">1746774</data>
    </edge>
    <edge source="GHA" target="ZAF">
      <data key="d0">14556</data>
    </edge>
    <edge source="GHA" target="ESP">
      <data key="d0">151712</data>
    </edge>
    <edge source="GHA" target="CHE">
      <data key="d0">15378</data>
    </edge>
    <edge source="GHA" target="TGO">
      <data key="d0">463456</data>
    </edge>
    <edge source="GHA" target="GBR">
      <data key="d0">331407</data>
    </edge>
    <edge source="GHA" target="USA">
      <data key="d0">487637</data>
    </edge>
    <edge source="GHA" target="BFA">
      <data key="d0">1067328</data>
    </edge>
    <edge source="HKG" target="ARG">
      <data key="d0">362879</data>
    </edge>
    <edge source="HKG" target="AUS">
      <data key="d0">21821131</data>
    </edge>
    <edge source="HKG" target="BEL">
      <data key="d0">1571049</data>
    </edge>
    <edge source="HKG" target="BOL">
      <data key="d0">102253</data>
    </edge>
    <edge source="HKG" target="BRA">
      <data key="d0">476837</data>
    </edge>
    <edge source="HKG" target="KHM">
      <data key="d0">313360</data>
    </edge>
    <edge source="HKG" target="CAN">
      <data key="d0">11645591</data>
    </edge>
    <edge source="HKG" target="CHL">
      <data key="d0">270556</data>
    </edge>
    <edge source="HKG" target="CHN">
      <data key="d0">378413526</data>
    </edge>
    <edge source="HKG" target="COL">
      <data key="d0">367685</data>
    </edge>
    <edge source="HKG" target="CRI">
      <data key="d0">221294</data>
    </edge>
    <edge source="HKG" target="DNK">
      <data key="d0">121192</data>
    </edge>
    <edge source="HKG" target="ECU">
      <data key="d0">19893</data>
    </edge>
    <edge source="HKG" target="FIN">
      <data key="d0">49956</data>
    </edge>
    <edge source="HKG" target="FRA">
      <data key="d0">4311017</data>
    </edge>
    <edge source="HKG" target="DEU">
      <data key="d0">1193589</data>
    </edge>
    <edge source="HKG" target="GHA">
      <data key="d0">24891</data>
    </edge>
    <edge source="HKG" target="GRC">
      <data key="d0">179743</data>
    </edge>
    <edge source="HKG" target="GTM">
      <data key="d0">222582</data>
    </edge>
    <edge source="HKG" target="HND">
      <data key="d0">187114</data>
    </edge>
    <edge source="HKG" target="IDN">
      <data key="d0">367821</data>
    </edge>
    <edge source="HKG" target="IRL">
      <data key="d0">609604</data>
    </edge>
    <edge source="HKG" target="ISR">
      <data key="d0">203238</data>
    </edge>
    <edge source="HKG" target="ITA">
      <data key="d0">471647</data>
    </edge>
    <edge source="HKG" target="JAM">
      <data key="d0">479715</data>
    </edge>
    <edge source="HKG" target="JPN">
      <data key="d0">16543826</data>
    </edge>
    <edge source="HKG" target="KOR">
      <data key="d0">15291677</data>
    </edge>
    <edge source="HKG" target="LBN">
      <data key="d0">77781</data>
    </edge>
    <edge source="HKG" target="MDG">
      <data key="d0">80656</data>
    </edge>
    <edge source="HKG" target="MYS">
      <data key="d0">5394250</data>
    </edge>
    <edge source="HKG" target="MUS">
      <data key="d0">219348</data>
    </edge>
    <edge source="HKG" target="MEX">
      <data key="d0">233043</data>
    </edge>
    <edge source="HKG" target="MOZ">
      <data key="d0">43461</data>
    </edge>
    <edge source="HKG" target="OMN">
      <data key="d0">839073</data>
    </edge>
    <edge source="HKG" target="NLD">
      <data key="d0">11481544</data>
    </edge>
    <edge source="HKG" target="NZL">
      <data key="d0">2305092</data>
    </edge>
    <edge source="HKG" target="NOR">
      <data key="d0">554354</data>
    </edge>
    <edge source="HKG" target="PAN">
      <data key="d0">750672</data>
    </edge>
    <edge source="HKG" target="PRY">
      <data key="d0">10337</data>
    </edge>
    <edge source="HKG" target="PER">
      <data key="d0">1250666</data>
    </edge>
    <edge source="HKG" target="PHL">
      <data key="d0">2820082</data>
    </edge>
    <edge source="HKG" target="POL">
      <data key="d0">34282</data>
    </edge>
    <edge source="HKG" target="PRT">
      <data key="d0">149863</data>
    </edge>
    <edge source="HKG" target="RUS">
      <data key="d0">102719</data>
    </edge>
    <edge source="HKG" target="SAU">
      <data key="d0">15269</data>
    </edge>
    <edge source="HKG" target="IND">
      <data key="d0">400245</data>
    </edge>
    <edge source="HKG" target="SGP">
      <data key="d0">5386630</data>
    </edge>
    <edge source="HKG" target="VNM">
      <data key="d0">7864801</data>
    </edge>
    <edge source="HKG" target="SVN">
      <data key="d0">52955</data>
    </edge>
    <edge source="HKG" target="ZAF">
      <data key="d0">582035</data>
    </edge>
    <edge source="HKG" target="ESP">
      <data key="d0">510369</data>
    </edge>
    <edge source="HKG" target="SWE">
      <data key="d0">550955</data>
    </edge>
    <edge source="HKG" target="CHE">
      <data key="d0">440073</data>
    </edge>
    <edge source="HKG" target="THA">
      <data key="d0">1109700</data>
    </edge>
    <edge source="HKG" target="ARE">
      <data key="d0">326022</data>
    </edge>
    <edge source="HKG" target="TUR">
      <data key="d0">202336</data>
    </edge>
    <edge source="HKG" target="UKR">
      <data key="d0">49581</data>
    </edge>
    <edge source="HKG" target="GBR">
      <data key="d0">16057730</data>
    </edge>
    <edge source="HKG" target="TZA">
      <data key="d0">11094</data>
    </edge>
    <edge source="HKG" target="USA">
      <data key="d0">60140604</data>
    </edge>
    <edge source="HKG" target="URY">
      <data key="d0">33028</data>
    </edge>
    <edge source="CIV" target="CMR">
      <data key="d0">710129</data>
    </edge>
    <edge source="CIV" target="CAN">
      <data key="d0">56122</data>
    </edge>
    <edge source="CIV" target="BEN">
      <data key="d0">336349</data>
    </edge>
    <edge source="CIV" target="FRA">
      <data key="d0">559875</data>
    </edge>
    <edge source="CIV" target="GHA">
      <data key="d0">7662937</data>
    </edge>
    <edge source="CIV" target="ITA">
      <data key="d0">77776</data>
    </edge>
    <edge source="CIV" target="MWI">
      <data key="d0">422939</data>
    </edge>
    <edge source="CIV" target="NLD">
      <data key="d0">339333</data>
    </edge>
    <edge source="CIV" target="NER">
      <data key="d0">2653051</data>
    </edge>
    <edge source="CIV" target="SEN">
      <data key="d0">3214593</data>
    </edge>
    <edge source="CIV" target="ESP">
      <data key="d0">57074</data>
    </edge>
    <edge source="CIV" target="TGO">
      <data key="d0">327624</data>
    </edge>
    <edge source="CIV" target="GBR">
      <data key="d0">17385</data>
    </edge>
    <edge source="CIV" target="USA">
      <data key="d0">37691</data>
    </edge>
    <edge source="CIV" target="BFA">
      <data key="d0">9648458</data>
    </edge>
    <edge source="SEN" target="BEL">
      <data key="d0">34719</data>
    </edge>
    <edge source="SEN" target="CAN">
      <data key="d0">21117</data>
    </edge>
    <edge source="SEN" target="CHN">
      <data key="d0">157733</data>
    </edge>
    <edge source="SEN" target="BEN">
      <data key="d0">4398191</data>
    </edge>
    <edge source="SEN" target="FRA">
      <data key="d0">629185</data>
    </edge>
    <edge source="SEN" target="GMB">
      <data key="d0">6880960</data>
    </edge>
    <edge source="SEN" target="GHA">
      <data key="d0">2477500</data>
    </edge>
    <edge source="SEN" target="ITA">
      <data key="d0">56842</data>
    </edge>
    <edge source="SEN" target="CIV">
      <data key="d0">4540774</data>
    </edge>
    <edge source="SEN" target="KOR">
      <data key="d0">56480</data>
    </edge>
    <edge source="SEN" target="MRT">
      <data key="d0">8235683</data>
    </edge>
    <edge source="SEN" target="NLD">
      <data key="d0">15305</data>
    </edge>
    <edge source="SEN" target="NER">
      <data key="d0">9674588</data>
    </edge>
    <edge source="SEN" target="ESP">
      <data key="d0">138213</data>
    </edge>
    <edge source="SEN" target="TGO">
      <data key="d0">1920745</data>
    </edge>
    <edge source="SEN" target="GBR">
      <data key="d0">3971042</data>
    </edge>
    <edge source="SEN" target="USA">
      <data key="d0">52272</data>
    </edge>
    <edge source="SEN" target="BFA">
      <data key="d0">19023766</data>
    </edge>
    <edge source="ESP" target="ALB">
      <data key="d0">733387</data>
    </edge>
    <edge source="ESP" target="DZA">
      <data key="d0">38552256</data>
    </edge>
    <edge source="ESP" target="AZE">
      <data key="d0">165885</data>
    </edge>
    <edge source="ESP" target="ARG">
      <data key="d0">1158168</data>
    </edge>
    <edge source="ESP" target="AUS">
      <data key="d0">3185349</data>
    </edge>
    <edge source="ESP" target="AUT">
      <data key="d0">2636468</data>
    </edge>
    <edge source="ESP" target="BEL">
      <data key="d0">29464073</data>
    </edge>
    <edge source="ESP" target="BOL">
      <data key="d0">279235</data>
    </edge>
    <edge source="ESP" target="BRA">
      <data key="d0">15051937</data>
    </edge>
    <edge source="ESP" target="BGR">
      <data key="d0">3021149</data>
    </edge>
    <edge source="ESP" target="BLR">
      <data key="d0">42949</data>
    </edge>
    <edge source="ESP" target="KHM">
      <data key="d0">2377892</data>
    </edge>
    <edge source="ESP" target="CMR">
      <data key="d0">2857417</data>
    </edge>
    <edge source="ESP" target="CAN">
      <data key="d0">4915979</data>
    </edge>
    <edge source="ESP" target="CAF">
      <data key="d0">1931162</data>
    </edge>
    <edge source="ESP" target="LKA">
      <data key="d0">298227</data>
    </edge>
    <edge source="ESP" target="CHL">
      <data key="d0">9999632</data>
    </edge>
    <edge source="ESP" target="CHN">
      <data key="d0">35288779</data>
    </edge>
    <edge source="ESP" target="COL">
      <data key="d0">40413092</data>
    </edge>
    <edge source="ESP" target="CRI">
      <data key="d0">2952032</data>
    </edge>
    <edge source="ESP" target="HRV">
      <data key="d0">957896</data>
    </edge>
    <edge source="ESP" target="CZE">
      <data key="d0">15651328</data>
    </edge>
    <edge source="ESP" target="BEN">
      <data key="d0">1624714</data>
    </edge>
    <edge source="ESP" target="DNK">
      <data key="d0">3863854</data>
    </edge>
    <edge source="ESP" target="ECU">
      <data key="d0">11991625</data>
    </edge>
    <edge source="ESP" target="SLV">
      <data key="d0">991224</data>
    </edge>
    <edge source="ESP" target="ETH">
      <data key="d0">29933</data>
    </edge>
    <edge source="ESP" target="EST">
      <data key="d0">178028</data>
    </edge>
    <edge source="ESP" target="FIN">
      <data key="d0">6501569</data>
    </edge>
    <edge source="ESP" target="FRA">
      <data key="d0">263991961</data>
    </edge>
    <edge source="ESP" target="GEO">
      <data key="d0">425738</data>
    </edge>
    <edge source="ESP" target="GMB">
      <data key="d0">1865152</data>
    </edge>
    <edge source="ESP" target="PSE">
      <data key="d0">45659</data>
    </edge>
    <edge source="ESP" target="DEU">
      <data key="d0">65393101</data>
    </edge>
    <edge source="ESP" target="GHA">
      <data key="d0">1147095</data>
    </edge>
    <edge source="ESP" target="GRC">
      <data key="d0">15176771</data>
    </edge>
    <edge source="ESP" target="GTM">
      <data key="d0">6461647</data>
    </edge>
    <edge source="ESP" target="HND">
      <data key="d0">1588699</data>
    </edge>
    <edge source="ESP" target="HKG">
      <data key="d0">5835789</data>
    </edge>
    <edge source="ESP" target="HUN">
      <data key="d0">5995196</data>
    </edge>
    <edge source="ESP" target="IDN">
      <data key="d0">1647875</data>
    </edge>
    <edge source="ESP" target="IRL">
      <data key="d0">3617379</data>
    </edge>
    <edge source="ESP" target="ISR">
      <data key="d0">7678663</data>
    </edge>
    <edge source="ESP" target="ITA">
      <data key="d0">90866579</data>
    </edge>
    <edge source="ESP" target="CIV">
      <data key="d0">875219</data>
    </edge>
    <edge source="ESP" target="JAM">
      <data key="d0">51454</data>
    </edge>
    <edge source="ESP" target="JPN">
      <data key="d0">8543892</data>
    </edge>
    <edge source="ESP" target="KAZ">
      <data key="d0">1075639</data>
    </edge>
    <edge source="ESP" target="JOR">
      <data key="d0">2157572</data>
    </edge>
    <edge source="ESP" target="KOR">
      <data key="d0">6678907</data>
    </edge>
    <edge source="ESP" target="LBN">
      <data key="d0">7433865</data>
    </edge>
    <edge source="ESP" target="LVA">
      <data key="d0">356634</data>
    </edge>
    <edge source="ESP" target="LTU">
      <data key="d0">2533460</data>
    </edge>
    <edge source="ESP" target="MDG">
      <data key="d0">2224643</data>
    </edge>
    <edge source="ESP" target="MYS">
      <data key="d0">4568302</data>
    </edge>
    <edge source="ESP" target="MRT">
      <data key="d0">3579229</data>
    </edge>
    <edge source="ESP" target="MUS">
      <data key="d0">1970773</data>
    </edge>
    <edge source="ESP" target="MEX">
      <data key="d0">35925726</data>
    </edge>
    <edge source="ESP" target="MDA">
      <data key="d0">252174</data>
    </edge>
    <edge source="ESP" target="MAR">
      <data key="d0">12502416</data>
    </edge>
    <edge source="ESP" target="MOZ">
      <data key="d0">464796</data>
    </edge>
    <edge source="ESP" target="OMN">
      <data key="d0">3323036</data>
    </edge>
    <edge source="ESP" target="NLD">
      <data key="d0">47036132</data>
    </edge>
    <edge source="ESP" target="NZL">
      <data key="d0">219665</data>
    </edge>
    <edge source="ESP" target="NIC">
      <data key="d0">537209</data>
    </edge>
    <edge source="ESP" target="NER">
      <data key="d0">988850</data>
    </edge>
    <edge source="ESP" target="NOR">
      <data key="d0">8073589</data>
    </edge>
    <edge source="ESP" target="PAK">
      <data key="d0">1733051</data>
    </edge>
    <edge source="ESP" target="PAN">
      <data key="d0">5351149</data>
    </edge>
    <edge source="ESP" target="PRY">
      <data key="d0">510591</data>
    </edge>
    <edge source="ESP" target="PER">
      <data key="d0">16850199</data>
    </edge>
    <edge source="ESP" target="PHL">
      <data key="d0">4144257</data>
    </edge>
    <edge source="ESP" target="POL">
      <data key="d0">10257463</data>
    </edge>
    <edge source="ESP" target="PRT">
      <data key="d0">176618254</data>
    </edge>
    <edge source="ESP" target="ROU">
      <data key="d0">2845562</data>
    </edge>
    <edge source="ESP" target="RUS">
      <data key="d0">14384866</data>
    </edge>
    <edge source="ESP" target="SAU">
      <data key="d0">126256403</data>
    </edge>
    <edge source="ESP" target="SEN">
      <data key="d0">11277940</data>
    </edge>
    <edge source="ESP" target="SRB">
      <data key="d0">416386</data>
    </edge>
    <edge source="ESP" target="IND">
      <data key="d0">6592623</data>
    </edge>
    <edge source="ESP" target="SGP">
      <data key="d0">4374031</data>
    </edge>
    <edge source="ESP" target="SVK">
      <data key="d0">3145199</data>
    </edge>
    <edge source="ESP" target="VNM">
      <data key="d0">10374074</data>
    </edge>
    <edge source="ESP" target="SVN">
      <data key="d0">1428538</data>
    </edge>
    <edge source="ESP" target="ZAF">
      <data key="d0">10068316</data>
    </edge>
    <edge source="ESP" target="SWE">
      <data key="d0">35448711</data>
    </edge>
    <edge source="ESP" target="CHE">
      <data key="d0">11700430</data>
    </edge>
    <edge source="ESP" target="THA">
      <data key="d0">4358884</data>
    </edge>
    <edge source="ESP" target="TGO">
      <data key="d0">1329868</data>
    </edge>
    <edge source="ESP" target="ARE">
      <data key="d0">17717106</data>
    </edge>
    <edge source="ESP" target="TUN">
      <data key="d0">3716736</data>
    </edge>
    <edge source="ESP" target="TUR">
      <data key="d0">20306686</data>
    </edge>
    <edge source="ESP" target="UGA">
      <data key="d0">3530972</data>
    </edge>
    <edge source="ESP" target="UKR">
      <data key="d0">2012270</data>
    </edge>
    <edge source="ESP" target="MKD">
      <data key="d0">227062</data>
    </edge>
    <edge source="ESP" target="EGY">
      <data key="d0">7315887</data>
    </edge>
    <edge source="ESP" target="GBR">
      <data key="d0">145744509</data>
    </edge>
    <edge source="ESP" target="TZA">
      <data key="d0">22682</data>
    </edge>
    <edge source="ESP" target="USA">
      <data key="d0">46926539</data>
    </edge>
    <edge source="ESP" target="BFA">
      <data key="d0">10228288</data>
    </edge>
    <edge source="ESP" target="URY">
      <data key="d0">694839</data>
    </edge>
    <edge source="CHE" target="DZA">
      <data key="d0">8205218</data>
    </edge>
    <edge source="CHE" target="ARG">
      <data key="d0">3103215</data>
    </edge>
    <edge source="CHE" target="AUS">
      <data key="d0">9015525</data>
    </edge>
    <edge source="CHE" target="AUT">
      <data key="d0">49660364</data>
    </edge>
    <edge source="CHE" target="ARM">
      <data key="d0">95607</data>
    </edge>
    <edge source="CHE" target="BEL">
      <data key="d0">20809771</data>
    </edge>
    <edge source="CHE" target="BOL">
      <data key="d0">430984</data>
    </edge>
    <edge source="CHE" target="BRA">
      <data key="d0">10636762</data>
    </edge>
    <edge source="CHE" target="BGR">
      <data key="d0">739215</data>
    </edge>
    <edge source="CHE" target="BDI">
      <data key="d0">151483</data>
    </edge>
    <edge source="CHE" target="BLR">
      <data key="d0">234684</data>
    </edge>
    <edge source="CHE" target="KHM">
      <data key="d0">41892</data>
    </edge>
    <edge source="CHE" target="CMR">
      <data key="d0">401400</data>
    </edge>
    <edge source="CHE" target="CAN">
      <data key="d0">20162074</data>
    </edge>
    <edge source="CHE" target="CAF">
      <data key="d0">45409</data>
    </edge>
    <edge source="CHE" target="LKA">
      <data key="d0">877766</data>
    </edge>
    <edge source="CHE" target="CHL">
      <data key="d0">1211794</data>
    </edge>
    <edge source="CHE" target="CHN">
      <data key="d0">101489041</data>
    </edge>
    <edge source="CHE" target="COL">
      <data key="d0">5252335</data>
    </edge>
    <edge source="CHE" target="CRI">
      <data key="d0">95088</data>
    </edge>
    <edge source="CHE" target="HRV">
      <data key="d0">2643624</data>
    </edge>
    <edge source="CHE" target="CZE">
      <data key="d0">5239657</data>
    </edge>
    <edge source="CHE" target="DNK">
      <data key="d0">13460434</data>
    </edge>
    <edge source="CHE" target="ECU">
      <data key="d0">1474916</data>
    </edge>
    <edge source="CHE" target="SLV">
      <data key="d0">71006</data>
    </edge>
    <edge source="CHE" target="ETH">
      <data key="d0">3812678</data>
    </edge>
    <edge source="CHE" target="EST">
      <data key="d0">318477</data>
    </edge>
    <edge source="CHE" target="FIN">
      <data key="d0">10343150</data>
    </edge>
    <edge source="CHE" target="FRA">
      <data key="d0">80563648</data>
    </edge>
    <edge source="CHE" target="DEU">
      <data key="d0">238114803</data>
    </edge>
    <edge source="CHE" target="GHA">
      <data key="d0">231859</data>
    </edge>
    <edge source="CHE" target="GRC">
      <data key="d0">7908997</data>
    </edge>
    <edge source="CHE" target="GTM">
      <data key="d0">283229</data>
    </edge>
    <edge source="CHE" target="HKG">
      <data key="d0">12546800</data>
    </edge>
    <edge source="CHE" target="HUN">
      <data key="d0">15474844</data>
    </edge>
    <edge source="CHE" target="IDN">
      <data key="d0">17244363</data>
    </edge>
    <edge source="CHE" target="IRL">
      <data key="d0">4970445</data>
    </edge>
    <edge source="CHE" target="ISR">
      <data key="d0">9903848</data>
    </edge>
    <edge source="CHE" target="ITA">
      <data key="d0">53271307</data>
    </edge>
    <edge source="CHE" target="CIV">
      <data key="d0">598307</data>
    </edge>
    <edge source="CHE" target="JAM">
      <data key="d0">78952</data>
    </edge>
    <edge source="CHE" target="JPN">
      <data key="d0">4303123</data>
    </edge>
    <edge source="CHE" target="KAZ">
      <data key="d0">12939254</data>
    </edge>
    <edge source="CHE" target="JOR">
      <data key="d0">3599455</data>
    </edge>
    <edge source="CHE" target="KOR">
      <data key="d0">3030510</data>
    </edge>
    <edge source="CHE" target="LBN">
      <data key="d0">4361510</data>
    </edge>
    <edge source="CHE" target="LVA">
      <data key="d0">55026</data>
    </edge>
    <edge source="CHE" target="LTU">
      <data key="d0">2530802</data>
    </edge>
    <edge source="CHE" target="MWI">
      <data key="d0">105560</data>
    </edge>
    <edge source="CHE" target="MYS">
      <data key="d0">12202493</data>
    </edge>
    <edge source="CHE" target="MRT">
      <data key="d0">317597</data>
    </edge>
    <edge source="CHE" target="MUS">
      <data key="d0">145196</data>
    </edge>
    <edge source="CHE" target="MEX">
      <data key="d0">16396324</data>
    </edge>
    <edge source="CHE" target="MDA">
      <data key="d0">981574</data>
    </edge>
    <edge source="CHE" target="MAR">
      <data key="d0">2982492</data>
    </edge>
    <edge source="CHE" target="OMN">
      <data key="d0">1980321</data>
    </edge>
    <edge source="CHE" target="NLD">
      <data key="d0">76182078</data>
    </edge>
    <edge source="CHE" target="NZL">
      <data key="d0">6785887</data>
    </edge>
    <edge source="CHE" target="NER">
      <data key="d0">222691</data>
    </edge>
    <edge source="CHE" target="NOR">
      <data key="d0">13668238</data>
    </edge>
    <edge source="CHE" target="PAK">
      <data key="d0">2116317</data>
    </edge>
    <edge source="CHE" target="PAN">
      <data key="d0">1956126</data>
    </edge>
    <edge source="CHE" target="PRY">
      <data key="d0">538702</data>
    </edge>
    <edge source="CHE" target="PER">
      <data key="d0">714453</data>
    </edge>
    <edge source="CHE" target="PHL">
      <data key="d0">9767219</data>
    </edge>
    <edge source="CHE" target="POL">
      <data key="d0">10846163</data>
    </edge>
    <edge source="CHE" target="PRT">
      <data key="d0">4197472</data>
    </edge>
    <edge source="CHE" target="ROU">
      <data key="d0">3462691</data>
    </edge>
    <edge source="CHE" target="RUS">
      <data key="d0">62102749</data>
    </edge>
    <edge source="CHE" target="SAU">
      <data key="d0">31013788</data>
    </edge>
    <edge source="CHE" target="SEN">
      <data key="d0">355828</data>
    </edge>
    <edge source="CHE" target="SRB">
      <data key="d0">2048642</data>
    </edge>
    <edge source="CHE" target="IND">
      <data key="d0">773562</data>
    </edge>
    <edge source="CHE" target="SGP">
      <data key="d0">22502597</data>
    </edge>
    <edge source="CHE" target="SVK">
      <data key="d0">735518</data>
    </edge>
    <edge source="CHE" target="VNM">
      <data key="d0">9315543</data>
    </edge>
    <edge source="CHE" target="SVN">
      <data key="d0">1663376</data>
    </edge>
    <edge source="CHE" target="ZAF">
      <data key="d0">4144053</data>
    </edge>
    <edge source="CHE" target="ZWE">
      <data key="d0">222522</data>
    </edge>
    <edge source="CHE" target="ESP">
      <data key="d0">38068975</data>
    </edge>
    <edge source="CHE" target="SWE">
      <data key="d0">22146399</data>
    </edge>
    <edge source="CHE" target="THA">
      <data key="d0">7465487</data>
    </edge>
    <edge source="CHE" target="TGO">
      <data key="d0">128481</data>
    </edge>
    <edge source="CHE" target="ARE">
      <data key="d0">11326076</data>
    </edge>
    <edge source="CHE" target="TUN">
      <data key="d0">8747131</data>
    </edge>
    <edge source="CHE" target="TUR">
      <data key="d0">1995716</data>
    </edge>
    <edge source="CHE" target="UGA">
      <data key="d0">66535</data>
    </edge>
    <edge source="CHE" target="UKR">
      <data key="d0">5828037</data>
    </edge>
    <edge source="CHE" target="MKD">
      <data key="d0">31253</data>
    </edge>
    <edge source="CHE" target="EGY">
      <data key="d0">22948154</data>
    </edge>
    <edge source="CHE" target="GBR">
      <data key="d0">90502208</data>
    </edge>
    <edge source="CHE" target="TZA">
      <data key="d0">14182</data>
    </edge>
    <edge source="CHE" target="USA">
      <data key="d0">41540127</data>
    </edge>
    <edge source="CHE" target="BFA">
      <data key="d0">521712</data>
    </edge>
    <edge source="CHE" target="URY">
      <data key="d0">284545</data>
    </edge>
    <edge source="TUN" target="DZA">
      <data key="d0">4337431</data>
    </edge>
    <edge source="TUN" target="AZE">
      <data key="d0">110351</data>
    </edge>
    <edge source="TUN" target="AUS">
      <data key="d0">384578</data>
    </edge>
    <edge source="TUN" target="BEL">
      <data key="d0">64445</data>
    </edge>
    <edge source="TUN" target="CMR">
      <data key="d0">5193544</data>
    </edge>
    <edge source="TUN" target="CAN">
      <data key="d0">87608</data>
    </edge>
    <edge source="TUN" target="BEN">
      <data key="d0">228180</data>
    </edge>
    <edge source="TUN" target="DNK">
      <data key="d0">799498</data>
    </edge>
    <edge source="TUN" target="ETH">
      <data key="d0">882764</data>
    </edge>
    <edge source="TUN" target="FRA">
      <data key="d0">908281</data>
    </edge>
    <edge source="TUN" target="GMB">
      <data key="d0">1457873</data>
    </edge>
    <edge source="TUN" target="PSE">
      <data key="d0">27328</data>
    </edge>
    <edge source="TUN" target="DEU">
      <data key="d0">1259650</data>
    </edge>
    <edge source="TUN" target="ITA">
      <data key="d0">59395</data>
    </edge>
    <edge source="TUN" target="CIV">
      <data key="d0">135527</data>
    </edge>
    <edge source="TUN" target="JAM">
      <data key="d0">48960</data>
    </edge>
    <edge source="TUN" target="JPN">
      <data key="d0">12274</data>
    </edge>
    <edge source="TUN" target="JOR">
      <data key="d0">773375</data>
    </edge>
    <edge source="TUN" target="LBN">
      <data key="d0">936702</data>
    </edge>
    <edge source="TUN" target="MDG">
      <data key="d0">876799</data>
    </edge>
    <edge source="TUN" target="MYS">
      <data key="d0">13701</data>
    </edge>
    <edge source="TUN" target="MRT">
      <data key="d0">1283842</data>
    </edge>
    <edge source="TUN" target="MUS">
      <data key="d0">19582</data>
    </edge>
    <edge source="TUN" target="MAR">
      <data key="d0">260909</data>
    </edge>
    <edge source="TUN" target="MOZ">
      <data key="d0">78708</data>
    </edge>
    <edge source="TUN" target="OMN">
      <data key="d0">58279</data>
    </edge>
    <edge source="TUN" target="NLD">
      <data key="d0">795363</data>
    </edge>
    <edge source="TUN" target="NZL">
      <data key="d0">52379</data>
    </edge>
    <edge source="TUN" target="NER">
      <data key="d0">75848</data>
    </edge>
    <edge source="TUN" target="RUS">
      <data key="d0">174178</data>
    </edge>
    <edge source="TUN" target="SAU">
      <data key="d0">879365</data>
    </edge>
    <edge source="TUN" target="SEN">
      <data key="d0">10214966</data>
    </edge>
    <edge source="TUN" target="ZAF">
      <data key="d0">234094</data>
    </edge>
    <edge source="TUN" target="ESP">
      <data key="d0">60589</data>
    </edge>
    <edge source="TUN" target="CHE">
      <data key="d0">93128</data>
    </edge>
    <edge source="TUN" target="TGO">
      <data key="d0">475171</data>
    </edge>
    <edge source="TUN" target="ARE">
      <data key="d0">75673</data>
    </edge>
    <edge source="TUN" target="TUR">
      <data key="d0">69409</data>
    </edge>
    <edge source="TUN" target="EGY">
      <data key="d0">770704</data>
    </edge>
    <edge source="TUN" target="GBR">
      <data key="d0">582148</data>
    </edge>
    <edge source="TUN" target="USA">
      <data key="d0">2017314</data>
    </edge>
    <edge source="TUN" target="BFA">
      <data key="d0">315890</data>
    </edge>
    <edge source="AZE" target="CZE">
      <data key="d0">11045</data>
    </edge>
    <edge source="AZE" target="GEO">
      <data key="d0">3210104</data>
    </edge>
    <edge source="AZE" target="ISR">
      <data key="d0">16080</data>
    </edge>
    <edge source="AZE" target="KAZ">
      <data key="d0">17715</data>
    </edge>
    <edge source="AZE" target="POL">
      <data key="d0">20020</data>
    </edge>
    <edge source="AZE" target="RUS">
      <data key="d0">923105</data>
    </edge>
    <edge source="AZE" target="USA">
      <data key="d0">21307</data>
    </edge>
    <edge source="CZE" target="ALB">
      <data key="d0">202624</data>
    </edge>
    <edge source="CZE" target="DZA">
      <data key="d0">63587</data>
    </edge>
    <edge source="CZE" target="AZE">
      <data key="d0">185373</data>
    </edge>
    <edge source="CZE" target="ARG">
      <data key="d0">113743</data>
    </edge>
    <edge source="CZE" target="AUS">
      <data key="d0">1146742</data>
    </edge>
    <edge source="CZE" target="AUT">
      <data key="d0">25982408</data>
    </edge>
    <edge source="CZE" target="ARM">
      <data key="d0">181424</data>
    </edge>
    <edge source="CZE" target="BEL">
      <data key="d0">10017575</data>
    </edge>
    <edge source="CZE" target="BRA">
      <data key="d0">18952</data>
    </edge>
    <edge source="CZE" target="BGR">
      <data key="d0">4744461</data>
    </edge>
    <edge source="CZE" target="BLR">
      <data key="d0">3486183</data>
    </edge>
    <edge source="CZE" target="KHM">
      <data key="d0">15045</data>
    </edge>
    <edge source="CZE" target="CAN">
      <data key="d0">48138</data>
    </edge>
    <edge source="CZE" target="CHL">
      <data key="d0">14235</data>
    </edge>
    <edge source="CZE" target="CHN">
      <data key="d0">2208708</data>
    </edge>
    <edge source="CZE" target="COL">
      <data key="d0">126901</data>
    </edge>
    <edge source="CZE" target="HRV">
      <data key="d0">4066741</data>
    </edge>
    <edge source="CZE" target="DNK">
      <data key="d0">6336115</data>
    </edge>
    <edge source="CZE" target="EST">
      <data key="d0">648426</data>
    </edge>
    <edge source="CZE" target="FIN">
      <data key="d0">3315431</data>
    </edge>
    <edge source="CZE" target="FRA">
      <data key="d0">18623483</data>
    </edge>
    <edge source="CZE" target="GEO">
      <data key="d0">358171</data>
    </edge>
    <edge source="CZE" target="DEU">
      <data key="d0">59412933</data>
    </edge>
    <edge source="CZE" target="GRC">
      <data key="d0">1974668</data>
    </edge>
    <edge source="CZE" target="HKG">
      <data key="d0">433260</data>
    </edge>
    <edge source="CZE" target="HUN">
      <data key="d0">30458706</data>
    </edge>
    <edge source="CZE" target="IRL">
      <data key="d0">1016398</data>
    </edge>
    <edge source="CZE" target="ISR">
      <data key="d0">1422577</data>
    </edge>
    <edge source="CZE" target="ITA">
      <data key="d0">32071258</data>
    </edge>
    <edge source="CZE" target="CIV">
      <data key="d0">110139</data>
    </edge>
    <edge source="CZE" target="JAM">
      <data key="d0">77315</data>
    </edge>
    <edge source="CZE" target="KAZ">
      <data key="d0">81064</data>
    </edge>
    <edge source="CZE" target="JOR">
      <data key="d0">180712</data>
    </edge>
    <edge source="CZE" target="KOR">
      <data key="d0">230848</data>
    </edge>
    <edge source="CZE" target="KGZ">
      <data key="d0">113749</data>
    </edge>
    <edge source="CZE" target="LBN">
      <data key="d0">294410</data>
    </edge>
    <edge source="CZE" target="LVA">
      <data key="d0">1979202</data>
    </edge>
    <edge source="CZE" target="LTU">
      <data key="d0">8574086</data>
    </edge>
    <edge source="CZE" target="MYS">
      <data key="d0">98905</data>
    </edge>
    <edge source="CZE" target="MUS">
      <data key="d0">18953</data>
    </edge>
    <edge source="CZE" target="MEX">
      <data key="d0">193217</data>
    </edge>
    <edge source="CZE" target="MDA">
      <data key="d0">297762</data>
    </edge>
    <edge source="CZE" target="MAR">
      <data key="d0">64572</data>
    </edge>
    <edge source="CZE" target="OMN">
      <data key="d0">119298</data>
    </edge>
    <edge source="CZE" target="NLD">
      <data key="d0">20291536</data>
    </edge>
    <edge source="CZE" target="NZL">
      <data key="d0">197350</data>
    </edge>
    <edge source="CZE" target="NOR">
      <data key="d0">2663387</data>
    </edge>
    <edge source="CZE" target="PAK">
      <data key="d0">25814</data>
    </edge>
    <edge source="CZE" target="PHL">
      <data key="d0">124837</data>
    </edge>
    <edge source="CZE" target="POL">
      <data key="d0">40985667</data>
    </edge>
    <edge source="CZE" target="PRT">
      <data key="d0">2694065</data>
    </edge>
    <edge source="CZE" target="ROU">
      <data key="d0">16577535</data>
    </edge>
    <edge source="CZE" target="RUS">
      <data key="d0">5249345</data>
    </edge>
    <edge source="CZE" target="SAU">
      <data key="d0">700695</data>
    </edge>
    <edge source="CZE" target="SRB">
      <data key="d0">1993187</data>
    </edge>
    <edge source="CZE" target="IND">
      <data key="d0">32923</data>
    </edge>
    <edge source="CZE" target="SGP">
      <data key="d0">49014</data>
    </edge>
    <edge source="CZE" target="SVK">
      <data key="d0">142868029</data>
    </edge>
    <edge source="CZE" target="VNM">
      <data key="d0">490676</data>
    </edge>
    <edge source="CZE" target="SVN">
      <data key="d0">3347381</data>
    </edge>
    <edge source="CZE" target="ZAF">
      <data key="d0">1208686</data>
    </edge>
    <edge source="CZE" target="ESP">
      <data key="d0">25152496</data>
    </edge>
    <edge source="CZE" target="SWE">
      <data key="d0">6705467</data>
    </edge>
    <edge source="CZE" target="CHE">
      <data key="d0">3249480</data>
    </edge>
    <edge source="CZE" target="THA">
      <data key="d0">257240</data>
    </edge>
    <edge source="CZE" target="ARE">
      <data key="d0">1640193</data>
    </edge>
    <edge source="CZE" target="TUN">
      <data key="d0">112240</data>
    </edge>
    <edge source="CZE" target="TUR">
      <data key="d0">2860985</data>
    </edge>
    <edge source="CZE" target="UKR">
      <data key="d0">2245910</data>
    </edge>
    <edge source="CZE" target="MKD">
      <data key="d0">340301</data>
    </edge>
    <edge source="CZE" target="EGY">
      <data key="d0">38547</data>
    </edge>
    <edge source="CZE" target="GBR">
      <data key="d0">14433479</data>
    </edge>
    <edge source="CZE" target="USA">
      <data key="d0">737577</data>
    </edge>
    <edge source="CZE" target="BFA">
      <data key="d0">16101</data>
    </edge>
    <edge source="CZE" target="URY">
      <data key="d0">11864</data>
    </edge>
    <edge source="GEO" target="ALB">
      <data key="d0">78167</data>
    </edge>
    <edge source="GEO" target="AZE">
      <data key="d0">1306987</data>
    </edge>
    <edge source="GEO" target="ARM">
      <data key="d0">464619</data>
    </edge>
    <edge source="GEO" target="BLR">
      <data key="d0">79697</data>
    </edge>
    <edge source="GEO" target="CHN">
      <data key="d0">58366</data>
    </edge>
    <edge source="GEO" target="CZE">
      <data key="d0">69249</data>
    </edge>
    <edge source="GEO" target="FRA">
      <data key="d0">58408</data>
    </edge>
    <edge source="GEO" target="DEU">
      <data key="d0">67888</data>
    </edge>
    <edge source="GEO" target="ISR">
      <data key="d0">41360</data>
    </edge>
    <edge source="GEO" target="KGZ">
      <data key="d0">12608</data>
    </edge>
    <edge source="GEO" target="LVA">
      <data key="d0">23671</data>
    </edge>
    <edge source="GEO" target="LTU">
      <data key="d0">38236</data>
    </edge>
    <edge source="GEO" target="MDA">
      <data key="d0">39922</data>
    </edge>
    <edge source="GEO" target="PAN">
      <data key="d0">112950</data>
    </edge>
    <edge source="GEO" target="POL">
      <data key="d0">12064</data>
    </edge>
    <edge source="GEO" target="RUS">
      <data key="d0">490542</data>
    </edge>
    <edge source="GEO" target="SRB">
      <data key="d0">57954</data>
    </edge>
    <edge source="GEO" target="TUR">
      <data key="d0">21205</data>
    </edge>
    <edge source="GEO" target="UKR">
      <data key="d0">129586</data>
    </edge>
    <edge source="GEO" target="GBR">
      <data key="d0">18994</data>
    </edge>
    <edge source="GEO" target="USA">
      <data key="d0">145310</data>
    </edge>
    <edge source="ISR" target="AZE">
      <data key="d0">110000</data>
    </edge>
    <edge source="ISR" target="ARG">
      <data key="d0">44000</data>
    </edge>
    <edge source="ISR" target="AUS">
      <data key="d0">4583000</data>
    </edge>
    <edge source="ISR" target="AUT">
      <data key="d0">815000</data>
    </edge>
    <edge source="ISR" target="ARM">
      <data key="d0">128000</data>
    </edge>
    <edge source="ISR" target="BEL">
      <data key="d0">1988000</data>
    </edge>
    <edge source="ISR" target="BRA">
      <data key="d0">61000</data>
    </edge>
    <edge source="ISR" target="BGR">
      <data key="d0">953000</data>
    </edge>
    <edge source="ISR" target="BLR">
      <data key="d0">507000</data>
    </edge>
    <edge source="ISR" target="CAN">
      <data key="d0">2202000</data>
    </edge>
    <edge source="ISR" target="LKA">
      <data key="d0">12000</data>
    </edge>
    <edge source="ISR" target="CHN">
      <data key="d0">7406000</data>
    </edge>
    <edge source="ISR" target="HRV">
      <data key="d0">296000</data>
    </edge>
    <edge source="ISR" target="CZE">
      <data key="d0">3593000</data>
    </edge>
    <edge source="ISR" target="DNK">
      <data key="d0">187000</data>
    </edge>
    <edge source="ISR" target="ETH">
      <data key="d0">130000</data>
    </edge>
    <edge source="ISR" target="EST">
      <data key="d0">176000</data>
    </edge>
    <edge source="ISR" target="FIN">
      <data key="d0">867000</data>
    </edge>
    <edge source="ISR" target="FRA">
      <data key="d0">13192000</data>
    </edge>
    <edge source="ISR" target="GEO">
      <data key="d0">391000</data>
    </edge>
    <edge source="ISR" target="DEU">
      <data key="d0">12964000</data>
    </edge>
    <edge source="ISR" target="GHA">
      <data key="d0">74000</data>
    </edge>
    <edge source="ISR" target="GRC">
      <data key="d0">77000</data>
    </edge>
    <edge source="ISR" target="HKG">
      <data key="d0">181000</data>
    </edge>
    <edge source="ISR" target="HUN">
      <data key="d0">738000</data>
    </edge>
    <edge source="ISR" target="IRL">
      <data key="d0">2945000</data>
    </edge>
    <edge source="ISR" target="ITA">
      <data key="d0">4996000</data>
    </edge>
    <edge source="ISR" target="JPN">
      <data key="d0">12395000</data>
    </edge>
    <edge source="ISR" target="KAZ">
      <data key="d0">298000</data>
    </edge>
    <edge source="ISR" target="KOR">
      <data key="d0">2746000</data>
    </edge>
    <edge source="ISR" target="KGZ">
      <data key="d0">80000</data>
    </edge>
    <edge source="ISR" target="LVA">
      <data key="d0">787000</data>
    </edge>
    <edge source="ISR" target="LTU">
      <data key="d0">291000</data>
    </edge>
    <edge source="ISR" target="MYS">
      <data key="d0">13000</data>
    </edge>
    <edge source="ISR" target="MEX">
      <data key="d0">348000</data>
    </edge>
    <edge source="ISR" target="MDA">
      <data key="d0">93000</data>
    </edge>
    <edge source="ISR" target="NLD">
      <data key="d0">14869000</data>
    </edge>
    <edge source="ISR" target="NZL">
      <data key="d0">1016000</data>
    </edge>
    <edge source="ISR" target="NOR">
      <data key="d0">733000</data>
    </edge>
    <edge source="ISR" target="PAN">
      <data key="d0">290000</data>
    </edge>
    <edge source="ISR" target="PHL">
      <data key="d0">1828000</data>
    </edge>
    <edge source="ISR" target="POL">
      <data key="d0">7494000</data>
    </edge>
    <edge source="ISR" target="ROU">
      <data key="d0">5226000</data>
    </edge>
    <edge source="ISR" target="RUS">
      <data key="d0">9765000</data>
    </edge>
    <edge source="ISR" target="SRB">
      <data key="d0">257000</data>
    </edge>
    <edge source="ISR" target="IND">
      <data key="d0">2977000</data>
    </edge>
    <edge source="ISR" target="SGP">
      <data key="d0">500000</data>
    </edge>
    <edge source="ISR" target="SVK">
      <data key="d0">134000</data>
    </edge>
    <edge source="ISR" target="VNM">
      <data key="d0">558000</data>
    </edge>
    <edge source="ISR" target="SVN">
      <data key="d0">779000</data>
    </edge>
    <edge source="ISR" target="ZAF">
      <data key="d0">2627000</data>
    </edge>
    <edge source="ISR" target="ESP">
      <data key="d0">174000</data>
    </edge>
    <edge source="ISR" target="SWE">
      <data key="d0">9267000</data>
    </edge>
    <edge source="ISR" target="CHE">
      <data key="d0">546000</data>
    </edge>
    <edge source="ISR" target="THA">
      <data key="d0">8867000</data>
    </edge>
    <edge source="ISR" target="TUR">
      <data key="d0">1098000</data>
    </edge>
    <edge source="ISR" target="UKR">
      <data key="d0">2733000</data>
    </edge>
    <edge source="ISR" target="GBR">
      <data key="d0">6252000</data>
    </edge>
    <edge source="ISR" target="TZA">
      <data key="d0">60000</data>
    </edge>
    <edge source="ISR" target="USA">
      <data key="d0">30303000</data>
    </edge>
    <edge source="ISR" target="URY">
      <data key="d0">79000</data>
    </edge>
    <edge source="KAZ" target="ARM">
      <data key="d0">32374</data>
    </edge>
    <edge source="KAZ" target="CHN">
      <data key="d0">364526</data>
    </edge>
    <edge source="KAZ" target="HRV">
      <data key="d0">25029</data>
    </edge>
    <edge source="KAZ" target="CZE">
      <data key="d0">40152</data>
    </edge>
    <edge source="KAZ" target="GEO">
      <data key="d0">943549</data>
    </edge>
    <edge source="KAZ" target="KGZ">
      <data key="d0">12957069</data>
    </edge>
    <edge source="KAZ" target="RUS">
      <data key="d0">2700410</data>
    </edge>
    <edge source="KAZ" target="SVN">
      <data key="d0">201236</data>
    </edge>
    <edge source="KAZ" target="CHE">
      <data key="d0">126349</data>
    </edge>
    <edge source="KAZ" target="UKR">
      <data key="d0">174879</data>
    </edge>
    <edge source="POL" target="ALB">
      <data key="d0">943023</data>
    </edge>
    <edge source="POL" target="DZA">
      <data key="d0">17807837</data>
    </edge>
    <edge source="POL" target="AZE">
      <data key="d0">4335844</data>
    </edge>
    <edge source="POL" target="ARG">
      <data key="d0">208390</data>
    </edge>
    <edge source="POL" target="AUS">
      <data key="d0">2124762</data>
    </edge>
    <edge source="POL" target="AUT">
      <data key="d0">26741634</data>
    </edge>
    <edge source="POL" target="ARM">
      <data key="d0">884314</data>
    </edge>
    <edge source="POL" target="BEL">
      <data key="d0">24593140</data>
    </edge>
    <edge source="POL" target="BRA">
      <data key="d0">1923568</data>
    </edge>
    <edge source="POL" target="BGR">
      <data key="d0">21410933</data>
    </edge>
    <edge source="POL" target="BLR">
      <data key="d0">14992812</data>
    </edge>
    <edge source="POL" target="KHM">
      <data key="d0">33062</data>
    </edge>
    <edge source="POL" target="CMR">
      <data key="d0">2537521</data>
    </edge>
    <edge source="POL" target="CAN">
      <data key="d0">6138271</data>
    </edge>
    <edge source="POL" target="CAF">
      <data key="d0">45024</data>
    </edge>
    <edge source="POL" target="LKA">
      <data key="d0">28860</data>
    </edge>
    <edge source="POL" target="CHL">
      <data key="d0">1574785</data>
    </edge>
    <edge source="POL" target="CHN">
      <data key="d0">10061544</data>
    </edge>
    <edge source="POL" target="COL">
      <data key="d0">1776268</data>
    </edge>
    <edge source="POL" target="CRI">
      <data key="d0">366414</data>
    </edge>
    <edge source="POL" target="HRV">
      <data key="d0">4276618</data>
    </edge>
    <edge source="POL" target="CZE">
      <data key="d0">107480246</data>
    </edge>
    <edge source="POL" target="BEN">
      <data key="d0">173183</data>
    </edge>
    <edge source="POL" target="DNK">
      <data key="d0">22778786</data>
    </edge>
    <edge source="POL" target="ECU">
      <data key="d0">786962</data>
    </edge>
    <edge source="POL" target="SLV">
      <data key="d0">503656</data>
    </edge>
    <edge source="POL" target="ETH">
      <data key="d0">680704</data>
    </edge>
    <edge source="POL" target="EST">
      <data key="d0">12132920</data>
    </edge>
    <edge source="POL" target="FIN">
      <data key="d0">8861264</data>
    </edge>
    <edge source="POL" target="FRA">
      <data key="d0">140434640</data>
    </edge>
    <edge source="POL" target="GEO">
      <data key="d0">3087964</data>
    </edge>
    <edge source="POL" target="GMB">
      <data key="d0">501093</data>
    </edge>
    <edge source="POL" target="PSE">
      <data key="d0">897238</data>
    </edge>
    <edge source="POL" target="DEU">
      <data key="d0">318195419</data>
    </edge>
    <edge source="POL" target="GHA">
      <data key="d0">43157</data>
    </edge>
    <edge source="POL" target="GRC">
      <data key="d0">14274716</data>
    </edge>
    <edge source="POL" target="GTM">
      <data key="d0">203808</data>
    </edge>
    <edge source="POL" target="HND">
      <data key="d0">77529</data>
    </edge>
    <edge source="POL" target="HKG">
      <data key="d0">2285222</data>
    </edge>
    <edge source="POL" target="HUN">
      <data key="d0">69135838</data>
    </edge>
    <edge source="POL" target="IDN">
      <data key="d0">7939154</data>
    </edge>
    <edge source="POL" target="IRL">
      <data key="d0">26730808</data>
    </edge>
    <edge source="POL" target="ISR">
      <data key="d0">11893594</data>
    </edge>
    <edge source="POL" target="ITA">
      <data key="d0">98152222</data>
    </edge>
    <edge source="POL" target="CIV">
      <data key="d0">563964</data>
    </edge>
    <edge source="POL" target="JAM">
      <data key="d0">173595</data>
    </edge>
    <edge source="POL" target="JPN">
      <data key="d0">1440430</data>
    </edge>
    <edge source="POL" target="KAZ">
      <data key="d0">5575332</data>
    </edge>
    <edge source="POL" target="JOR">
      <data key="d0">5904511</data>
    </edge>
    <edge source="POL" target="KOR">
      <data key="d0">1719679</data>
    </edge>
    <edge source="POL" target="KGZ">
      <data key="d0">900385</data>
    </edge>
    <edge source="POL" target="LBN">
      <data key="d0">463218</data>
    </edge>
    <edge source="POL" target="LVA">
      <data key="d0">26525218</data>
    </edge>
    <edge source="POL" target="LTU">
      <data key="d0">39730259</data>
    </edge>
    <edge source="POL" target="MDG">
      <data key="d0">162306</data>
    </edge>
    <edge source="POL" target="MWI">
      <data key="d0">32374</data>
    </edge>
    <edge source="POL" target="MYS">
      <data key="d0">2264988</data>
    </edge>
    <edge source="POL" target="MRT">
      <data key="d0">4965666</data>
    </edge>
    <edge source="POL" target="MUS">
      <data key="d0">137236</data>
    </edge>
    <edge source="POL" target="MEX">
      <data key="d0">5532606</data>
    </edge>
    <edge source="POL" target="MDA">
      <data key="d0">1142903</data>
    </edge>
    <edge source="POL" target="MAR">
      <data key="d0">1200333</data>
    </edge>
    <edge source="POL" target="MOZ">
      <data key="d0">153446</data>
    </edge>
    <edge source="POL" target="OMN">
      <data key="d0">567742</data>
    </edge>
    <edge source="POL" target="NLD">
      <data key="d0">107168631</data>
    </edge>
    <edge source="POL" target="NZL">
      <data key="d0">606914</data>
    </edge>
    <edge source="POL" target="NER">
      <data key="d0">408778</data>
    </edge>
    <edge source="POL" target="NOR">
      <data key="d0">10089817</data>
    </edge>
    <edge source="POL" target="PAK">
      <data key="d0">3692777</data>
    </edge>
    <edge source="POL" target="PAN">
      <data key="d0">544438</data>
    </edge>
    <edge source="POL" target="PRY">
      <data key="d0">202597</data>
    </edge>
    <edge source="POL" target="PER">
      <data key="d0">348470</data>
    </edge>
    <edge source="POL" target="PHL">
      <data key="d0">542387</data>
    </edge>
    <edge source="POL" target="PRT">
      <data key="d0">7150620</data>
    </edge>
    <edge source="POL" target="ROU">
      <data key="d0">50435982</data>
    </edge>
    <edge source="POL" target="RUS">
      <data key="d0">62340953</data>
    </edge>
    <edge source="POL" target="SAU">
      <data key="d0">17689310</data>
    </edge>
    <edge source="POL" target="SEN">
      <data key="d0">35054193</data>
    </edge>
    <edge source="POL" target="SRB">
      <data key="d0">12774690</data>
    </edge>
    <edge source="POL" target="IND">
      <data key="d0">229123</data>
    </edge>
    <edge source="POL" target="SGP">
      <data key="d0">330811</data>
    </edge>
    <edge source="POL" target="SVK">
      <data key="d0">48945657</data>
    </edge>
    <edge source="POL" target="VNM">
      <data key="d0">3062478</data>
    </edge>
    <edge source="POL" target="SVN">
      <data key="d0">15186416</data>
    </edge>
    <edge source="POL" target="ZAF">
      <data key="d0">11959247</data>
    </edge>
    <edge source="POL" target="ESP">
      <data key="d0">59824026</data>
    </edge>
    <edge source="POL" target="SWE">
      <data key="d0">34870543</data>
    </edge>
    <edge source="POL" target="CHE">
      <data key="d0">14016055</data>
    </edge>
    <edge source="POL" target="THA">
      <data key="d0">254150</data>
    </edge>
    <edge source="POL" target="TGO">
      <data key="d0">57497</data>
    </edge>
    <edge source="POL" target="ARE">
      <data key="d0">15484650</data>
    </edge>
    <edge source="POL" target="TUN">
      <data key="d0">399948</data>
    </edge>
    <edge source="POL" target="TUR">
      <data key="d0">42634267</data>
    </edge>
    <edge source="POL" target="UGA">
      <data key="d0">317803</data>
    </edge>
    <edge source="POL" target="UKR">
      <data key="d0">50321301</data>
    </edge>
    <edge source="POL" target="MKD">
      <data key="d0">2841905</data>
    </edge>
    <edge source="POL" target="EGY">
      <data key="d0">3036063</data>
    </edge>
    <edge source="POL" target="GBR">
      <data key="d0">138716397</data>
    </edge>
    <edge source="POL" target="USA">
      <data key="d0">12789942</data>
    </edge>
    <edge source="POL" target="BFA">
      <data key="d0">224751</data>
    </edge>
    <edge source="POL" target="URY">
      <data key="d0">96029</data>
    </edge>
    <edge source="RUS" target="AZE">
      <data key="d0">39552099</data>
    </edge>
    <edge source="RUS" target="AUS">
      <data key="d0">151736</data>
    </edge>
    <edge source="RUS" target="AUT">
      <data key="d0">236864</data>
    </edge>
    <edge source="RUS" target="ARM">
      <data key="d0">21035357</data>
    </edge>
    <edge source="RUS" target="BGR">
      <data key="d0">540946</data>
    </edge>
    <edge source="RUS" target="BLR">
      <data key="d0">124534819</data>
    </edge>
    <edge source="RUS" target="KHM">
      <data key="d0">40000</data>
    </edge>
    <edge source="RUS" target="CAN">
      <data key="d0">135815</data>
    </edge>
    <edge source="RUS" target="CHN">
      <data key="d0">6877211</data>
    </edge>
    <edge source="RUS" target="HRV">
      <data key="d0">13584</data>
    </edge>
    <edge source="RUS" target="CZE">
      <data key="d0">3120699</data>
    </edge>
    <edge source="RUS" target="DNK">
      <data key="d0">3196109</data>
    </edge>
    <edge source="RUS" target="EST">
      <data key="d0">7182234</data>
    </edge>
    <edge source="RUS" target="FIN">
      <data key="d0">97524</data>
    </edge>
    <edge source="RUS" target="FRA">
      <data key="d0">250654</data>
    </edge>
    <edge source="RUS" target="GEO">
      <data key="d0">30892473</data>
    </edge>
    <edge source="RUS" target="DEU">
      <data key="d0">2630157</data>
    </edge>
    <edge source="RUS" target="GRC">
      <data key="d0">496523</data>
    </edge>
    <edge source="RUS" target="HKG">
      <data key="d0">12410</data>
    </edge>
    <edge source="RUS" target="HUN">
      <data key="d0">102476</data>
    </edge>
    <edge source="RUS" target="IRL">
      <data key="d0">240263</data>
    </edge>
    <edge source="RUS" target="ISR">
      <data key="d0">1800545</data>
    </edge>
    <edge source="RUS" target="ITA">
      <data key="d0">460889</data>
    </edge>
    <edge source="RUS" target="JPN">
      <data key="d0">724091</data>
    </edge>
    <edge source="RUS" target="KAZ">
      <data key="d0">181687576</data>
    </edge>
    <edge source="RUS" target="JOR">
      <data key="d0">207380</data>
    </edge>
    <edge source="RUS" target="KOR">
      <data key="d0">2286366</data>
    </edge>
    <edge source="RUS" target="KGZ">
      <data key="d0">14231400</data>
    </edge>
    <edge source="RUS" target="LBN">
      <data key="d0">190927</data>
    </edge>
    <edge source="RUS" target="LVA">
      <data key="d0">3192599</data>
    </edge>
    <edge source="RUS" target="LTU">
      <data key="d0">3722780</data>
    </edge>
    <edge source="RUS" target="MDA">
      <data key="d0">20200013</data>
    </edge>
    <edge source="RUS" target="MAR">
      <data key="d0">192395</data>
    </edge>
    <edge source="RUS" target="OMN">
      <data key="d0">28572</data>
    </edge>
    <edge source="RUS" target="NLD">
      <data key="d0">142693</data>
    </edge>
    <edge source="RUS" target="NZL">
      <data key="d0">15743</data>
    </edge>
    <edge source="RUS" target="NOR">
      <data key="d0">11056</data>
    </edge>
    <edge source="RUS" target="PAK">
      <data key="d0">17705</data>
    </edge>
    <edge source="RUS" target="POL">
      <data key="d0">6020295</data>
    </edge>
    <edge source="RUS" target="ROU">
      <data key="d0">263231</data>
    </edge>
    <edge source="RUS" target="SAU">
      <data key="d0">43109</data>
    </edge>
    <edge source="RUS" target="SRB">
      <data key="d0">8090960</data>
    </edge>
    <edge source="RUS" target="IND">
      <data key="d0">329717</data>
    </edge>
    <edge source="RUS" target="SGP">
      <data key="d0">63253</data>
    </edge>
    <edge source="RUS" target="SVK">
      <data key="d0">231664</data>
    </edge>
    <edge source="RUS" target="VNM">
      <data key="d0">3757400</data>
    </edge>
    <edge source="RUS" target="SVN">
      <data key="d0">72250</data>
    </edge>
    <edge source="RUS" target="ZAF">
      <data key="d0">867992</data>
    </edge>
    <edge source="RUS" target="ESP">
      <data key="d0">520977</data>
    </edge>
    <edge source="RUS" target="SWE">
      <data key="d0">105853</data>
    </edge>
    <edge source="RUS" target="CHE">
      <data key="d0">312296</data>
    </edge>
    <edge source="RUS" target="THA">
      <data key="d0">128902</data>
    </edge>
    <edge source="RUS" target="ARE">
      <data key="d0">6510795</data>
    </edge>
    <edge source="RUS" target="TUR">
      <data key="d0">8406442</data>
    </edge>
    <edge source="RUS" target="UKR">
      <data key="d0">47245486</data>
    </edge>
    <edge source="RUS" target="MKD">
      <data key="d0">23439</data>
    </edge>
    <edge source="RUS" target="GBR">
      <data key="d0">404596</data>
    </edge>
    <edge source="RUS" target="USA">
      <data key="d0">1932198</data>
    </edge>
    <edge source="USA" target="ALB">
      <data key="d0">149236</data>
    </edge>
    <edge source="USA" target="DZA">
      <data key="d0">2148269</data>
    </edge>
    <edge source="USA" target="AZE">
      <data key="d0">315294</data>
    </edge>
    <edge source="USA" target="ARG">
      <data key="d0">24329720</data>
    </edge>
    <edge source="USA" target="AUS">
      <data key="d0">220011783</data>
    </edge>
    <edge source="USA" target="AUT">
      <data key="d0">2450666</data>
    </edge>
    <edge source="USA" target="ARM">
      <data key="d0">90111</data>
    </edge>
    <edge source="USA" target="BEL">
      <data key="d0">41807365</data>
    </edge>
    <edge source="USA" target="BOL">
      <data key="d0">26340399</data>
    </edge>
    <edge source="USA" target="BRA">
      <data key="d0">110379054</data>
    </edge>
    <edge source="USA" target="BGR">
      <data key="d0">1740181</data>
    </edge>
    <edge source="USA" target="BDI">
      <data key="d0">1649677</data>
    </edge>
    <edge source="USA" target="BLR">
      <data key="d0">694554</data>
    </edge>
    <edge source="USA" target="KHM">
      <data key="d0">4208322</data>
    </edge>
    <edge source="USA" target="CMR">
      <data key="d0">5384307</data>
    </edge>
    <edge source="USA" target="CAN">
      <data key="d0">2789385158</data>
    </edge>
    <edge source="USA" target="CAF">
      <data key="d0">942546</data>
    </edge>
    <edge source="USA" target="LKA">
      <data key="d0">4400202</data>
    </edge>
    <edge source="USA" target="CHL">
      <data key="d0">82113204</data>
    </edge>
    <edge source="USA" target="CHN">
      <data key="d0">172412401</data>
    </edge>
    <edge source="USA" target="COL">
      <data key="d0">133739313</data>
    </edge>
    <edge source="USA" target="CRI">
      <data key="d0">48498672</data>
    </edge>
    <edge source="USA" target="HRV">
      <data key="d0">4598446</data>
    </edge>
    <edge source="USA" target="CZE">
      <data key="d0">4617846</data>
    </edge>
    <edge source="USA" target="BEN">
      <data key="d0">3740110</data>
    </edge>
    <edge source="USA" target="DNK">
      <data key="d0">8734356</data>
    </edge>
    <edge source="USA" target="ECU">
      <data key="d0">22535651</data>
    </edge>
    <edge source="USA" target="SLV">
      <data key="d0">62607848</data>
    </edge>
    <edge source="USA" target="ETH">
      <data key="d0">6347124</data>
    </edge>
    <edge source="USA" target="EST">
      <data key="d0">3766978</data>
    </edge>
    <edge source="USA" target="FIN">
      <data key="d0">5429769</data>
    </edge>
    <edge source="USA" target="FRA">
      <data key="d0">25763149</data>
    </edge>
    <edge source="USA" target="GEO">
      <data key="d0">1197112</data>
    </edge>
    <edge source="USA" target="GMB">
      <data key="d0">10995553</data>
    </edge>
    <edge source="USA" target="DEU">
      <data key="d0">56847080</data>
    </edge>
    <edge source="USA" target="GHA">
      <data key="d0">5314591</data>
    </edge>
    <edge source="USA" target="GRC">
      <data key="d0">3691740</data>
    </edge>
    <edge source="USA" target="GTM">
      <data key="d0">79145775</data>
    </edge>
    <edge source="USA" target="HND">
      <data key="d0">55789642</data>
    </edge>
    <edge source="USA" target="HKG">
      <data key="d0">325409625</data>
    </edge>
    <edge source="USA" target="HUN">
      <data key="d0">4218546</data>
    </edge>
    <edge source="USA" target="IDN">
      <data key="d0">69187906</data>
    </edge>
    <edge source="USA" target="IRL">
      <data key="d0">29034647</data>
    </edge>
    <edge source="USA" target="ISR">
      <data key="d0">53411489</data>
    </edge>
    <edge source="USA" target="ITA">
      <data key="d0">13867389</data>
    </edge>
    <edge source="USA" target="CIV">
      <data key="d0">7852040</data>
    </edge>
    <edge source="USA" target="JAM">
      <data key="d0">42031275</data>
    </edge>
    <edge source="USA" target="JPN">
      <data key="d0">295409251</data>
    </edge>
    <edge source="USA" target="KAZ">
      <data key="d0">955373</data>
    </edge>
    <edge source="USA" target="JOR">
      <data key="d0">23977008</data>
    </edge>
    <edge source="USA" target="KOR">
      <data key="d0">430964471</data>
    </edge>
    <edge source="USA" target="KGZ">
      <data key="d0">1379430</data>
    </edge>
    <edge source="USA" target="LBN">
      <data key="d0">20310340</data>
    </edge>
    <edge source="USA" target="LVA">
      <data key="d0">7959802</data>
    </edge>
    <edge source="USA" target="LTU">
      <data key="d0">3147894</data>
    </edge>
    <edge source="USA" target="MDG">
      <data key="d0">3021257</data>
    </edge>
    <edge source="USA" target="MWI">
      <data key="d0">1013169</data>
    </edge>
    <edge source="USA" target="MYS">
      <data key="d0">117103071</data>
    </edge>
    <edge source="USA" target="MRT">
      <data key="d0">419379</data>
    </edge>
    <edge source="USA" target="MUS">
      <data key="d0">949278</data>
    </edge>
    <edge source="USA" target="MEX">
      <data key="d0">1120880482</data>
    </edge>
    <edge source="USA" target="MDA">
      <data key="d0">205927</data>
    </edge>
    <edge source="USA" target="MAR">
      <data key="d0">1521233</data>
    </edge>
    <edge source="USA" target="MOZ">
      <data key="d0">888243</data>
    </edge>
    <edge source="USA" target="OMN">
      <data key="d0">9240164</data>
    </edge>
    <edge source="USA" target="NAM">
      <data key="d0">265910</data>
    </edge>
    <edge source="USA" target="NLD">
      <data key="d0">373514344</data>
    </edge>
    <edge source="USA" target="NZL">
      <data key="d0">62161863</data>
    </edge>
    <edge source="USA" target="NIC">
      <data key="d0">16011227</data>
    </edge>
    <edge source="USA" target="NER">
      <data key="d0">865157</data>
    </edge>
    <edge source="USA" target="NOR">
      <data key="d0">8788932</data>
    </edge>
    <edge source="USA" target="PAK">
      <data key="d0">7264038</data>
    </edge>
    <edge source="USA" target="PAN">
      <data key="d0">77151801</data>
    </edge>
    <edge source="USA" target="PRY">
      <data key="d0">7400667</data>
    </edge>
    <edge source="USA" target="PER">
      <data key="d0">69096706</data>
    </edge>
    <edge source="USA" target="PHL">
      <data key="d0">130264541</data>
    </edge>
    <edge source="USA" target="POL">
      <data key="d0">22836865</data>
    </edge>
    <edge source="USA" target="PRT">
      <data key="d0">3060810</data>
    </edge>
    <edge source="USA" target="ROU">
      <data key="d0">4862550</data>
    </edge>
    <edge source="USA" target="RUS">
      <data key="d0">59406121</data>
    </edge>
    <edge source="USA" target="SAU">
      <data key="d0">104102017</data>
    </edge>
    <edge source="USA" target="SEN">
      <data key="d0">1704748</data>
    </edge>
    <edge source="USA" target="SRB">
      <data key="d0">1436073</data>
    </edge>
    <edge source="USA" target="IND">
      <data key="d0">52167239</data>
    </edge>
    <edge source="USA" target="SGP">
      <data key="d0">109306518</data>
    </edge>
    <edge source="USA" target="SVK">
      <data key="d0">599727</data>
    </edge>
    <edge source="USA" target="VNM">
      <data key="d0">61311146</data>
    </edge>
    <edge source="USA" target="SVN">
      <data key="d0">912193</data>
    </edge>
    <edge source="USA" target="ZAF">
      <data key="d0">36860604</data>
    </edge>
    <edge source="USA" target="ZWE">
      <data key="d0">335681</data>
    </edge>
    <edge source="USA" target="ESP">
      <data key="d0">32261256</data>
    </edge>
    <edge source="USA" target="SWE">
      <data key="d0">28592712</data>
    </edge>
    <edge source="USA" target="CHE">
      <data key="d0">6434049</data>
    </edge>
    <edge source="USA" target="THA">
      <data key="d0">164262286</data>
    </edge>
    <edge source="USA" target="TGO">
      <data key="d0">6775843</data>
    </edge>
    <edge source="USA" target="ARE">
      <data key="d0">194085337</data>
    </edge>
    <edge source="USA" target="TUN">
      <data key="d0">823841</data>
    </edge>
    <edge source="USA" target="TUR">
      <data key="d0">37158762</data>
    </edge>
    <edge source="USA" target="UGA">
      <data key="d0">19277</data>
    </edge>
    <edge source="USA" target="UKR">
      <data key="d0">6201974</data>
    </edge>
    <edge source="USA" target="MKD">
      <data key="d0">387350</data>
    </edge>
    <edge source="USA" target="EGY">
      <data key="d0">7901831</data>
    </edge>
    <edge source="USA" target="GBR">
      <data key="d0">252069170</data>
    </edge>
    <edge source="USA" target="TZA">
      <data key="d0">4262604</data>
    </edge>
    <edge source="USA" target="URY">
      <data key="d0">9823021</data>
    </edge>
    <edge source="ARG" target="ALB">
      <data key="d0">12938</data>
    </edge>
    <edge source="ARG" target="DZA">
      <data key="d0">113690</data>
    </edge>
    <edge source="ARG" target="AUS">
      <data key="d0">65677</data>
    </edge>
    <edge source="ARG" target="BOL">
      <data key="d0">20380230</data>
    </edge>
    <edge source="ARG" target="BRA">
      <data key="d0">127259679</data>
    </edge>
    <edge source="ARG" target="BGR">
      <data key="d0">11057</data>
    </edge>
    <edge source="ARG" target="CAN">
      <data key="d0">407896</data>
    </edge>
    <edge source="ARG" target="CHL">
      <data key="d0">43259994</data>
    </edge>
    <edge source="ARG" target="CHN">
      <data key="d0">92844</data>
    </edge>
    <edge source="ARG" target="COL">
      <data key="d0">6932999</data>
    </edge>
    <edge source="ARG" target="CRI">
      <data key="d0">3144282</data>
    </edge>
    <edge source="ARG" target="ECU">
      <data key="d0">2677331</data>
    </edge>
    <edge source="ARG" target="SLV">
      <data key="d0">722652</data>
    </edge>
    <edge source="ARG" target="FRA">
      <data key="d0">34678</data>
    </edge>
    <edge source="ARG" target="DEU">
      <data key="d0">161063</data>
    </edge>
    <edge source="ARG" target="GTM">
      <data key="d0">756973</data>
    </edge>
    <edge source="ARG" target="HND">
      <data key="d0">954643</data>
    </edge>
    <edge source="ARG" target="HKG">
      <data key="d0">1546320</data>
    </edge>
    <edge source="ARG" target="IDN">
      <data key="d0">13405</data>
    </edge>
    <edge source="ARG" target="ISR">
      <data key="d0">224673</data>
    </edge>
    <edge source="ARG" target="ITA">
      <data key="d0">128162</data>
    </edge>
    <edge source="ARG" target="CIV">
      <data key="d0">122600</data>
    </edge>
    <edge source="ARG" target="JAM">
      <data key="d0">35000</data>
    </edge>
    <edge source="ARG" target="JPN">
      <data key="d0">624764</data>
    </edge>
    <edge source="ARG" target="JOR">
      <data key="d0">174596</data>
    </edge>
    <edge source="ARG" target="KOR">
      <data key="d0">20000</data>
    </edge>
    <edge source="ARG" target="LBN">
      <data key="d0">13860</data>
    </edge>
    <edge source="ARG" target="MYS">
      <data key="d0">252039</data>
    </edge>
    <edge source="ARG" target="MEX">
      <data key="d0">5221552</data>
    </edge>
    <edge source="ARG" target="MAR">
      <data key="d0">114739</data>
    </edge>
    <edge source="ARG" target="NZL">
      <data key="d0">178499</data>
    </edge>
    <edge source="ARG" target="NIC">
      <data key="d0">61986</data>
    </edge>
    <edge source="ARG" target="NER">
      <data key="d0">650090</data>
    </edge>
    <edge source="ARG" target="PAK">
      <data key="d0">12200</data>
    </edge>
    <edge source="ARG" target="PAN">
      <data key="d0">479840</data>
    </edge>
    <edge source="ARG" target="PRY">
      <data key="d0">39996580</data>
    </edge>
    <edge source="ARG" target="PER">
      <data key="d0">3316776</data>
    </edge>
    <edge source="ARG" target="PHL">
      <data key="d0">6884760</data>
    </edge>
    <edge source="ARG" target="PRT">
      <data key="d0">49234</data>
    </edge>
    <edge source="ARG" target="RUS">
      <data key="d0">95449</data>
    </edge>
    <edge source="ARG" target="SAU">
      <data key="d0">100279</data>
    </edge>
    <edge source="ARG" target="IND">
      <data key="d0">73060</data>
    </edge>
    <edge source="ARG" target="SGP">
      <data key="d0">60472</data>
    </edge>
    <edge source="ARG" target="VNM">
      <data key="d0">197500</data>
    </edge>
    <edge source="ARG" target="ZAF">
      <data key="d0">20247456</data>
    </edge>
    <edge source="ARG" target="ESP">
      <data key="d0">232522</data>
    </edge>
    <edge source="ARG" target="SWE">
      <data key="d0">22915</data>
    </edge>
    <edge source="ARG" target="THA">
      <data key="d0">98279</data>
    </edge>
    <edge source="ARG" target="ARE">
      <data key="d0">171557</data>
    </edge>
    <edge source="ARG" target="TUN">
      <data key="d0">1914310</data>
    </edge>
    <edge source="ARG" target="MKD">
      <data key="d0">23261</data>
    </edge>
    <edge source="ARG" target="EGY">
      <data key="d0">4341637</data>
    </edge>
    <edge source="ARG" target="GBR">
      <data key="d0">23038</data>
    </edge>
    <edge source="ARG" target="USA">
      <data key="d0">1444115</data>
    </edge>
    <edge source="ARG" target="BFA">
      <data key="d0">128880</data>
    </edge>
    <edge source="ARG" target="URY">
      <data key="d0">45479493</data>
    </edge>
    <edge source="AUS" target="ALB">
      <data key="d0">298349</data>
    </edge>
    <edge source="AUS" target="ARG">
      <data key="d0">57089</data>
    </edge>
    <edge source="AUS" target="AUT">
      <data key="d0">10941</data>
    </edge>
    <edge source="AUS" target="BEL">
      <data key="d0">162223</data>
    </edge>
    <edge source="AUS" target="BRA">
      <data key="d0">274050</data>
    </edge>
    <edge source="AUS" target="KHM">
      <data key="d0">547200</data>
    </edge>
    <edge source="AUS" target="CAN">
      <data key="d0">1705817</data>
    </edge>
    <edge source="AUS" target="LKA">
      <data key="d0">2706768</data>
    </edge>
    <edge source="AUS" target="CHL">
      <data key="d0">339154</data>
    </edge>
    <edge source="AUS" target="CHN">
      <data key="d0">873641376</data>
    </edge>
    <edge source="AUS" target="CRI">
      <data key="d0">125689</data>
    </edge>
    <edge source="AUS" target="CZE">
      <data key="d0">32157</data>
    </edge>
    <edge source="AUS" target="DNK">
      <data key="d0">124250</data>
    </edge>
    <edge source="AUS" target="FIN">
      <data key="d0">179232</data>
    </edge>
    <edge source="AUS" target="FRA">
      <data key="d0">104728</data>
    </edge>
    <edge source="AUS" target="GEO">
      <data key="d0">512719</data>
    </edge>
    <edge source="AUS" target="DEU">
      <data key="d0">703967</data>
    </edge>
    <edge source="AUS" target="GHA">
      <data key="d0">55445</data>
    </edge>
    <edge source="AUS" target="HKG">
      <data key="d0">326484242</data>
    </edge>
    <edge source="AUS" target="IDN">
      <data key="d0">39681878</data>
    </edge>
    <edge source="AUS" target="IRL">
      <data key="d0">163395</data>
    </edge>
    <edge source="AUS" target="ITA">
      <data key="d0">1208834</data>
    </edge>
    <edge source="AUS" target="JAM">
      <data key="d0">37839</data>
    </edge>
    <edge source="AUS" target="JPN">
      <data key="d0">47444802</data>
    </edge>
    <edge source="AUS" target="KAZ">
      <data key="d0">31454</data>
    </edge>
    <edge source="AUS" target="JOR">
      <data key="d0">158222</data>
    </edge>
    <edge source="AUS" target="KOR">
      <data key="d0">28184736</data>
    </edge>
    <edge source="AUS" target="LBN">
      <data key="d0">110646</data>
    </edge>
    <edge source="AUS" target="LVA">
      <data key="d0">123495</data>
    </edge>
    <edge source="AUS" target="MYS">
      <data key="d0">27764670</data>
    </edge>
    <edge source="AUS" target="MUS">
      <data key="d0">1967196</data>
    </edge>
    <edge source="AUS" target="MEX">
      <data key="d0">1061576</data>
    </edge>
    <edge source="AUS" target="OMN">
      <data key="d0">149494</data>
    </edge>
    <edge source="AUS" target="NLD">
      <data key="d0">1664975</data>
    </edge>
    <edge source="AUS" target="NZL">
      <data key="d0">209480455</data>
    </edge>
    <edge source="AUS" target="NOR">
      <data key="d0">309509</data>
    </edge>
    <edge source="AUS" target="PAK">
      <data key="d0">544069</data>
    </edge>
    <edge source="AUS" target="PAN">
      <data key="d0">10466</data>
    </edge>
    <edge source="AUS" target="PER">
      <data key="d0">1536750</data>
    </edge>
    <edge source="AUS" target="PHL">
      <data key="d0">18683235</data>
    </edge>
    <edge source="AUS" target="POL">
      <data key="d0">117762</data>
    </edge>
    <edge source="AUS" target="ROU">
      <data key="d0">221756</data>
    </edge>
    <edge source="AUS" target="RUS">
      <data key="d0">929522</data>
    </edge>
    <edge source="AUS" target="SAU">
      <data key="d0">2866360</data>
    </edge>
    <edge source="AUS" target="IND">
      <data key="d0">746442</data>
    </edge>
    <edge source="AUS" target="SGP">
      <data key="d0">23052918</data>
    </edge>
    <edge source="AUS" target="VNM">
      <data key="d0">13989277</data>
    </edge>
    <edge source="AUS" target="SVN">
      <data key="d0">29527</data>
    </edge>
    <edge source="AUS" target="ZAF">
      <data key="d0">1016637</data>
    </edge>
    <edge source="AUS" target="SWE">
      <data key="d0">41243</data>
    </edge>
    <edge source="AUS" target="CHE">
      <data key="d0">14068</data>
    </edge>
    <edge source="AUS" target="THA">
      <data key="d0">24197909</data>
    </edge>
    <edge source="AUS" target="ARE">
      <data key="d0">48112283</data>
    </edge>
    <edge source="AUS" target="TUR">
      <data key="d0">91722</data>
    </edge>
    <edge source="AUS" target="UGA">
      <data key="d0">43302</data>
    </edge>
    <edge source="AUS" target="UKR">
      <data key="d0">151288</data>
    </edge>
    <edge source="AUS" target="MKD">
      <data key="d0">11702</data>
    </edge>
    <edge source="AUS" target="EGY">
      <data key="d0">1971013</data>
    </edge>
    <edge source="AUS" target="GBR">
      <data key="d0">5692305</data>
    </edge>
    <edge source="AUS" target="TZA">
      <data key="d0">22629</data>
    </edge>
    <edge source="AUS" target="USA">
      <data key="d0">41926055</data>
    </edge>
    <edge source="AUS" target="URY">
      <data key="d0">22686</data>
    </edge>
    <edge source="BOL" target="AUS">
      <data key="d0">421371</data>
    </edge>
    <edge source="BOL" target="CAN">
      <data key="d0">3727956</data>
    </edge>
    <edge source="BOL" target="CHL">
      <data key="d0">2230908</data>
    </edge>
    <edge source="BOL" target="COL">
      <data key="d0">2876440</data>
    </edge>
    <edge source="BOL" target="FRA">
      <data key="d0">90283</data>
    </edge>
    <edge source="BOL" target="DEU">
      <data key="d0">18792</data>
    </edge>
    <edge source="BOL" target="ITA">
      <data key="d0">111287</data>
    </edge>
    <edge source="BOL" target="MYS">
      <data key="d0">44260</data>
    </edge>
    <edge source="BOL" target="NZL">
      <data key="d0">301764</data>
    </edge>
    <edge source="BOL" target="PAN">
      <data key="d0">42468</data>
    </edge>
    <edge source="BOL" target="PER">
      <data key="d0">218402</data>
    </edge>
    <edge source="BOL" target="ESP">
      <data key="d0">889064</data>
    </edge>
    <edge source="BOL" target="GBR">
      <data key="d0">61724</data>
    </edge>
    <edge source="BOL" target="USA">
      <data key="d0">1049032</data>
    </edge>
    <edge source="BOL" target="URY">
      <data key="d0">20116</data>
    </edge>
    <edge source="BRA" target="DZA">
      <data key="d0">94676</data>
    </edge>
    <edge source="BRA" target="ARG">
      <data key="d0">36031376</data>
    </edge>
    <edge source="BRA" target="AUS">
      <data key="d0">2288712</data>
    </edge>
    <edge source="BRA" target="AUT">
      <data key="d0">4338290</data>
    </edge>
    <edge source="BRA" target="BEL">
      <data key="d0">14743899</data>
    </edge>
    <edge source="BRA" target="BOL">
      <data key="d0">11143264</data>
    </edge>
    <edge source="BRA" target="CAN">
      <data key="d0">2243587</data>
    </edge>
    <edge source="BRA" target="LKA">
      <data key="d0">38917</data>
    </edge>
    <edge source="BRA" target="CHL">
      <data key="d0">21024657</data>
    </edge>
    <edge source="BRA" target="CHN">
      <data key="d0">9851742</data>
    </edge>
    <edge source="BRA" target="COL">
      <data key="d0">96454059</data>
    </edge>
    <edge source="BRA" target="CRI">
      <data key="d0">2990647</data>
    </edge>
    <edge source="BRA" target="HRV">
      <data key="d0">149178</data>
    </edge>
    <edge source="BRA" target="CZE">
      <data key="d0">18880</data>
    </edge>
    <edge source="BRA" target="ECU">
      <data key="d0">6011120</data>
    </edge>
    <edge source="BRA" target="SLV">
      <data key="d0">1053424</data>
    </edge>
    <edge source="BRA" target="FIN">
      <data key="d0">17057</data>
    </edge>
    <edge source="BRA" target="FRA">
      <data key="d0">5435577</data>
    </edge>
    <edge source="BRA" target="GMB">
      <data key="d0">389461</data>
    </edge>
    <edge source="BRA" target="DEU">
      <data key="d0">1963116</data>
    </edge>
    <edge source="BRA" target="GHA">
      <data key="d0">61244</data>
    </edge>
    <edge source="BRA" target="GRC">
      <data key="d0">120233</data>
    </edge>
    <edge source="BRA" target="GTM">
      <data key="d0">1131509</data>
    </edge>
    <edge source="BRA" target="HND">
      <data key="d0">882314</data>
    </edge>
    <edge source="BRA" target="HKG">
      <data key="d0">704795</data>
    </edge>
    <edge source="BRA" target="HUN">
      <data key="d0">39354</data>
    </edge>
    <edge source="BRA" target="IDN">
      <data key="d0">5148220</data>
    </edge>
    <edge source="BRA" target="IRL">
      <data key="d0">79477</data>
    </edge>
    <edge source="BRA" target="ISR">
      <data key="d0">385295</data>
    </edge>
    <edge source="BRA" target="ITA">
      <data key="d0">2496255</data>
    </edge>
    <edge source="BRA" target="CIV">
      <data key="d0">181903</data>
    </edge>
    <edge source="BRA" target="JAM">
      <data key="d0">599364</data>
    </edge>
    <edge source="BRA" target="JPN">
      <data key="d0">5656967</data>
    </edge>
    <edge source="BRA" target="JOR">
      <data key="d0">469028</data>
    </edge>
    <edge source="BRA" target="KOR">
      <data key="d0">1320900</data>
    </edge>
    <edge source="BRA" target="LBN">
      <data key="d0">19593</data>
    </edge>
    <edge source="BRA" target="LVA">
      <data key="d0">138045</data>
    </edge>
    <edge source="BRA" target="MYS">
      <data key="d0">1572951</data>
    </edge>
    <edge source="BRA" target="MRT">
      <data key="d0">403015</data>
    </edge>
    <edge source="BRA" target="MUS">
      <data key="d0">23198</data>
    </edge>
    <edge source="BRA" target="MEX">
      <data key="d0">5952783</data>
    </edge>
    <edge source="BRA" target="MOZ">
      <data key="d0">28562</data>
    </edge>
    <edge source="BRA" target="NLD">
      <data key="d0">2457256</data>
    </edge>
    <edge source="BRA" target="NZL">
      <data key="d0">269350</data>
    </edge>
    <edge source="BRA" target="NIC">
      <data key="d0">125411</data>
    </edge>
    <edge source="BRA" target="NOR">
      <data key="d0">2843073</data>
    </edge>
    <edge source="BRA" target="PAK">
      <data key="d0">237483</data>
    </edge>
    <edge source="BRA" target="PAN">
      <data key="d0">3161017</data>
    </edge>
    <edge source="BRA" target="PRY">
      <data key="d0">39296932</data>
    </edge>
    <edge source="BRA" target="PER">
      <data key="d0">9421554</data>
    </edge>
    <edge source="BRA" target="PHL">
      <data key="d0">1878605</data>
    </edge>
    <edge source="BRA" target="POL">
      <data key="d0">116560</data>
    </edge>
    <edge source="BRA" target="PRT">
      <data key="d0">1885728</data>
    </edge>
    <edge source="BRA" target="RUS">
      <data key="d0">6604551</data>
    </edge>
    <edge source="BRA" target="SAU">
      <data key="d0">1390064</data>
    </edge>
    <edge source="BRA" target="SEN">
      <data key="d0">880982</data>
    </edge>
    <edge source="BRA" target="IND">
      <data key="d0">7984118</data>
    </edge>
    <edge source="BRA" target="SGP">
      <data key="d0">5191070</data>
    </edge>
    <edge source="BRA" target="VNM">
      <data key="d0">2837228</data>
    </edge>
    <edge source="BRA" target="ZAF">
      <data key="d0">2153977</data>
    </edge>
    <edge source="BRA" target="ESP">
      <data key="d0">1013390</data>
    </edge>
    <edge source="BRA" target="SWE">
      <data key="d0">195474</data>
    </edge>
    <edge source="BRA" target="CHE">
      <data key="d0">15341597</data>
    </edge>
    <edge source="BRA" target="THA">
      <data key="d0">811283</data>
    </edge>
    <edge source="BRA" target="ARE">
      <data key="d0">661737</data>
    </edge>
    <edge source="BRA" target="TUN">
      <data key="d0">23400</data>
    </edge>
    <edge source="BRA" target="TUR">
      <data key="d0">458683</data>
    </edge>
    <edge source="BRA" target="EGY">
      <data key="d0">1293006</data>
    </edge>
    <edge source="BRA" target="GBR">
      <data key="d0">5293107</data>
    </edge>
    <edge source="BRA" target="USA">
      <data key="d0">58810207</data>
    </edge>
    <edge source="BRA" target="URY">
      <data key="d0">14841172</data>
    </edge>
    <edge source="BGR" target="ALB">
      <data key="d0">671129</data>
    </edge>
    <edge source="BGR" target="AZE">
      <data key="d0">601225</data>
    </edge>
    <edge source="BGR" target="AUT">
      <data key="d0">1180069</data>
    </edge>
    <edge source="BGR" target="ARM">
      <data key="d0">144504</data>
    </edge>
    <edge source="BGR" target="BEL">
      <data key="d0">2177346</data>
    </edge>
    <edge source="BGR" target="BLR">
      <data key="d0">27010</data>
    </edge>
    <edge source="BGR" target="CAN">
      <data key="d0">93325</data>
    </edge>
    <edge source="BGR" target="CHN">
      <data key="d0">278357</data>
    </edge>
    <edge source="BGR" target="COL">
      <data key="d0">36748</data>
    </edge>
    <edge source="BGR" target="HRV">
      <data key="d0">190400</data>
    </edge>
    <edge source="BGR" target="CZE">
      <data key="d0">847478</data>
    </edge>
    <edge source="BGR" target="DNK">
      <data key="d0">2824828</data>
    </edge>
    <edge source="BGR" target="EST">
      <data key="d0">15428</data>
    </edge>
    <edge source="BGR" target="FIN">
      <data key="d0">31879</data>
    </edge>
    <edge source="BGR" target="FRA">
      <data key="d0">978706</data>
    </edge>
    <edge source="BGR" target="GEO">
      <data key="d0">274451</data>
    </edge>
    <edge source="BGR" target="DEU">
      <data key="d0">4412310</data>
    </edge>
    <edge source="BGR" target="GHA">
      <data key="d0">43349</data>
    </edge>
    <edge source="BGR" target="GRC">
      <data key="d0">14900953</data>
    </edge>
    <edge source="BGR" target="HKG">
      <data key="d0">1791310</data>
    </edge>
    <edge source="BGR" target="HUN">
      <data key="d0">1634721</data>
    </edge>
    <edge source="BGR" target="ISR">
      <data key="d0">508717</data>
    </edge>
    <edge source="BGR" target="ITA">
      <data key="d0">1289800</data>
    </edge>
    <edge source="BGR" target="KAZ">
      <data key="d0">81128</data>
    </edge>
    <edge source="BGR" target="JOR">
      <data key="d0">334187</data>
    </edge>
    <edge source="BGR" target="KOR">
      <data key="d0">32086</data>
    </edge>
    <edge source="BGR" target="KGZ">
      <data key="d0">49902</data>
    </edge>
    <edge source="BGR" target="LBN">
      <data key="d0">682035</data>
    </edge>
    <edge source="BGR" target="LVA">
      <data key="d0">148888</data>
    </edge>
    <edge source="BGR" target="LTU">
      <data key="d0">222476</data>
    </edge>
    <edge source="BGR" target="MDG">
      <data key="d0">25886</data>
    </edge>
    <edge source="BGR" target="MUS">
      <data key="d0">127140</data>
    </edge>
    <edge source="BGR" target="MDA">
      <data key="d0">1076817</data>
    </edge>
    <edge source="BGR" target="NLD">
      <data key="d0">332233</data>
    </edge>
    <edge source="BGR" target="NZL">
      <data key="d0">19927</data>
    </edge>
    <edge source="BGR" target="PAK">
      <data key="d0">22043</data>
    </edge>
    <edge source="BGR" target="POL">
      <data key="d0">3544067</data>
    </edge>
    <edge source="BGR" target="PRT">
      <data key="d0">166501</data>
    </edge>
    <edge source="BGR" target="ROU">
      <data key="d0">14419509</data>
    </edge>
    <edge source="BGR" target="RUS">
      <data key="d0">3666708</data>
    </edge>
    <edge source="BGR" target="SAU">
      <data key="d0">899927</data>
    </edge>
    <edge source="BGR" target="SEN">
      <data key="d0">14103</data>
    </edge>
    <edge source="BGR" target="SRB">
      <data key="d0">4906587</data>
    </edge>
    <edge source="BGR" target="IND">
      <data key="d0">30099</data>
    </edge>
    <edge source="BGR" target="SGP">
      <data key="d0">53928</data>
    </edge>
    <edge source="BGR" target="SVK">
      <data key="d0">238530</data>
    </edge>
    <edge source="BGR" target="VNM">
      <data key="d0">281339</data>
    </edge>
    <edge source="BGR" target="SVN">
      <data key="d0">163276</data>
    </edge>
    <edge source="BGR" target="ZAF">
      <data key="d0">55585</data>
    </edge>
    <edge source="BGR" target="ESP">
      <data key="d0">1701769</data>
    </edge>
    <edge source="BGR" target="SWE">
      <data key="d0">200175</data>
    </edge>
    <edge source="BGR" target="CHE">
      <data key="d0">100690</data>
    </edge>
    <edge source="BGR" target="TGO">
      <data key="d0">27196</data>
    </edge>
    <edge source="BGR" target="ARE">
      <data key="d0">257812</data>
    </edge>
    <edge source="BGR" target="TUN">
      <data key="d0">21787</data>
    </edge>
    <edge source="BGR" target="TUR">
      <data key="d0">10595182</data>
    </edge>
    <edge source="BGR" target="UKR">
      <data key="d0">927237</data>
    </edge>
    <edge source="BGR" target="MKD">
      <data key="d0">4308684</data>
    </edge>
    <edge source="BGR" target="EGY">
      <data key="d0">17801</data>
    </edge>
    <edge source="BGR" target="GBR">
      <data key="d0">3609073</data>
    </edge>
    <edge source="BGR" target="USA">
      <data key="d0">2439017</data>
    </edge>
    <edge source="CHL" target="ARG">
      <data key="d0">14521653</data>
    </edge>
    <edge source="CHL" target="AUS">
      <data key="d0">1415090</data>
    </edge>
    <edge source="CHL" target="BOL">
      <data key="d0">56095198</data>
    </edge>
    <edge source="CHL" target="BRA">
      <data key="d0">3254241</data>
    </edge>
    <edge source="CHL" target="CAN">
      <data key="d0">4640240</data>
    </edge>
    <edge source="CHL" target="CHN">
      <data key="d0">21768</data>
    </edge>
    <edge source="CHL" target="COL">
      <data key="d0">16019776</data>
    </edge>
    <edge source="CHL" target="CRI">
      <data key="d0">8528791</data>
    </edge>
    <edge source="CHL" target="ECU">
      <data key="d0">64585933</data>
    </edge>
    <edge source="CHL" target="SLV">
      <data key="d0">5772037</data>
    </edge>
    <edge source="CHL" target="FRA">
      <data key="d0">2127136</data>
    </edge>
    <edge source="CHL" target="DEU">
      <data key="d0">94265</data>
    </edge>
    <edge source="CHL" target="GTM">
      <data key="d0">9288068</data>
    </edge>
    <edge source="CHL" target="HND">
      <data key="d0">18831789</data>
    </edge>
    <edge source="CHL" target="HKG">
      <data key="d0">39056</data>
    </edge>
    <edge source="CHL" target="IDN">
      <data key="d0">289526</data>
    </edge>
    <edge source="CHL" target="ISR">
      <data key="d0">56566</data>
    </edge>
    <edge source="CHL" target="ITA">
      <data key="d0">291484</data>
    </edge>
    <edge source="CHL" target="JAM">
      <data key="d0">2641540</data>
    </edge>
    <edge source="CHL" target="JPN">
      <data key="d0">118028</data>
    </edge>
    <edge source="CHL" target="KOR">
      <data key="d0">837911</data>
    </edge>
    <edge source="CHL" target="MYS">
      <data key="d0">17383</data>
    </edge>
    <edge source="CHL" target="MEX">
      <data key="d0">7815909</data>
    </edge>
    <edge source="CHL" target="NZL">
      <data key="d0">347446</data>
    </edge>
    <edge source="CHL" target="NIC">
      <data key="d0">11309086</data>
    </edge>
    <edge source="CHL" target="PAN">
      <data key="d0">10631052</data>
    </edge>
    <edge source="CHL" target="PRY">
      <data key="d0">12729958</data>
    </edge>
    <edge source="CHL" target="PER">
      <data key="d0">79018816</data>
    </edge>
    <edge source="CHL" target="RUS">
      <data key="d0">1137493</data>
    </edge>
    <edge source="CHL" target="IND">
      <data key="d0">709308</data>
    </edge>
    <edge source="CHL" target="VNM">
      <data key="d0">653309</data>
    </edge>
    <edge source="CHL" target="ESP">
      <data key="d0">65366</data>
    </edge>
    <edge source="CHL" target="SWE">
      <data key="d0">36643</data>
    </edge>
    <edge source="CHL" target="TGO">
      <data key="d0">29430</data>
    </edge>
    <edge source="CHL" target="ARE">
      <data key="d0">19438</data>
    </edge>
    <edge source="CHL" target="TUR">
      <data key="d0">26029</data>
    </edge>
    <edge source="CHL" target="EGY">
      <data key="d0">139182</data>
    </edge>
    <edge source="CHL" target="USA">
      <data key="d0">40541326</data>
    </edge>
    <edge source="CHL" target="URY">
      <data key="d0">11954093</data>
    </edge>
    <edge source="CHN" target="ALB">
      <data key="d0">848143</data>
    </edge>
    <edge source="CHN" target="DZA">
      <data key="d0">11535523</data>
    </edge>
    <edge source="CHN" target="AZE">
      <data key="d0">27605</data>
    </edge>
    <edge source="CHN" target="ARG">
      <data key="d0">5371945</data>
    </edge>
    <edge source="CHN" target="AUS">
      <data key="d0">114901406</data>
    </edge>
    <edge source="CHN" target="AUT">
      <data key="d0">1481890</data>
    </edge>
    <edge source="CHN" target="ARM">
      <data key="d0">176440</data>
    </edge>
    <edge source="CHN" target="BEL">
      <data key="d0">16970163</data>
    </edge>
    <edge source="CHN" target="BOL">
      <data key="d0">863160</data>
    </edge>
    <edge source="CHN" target="BWA">
      <data key="d0">48825</data>
    </edge>
    <edge source="CHN" target="BRA">
      <data key="d0">25644936</data>
    </edge>
    <edge source="CHN" target="BGR">
      <data key="d0">1443138</data>
    </edge>
    <edge source="CHN" target="BLR">
      <data key="d0">453857</data>
    </edge>
    <edge source="CHN" target="KHM">
      <data key="d0">1290946</data>
    </edge>
    <edge source="CHN" target="CMR">
      <data key="d0">2759872</data>
    </edge>
    <edge source="CHN" target="CAN">
      <data key="d0">72876465</data>
    </edge>
    <edge source="CHN" target="CAF">
      <data key="d0">36820</data>
    </edge>
    <edge source="CHN" target="LKA">
      <data key="d0">5302081</data>
    </edge>
    <edge source="CHN" target="CHL">
      <data key="d0">18036863</data>
    </edge>
    <edge source="CHN" target="COL">
      <data key="d0">7768351</data>
    </edge>
    <edge source="CHN" target="CRI">
      <data key="d0">2700669</data>
    </edge>
    <edge source="CHN" target="HRV">
      <data key="d0">611607</data>
    </edge>
    <edge source="CHN" target="CZE">
      <data key="d0">5806275</data>
    </edge>
    <edge source="CHN" target="BEN">
      <data key="d0">24639956</data>
    </edge>
    <edge source="CHN" target="DNK">
      <data key="d0">5954159</data>
    </edge>
    <edge source="CHN" target="ECU">
      <data key="d0">1866913</data>
    </edge>
    <edge source="CHN" target="SLV">
      <data key="d0">2412448</data>
    </edge>
    <edge source="CHN" target="ETH">
      <data key="d0">2975601</data>
    </edge>
    <edge source="CHN" target="EST">
      <data key="d0">387310</data>
    </edge>
    <edge source="CHN" target="FIN">
      <data key="d0">1752985</data>
    </edge>
    <edge source="CHN" target="FRA">
      <data key="d0">35926960</data>
    </edge>
    <edge source="CHN" target="GEO">
      <data key="d0">334058</data>
    </edge>
    <edge source="CHN" target="GMB">
      <data key="d0">989479</data>
    </edge>
    <edge source="CHN" target="PSE">
      <data key="d0">360069</data>
    </edge>
    <edge source="CHN" target="DEU">
      <data key="d0">75864177</data>
    </edge>
    <edge source="CHN" target="GHA">
      <data key="d0">36651091</data>
    </edge>
    <edge source="CHN" target="GRC">
      <data key="d0">1230630</data>
    </edge>
    <edge source="CHN" target="GTM">
      <data key="d0">5230369</data>
    </edge>
    <edge source="CHN" target="HND">
      <data key="d0">1078102</data>
    </edge>
    <edge source="CHN" target="HKG">
      <data key="d0">515786479</data>
    </edge>
    <edge source="CHN" target="HUN">
      <data key="d0">3817784</data>
    </edge>
    <edge source="CHN" target="IDN">
      <data key="d0">119678715</data>
    </edge>
    <edge source="CHN" target="IRL">
      <data key="d0">3166599</data>
    </edge>
    <edge source="CHN" target="ISR">
      <data key="d0">8464750</data>
    </edge>
    <edge source="CHN" target="ITA">
      <data key="d0">15818508</data>
    </edge>
    <edge source="CHN" target="CIV">
      <data key="d0">2992500</data>
    </edge>
    <edge source="CHN" target="JAM">
      <data key="d0">188557</data>
    </edge>
    <edge source="CHN" target="JPN">
      <data key="d0">307759263</data>
    </edge>
    <edge source="CHN" target="KAZ">
      <data key="d0">15011829</data>
    </edge>
    <edge source="CHN" target="JOR">
      <data key="d0">1402099</data>
    </edge>
    <edge source="CHN" target="KOR">
      <data key="d0">265478738</data>
    </edge>
    <edge source="CHN" target="KGZ">
      <data key="d0">3455394</data>
    </edge>
    <edge source="CHN" target="LBN">
      <data key="d0">1613848</data>
    </edge>
    <edge source="CHN" target="LVA">
      <data key="d0">1637178</data>
    </edge>
    <edge source="CHN" target="LTU">
      <data key="d0">1717253</data>
    </edge>
    <edge source="CHN" target="MDG">
      <data key="d0">1363286</data>
    </edge>
    <edge source="CHN" target="MWI">
      <data key="d0">30039</data>
    </edge>
    <edge source="CHN" target="MYS">
      <data key="d0">134838262</data>
    </edge>
    <edge source="CHN" target="MRT">
      <data key="d0">279948</data>
    </edge>
    <edge source="CHN" target="MUS">
      <data key="d0">3550578</data>
    </edge>
    <edge source="CHN" target="MEX">
      <data key="d0">10758255</data>
    </edge>
    <edge source="CHN" target="MDA">
      <data key="d0">30657</data>
    </edge>
    <edge source="CHN" target="MAR">
      <data key="d0">4892674</data>
    </edge>
    <edge source="CHN" target="MOZ">
      <data key="d0">2878253</data>
    </edge>
    <edge source="CHN" target="OMN">
      <data key="d0">1374669</data>
    </edge>
    <edge source="CHN" target="NAM">
      <data key="d0">598937</data>
    </edge>
    <edge source="CHN" target="NLD">
      <data key="d0">86895082</data>
    </edge>
    <edge source="CHN" target="NZL">
      <data key="d0">24484837</data>
    </edge>
    <edge source="CHN" target="NIC">
      <data key="d0">129100</data>
    </edge>
    <edge source="CHN" target="NER">
      <data key="d0">3427378</data>
    </edge>
    <edge source="CHN" target="NOR">
      <data key="d0">4943281</data>
    </edge>
    <edge source="CHN" target="PAK">
      <data key="d0">19290435</data>
    </edge>
    <edge source="CHN" target="PAN">
      <data key="d0">4105886</data>
    </edge>
    <edge source="CHN" target="PRY">
      <data key="d0">32131</data>
    </edge>
    <edge source="CHN" target="PER">
      <data key="d0">9531880</data>
    </edge>
    <edge source="CHN" target="PHL">
      <data key="d0">153961212</data>
    </edge>
    <edge source="CHN" target="POL">
      <data key="d0">10908572</data>
    </edge>
    <edge source="CHN" target="PRT">
      <data key="d0">3280649</data>
    </edge>
    <edge source="CHN" target="ROU">
      <data key="d0">2250646</data>
    </edge>
    <edge source="CHN" target="RUS">
      <data key="d0">78751791</data>
    </edge>
    <edge source="CHN" target="SAU">
      <data key="d0">12627101</data>
    </edge>
    <edge source="CHN" target="SEN">
      <data key="d0">4602765</data>
    </edge>
    <edge source="CHN" target="SRB">
      <data key="d0">480048</data>
    </edge>
    <edge source="CHN" target="IND">
      <data key="d0">26056135</data>
    </edge>
    <edge source="CHN" target="SGP">
      <data key="d0">60262879</data>
    </edge>
    <edge source="CHN" target="SVK">
      <data key="d0">402427</data>
    </edge>
    <edge source="CHN" target="VNM">
      <data key="d0">54517067</data>
    </edge>
    <edge source="CHN" target="SVN">
      <data key="d0">1616936</data>
    </edge>
    <edge source="CHN" target="ZAF">
      <data key="d0">16917043</data>
    </edge>
    <edge source="CHN" target="ESP">
      <data key="d0">14919806</data>
    </edge>
    <edge source="CHN" target="SWE">
      <data key="d0">10697489</data>
    </edge>
    <edge source="CHN" target="CHE">
      <data key="d0">1765125</data>
    </edge>
    <edge source="CHN" target="THA">
      <data key="d0">117301359</data>
    </edge>
    <edge source="CHN" target="TGO">
      <data key="d0">8071673</data>
    </edge>
    <edge source="CHN" target="ARE">
      <data key="d0">19938375</data>
    </edge>
    <edge source="CHN" target="TUN">
      <data key="d0">88557</data>
    </edge>
    <edge source="CHN" target="TUR">
      <data key="d0">12080897</data>
    </edge>
    <edge source="CHN" target="UGA">
      <data key="d0">1942378</data>
    </edge>
    <edge source="CHN" target="UKR">
      <data key="d0">4362827</data>
    </edge>
    <edge source="CHN" target="MKD">
      <data key="d0">114972</data>
    </edge>
    <edge source="CHN" target="EGY">
      <data key="d0">4245426</data>
    </edge>
    <edge source="CHN" target="GBR">
      <data key="d0">90060323</data>
    </edge>
    <edge source="CHN" target="TZA">
      <data key="d0">3389609</data>
    </edge>
    <edge source="CHN" target="USA">
      <data key="d0">496983933</data>
    </edge>
    <edge source="CHN" target="BFA">
      <data key="d0">1779815</data>
    </edge>
    <edge source="CHN" target="URY">
      <data key="d0">784782</data>
    </edge>
    <edge source="COL" target="ARG">
      <data key="d0">150700</data>
    </edge>
    <edge source="COL" target="AUS">
      <data key="d0">1152907</data>
    </edge>
    <edge source="COL" target="BOL">
      <data key="d0">3798937</data>
    </edge>
    <edge source="COL" target="BRA">
      <data key="d0">1221996</data>
    </edge>
    <edge source="COL" target="CAN">
      <data key="d0">230258</data>
    </edge>
    <edge source="COL" target="CHL">
      <data key="d0">6847344</data>
    </edge>
    <edge source="COL" target="CRI">
      <data key="d0">1582649</data>
    </edge>
    <edge source="COL" target="CZE">
      <data key="d0">34716</data>
    </edge>
    <edge source="COL" target="DNK">
      <data key="d0">22981</data>
    </edge>
    <edge source="COL" target="ECU">
      <data key="d0">9984600</data>
    </edge>
    <edge source="COL" target="SLV">
      <data key="d0">3076246</data>
    </edge>
    <edge source="COL" target="FRA">
      <data key="d0">24332</data>
    </edge>
    <edge source="COL" target="DEU">
      <data key="d0">20082</data>
    </edge>
    <edge source="COL" target="GTM">
      <data key="d0">9462928</data>
    </edge>
    <edge source="COL" target="HND">
      <data key="d0">5730681</data>
    </edge>
    <edge source="COL" target="IRL">
      <data key="d0">31548</data>
    </edge>
    <edge source="COL" target="ISR">
      <data key="d0">49839</data>
    </edge>
    <edge source="COL" target="ITA">
      <data key="d0">127917</data>
    </edge>
    <edge source="COL" target="KOR">
      <data key="d0">188096</data>
    </edge>
    <edge source="COL" target="LBN">
      <data key="d0">10792</data>
    </edge>
    <edge source="COL" target="MEX">
      <data key="d0">463460</data>
    </edge>
    <edge source="COL" target="NLD">
      <data key="d0">380772</data>
    </edge>
    <edge source="COL" target="NZL">
      <data key="d0">12997</data>
    </edge>
    <edge source="COL" target="NIC">
      <data key="d0">337616</data>
    </edge>
    <edge source="COL" target="NOR">
      <data key="d0">16802</data>
    </edge>
    <edge source="COL" target="PAN">
      <data key="d0">12872519</data>
    </edge>
    <edge source="COL" target="PRY">
      <data key="d0">80136</data>
    </edge>
    <edge source="COL" target="PER">
      <data key="d0">14246027</data>
    </edge>
    <edge source="COL" target="SAU">
      <data key="d0">88929</data>
    </edge>
    <edge source="COL" target="VNM">
      <data key="d0">22690</data>
    </edge>
    <edge source="COL" target="ZAF">
      <data key="d0">24017</data>
    </edge>
    <edge source="COL" target="ESP">
      <data key="d0">724658</data>
    </edge>
    <edge source="COL" target="SWE">
      <data key="d0">236397</data>
    </edge>
    <edge source="COL" target="THA">
      <data key="d0">39009</data>
    </edge>
    <edge source="COL" target="ARE">
      <data key="d0">442316</data>
    </edge>
    <edge source="COL" target="TUR">
      <data key="d0">93555</data>
    </edge>
    <edge source="COL" target="GBR">
      <data key="d0">167012</data>
    </edge>
    <edge source="COL" target="USA">
      <data key="d0">22187448</data>
    </edge>
    <edge source="COL" target="URY">
      <data key="d0">163112</data>
    </edge>
    <edge source="CRI" target="ARG">
      <data key="d0">196139</data>
    </edge>
    <edge source="CRI" target="AUT">
      <data key="d0">107316</data>
    </edge>
    <edge source="CRI" target="BEL">
      <data key="d0">33894</data>
    </edge>
    <edge source="CRI" target="BOL">
      <data key="d0">23329</data>
    </edge>
    <edge source="CRI" target="BRA">
      <data key="d0">756326</data>
    </edge>
    <edge source="CRI" target="CAN">
      <data key="d0">204762</data>
    </edge>
    <edge source="CRI" target="CHL">
      <data key="d0">8092323</data>
    </edge>
    <edge source="CRI" target="CHN">
      <data key="d0">28532</data>
    </edge>
    <edge source="CRI" target="COL">
      <data key="d0">6568095</data>
    </edge>
    <edge source="CRI" target="ECU">
      <data key="d0">3498593</data>
    </edge>
    <edge source="CRI" target="SLV">
      <data key="d0">60243225</data>
    </edge>
    <edge source="CRI" target="FIN">
      <data key="d0">320666</data>
    </edge>
    <edge source="CRI" target="FRA">
      <data key="d0">197894</data>
    </edge>
    <edge source="CRI" target="DEU">
      <data key="d0">473837</data>
    </edge>
    <edge source="CRI" target="GTM">
      <data key="d0">107184019</data>
    </edge>
    <edge source="CRI" target="HND">
      <data key="d0">67863051</data>
    </edge>
    <edge source="CRI" target="JAM">
      <data key="d0">7578899</data>
    </edge>
    <edge source="CRI" target="JPN">
      <data key="d0">463019</data>
    </edge>
    <edge source="CRI" target="MEX">
      <data key="d0">26209471</data>
    </edge>
    <edge source="CRI" target="NLD">
      <data key="d0">10678</data>
    </edge>
    <edge source="CRI" target="NZL">
      <data key="d0">57891</data>
    </edge>
    <edge source="CRI" target="NIC">
      <data key="d0">56229380</data>
    </edge>
    <edge source="CRI" target="PAN">
      <data key="d0">65663482</data>
    </edge>
    <edge source="CRI" target="PER">
      <data key="d0">817170</data>
    </edge>
    <edge source="CRI" target="RUS">
      <data key="d0">92347</data>
    </edge>
    <edge source="CRI" target="SAU">
      <data key="d0">60264</data>
    </edge>
    <edge source="CRI" target="ESP">
      <data key="d0">1986228</data>
    </edge>
    <edge source="CRI" target="TUR">
      <data key="d0">20098</data>
    </edge>
    <edge source="CRI" target="GBR">
      <data key="d0">690799</data>
    </edge>
    <edge source="CRI" target="USA">
      <data key="d0">18386775</data>
    </edge>
    <edge source="CRI" target="URY">
      <data key="d0">61000</data>
    </edge>
    <edge source="ECU" target="ARG">
      <data key="d0">438860</data>
    </edge>
    <edge source="ECU" target="AUS">
      <data key="d0">33353</data>
    </edge>
    <edge source="ECU" target="BOL">
      <data key="d0">137986</data>
    </edge>
    <edge source="ECU" target="CHL">
      <data key="d0">291773</data>
    </edge>
    <edge source="ECU" target="CHN">
      <data key="d0">402000</data>
    </edge>
    <edge source="ECU" target="COL">
      <data key="d0">682975</data>
    </edge>
    <edge source="ECU" target="DEU">
      <data key="d0">103208</data>
    </edge>
    <edge source="ECU" target="HND">
      <data key="d0">54825</data>
    </edge>
    <edge source="ECU" target="HKG">
      <data key="d0">132925</data>
    </edge>
    <edge source="ECU" target="ITA">
      <data key="d0">21692</data>
    </edge>
    <edge source="ECU" target="MYS">
      <data key="d0">168000</data>
    </edge>
    <edge source="ECU" target="MEX">
      <data key="d0">23870</data>
    </edge>
    <edge source="ECU" target="NLD">
      <data key="d0">930297</data>
    </edge>
    <edge source="ECU" target="PAN">
      <data key="d0">818814</data>
    </edge>
    <edge source="ECU" target="PER">
      <data key="d0">2325252</data>
    </edge>
    <edge source="ECU" target="ESP">
      <data key="d0">1371104</data>
    </edge>
    <edge source="ECU" target="CHE">
      <data key="d0">62374</data>
    </edge>
    <edge source="ECU" target="GBR">
      <data key="d0">55264</data>
    </edge>
    <edge source="ECU" target="USA">
      <data key="d0">2886895</data>
    </edge>
    <edge source="ECU" target="URY">
      <data key="d0">15365</data>
    </edge>
    <edge source="SLV" target="BOL">
      <data key="d0">29270</data>
    </edge>
    <edge source="SLV" target="CAN">
      <data key="d0">167443</data>
    </edge>
    <edge source="SLV" target="COL">
      <data key="d0">125252</data>
    </edge>
    <edge source="SLV" target="CRI">
      <data key="d0">3644544</data>
    </edge>
    <edge source="SLV" target="DEU">
      <data key="d0">38005</data>
    </edge>
    <edge source="SLV" target="GTM">
      <data key="d0">16984777</data>
    </edge>
    <edge source="SLV" target="HND">
      <data key="d0">8736586</data>
    </edge>
    <edge source="SLV" target="KOR">
      <data key="d0">36614</data>
    </edge>
    <edge source="SLV" target="MEX">
      <data key="d0">116516</data>
    </edge>
    <edge source="SLV" target="NLD">
      <data key="d0">102830</data>
    </edge>
    <edge source="SLV" target="NIC">
      <data key="d0">4642480</data>
    </edge>
    <edge source="SLV" target="PAN">
      <data key="d0">5260025</data>
    </edge>
    <edge source="SLV" target="PER">
      <data key="d0">15781</data>
    </edge>
    <edge source="SLV" target="ESP">
      <data key="d0">72997</data>
    </edge>
    <edge source="SLV" target="USA">
      <data key="d0">26535774</data>
    </edge>
    <edge source="SLV" target="URY">
      <data key="d0">28668</data>
    </edge>
    <edge source="DEU" target="ALB">
      <data key="d0">3894509</data>
    </edge>
    <edge source="DEU" target="DZA">
      <data key="d0">27711054</data>
    </edge>
    <edge source="DEU" target="AZE">
      <data key="d0">2305090</data>
    </edge>
    <edge source="DEU" target="ARG">
      <data key="d0">5863445</data>
    </edge>
    <edge source="DEU" target="AUS">
      <data key="d0">77185755</data>
    </edge>
    <edge source="DEU" target="AUT">
      <data key="d0">463015143</data>
    </edge>
    <edge source="DEU" target="ARM">
      <data key="d0">1473363</data>
    </edge>
    <edge source="DEU" target="BEL">
      <data key="d0">226633582</data>
    </edge>
    <edge source="DEU" target="BOL">
      <data key="d0">282365</data>
    </edge>
    <edge source="DEU" target="BRA">
      <data key="d0">25251213</data>
    </edge>
    <edge source="DEU" target="BGR">
      <data key="d0">22986084</data>
    </edge>
    <edge source="DEU" target="BDI">
      <data key="d0">37090</data>
    </edge>
    <edge source="DEU" target="BLR">
      <data key="d0">19782636</data>
    </edge>
    <edge source="DEU" target="KHM">
      <data key="d0">196175</data>
    </edge>
    <edge source="DEU" target="CMR">
      <data key="d0">1368743</data>
    </edge>
    <edge source="DEU" target="CAN">
      <data key="d0">27394048</data>
    </edge>
    <edge source="DEU" target="CAF">
      <data key="d0">18129</data>
    </edge>
    <edge source="DEU" target="LKA">
      <data key="d0">1586894</data>
    </edge>
    <edge source="DEU" target="CHL">
      <data key="d0">9679236</data>
    </edge>
    <edge source="DEU" target="CHN">
      <data key="d0">232909134</data>
    </edge>
    <edge source="DEU" target="COL">
      <data key="d0">6082871</data>
    </edge>
    <edge source="DEU" target="CRI">
      <data key="d0">651055</data>
    </edge>
    <edge source="DEU" target="HRV">
      <data key="d0">43036064</data>
    </edge>
    <edge source="DEU" target="CZE">
      <data key="d0">127549523</data>
    </edge>
    <edge source="DEU" target="BEN">
      <data key="d0">121419</data>
    </edge>
    <edge source="DEU" target="DNK">
      <data key="d0">107763587</data>
    </edge>
    <edge source="DEU" target="ECU">
      <data key="d0">1234780</data>
    </edge>
    <edge source="DEU" target="SLV">
      <data key="d0">1108514</data>
    </edge>
    <edge source="DEU" target="ETH">
      <data key="d0">618546</data>
    </edge>
    <edge source="DEU" target="EST">
      <data key="d0">21410313</data>
    </edge>
    <edge source="DEU" target="FIN">
      <data key="d0">53843251</data>
    </edge>
    <edge source="DEU" target="FRA">
      <data key="d0">482450156</data>
    </edge>
    <edge source="DEU" target="GEO">
      <data key="d0">6225103</data>
    </edge>
    <edge source="DEU" target="GMB">
      <data key="d0">126205</data>
    </edge>
    <edge source="DEU" target="PSE">
      <data key="d0">756476</data>
    </edge>
    <edge source="DEU" target="GHA">
      <data key="d0">8464360</data>
    </edge>
    <edge source="DEU" target="GRC">
      <data key="d0">49624355</data>
    </edge>
    <edge source="DEU" target="GTM">
      <data key="d0">4745240</data>
    </edge>
    <edge source="DEU" target="HND">
      <data key="d0">1230129</data>
    </edge>
    <edge source="DEU" target="HKG">
      <data key="d0">68190071</data>
    </edge>
    <edge source="DEU" target="HUN">
      <data key="d0">125056201</data>
    </edge>
    <edge source="DEU" target="IDN">
      <data key="d0">9239458</data>
    </edge>
    <edge source="DEU" target="IRL">
      <data key="d0">34725753</data>
    </edge>
    <edge source="DEU" target="ISR">
      <data key="d0">10589212</data>
    </edge>
    <edge source="DEU" target="ITA">
      <data key="d0">302799878</data>
    </edge>
    <edge source="DEU" target="CIV">
      <data key="d0">301179</data>
    </edge>
    <edge source="DEU" target="JAM">
      <data key="d0">927873</data>
    </edge>
    <edge source="DEU" target="JPN">
      <data key="d0">22087471</data>
    </edge>
    <edge source="DEU" target="KAZ">
      <data key="d0">8788369</data>
    </edge>
    <edge source="DEU" target="JOR">
      <data key="d0">5180146</data>
    </edge>
    <edge source="DEU" target="KOR">
      <data key="d0">28362169</data>
    </edge>
    <edge source="DEU" target="KGZ">
      <data key="d0">448541</data>
    </edge>
    <edge source="DEU" target="LBN">
      <data key="d0">20568760</data>
    </edge>
    <edge source="DEU" target="LVA">
      <data key="d0">17800518</data>
    </edge>
    <edge source="DEU" target="LTU">
      <data key="d0">36380268</data>
    </edge>
    <edge source="DEU" target="MDG">
      <data key="d0">42349</data>
    </edge>
    <edge source="DEU" target="MWI">
      <data key="d0">32960</data>
    </edge>
    <edge source="DEU" target="MYS">
      <data key="d0">8513076</data>
    </edge>
    <edge source="DEU" target="MRT">
      <data key="d0">467020</data>
    </edge>
    <edge source="DEU" target="MUS">
      <data key="d0">748670</data>
    </edge>
    <edge source="DEU" target="MEX">
      <data key="d0">16905286</data>
    </edge>
    <edge source="DEU" target="MDA">
      <data key="d0">3786982</data>
    </edge>
    <edge source="DEU" target="MAR">
      <data key="d0">10784838</data>
    </edge>
    <edge source="DEU" target="MOZ">
      <data key="d0">470633</data>
    </edge>
    <edge source="DEU" target="OMN">
      <data key="d0">6083271</data>
    </edge>
    <edge source="DEU" target="NAM">
      <data key="d0">589320</data>
    </edge>
    <edge source="DEU" target="NLD">
      <data key="d0">605979876</data>
    </edge>
    <edge source="DEU" target="NZL">
      <data key="d0">5779378</data>
    </edge>
    <edge source="DEU" target="NIC">
      <data key="d0">925842</data>
    </edge>
    <edge source="DEU" target="NER">
      <data key="d0">345647</data>
    </edge>
    <edge source="DEU" target="NOR">
      <data key="d0">45052954</data>
    </edge>
    <edge source="DEU" target="PAK">
      <data key="d0">3762010</data>
    </edge>
    <edge source="DEU" target="PAN">
      <data key="d0">1291223</data>
    </edge>
    <edge source="DEU" target="PRY">
      <data key="d0">409709</data>
    </edge>
    <edge source="DEU" target="PER">
      <data key="d0">1675517</data>
    </edge>
    <edge source="DEU" target="PHL">
      <data key="d0">19614914</data>
    </edge>
    <edge source="DEU" target="POL">
      <data key="d0">410396645</data>
    </edge>
    <edge source="DEU" target="PRT">
      <data key="d0">33607378</data>
    </edge>
    <edge source="DEU" target="ROU">
      <data key="d0">66395523</data>
    </edge>
    <edge source="DEU" target="RUS">
      <data key="d0">154236494</data>
    </edge>
    <edge source="DEU" target="SAU">
      <data key="d0">105076624</data>
    </edge>
    <edge source="DEU" target="SEN">
      <data key="d0">433664</data>
    </edge>
    <edge source="DEU" target="SRB">
      <data key="d0">23783065</data>
    </edge>
    <edge source="DEU" target="IND">
      <data key="d0">2538893</data>
    </edge>
    <edge source="DEU" target="SGP">
      <data key="d0">9252378</data>
    </edge>
    <edge source="DEU" target="SVK">
      <data key="d0">35297784</data>
    </edge>
    <edge source="DEU" target="VNM">
      <data key="d0">27296906</data>
    </edge>
    <edge source="DEU" target="SVN">
      <data key="d0">37751897</data>
    </edge>
    <edge source="DEU" target="ZAF">
      <data key="d0">20423485</data>
    </edge>
    <edge source="DEU" target="ESP">
      <data key="d0">191540540</data>
    </edge>
    <edge source="DEU" target="SWE">
      <data key="d0">93976895</data>
    </edge>
    <edge source="DEU" target="CHE">
      <data key="d0">223232535</data>
    </edge>
    <edge source="DEU" target="THA">
      <data key="d0">11284146</data>
    </edge>
    <edge source="DEU" target="TGO">
      <data key="d0">1080109</data>
    </edge>
    <edge source="DEU" target="ARE">
      <data key="d0">35290387</data>
    </edge>
    <edge source="DEU" target="TUN">
      <data key="d0">4111338</data>
    </edge>
    <edge source="DEU" target="TUR">
      <data key="d0">106908253</data>
    </edge>
    <edge source="DEU" target="UGA">
      <data key="d0">2744332</data>
    </edge>
    <edge source="DEU" target="UKR">
      <data key="d0">31840697</data>
    </edge>
    <edge source="DEU" target="MKD">
      <data key="d0">6455258</data>
    </edge>
    <edge source="DEU" target="EGY">
      <data key="d0">15706906</data>
    </edge>
    <edge source="DEU" target="GBR">
      <data key="d0">423224147</data>
    </edge>
    <edge source="DEU" target="TZA">
      <data key="d0">4693566</data>
    </edge>
    <edge source="DEU" target="USA">
      <data key="d0">129730556</data>
    </edge>
    <edge source="DEU" target="BFA">
      <data key="d0">780566</data>
    </edge>
    <edge source="DEU" target="URY">
      <data key="d0">444661</data>
    </edge>
    <edge source="GTM" target="ARG">
      <data key="d0">227572</data>
    </edge>
    <edge source="GTM" target="BEL">
      <data key="d0">34925</data>
    </edge>
    <edge source="GTM" target="BOL">
      <data key="d0">534292</data>
    </edge>
    <edge source="GTM" target="CHL">
      <data key="d0">271193</data>
    </edge>
    <edge source="GTM" target="COL">
      <data key="d0">693112</data>
    </edge>
    <edge source="GTM" target="CRI">
      <data key="d0">19254626</data>
    </edge>
    <edge source="GTM" target="ECU">
      <data key="d0">169396</data>
    </edge>
    <edge source="GTM" target="SLV">
      <data key="d0">69312842</data>
    </edge>
    <edge source="GTM" target="HND">
      <data key="d0">44187483</data>
    </edge>
    <edge source="GTM" target="JAM">
      <data key="d0">118337</data>
    </edge>
    <edge source="GTM" target="MEX">
      <data key="d0">16555384</data>
    </edge>
    <edge source="GTM" target="NIC">
      <data key="d0">26329736</data>
    </edge>
    <edge source="GTM" target="PAN">
      <data key="d0">9130946</data>
    </edge>
    <edge source="GTM" target="PER">
      <data key="d0">263068</data>
    </edge>
    <edge source="GTM" target="USA">
      <data key="d0">22535710</data>
    </edge>
    <edge source="GTM" target="URY">
      <data key="d0">47198</data>
    </edge>
    <edge source="HND" target="ARG">
      <data key="d0">52080</data>
    </edge>
    <edge source="HND" target="BRA">
      <data key="d0">33157</data>
    </edge>
    <edge source="HND" target="CHL">
      <data key="d0">104619</data>
    </edge>
    <edge source="HND" target="CHN">
      <data key="d0">39020</data>
    </edge>
    <edge source="HND" target="CRI">
      <data key="d0">744196</data>
    </edge>
    <edge source="HND" target="SLV">
      <data key="d0">16096344</data>
    </edge>
    <edge source="HND" target="DEU">
      <data key="d0">38480</data>
    </edge>
    <edge source="HND" target="GTM">
      <data key="d0">2863376</data>
    </edge>
    <edge source="HND" target="JOR">
      <data key="d0">12566</data>
    </edge>
    <edge source="HND" target="MEX">
      <data key="d0">209806</data>
    </edge>
    <edge source="HND" target="NIC">
      <data key="d0">4669952</data>
    </edge>
    <edge source="HND" target="PAN">
      <data key="d0">98221</data>
    </edge>
    <edge source="HND" target="ESP">
      <data key="d0">18668</data>
    </edge>
    <edge source="HND" target="USA">
      <data key="d0">10699237</data>
    </edge>
    <edge source="HND" target="URY">
      <data key="d0">71550</data>
    </edge>
    <edge source="IDN" target="ALB">
      <data key="d0">965723</data>
    </edge>
    <edge source="IDN" target="DZA">
      <data key="d0">31248959</data>
    </edge>
    <edge source="IDN" target="ARG">
      <data key="d0">621522</data>
    </edge>
    <edge source="IDN" target="AUS">
      <data key="d0">34485338</data>
    </edge>
    <edge source="IDN" target="AUT">
      <data key="d0">414150</data>
    </edge>
    <edge source="IDN" target="BEL">
      <data key="d0">3357997</data>
    </edge>
    <edge source="IDN" target="BOL">
      <data key="d0">441315</data>
    </edge>
    <edge source="IDN" target="BRA">
      <data key="d0">6729622</data>
    </edge>
    <edge source="IDN" target="BGR">
      <data key="d0">12571815</data>
    </edge>
    <edge source="IDN" target="KHM">
      <data key="d0">1685419</data>
    </edge>
    <edge source="IDN" target="CMR">
      <data key="d0">4495326</data>
    </edge>
    <edge source="IDN" target="CAN">
      <data key="d0">5978162</data>
    </edge>
    <edge source="IDN" target="LKA">
      <data key="d0">6600086</data>
    </edge>
    <edge source="IDN" target="CHL">
      <data key="d0">3757239</data>
    </edge>
    <edge source="IDN" target="CHN">
      <data key="d0">285354121</data>
    </edge>
    <edge source="IDN" target="COL">
      <data key="d0">543533</data>
    </edge>
    <edge source="IDN" target="CRI">
      <data key="d0">15743</data>
    </edge>
    <edge source="IDN" target="HRV">
      <data key="d0">4709222</data>
    </edge>
    <edge source="IDN" target="CZE">
      <data key="d0">110560</data>
    </edge>
    <edge source="IDN" target="BEN">
      <data key="d0">7402296</data>
    </edge>
    <edge source="IDN" target="DNK">
      <data key="d0">14458670</data>
    </edge>
    <edge source="IDN" target="ECU">
      <data key="d0">305640</data>
    </edge>
    <edge source="IDN" target="ETH">
      <data key="d0">473565</data>
    </edge>
    <edge source="IDN" target="EST">
      <data key="d0">937293</data>
    </edge>
    <edge source="IDN" target="FRA">
      <data key="d0">3055652</data>
    </edge>
    <edge source="IDN" target="GEO">
      <data key="d0">1140412</data>
    </edge>
    <edge source="IDN" target="GMB">
      <data key="d0">859187</data>
    </edge>
    <edge source="IDN" target="PSE">
      <data key="d0">305216</data>
    </edge>
    <edge source="IDN" target="DEU">
      <data key="d0">14031209</data>
    </edge>
    <edge source="IDN" target="GHA">
      <data key="d0">12565975</data>
    </edge>
    <edge source="IDN" target="GRC">
      <data key="d0">3558819</data>
    </edge>
    <edge source="IDN" target="GTM">
      <data key="d0">60008</data>
    </edge>
    <edge source="IDN" target="HND">
      <data key="d0">293297</data>
    </edge>
    <edge source="IDN" target="HKG">
      <data key="d0">136343409</data>
    </edge>
    <edge source="IDN" target="HUN">
      <data key="d0">1065109</data>
    </edge>
    <edge source="IDN" target="IRL">
      <data key="d0">1144651</data>
    </edge>
    <edge source="IDN" target="ISR">
      <data key="d0">10731156</data>
    </edge>
    <edge source="IDN" target="ITA">
      <data key="d0">952771</data>
    </edge>
    <edge source="IDN" target="CIV">
      <data key="d0">643016</data>
    </edge>
    <edge source="IDN" target="JAM">
      <data key="d0">3769413</data>
    </edge>
    <edge source="IDN" target="JPN">
      <data key="d0">15811664</data>
    </edge>
    <edge source="IDN" target="KAZ">
      <data key="d0">165145</data>
    </edge>
    <edge source="IDN" target="JOR">
      <data key="d0">6987367</data>
    </edge>
    <edge source="IDN" target="KOR">
      <data key="d0">18602439</data>
    </edge>
    <edge source="IDN" target="KGZ">
      <data key="d0">40000</data>
    </edge>
    <edge source="IDN" target="LBN">
      <data key="d0">2300854</data>
    </edge>
    <edge source="IDN" target="LVA">
      <data key="d0">136515</data>
    </edge>
    <edge source="IDN" target="LTU">
      <data key="d0">730369</data>
    </edge>
    <edge source="IDN" target="MDG">
      <data key="d0">2576894</data>
    </edge>
    <edge source="IDN" target="MWI">
      <data key="d0">302738</data>
    </edge>
    <edge source="IDN" target="MYS">
      <data key="d0">158550199</data>
    </edge>
    <edge source="IDN" target="MRT">
      <data key="d0">394612</data>
    </edge>
    <edge source="IDN" target="MUS">
      <data key="d0">188876</data>
    </edge>
    <edge source="IDN" target="MEX">
      <data key="d0">11706438</data>
    </edge>
    <edge source="IDN" target="MDA">
      <data key="d0">184759</data>
    </edge>
    <edge source="IDN" target="MAR">
      <data key="d0">3022543</data>
    </edge>
    <edge source="IDN" target="MOZ">
      <data key="d0">2106698</data>
    </edge>
    <edge source="IDN" target="OMN">
      <data key="d0">661610</data>
    </edge>
    <edge source="IDN" target="NAM">
      <data key="d0">15096</data>
    </edge>
    <edge source="IDN" target="NLD">
      <data key="d0">25452123</data>
    </edge>
    <edge source="IDN" target="NZL">
      <data key="d0">10594071</data>
    </edge>
    <edge source="IDN" target="NIC">
      <data key="d0">200580</data>
    </edge>
    <edge source="IDN" target="NER">
      <data key="d0">439820</data>
    </edge>
    <edge source="IDN" target="NOR">
      <data key="d0">218866</data>
    </edge>
    <edge source="IDN" target="PAK">
      <data key="d0">7386527</data>
    </edge>
    <edge source="IDN" target="PAN">
      <data key="d0">86519</data>
    </edge>
    <edge source="IDN" target="PER">
      <data key="d0">1965924</data>
    </edge>
    <edge source="IDN" target="PHL">
      <data key="d0">71693646</data>
    </edge>
    <edge source="IDN" target="POL">
      <data key="d0">445458</data>
    </edge>
    <edge source="IDN" target="ROU">
      <data key="d0">1659745</data>
    </edge>
    <edge source="IDN" target="RUS">
      <data key="d0">36240771</data>
    </edge>
    <edge source="IDN" target="SAU">
      <data key="d0">75281100</data>
    </edge>
    <edge source="IDN" target="SEN">
      <data key="d0">1249010</data>
    </edge>
    <edge source="IDN" target="SRB">
      <data key="d0">13763</data>
    </edge>
    <edge source="IDN" target="IND">
      <data key="d0">9442131</data>
    </edge>
    <edge source="IDN" target="SGP">
      <data key="d0">103118998</data>
    </edge>
    <edge source="IDN" target="VNM">
      <data key="d0">70761188</data>
    </edge>
    <edge source="IDN" target="SVN">
      <data key="d0">473876</data>
    </edge>
    <edge source="IDN" target="ZAF">
      <data key="d0">7794130</data>
    </edge>
    <edge source="IDN" target="ZWE">
      <data key="d0">209329</data>
    </edge>
    <edge source="IDN" target="ESP">
      <data key="d0">4746862</data>
    </edge>
    <edge source="IDN" target="SWE">
      <data key="d0">516706</data>
    </edge>
    <edge source="IDN" target="CHE">
      <data key="d0">14636</data>
    </edge>
    <edge source="IDN" target="THA">
      <data key="d0">17292846</data>
    </edge>
    <edge source="IDN" target="TGO">
      <data key="d0">1219616</data>
    </edge>
    <edge source="IDN" target="ARE">
      <data key="d0">8005421</data>
    </edge>
    <edge source="IDN" target="TUN">
      <data key="d0">91973</data>
    </edge>
    <edge source="IDN" target="TUR">
      <data key="d0">15722827</data>
    </edge>
    <edge source="IDN" target="UGA">
      <data key="d0">25016</data>
    </edge>
    <edge source="IDN" target="UKR">
      <data key="d0">8111912</data>
    </edge>
    <edge source="IDN" target="MKD">
      <data key="d0">439687</data>
    </edge>
    <edge source="IDN" target="EGY">
      <data key="d0">46699929</data>
    </edge>
    <edge source="IDN" target="GBR">
      <data key="d0">9711121</data>
    </edge>
    <edge source="IDN" target="TZA">
      <data key="d0">1035783</data>
    </edge>
    <edge source="IDN" target="USA">
      <data key="d0">43138234</data>
    </edge>
    <edge source="IDN" target="BFA">
      <data key="d0">551280</data>
    </edge>
    <edge source="IDN" target="URY">
      <data key="d0">3947414</data>
    </edge>
    <edge source="JAM" target="CAN">
      <data key="d0">1722830</data>
    </edge>
    <edge source="JAM" target="FRA">
      <data key="d0">36038</data>
    </edge>
    <edge source="JAM" target="GTM">
      <data key="d0">28507</data>
    </edge>
    <edge source="JAM" target="JPN">
      <data key="d0">56729</data>
    </edge>
    <edge source="JAM" target="NLD">
      <data key="d0">36916</data>
    </edge>
    <edge source="JAM" target="NZL">
      <data key="d0">22874</data>
    </edge>
    <edge source="JAM" target="PAN">
      <data key="d0">21091</data>
    </edge>
    <edge source="JAM" target="GBR">
      <data key="d0">3556712</data>
    </edge>
    <edge source="JAM" target="USA">
      <data key="d0">23704362</data>
    </edge>
    <edge source="JPN" target="ARG">
      <data key="d0">165000</data>
    </edge>
    <edge source="JPN" target="AUS">
      <data key="d0">38027409</data>
    </edge>
    <edge source="JPN" target="AUT">
      <data key="d0">734458</data>
    </edge>
    <edge source="JPN" target="BEL">
      <data key="d0">4203912</data>
    </edge>
    <edge source="JPN" target="BOL">
      <data key="d0">32735</data>
    </edge>
    <edge source="JPN" target="BRA">
      <data key="d0">3010751</data>
    </edge>
    <edge source="JPN" target="BGR">
      <data key="d0">24586</data>
    </edge>
    <edge source="JPN" target="BLR">
      <data key="d0">102238</data>
    </edge>
    <edge source="JPN" target="KHM">
      <data key="d0">1290610</data>
    </edge>
    <edge source="JPN" target="CAN">
      <data key="d0">15078923</data>
    </edge>
    <edge source="JPN" target="LKA">
      <data key="d0">65903</data>
    </edge>
    <edge source="JPN" target="CHL">
      <data key="d0">88269</data>
    </edge>
    <edge source="JPN" target="CHN">
      <data key="d0">76532755</data>
    </edge>
    <edge source="JPN" target="COL">
      <data key="d0">428141</data>
    </edge>
    <edge source="JPN" target="HRV">
      <data key="d0">33435</data>
    </edge>
    <edge source="JPN" target="CZE">
      <data key="d0">622570</data>
    </edge>
    <edge source="JPN" target="DNK">
      <data key="d0">1329837</data>
    </edge>
    <edge source="JPN" target="EST">
      <data key="d0">132698</data>
    </edge>
    <edge source="JPN" target="FIN">
      <data key="d0">118251</data>
    </edge>
    <edge source="JPN" target="FRA">
      <data key="d0">10848648</data>
    </edge>
    <edge source="JPN" target="DEU">
      <data key="d0">14844291</data>
    </edge>
    <edge source="JPN" target="GRC">
      <data key="d0">19982</data>
    </edge>
    <edge source="JPN" target="HKG">
      <data key="d0">242343519</data>
    </edge>
    <edge source="JPN" target="HUN">
      <data key="d0">69613</data>
    </edge>
    <edge source="JPN" target="IDN">
      <data key="d0">11184689</data>
    </edge>
    <edge source="JPN" target="IRL">
      <data key="d0">550204</data>
    </edge>
    <edge source="JPN" target="ISR">
      <data key="d0">1537968</data>
    </edge>
    <edge source="JPN" target="ITA">
      <data key="d0">10059254</data>
    </edge>
    <edge source="JPN" target="JOR">
      <data key="d0">274706</data>
    </edge>
    <edge source="JPN" target="KOR">
      <data key="d0">76418179</data>
    </edge>
    <edge source="JPN" target="LBN">
      <data key="d0">931742</data>
    </edge>
    <edge source="JPN" target="LVA">
      <data key="d0">1125380</data>
    </edge>
    <edge source="JPN" target="LTU">
      <data key="d0">1004993</data>
    </edge>
    <edge source="JPN" target="MYS">
      <data key="d0">15440194</data>
    </edge>
    <edge source="JPN" target="MUS">
      <data key="d0">98711</data>
    </edge>
    <edge source="JPN" target="MEX">
      <data key="d0">2585217</data>
    </edge>
    <edge source="JPN" target="OMN">
      <data key="d0">2182232</data>
    </edge>
    <edge source="JPN" target="NLD">
      <data key="d0">18704178</data>
    </edge>
    <edge source="JPN" target="NZL">
      <data key="d0">8305770</data>
    </edge>
    <edge source="JPN" target="NOR">
      <data key="d0">1236310</data>
    </edge>
    <edge source="JPN" target="PAK">
      <data key="d0">7855374</data>
    </edge>
    <edge source="JPN" target="PAN">
      <data key="d0">22459</data>
    </edge>
    <edge source="JPN" target="PRY">
      <data key="d0">204540</data>
    </edge>
    <edge source="JPN" target="PER">
      <data key="d0">35985</data>
    </edge>
    <edge source="JPN" target="PHL">
      <data key="d0">21073814</data>
    </edge>
    <edge source="JPN" target="POL">
      <data key="d0">600241</data>
    </edge>
    <edge source="JPN" target="PRT">
      <data key="d0">2339268</data>
    </edge>
    <edge source="JPN" target="ROU">
      <data key="d0">81050</data>
    </edge>
    <edge source="JPN" target="RUS">
      <data key="d0">4876197</data>
    </edge>
    <edge source="JPN" target="SAU">
      <data key="d0">1762278</data>
    </edge>
    <edge source="JPN" target="SRB">
      <data key="d0">95101</data>
    </edge>
    <edge source="JPN" target="IND">
      <data key="d0">1026208</data>
    </edge>
    <edge source="JPN" target="SGP">
      <data key="d0">40030055</data>
    </edge>
    <edge source="JPN" target="SVK">
      <data key="d0">705259</data>
    </edge>
    <edge source="JPN" target="VNM">
      <data key="d0">60329273</data>
    </edge>
    <edge source="JPN" target="ZAF">
      <data key="d0">1646826</data>
    </edge>
    <edge source="JPN" target="ESP">
      <data key="d0">3789537</data>
    </edge>
    <edge source="JPN" target="SWE">
      <data key="d0">2455152</data>
    </edge>
    <edge source="JPN" target="CHE">
      <data key="d0">3274371</data>
    </edge>
    <edge source="JPN" target="THA">
      <data key="d0">33484969</data>
    </edge>
    <edge source="JPN" target="ARE">
      <data key="d0">4570957</data>
    </edge>
    <edge source="JPN" target="TUR">
      <data key="d0">97440</data>
    </edge>
    <edge source="JPN" target="UGA">
      <data key="d0">12311</data>
    </edge>
    <edge source="JPN" target="UKR">
      <data key="d0">619753</data>
    </edge>
    <edge source="JPN" target="EGY">
      <data key="d0">18131</data>
    </edge>
    <edge source="JPN" target="GBR">
      <data key="d0">18862733</data>
    </edge>
    <edge source="JPN" target="USA">
      <data key="d0">203245179</data>
    </edge>
    <edge source="JPN" target="URY">
      <data key="d0">15295</data>
    </edge>
    <edge source="JOR" target="DZA">
      <data key="d0">3168630</data>
    </edge>
    <edge source="JOR" target="AUS">
      <data key="d0">645448</data>
    </edge>
    <edge source="JOR" target="AUT">
      <data key="d0">114421</data>
    </edge>
    <edge source="JOR" target="BEL">
      <data key="d0">365341</data>
    </edge>
    <edge source="JOR" target="BGR">
      <data key="d0">48749</data>
    </edge>
    <edge source="JOR" target="CAN">
      <data key="d0">470896</data>
    </edge>
    <edge source="JOR" target="CHL">
      <data key="d0">42023</data>
    </edge>
    <edge source="JOR" target="CHN">
      <data key="d0">149016</data>
    </edge>
    <edge source="JOR" target="CZE">
      <data key="d0">105848</data>
    </edge>
    <edge source="JOR" target="DNK">
      <data key="d0">269707</data>
    </edge>
    <edge source="JOR" target="ETH">
      <data key="d0">117117</data>
    </edge>
    <edge source="JOR" target="FRA">
      <data key="d0">205235</data>
    </edge>
    <edge source="JOR" target="PSE">
      <data key="d0">7909988</data>
    </edge>
    <edge source="JOR" target="DEU">
      <data key="d0">3516457</data>
    </edge>
    <edge source="JOR" target="GHA">
      <data key="d0">76846</data>
    </edge>
    <edge source="JOR" target="GRC">
      <data key="d0">161039</data>
    </edge>
    <edge source="JOR" target="HKG">
      <data key="d0">17137</data>
    </edge>
    <edge source="JOR" target="IDN">
      <data key="d0">23228</data>
    </edge>
    <edge source="JOR" target="ISR">
      <data key="d0">335073</data>
    </edge>
    <edge source="JOR" target="ITA">
      <data key="d0">75128</data>
    </edge>
    <edge source="JOR" target="CIV">
      <data key="d0">71316</data>
    </edge>
    <edge source="JOR" target="LBN">
      <data key="d0">668072</data>
    </edge>
    <edge source="JOR" target="MYS">
      <data key="d0">199300</data>
    </edge>
    <edge source="JOR" target="MRT">
      <data key="d0">66976</data>
    </edge>
    <edge source="JOR" target="MAR">
      <data key="d0">91482</data>
    </edge>
    <edge source="JOR" target="OMN">
      <data key="d0">923165</data>
    </edge>
    <edge source="JOR" target="NLD">
      <data key="d0">1346114</data>
    </edge>
    <edge source="JOR" target="NZL">
      <data key="d0">116844</data>
    </edge>
    <edge source="JOR" target="NOR">
      <data key="d0">207447</data>
    </edge>
    <edge source="JOR" target="PAK">
      <data key="d0">214139</data>
    </edge>
    <edge source="JOR" target="PHL">
      <data key="d0">108559</data>
    </edge>
    <edge source="JOR" target="POL">
      <data key="d0">55273</data>
    </edge>
    <edge source="JOR" target="RUS">
      <data key="d0">216638</data>
    </edge>
    <edge source="JOR" target="SAU">
      <data key="d0">23998304</data>
    </edge>
    <edge source="JOR" target="VNM">
      <data key="d0">56020</data>
    </edge>
    <edge source="JOR" target="ESP">
      <data key="d0">46999</data>
    </edge>
    <edge source="JOR" target="SWE">
      <data key="d0">1269620</data>
    </edge>
    <edge source="JOR" target="CHE">
      <data key="d0">122921</data>
    </edge>
    <edge source="JOR" target="THA">
      <data key="d0">21997</data>
    </edge>
    <edge source="JOR" target="ARE">
      <data key="d0">4687390</data>
    </edge>
    <edge source="JOR" target="TUN">
      <data key="d0">10968</data>
    </edge>
    <edge source="JOR" target="TUR">
      <data key="d0">1631707</data>
    </edge>
    <edge source="JOR" target="UKR">
      <data key="d0">11375</data>
    </edge>
    <edge source="JOR" target="EGY">
      <data key="d0">396194</data>
    </edge>
    <edge source="JOR" target="GBR">
      <data key="d0">819927</data>
    </edge>
    <edge source="JOR" target="TZA">
      <data key="d0">138379</data>
    </edge>
    <edge source="JOR" target="USA">
      <data key="d0">2209741</data>
    </edge>
    <edge source="KOR" target="DZA">
      <data key="d0">263510</data>
    </edge>
    <edge source="KOR" target="AZE">
      <data key="d0">61667</data>
    </edge>
    <edge source="KOR" target="ARG">
      <data key="d0">814787</data>
    </edge>
    <edge source="KOR" target="AUS">
      <data key="d0">40492241</data>
    </edge>
    <edge source="KOR" target="AUT">
      <data key="d0">1173592</data>
    </edge>
    <edge source="KOR" target="BEL">
      <data key="d0">1629849</data>
    </edge>
    <edge source="KOR" target="BOL">
      <data key="d0">201411</data>
    </edge>
    <edge source="KOR" target="BRA">
      <data key="d0">1754110</data>
    </edge>
    <edge source="KOR" target="BGR">
      <data key="d0">38668</data>
    </edge>
    <edge source="KOR" target="BLR">
      <data key="d0">80021</data>
    </edge>
    <edge source="KOR" target="KHM">
      <data key="d0">6445978</data>
    </edge>
    <edge source="KOR" target="CAN">
      <data key="d0">31784143</data>
    </edge>
    <edge source="KOR" target="LKA">
      <data key="d0">36112</data>
    </edge>
    <edge source="KOR" target="CHL">
      <data key="d0">1363288</data>
    </edge>
    <edge source="KOR" target="CHN">
      <data key="d0">350399741</data>
    </edge>
    <edge source="KOR" target="COL">
      <data key="d0">478211</data>
    </edge>
    <edge source="KOR" target="CRI">
      <data key="d0">10082</data>
    </edge>
    <edge source="KOR" target="CZE">
      <data key="d0">971565</data>
    </edge>
    <edge source="KOR" target="BEN">
      <data key="d0">349940</data>
    </edge>
    <edge source="KOR" target="DNK">
      <data key="d0">904480</data>
    </edge>
    <edge source="KOR" target="ECU">
      <data key="d0">68239</data>
    </edge>
    <edge source="KOR" target="EST">
      <data key="d0">103935</data>
    </edge>
    <edge source="KOR" target="FIN">
      <data key="d0">116734</data>
    </edge>
    <edge source="KOR" target="FRA">
      <data key="d0">7024329</data>
    </edge>
    <edge source="KOR" target="GEO">
      <data key="d0">16430</data>
    </edge>
    <edge source="KOR" target="DEU">
      <data key="d0">9761456</data>
    </edge>
    <edge source="KOR" target="GHA">
      <data key="d0">354329</data>
    </edge>
    <edge source="KOR" target="GRC">
      <data key="d0">198691</data>
    </edge>
    <edge source="KOR" target="GTM">
      <data key="d0">1466752</data>
    </edge>
    <edge source="KOR" target="HKG">
      <data key="d0">69996022</data>
    </edge>
    <edge source="KOR" target="HUN">
      <data key="d0">91380</data>
    </edge>
    <edge source="KOR" target="IDN">
      <data key="d0">59629518</data>
    </edge>
    <edge source="KOR" target="IRL">
      <data key="d0">204039</data>
    </edge>
    <edge source="KOR" target="ISR">
      <data key="d0">425899</data>
    </edge>
    <edge source="KOR" target="ITA">
      <data key="d0">3074248</data>
    </edge>
    <edge source="KOR" target="CIV">
      <data key="d0">132968</data>
    </edge>
    <edge source="KOR" target="JPN">
      <data key="d0">206195784</data>
    </edge>
    <edge source="KOR" target="KAZ">
      <data key="d0">10035314</data>
    </edge>
    <edge source="KOR" target="JOR">
      <data key="d0">196963</data>
    </edge>
    <edge source="KOR" target="KGZ">
      <data key="d0">1077682</data>
    </edge>
    <edge source="KOR" target="LBN">
      <data key="d0">329077</data>
    </edge>
    <edge source="KOR" target="LVA">
      <data key="d0">58510</data>
    </edge>
    <edge source="KOR" target="LTU">
      <data key="d0">457443</data>
    </edge>
    <edge source="KOR" target="MYS">
      <data key="d0">23858836</data>
    </edge>
    <edge source="KOR" target="MUS">
      <data key="d0">42611</data>
    </edge>
    <edge source="KOR" target="MEX">
      <data key="d0">1612784</data>
    </edge>
    <edge source="KOR" target="MAR">
      <data key="d0">152973</data>
    </edge>
    <edge source="KOR" target="MOZ">
      <data key="d0">29814</data>
    </edge>
    <edge source="KOR" target="OMN">
      <data key="d0">207846</data>
    </edge>
    <edge source="KOR" target="NLD">
      <data key="d0">11549459</data>
    </edge>
    <edge source="KOR" target="NZL">
      <data key="d0">8396660</data>
    </edge>
    <edge source="KOR" target="NIC">
      <data key="d0">96152</data>
    </edge>
    <edge source="KOR" target="NER">
      <data key="d0">20229</data>
    </edge>
    <edge source="KOR" target="NOR">
      <data key="d0">3491661</data>
    </edge>
    <edge source="KOR" target="PAK">
      <data key="d0">1066677</data>
    </edge>
    <edge source="KOR" target="PAN">
      <data key="d0">16523</data>
    </edge>
    <edge source="KOR" target="PRY">
      <data key="d0">348377</data>
    </edge>
    <edge source="KOR" target="PER">
      <data key="d0">758374</data>
    </edge>
    <edge source="KOR" target="PHL">
      <data key="d0">46673204</data>
    </edge>
    <edge source="KOR" target="POL">
      <data key="d0">1405460</data>
    </edge>
    <edge source="KOR" target="PRT">
      <data key="d0">69001</data>
    </edge>
    <edge source="KOR" target="RUS">
      <data key="d0">48426691</data>
    </edge>
    <edge source="KOR" target="SAU">
      <data key="d0">7409498</data>
    </edge>
    <edge source="KOR" target="SEN">
      <data key="d0">29638</data>
    </edge>
    <edge source="KOR" target="IND">
      <data key="d0">1775282</data>
    </edge>
    <edge source="KOR" target="SGP">
      <data key="d0">29311014</data>
    </edge>
    <edge source="KOR" target="SVK">
      <data key="d0">510555</data>
    </edge>
    <edge source="KOR" target="VNM">
      <data key="d0">52256757</data>
    </edge>
    <edge source="KOR" target="ZAF">
      <data key="d0">635707</data>
    </edge>
    <edge source="KOR" target="ESP">
      <data key="d0">1595860</data>
    </edge>
    <edge source="KOR" target="SWE">
      <data key="d0">3552800</data>
    </edge>
    <edge source="KOR" target="CHE">
      <data key="d0">831871</data>
    </edge>
    <edge source="KOR" target="THA">
      <data key="d0">18848749</data>
    </edge>
    <edge source="KOR" target="ARE">
      <data key="d0">5148359</data>
    </edge>
    <edge source="KOR" target="TUR">
      <data key="d0">1726936</data>
    </edge>
    <edge source="KOR" target="UGA">
      <data key="d0">13591</data>
    </edge>
    <edge source="KOR" target="UKR">
      <data key="d0">54686</data>
    </edge>
    <edge source="KOR" target="EGY">
      <data key="d0">145618</data>
    </edge>
    <edge source="KOR" target="GBR">
      <data key="d0">17615634</data>
    </edge>
    <edge source="KOR" target="USA">
      <data key="d0">214899989</data>
    </edge>
    <edge source="KOR" target="URY">
      <data key="d0">31652</data>
    </edge>
    <edge source="LBN" target="DZA">
      <data key="d0">150822</data>
    </edge>
    <edge source="LBN" target="ARG">
      <data key="d0">84841</data>
    </edge>
    <edge source="LBN" target="AUS">
      <data key="d0">2226265</data>
    </edge>
    <edge source="LBN" target="AUT">
      <data key="d0">306621</data>
    </edge>
    <edge source="LBN" target="ARM">
      <data key="d0">55332</data>
    </edge>
    <edge source="LBN" target="BEL">
      <data key="d0">609125</data>
    </edge>
    <edge source="LBN" target="BRA">
      <data key="d0">160996</data>
    </edge>
    <edge source="LBN" target="CMR">
      <data key="d0">649035</data>
    </edge>
    <edge source="LBN" target="CAN">
      <data key="d0">5274475</data>
    </edge>
    <edge source="LBN" target="CAF">
      <data key="d0">101505</data>
    </edge>
    <edge source="LBN" target="CHL">
      <data key="d0">68009</data>
    </edge>
    <edge source="LBN" target="CHN">
      <data key="d0">17220</data>
    </edge>
    <edge source="LBN" target="COL">
      <data key="d0">116508</data>
    </edge>
    <edge source="LBN" target="CZE">
      <data key="d0">99058</data>
    </edge>
    <edge source="LBN" target="BEN">
      <data key="d0">263061</data>
    </edge>
    <edge source="LBN" target="DNK">
      <data key="d0">432060</data>
    </edge>
    <edge source="LBN" target="ECU">
      <data key="d0">29403</data>
    </edge>
    <edge source="LBN" target="FIN">
      <data key="d0">18308</data>
    </edge>
    <edge source="LBN" target="FRA">
      <data key="d0">1434356</data>
    </edge>
    <edge source="LBN" target="GMB">
      <data key="d0">71995</data>
    </edge>
    <edge source="LBN" target="DEU">
      <data key="d0">4526003</data>
    </edge>
    <edge source="LBN" target="GHA">
      <data key="d0">448660</data>
    </edge>
    <edge source="LBN" target="GRC">
      <data key="d0">34341</data>
    </edge>
    <edge source="LBN" target="HKG">
      <data key="d0">20469</data>
    </edge>
    <edge source="LBN" target="IRL">
      <data key="d0">18313</data>
    </edge>
    <edge source="LBN" target="ITA">
      <data key="d0">83805</data>
    </edge>
    <edge source="LBN" target="CIV">
      <data key="d0">3341722</data>
    </edge>
    <edge source="LBN" target="JPN">
      <data key="d0">12962</data>
    </edge>
    <edge source="LBN" target="JOR">
      <data key="d0">3863825</data>
    </edge>
    <edge source="LBN" target="MYS">
      <data key="d0">110213</data>
    </edge>
    <edge source="LBN" target="MRT">
      <data key="d0">33473</data>
    </edge>
    <edge source="LBN" target="MEX">
      <data key="d0">13448</data>
    </edge>
    <edge source="LBN" target="MAR">
      <data key="d0">108677</data>
    </edge>
    <edge source="LBN" target="MOZ">
      <data key="d0">18404</data>
    </edge>
    <edge source="LBN" target="OMN">
      <data key="d0">1307165</data>
    </edge>
    <edge source="LBN" target="NLD">
      <data key="d0">1972218</data>
    </edge>
    <edge source="LBN" target="NZL">
      <data key="d0">101081</data>
    </edge>
    <edge source="LBN" target="NER">
      <data key="d0">23038</data>
    </edge>
    <edge source="LBN" target="NOR">
      <data key="d0">142082</data>
    </edge>
    <edge source="LBN" target="PAN">
      <data key="d0">63959</data>
    </edge>
    <edge source="LBN" target="PRY">
      <data key="d0">46376</data>
    </edge>
    <edge source="LBN" target="ROU">
      <data key="d0">199207</data>
    </edge>
    <edge source="LBN" target="RUS">
      <data key="d0">59762</data>
    </edge>
    <edge source="LBN" target="SAU">
      <data key="d0">6830994</data>
    </edge>
    <edge source="LBN" target="SEN">
      <data key="d0">361436</data>
    </edge>
    <edge source="LBN" target="ZAF">
      <data key="d0">56776</data>
    </edge>
    <edge source="LBN" target="ESP">
      <data key="d0">162813</data>
    </edge>
    <edge source="LBN" target="SWE">
      <data key="d0">3111984</data>
    </edge>
    <edge source="LBN" target="CHE">
      <data key="d0">489838</data>
    </edge>
    <edge source="LBN" target="TGO">
      <data key="d0">1332896</data>
    </edge>
    <edge source="LBN" target="ARE">
      <data key="d0">6153960</data>
    </edge>
    <edge source="LBN" target="TUN">
      <data key="d0">10460</data>
    </edge>
    <edge source="LBN" target="TUR">
      <data key="d0">80113</data>
    </edge>
    <edge source="LBN" target="EGY">
      <data key="d0">232050</data>
    </edge>
    <edge source="LBN" target="GBR">
      <data key="d0">1865064</data>
    </edge>
    <edge source="LBN" target="USA">
      <data key="d0">7518780</data>
    </edge>
    <edge source="MYS" target="ALB">
      <data key="d0">266012</data>
    </edge>
    <edge source="MYS" target="DZA">
      <data key="d0">8813752</data>
    </edge>
    <edge source="MYS" target="ARG">
      <data key="d0">821493</data>
    </edge>
    <edge source="MYS" target="AUS">
      <data key="d0">137061330</data>
    </edge>
    <edge source="MYS" target="AUT">
      <data key="d0">51865</data>
    </edge>
    <edge source="MYS" target="BEL">
      <data key="d0">333753</data>
    </edge>
    <edge source="MYS" target="BOL">
      <data key="d0">1038034</data>
    </edge>
    <edge source="MYS" target="BWA">
      <data key="d0">96063</data>
    </edge>
    <edge source="MYS" target="BRA">
      <data key="d0">9704078</data>
    </edge>
    <edge source="MYS" target="BGR">
      <data key="d0">756179</data>
    </edge>
    <edge source="MYS" target="BLR">
      <data key="d0">220379</data>
    </edge>
    <edge source="MYS" target="KHM">
      <data key="d0">26211797</data>
    </edge>
    <edge source="MYS" target="CMR">
      <data key="d0">10315868</data>
    </edge>
    <edge source="MYS" target="CAN">
      <data key="d0">3483828</data>
    </edge>
    <edge source="MYS" target="CAF">
      <data key="d0">113731</data>
    </edge>
    <edge source="MYS" target="LKA">
      <data key="d0">6499711</data>
    </edge>
    <edge source="MYS" target="CHL">
      <data key="d0">3575607</data>
    </edge>
    <edge source="MYS" target="CHN">
      <data key="d0">144446203</data>
    </edge>
    <edge source="MYS" target="COL">
      <data key="d0">2575762</data>
    </edge>
    <edge source="MYS" target="CRI">
      <data key="d0">276495</data>
    </edge>
    <edge source="MYS" target="HRV">
      <data key="d0">47425</data>
    </edge>
    <edge source="MYS" target="CZE">
      <data key="d0">86976</data>
    </edge>
    <edge source="MYS" target="BEN">
      <data key="d0">11452684</data>
    </edge>
    <edge source="MYS" target="DNK">
      <data key="d0">40990</data>
    </edge>
    <edge source="MYS" target="ECU">
      <data key="d0">67571</data>
    </edge>
    <edge source="MYS" target="ETH">
      <data key="d0">27359</data>
    </edge>
    <edge source="MYS" target="EST">
      <data key="d0">1044201</data>
    </edge>
    <edge source="MYS" target="FIN">
      <data key="d0">239435</data>
    </edge>
    <edge source="MYS" target="FRA">
      <data key="d0">8418452</data>
    </edge>
    <edge source="MYS" target="GEO">
      <data key="d0">619586</data>
    </edge>
    <edge source="MYS" target="GMB">
      <data key="d0">7985867</data>
    </edge>
    <edge source="MYS" target="PSE">
      <data key="d0">436276</data>
    </edge>
    <edge source="MYS" target="DEU">
      <data key="d0">3021419</data>
    </edge>
    <edge source="MYS" target="GHA">
      <data key="d0">4953544</data>
    </edge>
    <edge source="MYS" target="GRC">
      <data key="d0">648636</data>
    </edge>
    <edge source="MYS" target="GTM">
      <data key="d0">18844</data>
    </edge>
    <edge source="MYS" target="HND">
      <data key="d0">278732</data>
    </edge>
    <edge source="MYS" target="HKG">
      <data key="d0">74079996</data>
    </edge>
    <edge source="MYS" target="HUN">
      <data key="d0">12248778</data>
    </edge>
    <edge source="MYS" target="IDN">
      <data key="d0">136749546</data>
    </edge>
    <edge source="MYS" target="IRL">
      <data key="d0">3868694</data>
    </edge>
    <edge source="MYS" target="ITA">
      <data key="d0">273075</data>
    </edge>
    <edge source="MYS" target="CIV">
      <data key="d0">7539933</data>
    </edge>
    <edge source="MYS" target="JAM">
      <data key="d0">2638209</data>
    </edge>
    <edge source="MYS" target="JPN">
      <data key="d0">27142263</data>
    </edge>
    <edge source="MYS" target="KAZ">
      <data key="d0">1851050</data>
    </edge>
    <edge source="MYS" target="JOR">
      <data key="d0">3155229</data>
    </edge>
    <edge source="MYS" target="KOR">
      <data key="d0">23958011</data>
    </edge>
    <edge source="MYS" target="KGZ">
      <data key="d0">357786</data>
    </edge>
    <edge source="MYS" target="LBN">
      <data key="d0">5657451</data>
    </edge>
    <edge source="MYS" target="LVA">
      <data key="d0">499549</data>
    </edge>
    <edge source="MYS" target="LTU">
      <data key="d0">189347</data>
    </edge>
    <edge source="MYS" target="MDG">
      <data key="d0">2907849</data>
    </edge>
    <edge source="MYS" target="MWI">
      <data key="d0">262332</data>
    </edge>
    <edge source="MYS" target="MRT">
      <data key="d0">185538</data>
    </edge>
    <edge source="MYS" target="MUS">
      <data key="d0">5671008</data>
    </edge>
    <edge source="MYS" target="MEX">
      <data key="d0">6168334</data>
    </edge>
    <edge source="MYS" target="MDA">
      <data key="d0">155468</data>
    </edge>
    <edge source="MYS" target="MAR">
      <data key="d0">823039</data>
    </edge>
    <edge source="MYS" target="MOZ">
      <data key="d0">1811270</data>
    </edge>
    <edge source="MYS" target="OMN">
      <data key="d0">3769263</data>
    </edge>
    <edge source="MYS" target="NAM">
      <data key="d0">21504</data>
    </edge>
    <edge source="MYS" target="NLD">
      <data key="d0">3601285</data>
    </edge>
    <edge source="MYS" target="NZL">
      <data key="d0">8180739</data>
    </edge>
    <edge source="MYS" target="NER">
      <data key="d0">422014</data>
    </edge>
    <edge source="MYS" target="NOR">
      <data key="d0">74699</data>
    </edge>
    <edge source="MYS" target="PAK">
      <data key="d0">12828985</data>
    </edge>
    <edge source="MYS" target="PAN">
      <data key="d0">282202</data>
    </edge>
    <edge source="MYS" target="PRY">
      <data key="d0">405588</data>
    </edge>
    <edge source="MYS" target="PER">
      <data key="d0">4979999</data>
    </edge>
    <edge source="MYS" target="PHL">
      <data key="d0">128617128</data>
    </edge>
    <edge source="MYS" target="POL">
      <data key="d0">783682</data>
    </edge>
    <edge source="MYS" target="PRT">
      <data key="d0">266477</data>
    </edge>
    <edge source="MYS" target="ROU">
      <data key="d0">6331094</data>
    </edge>
    <edge source="MYS" target="RUS">
      <data key="d0">28713614</data>
    </edge>
    <edge source="MYS" target="SAU">
      <data key="d0">22342509</data>
    </edge>
    <edge source="MYS" target="SEN">
      <data key="d0">12280347</data>
    </edge>
    <edge source="MYS" target="SRB">
      <data key="d0">65596</data>
    </edge>
    <edge source="MYS" target="IND">
      <data key="d0">8406536</data>
    </edge>
    <edge source="MYS" target="SGP">
      <data key="d0">174397829</data>
    </edge>
    <edge source="MYS" target="VNM">
      <data key="d0">92411343</data>
    </edge>
    <edge source="MYS" target="SVN">
      <data key="d0">344583</data>
    </edge>
    <edge source="MYS" target="ZAF">
      <data key="d0">10197120</data>
    </edge>
    <edge source="MYS" target="ZWE">
      <data key="d0">43075</data>
    </edge>
    <edge source="MYS" target="ESP">
      <data key="d0">2276368</data>
    </edge>
    <edge source="MYS" target="SWE">
      <data key="d0">1558765</data>
    </edge>
    <edge source="MYS" target="CHE">
      <data key="d0">118765</data>
    </edge>
    <edge source="MYS" target="THA">
      <data key="d0">90873123</data>
    </edge>
    <edge source="MYS" target="TGO">
      <data key="d0">12367838</data>
    </edge>
    <edge source="MYS" target="ARE">
      <data key="d0">38138928</data>
    </edge>
    <edge source="MYS" target="TUN">
      <data key="d0">841170</data>
    </edge>
    <edge source="MYS" target="TUR">
      <data key="d0">18420793</data>
    </edge>
    <edge source="MYS" target="UGA">
      <data key="d0">63141</data>
    </edge>
    <edge source="MYS" target="UKR">
      <data key="d0">10411736</data>
    </edge>
    <edge source="MYS" target="EGY">
      <data key="d0">12680554</data>
    </edge>
    <edge source="MYS" target="GBR">
      <data key="d0">18195065</data>
    </edge>
    <edge source="MYS" target="TZA">
      <data key="d0">700445</data>
    </edge>
    <edge source="MYS" target="USA">
      <data key="d0">17914451</data>
    </edge>
    <edge source="MYS" target="URY">
      <data key="d0">193646</data>
    </edge>
    <edge source="MEX" target="DZA">
      <data key="d0">1014251</data>
    </edge>
    <edge source="MEX" target="ARG">
      <data key="d0">3924706</data>
    </edge>
    <edge source="MEX" target="AUS">
      <data key="d0">2153461</data>
    </edge>
    <edge source="MEX" target="AUT">
      <data key="d0">25600</data>
    </edge>
    <edge source="MEX" target="BEL">
      <data key="d0">1408057</data>
    </edge>
    <edge source="MEX" target="BOL">
      <data key="d0">4730764</data>
    </edge>
    <edge source="MEX" target="BRA">
      <data key="d0">13918345</data>
    </edge>
    <edge source="MEX" target="CMR">
      <data key="d0">37427</data>
    </edge>
    <edge source="MEX" target="CAN">
      <data key="d0">24791314</data>
    </edge>
    <edge source="MEX" target="LKA">
      <data key="d0">534325</data>
    </edge>
    <edge source="MEX" target="CHL">
      <data key="d0">16830563</data>
    </edge>
    <edge source="MEX" target="CHN">
      <data key="d0">4095208</data>
    </edge>
    <edge source="MEX" target="COL">
      <data key="d0">64987467</data>
    </edge>
    <edge source="MEX" target="CRI">
      <data key="d0">31786913</data>
    </edge>
    <edge source="MEX" target="CZE">
      <data key="d0">212076</data>
    </edge>
    <edge source="MEX" target="DNK">
      <data key="d0">184080</data>
    </edge>
    <edge source="MEX" target="ECU">
      <data key="d0">29602960</data>
    </edge>
    <edge source="MEX" target="SLV">
      <data key="d0">22874565</data>
    </edge>
    <edge source="MEX" target="FIN">
      <data key="d0">554319</data>
    </edge>
    <edge source="MEX" target="FRA">
      <data key="d0">2300020</data>
    </edge>
    <edge source="MEX" target="DEU">
      <data key="d0">906179</data>
    </edge>
    <edge source="MEX" target="GHA">
      <data key="d0">95469</data>
    </edge>
    <edge source="MEX" target="GTM">
      <data key="d0">75353974</data>
    </edge>
    <edge source="MEX" target="HND">
      <data key="d0">29514135</data>
    </edge>
    <edge source="MEX" target="HKG">
      <data key="d0">64751</data>
    </edge>
    <edge source="MEX" target="IDN">
      <data key="d0">359936</data>
    </edge>
    <edge source="MEX" target="IRL">
      <data key="d0">1584370</data>
    </edge>
    <edge source="MEX" target="ISR">
      <data key="d0">799244</data>
    </edge>
    <edge source="MEX" target="ITA">
      <data key="d0">2112483</data>
    </edge>
    <edge source="MEX" target="CIV">
      <data key="d0">1982520</data>
    </edge>
    <edge source="MEX" target="JAM">
      <data key="d0">4700782</data>
    </edge>
    <edge source="MEX" target="JPN">
      <data key="d0">4789284</data>
    </edge>
    <edge source="MEX" target="KOR">
      <data key="d0">1003534</data>
    </edge>
    <edge source="MEX" target="MYS">
      <data key="d0">66520</data>
    </edge>
    <edge source="MEX" target="MUS">
      <data key="d0">454541</data>
    </edge>
    <edge source="MEX" target="MOZ">
      <data key="d0">41999</data>
    </edge>
    <edge source="MEX" target="OMN">
      <data key="d0">232186</data>
    </edge>
    <edge source="MEX" target="NAM">
      <data key="d0">67829</data>
    </edge>
    <edge source="MEX" target="NLD">
      <data key="d0">937920</data>
    </edge>
    <edge source="MEX" target="NZL">
      <data key="d0">647027</data>
    </edge>
    <edge source="MEX" target="NIC">
      <data key="d0">31653817</data>
    </edge>
    <edge source="MEX" target="NOR">
      <data key="d0">13643</data>
    </edge>
    <edge source="MEX" target="PAN">
      <data key="d0">26735845</data>
    </edge>
    <edge source="MEX" target="PRY">
      <data key="d0">927817</data>
    </edge>
    <edge source="MEX" target="PER">
      <data key="d0">56587446</data>
    </edge>
    <edge source="MEX" target="PHL">
      <data key="d0">299175</data>
    </edge>
    <edge source="MEX" target="POL">
      <data key="d0">36988</data>
    </edge>
    <edge source="MEX" target="ROU">
      <data key="d0">309428</data>
    </edge>
    <edge source="MEX" target="RUS">
      <data key="d0">585877</data>
    </edge>
    <edge source="MEX" target="SAU">
      <data key="d0">2867961</data>
    </edge>
    <edge source="MEX" target="IND">
      <data key="d0">561920</data>
    </edge>
    <edge source="MEX" target="SGP">
      <data key="d0">430952</data>
    </edge>
    <edge source="MEX" target="ZAF">
      <data key="d0">132693</data>
    </edge>
    <edge source="MEX" target="ESP">
      <data key="d0">1885763</data>
    </edge>
    <edge source="MEX" target="SWE">
      <data key="d0">429499</data>
    </edge>
    <edge source="MEX" target="CHE">
      <data key="d0">153916</data>
    </edge>
    <edge source="MEX" target="THA">
      <data key="d0">377451</data>
    </edge>
    <edge source="MEX" target="ARE">
      <data key="d0">1162870</data>
    </edge>
    <edge source="MEX" target="TUR">
      <data key="d0">14137</data>
    </edge>
    <edge source="MEX" target="UGA">
      <data key="d0">202917</data>
    </edge>
    <edge source="MEX" target="GBR">
      <data key="d0">7997828</data>
    </edge>
    <edge source="MEX" target="USA">
      <data key="d0">489435363</data>
    </edge>
    <edge source="MEX" target="URY">
      <data key="d0">2535460</data>
    </edge>
    <edge source="MAR" target="DZA">
      <data key="d0">2343927</data>
    </edge>
    <edge source="MAR" target="ARG">
      <data key="d0">15481</data>
    </edge>
    <edge source="MAR" target="AUS">
      <data key="d0">305502</data>
    </edge>
    <edge source="MAR" target="BEL">
      <data key="d0">4047834</data>
    </edge>
    <edge source="MAR" target="BRA">
      <data key="d0">66059</data>
    </edge>
    <edge source="MAR" target="BLR">
      <data key="d0">195112</data>
    </edge>
    <edge source="MAR" target="CMR">
      <data key="d0">975231</data>
    </edge>
    <edge source="MAR" target="CAN">
      <data key="d0">2303160</data>
    </edge>
    <edge source="MAR" target="CHN">
      <data key="d0">157149</data>
    </edge>
    <edge source="MAR" target="CZE">
      <data key="d0">25206</data>
    </edge>
    <edge source="MAR" target="BEN">
      <data key="d0">576302</data>
    </edge>
    <edge source="MAR" target="DNK">
      <data key="d0">56595</data>
    </edge>
    <edge source="MAR" target="FRA">
      <data key="d0">23777360</data>
    </edge>
    <edge source="MAR" target="GMB">
      <data key="d0">90703</data>
    </edge>
    <edge source="MAR" target="PSE">
      <data key="d0">179990</data>
    </edge>
    <edge source="MAR" target="DEU">
      <data key="d0">7419345</data>
    </edge>
    <edge source="MAR" target="GHA">
      <data key="d0">55598</data>
    </edge>
    <edge source="MAR" target="HKG">
      <data key="d0">49098</data>
    </edge>
    <edge source="MAR" target="IRL">
      <data key="d0">196178</data>
    </edge>
    <edge source="MAR" target="ITA">
      <data key="d0">1325647</data>
    </edge>
    <edge source="MAR" target="CIV">
      <data key="d0">395398</data>
    </edge>
    <edge source="MAR" target="JPN">
      <data key="d0">28067</data>
    </edge>
    <edge source="MAR" target="JOR">
      <data key="d0">1335371</data>
    </edge>
    <edge source="MAR" target="KOR">
      <data key="d0">11744</data>
    </edge>
    <edge source="MAR" target="LBN">
      <data key="d0">36425</data>
    </edge>
    <edge source="MAR" target="MDG">
      <data key="d0">26651</data>
    </edge>
    <edge source="MAR" target="MRT">
      <data key="d0">4878285</data>
    </edge>
    <edge source="MAR" target="OMN">
      <data key="d0">25758</data>
    </edge>
    <edge source="MAR" target="NLD">
      <data key="d0">1475804</data>
    </edge>
    <edge source="MAR" target="NZL">
      <data key="d0">23047</data>
    </edge>
    <edge source="MAR" target="NER">
      <data key="d0">299696</data>
    </edge>
    <edge source="MAR" target="NOR">
      <data key="d0">14594</data>
    </edge>
    <edge source="MAR" target="PRT">
      <data key="d0">336025</data>
    </edge>
    <edge source="MAR" target="RUS">
      <data key="d0">346676</data>
    </edge>
    <edge source="MAR" target="SAU">
      <data key="d0">2377596</data>
    </edge>
    <edge source="MAR" target="SEN">
      <data key="d0">2200290</data>
    </edge>
    <edge source="MAR" target="SGP">
      <data key="d0">469484</data>
    </edge>
    <edge source="MAR" target="ESP">
      <data key="d0">2099634</data>
    </edge>
    <edge source="MAR" target="SWE">
      <data key="d0">121955</data>
    </edge>
    <edge source="MAR" target="CHE">
      <data key="d0">1102963</data>
    </edge>
    <edge source="MAR" target="TGO">
      <data key="d0">1080081</data>
    </edge>
    <edge source="MAR" target="ARE">
      <data key="d0">632115</data>
    </edge>
    <edge source="MAR" target="TUN">
      <data key="d0">2535679</data>
    </edge>
    <edge source="MAR" target="TUR">
      <data key="d0">69768</data>
    </edge>
    <edge source="MAR" target="EGY">
      <data key="d0">210669</data>
    </edge>
    <edge source="MAR" target="GBR">
      <data key="d0">470966</data>
    </edge>
    <edge source="MAR" target="TZA">
      <data key="d0">105860</data>
    </edge>
    <edge source="MAR" target="USA">
      <data key="d0">7215422</data>
    </edge>
    <edge source="MAR" target="BFA">
      <data key="d0">1659144</data>
    </edge>
    <edge source="NZL" target="DZA">
      <data key="d0">7289519</data>
    </edge>
    <edge source="NZL" target="AUS">
      <data key="d0">631746601</data>
    </edge>
    <edge source="NZL" target="KHM">
      <data key="d0">14683</data>
    </edge>
    <edge source="NZL" target="CAN">
      <data key="d0">1075676</data>
    </edge>
    <edge source="NZL" target="LKA">
      <data key="d0">78645</data>
    </edge>
    <edge source="NZL" target="CHL">
      <data key="d0">2296538</data>
    </edge>
    <edge source="NZL" target="CHN">
      <data key="d0">264279051</data>
    </edge>
    <edge source="NZL" target="COL">
      <data key="d0">42863</data>
    </edge>
    <edge source="NZL" target="DNK">
      <data key="d0">135186</data>
    </edge>
    <edge source="NZL" target="FRA">
      <data key="d0">132234</data>
    </edge>
    <edge source="NZL" target="DEU">
      <data key="d0">1413540</data>
    </edge>
    <edge source="NZL" target="GRC">
      <data key="d0">14373</data>
    </edge>
    <edge source="NZL" target="GTM">
      <data key="d0">1768207</data>
    </edge>
    <edge source="NZL" target="HKG">
      <data key="d0">125801830</data>
    </edge>
    <edge source="NZL" target="HUN">
      <data key="d0">166581</data>
    </edge>
    <edge source="NZL" target="IDN">
      <data key="d0">4583300</data>
    </edge>
    <edge source="NZL" target="IRL">
      <data key="d0">540515</data>
    </edge>
    <edge source="NZL" target="ITA">
      <data key="d0">163983</data>
    </edge>
    <edge source="NZL" target="JPN">
      <data key="d0">110484395</data>
    </edge>
    <edge source="NZL" target="JOR">
      <data key="d0">10331</data>
    </edge>
    <edge source="NZL" target="KOR">
      <data key="d0">72168140</data>
    </edge>
    <edge source="NZL" target="LBN">
      <data key="d0">169464</data>
    </edge>
    <edge source="NZL" target="LTU">
      <data key="d0">105943</data>
    </edge>
    <edge source="NZL" target="MYS">
      <data key="d0">37692148</data>
    </edge>
    <edge source="NZL" target="NLD">
      <data key="d0">295350</data>
    </edge>
    <edge source="NZL" target="NOR">
      <data key="d0">20548</data>
    </edge>
    <edge source="NZL" target="PER">
      <data key="d0">4554136</data>
    </edge>
    <edge source="NZL" target="PHL">
      <data key="d0">5652743</data>
    </edge>
    <edge source="NZL" target="POL">
      <data key="d0">106470</data>
    </edge>
    <edge source="NZL" target="RUS">
      <data key="d0">9717305</data>
    </edge>
    <edge source="NZL" target="SAU">
      <data key="d0">4043526</data>
    </edge>
    <edge source="NZL" target="SRB">
      <data key="d0">194226</data>
    </edge>
    <edge source="NZL" target="IND">
      <data key="d0">88091</data>
    </edge>
    <edge source="NZL" target="SGP">
      <data key="d0">17322894</data>
    </edge>
    <edge source="NZL" target="VNM">
      <data key="d0">9006043</data>
    </edge>
    <edge source="NZL" target="ZAF">
      <data key="d0">1394034</data>
    </edge>
    <edge source="NZL" target="ZWE">
      <data key="d0">271072</data>
    </edge>
    <edge source="NZL" target="ESP">
      <data key="d0">345408</data>
    </edge>
    <edge source="NZL" target="SWE">
      <data key="d0">65929</data>
    </edge>
    <edge source="NZL" target="CHE">
      <data key="d0">227427</data>
    </edge>
    <edge source="NZL" target="THA">
      <data key="d0">41585792</data>
    </edge>
    <edge source="NZL" target="ARE">
      <data key="d0">2083082</data>
    </edge>
    <edge source="NZL" target="TUR">
      <data key="d0">1908525</data>
    </edge>
    <edge source="NZL" target="UKR">
      <data key="d0">449837</data>
    </edge>
    <edge source="NZL" target="EGY">
      <data key="d0">802131</data>
    </edge>
    <edge source="NZL" target="GBR">
      <data key="d0">9510510</data>
    </edge>
    <edge source="NZL" target="USA">
      <data key="d0">72052502</data>
    </edge>
    <edge source="NIC" target="CRI">
      <data key="d0">3378639</data>
    </edge>
    <edge source="NIC" target="ECU">
      <data key="d0">16899</data>
    </edge>
    <edge source="NIC" target="SLV">
      <data key="d0">7336610</data>
    </edge>
    <edge source="NIC" target="GTM">
      <data key="d0">8806742</data>
    </edge>
    <edge source="NIC" target="HND">
      <data key="d0">2431518</data>
    </edge>
    <edge source="NIC" target="MEX">
      <data key="d0">36061</data>
    </edge>
    <edge source="NIC" target="PAN">
      <data key="d0">610673</data>
    </edge>
    <edge source="NIC" target="USA">
      <data key="d0">31101</data>
    </edge>
    <edge source="NER" target="DZA">
      <data key="d0">1008364</data>
    </edge>
    <edge source="NER" target="AUS">
      <data key="d0">29038</data>
    </edge>
    <edge source="NER" target="BRA">
      <data key="d0">47802</data>
    </edge>
    <edge source="NER" target="CHN">
      <data key="d0">1709455</data>
    </edge>
    <edge source="NER" target="BEN">
      <data key="d0">19741</data>
    </edge>
    <edge source="NER" target="FRA">
      <data key="d0">3012766</data>
    </edge>
    <edge source="NER" target="GHA">
      <data key="d0">20076</data>
    </edge>
    <edge source="NER" target="HKG">
      <data key="d0">22084</data>
    </edge>
    <edge source="NER" target="ITA">
      <data key="d0">84573</data>
    </edge>
    <edge source="NER" target="MYS">
      <data key="d0">87364</data>
    </edge>
    <edge source="NER" target="MRT">
      <data key="d0">181027</data>
    </edge>
    <edge source="NER" target="NLD">
      <data key="d0">72907</data>
    </edge>
    <edge source="NER" target="NIC">
      <data key="d0">188134</data>
    </edge>
    <edge source="NER" target="SEN">
      <data key="d0">31764</data>
    </edge>
    <edge source="NER" target="IND">
      <data key="d0">612569</data>
    </edge>
    <edge source="NER" target="SGP">
      <data key="d0">442843</data>
    </edge>
    <edge source="NER" target="ESP">
      <data key="d0">1685479</data>
    </edge>
    <edge source="NER" target="CHE">
      <data key="d0">126990</data>
    </edge>
    <edge source="NER" target="THA">
      <data key="d0">69158</data>
    </edge>
    <edge source="NER" target="ARE">
      <data key="d0">1089494</data>
    </edge>
    <edge source="NER" target="TUN">
      <data key="d0">745158</data>
    </edge>
    <edge source="NER" target="TUR">
      <data key="d0">17801570</data>
    </edge>
    <edge source="NER" target="EGY">
      <data key="d0">1452971</data>
    </edge>
    <edge source="NER" target="GBR">
      <data key="d0">25409</data>
    </edge>
    <edge source="NER" target="USA">
      <data key="d0">349335</data>
    </edge>
    <edge source="PAK" target="AZE">
      <data key="d0">18063</data>
    </edge>
    <edge source="PAK" target="AUS">
      <data key="d0">448767</data>
    </edge>
    <edge source="PAK" target="BEL">
      <data key="d0">306959</data>
    </edge>
    <edge source="PAK" target="CAN">
      <data key="d0">897518</data>
    </edge>
    <edge source="PAK" target="LKA">
      <data key="d0">1626366</data>
    </edge>
    <edge source="PAK" target="DNK">
      <data key="d0">21821</data>
    </edge>
    <edge source="PAK" target="FRA">
      <data key="d0">106077</data>
    </edge>
    <edge source="PAK" target="DEU">
      <data key="d0">329568</data>
    </edge>
    <edge source="PAK" target="GHA">
      <data key="d0">142863</data>
    </edge>
    <edge source="PAK" target="GRC">
      <data key="d0">45643</data>
    </edge>
    <edge source="PAK" target="HKG">
      <data key="d0">191600</data>
    </edge>
    <edge source="PAK" target="IRL">
      <data key="d0">320881</data>
    </edge>
    <edge source="PAK" target="ITA">
      <data key="d0">30743</data>
    </edge>
    <edge source="PAK" target="JPN">
      <data key="d0">34132</data>
    </edge>
    <edge source="PAK" target="KOR">
      <data key="d0">27380</data>
    </edge>
    <edge source="PAK" target="MDG">
      <data key="d0">11064</data>
    </edge>
    <edge source="PAK" target="MYS">
      <data key="d0">71212</data>
    </edge>
    <edge source="PAK" target="MUS">
      <data key="d0">102747</data>
    </edge>
    <edge source="PAK" target="MOZ">
      <data key="d0">51592</data>
    </edge>
    <edge source="PAK" target="OMN">
      <data key="d0">303399</data>
    </edge>
    <edge source="PAK" target="NLD">
      <data key="d0">663203</data>
    </edge>
    <edge source="PAK" target="NZL">
      <data key="d0">68996</data>
    </edge>
    <edge source="PAK" target="NOR">
      <data key="d0">33049</data>
    </edge>
    <edge source="PAK" target="SAU">
      <data key="d0">2620107</data>
    </edge>
    <edge source="PAK" target="IND">
      <data key="d0">88786</data>
    </edge>
    <edge source="PAK" target="SGP">
      <data key="d0">21764</data>
    </edge>
    <edge source="PAK" target="VNM">
      <data key="d0">61824</data>
    </edge>
    <edge source="PAK" target="ZAF">
      <data key="d0">105239</data>
    </edge>
    <edge source="PAK" target="ESP">
      <data key="d0">24171</data>
    </edge>
    <edge source="PAK" target="SWE">
      <data key="d0">52978</data>
    </edge>
    <edge source="PAK" target="ARE">
      <data key="d0">2504966</data>
    </edge>
    <edge source="PAK" target="GBR">
      <data key="d0">1968100</data>
    </edge>
    <edge source="PAK" target="USA">
      <data key="d0">2316601</data>
    </edge>
    <edge source="PAN" target="CHL">
      <data key="d0">264541</data>
    </edge>
    <edge source="PAN" target="COL">
      <data key="d0">896430</data>
    </edge>
    <edge source="PAN" target="CRI">
      <data key="d0">3106451</data>
    </edge>
    <edge source="PAN" target="ECU">
      <data key="d0">85877</data>
    </edge>
    <edge source="PAN" target="SLV">
      <data key="d0">1266662</data>
    </edge>
    <edge source="PAN" target="GTM">
      <data key="d0">2746106</data>
    </edge>
    <edge source="PAN" target="HND">
      <data key="d0">1003685</data>
    </edge>
    <edge source="PAN" target="JAM">
      <data key="d0">705495</data>
    </edge>
    <edge source="PAN" target="NLD">
      <data key="d0">29180</data>
    </edge>
    <edge source="PAN" target="NIC">
      <data key="d0">865816</data>
    </edge>
    <edge source="PAN" target="PER">
      <data key="d0">39243</data>
    </edge>
    <edge source="PAN" target="USA">
      <data key="d0">4749340</data>
    </edge>
    <edge source="PAN" target="URY">
      <data key="d0">265305</data>
    </edge>
    <edge source="PRY" target="ARG">
      <data key="d0">3811000</data>
    </edge>
    <edge source="PRY" target="BOL">
      <data key="d0">487460</data>
    </edge>
    <edge source="PRY" target="BRA">
      <data key="d0">8470502</data>
    </edge>
    <edge source="PRY" target="COL">
      <data key="d0">193335</data>
    </edge>
    <edge source="PRY" target="ITA">
      <data key="d0">36180</data>
    </edge>
    <edge source="PRY" target="PER">
      <data key="d0">177660</data>
    </edge>
    <edge source="PRY" target="ESP">
      <data key="d0">39708</data>
    </edge>
    <edge source="PRY" target="USA">
      <data key="d0">237479</data>
    </edge>
    <edge source="PRY" target="URY">
      <data key="d0">1024197</data>
    </edge>
    <edge source="PER" target="ARG">
      <data key="d0">127119</data>
    </edge>
    <edge source="PER" target="AUS">
      <data key="d0">207594</data>
    </edge>
    <edge source="PER" target="BEL">
      <data key="d0">37527</data>
    </edge>
    <edge source="PER" target="BOL">
      <data key="d0">12168469</data>
    </edge>
    <edge source="PER" target="BRA">
      <data key="d0">266245</data>
    </edge>
    <edge source="PER" target="CAN">
      <data key="d0">2050779</data>
    </edge>
    <edge source="PER" target="CHL">
      <data key="d0">7889232</data>
    </edge>
    <edge source="PER" target="CHN">
      <data key="d0">64331</data>
    </edge>
    <edge source="PER" target="COL">
      <data key="d0">12167393</data>
    </edge>
    <edge source="PER" target="CRI">
      <data key="d0">937831</data>
    </edge>
    <edge source="PER" target="CZE">
      <data key="d0">19064</data>
    </edge>
    <edge source="PER" target="DNK">
      <data key="d0">54787</data>
    </edge>
    <edge source="PER" target="ECU">
      <data key="d0">13115488</data>
    </edge>
    <edge source="PER" target="SLV">
      <data key="d0">210743</data>
    </edge>
    <edge source="PER" target="FRA">
      <data key="d0">272900</data>
    </edge>
    <edge source="PER" target="DEU">
      <data key="d0">217814</data>
    </edge>
    <edge source="PER" target="GTM">
      <data key="d0">976531</data>
    </edge>
    <edge source="PER" target="HKG">
      <data key="d0">142940</data>
    </edge>
    <edge source="PER" target="HUN">
      <data key="d0">32096</data>
    </edge>
    <edge source="PER" target="ITA">
      <data key="d0">402562</data>
    </edge>
    <edge source="PER" target="JPN">
      <data key="d0">186571</data>
    </edge>
    <edge source="PER" target="KOR">
      <data key="d0">34404</data>
    </edge>
    <edge source="PER" target="MDG">
      <data key="d0">77789</data>
    </edge>
    <edge source="PER" target="MEX">
      <data key="d0">1530950</data>
    </edge>
    <edge source="PER" target="NLD">
      <data key="d0">318161</data>
    </edge>
    <edge source="PER" target="NZL">
      <data key="d0">101781</data>
    </edge>
    <edge source="PER" target="NIC">
      <data key="d0">101373</data>
    </edge>
    <edge source="PER" target="NOR">
      <data key="d0">19250</data>
    </edge>
    <edge source="PER" target="PAN">
      <data key="d0">2435226</data>
    </edge>
    <edge source="PER" target="PRY">
      <data key="d0">108550</data>
    </edge>
    <edge source="PER" target="IND">
      <data key="d0">85059</data>
    </edge>
    <edge source="PER" target="ESP">
      <data key="d0">906594</data>
    </edge>
    <edge source="PER" target="SWE">
      <data key="d0">12975</data>
    </edge>
    <edge source="PER" target="CHE">
      <data key="d0">19926</data>
    </edge>
    <edge source="PER" target="THA">
      <data key="d0">68747</data>
    </edge>
    <edge source="PER" target="ARE">
      <data key="d0">44993</data>
    </edge>
    <edge source="PER" target="EGY">
      <data key="d0">11700</data>
    </edge>
    <edge source="PER" target="GBR">
      <data key="d0">171452</data>
    </edge>
    <edge source="PER" target="USA">
      <data key="d0">17351740</data>
    </edge>
    <edge source="PER" target="URY">
      <data key="d0">96595</data>
    </edge>
    <edge source="PHL" target="AUS">
      <data key="d0">11951580</data>
    </edge>
    <edge source="PHL" target="AUT">
      <data key="d0">12452</data>
    </edge>
    <edge source="PHL" target="BEL">
      <data key="d0">52584</data>
    </edge>
    <edge source="PHL" target="KHM">
      <data key="d0">128185</data>
    </edge>
    <edge source="PHL" target="CMR">
      <data key="d0">78374</data>
    </edge>
    <edge source="PHL" target="CAN">
      <data key="d0">14858488</data>
    </edge>
    <edge source="PHL" target="LKA">
      <data key="d0">745485</data>
    </edge>
    <edge source="PHL" target="CHL">
      <data key="d0">19612</data>
    </edge>
    <edge source="PHL" target="CHN">
      <data key="d0">3932202</data>
    </edge>
    <edge source="PHL" target="COL">
      <data key="d0">34138</data>
    </edge>
    <edge source="PHL" target="CRI">
      <data key="d0">47911</data>
    </edge>
    <edge source="PHL" target="FRA">
      <data key="d0">197546</data>
    </edge>
    <edge source="PHL" target="DEU">
      <data key="d0">165496</data>
    </edge>
    <edge source="PHL" target="GHA">
      <data key="d0">116632</data>
    </edge>
    <edge source="PHL" target="GRC">
      <data key="d0">45006</data>
    </edge>
    <edge source="PHL" target="HKG">
      <data key="d0">3297930</data>
    </edge>
    <edge source="PHL" target="IDN">
      <data key="d0">2257841</data>
    </edge>
    <edge source="PHL" target="ISR">
      <data key="d0">264670</data>
    </edge>
    <edge source="PHL" target="ITA">
      <data key="d0">2934841</data>
    </edge>
    <edge source="PHL" target="CIV">
      <data key="d0">105496</data>
    </edge>
    <edge source="PHL" target="JPN">
      <data key="d0">6255383</data>
    </edge>
    <edge source="PHL" target="JOR">
      <data key="d0">222077</data>
    </edge>
    <edge source="PHL" target="KOR">
      <data key="d0">4614242</data>
    </edge>
    <edge source="PHL" target="LBN">
      <data key="d0">427177</data>
    </edge>
    <edge source="PHL" target="MYS">
      <data key="d0">5396967</data>
    </edge>
    <edge source="PHL" target="OMN">
      <data key="d0">1090906</data>
    </edge>
    <edge source="PHL" target="NLD">
      <data key="d0">2040206</data>
    </edge>
    <edge source="PHL" target="NZL">
      <data key="d0">1477233</data>
    </edge>
    <edge source="PHL" target="NOR">
      <data key="d0">747284</data>
    </edge>
    <edge source="PHL" target="PAK">
      <data key="d0">1747938</data>
    </edge>
    <edge source="PHL" target="PRT">
      <data key="d0">124224</data>
    </edge>
    <edge source="PHL" target="RUS">
      <data key="d0">27223</data>
    </edge>
    <edge source="PHL" target="SAU">
      <data key="d0">16820080</data>
    </edge>
    <edge source="PHL" target="SGP">
      <data key="d0">3158647</data>
    </edge>
    <edge source="PHL" target="VNM">
      <data key="d0">5281624</data>
    </edge>
    <edge source="PHL" target="ESP">
      <data key="d0">392428</data>
    </edge>
    <edge source="PHL" target="SWE">
      <data key="d0">166188</data>
    </edge>
    <edge source="PHL" target="CHE">
      <data key="d0">256661</data>
    </edge>
    <edge source="PHL" target="THA">
      <data key="d0">3353151</data>
    </edge>
    <edge source="PHL" target="ARE">
      <data key="d0">36366142</data>
    </edge>
    <edge source="PHL" target="TUR">
      <data key="d0">16445</data>
    </edge>
    <edge source="PHL" target="UGA">
      <data key="d0">146691</data>
    </edge>
    <edge source="PHL" target="GBR">
      <data key="d0">2862265</data>
    </edge>
    <edge source="PHL" target="USA">
      <data key="d0">38642446</data>
    </edge>
    <edge source="PHL" target="URY">
      <data key="d0">14100</data>
    </edge>
    <edge source="PRT" target="ALB">
      <data key="d0">15548</data>
    </edge>
    <edge source="PRT" target="DZA">
      <data key="d0">540181</data>
    </edge>
    <edge source="PRT" target="AZE">
      <data key="d0">130177</data>
    </edge>
    <edge source="PRT" target="AUS">
      <data key="d0">44406</data>
    </edge>
    <edge source="PRT" target="AUT">
      <data key="d0">6427304</data>
    </edge>
    <edge source="PRT" target="BEL">
      <data key="d0">3775000</data>
    </edge>
    <edge source="PRT" target="BRA">
      <data key="d0">1252697</data>
    </edge>
    <edge source="PRT" target="BGR">
      <data key="d0">75967</data>
    </edge>
    <edge source="PRT" target="CAN">
      <data key="d0">1860998</data>
    </edge>
    <edge source="PRT" target="LKA">
      <data key="d0">51412</data>
    </edge>
    <edge source="PRT" target="CHN">
      <data key="d0">205861</data>
    </edge>
    <edge source="PRT" target="HRV">
      <data key="d0">96127</data>
    </edge>
    <edge source="PRT" target="CZE">
      <data key="d0">69489</data>
    </edge>
    <edge source="PRT" target="BEN">
      <data key="d0">34348</data>
    </edge>
    <edge source="PRT" target="DNK">
      <data key="d0">1083693</data>
    </edge>
    <edge source="PRT" target="EST">
      <data key="d0">17592</data>
    </edge>
    <edge source="PRT" target="FIN">
      <data key="d0">1304841</data>
    </edge>
    <edge source="PRT" target="FRA">
      <data key="d0">18389194</data>
    </edge>
    <edge source="PRT" target="DEU">
      <data key="d0">11761346</data>
    </edge>
    <edge source="PRT" target="GHA">
      <data key="d0">124278</data>
    </edge>
    <edge source="PRT" target="GRC">
      <data key="d0">11684298</data>
    </edge>
    <edge source="PRT" target="HKG">
      <data key="d0">370171</data>
    </edge>
    <edge source="PRT" target="HUN">
      <data key="d0">382273</data>
    </edge>
    <edge source="PRT" target="IRL">
      <data key="d0">407138</data>
    </edge>
    <edge source="PRT" target="ISR">
      <data key="d0">1506527</data>
    </edge>
    <edge source="PRT" target="ITA">
      <data key="d0">2466084</data>
    </edge>
    <edge source="PRT" target="CIV">
      <data key="d0">16130</data>
    </edge>
    <edge source="PRT" target="JOR">
      <data key="d0">67133</data>
    </edge>
    <edge source="PRT" target="KOR">
      <data key="d0">80632</data>
    </edge>
    <edge source="PRT" target="LBN">
      <data key="d0">873180</data>
    </edge>
    <edge source="PRT" target="LVA">
      <data key="d0">59767</data>
    </edge>
    <edge source="PRT" target="LTU">
      <data key="d0">105955</data>
    </edge>
    <edge source="PRT" target="MYS">
      <data key="d0">61852</data>
    </edge>
    <edge source="PRT" target="MEX">
      <data key="d0">47383</data>
    </edge>
    <edge source="PRT" target="MAR">
      <data key="d0">1135192</data>
    </edge>
    <edge source="PRT" target="MOZ">
      <data key="d0">3919350</data>
    </edge>
    <edge source="PRT" target="NAM">
      <data key="d0">28729</data>
    </edge>
    <edge source="PRT" target="NLD">
      <data key="d0">5065212</data>
    </edge>
    <edge source="PRT" target="NOR">
      <data key="d0">48379</data>
    </edge>
    <edge source="PRT" target="PAK">
      <data key="d0">108851</data>
    </edge>
    <edge source="PRT" target="PER">
      <data key="d0">13991</data>
    </edge>
    <edge source="PRT" target="PHL">
      <data key="d0">30652</data>
    </edge>
    <edge source="PRT" target="POL">
      <data key="d0">4566990</data>
    </edge>
    <edge source="PRT" target="ROU">
      <data key="d0">585149</data>
    </edge>
    <edge source="PRT" target="SAU">
      <data key="d0">512412</data>
    </edge>
    <edge source="PRT" target="SEN">
      <data key="d0">989081</data>
    </edge>
    <edge source="PRT" target="SRB">
      <data key="d0">78789</data>
    </edge>
    <edge source="PRT" target="IND">
      <data key="d0">101142</data>
    </edge>
    <edge source="PRT" target="SVK">
      <data key="d0">10531</data>
    </edge>
    <edge source="PRT" target="SVN">
      <data key="d0">302655</data>
    </edge>
    <edge source="PRT" target="ZAF">
      <data key="d0">3562806</data>
    </edge>
    <edge source="PRT" target="ESP">
      <data key="d0">71155509</data>
    </edge>
    <edge source="PRT" target="SWE">
      <data key="d0">8603782</data>
    </edge>
    <edge source="PRT" target="CHE">
      <data key="d0">4199008</data>
    </edge>
    <edge source="PRT" target="THA">
      <data key="d0">121798</data>
    </edge>
    <edge source="PRT" target="ARE">
      <data key="d0">540229</data>
    </edge>
    <edge source="PRT" target="TUN">
      <data key="d0">40576</data>
    </edge>
    <edge source="PRT" target="TUR">
      <data key="d0">313739</data>
    </edge>
    <edge source="PRT" target="UKR">
      <data key="d0">265837</data>
    </edge>
    <edge source="PRT" target="MKD">
      <data key="d0">45178</data>
    </edge>
    <edge source="PRT" target="GBR">
      <data key="d0">19445238</data>
    </edge>
    <edge source="PRT" target="USA">
      <data key="d0">1535361</data>
    </edge>
    <edge source="PRT" target="BFA">
      <data key="d0">19770</data>
    </edge>
    <edge source="SAU" target="DZA">
      <data key="d0">26669</data>
    </edge>
    <edge source="SAU" target="CMR">
      <data key="d0">27469</data>
    </edge>
    <edge source="SAU" target="LKA">
      <data key="d0">150151</data>
    </edge>
    <edge source="SAU" target="BEN">
      <data key="d0">29070</data>
    </edge>
    <edge source="SAU" target="ETH">
      <data key="d0">414449</data>
    </edge>
    <edge source="SAU" target="FRA">
      <data key="d0">4320252</data>
    </edge>
    <edge source="SAU" target="PSE">
      <data key="d0">61607</data>
    </edge>
    <edge source="SAU" target="DEU">
      <data key="d0">91210</data>
    </edge>
    <edge source="SAU" target="GHA">
      <data key="d0">31737</data>
    </edge>
    <edge source="SAU" target="HKG">
      <data key="d0">47739</data>
    </edge>
    <edge source="SAU" target="IDN">
      <data key="d0">48005</data>
    </edge>
    <edge source="SAU" target="JOR">
      <data key="d0">8754919</data>
    </edge>
    <edge source="SAU" target="LBN">
      <data key="d0">3178782</data>
    </edge>
    <edge source="SAU" target="MYS">
      <data key="d0">661946</data>
    </edge>
    <edge source="SAU" target="MRT">
      <data key="d0">129082</data>
    </edge>
    <edge source="SAU" target="OMN">
      <data key="d0">7829741</data>
    </edge>
    <edge source="SAU" target="NLD">
      <data key="d0">318438</data>
    </edge>
    <edge source="SAU" target="PAK">
      <data key="d0">1913830</data>
    </edge>
    <edge source="SAU" target="PHL">
      <data key="d0">312837</data>
    </edge>
    <edge source="SAU" target="SEN">
      <data key="d0">73608</data>
    </edge>
    <edge source="SAU" target="IND">
      <data key="d0">49072</data>
    </edge>
    <edge source="SAU" target="SGP">
      <data key="d0">159219</data>
    </edge>
    <edge source="SAU" target="VNM">
      <data key="d0">394714</data>
    </edge>
    <edge source="SAU" target="SWE">
      <data key="d0">32537</data>
    </edge>
    <edge source="SAU" target="ARE">
      <data key="d0">25307309</data>
    </edge>
    <edge source="SAU" target="TUR">
      <data key="d0">2050913</data>
    </edge>
    <edge source="SAU" target="EGY">
      <data key="d0">541131</data>
    </edge>
    <edge source="SAU" target="GBR">
      <data key="d0">314437</data>
    </edge>
    <edge source="SAU" target="USA">
      <data key="d0">57073</data>
    </edge>
    <edge source="IND" target="DZA">
      <data key="d0">287257</data>
    </edge>
    <edge source="IND" target="AZE">
      <data key="d0">62545</data>
    </edge>
    <edge source="IND" target="ARG">
      <data key="d0">122473</data>
    </edge>
    <edge source="IND" target="AUS">
      <data key="d0">19164630</data>
    </edge>
    <edge source="IND" target="AUT">
      <data key="d0">50346</data>
    </edge>
    <edge source="IND" target="BEL">
      <data key="d0">1045740</data>
    </edge>
    <edge source="IND" target="BWA">
      <data key="d0">69376</data>
    </edge>
    <edge source="IND" target="BRA">
      <data key="d0">17106</data>
    </edge>
    <edge source="IND" target="BGR">
      <data key="d0">215043</data>
    </edge>
    <edge source="IND" target="KHM">
      <data key="d0">154936</data>
    </edge>
    <edge source="IND" target="CMR">
      <data key="d0">86350</data>
    </edge>
    <edge source="IND" target="CAN">
      <data key="d0">13630226</data>
    </edge>
    <edge source="IND" target="LKA">
      <data key="d0">14589626</data>
    </edge>
    <edge source="IND" target="CHL">
      <data key="d0">56104</data>
    </edge>
    <edge source="IND" target="CHN">
      <data key="d0">756002</data>
    </edge>
    <edge source="IND" target="HRV">
      <data key="d0">50422</data>
    </edge>
    <edge source="IND" target="CZE">
      <data key="d0">125520</data>
    </edge>
    <edge source="IND" target="BEN">
      <data key="d0">14425</data>
    </edge>
    <edge source="IND" target="DNK">
      <data key="d0">1052381</data>
    </edge>
    <edge source="IND" target="ETH">
      <data key="d0">161327</data>
    </edge>
    <edge source="IND" target="FIN">
      <data key="d0">109816</data>
    </edge>
    <edge source="IND" target="FRA">
      <data key="d0">1118969</data>
    </edge>
    <edge source="IND" target="GEO">
      <data key="d0">25005</data>
    </edge>
    <edge source="IND" target="GMB">
      <data key="d0">22780</data>
    </edge>
    <edge source="IND" target="DEU">
      <data key="d0">2587350</data>
    </edge>
    <edge source="IND" target="GHA">
      <data key="d0">1811197</data>
    </edge>
    <edge source="IND" target="GRC">
      <data key="d0">82967</data>
    </edge>
    <edge source="IND" target="HKG">
      <data key="d0">7830300</data>
    </edge>
    <edge source="IND" target="HUN">
      <data key="d0">19408</data>
    </edge>
    <edge source="IND" target="IDN">
      <data key="d0">813578</data>
    </edge>
    <edge source="IND" target="IRL">
      <data key="d0">284272</data>
    </edge>
    <edge source="IND" target="ISR">
      <data key="d0">364706</data>
    </edge>
    <edge source="IND" target="ITA">
      <data key="d0">795254</data>
    </edge>
    <edge source="IND" target="CIV">
      <data key="d0">30308</data>
    </edge>
    <edge source="IND" target="JPN">
      <data key="d0">1456157</data>
    </edge>
    <edge source="IND" target="KAZ">
      <data key="d0">75703</data>
    </edge>
    <edge source="IND" target="JOR">
      <data key="d0">693738</data>
    </edge>
    <edge source="IND" target="KOR">
      <data key="d0">3055192</data>
    </edge>
    <edge source="IND" target="KGZ">
      <data key="d0">12517</data>
    </edge>
    <edge source="IND" target="LBN">
      <data key="d0">241708</data>
    </edge>
    <edge source="IND" target="LVA">
      <data key="d0">78870</data>
    </edge>
    <edge source="IND" target="MDG">
      <data key="d0">577098</data>
    </edge>
    <edge source="IND" target="MWI">
      <data key="d0">190017</data>
    </edge>
    <edge source="IND" target="MYS">
      <data key="d0">8871177</data>
    </edge>
    <edge source="IND" target="MUS">
      <data key="d0">1195906</data>
    </edge>
    <edge source="IND" target="MEX">
      <data key="d0">24315</data>
    </edge>
    <edge source="IND" target="MAR">
      <data key="d0">174849</data>
    </edge>
    <edge source="IND" target="MOZ">
      <data key="d0">149807</data>
    </edge>
    <edge source="IND" target="OMN">
      <data key="d0">4143235</data>
    </edge>
    <edge source="IND" target="NLD">
      <data key="d0">1811884</data>
    </edge>
    <edge source="IND" target="NZL">
      <data key="d0">3101844</data>
    </edge>
    <edge source="IND" target="NOR">
      <data key="d0">285711</data>
    </edge>
    <edge source="IND" target="PAK">
      <data key="d0">5089863</data>
    </edge>
    <edge source="IND" target="PRY">
      <data key="d0">49831</data>
    </edge>
    <edge source="IND" target="PER">
      <data key="d0">237245</data>
    </edge>
    <edge source="IND" target="PHL">
      <data key="d0">4322921</data>
    </edge>
    <edge source="IND" target="POL">
      <data key="d0">210288</data>
    </edge>
    <edge source="IND" target="PRT">
      <data key="d0">59993</data>
    </edge>
    <edge source="IND" target="ROU">
      <data key="d0">1063271</data>
    </edge>
    <edge source="IND" target="RUS">
      <data key="d0">477153</data>
    </edge>
    <edge source="IND" target="SAU">
      <data key="d0">14986566</data>
    </edge>
    <edge source="IND" target="SRB">
      <data key="d0">21215</data>
    </edge>
    <edge source="IND" target="SGP">
      <data key="d0">7217466</data>
    </edge>
    <edge source="IND" target="VNM">
      <data key="d0">1345011</data>
    </edge>
    <edge source="IND" target="ZAF">
      <data key="d0">1512479</data>
    </edge>
    <edge source="IND" target="ZWE">
      <data key="d0">273875</data>
    </edge>
    <edge source="IND" target="ESP">
      <data key="d0">372524</data>
    </edge>
    <edge source="IND" target="SWE">
      <data key="d0">492975</data>
    </edge>
    <edge source="IND" target="CHE">
      <data key="d0">345349</data>
    </edge>
    <edge source="IND" target="THA">
      <data key="d0">2262287</data>
    </edge>
    <edge source="IND" target="TGO">
      <data key="d0">315606</data>
    </edge>
    <edge source="IND" target="ARE">
      <data key="d0">30703089</data>
    </edge>
    <edge source="IND" target="TUN">
      <data key="d0">11971</data>
    </edge>
    <edge source="IND" target="TUR">
      <data key="d0">2152019</data>
    </edge>
    <edge source="IND" target="UGA">
      <data key="d0">335394</data>
    </edge>
    <edge source="IND" target="UKR">
      <data key="d0">121772</data>
    </edge>
    <edge source="IND" target="EGY">
      <data key="d0">1620418</data>
    </edge>
    <edge source="IND" target="GBR">
      <data key="d0">15030087</data>
    </edge>
    <edge source="IND" target="TZA">
      <data key="d0">412423</data>
    </edge>
    <edge source="IND" target="USA">
      <data key="d0">74919608</data>
    </edge>
    <edge source="IND" target="BFA">
      <data key="d0">38141</data>
    </edge>
    <edge source="IND" target="URY">
      <data key="d0">28554</data>
    </edge>
    <edge source="SGP" target="DZA">
      <data key="d0">1256893</data>
    </edge>
    <edge source="SGP" target="AZE">
      <data key="d0">10255</data>
    </edge>
    <edge source="SGP" target="ARG">
      <data key="d0">859551</data>
    </edge>
    <edge source="SGP" target="AUS">
      <data key="d0">447264549</data>
    </edge>
    <edge source="SGP" target="AUT">
      <data key="d0">99212</data>
    </edge>
    <edge source="SGP" target="ARM">
      <data key="d0">72686</data>
    </edge>
    <edge source="SGP" target="BEL">
      <data key="d0">929613</data>
    </edge>
    <edge source="SGP" target="BRA">
      <data key="d0">4912630</data>
    </edge>
    <edge source="SGP" target="KHM">
      <data key="d0">26183521</data>
    </edge>
    <edge source="SGP" target="CMR">
      <data key="d0">332111</data>
    </edge>
    <edge source="SGP" target="CAN">
      <data key="d0">1619837</data>
    </edge>
    <edge source="SGP" target="LKA">
      <data key="d0">16548046</data>
    </edge>
    <edge source="SGP" target="CHL">
      <data key="d0">6399943</data>
    </edge>
    <edge source="SGP" target="CHN">
      <data key="d0">234571134</data>
    </edge>
    <edge source="SGP" target="COL">
      <data key="d0">2858692</data>
    </edge>
    <edge source="SGP" target="CRI">
      <data key="d0">4449053</data>
    </edge>
    <edge source="SGP" target="BEN">
      <data key="d0">113032</data>
    </edge>
    <edge source="SGP" target="DNK">
      <data key="d0">174937</data>
    </edge>
    <edge source="SGP" target="ECU">
      <data key="d0">3927257</data>
    </edge>
    <edge source="SGP" target="SLV">
      <data key="d0">2016394</data>
    </edge>
    <edge source="SGP" target="ETH">
      <data key="d0">33282</data>
    </edge>
    <edge source="SGP" target="FRA">
      <data key="d0">602762</data>
    </edge>
    <edge source="SGP" target="DEU">
      <data key="d0">392499</data>
    </edge>
    <edge source="SGP" target="GHA">
      <data key="d0">4410706</data>
    </edge>
    <edge source="SGP" target="GRC">
      <data key="d0">38038</data>
    </edge>
    <edge source="SGP" target="GTM">
      <data key="d0">10518935</data>
    </edge>
    <edge source="SGP" target="HKG">
      <data key="d0">59797543</data>
    </edge>
    <edge source="SGP" target="HUN">
      <data key="d0">100288</data>
    </edge>
    <edge source="SGP" target="IDN">
      <data key="d0">145402690</data>
    </edge>
    <edge source="SGP" target="IRL">
      <data key="d0">2903348</data>
    </edge>
    <edge source="SGP" target="ISR">
      <data key="d0">1594015</data>
    </edge>
    <edge source="SGP" target="ITA">
      <data key="d0">320079</data>
    </edge>
    <edge source="SGP" target="JPN">
      <data key="d0">229275147</data>
    </edge>
    <edge source="SGP" target="KAZ">
      <data key="d0">742842</data>
    </edge>
    <edge source="SGP" target="JOR">
      <data key="d0">2095203</data>
    </edge>
    <edge source="SGP" target="KOR">
      <data key="d0">25375841</data>
    </edge>
    <edge source="SGP" target="LBN">
      <data key="d0">1814990</data>
    </edge>
    <edge source="SGP" target="LVA">
      <data key="d0">33551</data>
    </edge>
    <edge source="SGP" target="MDG">
      <data key="d0">10427</data>
    </edge>
    <edge source="SGP" target="MYS">
      <data key="d0">268167811</data>
    </edge>
    <edge source="SGP" target="MUS">
      <data key="d0">595710</data>
    </edge>
    <edge source="SGP" target="MEX">
      <data key="d0">6139961</data>
    </edge>
    <edge source="SGP" target="MAR">
      <data key="d0">35113</data>
    </edge>
    <edge source="SGP" target="MOZ">
      <data key="d0">27024</data>
    </edge>
    <edge source="SGP" target="OMN">
      <data key="d0">5201990</data>
    </edge>
    <edge source="SGP" target="NLD">
      <data key="d0">24697567</data>
    </edge>
    <edge source="SGP" target="NZL">
      <data key="d0">82706719</data>
    </edge>
    <edge source="SGP" target="NOR">
      <data key="d0">335520</data>
    </edge>
    <edge source="SGP" target="PAK">
      <data key="d0">16856409</data>
    </edge>
    <edge source="SGP" target="PAN">
      <data key="d0">3824642</data>
    </edge>
    <edge source="SGP" target="PER">
      <data key="d0">14748135</data>
    </edge>
    <edge source="SGP" target="PHL">
      <data key="d0">327241460</data>
    </edge>
    <edge source="SGP" target="PRT">
      <data key="d0">709718</data>
    </edge>
    <edge source="SGP" target="ROU">
      <data key="d0">13827</data>
    </edge>
    <edge source="SGP" target="RUS">
      <data key="d0">34159</data>
    </edge>
    <edge source="SGP" target="SAU">
      <data key="d0">44339287</data>
    </edge>
    <edge source="SGP" target="SEN">
      <data key="d0">1255155</data>
    </edge>
    <edge source="SGP" target="SRB">
      <data key="d0">15188</data>
    </edge>
    <edge source="SGP" target="IND">
      <data key="d0">10571019</data>
    </edge>
    <edge source="SGP" target="VNM">
      <data key="d0">294868341</data>
    </edge>
    <edge source="SGP" target="ZAF">
      <data key="d0">8574011</data>
    </edge>
    <edge source="SGP" target="ESP">
      <data key="d0">360926</data>
    </edge>
    <edge source="SGP" target="SWE">
      <data key="d0">207983</data>
    </edge>
    <edge source="SGP" target="CHE">
      <data key="d0">176281</data>
    </edge>
    <edge source="SGP" target="THA">
      <data key="d0">324396816</data>
    </edge>
    <edge source="SGP" target="ARE">
      <data key="d0">41042962</data>
    </edge>
    <edge source="SGP" target="TUN">
      <data key="d0">71030</data>
    </edge>
    <edge source="SGP" target="TUR">
      <data key="d0">862086</data>
    </edge>
    <edge source="SGP" target="UKR">
      <data key="d0">19888</data>
    </edge>
    <edge source="SGP" target="EGY">
      <data key="d0">1997099</data>
    </edge>
    <edge source="SGP" target="GBR">
      <data key="d0">11655071</data>
    </edge>
    <edge source="SGP" target="USA">
      <data key="d0">10508803</data>
    </edge>
    <edge source="VNM" target="AZE">
      <data key="d0">94622</data>
    </edge>
    <edge source="VNM" target="AUS">
      <data key="d0">11880521</data>
    </edge>
    <edge source="VNM" target="AUT">
      <data key="d0">31241</data>
    </edge>
    <edge source="VNM" target="BEL">
      <data key="d0">5903715</data>
    </edge>
    <edge source="VNM" target="BRA">
      <data key="d0">63600</data>
    </edge>
    <edge source="VNM" target="KHM">
      <data key="d0">47727576</data>
    </edge>
    <edge source="VNM" target="CAN">
      <data key="d0">4399140</data>
    </edge>
    <edge source="VNM" target="LKA">
      <data key="d0">76093</data>
    </edge>
    <edge source="VNM" target="CHL">
      <data key="d0">112662</data>
    </edge>
    <edge source="VNM" target="CHN">
      <data key="d0">12041164</data>
    </edge>
    <edge source="VNM" target="CRI">
      <data key="d0">120435</data>
    </edge>
    <edge source="VNM" target="CZE">
      <data key="d0">1607696</data>
    </edge>
    <edge source="VNM" target="DNK">
      <data key="d0">1773627</data>
    </edge>
    <edge source="VNM" target="FIN">
      <data key="d0">397114</data>
    </edge>
    <edge source="VNM" target="FRA">
      <data key="d0">7025793</data>
    </edge>
    <edge source="VNM" target="GEO">
      <data key="d0">496485</data>
    </edge>
    <edge source="VNM" target="DEU">
      <data key="d0">11292438</data>
    </edge>
    <edge source="VNM" target="GRC">
      <data key="d0">137955</data>
    </edge>
    <edge source="VNM" target="HKG">
      <data key="d0">12495823</data>
    </edge>
    <edge source="VNM" target="HUN">
      <data key="d0">682208</data>
    </edge>
    <edge source="VNM" target="IDN">
      <data key="d0">2442699</data>
    </edge>
    <edge source="VNM" target="IRL">
      <data key="d0">12705</data>
    </edge>
    <edge source="VNM" target="ISR">
      <data key="d0">434767</data>
    </edge>
    <edge source="VNM" target="ITA">
      <data key="d0">645003</data>
    </edge>
    <edge source="VNM" target="JPN">
      <data key="d0">37242027</data>
    </edge>
    <edge source="VNM" target="KAZ">
      <data key="d0">67413</data>
    </edge>
    <edge source="VNM" target="KOR">
      <data key="d0">13564600</data>
    </edge>
    <edge source="VNM" target="LBN">
      <data key="d0">64976</data>
    </edge>
    <edge source="VNM" target="LVA">
      <data key="d0">41340</data>
    </edge>
    <edge source="VNM" target="LTU">
      <data key="d0">347452</data>
    </edge>
    <edge source="VNM" target="MYS">
      <data key="d0">11601159</data>
    </edge>
    <edge source="VNM" target="MUS">
      <data key="d0">302424</data>
    </edge>
    <edge source="VNM" target="MAR">
      <data key="d0">37987</data>
    </edge>
    <edge source="VNM" target="NLD">
      <data key="d0">9293419</data>
    </edge>
    <edge source="VNM" target="NZL">
      <data key="d0">786320</data>
    </edge>
    <edge source="VNM" target="NOR">
      <data key="d0">356530</data>
    </edge>
    <edge source="VNM" target="PAK">
      <data key="d0">1649706</data>
    </edge>
    <edge source="VNM" target="PER">
      <data key="d0">56480</data>
    </edge>
    <edge source="VNM" target="PHL">
      <data key="d0">39749411</data>
    </edge>
    <edge source="VNM" target="POL">
      <data key="d0">12305734</data>
    </edge>
    <edge source="VNM" target="ROU">
      <data key="d0">325462</data>
    </edge>
    <edge source="VNM" target="RUS">
      <data key="d0">7093573</data>
    </edge>
    <edge source="VNM" target="SAU">
      <data key="d0">35628</data>
    </edge>
    <edge source="VNM" target="IND">
      <data key="d0">1021617</data>
    </edge>
    <edge source="VNM" target="SGP">
      <data key="d0">7009214</data>
    </edge>
    <edge source="VNM" target="SVK">
      <data key="d0">765274</data>
    </edge>
    <edge source="VNM" target="SVN">
      <data key="d0">24928</data>
    </edge>
    <edge source="VNM" target="ZAF">
      <data key="d0">302830</data>
    </edge>
    <edge source="VNM" target="ESP">
      <data key="d0">201183</data>
    </edge>
    <edge source="VNM" target="SWE">
      <data key="d0">795966</data>
    </edge>
    <edge source="VNM" target="CHE">
      <data key="d0">262570</data>
    </edge>
    <edge source="VNM" target="THA">
      <data key="d0">53294491</data>
    </edge>
    <edge source="VNM" target="ARE">
      <data key="d0">1752448</data>
    </edge>
    <edge source="VNM" target="TUR">
      <data key="d0">7682649</data>
    </edge>
    <edge source="VNM" target="UKR">
      <data key="d0">150889</data>
    </edge>
    <edge source="VNM" target="GBR">
      <data key="d0">8345203</data>
    </edge>
    <edge source="VNM" target="USA">
      <data key="d0">26518742</data>
    </edge>
    <edge source="ZAF" target="DZA">
      <data key="d0">75980</data>
    </edge>
    <edge source="ZAF" target="ARG">
      <data key="d0">50417</data>
    </edge>
    <edge source="ZAF" target="AUS">
      <data key="d0">6503386</data>
    </edge>
    <edge source="ZAF" target="BEL">
      <data key="d0">447218</data>
    </edge>
    <edge source="ZAF" target="BWA">
      <data key="d0">57450479</data>
    </edge>
    <edge source="ZAF" target="BRA">
      <data key="d0">677105</data>
    </edge>
    <edge source="ZAF" target="BDI">
      <data key="d0">129173</data>
    </edge>
    <edge source="ZAF" target="CMR">
      <data key="d0">113432</data>
    </edge>
    <edge source="ZAF" target="CAN">
      <data key="d0">8995946</data>
    </edge>
    <edge source="ZAF" target="CAF">
      <data key="d0">29981</data>
    </edge>
    <edge source="ZAF" target="LKA">
      <data key="d0">1478940</data>
    </edge>
    <edge source="ZAF" target="CHL">
      <data key="d0">28914</data>
    </edge>
    <edge source="ZAF" target="CHN">
      <data key="d0">180898</data>
    </edge>
    <edge source="ZAF" target="COL">
      <data key="d0">814906</data>
    </edge>
    <edge source="ZAF" target="BEN">
      <data key="d0">942022</data>
    </edge>
    <edge source="ZAF" target="DNK">
      <data key="d0">7455175</data>
    </edge>
    <edge source="ZAF" target="ETH">
      <data key="d0">494574</data>
    </edge>
    <edge source="ZAF" target="FRA">
      <data key="d0">835660</data>
    </edge>
    <edge source="ZAF" target="GEO">
      <data key="d0">10101</data>
    </edge>
    <edge source="ZAF" target="GMB">
      <data key="d0">882850</data>
    </edge>
    <edge source="ZAF" target="DEU">
      <data key="d0">902176</data>
    </edge>
    <edge source="ZAF" target="GHA">
      <data key="d0">9939653</data>
    </edge>
    <edge source="ZAF" target="GRC">
      <data key="d0">33500</data>
    </edge>
    <edge source="ZAF" target="HKG">
      <data key="d0">237512</data>
    </edge>
    <edge source="ZAF" target="HUN">
      <data key="d0">15195</data>
    </edge>
    <edge source="ZAF" target="IRL">
      <data key="d0">138565</data>
    </edge>
    <edge source="ZAF" target="ISR">
      <data key="d0">1326455</data>
    </edge>
    <edge source="ZAF" target="CIV">
      <data key="d0">59669</data>
    </edge>
    <edge source="ZAF" target="JPN">
      <data key="d0">278163</data>
    </edge>
    <edge source="ZAF" target="LBN">
      <data key="d0">22049</data>
    </edge>
    <edge source="ZAF" target="LTU">
      <data key="d0">56043</data>
    </edge>
    <edge source="ZAF" target="MDG">
      <data key="d0">1809841</data>
    </edge>
    <edge source="ZAF" target="MWI">
      <data key="d0">14949619</data>
    </edge>
    <edge source="ZAF" target="MYS">
      <data key="d0">3065091</data>
    </edge>
    <edge source="ZAF" target="MUS">
      <data key="d0">7234185</data>
    </edge>
    <edge source="ZAF" target="MEX">
      <data key="d0">86276</data>
    </edge>
    <edge source="ZAF" target="MOZ">
      <data key="d0">65582398</data>
    </edge>
    <edge source="ZAF" target="OMN">
      <data key="d0">426873</data>
    </edge>
    <edge source="ZAF" target="NAM">
      <data key="d0">51377398</data>
    </edge>
    <edge source="ZAF" target="NLD">
      <data key="d0">1671078</data>
    </edge>
    <edge source="ZAF" target="NZL">
      <data key="d0">1265129</data>
    </edge>
    <edge source="ZAF" target="NER">
      <data key="d0">1426231</data>
    </edge>
    <edge source="ZAF" target="PAK">
      <data key="d0">1510306</data>
    </edge>
    <edge source="ZAF" target="PHL">
      <data key="d0">40015</data>
    </edge>
    <edge source="ZAF" target="POL">
      <data key="d0">40934</data>
    </edge>
    <edge source="ZAF" target="PRT">
      <data key="d0">28218</data>
    </edge>
    <edge source="ZAF" target="RUS">
      <data key="d0">48867</data>
    </edge>
    <edge source="ZAF" target="SAU">
      <data key="d0">1184877</data>
    </edge>
    <edge source="ZAF" target="SEN">
      <data key="d0">25645</data>
    </edge>
    <edge source="ZAF" target="IND">
      <data key="d0">338885</data>
    </edge>
    <edge source="ZAF" target="SGP">
      <data key="d0">733140</data>
    </edge>
    <edge source="ZAF" target="ZWE">
      <data key="d0">48845117</data>
    </edge>
    <edge source="ZAF" target="ESP">
      <data key="d0">322081</data>
    </edge>
    <edge source="ZAF" target="SWE">
      <data key="d0">434107</data>
    </edge>
    <edge source="ZAF" target="CHE">
      <data key="d0">368975</data>
    </edge>
    <edge source="ZAF" target="THA">
      <data key="d0">115657</data>
    </edge>
    <edge source="ZAF" target="TGO">
      <data key="d0">727957</data>
    </edge>
    <edge source="ZAF" target="ARE">
      <data key="d0">4555584</data>
    </edge>
    <edge source="ZAF" target="TUR">
      <data key="d0">56417</data>
    </edge>
    <edge source="ZAF" target="UGA">
      <data key="d0">2517106</data>
    </edge>
    <edge source="ZAF" target="EGY">
      <data key="d0">29070</data>
    </edge>
    <edge source="ZAF" target="GBR">
      <data key="d0">14440324</data>
    </edge>
    <edge source="ZAF" target="TZA">
      <data key="d0">8764555</data>
    </edge>
    <edge source="ZAF" target="USA">
      <data key="d0">8255129</data>
    </edge>
    <edge source="ZAF" target="BFA">
      <data key="d0">599795</data>
    </edge>
    <edge source="SWE" target="AZE">
      <data key="d0">199616</data>
    </edge>
    <edge source="SWE" target="ARG">
      <data key="d0">209439</data>
    </edge>
    <edge source="SWE" target="AUS">
      <data key="d0">6708478</data>
    </edge>
    <edge source="SWE" target="AUT">
      <data key="d0">482376</data>
    </edge>
    <edge source="SWE" target="ARM">
      <data key="d0">717074</data>
    </edge>
    <edge source="SWE" target="BEL">
      <data key="d0">8852684</data>
    </edge>
    <edge source="SWE" target="BOL">
      <data key="d0">44437</data>
    </edge>
    <edge source="SWE" target="BRA">
      <data key="d0">1658205</data>
    </edge>
    <edge source="SWE" target="BGR">
      <data key="d0">6407709</data>
    </edge>
    <edge source="SWE" target="BLR">
      <data key="d0">2170517</data>
    </edge>
    <edge source="SWE" target="CAN">
      <data key="d0">31204065</data>
    </edge>
    <edge source="SWE" target="CHL">
      <data key="d0">3912918</data>
    </edge>
    <edge source="SWE" target="CHN">
      <data key="d0">14677098</data>
    </edge>
    <edge source="SWE" target="COL">
      <data key="d0">683863</data>
    </edge>
    <edge source="SWE" target="CRI">
      <data key="d0">409640</data>
    </edge>
    <edge source="SWE" target="HRV">
      <data key="d0">4107038</data>
    </edge>
    <edge source="SWE" target="CZE">
      <data key="d0">20887530</data>
    </edge>
    <edge source="SWE" target="DNK">
      <data key="d0">103694498</data>
    </edge>
    <edge source="SWE" target="EST">
      <data key="d0">11560656</data>
    </edge>
    <edge source="SWE" target="FIN">
      <data key="d0">163562698</data>
    </edge>
    <edge source="SWE" target="FRA">
      <data key="d0">32536475</data>
    </edge>
    <edge source="SWE" target="GEO">
      <data key="d0">313749</data>
    </edge>
    <edge source="SWE" target="DEU">
      <data key="d0">35371561</data>
    </edge>
    <edge source="SWE" target="GRC">
      <data key="d0">4951109</data>
    </edge>
    <edge source="SWE" target="HKG">
      <data key="d0">4481596</data>
    </edge>
    <edge source="SWE" target="HUN">
      <data key="d0">3396396</data>
    </edge>
    <edge source="SWE" target="IRL">
      <data key="d0">2726565</data>
    </edge>
    <edge source="SWE" target="ISR">
      <data key="d0">1458238</data>
    </edge>
    <edge source="SWE" target="ITA">
      <data key="d0">9244783</data>
    </edge>
    <edge source="SWE" target="JPN">
      <data key="d0">19849807</data>
    </edge>
    <edge source="SWE" target="KAZ">
      <data key="d0">2985119</data>
    </edge>
    <edge source="SWE" target="JOR">
      <data key="d0">382159</data>
    </edge>
    <edge source="SWE" target="KOR">
      <data key="d0">1122387</data>
    </edge>
    <edge source="SWE" target="LBN">
      <data key="d0">541431</data>
    </edge>
    <edge source="SWE" target="LVA">
      <data key="d0">5776469</data>
    </edge>
    <edge source="SWE" target="LTU">
      <data key="d0">7416314</data>
    </edge>
    <edge source="SWE" target="MDG">
      <data key="d0">107701</data>
    </edge>
    <edge source="SWE" target="MYS">
      <data key="d0">2492452</data>
    </edge>
    <edge source="SWE" target="MEX">
      <data key="d0">3514388</data>
    </edge>
    <edge source="SWE" target="MDA">
      <data key="d0">1487473</data>
    </edge>
    <edge source="SWE" target="MAR">
      <data key="d0">597913</data>
    </edge>
    <edge source="SWE" target="OMN">
      <data key="d0">45022</data>
    </edge>
    <edge source="SWE" target="NLD">
      <data key="d0">11973219</data>
    </edge>
    <edge source="SWE" target="NZL">
      <data key="d0">409874</data>
    </edge>
    <edge source="SWE" target="NOR">
      <data key="d0">146686900</data>
    </edge>
    <edge source="SWE" target="PAK">
      <data key="d0">231657</data>
    </edge>
    <edge source="SWE" target="PER">
      <data key="d0">1684984</data>
    </edge>
    <edge source="SWE" target="PHL">
      <data key="d0">34263</data>
    </edge>
    <edge source="SWE" target="POL">
      <data key="d0">28158488</data>
    </edge>
    <edge source="SWE" target="PRT">
      <data key="d0">545991</data>
    </edge>
    <edge source="SWE" target="ROU">
      <data key="d0">8467835</data>
    </edge>
    <edge source="SWE" target="RUS">
      <data key="d0">34013657</data>
    </edge>
    <edge source="SWE" target="SAU">
      <data key="d0">1448298</data>
    </edge>
    <edge source="SWE" target="SEN">
      <data key="d0">493836</data>
    </edge>
    <edge source="SWE" target="SRB">
      <data key="d0">840679</data>
    </edge>
    <edge source="SWE" target="IND">
      <data key="d0">49465</data>
    </edge>
    <edge source="SWE" target="SGP">
      <data key="d0">284163</data>
    </edge>
    <edge source="SWE" target="SVK">
      <data key="d0">5470555</data>
    </edge>
    <edge source="SWE" target="VNM">
      <data key="d0">123488</data>
    </edge>
    <edge source="SWE" target="SVN">
      <data key="d0">112262</data>
    </edge>
    <edge source="SWE" target="ZAF">
      <data key="d0">1981426</data>
    </edge>
    <edge source="SWE" target="ZWE">
      <data key="d0">107117</data>
    </edge>
    <edge source="SWE" target="ESP">
      <data key="d0">5615326</data>
    </edge>
    <edge source="SWE" target="CHE">
      <data key="d0">8579747</data>
    </edge>
    <edge source="SWE" target="THA">
      <data key="d0">15319</data>
    </edge>
    <edge source="SWE" target="ARE">
      <data key="d0">10389154</data>
    </edge>
    <edge source="SWE" target="TUN">
      <data key="d0">1712815</data>
    </edge>
    <edge source="SWE" target="TUR">
      <data key="d0">3496613</data>
    </edge>
    <edge source="SWE" target="UKR">
      <data key="d0">17584569</data>
    </edge>
    <edge source="SWE" target="MKD">
      <data key="d0">253174</data>
    </edge>
    <edge source="SWE" target="EGY">
      <data key="d0">3070485</data>
    </edge>
    <edge source="SWE" target="GBR">
      <data key="d0">38026442</data>
    </edge>
    <edge source="SWE" target="USA">
      <data key="d0">50024218</data>
    </edge>
    <edge source="THA" target="DZA">
      <data key="d0">275227</data>
    </edge>
    <edge source="THA" target="AZE">
      <data key="d0">241719</data>
    </edge>
    <edge source="THA" target="ARG">
      <data key="d0">168032</data>
    </edge>
    <edge source="THA" target="AUS">
      <data key="d0">122702021</data>
    </edge>
    <edge source="THA" target="AUT">
      <data key="d0">1867686</data>
    </edge>
    <edge source="THA" target="BEL">
      <data key="d0">7916040</data>
    </edge>
    <edge source="THA" target="BRA">
      <data key="d0">331619</data>
    </edge>
    <edge source="THA" target="BGR">
      <data key="d0">324044</data>
    </edge>
    <edge source="THA" target="KHM">
      <data key="d0">104253934</data>
    </edge>
    <edge source="THA" target="CAN">
      <data key="d0">46789982</data>
    </edge>
    <edge source="THA" target="LKA">
      <data key="d0">7512058</data>
    </edge>
    <edge source="THA" target="CHL">
      <data key="d0">1045125</data>
    </edge>
    <edge source="THA" target="CHN">
      <data key="d0">183940937</data>
    </edge>
    <edge source="THA" target="COL">
      <data key="d0">1046419</data>
    </edge>
    <edge source="THA" target="CRI">
      <data key="d0">226205</data>
    </edge>
    <edge source="THA" target="CZE">
      <data key="d0">2324122</data>
    </edge>
    <edge source="THA" target="BEN">
      <data key="d0">26326</data>
    </edge>
    <edge source="THA" target="DNK">
      <data key="d0">9441635</data>
    </edge>
    <edge source="THA" target="ECU">
      <data key="d0">42451</data>
    </edge>
    <edge source="THA" target="ETH">
      <data key="d0">164381</data>
    </edge>
    <edge source="THA" target="EST">
      <data key="d0">701037</data>
    </edge>
    <edge source="THA" target="FIN">
      <data key="d0">7445020</data>
    </edge>
    <edge source="THA" target="FRA">
      <data key="d0">45500342</data>
    </edge>
    <edge source="THA" target="GEO">
      <data key="d0">157287</data>
    </edge>
    <edge source="THA" target="GMB">
      <data key="d0">828850</data>
    </edge>
    <edge source="THA" target="DEU">
      <data key="d0">52226811</data>
    </edge>
    <edge source="THA" target="GHA">
      <data key="d0">2070560</data>
    </edge>
    <edge source="THA" target="GRC">
      <data key="d0">900908</data>
    </edge>
    <edge source="THA" target="GTM">
      <data key="d0">84990</data>
    </edge>
    <edge source="THA" target="HND">
      <data key="d0">1502185</data>
    </edge>
    <edge source="THA" target="HKG">
      <data key="d0">53872843</data>
    </edge>
    <edge source="THA" target="HUN">
      <data key="d0">1837934</data>
    </edge>
    <edge source="THA" target="IDN">
      <data key="d0">57771352</data>
    </edge>
    <edge source="THA" target="IRL">
      <data key="d0">7090935</data>
    </edge>
    <edge source="THA" target="ISR">
      <data key="d0">14722396</data>
    </edge>
    <edge source="THA" target="ITA">
      <data key="d0">3564676</data>
    </edge>
    <edge source="THA" target="JAM">
      <data key="d0">2535268</data>
    </edge>
    <edge source="THA" target="JPN">
      <data key="d0">157969489</data>
    </edge>
    <edge source="THA" target="KAZ">
      <data key="d0">92603</data>
    </edge>
    <edge source="THA" target="JOR">
      <data key="d0">1581030</data>
    </edge>
    <edge source="THA" target="KOR">
      <data key="d0">34596705</data>
    </edge>
    <edge source="THA" target="KGZ">
      <data key="d0">27730</data>
    </edge>
    <edge source="THA" target="LBN">
      <data key="d0">2838343</data>
    </edge>
    <edge source="THA" target="LVA">
      <data key="d0">357891</data>
    </edge>
    <edge source="THA" target="LTU">
      <data key="d0">67223</data>
    </edge>
    <edge source="THA" target="MDG">
      <data key="d0">112531</data>
    </edge>
    <edge source="THA" target="MYS">
      <data key="d0">96310543</data>
    </edge>
    <edge source="THA" target="MUS">
      <data key="d0">1962567</data>
    </edge>
    <edge source="THA" target="MEX">
      <data key="d0">559077</data>
    </edge>
    <edge source="THA" target="MAR">
      <data key="d0">288933</data>
    </edge>
    <edge source="THA" target="MOZ">
      <data key="d0">89837</data>
    </edge>
    <edge source="THA" target="OMN">
      <data key="d0">1847288</data>
    </edge>
    <edge source="THA" target="NLD">
      <data key="d0">65939932</data>
    </edge>
    <edge source="THA" target="NZL">
      <data key="d0">18046519</data>
    </edge>
    <edge source="THA" target="NOR">
      <data key="d0">9664043</data>
    </edge>
    <edge source="THA" target="PAK">
      <data key="d0">7075983</data>
    </edge>
    <edge source="THA" target="PAN">
      <data key="d0">193938</data>
    </edge>
    <edge source="THA" target="PRY">
      <data key="d0">107073</data>
    </edge>
    <edge source="THA" target="PER">
      <data key="d0">192122</data>
    </edge>
    <edge source="THA" target="PHL">
      <data key="d0">164645690</data>
    </edge>
    <edge source="THA" target="POL">
      <data key="d0">8179485</data>
    </edge>
    <edge source="THA" target="PRT">
      <data key="d0">1463211</data>
    </edge>
    <edge source="THA" target="ROU">
      <data key="d0">90520</data>
    </edge>
    <edge source="THA" target="RUS">
      <data key="d0">4096602</data>
    </edge>
    <edge source="THA" target="SAU">
      <data key="d0">14573677</data>
    </edge>
    <edge source="THA" target="SEN">
      <data key="d0">136213</data>
    </edge>
    <edge source="THA" target="IND">
      <data key="d0">15796483</data>
    </edge>
    <edge source="THA" target="SGP">
      <data key="d0">45266870</data>
    </edge>
    <edge source="THA" target="VNM">
      <data key="d0">112385819</data>
    </edge>
    <edge source="THA" target="SVN">
      <data key="d0">33574</data>
    </edge>
    <edge source="THA" target="ZAF">
      <data key="d0">5013062</data>
    </edge>
    <edge source="THA" target="ESP">
      <data key="d0">6652795</data>
    </edge>
    <edge source="THA" target="SWE">
      <data key="d0">28278562</data>
    </edge>
    <edge source="THA" target="CHE">
      <data key="d0">7761005</data>
    </edge>
    <edge source="THA" target="ARE">
      <data key="d0">15396543</data>
    </edge>
    <edge source="THA" target="TUN">
      <data key="d0">51167</data>
    </edge>
    <edge source="THA" target="TUR">
      <data key="d0">16249952</data>
    </edge>
    <edge source="THA" target="UGA">
      <data key="d0">192058</data>
    </edge>
    <edge source="THA" target="UKR">
      <data key="d0">551035</data>
    </edge>
    <edge source="THA" target="MKD">
      <data key="d0">16245</data>
    </edge>
    <edge source="THA" target="EGY">
      <data key="d0">15601257</data>
    </edge>
    <edge source="THA" target="GBR">
      <data key="d0">74453397</data>
    </edge>
    <edge source="THA" target="TZA">
      <data key="d0">183780</data>
    </edge>
    <edge source="THA" target="USA">
      <data key="d0">303991908</data>
    </edge>
    <edge source="THA" target="URY">
      <data key="d0">67151</data>
    </edge>
    <edge source="ARE" target="DZA">
      <data key="d0">2554317</data>
    </edge>
    <edge source="ARE" target="AZE">
      <data key="d0">722118</data>
    </edge>
    <edge source="ARE" target="AUS">
      <data key="d0">742663</data>
    </edge>
    <edge source="ARE" target="ARM">
      <data key="d0">124341</data>
    </edge>
    <edge source="ARE" target="BEL">
      <data key="d0">14965</data>
    </edge>
    <edge source="ARE" target="BWA">
      <data key="d0">61139</data>
    </edge>
    <edge source="ARE" target="CMR">
      <data key="d0">1254974</data>
    </edge>
    <edge source="ARE" target="CAN">
      <data key="d0">79772</data>
    </edge>
    <edge source="ARE" target="LKA">
      <data key="d0">1243865</data>
    </edge>
    <edge source="ARE" target="CHN">
      <data key="d0">3296448</data>
    </edge>
    <edge source="ARE" target="CZE">
      <data key="d0">111944</data>
    </edge>
    <edge source="ARE" target="BEN">
      <data key="d0">582605</data>
    </edge>
    <edge source="ARE" target="DNK">
      <data key="d0">26480</data>
    </edge>
    <edge source="ARE" target="ETH">
      <data key="d0">3207656</data>
    </edge>
    <edge source="ARE" target="EST">
      <data key="d0">42667</data>
    </edge>
    <edge source="ARE" target="FRA">
      <data key="d0">1568792</data>
    </edge>
    <edge source="ARE" target="GEO">
      <data key="d0">92226</data>
    </edge>
    <edge source="ARE" target="GMB">
      <data key="d0">509709</data>
    </edge>
    <edge source="ARE" target="PSE">
      <data key="d0">17930</data>
    </edge>
    <edge source="ARE" target="DEU">
      <data key="d0">236199</data>
    </edge>
    <edge source="ARE" target="GHA">
      <data key="d0">1815921</data>
    </edge>
    <edge source="ARE" target="HKG">
      <data key="d0">1575979</data>
    </edge>
    <edge source="ARE" target="HUN">
      <data key="d0">1279126</data>
    </edge>
    <edge source="ARE" target="IDN">
      <data key="d0">38165</data>
    </edge>
    <edge source="ARE" target="ITA">
      <data key="d0">194598</data>
    </edge>
    <edge source="ARE" target="CIV">
      <data key="d0">178312</data>
    </edge>
    <edge source="ARE" target="JPN">
      <data key="d0">1470772</data>
    </edge>
    <edge source="ARE" target="KAZ">
      <data key="d0">161727</data>
    </edge>
    <edge source="ARE" target="JOR">
      <data key="d0">3404473</data>
    </edge>
    <edge source="ARE" target="KOR">
      <data key="d0">381734</data>
    </edge>
    <edge source="ARE" target="KGZ">
      <data key="d0">28431</data>
    </edge>
    <edge source="ARE" target="LBN">
      <data key="d0">3181456</data>
    </edge>
    <edge source="ARE" target="MDG">
      <data key="d0">542173</data>
    </edge>
    <edge source="ARE" target="MWI">
      <data key="d0">41539</data>
    </edge>
    <edge source="ARE" target="MYS">
      <data key="d0">207926</data>
    </edge>
    <edge source="ARE" target="MRT">
      <data key="d0">1157478</data>
    </edge>
    <edge source="ARE" target="MUS">
      <data key="d0">300440</data>
    </edge>
    <edge source="ARE" target="MAR">
      <data key="d0">99143</data>
    </edge>
    <edge source="ARE" target="MOZ">
      <data key="d0">52259</data>
    </edge>
    <edge source="ARE" target="OMN">
      <data key="d0">28536524</data>
    </edge>
    <edge source="ARE" target="NAM">
      <data key="d0">11959</data>
    </edge>
    <edge source="ARE" target="NLD">
      <data key="d0">393047</data>
    </edge>
    <edge source="ARE" target="NZL">
      <data key="d0">353855</data>
    </edge>
    <edge source="ARE" target="NER">
      <data key="d0">806153</data>
    </edge>
    <edge source="ARE" target="NOR">
      <data key="d0">51606</data>
    </edge>
    <edge source="ARE" target="PAK">
      <data key="d0">5679961</data>
    </edge>
    <edge source="ARE" target="PHL">
      <data key="d0">8506137</data>
    </edge>
    <edge source="ARE" target="POL">
      <data key="d0">866159</data>
    </edge>
    <edge source="ARE" target="ROU">
      <data key="d0">121037</data>
    </edge>
    <edge source="ARE" target="RUS">
      <data key="d0">14790</data>
    </edge>
    <edge source="ARE" target="SAU">
      <data key="d0">33813318</data>
    </edge>
    <edge source="ARE" target="SEN">
      <data key="d0">1819680</data>
    </edge>
    <edge source="ARE" target="IND">
      <data key="d0">5224751</data>
    </edge>
    <edge source="ARE" target="SGP">
      <data key="d0">639149</data>
    </edge>
    <edge source="ARE" target="SVN">
      <data key="d0">166371</data>
    </edge>
    <edge source="ARE" target="ZAF">
      <data key="d0">496251</data>
    </edge>
    <edge source="ARE" target="ESP">
      <data key="d0">117496</data>
    </edge>
    <edge source="ARE" target="SWE">
      <data key="d0">220534</data>
    </edge>
    <edge source="ARE" target="THA">
      <data key="d0">102942</data>
    </edge>
    <edge source="ARE" target="TGO">
      <data key="d0">112558</data>
    </edge>
    <edge source="ARE" target="TUN">
      <data key="d0">317171</data>
    </edge>
    <edge source="ARE" target="TUR">
      <data key="d0">337731</data>
    </edge>
    <edge source="ARE" target="UGA">
      <data key="d0">229302</data>
    </edge>
    <edge source="ARE" target="EGY">
      <data key="d0">1601846</data>
    </edge>
    <edge source="ARE" target="GBR">
      <data key="d0">509337</data>
    </edge>
    <edge source="ARE" target="TZA">
      <data key="d0">5234390</data>
    </edge>
    <edge source="ARE" target="USA">
      <data key="d0">333273</data>
    </edge>
    <edge source="EGY" target="DZA">
      <data key="d0">2159759</data>
    </edge>
    <edge source="EGY" target="AUS">
      <data key="d0">94059</data>
    </edge>
    <edge source="EGY" target="AUT">
      <data key="d0">246306</data>
    </edge>
    <edge source="EGY" target="BEL">
      <data key="d0">65702</data>
    </edge>
    <edge source="EGY" target="BGR">
      <data key="d0">150730</data>
    </edge>
    <edge source="EGY" target="BDI">
      <data key="d0">161318</data>
    </edge>
    <edge source="EGY" target="BLR">
      <data key="d0">96757</data>
    </edge>
    <edge source="EGY" target="CMR">
      <data key="d0">95511</data>
    </edge>
    <edge source="EGY" target="CAN">
      <data key="d0">809112</data>
    </edge>
    <edge source="EGY" target="LKA">
      <data key="d0">373407</data>
    </edge>
    <edge source="EGY" target="CZE">
      <data key="d0">39261</data>
    </edge>
    <edge source="EGY" target="BEN">
      <data key="d0">103579</data>
    </edge>
    <edge source="EGY" target="DNK">
      <data key="d0">115004</data>
    </edge>
    <edge source="EGY" target="ETH">
      <data key="d0">3343793</data>
    </edge>
    <edge source="EGY" target="FRA">
      <data key="d0">180274</data>
    </edge>
    <edge source="EGY" target="GEO">
      <data key="d0">109045</data>
    </edge>
    <edge source="EGY" target="PSE">
      <data key="d0">4447748</data>
    </edge>
    <edge source="EGY" target="DEU">
      <data key="d0">735284</data>
    </edge>
    <edge source="EGY" target="GHA">
      <data key="d0">82044</data>
    </edge>
    <edge source="EGY" target="GRC">
      <data key="d0">45067</data>
    </edge>
    <edge source="EGY" target="GTM">
      <data key="d0">11661</data>
    </edge>
    <edge source="EGY" target="HUN">
      <data key="d0">14518</data>
    </edge>
    <edge source="EGY" target="ISR">
      <data key="d0">327702</data>
    </edge>
    <edge source="EGY" target="ITA">
      <data key="d0">660905</data>
    </edge>
    <edge source="EGY" target="CIV">
      <data key="d0">91469</data>
    </edge>
    <edge source="EGY" target="JAM">
      <data key="d0">45943</data>
    </edge>
    <edge source="EGY" target="JOR">
      <data key="d0">18105089</data>
    </edge>
    <edge source="EGY" target="LBN">
      <data key="d0">5187733</data>
    </edge>
    <edge source="EGY" target="MWI">
      <data key="d0">2409736</data>
    </edge>
    <edge source="EGY" target="MRT">
      <data key="d0">1146353</data>
    </edge>
    <edge source="EGY" target="MUS">
      <data key="d0">403618</data>
    </edge>
    <edge source="EGY" target="MAR">
      <data key="d0">6793561</data>
    </edge>
    <edge source="EGY" target="MOZ">
      <data key="d0">762053</data>
    </edge>
    <edge source="EGY" target="OMN">
      <data key="d0">1781936</data>
    </edge>
    <edge source="EGY" target="NLD">
      <data key="d0">1498059</data>
    </edge>
    <edge source="EGY" target="NER">
      <data key="d0">70491</data>
    </edge>
    <edge source="EGY" target="NOR">
      <data key="d0">44186</data>
    </edge>
    <edge source="EGY" target="PAK">
      <data key="d0">6535254</data>
    </edge>
    <edge source="EGY" target="POL">
      <data key="d0">27846</data>
    </edge>
    <edge source="EGY" target="ROU">
      <data key="d0">650930</data>
    </edge>
    <edge source="EGY" target="RUS">
      <data key="d0">1803499</data>
    </edge>
    <edge source="EGY" target="SAU">
      <data key="d0">34329051</data>
    </edge>
    <edge source="EGY" target="SEN">
      <data key="d0">588961</data>
    </edge>
    <edge source="EGY" target="IND">
      <data key="d0">187527</data>
    </edge>
    <edge source="EGY" target="ZAF">
      <data key="d0">1423635</data>
    </edge>
    <edge source="EGY" target="ZWE">
      <data key="d0">646827</data>
    </edge>
    <edge source="EGY" target="ESP">
      <data key="d0">369866</data>
    </edge>
    <edge source="EGY" target="SWE">
      <data key="d0">844220</data>
    </edge>
    <edge source="EGY" target="TGO">
      <data key="d0">29905</data>
    </edge>
    <edge source="EGY" target="ARE">
      <data key="d0">13750582</data>
    </edge>
    <edge source="EGY" target="TUN">
      <data key="d0">697404</data>
    </edge>
    <edge source="EGY" target="TUR">
      <data key="d0">1549546</data>
    </edge>
    <edge source="EGY" target="UGA">
      <data key="d0">266370</data>
    </edge>
    <edge source="EGY" target="UKR">
      <data key="d0">89256</data>
    </edge>
    <edge source="EGY" target="GBR">
      <data key="d0">329383</data>
    </edge>
    <edge source="EGY" target="TZA">
      <data key="d0">217448</data>
    </edge>
    <edge source="EGY" target="USA">
      <data key="d0">1551260</data>
    </edge>
    <edge source="EGY" target="BFA">
      <data key="d0">1046498</data>
    </edge>
    <edge source="EGY" target="URY">
      <data key="d0">13152</data>
    </edge>
    <edge source="GBR" target="ALB">
      <data key="d0">467030</data>
    </edge>
    <edge source="GBR" target="DZA">
      <data key="d0">3520426</data>
    </edge>
    <edge source="GBR" target="AZE">
      <data key="d0">364409</data>
    </edge>
    <edge source="GBR" target="ARG">
      <data key="d0">1414560</data>
    </edge>
    <edge source="GBR" target="AUS">
      <data key="d0">59601119</data>
    </edge>
    <edge source="GBR" target="AUT">
      <data key="d0">24172179</data>
    </edge>
    <edge source="GBR" target="ARM">
      <data key="d0">35606</data>
    </edge>
    <edge source="GBR" target="BEL">
      <data key="d0">52501938</data>
    </edge>
    <edge source="GBR" target="BOL">
      <data key="d0">64905</data>
    </edge>
    <edge source="GBR" target="BWA">
      <data key="d0">41732</data>
    </edge>
    <edge source="GBR" target="BRA">
      <data key="d0">13710218</data>
    </edge>
    <edge source="GBR" target="BGR">
      <data key="d0">4690679</data>
    </edge>
    <edge source="GBR" target="BLR">
      <data key="d0">134646</data>
    </edge>
    <edge source="GBR" target="KHM">
      <data key="d0">406133</data>
    </edge>
    <edge source="GBR" target="CAN">
      <data key="d0">25067356</data>
    </edge>
    <edge source="GBR" target="LKA">
      <data key="d0">3384846</data>
    </edge>
    <edge source="GBR" target="CHL">
      <data key="d0">1613284</data>
    </edge>
    <edge source="GBR" target="CHN">
      <data key="d0">55507945</data>
    </edge>
    <edge source="GBR" target="COL">
      <data key="d0">2141662</data>
    </edge>
    <edge source="GBR" target="CRI">
      <data key="d0">70349</data>
    </edge>
    <edge source="GBR" target="HRV">
      <data key="d0">6375641</data>
    </edge>
    <edge source="GBR" target="CZE">
      <data key="d0">18469024</data>
    </edge>
    <edge source="GBR" target="DNK">
      <data key="d0">37250867</data>
    </edge>
    <edge source="GBR" target="ECU">
      <data key="d0">1090728</data>
    </edge>
    <edge source="GBR" target="SLV">
      <data key="d0">225395</data>
    </edge>
    <edge source="GBR" target="ETH">
      <data key="d0">155093</data>
    </edge>
    <edge source="GBR" target="EST">
      <data key="d0">4121060</data>
    </edge>
    <edge source="GBR" target="FIN">
      <data key="d0">17045257</data>
    </edge>
    <edge source="GBR" target="FRA">
      <data key="d0">177702198</data>
    </edge>
    <edge source="GBR" target="GEO">
      <data key="d0">261146</data>
    </edge>
    <edge source="GBR" target="GMB">
      <data key="d0">862358</data>
    </edge>
    <edge source="GBR" target="PSE">
      <data key="d0">145266</data>
    </edge>
    <edge source="GBR" target="DEU">
      <data key="d0">338557986</data>
    </edge>
    <edge source="GBR" target="GHA">
      <data key="d0">3278672</data>
    </edge>
    <edge source="GBR" target="GRC">
      <data key="d0">18160649</data>
    </edge>
    <edge source="GBR" target="GTM">
      <data key="d0">654319</data>
    </edge>
    <edge source="GBR" target="HND">
      <data key="d0">50519</data>
    </edge>
    <edge source="GBR" target="HKG">
      <data key="d0">20611191</data>
    </edge>
    <edge source="GBR" target="HUN">
      <data key="d0">13556816</data>
    </edge>
    <edge source="GBR" target="IDN">
      <data key="d0">6979108</data>
    </edge>
    <edge source="GBR" target="IRL">
      <data key="d0">415528105</data>
    </edge>
    <edge source="GBR" target="ISR">
      <data key="d0">7514145</data>
    </edge>
    <edge source="GBR" target="ITA">
      <data key="d0">57506100</data>
    </edge>
    <edge source="GBR" target="CIV">
      <data key="d0">2445370</data>
    </edge>
    <edge source="GBR" target="JAM">
      <data key="d0">765437</data>
    </edge>
    <edge source="GBR" target="JPN">
      <data key="d0">9659511</data>
    </edge>
    <edge source="GBR" target="KAZ">
      <data key="d0">435906</data>
    </edge>
    <edge source="GBR" target="JOR">
      <data key="d0">9651154</data>
    </edge>
    <edge source="GBR" target="KOR">
      <data key="d0">10683681</data>
    </edge>
    <edge source="GBR" target="KGZ">
      <data key="d0">15429</data>
    </edge>
    <edge source="GBR" target="LBN">
      <data key="d0">4901091</data>
    </edge>
    <edge source="GBR" target="LVA">
      <data key="d0">5244783</data>
    </edge>
    <edge source="GBR" target="LTU">
      <data key="d0">5639099</data>
    </edge>
    <edge source="GBR" target="MDG">
      <data key="d0">91503</data>
    </edge>
    <edge source="GBR" target="MYS">
      <data key="d0">19388045</data>
    </edge>
    <edge source="GBR" target="MUS">
      <data key="d0">1354520</data>
    </edge>
    <edge source="GBR" target="MEX">
      <data key="d0">3384122</data>
    </edge>
    <edge source="GBR" target="MDA">
      <data key="d0">141019</data>
    </edge>
    <edge source="GBR" target="MAR">
      <data key="d0">1851938</data>
    </edge>
    <edge source="GBR" target="MOZ">
      <data key="d0">145680</data>
    </edge>
    <edge source="GBR" target="OMN">
      <data key="d0">5961000</data>
    </edge>
    <edge source="GBR" target="NLD">
      <data key="d0">208917268</data>
    </edge>
    <edge source="GBR" target="NZL">
      <data key="d0">8770039</data>
    </edge>
    <edge source="GBR" target="NOR">
      <data key="d0">28571929</data>
    </edge>
    <edge source="GBR" target="PAK">
      <data key="d0">3558950</data>
    </edge>
    <edge source="GBR" target="PAN">
      <data key="d0">1110380</data>
    </edge>
    <edge source="GBR" target="PRY">
      <data key="d0">39024</data>
    </edge>
    <edge source="GBR" target="PER">
      <data key="d0">3558286</data>
    </edge>
    <edge source="GBR" target="PHL">
      <data key="d0">3047142</data>
    </edge>
    <edge source="GBR" target="POL">
      <data key="d0">49979319</data>
    </edge>
    <edge source="GBR" target="PRT">
      <data key="d0">24625536</data>
    </edge>
    <edge source="GBR" target="ROU">
      <data key="d0">9302118</data>
    </edge>
    <edge source="GBR" target="RUS">
      <data key="d0">22547564</data>
    </edge>
    <edge source="GBR" target="SAU">
      <data key="d0">58032320</data>
    </edge>
    <edge source="GBR" target="SEN">
      <data key="d0">444451</data>
    </edge>
    <edge source="GBR" target="SRB">
      <data key="d0">1875231</data>
    </edge>
    <edge source="GBR" target="IND">
      <data key="d0">5237656</data>
    </edge>
    <edge source="GBR" target="SGP">
      <data key="d0">8659256</data>
    </edge>
    <edge source="GBR" target="SVK">
      <data key="d0">6246502</data>
    </edge>
    <edge source="GBR" target="VNM">
      <data key="d0">1939280</data>
    </edge>
    <edge source="GBR" target="SVN">
      <data key="d0">6839040</data>
    </edge>
    <edge source="GBR" target="ZAF">
      <data key="d0">25360495</data>
    </edge>
    <edge source="GBR" target="ZWE">
      <data key="d0">21565</data>
    </edge>
    <edge source="GBR" target="ESP">
      <data key="d0">79258499</data>
    </edge>
    <edge source="GBR" target="SWE">
      <data key="d0">53304837</data>
    </edge>
    <edge source="GBR" target="CHE">
      <data key="d0">24520811</data>
    </edge>
    <edge source="GBR" target="THA">
      <data key="d0">18220089</data>
    </edge>
    <edge source="GBR" target="ARE">
      <data key="d0">40951885</data>
    </edge>
    <edge source="GBR" target="TUN">
      <data key="d0">846366</data>
    </edge>
    <edge source="GBR" target="TUR">
      <data key="d0">23530115</data>
    </edge>
    <edge source="GBR" target="UGA">
      <data key="d0">416751</data>
    </edge>
    <edge source="GBR" target="UKR">
      <data key="d0">3086435</data>
    </edge>
    <edge source="GBR" target="MKD">
      <data key="d0">366065</data>
    </edge>
    <edge source="GBR" target="EGY">
      <data key="d0">7921746</data>
    </edge>
    <edge source="GBR" target="TZA">
      <data key="d0">2286413</data>
    </edge>
    <edge source="GBR" target="USA">
      <data key="d0">128800580</data>
    </edge>
    <edge source="GBR" target="URY">
      <data key="d0">201239</data>
    </edge>
    <edge source="BFA" target="CMR">
      <data key="d0">82100</data>
    </edge>
    <edge source="BFA" target="CIV">
      <data key="d0">35363</data>
    </edge>
    <edge source="BFA" target="NER">
      <data key="d0">42518</data>
    </edge>
    <edge source="URY" target="ARG">
      <data key="d0">21252552</data>
    </edge>
    <edge source="URY" target="AUS">
      <data key="d0">11718</data>
    </edge>
    <edge source="URY" target="BOL">
      <data key="d0">696258</data>
    </edge>
    <edge source="URY" target="BRA">
      <data key="d0">61418320</data>
    </edge>
    <edge source="URY" target="CHL">
      <data key="d0">3520179</data>
    </edge>
    <edge source="URY" target="CHN">
      <data key="d0">40942</data>
    </edge>
    <edge source="URY" target="CRI">
      <data key="d0">44861</data>
    </edge>
    <edge source="URY" target="ECU">
      <data key="d0">11316</data>
    </edge>
    <edge source="URY" target="DEU">
      <data key="d0">12960</data>
    </edge>
    <edge source="URY" target="HKG">
      <data key="d0">18720</data>
    </edge>
    <edge source="URY" target="MEX">
      <data key="d0">79687</data>
    </edge>
    <edge source="URY" target="NZL">
      <data key="d0">22619</data>
    </edge>
    <edge source="URY" target="PRY">
      <data key="d0">950191</data>
    </edge>
    <edge source="URY" target="PER">
      <data key="d0">1093586</data>
    </edge>
    <edge source="URY" target="RUS">
      <data key="d0">888513</data>
    </edge>
    <edge source="URY" target="SWE">
      <data key="d0">162987</data>
    </edge>
    <edge source="URY" target="USA">
      <data key="d0">406036</data>
    </edge>
    <edge source="AUT" target="ALB">
      <data key="d0">770091</data>
    </edge>
    <edge source="AUT" target="DZA">
      <data key="d0">4007456</data>
    </edge>
    <edge source="AUT" target="AZE">
      <data key="d0">2238977</data>
    </edge>
    <edge source="AUT" target="AUS">
      <data key="d0">815548</data>
    </edge>
    <edge source="AUT" target="ARM">
      <data key="d0">805601</data>
    </edge>
    <edge source="AUT" target="BEL">
      <data key="d0">4059524</data>
    </edge>
    <edge source="AUT" target="BOL">
      <data key="d0">190353</data>
    </edge>
    <edge source="AUT" target="BRA">
      <data key="d0">145861</data>
    </edge>
    <edge source="AUT" target="BGR">
      <data key="d0">10873363</data>
    </edge>
    <edge source="AUT" target="BLR">
      <data key="d0">2806287</data>
    </edge>
    <edge source="AUT" target="CMR">
      <data key="d0">67515</data>
    </edge>
    <edge source="AUT" target="CAN">
      <data key="d0">1069707</data>
    </edge>
    <edge source="AUT" target="LKA">
      <data key="d0">10606</data>
    </edge>
    <edge source="AUT" target="CHL">
      <data key="d0">167614</data>
    </edge>
    <edge source="AUT" target="CHN">
      <data key="d0">16174943</data>
    </edge>
    <edge source="AUT" target="COL">
      <data key="d0">51879</data>
    </edge>
    <edge source="AUT" target="CRI">
      <data key="d0">85212</data>
    </edge>
    <edge source="AUT" target="HRV">
      <data key="d0">17754609</data>
    </edge>
    <edge source="AUT" target="CZE">
      <data key="d0">31341481</data>
    </edge>
    <edge source="AUT" target="DNK">
      <data key="d0">8184967</data>
    </edge>
    <edge source="AUT" target="ECU">
      <data key="d0">69280</data>
    </edge>
    <edge source="AUT" target="EST">
      <data key="d0">3344610</data>
    </edge>
    <edge source="AUT" target="FIN">
      <data key="d0">3345843</data>
    </edge>
    <edge source="AUT" target="FRA">
      <data key="d0">23621407</data>
    </edge>
    <edge source="AUT" target="GEO">
      <data key="d0">3012399</data>
    </edge>
    <edge source="AUT" target="DEU">
      <data key="d0">388450800</data>
    </edge>
    <edge source="AUT" target="GHA">
      <data key="d0">54705</data>
    </edge>
    <edge source="AUT" target="GRC">
      <data key="d0">2443273</data>
    </edge>
    <edge source="AUT" target="HKG">
      <data key="d0">5657044</data>
    </edge>
    <edge source="AUT" target="HUN">
      <data key="d0">29659320</data>
    </edge>
    <edge source="AUT" target="IDN">
      <data key="d0">77156</data>
    </edge>
    <edge source="AUT" target="IRL">
      <data key="d0">196974</data>
    </edge>
    <edge source="AUT" target="ISR">
      <data key="d0">301968</data>
    </edge>
    <edge source="AUT" target="ITA">
      <data key="d0">48263196</data>
    </edge>
    <edge source="AUT" target="CIV">
      <data key="d0">17100</data>
    </edge>
    <edge source="AUT" target="JAM">
      <data key="d0">32701</data>
    </edge>
    <edge source="AUT" target="JPN">
      <data key="d0">376616</data>
    </edge>
    <edge source="AUT" target="KAZ">
      <data key="d0">3620961</data>
    </edge>
    <edge source="AUT" target="JOR">
      <data key="d0">1551102</data>
    </edge>
    <edge source="AUT" target="KOR">
      <data key="d0">2505510</data>
    </edge>
    <edge source="AUT" target="KGZ">
      <data key="d0">191033</data>
    </edge>
    <edge source="AUT" target="LBN">
      <data key="d0">947120</data>
    </edge>
    <edge source="AUT" target="LVA">
      <data key="d0">1818615</data>
    </edge>
    <edge source="AUT" target="LTU">
      <data key="d0">2786837</data>
    </edge>
    <edge source="AUT" target="MYS">
      <data key="d0">449136</data>
    </edge>
    <edge source="AUT" target="MEX">
      <data key="d0">180648</data>
    </edge>
    <edge source="AUT" target="MDA">
      <data key="d0">1755332</data>
    </edge>
    <edge source="AUT" target="MAR">
      <data key="d0">359516</data>
    </edge>
    <edge source="AUT" target="OMN">
      <data key="d0">255147</data>
    </edge>
    <edge source="AUT" target="NLD">
      <data key="d0">23500840</data>
    </edge>
    <edge source="AUT" target="NOR">
      <data key="d0">3048103</data>
    </edge>
    <edge source="AUT" target="PAK">
      <data key="d0">104406</data>
    </edge>
    <edge source="AUT" target="PAN">
      <data key="d0">128637</data>
    </edge>
    <edge source="AUT" target="PRY">
      <data key="d0">110006</data>
    </edge>
    <edge source="AUT" target="PER">
      <data key="d0">52000</data>
    </edge>
    <edge source="AUT" target="PHL">
      <data key="d0">2761936</data>
    </edge>
    <edge source="AUT" target="POL">
      <data key="d0">50448701</data>
    </edge>
    <edge source="AUT" target="PRT">
      <data key="d0">4121217</data>
    </edge>
    <edge source="AUT" target="ROU">
      <data key="d0">18478824</data>
    </edge>
    <edge source="AUT" target="RUS">
      <data key="d0">56814960</data>
    </edge>
    <edge source="AUT" target="SAU">
      <data key="d0">1910039</data>
    </edge>
    <edge source="AUT" target="SEN">
      <data key="d0">11366</data>
    </edge>
    <edge source="AUT" target="SRB">
      <data key="d0">19752216</data>
    </edge>
    <edge source="AUT" target="IND">
      <data key="d0">32677</data>
    </edge>
    <edge source="AUT" target="SGP">
      <data key="d0">913404</data>
    </edge>
    <edge source="AUT" target="SVK">
      <data key="d0">12855550</data>
    </edge>
    <edge source="AUT" target="VNM">
      <data key="d0">8460536</data>
    </edge>
    <edge source="AUT" target="SVN">
      <data key="d0">15891834</data>
    </edge>
    <edge source="AUT" target="ZAF">
      <data key="d0">819905</data>
    </edge>
    <edge source="AUT" target="ESP">
      <data key="d0">5313824</data>
    </edge>
    <edge source="AUT" target="SWE">
      <data key="d0">11711775</data>
    </edge>
    <edge source="AUT" target="CHE">
      <data key="d0">66169328</data>
    </edge>
    <edge source="AUT" target="THA">
      <data key="d0">191244</data>
    </edge>
    <edge source="AUT" target="ARE">
      <data key="d0">2484248</data>
    </edge>
    <edge source="AUT" target="TUN">
      <data key="d0">2499942</data>
    </edge>
    <edge source="AUT" target="TUR">
      <data key="d0">5718663</data>
    </edge>
    <edge source="AUT" target="UKR">
      <data key="d0">12184508</data>
    </edge>
    <edge source="AUT" target="MKD">
      <data key="d0">4966150</data>
    </edge>
    <edge source="AUT" target="EGY">
      <data key="d0">247366</data>
    </edge>
    <edge source="AUT" target="GBR">
      <data key="d0">19336949</data>
    </edge>
    <edge source="AUT" target="USA">
      <data key="d0">4550374</data>
    </edge>
    <edge source="BEL" target="ALB">
      <data key="d0">377910</data>
    </edge>
    <edge source="BEL" target="DZA">
      <data key="d0">9043197</data>
    </edge>
    <edge source="BEL" target="AZE">
      <data key="d0">110945</data>
    </edge>
    <edge source="BEL" target="ARG">
      <data key="d0">369115</data>
    </edge>
    <edge source="BEL" target="AUS">
      <data key="d0">7011776</data>
    </edge>
    <edge source="BEL" target="AUT">
      <data key="d0">22902960</data>
    </edge>
    <edge source="BEL" target="ARM">
      <data key="d0">949993</data>
    </edge>
    <edge source="BEL" target="BRA">
      <data key="d0">9672272</data>
    </edge>
    <edge source="BEL" target="BGR">
      <data key="d0">4492400</data>
    </edge>
    <edge source="BEL" target="BDI">
      <data key="d0">653892</data>
    </edge>
    <edge source="BEL" target="BLR">
      <data key="d0">257767</data>
    </edge>
    <edge source="BEL" target="KHM">
      <data key="d0">29196</data>
    </edge>
    <edge source="BEL" target="CMR">
      <data key="d0">6182321</data>
    </edge>
    <edge source="BEL" target="CAN">
      <data key="d0">12152932</data>
    </edge>
    <edge source="BEL" target="CAF">
      <data key="d0">427323</data>
    </edge>
    <edge source="BEL" target="LKA">
      <data key="d0">1709642</data>
    </edge>
    <edge source="BEL" target="CHL">
      <data key="d0">7596586</data>
    </edge>
    <edge source="BEL" target="CHN">
      <data key="d0">10879923</data>
    </edge>
    <edge source="BEL" target="COL">
      <data key="d0">2941684</data>
    </edge>
    <edge source="BEL" target="CRI">
      <data key="d0">1147770</data>
    </edge>
    <edge source="BEL" target="HRV">
      <data key="d0">3007094</data>
    </edge>
    <edge source="BEL" target="CZE">
      <data key="d0">14009375</data>
    </edge>
    <edge source="BEL" target="BEN">
      <data key="d0">913632</data>
    </edge>
    <edge source="BEL" target="DNK">
      <data key="d0">21249698</data>
    </edge>
    <edge source="BEL" target="ECU">
      <data key="d0">2093068</data>
    </edge>
    <edge source="BEL" target="SLV">
      <data key="d0">303932</data>
    </edge>
    <edge source="BEL" target="ETH">
      <data key="d0">21504818</data>
    </edge>
    <edge source="BEL" target="EST">
      <data key="d0">1876696</data>
    </edge>
    <edge source="BEL" target="FIN">
      <data key="d0">30990848</data>
    </edge>
    <edge source="BEL" target="FRA">
      <data key="d0">595339163</data>
    </edge>
    <edge source="BEL" target="GEO">
      <data key="d0">1207127</data>
    </edge>
    <edge source="BEL" target="GMB">
      <data key="d0">948464</data>
    </edge>
    <edge source="BEL" target="DEU">
      <data key="d0">283553209</data>
    </edge>
    <edge source="BEL" target="GHA">
      <data key="d0">811801</data>
    </edge>
    <edge source="BEL" target="GRC">
      <data key="d0">20758380</data>
    </edge>
    <edge source="BEL" target="GTM">
      <data key="d0">1070775</data>
    </edge>
    <edge source="BEL" target="HND">
      <data key="d0">777762</data>
    </edge>
    <edge source="BEL" target="HKG">
      <data key="d0">3642648</data>
    </edge>
    <edge source="BEL" target="HUN">
      <data key="d0">34170744</data>
    </edge>
    <edge source="BEL" target="IDN">
      <data key="d0">5395430</data>
    </edge>
    <edge source="BEL" target="IRL">
      <data key="d0">59075287</data>
    </edge>
    <edge source="BEL" target="ISR">
      <data key="d0">6033652</data>
    </edge>
    <edge source="BEL" target="ITA">
      <data key="d0">109955053</data>
    </edge>
    <edge source="BEL" target="CIV">
      <data key="d0">653739</data>
    </edge>
    <edge source="BEL" target="JAM">
      <data key="d0">20960572</data>
    </edge>
    <edge source="BEL" target="JPN">
      <data key="d0">24913939</data>
    </edge>
    <edge source="BEL" target="KAZ">
      <data key="d0">744294</data>
    </edge>
    <edge source="BEL" target="JOR">
      <data key="d0">2127867</data>
    </edge>
    <edge source="BEL" target="KOR">
      <data key="d0">9635441</data>
    </edge>
    <edge source="BEL" target="LBN">
      <data key="d0">4948448</data>
    </edge>
    <edge source="BEL" target="LVA">
      <data key="d0">1454094</data>
    </edge>
    <edge source="BEL" target="LTU">
      <data key="d0">1439361</data>
    </edge>
    <edge source="BEL" target="MDG">
      <data key="d0">187492</data>
    </edge>
    <edge source="BEL" target="MWI">
      <data key="d0">1068481</data>
    </edge>
    <edge source="BEL" target="MYS">
      <data key="d0">3981104</data>
    </edge>
    <edge source="BEL" target="MRT">
      <data key="d0">1738974</data>
    </edge>
    <edge source="BEL" target="MUS">
      <data key="d0">409591</data>
    </edge>
    <edge source="BEL" target="MEX">
      <data key="d0">6387717</data>
    </edge>
    <edge source="BEL" target="MDA">
      <data key="d0">574649</data>
    </edge>
    <edge source="BEL" target="MAR">
      <data key="d0">5112475</data>
    </edge>
    <edge source="BEL" target="MOZ">
      <data key="d0">1437260</data>
    </edge>
    <edge source="BEL" target="OMN">
      <data key="d0">1233218</data>
    </edge>
    <edge source="BEL" target="NAM">
      <data key="d0">114919</data>
    </edge>
    <edge source="BEL" target="NLD">
      <data key="d0">516856784</data>
    </edge>
    <edge source="BEL" target="NZL">
      <data key="d0">738157</data>
    </edge>
    <edge source="BEL" target="NIC">
      <data key="d0">6844031</data>
    </edge>
    <edge source="BEL" target="NER">
      <data key="d0">4881493</data>
    </edge>
    <edge source="BEL" target="NOR">
      <data key="d0">12925176</data>
    </edge>
    <edge source="BEL" target="PAK">
      <data key="d0">480991</data>
    </edge>
    <edge source="BEL" target="PAN">
      <data key="d0">114032</data>
    </edge>
    <edge source="BEL" target="PER">
      <data key="d0">877237</data>
    </edge>
    <edge source="BEL" target="PHL">
      <data key="d0">1791209</data>
    </edge>
    <edge source="BEL" target="POL">
      <data key="d0">53700314</data>
    </edge>
    <edge source="BEL" target="PRT">
      <data key="d0">25780813</data>
    </edge>
    <edge source="BEL" target="ROU">
      <data key="d0">14977390</data>
    </edge>
    <edge source="BEL" target="RUS">
      <data key="d0">21680521</data>
    </edge>
    <edge source="BEL" target="SAU">
      <data key="d0">21070414</data>
    </edge>
    <edge source="BEL" target="SEN">
      <data key="d0">3272212</data>
    </edge>
    <edge source="BEL" target="SRB">
      <data key="d0">2432646</data>
    </edge>
    <edge source="BEL" target="IND">
      <data key="d0">2321709</data>
    </edge>
    <edge source="BEL" target="SGP">
      <data key="d0">1910807</data>
    </edge>
    <edge source="BEL" target="SVK">
      <data key="d0">2981441</data>
    </edge>
    <edge source="BEL" target="VNM">
      <data key="d0">2917129</data>
    </edge>
    <edge source="BEL" target="SVN">
      <data key="d0">2163838</data>
    </edge>
    <edge source="BEL" target="ZAF">
      <data key="d0">7166987</data>
    </edge>
    <edge source="BEL" target="ZWE">
      <data key="d0">379340</data>
    </edge>
    <edge source="BEL" target="ESP">
      <data key="d0">102937034</data>
    </edge>
    <edge source="BEL" target="SWE">
      <data key="d0">39848179</data>
    </edge>
    <edge source="BEL" target="CHE">
      <data key="d0">17358562</data>
    </edge>
    <edge source="BEL" target="THA">
      <data key="d0">3094517</data>
    </edge>
    <edge source="BEL" target="TGO">
      <data key="d0">4669525</data>
    </edge>
    <edge source="BEL" target="ARE">
      <data key="d0">11537589</data>
    </edge>
    <edge source="BEL" target="TUN">
      <data key="d0">81956</data>
    </edge>
    <edge source="BEL" target="TUR">
      <data key="d0">9193380</data>
    </edge>
    <edge source="BEL" target="UGA">
      <data key="d0">291983</data>
    </edge>
    <edge source="BEL" target="UKR">
      <data key="d0">5042426</data>
    </edge>
    <edge source="BEL" target="MKD">
      <data key="d0">177366</data>
    </edge>
    <edge source="BEL" target="EGY">
      <data key="d0">24448678</data>
    </edge>
    <edge source="BEL" target="GBR">
      <data key="d0">236743994</data>
    </edge>
    <edge source="BEL" target="TZA">
      <data key="d0">577030</data>
    </edge>
    <edge source="BEL" target="USA">
      <data key="d0">27718031</data>
    </edge>
    <edge source="BEL" target="BFA">
      <data key="d0">1720753</data>
    </edge>
    <edge source="BEL" target="URY">
      <data key="d0">405563</data>
    </edge>
    <edge source="KHM" target="BEL">
      <data key="d0">124020</data>
    </edge>
    <edge source="KHM" target="CAN">
      <data key="d0">21580</data>
    </edge>
    <edge source="KHM" target="LKA">
      <data key="d0">13079</data>
    </edge>
    <edge source="KHM" target="CZE">
      <data key="d0">219145</data>
    </edge>
    <edge source="KHM" target="FRA">
      <data key="d0">108555</data>
    </edge>
    <edge source="KHM" target="DEU">
      <data key="d0">91182</data>
    </edge>
    <edge source="KHM" target="IRL">
      <data key="d0">46796</data>
    </edge>
    <edge source="KHM" target="ITA">
      <data key="d0">201568</data>
    </edge>
    <edge source="KHM" target="JPN">
      <data key="d0">80285</data>
    </edge>
    <edge source="KHM" target="KOR">
      <data key="d0">25458</data>
    </edge>
    <edge source="KHM" target="MYS">
      <data key="d0">36980</data>
    </edge>
    <edge source="KHM" target="NLD">
      <data key="d0">22037</data>
    </edge>
    <edge source="KHM" target="PRT">
      <data key="d0">147221</data>
    </edge>
    <edge source="KHM" target="ROU">
      <data key="d0">68362</data>
    </edge>
    <edge source="KHM" target="VNM">
      <data key="d0">25701</data>
    </edge>
    <edge source="KHM" target="ESP">
      <data key="d0">112668</data>
    </edge>
    <edge source="KHM" target="GBR">
      <data key="d0">374176</data>
    </edge>
    <edge source="KHM" target="USA">
      <data key="d0">80774</data>
    </edge>
    <edge source="LKA" target="ALB">
      <data key="d0">15547</data>
    </edge>
    <edge source="LKA" target="AUS">
      <data key="d0">4410457</data>
    </edge>
    <edge source="LKA" target="AUT">
      <data key="d0">113441</data>
    </edge>
    <edge source="LKA" target="BEL">
      <data key="d0">120754</data>
    </edge>
    <edge source="LKA" target="BGR">
      <data key="d0">30943</data>
    </edge>
    <edge source="LKA" target="CAN">
      <data key="d0">897727</data>
    </edge>
    <edge source="LKA" target="CHL">
      <data key="d0">273812</data>
    </edge>
    <edge source="LKA" target="CHN">
      <data key="d0">3405754</data>
    </edge>
    <edge source="LKA" target="HRV">
      <data key="d0">100598</data>
    </edge>
    <edge source="LKA" target="CZE">
      <data key="d0">207608</data>
    </edge>
    <edge source="LKA" target="DNK">
      <data key="d0">326059</data>
    </edge>
    <edge source="LKA" target="FIN">
      <data key="d0">108847</data>
    </edge>
    <edge source="LKA" target="FRA">
      <data key="d0">9620960</data>
    </edge>
    <edge source="LKA" target="DEU">
      <data key="d0">8500259</data>
    </edge>
    <edge source="LKA" target="GRC">
      <data key="d0">793428</data>
    </edge>
    <edge source="LKA" target="GTM">
      <data key="d0">21659</data>
    </edge>
    <edge source="LKA" target="HKG">
      <data key="d0">26050270</data>
    </edge>
    <edge source="LKA" target="HUN">
      <data key="d0">31766</data>
    </edge>
    <edge source="LKA" target="IDN">
      <data key="d0">141893</data>
    </edge>
    <edge source="LKA" target="IRL">
      <data key="d0">74918</data>
    </edge>
    <edge source="LKA" target="ISR">
      <data key="d0">440278</data>
    </edge>
    <edge source="LKA" target="ITA">
      <data key="d0">552682</data>
    </edge>
    <edge source="LKA" target="JPN">
      <data key="d0">756587</data>
    </edge>
    <edge source="LKA" target="JOR">
      <data key="d0">581532</data>
    </edge>
    <edge source="LKA" target="KOR">
      <data key="d0">305881</data>
    </edge>
    <edge source="LKA" target="LBN">
      <data key="d0">94347</data>
    </edge>
    <edge source="LKA" target="LVA">
      <data key="d0">27419</data>
    </edge>
    <edge source="LKA" target="LTU">
      <data key="d0">58050</data>
    </edge>
    <edge source="LKA" target="MYS">
      <data key="d0">2997368</data>
    </edge>
    <edge source="LKA" target="MUS">
      <data key="d0">22327</data>
    </edge>
    <edge source="LKA" target="MEX">
      <data key="d0">54612</data>
    </edge>
    <edge source="LKA" target="OMN">
      <data key="d0">1051194</data>
    </edge>
    <edge source="LKA" target="NLD">
      <data key="d0">4338160</data>
    </edge>
    <edge source="LKA" target="NZL">
      <data key="d0">531000</data>
    </edge>
    <edge source="LKA" target="NOR">
      <data key="d0">33817</data>
    </edge>
    <edge source="LKA" target="PAK">
      <data key="d0">377412</data>
    </edge>
    <edge source="LKA" target="PHL">
      <data key="d0">110923</data>
    </edge>
    <edge source="LKA" target="POL">
      <data key="d0">134058</data>
    </edge>
    <edge source="LKA" target="RUS">
      <data key="d0">54795</data>
    </edge>
    <edge source="LKA" target="SAU">
      <data key="d0">10734998</data>
    </edge>
    <edge source="LKA" target="IND">
      <data key="d0">1593596</data>
    </edge>
    <edge source="LKA" target="SGP">
      <data key="d0">689883</data>
    </edge>
    <edge source="LKA" target="VNM">
      <data key="d0">134065</data>
    </edge>
    <edge source="LKA" target="ZAF">
      <data key="d0">124497</data>
    </edge>
    <edge source="LKA" target="ESP">
      <data key="d0">109919</data>
    </edge>
    <edge source="LKA" target="SWE">
      <data key="d0">901763</data>
    </edge>
    <edge source="LKA" target="CHE">
      <data key="d0">2164913</data>
    </edge>
    <edge source="LKA" target="THA">
      <data key="d0">99416</data>
    </edge>
    <edge source="LKA" target="ARE">
      <data key="d0">42591535</data>
    </edge>
    <edge source="LKA" target="TUR">
      <data key="d0">3885510</data>
    </edge>
    <edge source="LKA" target="UKR">
      <data key="d0">160642</data>
    </edge>
    <edge source="LKA" target="EGY">
      <data key="d0">12942</data>
    </edge>
    <edge source="LKA" target="GBR">
      <data key="d0">5244468</data>
    </edge>
    <edge source="LKA" target="USA">
      <data key="d0">5111260</data>
    </edge>
    <edge source="DNK" target="ALB">
      <data key="d0">304008</data>
    </edge>
    <edge source="DNK" target="DZA">
      <data key="d0">975676</data>
    </edge>
    <edge source="DNK" target="AZE">
      <data key="d0">1441598</data>
    </edge>
    <edge source="DNK" target="ARG">
      <data key="d0">6016359</data>
    </edge>
    <edge source="DNK" target="AUS">
      <data key="d0">30211473</data>
    </edge>
    <edge source="DNK" target="AUT">
      <data key="d0">4497442</data>
    </edge>
    <edge source="DNK" target="ARM">
      <data key="d0">75304</data>
    </edge>
    <edge source="DNK" target="BEL">
      <data key="d0">12774303</data>
    </edge>
    <edge source="DNK" target="BRA">
      <data key="d0">1500714</data>
    </edge>
    <edge source="DNK" target="BGR">
      <data key="d0">1392185</data>
    </edge>
    <edge source="DNK" target="BLR">
      <data key="d0">1418174</data>
    </edge>
    <edge source="DNK" target="KHM">
      <data key="d0">16770</data>
    </edge>
    <edge source="DNK" target="CMR">
      <data key="d0">27711</data>
    </edge>
    <edge source="DNK" target="CAN">
      <data key="d0">2584114</data>
    </edge>
    <edge source="DNK" target="LKA">
      <data key="d0">2472239</data>
    </edge>
    <edge source="DNK" target="CHL">
      <data key="d0">2258913</data>
    </edge>
    <edge source="DNK" target="CHN">
      <data key="d0">147806023</data>
    </edge>
    <edge source="DNK" target="COL">
      <data key="d0">605427</data>
    </edge>
    <edge source="DNK" target="CRI">
      <data key="d0">2284069</data>
    </edge>
    <edge source="DNK" target="HRV">
      <data key="d0">1648506</data>
    </edge>
    <edge source="DNK" target="CZE">
      <data key="d0">4467796</data>
    </edge>
    <edge source="DNK" target="ECU">
      <data key="d0">619522</data>
    </edge>
    <edge source="DNK" target="SLV">
      <data key="d0">779329</data>
    </edge>
    <edge source="DNK" target="ETH">
      <data key="d0">172480</data>
    </edge>
    <edge source="DNK" target="EST">
      <data key="d0">8442960</data>
    </edge>
    <edge source="DNK" target="FIN">
      <data key="d0">28815869</data>
    </edge>
    <edge source="DNK" target="FRA">
      <data key="d0">32154458</data>
    </edge>
    <edge source="DNK" target="GEO">
      <data key="d0">300028</data>
    </edge>
    <edge source="DNK" target="GMB">
      <data key="d0">94691</data>
    </edge>
    <edge source="DNK" target="PSE">
      <data key="d0">3257946</data>
    </edge>
    <edge source="DNK" target="DEU">
      <data key="d0">93122759</data>
    </edge>
    <edge source="DNK" target="GHA">
      <data key="d0">1368540</data>
    </edge>
    <edge source="DNK" target="GRC">
      <data key="d0">45463132</data>
    </edge>
    <edge source="DNK" target="GTM">
      <data key="d0">1821291</data>
    </edge>
    <edge source="DNK" target="HKG">
      <data key="d0">3795999</data>
    </edge>
    <edge source="DNK" target="HUN">
      <data key="d0">5091178</data>
    </edge>
    <edge source="DNK" target="IDN">
      <data key="d0">4256786</data>
    </edge>
    <edge source="DNK" target="IRL">
      <data key="d0">9625693</data>
    </edge>
    <edge source="DNK" target="ISR">
      <data key="d0">11366509</data>
    </edge>
    <edge source="DNK" target="ITA">
      <data key="d0">12862404</data>
    </edge>
    <edge source="DNK" target="CIV">
      <data key="d0">1107631</data>
    </edge>
    <edge source="DNK" target="JAM">
      <data key="d0">45645</data>
    </edge>
    <edge source="DNK" target="JPN">
      <data key="d0">8722483</data>
    </edge>
    <edge source="DNK" target="KAZ">
      <data key="d0">469824</data>
    </edge>
    <edge source="DNK" target="JOR">
      <data key="d0">3381409</data>
    </edge>
    <edge source="DNK" target="KOR">
      <data key="d0">2842789</data>
    </edge>
    <edge source="DNK" target="LBN">
      <data key="d0">11694006</data>
    </edge>
    <edge source="DNK" target="LVA">
      <data key="d0">1299117</data>
    </edge>
    <edge source="DNK" target="LTU">
      <data key="d0">3230484</data>
    </edge>
    <edge source="DNK" target="MDG">
      <data key="d0">600808</data>
    </edge>
    <edge source="DNK" target="MYS">
      <data key="d0">22137185</data>
    </edge>
    <edge source="DNK" target="MRT">
      <data key="d0">438321</data>
    </edge>
    <edge source="DNK" target="MUS">
      <data key="d0">1291922</data>
    </edge>
    <edge source="DNK" target="MEX">
      <data key="d0">6479368</data>
    </edge>
    <edge source="DNK" target="MDA">
      <data key="d0">318594</data>
    </edge>
    <edge source="DNK" target="MAR">
      <data key="d0">192438</data>
    </edge>
    <edge source="DNK" target="MOZ">
      <data key="d0">14827</data>
    </edge>
    <edge source="DNK" target="OMN">
      <data key="d0">21692296</data>
    </edge>
    <edge source="DNK" target="NLD">
      <data key="d0">35621695</data>
    </edge>
    <edge source="DNK" target="NZL">
      <data key="d0">2101515</data>
    </edge>
    <edge source="DNK" target="NIC">
      <data key="d0">35621</data>
    </edge>
    <edge source="DNK" target="NER">
      <data key="d0">47288</data>
    </edge>
    <edge source="DNK" target="NOR">
      <data key="d0">38970388</data>
    </edge>
    <edge source="DNK" target="PAK">
      <data key="d0">16652667</data>
    </edge>
    <edge source="DNK" target="PAN">
      <data key="d0">4323111</data>
    </edge>
    <edge source="DNK" target="PER">
      <data key="d0">2263537</data>
    </edge>
    <edge source="DNK" target="PHL">
      <data key="d0">4366812</data>
    </edge>
    <edge source="DNK" target="POL">
      <data key="d0">10337969</data>
    </edge>
    <edge source="DNK" target="PRT">
      <data key="d0">15523215</data>
    </edge>
    <edge source="DNK" target="ROU">
      <data key="d0">12546856</data>
    </edge>
    <edge source="DNK" target="RUS">
      <data key="d0">20636463</data>
    </edge>
    <edge source="DNK" target="SAU">
      <data key="d0">246490841</data>
    </edge>
    <edge source="DNK" target="SEN">
      <data key="d0">1454159</data>
    </edge>
    <edge source="DNK" target="SRB">
      <data key="d0">696257</data>
    </edge>
    <edge source="DNK" target="IND">
      <data key="d0">2930617</data>
    </edge>
    <edge source="DNK" target="SGP">
      <data key="d0">3916369</data>
    </edge>
    <edge source="DNK" target="SVK">
      <data key="d0">2313328</data>
    </edge>
    <edge source="DNK" target="VNM">
      <data key="d0">4857164</data>
    </edge>
    <edge source="DNK" target="SVN">
      <data key="d0">1166362</data>
    </edge>
    <edge source="DNK" target="ZAF">
      <data key="d0">6876496</data>
    </edge>
    <edge source="DNK" target="ZWE">
      <data key="d0">50146</data>
    </edge>
    <edge source="DNK" target="ESP">
      <data key="d0">29902115</data>
    </edge>
    <edge source="DNK" target="SWE">
      <data key="d0">115293121</data>
    </edge>
    <edge source="DNK" target="CHE">
      <data key="d0">7258965</data>
    </edge>
    <edge source="DNK" target="THA">
      <data key="d0">3580816</data>
    </edge>
    <edge source="DNK" target="TGO">
      <data key="d0">155908</data>
    </edge>
    <edge source="DNK" target="ARE">
      <data key="d0">42341212</data>
    </edge>
    <edge source="DNK" target="TUN">
      <data key="d0">268451</data>
    </edge>
    <edge source="DNK" target="TUR">
      <data key="d0">2080131</data>
    </edge>
    <edge source="DNK" target="UGA">
      <data key="d0">255299</data>
    </edge>
    <edge source="DNK" target="UKR">
      <data key="d0">2432575</data>
    </edge>
    <edge source="DNK" target="MKD">
      <data key="d0">1028201</data>
    </edge>
    <edge source="DNK" target="EGY">
      <data key="d0">4811133</data>
    </edge>
    <edge source="DNK" target="GBR">
      <data key="d0">399637735</data>
    </edge>
    <edge source="DNK" target="TZA">
      <data key="d0">98197</data>
    </edge>
    <edge source="DNK" target="USA">
      <data key="d0">95505010</data>
    </edge>
    <edge source="DNK" target="BFA">
      <data key="d0">51769</data>
    </edge>
    <edge source="DNK" target="URY">
      <data key="d0">2008227</data>
    </edge>
    <edge source="FIN" target="AZE">
      <data key="d0">572656</data>
    </edge>
    <edge source="FIN" target="AUT">
      <data key="d0">36900</data>
    </edge>
    <edge source="FIN" target="ARM">
      <data key="d0">62203</data>
    </edge>
    <edge source="FIN" target="BEL">
      <data key="d0">326364</data>
    </edge>
    <edge source="FIN" target="BLR">
      <data key="d0">17519</data>
    </edge>
    <edge source="FIN" target="CAN">
      <data key="d0">12095</data>
    </edge>
    <edge source="FIN" target="CHN">
      <data key="d0">1573654</data>
    </edge>
    <edge source="FIN" target="COL">
      <data key="d0">32103</data>
    </edge>
    <edge source="FIN" target="CZE">
      <data key="d0">394416</data>
    </edge>
    <edge source="FIN" target="DNK">
      <data key="d0">9373456</data>
    </edge>
    <edge source="FIN" target="EST">
      <data key="d0">9785643</data>
    </edge>
    <edge source="FIN" target="FRA">
      <data key="d0">78759</data>
    </edge>
    <edge source="FIN" target="GEO">
      <data key="d0">29101</data>
    </edge>
    <edge source="FIN" target="DEU">
      <data key="d0">2249918</data>
    </edge>
    <edge source="FIN" target="HKG">
      <data key="d0">14830</data>
    </edge>
    <edge source="FIN" target="HUN">
      <data key="d0">128003</data>
    </edge>
    <edge source="FIN" target="ISR">
      <data key="d0">53476</data>
    </edge>
    <edge source="FIN" target="ITA">
      <data key="d0">86480</data>
    </edge>
    <edge source="FIN" target="JPN">
      <data key="d0">29182</data>
    </edge>
    <edge source="FIN" target="KAZ">
      <data key="d0">188352</data>
    </edge>
    <edge source="FIN" target="KOR">
      <data key="d0">186123</data>
    </edge>
    <edge source="FIN" target="LBN">
      <data key="d0">53216</data>
    </edge>
    <edge source="FIN" target="LVA">
      <data key="d0">643580</data>
    </edge>
    <edge source="FIN" target="LTU">
      <data key="d0">492270</data>
    </edge>
    <edge source="FIN" target="MDA">
      <data key="d0">38177</data>
    </edge>
    <edge source="FIN" target="NLD">
      <data key="d0">3951048</data>
    </edge>
    <edge source="FIN" target="NOR">
      <data key="d0">2770281</data>
    </edge>
    <edge source="FIN" target="PHL">
      <data key="d0">34877</data>
    </edge>
    <edge source="FIN" target="POL">
      <data key="d0">751137</data>
    </edge>
    <edge source="FIN" target="PRT">
      <data key="d0">223404</data>
    </edge>
    <edge source="FIN" target="RUS">
      <data key="d0">17371104</data>
    </edge>
    <edge source="FIN" target="SVK">
      <data key="d0">59640</data>
    </edge>
    <edge source="FIN" target="VNM">
      <data key="d0">80229</data>
    </edge>
    <edge source="FIN" target="SVN">
      <data key="d0">14651</data>
    </edge>
    <edge source="FIN" target="ESP">
      <data key="d0">354056</data>
    </edge>
    <edge source="FIN" target="SWE">
      <data key="d0">14365055</data>
    </edge>
    <edge source="FIN" target="CHE">
      <data key="d0">284414</data>
    </edge>
    <edge source="FIN" target="TUR">
      <data key="d0">361756</data>
    </edge>
    <edge source="FIN" target="UKR">
      <data key="d0">399461</data>
    </edge>
    <edge source="FIN" target="GBR">
      <data key="d0">2310565</data>
    </edge>
    <edge source="FIN" target="USA">
      <data key="d0">808311</data>
    </edge>
    <edge source="IRL" target="DZA">
      <data key="d0">51761</data>
    </edge>
    <edge source="IRL" target="AZE">
      <data key="d0">12730</data>
    </edge>
    <edge source="IRL" target="AUS">
      <data key="d0">10480677</data>
    </edge>
    <edge source="IRL" target="AUT">
      <data key="d0">4086199</data>
    </edge>
    <edge source="IRL" target="BEL">
      <data key="d0">8554034</data>
    </edge>
    <edge source="IRL" target="BRA">
      <data key="d0">1412154</data>
    </edge>
    <edge source="IRL" target="BGR">
      <data key="d0">101236</data>
    </edge>
    <edge source="IRL" target="KHM">
      <data key="d0">1948670</data>
    </edge>
    <edge source="IRL" target="CAN">
      <data key="d0">10571889</data>
    </edge>
    <edge source="IRL" target="CAF">
      <data key="d0">25483</data>
    </edge>
    <edge source="IRL" target="CHL">
      <data key="d0">6250455</data>
    </edge>
    <edge source="IRL" target="CHN">
      <data key="d0">563414219</data>
    </edge>
    <edge source="IRL" target="COL">
      <data key="d0">17056754</data>
    </edge>
    <edge source="IRL" target="CRI">
      <data key="d0">4455979</data>
    </edge>
    <edge source="IRL" target="CZE">
      <data key="d0">2728546</data>
    </edge>
    <edge source="IRL" target="BEN">
      <data key="d0">2141474</data>
    </edge>
    <edge source="IRL" target="DNK">
      <data key="d0">3347408</data>
    </edge>
    <edge source="IRL" target="ECU">
      <data key="d0">4259927</data>
    </edge>
    <edge source="IRL" target="SLV">
      <data key="d0">3632249</data>
    </edge>
    <edge source="IRL" target="ETH">
      <data key="d0">618925</data>
    </edge>
    <edge source="IRL" target="EST">
      <data key="d0">40798</data>
    </edge>
    <edge source="IRL" target="FIN">
      <data key="d0">790024</data>
    </edge>
    <edge source="IRL" target="FRA">
      <data key="d0">67114599</data>
    </edge>
    <edge source="IRL" target="GMB">
      <data key="d0">1525174</data>
    </edge>
    <edge source="IRL" target="PSE">
      <data key="d0">9269395</data>
    </edge>
    <edge source="IRL" target="DEU">
      <data key="d0">135644304</data>
    </edge>
    <edge source="IRL" target="GHA">
      <data key="d0">17238856</data>
    </edge>
    <edge source="IRL" target="GRC">
      <data key="d0">1969472</data>
    </edge>
    <edge source="IRL" target="GTM">
      <data key="d0">9903869</data>
    </edge>
    <edge source="IRL" target="HND">
      <data key="d0">86952</data>
    </edge>
    <edge source="IRL" target="HKG">
      <data key="d0">113295493</data>
    </edge>
    <edge source="IRL" target="HUN">
      <data key="d0">1158694</data>
    </edge>
    <edge source="IRL" target="IDN">
      <data key="d0">2073517</data>
    </edge>
    <edge source="IRL" target="ISR">
      <data key="d0">27737409</data>
    </edge>
    <edge source="IRL" target="ITA">
      <data key="d0">9671970</data>
    </edge>
    <edge source="IRL" target="CIV">
      <data key="d0">4962613</data>
    </edge>
    <edge source="IRL" target="JAM">
      <data key="d0">11629</data>
    </edge>
    <edge source="IRL" target="JPN">
      <data key="d0">1308154</data>
    </edge>
    <edge source="IRL" target="KAZ">
      <data key="d0">17349</data>
    </edge>
    <edge source="IRL" target="JOR">
      <data key="d0">23541788</data>
    </edge>
    <edge source="IRL" target="KOR">
      <data key="d0">5400626</data>
    </edge>
    <edge source="IRL" target="LBN">
      <data key="d0">5059468</data>
    </edge>
    <edge source="IRL" target="LVA">
      <data key="d0">37104</data>
    </edge>
    <edge source="IRL" target="LTU">
      <data key="d0">71327</data>
    </edge>
    <edge source="IRL" target="MWI">
      <data key="d0">2152822</data>
    </edge>
    <edge source="IRL" target="MYS">
      <data key="d0">32486245</data>
    </edge>
    <edge source="IRL" target="MRT">
      <data key="d0">688034</data>
    </edge>
    <edge source="IRL" target="MUS">
      <data key="d0">246231</data>
    </edge>
    <edge source="IRL" target="MEX">
      <data key="d0">29864975</data>
    </edge>
    <edge source="IRL" target="MAR">
      <data key="d0">131376</data>
    </edge>
    <edge source="IRL" target="MOZ">
      <data key="d0">91023</data>
    </edge>
    <edge source="IRL" target="OMN">
      <data key="d0">11452049</data>
    </edge>
    <edge source="IRL" target="NLD">
      <data key="d0">183977350</data>
    </edge>
    <edge source="IRL" target="NZL">
      <data key="d0">250785</data>
    </edge>
    <edge source="IRL" target="NER">
      <data key="d0">3013023</data>
    </edge>
    <edge source="IRL" target="NOR">
      <data key="d0">103267</data>
    </edge>
    <edge source="IRL" target="PAK">
      <data key="d0">8725152</data>
    </edge>
    <edge source="IRL" target="PAN">
      <data key="d0">5021228</data>
    </edge>
    <edge source="IRL" target="PER">
      <data key="d0">12237586</data>
    </edge>
    <edge source="IRL" target="PHL">
      <data key="d0">4132693</data>
    </edge>
    <edge source="IRL" target="POL">
      <data key="d0">106690499</data>
    </edge>
    <edge source="IRL" target="PRT">
      <data key="d0">4384818</data>
    </edge>
    <edge source="IRL" target="ROU">
      <data key="d0">1935017</data>
    </edge>
    <edge source="IRL" target="RUS">
      <data key="d0">51885515</data>
    </edge>
    <edge source="IRL" target="SAU">
      <data key="d0">103465641</data>
    </edge>
    <edge source="IRL" target="SEN">
      <data key="d0">48167267</data>
    </edge>
    <edge source="IRL" target="SRB">
      <data key="d0">490491</data>
    </edge>
    <edge source="IRL" target="IND">
      <data key="d0">22194</data>
    </edge>
    <edge source="IRL" target="SGP">
      <data key="d0">10442590</data>
    </edge>
    <edge source="IRL" target="SVK">
      <data key="d0">226412</data>
    </edge>
    <edge source="IRL" target="VNM">
      <data key="d0">42224287</data>
    </edge>
    <edge source="IRL" target="SVN">
      <data key="d0">316769</data>
    </edge>
    <edge source="IRL" target="ZAF">
      <data key="d0">9246349</data>
    </edge>
    <edge source="IRL" target="ZWE">
      <data key="d0">1016569</data>
    </edge>
    <edge source="IRL" target="ESP">
      <data key="d0">18048762</data>
    </edge>
    <edge source="IRL" target="SWE">
      <data key="d0">9329185</data>
    </edge>
    <edge source="IRL" target="CHE">
      <data key="d0">2851326</data>
    </edge>
    <edge source="IRL" target="THA">
      <data key="d0">5773627</data>
    </edge>
    <edge source="IRL" target="TGO">
      <data key="d0">12355630</data>
    </edge>
    <edge source="IRL" target="ARE">
      <data key="d0">33589878</data>
    </edge>
    <edge source="IRL" target="TUN">
      <data key="d0">992400</data>
    </edge>
    <edge source="IRL" target="TUR">
      <data key="d0">12033998</data>
    </edge>
    <edge source="IRL" target="UGA">
      <data key="d0">43761</data>
    </edge>
    <edge source="IRL" target="UKR">
      <data key="d0">1702377</data>
    </edge>
    <edge source="IRL" target="EGY">
      <data key="d0">8220142</data>
    </edge>
    <edge source="IRL" target="GBR">
      <data key="d0">285957850</data>
    </edge>
    <edge source="IRL" target="TZA">
      <data key="d0">2327562</data>
    </edge>
    <edge source="IRL" target="USA">
      <data key="d0">177221482</data>
    </edge>
    <edge source="IRL" target="BFA">
      <data key="d0">5129681</data>
    </edge>
    <edge source="LVA" target="ALB">
      <data key="d0">17095</data>
    </edge>
    <edge source="LVA" target="AZE">
      <data key="d0">529805</data>
    </edge>
    <edge source="LVA" target="AUT">
      <data key="d0">45767</data>
    </edge>
    <edge source="LVA" target="ARM">
      <data key="d0">169680</data>
    </edge>
    <edge source="LVA" target="BGR">
      <data key="d0">360333</data>
    </edge>
    <edge source="LVA" target="BLR">
      <data key="d0">1697820</data>
    </edge>
    <edge source="LVA" target="CAN">
      <data key="d0">90461</data>
    </edge>
    <edge source="LVA" target="CHL">
      <data key="d0">51826</data>
    </edge>
    <edge source="LVA" target="HRV">
      <data key="d0">22118</data>
    </edge>
    <edge source="LVA" target="CZE">
      <data key="d0">1890369</data>
    </edge>
    <edge source="LVA" target="DNK">
      <data key="d0">192763</data>
    </edge>
    <edge source="LVA" target="EST">
      <data key="d0">16186089</data>
    </edge>
    <edge source="LVA" target="FIN">
      <data key="d0">422814</data>
    </edge>
    <edge source="LVA" target="FRA">
      <data key="d0">32314</data>
    </edge>
    <edge source="LVA" target="GEO">
      <data key="d0">120041</data>
    </edge>
    <edge source="LVA" target="DEU">
      <data key="d0">3345627</data>
    </edge>
    <edge source="LVA" target="GRC">
      <data key="d0">89981</data>
    </edge>
    <edge source="LVA" target="HKG">
      <data key="d0">58812</data>
    </edge>
    <edge source="LVA" target="IRL">
      <data key="d0">215993</data>
    </edge>
    <edge source="LVA" target="ISR">
      <data key="d0">106543</data>
    </edge>
    <edge source="LVA" target="ITA">
      <data key="d0">86372</data>
    </edge>
    <edge source="LVA" target="JPN">
      <data key="d0">121611</data>
    </edge>
    <edge source="LVA" target="KAZ">
      <data key="d0">523952</data>
    </edge>
    <edge source="LVA" target="KGZ">
      <data key="d0">15350</data>
    </edge>
    <edge source="LVA" target="LTU">
      <data key="d0">18858396</data>
    </edge>
    <edge source="LVA" target="MDA">
      <data key="d0">261203</data>
    </edge>
    <edge source="LVA" target="NLD">
      <data key="d0">382455</data>
    </edge>
    <edge source="LVA" target="NOR">
      <data key="d0">19472</data>
    </edge>
    <edge source="LVA" target="POL">
      <data key="d0">1357543</data>
    </edge>
    <edge source="LVA" target="PRT">
      <data key="d0">146694</data>
    </edge>
    <edge source="LVA" target="ROU">
      <data key="d0">78827</data>
    </edge>
    <edge source="LVA" target="RUS">
      <data key="d0">4078739</data>
    </edge>
    <edge source="LVA" target="SAU">
      <data key="d0">42942</data>
    </edge>
    <edge source="LVA" target="SRB">
      <data key="d0">21580</data>
    </edge>
    <edge source="LVA" target="SVK">
      <data key="d0">110586</data>
    </edge>
    <edge source="LVA" target="SVN">
      <data key="d0">35298</data>
    </edge>
    <edge source="LVA" target="ESP">
      <data key="d0">603728</data>
    </edge>
    <edge source="LVA" target="SWE">
      <data key="d0">1969481</data>
    </edge>
    <edge source="LVA" target="UKR">
      <data key="d0">2407351</data>
    </edge>
    <edge source="LVA" target="GBR">
      <data key="d0">1879407</data>
    </edge>
    <edge source="LVA" target="USA">
      <data key="d0">22089</data>
    </edge>
    <edge source="MUS" target="AUS">
      <data key="d0">36364</data>
    </edge>
    <edge source="MUS" target="AUT">
      <data key="d0">129351</data>
    </edge>
    <edge source="MUS" target="DNK">
      <data key="d0">27728</data>
    </edge>
    <edge source="MUS" target="FRA">
      <data key="d0">212197</data>
    </edge>
    <edge source="MUS" target="ITA">
      <data key="d0">26198</data>
    </edge>
    <edge source="MUS" target="MDG">
      <data key="d0">1691684</data>
    </edge>
    <edge source="MUS" target="MYS">
      <data key="d0">11893</data>
    </edge>
    <edge source="MUS" target="NLD">
      <data key="d0">54697</data>
    </edge>
    <edge source="MUS" target="SGP">
      <data key="d0">76543</data>
    </edge>
    <edge source="MUS" target="ZAF">
      <data key="d0">165641</data>
    </edge>
    <edge source="MUS" target="ZWE">
      <data key="d0">1329426</data>
    </edge>
    <edge source="MUS" target="CHE">
      <data key="d0">11370</data>
    </edge>
    <edge source="MUS" target="UGA">
      <data key="d0">19157</data>
    </edge>
    <edge source="MUS" target="GBR">
      <data key="d0">122287</data>
    </edge>
    <edge source="OMN" target="LKA">
      <data key="d0">104615</data>
    </edge>
    <edge source="OMN" target="CHN">
      <data key="d0">34281</data>
    </edge>
    <edge source="OMN" target="BEN">
      <data key="d0">24929</data>
    </edge>
    <edge source="OMN" target="PSE">
      <data key="d0">278647</data>
    </edge>
    <edge source="OMN" target="DEU">
      <data key="d0">24182</data>
    </edge>
    <edge source="OMN" target="GHA">
      <data key="d0">41904</data>
    </edge>
    <edge source="OMN" target="HKG">
      <data key="d0">21503</data>
    </edge>
    <edge source="OMN" target="CIV">
      <data key="d0">96001</data>
    </edge>
    <edge source="OMN" target="JOR">
      <data key="d0">2806604</data>
    </edge>
    <edge source="OMN" target="KOR">
      <data key="d0">10013</data>
    </edge>
    <edge source="OMN" target="LBN">
      <data key="d0">849172</data>
    </edge>
    <edge source="OMN" target="MYS">
      <data key="d0">944236</data>
    </edge>
    <edge source="OMN" target="MUS">
      <data key="d0">229554</data>
    </edge>
    <edge source="OMN" target="MAR">
      <data key="d0">509510</data>
    </edge>
    <edge source="OMN" target="NLD">
      <data key="d0">114534</data>
    </edge>
    <edge source="OMN" target="PAK">
      <data key="d0">512730</data>
    </edge>
    <edge source="OMN" target="SAU">
      <data key="d0">32959772</data>
    </edge>
    <edge source="OMN" target="SEN">
      <data key="d0">89759</data>
    </edge>
    <edge source="OMN" target="IND">
      <data key="d0">196264</data>
    </edge>
    <edge source="OMN" target="SGP">
      <data key="d0">87501</data>
    </edge>
    <edge source="OMN" target="ZAF">
      <data key="d0">785788</data>
    </edge>
    <edge source="OMN" target="CHE">
      <data key="d0">41769</data>
    </edge>
    <edge source="OMN" target="ARE">
      <data key="d0">13117863</data>
    </edge>
    <edge source="OMN" target="TUN">
      <data key="d0">268834</data>
    </edge>
    <edge source="OMN" target="TUR">
      <data key="d0">597448</data>
    </edge>
    <edge source="OMN" target="EGY">
      <data key="d0">171450</data>
    </edge>
    <edge source="OMN" target="GBR">
      <data key="d0">36406</data>
    </edge>
    <edge source="OMN" target="TZA">
      <data key="d0">66570</data>
    </edge>
    <edge source="NLD" target="ALB">
      <data key="d0">410754</data>
    </edge>
    <edge source="NLD" target="DZA">
      <data key="d0">19744546</data>
    </edge>
    <edge source="NLD" target="AZE">
      <data key="d0">3387221</data>
    </edge>
    <edge source="NLD" target="ARG">
      <data key="d0">15788971</data>
    </edge>
    <edge source="NLD" target="AUS">
      <data key="d0">48502993</data>
    </edge>
    <edge source="NLD" target="AUT">
      <data key="d0">75716179</data>
    </edge>
    <edge source="NLD" target="ARM">
      <data key="d0">467635</data>
    </edge>
    <edge source="NLD" target="BEL">
      <data key="d0">532017693</data>
    </edge>
    <edge source="NLD" target="BOL">
      <data key="d0">1413965</data>
    </edge>
    <edge source="NLD" target="BRA">
      <data key="d0">37142964</data>
    </edge>
    <edge source="NLD" target="BGR">
      <data key="d0">13063149</data>
    </edge>
    <edge source="NLD" target="BDI">
      <data key="d0">25926</data>
    </edge>
    <edge source="NLD" target="BLR">
      <data key="d0">2585882</data>
    </edge>
    <edge source="NLD" target="KHM">
      <data key="d0">2370822</data>
    </edge>
    <edge source="NLD" target="CMR">
      <data key="d0">11074481</data>
    </edge>
    <edge source="NLD" target="CAN">
      <data key="d0">5223393</data>
    </edge>
    <edge source="NLD" target="CAF">
      <data key="d0">382367</data>
    </edge>
    <edge source="NLD" target="LKA">
      <data key="d0">1978841</data>
    </edge>
    <edge source="NLD" target="CHL">
      <data key="d0">22840723</data>
    </edge>
    <edge source="NLD" target="CHN">
      <data key="d0">1051329519</data>
    </edge>
    <edge source="NLD" target="COL">
      <data key="d0">11213773</data>
    </edge>
    <edge source="NLD" target="CRI">
      <data key="d0">7907419</data>
    </edge>
    <edge source="NLD" target="HRV">
      <data key="d0">9392034</data>
    </edge>
    <edge source="NLD" target="CZE">
      <data key="d0">52671182</data>
    </edge>
    <edge source="NLD" target="BEN">
      <data key="d0">3317358</data>
    </edge>
    <edge source="NLD" target="DNK">
      <data key="d0">62290228</data>
    </edge>
    <edge source="NLD" target="ECU">
      <data key="d0">4126701</data>
    </edge>
    <edge source="NLD" target="SLV">
      <data key="d0">6780994</data>
    </edge>
    <edge source="NLD" target="ETH">
      <data key="d0">418477</data>
    </edge>
    <edge source="NLD" target="EST">
      <data key="d0">2428082</data>
    </edge>
    <edge source="NLD" target="FIN">
      <data key="d0">41198945</data>
    </edge>
    <edge source="NLD" target="FRA">
      <data key="d0">431189569</data>
    </edge>
    <edge source="NLD" target="GEO">
      <data key="d0">1948191</data>
    </edge>
    <edge source="NLD" target="GMB">
      <data key="d0">8582482</data>
    </edge>
    <edge source="NLD" target="PSE">
      <data key="d0">1296030</data>
    </edge>
    <edge source="NLD" target="DEU">
      <data key="d0">1001270250</data>
    </edge>
    <edge source="NLD" target="GHA">
      <data key="d0">34996287</data>
    </edge>
    <edge source="NLD" target="GRC">
      <data key="d0">56088866</data>
    </edge>
    <edge source="NLD" target="GTM">
      <data key="d0">14276120</data>
    </edge>
    <edge source="NLD" target="HND">
      <data key="d0">1207205</data>
    </edge>
    <edge source="NLD" target="HKG">
      <data key="d0">550353456</data>
    </edge>
    <edge source="NLD" target="HUN">
      <data key="d0">63749030</data>
    </edge>
    <edge source="NLD" target="IDN">
      <data key="d0">42181342</data>
    </edge>
    <edge source="NLD" target="IRL">
      <data key="d0">88681898</data>
    </edge>
    <edge source="NLD" target="ISR">
      <data key="d0">34272297</data>
    </edge>
    <edge source="NLD" target="ITA">
      <data key="d0">239057830</data>
    </edge>
    <edge source="NLD" target="CIV">
      <data key="d0">12088375</data>
    </edge>
    <edge source="NLD" target="JAM">
      <data key="d0">4355361</data>
    </edge>
    <edge source="NLD" target="JPN">
      <data key="d0">44075511</data>
    </edge>
    <edge source="NLD" target="KAZ">
      <data key="d0">5983707</data>
    </edge>
    <edge source="NLD" target="JOR">
      <data key="d0">15188352</data>
    </edge>
    <edge source="NLD" target="KOR">
      <data key="d0">32865442</data>
    </edge>
    <edge source="NLD" target="KGZ">
      <data key="d0">706446</data>
    </edge>
    <edge source="NLD" target="LBN">
      <data key="d0">14134657</data>
    </edge>
    <edge source="NLD" target="LVA">
      <data key="d0">19944049</data>
    </edge>
    <edge source="NLD" target="LTU">
      <data key="d0">6399442</data>
    </edge>
    <edge source="NLD" target="MDG">
      <data key="d0">321123</data>
    </edge>
    <edge source="NLD" target="MWI">
      <data key="d0">237346</data>
    </edge>
    <edge source="NLD" target="MYS">
      <data key="d0">64665366</data>
    </edge>
    <edge source="NLD" target="MRT">
      <data key="d0">24326435</data>
    </edge>
    <edge source="NLD" target="MUS">
      <data key="d0">665025</data>
    </edge>
    <edge source="NLD" target="MEX">
      <data key="d0">42423027</data>
    </edge>
    <edge source="NLD" target="MDA">
      <data key="d0">700830</data>
    </edge>
    <edge source="NLD" target="MAR">
      <data key="d0">6838189</data>
    </edge>
    <edge source="NLD" target="MOZ">
      <data key="d0">1095777</data>
    </edge>
    <edge source="NLD" target="OMN">
      <data key="d0">22077522</data>
    </edge>
    <edge source="NLD" target="NAM">
      <data key="d0">16018</data>
    </edge>
    <edge source="NLD" target="NZL">
      <data key="d0">19098402</data>
    </edge>
    <edge source="NLD" target="NIC">
      <data key="d0">2203615</data>
    </edge>
    <edge source="NLD" target="NER">
      <data key="d0">3754133</data>
    </edge>
    <edge source="NLD" target="NOR">
      <data key="d0">43811947</data>
    </edge>
    <edge source="NLD" target="PAK">
      <data key="d0">52724671</data>
    </edge>
    <edge source="NLD" target="PAN">
      <data key="d0">9080392</data>
    </edge>
    <edge source="NLD" target="PRY">
      <data key="d0">966572</data>
    </edge>
    <edge source="NLD" target="PER">
      <data key="d0">23996410</data>
    </edge>
    <edge source="NLD" target="PHL">
      <data key="d0">29693646</data>
    </edge>
    <edge source="NLD" target="POL">
      <data key="d0">150223558</data>
    </edge>
    <edge source="NLD" target="PRT">
      <data key="d0">39514736</data>
    </edge>
    <edge source="NLD" target="ROU">
      <data key="d0">37008315</data>
    </edge>
    <edge source="NLD" target="RUS">
      <data key="d0">79746956</data>
    </edge>
    <edge source="NLD" target="SAU">
      <data key="d0">66365537</data>
    </edge>
    <edge source="NLD" target="SEN">
      <data key="d0">17695134</data>
    </edge>
    <edge source="NLD" target="SRB">
      <data key="d0">11011918</data>
    </edge>
    <edge source="NLD" target="IND">
      <data key="d0">8372934</data>
    </edge>
    <edge source="NLD" target="SGP">
      <data key="d0">45934403</data>
    </edge>
    <edge source="NLD" target="SVK">
      <data key="d0">17942328</data>
    </edge>
    <edge source="NLD" target="VNM">
      <data key="d0">49700167</data>
    </edge>
    <edge source="NLD" target="SVN">
      <data key="d0">15012954</data>
    </edge>
    <edge source="NLD" target="ZAF">
      <data key="d0">20086050</data>
    </edge>
    <edge source="NLD" target="ZWE">
      <data key="d0">479616</data>
    </edge>
    <edge source="NLD" target="ESP">
      <data key="d0">224857729</data>
    </edge>
    <edge source="NLD" target="SWE">
      <data key="d0">144752596</data>
    </edge>
    <edge source="NLD" target="CHE">
      <data key="d0">68108413</data>
    </edge>
    <edge source="NLD" target="THA">
      <data key="d0">62509256</data>
    </edge>
    <edge source="NLD" target="TGO">
      <data key="d0">2576406</data>
    </edge>
    <edge source="NLD" target="ARE">
      <data key="d0">50798141</data>
    </edge>
    <edge source="NLD" target="TUN">
      <data key="d0">1678426</data>
    </edge>
    <edge source="NLD" target="TUR">
      <data key="d0">94092736</data>
    </edge>
    <edge source="NLD" target="UGA">
      <data key="d0">462486</data>
    </edge>
    <edge source="NLD" target="UKR">
      <data key="d0">12029402</data>
    </edge>
    <edge source="NLD" target="MKD">
      <data key="d0">1012331</data>
    </edge>
    <edge source="NLD" target="EGY">
      <data key="d0">69520409</data>
    </edge>
    <edge source="NLD" target="GBR">
      <data key="d0">562084715</data>
    </edge>
    <edge source="NLD" target="TZA">
      <data key="d0">477895</data>
    </edge>
    <edge source="NLD" target="USA">
      <data key="d0">45198127</data>
    </edge>
    <edge source="NLD" target="BFA">
      <data key="d0">3549463</data>
    </edge>
    <edge source="NLD" target="URY">
      <data key="d0">1334095</data>
    </edge>
    <edge source="NOR" target="ARG">
      <data key="d0">123090</data>
    </edge>
    <edge source="NOR" target="AUS">
      <data key="d0">27936</data>
    </edge>
    <edge source="NOR" target="BEL">
      <data key="d0">521085</data>
    </edge>
    <edge source="NOR" target="CAN">
      <data key="d0">1283760</data>
    </edge>
    <edge source="NOR" target="CHN">
      <data key="d0">2456560</data>
    </edge>
    <edge source="NOR" target="CZE">
      <data key="d0">3453173</data>
    </edge>
    <edge source="NOR" target="DNK">
      <data key="d0">4097571</data>
    </edge>
    <edge source="NOR" target="EST">
      <data key="d0">44395</data>
    </edge>
    <edge source="NOR" target="FIN">
      <data key="d0">8276341</data>
    </edge>
    <edge source="NOR" target="FRA">
      <data key="d0">744060</data>
    </edge>
    <edge source="NOR" target="DEU">
      <data key="d0">15541502</data>
    </edge>
    <edge source="NOR" target="GRC">
      <data key="d0">530047</data>
    </edge>
    <edge source="NOR" target="GTM">
      <data key="d0">14164</data>
    </edge>
    <edge source="NOR" target="HKG">
      <data key="d0">779177</data>
    </edge>
    <edge source="NOR" target="HUN">
      <data key="d0">22223</data>
    </edge>
    <edge source="NOR" target="IDN">
      <data key="d0">129351</data>
    </edge>
    <edge source="NOR" target="IRL">
      <data key="d0">97767</data>
    </edge>
    <edge source="NOR" target="ITA">
      <data key="d0">2311483</data>
    </edge>
    <edge source="NOR" target="JPN">
      <data key="d0">27898738</data>
    </edge>
    <edge source="NOR" target="KAZ">
      <data key="d0">76446</data>
    </edge>
    <edge source="NOR" target="JOR">
      <data key="d0">67821</data>
    </edge>
    <edge source="NOR" target="KOR">
      <data key="d0">18935303</data>
    </edge>
    <edge source="NOR" target="LBN">
      <data key="d0">12421</data>
    </edge>
    <edge source="NOR" target="LTU">
      <data key="d0">361423</data>
    </edge>
    <edge source="NOR" target="MYS">
      <data key="d0">180973</data>
    </edge>
    <edge source="NOR" target="MEX">
      <data key="d0">38547</data>
    </edge>
    <edge source="NOR" target="NLD">
      <data key="d0">7081811</data>
    </edge>
    <edge source="NOR" target="PHL">
      <data key="d0">946580</data>
    </edge>
    <edge source="NOR" target="POL">
      <data key="d0">3320154</data>
    </edge>
    <edge source="NOR" target="ROU">
      <data key="d0">443044</data>
    </edge>
    <edge source="NOR" target="RUS">
      <data key="d0">59019</data>
    </edge>
    <edge source="NOR" target="SAU">
      <data key="d0">49496</data>
    </edge>
    <edge source="NOR" target="SRB">
      <data key="d0">12766</data>
    </edge>
    <edge source="NOR" target="SGP">
      <data key="d0">14168</data>
    </edge>
    <edge source="NOR" target="VNM">
      <data key="d0">94404</data>
    </edge>
    <edge source="NOR" target="SVN">
      <data key="d0">61911</data>
    </edge>
    <edge source="NOR" target="ZAF">
      <data key="d0">145577</data>
    </edge>
    <edge source="NOR" target="ESP">
      <data key="d0">347692</data>
    </edge>
    <edge source="NOR" target="SWE">
      <data key="d0">23122440</data>
    </edge>
    <edge source="NOR" target="CHE">
      <data key="d0">8691640</data>
    </edge>
    <edge source="NOR" target="THA">
      <data key="d0">801477</data>
    </edge>
    <edge source="NOR" target="TUR">
      <data key="d0">186001</data>
    </edge>
    <edge source="NOR" target="GBR">
      <data key="d0">5405554</data>
    </edge>
    <edge source="NOR" target="USA">
      <data key="d0">45811008</data>
    </edge>
    <edge source="ROU" target="ALB">
      <data key="d0">992209</data>
    </edge>
    <edge source="ROU" target="DZA">
      <data key="d0">12746</data>
    </edge>
    <edge source="ROU" target="AZE">
      <data key="d0">707374</data>
    </edge>
    <edge source="ROU" target="AUS">
      <data key="d0">6820720</data>
    </edge>
    <edge source="ROU" target="AUT">
      <data key="d0">4798570</data>
    </edge>
    <edge source="ROU" target="ARM">
      <data key="d0">72208</data>
    </edge>
    <edge source="ROU" target="BEL">
      <data key="d0">982196</data>
    </edge>
    <edge source="ROU" target="BGR">
      <data key="d0">13529074</data>
    </edge>
    <edge source="ROU" target="BLR">
      <data key="d0">292087</data>
    </edge>
    <edge source="ROU" target="CAN">
      <data key="d0">160890</data>
    </edge>
    <edge source="ROU" target="CHL">
      <data key="d0">175559</data>
    </edge>
    <edge source="ROU" target="CHN">
      <data key="d0">64523</data>
    </edge>
    <edge source="ROU" target="HRV">
      <data key="d0">824909</data>
    </edge>
    <edge source="ROU" target="CZE">
      <data key="d0">2578500</data>
    </edge>
    <edge source="ROU" target="DNK">
      <data key="d0">8475764</data>
    </edge>
    <edge source="ROU" target="EST">
      <data key="d0">66443</data>
    </edge>
    <edge source="ROU" target="FIN">
      <data key="d0">832370</data>
    </edge>
    <edge source="ROU" target="FRA">
      <data key="d0">8261709</data>
    </edge>
    <edge source="ROU" target="GEO">
      <data key="d0">180305</data>
    </edge>
    <edge source="ROU" target="DEU">
      <data key="d0">50616707</data>
    </edge>
    <edge source="ROU" target="GRC">
      <data key="d0">8329201</data>
    </edge>
    <edge source="ROU" target="GTM">
      <data key="d0">31530</data>
    </edge>
    <edge source="ROU" target="HKG">
      <data key="d0">137966</data>
    </edge>
    <edge source="ROU" target="HUN">
      <data key="d0">18783947</data>
    </edge>
    <edge source="ROU" target="IRL">
      <data key="d0">1687452</data>
    </edge>
    <edge source="ROU" target="ISR">
      <data key="d0">595882</data>
    </edge>
    <edge source="ROU" target="ITA">
      <data key="d0">7978585</data>
    </edge>
    <edge source="ROU" target="KAZ">
      <data key="d0">13787</data>
    </edge>
    <edge source="ROU" target="JOR">
      <data key="d0">71826</data>
    </edge>
    <edge source="ROU" target="KOR">
      <data key="d0">101920</data>
    </edge>
    <edge source="ROU" target="LBN">
      <data key="d0">68543</data>
    </edge>
    <edge source="ROU" target="LVA">
      <data key="d0">38514</data>
    </edge>
    <edge source="ROU" target="LTU">
      <data key="d0">357250</data>
    </edge>
    <edge source="ROU" target="MDG">
      <data key="d0">130933</data>
    </edge>
    <edge source="ROU" target="MEX">
      <data key="d0">650826</data>
    </edge>
    <edge source="ROU" target="MDA">
      <data key="d0">6053744</data>
    </edge>
    <edge source="ROU" target="OMN">
      <data key="d0">28886</data>
    </edge>
    <edge source="ROU" target="NLD">
      <data key="d0">1804843</data>
    </edge>
    <edge source="ROU" target="NZL">
      <data key="d0">147300</data>
    </edge>
    <edge source="ROU" target="NOR">
      <data key="d0">2012438</data>
    </edge>
    <edge source="ROU" target="PAK">
      <data key="d0">189130</data>
    </edge>
    <edge source="ROU" target="POL">
      <data key="d0">9170625</data>
    </edge>
    <edge source="ROU" target="PRT">
      <data key="d0">192261</data>
    </edge>
    <edge source="ROU" target="RUS">
      <data key="d0">983733</data>
    </edge>
    <edge source="ROU" target="SAU">
      <data key="d0">1983695</data>
    </edge>
    <edge source="ROU" target="SRB">
      <data key="d0">2239767</data>
    </edge>
    <edge source="ROU" target="SGP">
      <data key="d0">458591</data>
    </edge>
    <edge source="ROU" target="SVK">
      <data key="d0">1649337</data>
    </edge>
    <edge source="ROU" target="VNM">
      <data key="d0">16651</data>
    </edge>
    <edge source="ROU" target="SVN">
      <data key="d0">236372</data>
    </edge>
    <edge source="ROU" target="ZAF">
      <data key="d0">339500</data>
    </edge>
    <edge source="ROU" target="ESP">
      <data key="d0">4623458</data>
    </edge>
    <edge source="ROU" target="SWE">
      <data key="d0">2604429</data>
    </edge>
    <edge source="ROU" target="CHE">
      <data key="d0">2334599</data>
    </edge>
    <edge source="ROU" target="ARE">
      <data key="d0">506500</data>
    </edge>
    <edge source="ROU" target="TUR">
      <data key="d0">536988</data>
    </edge>
    <edge source="ROU" target="UKR">
      <data key="d0">2428688</data>
    </edge>
    <edge source="ROU" target="MKD">
      <data key="d0">615439</data>
    </edge>
    <edge source="ROU" target="GBR">
      <data key="d0">17680287</data>
    </edge>
    <edge source="ROU" target="USA">
      <data key="d0">478140</data>
    </edge>
    <edge source="ROU" target="URY">
      <data key="d0">86429</data>
    </edge>
    <edge source="SVN" target="ALB">
      <data key="d0">5607383</data>
    </edge>
    <edge source="SVN" target="AZE">
      <data key="d0">303493</data>
    </edge>
    <edge source="SVN" target="AUT">
      <data key="d0">3088062</data>
    </edge>
    <edge source="SVN" target="ARM">
      <data key="d0">19515</data>
    </edge>
    <edge source="SVN" target="BEL">
      <data key="d0">152042</data>
    </edge>
    <edge source="SVN" target="BGR">
      <data key="d0">2912173</data>
    </edge>
    <edge source="SVN" target="BLR">
      <data key="d0">346332</data>
    </edge>
    <edge source="SVN" target="CAN">
      <data key="d0">105328</data>
    </edge>
    <edge source="SVN" target="HRV">
      <data key="d0">21368174</data>
    </edge>
    <edge source="SVN" target="CZE">
      <data key="d0">2216681</data>
    </edge>
    <edge source="SVN" target="EST">
      <data key="d0">22862</data>
    </edge>
    <edge source="SVN" target="FRA">
      <data key="d0">820588</data>
    </edge>
    <edge source="SVN" target="GEO">
      <data key="d0">65453</data>
    </edge>
    <edge source="SVN" target="DEU">
      <data key="d0">1172436</data>
    </edge>
    <edge source="SVN" target="GRC">
      <data key="d0">618056</data>
    </edge>
    <edge source="SVN" target="HUN">
      <data key="d0">2634871</data>
    </edge>
    <edge source="SVN" target="IRL">
      <data key="d0">10948</data>
    </edge>
    <edge source="SVN" target="ISR">
      <data key="d0">24247</data>
    </edge>
    <edge source="SVN" target="ITA">
      <data key="d0">11687728</data>
    </edge>
    <edge source="SVN" target="KAZ">
      <data key="d0">282224</data>
    </edge>
    <edge source="SVN" target="JOR">
      <data key="d0">41811</data>
    </edge>
    <edge source="SVN" target="KOR">
      <data key="d0">17542</data>
    </edge>
    <edge source="SVN" target="KGZ">
      <data key="d0">556368</data>
    </edge>
    <edge source="SVN" target="LBN">
      <data key="d0">73872</data>
    </edge>
    <edge source="SVN" target="LVA">
      <data key="d0">15731</data>
    </edge>
    <edge source="SVN" target="LTU">
      <data key="d0">693217</data>
    </edge>
    <edge source="SVN" target="MDA">
      <data key="d0">214355</data>
    </edge>
    <edge source="SVN" target="NLD">
      <data key="d0">344857</data>
    </edge>
    <edge source="SVN" target="NOR">
      <data key="d0">12433</data>
    </edge>
    <edge source="SVN" target="POL">
      <data key="d0">4171791</data>
    </edge>
    <edge source="SVN" target="PRT">
      <data key="d0">657516</data>
    </edge>
    <edge source="SVN" target="ROU">
      <data key="d0">3742592</data>
    </edge>
    <edge source="SVN" target="RUS">
      <data key="d0">12554990</data>
    </edge>
    <edge source="SVN" target="SAU">
      <data key="d0">207266</data>
    </edge>
    <edge source="SVN" target="SRB">
      <data key="d0">15234556</data>
    </edge>
    <edge source="SVN" target="SGP">
      <data key="d0">23303</data>
    </edge>
    <edge source="SVN" target="SVK">
      <data key="d0">544260</data>
    </edge>
    <edge source="SVN" target="VNM">
      <data key="d0">58287</data>
    </edge>
    <edge source="SVN" target="ESP">
      <data key="d0">3218535</data>
    </edge>
    <edge source="SVN" target="SWE">
      <data key="d0">282609</data>
    </edge>
    <edge source="SVN" target="CHE">
      <data key="d0">326441</data>
    </edge>
    <edge source="SVN" target="ARE">
      <data key="d0">171563</data>
    </edge>
    <edge source="SVN" target="TUR">
      <data key="d0">5167579</data>
    </edge>
    <edge source="SVN" target="UKR">
      <data key="d0">1820940</data>
    </edge>
    <edge source="SVN" target="MKD">
      <data key="d0">8048945</data>
    </edge>
    <edge source="SVN" target="GBR">
      <data key="d0">54134</data>
    </edge>
    <edge source="SVN" target="USA">
      <data key="d0">543071</data>
    </edge>
    <edge source="TUR" target="ALB">
      <data key="d0">3032014</data>
    </edge>
    <edge source="TUR" target="DZA">
      <data key="d0">24860158</data>
    </edge>
    <edge source="TUR" target="AZE">
      <data key="d0">11260322</data>
    </edge>
    <edge source="TUR" target="ARG">
      <data key="d0">794917</data>
    </edge>
    <edge source="TUR" target="AUS">
      <data key="d0">1611044</data>
    </edge>
    <edge source="TUR" target="AUT">
      <data key="d0">416821</data>
    </edge>
    <edge source="TUR" target="BEL">
      <data key="d0">2700844</data>
    </edge>
    <edge source="TUR" target="BOL">
      <data key="d0">10500</data>
    </edge>
    <edge source="TUR" target="BWA">
      <data key="d0">285556</data>
    </edge>
    <edge source="TUR" target="BRA">
      <data key="d0">3564478</data>
    </edge>
    <edge source="TUR" target="BGR">
      <data key="d0">3044448</data>
    </edge>
    <edge source="TUR" target="BDI">
      <data key="d0">468677</data>
    </edge>
    <edge source="TUR" target="BLR">
      <data key="d0">26845</data>
    </edge>
    <edge source="TUR" target="CMR">
      <data key="d0">3549110</data>
    </edge>
    <edge source="TUR" target="CAN">
      <data key="d0">2193492</data>
    </edge>
    <edge source="TUR" target="CAF">
      <data key="d0">186555</data>
    </edge>
    <edge source="TUR" target="LKA">
      <data key="d0">6971121</data>
    </edge>
    <edge source="TUR" target="CHL">
      <data key="d0">962414</data>
    </edge>
    <edge source="TUR" target="CHN">
      <data key="d0">4867119</data>
    </edge>
    <edge source="TUR" target="COL">
      <data key="d0">358435</data>
    </edge>
    <edge source="TUR" target="CRI">
      <data key="d0">434365</data>
    </edge>
    <edge source="TUR" target="HRV">
      <data key="d0">355638</data>
    </edge>
    <edge source="TUR" target="CZE">
      <data key="d0">33063097</data>
    </edge>
    <edge source="TUR" target="BEN">
      <data key="d0">1123659</data>
    </edge>
    <edge source="TUR" target="DNK">
      <data key="d0">1574685</data>
    </edge>
    <edge source="TUR" target="ECU">
      <data key="d0">171787</data>
    </edge>
    <edge source="TUR" target="SLV">
      <data key="d0">45416</data>
    </edge>
    <edge source="TUR" target="ETH">
      <data key="d0">3132470</data>
    </edge>
    <edge source="TUR" target="FIN">
      <data key="d0">1840598</data>
    </edge>
    <edge source="TUR" target="FRA">
      <data key="d0">10719852</data>
    </edge>
    <edge source="TUR" target="GEO">
      <data key="d0">13836826</data>
    </edge>
    <edge source="TUR" target="GMB">
      <data key="d0">1236505</data>
    </edge>
    <edge source="TUR" target="PSE">
      <data key="d0">995107</data>
    </edge>
    <edge source="TUR" target="DEU">
      <data key="d0">34726235</data>
    </edge>
    <edge source="TUR" target="GHA">
      <data key="d0">423953</data>
    </edge>
    <edge source="TUR" target="GRC">
      <data key="d0">6092069</data>
    </edge>
    <edge source="TUR" target="HKG">
      <data key="d0">140710</data>
    </edge>
    <edge source="TUR" target="HUN">
      <data key="d0">535571</data>
    </edge>
    <edge source="TUR" target="IDN">
      <data key="d0">2449231</data>
    </edge>
    <edge source="TUR" target="ISR">
      <data key="d0">15525074</data>
    </edge>
    <edge source="TUR" target="ITA">
      <data key="d0">12472952</data>
    </edge>
    <edge source="TUR" target="CIV">
      <data key="d0">5694147</data>
    </edge>
    <edge source="TUR" target="JAM">
      <data key="d0">26232</data>
    </edge>
    <edge source="TUR" target="JPN">
      <data key="d0">100408</data>
    </edge>
    <edge source="TUR" target="KAZ">
      <data key="d0">4139600</data>
    </edge>
    <edge source="TUR" target="JOR">
      <data key="d0">6249441</data>
    </edge>
    <edge source="TUR" target="KOR">
      <data key="d0">731843</data>
    </edge>
    <edge source="TUR" target="KGZ">
      <data key="d0">2865218</data>
    </edge>
    <edge source="TUR" target="LBN">
      <data key="d0">14599719</data>
    </edge>
    <edge source="TUR" target="LVA">
      <data key="d0">88138</data>
    </edge>
    <edge source="TUR" target="LTU">
      <data key="d0">1600456</data>
    </edge>
    <edge source="TUR" target="MDG">
      <data key="d0">2706552</data>
    </edge>
    <edge source="TUR" target="MWI">
      <data key="d0">320078</data>
    </edge>
    <edge source="TUR" target="MYS">
      <data key="d0">2572605</data>
    </edge>
    <edge source="TUR" target="MRT">
      <data key="d0">3033730</data>
    </edge>
    <edge source="TUR" target="MUS">
      <data key="d0">144650</data>
    </edge>
    <edge source="TUR" target="MEX">
      <data key="d0">738387</data>
    </edge>
    <edge source="TUR" target="MDA">
      <data key="d0">319456</data>
    </edge>
    <edge source="TUR" target="MAR">
      <data key="d0">1022900</data>
    </edge>
    <edge source="TUR" target="MOZ">
      <data key="d0">1108388</data>
    </edge>
    <edge source="TUR" target="OMN">
      <data key="d0">1432514</data>
    </edge>
    <edge source="TUR" target="NLD">
      <data key="d0">30852238</data>
    </edge>
    <edge source="TUR" target="NZL">
      <data key="d0">155838</data>
    </edge>
    <edge source="TUR" target="NIC">
      <data key="d0">83788</data>
    </edge>
    <edge source="TUR" target="NER">
      <data key="d0">3489216</data>
    </edge>
    <edge source="TUR" target="NOR">
      <data key="d0">1013995</data>
    </edge>
    <edge source="TUR" target="PAK">
      <data key="d0">3979508</data>
    </edge>
    <edge source="TUR" target="PAN">
      <data key="d0">139166</data>
    </edge>
    <edge source="TUR" target="PRY">
      <data key="d0">118304</data>
    </edge>
    <edge source="TUR" target="PER">
      <data key="d0">381897</data>
    </edge>
    <edge source="TUR" target="PHL">
      <data key="d0">257382</data>
    </edge>
    <edge source="TUR" target="POL">
      <data key="d0">2313853</data>
    </edge>
    <edge source="TUR" target="PRT">
      <data key="d0">73128</data>
    </edge>
    <edge source="TUR" target="ROU">
      <data key="d0">1411481</data>
    </edge>
    <edge source="TUR" target="RUS">
      <data key="d0">8431476</data>
    </edge>
    <edge source="TUR" target="SAU">
      <data key="d0">26411127</data>
    </edge>
    <edge source="TUR" target="SEN">
      <data key="d0">4190643</data>
    </edge>
    <edge source="TUR" target="SRB">
      <data key="d0">3003382</data>
    </edge>
    <edge source="TUR" target="IND">
      <data key="d0">833045</data>
    </edge>
    <edge source="TUR" target="SGP">
      <data key="d0">458424</data>
    </edge>
    <edge source="TUR" target="VNM">
      <data key="d0">62095</data>
    </edge>
    <edge source="TUR" target="SVN">
      <data key="d0">127272</data>
    </edge>
    <edge source="TUR" target="ZAF">
      <data key="d0">466166</data>
    </edge>
    <edge source="TUR" target="ESP">
      <data key="d0">13092077</data>
    </edge>
    <edge source="TUR" target="SWE">
      <data key="d0">4255359</data>
    </edge>
    <edge source="TUR" target="CHE">
      <data key="d0">2758219</data>
    </edge>
    <edge source="TUR" target="THA">
      <data key="d0">551050</data>
    </edge>
    <edge source="TUR" target="TGO">
      <data key="d0">861534</data>
    </edge>
    <edge source="TUR" target="ARE">
      <data key="d0">18376503</data>
    </edge>
    <edge source="TUR" target="TUN">
      <data key="d0">858342</data>
    </edge>
    <edge source="TUR" target="UGA">
      <data key="d0">1495509</data>
    </edge>
    <edge source="TUR" target="UKR">
      <data key="d0">835604</data>
    </edge>
    <edge source="TUR" target="MKD">
      <data key="d0">940750</data>
    </edge>
    <edge source="TUR" target="EGY">
      <data key="d0">9209189</data>
    </edge>
    <edge source="TUR" target="GBR">
      <data key="d0">11696129</data>
    </edge>
    <edge source="TUR" target="TZA">
      <data key="d0">7996914</data>
    </edge>
    <edge source="TUR" target="USA">
      <data key="d0">58586864</data>
    </edge>
    <edge source="TUR" target="BFA">
      <data key="d0">885354</data>
    </edge>
    <edge source="TUR" target="URY">
      <data key="d0">280311</data>
    </edge>
    <edge source="UGA" target="BDI">
      <data key="d0">404916</data>
    </edge>
    <edge source="UGA" target="MWI">
      <data key="d0">24179</data>
    </edge>
    <edge source="UGA" target="TZA">
      <data key="d0">35846</data>
    </edge>
    <edge source="UKR" target="ALB">
      <data key="d0">509689</data>
    </edge>
    <edge source="UKR" target="AZE">
      <data key="d0">8580812</data>
    </edge>
    <edge source="UKR" target="AUT">
      <data key="d0">495099</data>
    </edge>
    <edge source="UKR" target="ARM">
      <data key="d0">4819881</data>
    </edge>
    <edge source="UKR" target="BEL">
      <data key="d0">226000</data>
    </edge>
    <edge source="UKR" target="BGR">
      <data key="d0">3546949</data>
    </edge>
    <edge source="UKR" target="BLR">
      <data key="d0">27556778</data>
    </edge>
    <edge source="UKR" target="CMR">
      <data key="d0">181906</data>
    </edge>
    <edge source="UKR" target="CAN">
      <data key="d0">107651</data>
    </edge>
    <edge source="UKR" target="CAF">
      <data key="d0">20390</data>
    </edge>
    <edge source="UKR" target="CHN">
      <data key="d0">91243</data>
    </edge>
    <edge source="UKR" target="CRI">
      <data key="d0">2667318</data>
    </edge>
    <edge source="UKR" target="HRV">
      <data key="d0">330198</data>
    </edge>
    <edge source="UKR" target="CZE">
      <data key="d0">2581981</data>
    </edge>
    <edge source="UKR" target="DNK">
      <data key="d0">319884</data>
    </edge>
    <edge source="UKR" target="EST">
      <data key="d0">6611699</data>
    </edge>
    <edge source="UKR" target="FRA">
      <data key="d0">533359</data>
    </edge>
    <edge source="UKR" target="GEO">
      <data key="d0">13580989</data>
    </edge>
    <edge source="UKR" target="GMB">
      <data key="d0">51509</data>
    </edge>
    <edge source="UKR" target="DEU">
      <data key="d0">5286809</data>
    </edge>
    <edge source="UKR" target="GHA">
      <data key="d0">71630</data>
    </edge>
    <edge source="UKR" target="GRC">
      <data key="d0">237103</data>
    </edge>
    <edge source="UKR" target="HKG">
      <data key="d0">94498</data>
    </edge>
    <edge source="UKR" target="HUN">
      <data key="d0">2023251</data>
    </edge>
    <edge source="UKR" target="IRL">
      <data key="d0">404852</data>
    </edge>
    <edge source="UKR" target="ISR">
      <data key="d0">1607108</data>
    </edge>
    <edge source="UKR" target="ITA">
      <data key="d0">931731</data>
    </edge>
    <edge source="UKR" target="CIV">
      <data key="d0">29855</data>
    </edge>
    <edge source="UKR" target="JPN">
      <data key="d0">11127</data>
    </edge>
    <edge source="UKR" target="KAZ">
      <data key="d0">35279894</data>
    </edge>
    <edge source="UKR" target="JOR">
      <data key="d0">1757071</data>
    </edge>
    <edge source="UKR" target="KOR">
      <data key="d0">76478</data>
    </edge>
    <edge source="UKR" target="KGZ">
      <data key="d0">861549</data>
    </edge>
    <edge source="UKR" target="LBN">
      <data key="d0">1439152</data>
    </edge>
    <edge source="UKR" target="LVA">
      <data key="d0">7890357</data>
    </edge>
    <edge source="UKR" target="LTU">
      <data key="d0">6435290</data>
    </edge>
    <edge source="UKR" target="MDA">
      <data key="d0">22299677</data>
    </edge>
    <edge source="UKR" target="NLD">
      <data key="d0">1618235</data>
    </edge>
    <edge source="UKR" target="NOR">
      <data key="d0">41562</data>
    </edge>
    <edge source="UKR" target="PAK">
      <data key="d0">110399</data>
    </edge>
    <edge source="UKR" target="PAN">
      <data key="d0">14976</data>
    </edge>
    <edge source="UKR" target="POL">
      <data key="d0">6781614</data>
    </edge>
    <edge source="UKR" target="ROU">
      <data key="d0">9237364</data>
    </edge>
    <edge source="UKR" target="RUS">
      <data key="d0">10464592</data>
    </edge>
    <edge source="UKR" target="SAU">
      <data key="d0">157717</data>
    </edge>
    <edge source="UKR" target="SEN">
      <data key="d0">15245</data>
    </edge>
    <edge source="UKR" target="SRB">
      <data key="d0">2671430</data>
    </edge>
    <edge source="UKR" target="IND">
      <data key="d0">518599</data>
    </edge>
    <edge source="UKR" target="SVK">
      <data key="d0">29238</data>
    </edge>
    <edge source="UKR" target="VNM">
      <data key="d0">1339584</data>
    </edge>
    <edge source="UKR" target="ESP">
      <data key="d0">3424238</data>
    </edge>
    <edge source="UKR" target="SWE">
      <data key="d0">13606</data>
    </edge>
    <edge source="UKR" target="CHE">
      <data key="d0">18972</data>
    </edge>
    <edge source="UKR" target="THA">
      <data key="d0">15824</data>
    </edge>
    <edge source="UKR" target="TGO">
      <data key="d0">77667</data>
    </edge>
    <edge source="UKR" target="ARE">
      <data key="d0">74869</data>
    </edge>
    <edge source="UKR" target="TUN">
      <data key="d0">167581</data>
    </edge>
    <edge source="UKR" target="TUR">
      <data key="d0">1223375</data>
    </edge>
    <edge source="UKR" target="EGY">
      <data key="d0">2531716</data>
    </edge>
    <edge source="UKR" target="GBR">
      <data key="d0">3740907</data>
    </edge>
    <edge source="UKR" target="USA">
      <data key="d0">677494</data>
    </edge>
    <edge source="UKR" target="BFA">
      <data key="d0">187215</data>
    </edge>
    <edge source="TZA" target="BDI">
      <data key="d0">47302</data>
    </edge>
    <edge source="ARM" target="BLR">
      <data key="d0">18527</data>
    </edge>
    <edge source="ARM" target="CZE">
      <data key="d0">17771</data>
    </edge>
    <edge source="ARM" target="FRA">
      <data key="d0">10263</data>
    </edge>
    <edge source="ARM" target="GEO">
      <data key="d0">97281</data>
    </edge>
    <edge source="ARM" target="JPN">
      <data key="d0">107628</data>
    </edge>
    <edge source="ARM" target="KOR">
      <data key="d0">21840</data>
    </edge>
    <edge source="ARM" target="KGZ">
      <data key="d0">22665</data>
    </edge>
    <edge source="ARM" target="RUS">
      <data key="d0">1060907</data>
    </edge>
    <edge source="ARM" target="USA">
      <data key="d0">133374</data>
    </edge>
    <edge source="BLR" target="AZE">
      <data key="d0">196200</data>
    </edge>
    <edge source="BLR" target="ARM">
      <data key="d0">162200</data>
    </edge>
    <edge source="BLR" target="CAN">
      <data key="d0">31700</data>
    </edge>
    <edge source="BLR" target="EST">
      <data key="d0">36900</data>
    </edge>
    <edge source="BLR" target="GEO">
      <data key="d0">210400</data>
    </edge>
    <edge source="BLR" target="DEU">
      <data key="d0">55600</data>
    </edge>
    <edge source="BLR" target="HKG">
      <data key="d0">10700</data>
    </edge>
    <edge source="BLR" target="HUN">
      <data key="d0">12200</data>
    </edge>
    <edge source="BLR" target="KAZ">
      <data key="d0">544200</data>
    </edge>
    <edge source="BLR" target="KGZ">
      <data key="d0">18900</data>
    </edge>
    <edge source="BLR" target="LVA">
      <data key="d0">413500</data>
    </edge>
    <edge source="BLR" target="LTU">
      <data key="d0">3799100</data>
    </edge>
    <edge source="BLR" target="MDA">
      <data key="d0">724400</data>
    </edge>
    <edge source="BLR" target="PAK">
      <data key="d0">981000</data>
    </edge>
    <edge source="BLR" target="POL">
      <data key="d0">51800</data>
    </edge>
    <edge source="BLR" target="RUS">
      <data key="d0">75193800</data>
    </edge>
    <edge source="BLR" target="SAU">
      <data key="d0">119000</data>
    </edge>
    <edge source="BLR" target="UKR">
      <data key="d0">3036500</data>
    </edge>
    <edge source="BLR" target="USA">
      <data key="d0">10800</data>
    </edge>
    <edge source="HRV" target="ALB">
      <data key="d0">881676</data>
    </edge>
    <edge source="HRV" target="AUS">
      <data key="d0">2784175</data>
    </edge>
    <edge source="HRV" target="AUT">
      <data key="d0">13981634</data>
    </edge>
    <edge source="HRV" target="BEL">
      <data key="d0">68730</data>
    </edge>
    <edge source="HRV" target="BGR">
      <data key="d0">962281</data>
    </edge>
    <edge source="HRV" target="BLR">
      <data key="d0">72806</data>
    </edge>
    <edge source="HRV" target="CAN">
      <data key="d0">1326499</data>
    </edge>
    <edge source="HRV" target="CHN">
      <data key="d0">1554573</data>
    </edge>
    <edge source="HRV" target="CZE">
      <data key="d0">1616531</data>
    </edge>
    <edge source="HRV" target="DNK">
      <data key="d0">78180</data>
    </edge>
    <edge source="HRV" target="EST">
      <data key="d0">171341</data>
    </edge>
    <edge source="HRV" target="FRA">
      <data key="d0">1755449</data>
    </edge>
    <edge source="HRV" target="GEO">
      <data key="d0">52780</data>
    </edge>
    <edge source="HRV" target="PSE">
      <data key="d0">144822</data>
    </edge>
    <edge source="HRV" target="DEU">
      <data key="d0">28082892</data>
    </edge>
    <edge source="HRV" target="GHA">
      <data key="d0">21423</data>
    </edge>
    <edge source="HRV" target="GRC">
      <data key="d0">112109</data>
    </edge>
    <edge source="HRV" target="HUN">
      <data key="d0">3735360</data>
    </edge>
    <edge source="HRV" target="ITA">
      <data key="d0">6259430</data>
    </edge>
    <edge source="HRV" target="KAZ">
      <data key="d0">85219</data>
    </edge>
    <edge source="HRV" target="JOR">
      <data key="d0">126800</data>
    </edge>
    <edge source="HRV" target="LBN">
      <data key="d0">82911</data>
    </edge>
    <edge source="HRV" target="LVA">
      <data key="d0">546271</data>
    </edge>
    <edge source="HRV" target="LTU">
      <data key="d0">639234</data>
    </edge>
    <edge source="HRV" target="MYS">
      <data key="d0">26294</data>
    </edge>
    <edge source="HRV" target="MOZ">
      <data key="d0">319613</data>
    </edge>
    <edge source="HRV" target="NLD">
      <data key="d0">2628216</data>
    </edge>
    <edge source="HRV" target="NOR">
      <data key="d0">13481</data>
    </edge>
    <edge source="HRV" target="PAN">
      <data key="d0">75058</data>
    </edge>
    <edge source="HRV" target="PHL">
      <data key="d0">36605</data>
    </edge>
    <edge source="HRV" target="POL">
      <data key="d0">11822727</data>
    </edge>
    <edge source="HRV" target="ROU">
      <data key="d0">6073163</data>
    </edge>
    <edge source="HRV" target="RUS">
      <data key="d0">6086443</data>
    </edge>
    <edge source="HRV" target="SAU">
      <data key="d0">353589</data>
    </edge>
    <edge source="HRV" target="SRB">
      <data key="d0">25566549</data>
    </edge>
    <edge source="HRV" target="SGP">
      <data key="d0">45353</data>
    </edge>
    <edge source="HRV" target="SVK">
      <data key="d0">2322367</data>
    </edge>
    <edge source="HRV" target="VNM">
      <data key="d0">3528169</data>
    </edge>
    <edge source="HRV" target="SVN">
      <data key="d0">35674494</data>
    </edge>
    <edge source="HRV" target="SWE">
      <data key="d0">3819206</data>
    </edge>
    <edge source="HRV" target="CHE">
      <data key="d0">828956</data>
    </edge>
    <edge source="HRV" target="ARE">
      <data key="d0">66720</data>
    </edge>
    <edge source="HRV" target="TUR">
      <data key="d0">1231302</data>
    </edge>
    <edge source="HRV" target="UGA">
      <data key="d0">22508</data>
    </edge>
    <edge source="HRV" target="UKR">
      <data key="d0">910309</data>
    </edge>
    <edge source="HRV" target="MKD">
      <data key="d0">9542072</data>
    </edge>
    <edge source="HRV" target="GBR">
      <data key="d0">1260700</data>
    </edge>
    <edge source="HRV" target="TZA">
      <data key="d0">121362</data>
    </edge>
    <edge source="HRV" target="USA">
      <data key="d0">4942918</data>
    </edge>
    <edge source="EST" target="ALB">
      <data key="d0">38031</data>
    </edge>
    <edge source="EST" target="AZE">
      <data key="d0">1807850</data>
    </edge>
    <edge source="EST" target="AUS">
      <data key="d0">255538</data>
    </edge>
    <edge source="EST" target="AUT">
      <data key="d0">319509</data>
    </edge>
    <edge source="EST" target="ARM">
      <data key="d0">149153</data>
    </edge>
    <edge source="EST" target="BEL">
      <data key="d0">4407255</data>
    </edge>
    <edge source="EST" target="BRA">
      <data key="d0">22804</data>
    </edge>
    <edge source="EST" target="BLR">
      <data key="d0">487800</data>
    </edge>
    <edge source="EST" target="CAN">
      <data key="d0">6981259</data>
    </edge>
    <edge source="EST" target="CHL">
      <data key="d0">51702</data>
    </edge>
    <edge source="EST" target="CHN">
      <data key="d0">19129</data>
    </edge>
    <edge source="EST" target="CZE">
      <data key="d0">164796</data>
    </edge>
    <edge source="EST" target="DNK">
      <data key="d0">6856529</data>
    </edge>
    <edge source="EST" target="FIN">
      <data key="d0">26706471</data>
    </edge>
    <edge source="EST" target="FRA">
      <data key="d0">4454482</data>
    </edge>
    <edge source="EST" target="GEO">
      <data key="d0">1532667</data>
    </edge>
    <edge source="EST" target="DEU">
      <data key="d0">1831079</data>
    </edge>
    <edge source="EST" target="GHA">
      <data key="d0">22139</data>
    </edge>
    <edge source="EST" target="GRC">
      <data key="d0">10917</data>
    </edge>
    <edge source="EST" target="GTM">
      <data key="d0">31508</data>
    </edge>
    <edge source="EST" target="HUN">
      <data key="d0">186622</data>
    </edge>
    <edge source="EST" target="IRL">
      <data key="d0">23517</data>
    </edge>
    <edge source="EST" target="ITA">
      <data key="d0">832968</data>
    </edge>
    <edge source="EST" target="JPN">
      <data key="d0">230624</data>
    </edge>
    <edge source="EST" target="KAZ">
      <data key="d0">134962</data>
    </edge>
    <edge source="EST" target="KOR">
      <data key="d0">388486</data>
    </edge>
    <edge source="EST" target="KGZ">
      <data key="d0">2224770</data>
    </edge>
    <edge source="EST" target="LVA">
      <data key="d0">10588217</data>
    </edge>
    <edge source="EST" target="LTU">
      <data key="d0">8954365</data>
    </edge>
    <edge source="EST" target="MYS">
      <data key="d0">18738</data>
    </edge>
    <edge source="EST" target="MEX">
      <data key="d0">278326</data>
    </edge>
    <edge source="EST" target="NLD">
      <data key="d0">1706514</data>
    </edge>
    <edge source="EST" target="NOR">
      <data key="d0">928994</data>
    </edge>
    <edge source="EST" target="PHL">
      <data key="d0">220271</data>
    </edge>
    <edge source="EST" target="POL">
      <data key="d0">348174</data>
    </edge>
    <edge source="EST" target="PRT">
      <data key="d0">353648</data>
    </edge>
    <edge source="EST" target="ROU">
      <data key="d0">107984</data>
    </edge>
    <edge source="EST" target="RUS">
      <data key="d0">20435163</data>
    </edge>
    <edge source="EST" target="IND">
      <data key="d0">139317</data>
    </edge>
    <edge source="EST" target="SGP">
      <data key="d0">22406</data>
    </edge>
    <edge source="EST" target="SVK">
      <data key="d0">161392</data>
    </edge>
    <edge source="EST" target="VNM">
      <data key="d0">19514</data>
    </edge>
    <edge source="EST" target="SVN">
      <data key="d0">167021</data>
    </edge>
    <edge source="EST" target="ZAF">
      <data key="d0">31093</data>
    </edge>
    <edge source="EST" target="ESP">
      <data key="d0">1991667</data>
    </edge>
    <edge source="EST" target="SWE">
      <data key="d0">13192901</data>
    </edge>
    <edge source="EST" target="CHE">
      <data key="d0">48714</data>
    </edge>
    <edge source="EST" target="THA">
      <data key="d0">74985</data>
    </edge>
    <edge source="EST" target="TUR">
      <data key="d0">30891</data>
    </edge>
    <edge source="EST" target="UKR">
      <data key="d0">158801</data>
    </edge>
    <edge source="EST" target="EGY">
      <data key="d0">15579</data>
    </edge>
    <edge source="EST" target="GBR">
      <data key="d0">2028204</data>
    </edge>
    <edge source="EST" target="USA">
      <data key="d0">1974920</data>
    </edge>
    <edge source="GRC" target="ALB">
      <data key="d0">9717407</data>
    </edge>
    <edge source="GRC" target="DZA">
      <data key="d0">3153280</data>
    </edge>
    <edge source="GRC" target="AUS">
      <data key="d0">3308297</data>
    </edge>
    <edge source="GRC" target="AUT">
      <data key="d0">2326860</data>
    </edge>
    <edge source="GRC" target="BEL">
      <data key="d0">3562959</data>
    </edge>
    <edge source="GRC" target="BOL">
      <data key="d0">57991</data>
    </edge>
    <edge source="GRC" target="BGR">
      <data key="d0">19453856</data>
    </edge>
    <edge source="GRC" target="CAN">
      <data key="d0">667631</data>
    </edge>
    <edge source="GRC" target="LKA">
      <data key="d0">183042</data>
    </edge>
    <edge source="GRC" target="CHL">
      <data key="d0">161128</data>
    </edge>
    <edge source="GRC" target="CHN">
      <data key="d0">177922</data>
    </edge>
    <edge source="GRC" target="COL">
      <data key="d0">15183</data>
    </edge>
    <edge source="GRC" target="CRI">
      <data key="d0">11061</data>
    </edge>
    <edge source="GRC" target="HRV">
      <data key="d0">261937</data>
    </edge>
    <edge source="GRC" target="CZE">
      <data key="d0">805848</data>
    </edge>
    <edge source="GRC" target="DNK">
      <data key="d0">25847594</data>
    </edge>
    <edge source="GRC" target="EST">
      <data key="d0">81750</data>
    </edge>
    <edge source="GRC" target="FIN">
      <data key="d0">6783853</data>
    </edge>
    <edge source="GRC" target="FRA">
      <data key="d0">7905464</data>
    </edge>
    <edge source="GRC" target="GEO">
      <data key="d0">44462</data>
    </edge>
    <edge source="GRC" target="PSE">
      <data key="d0">60992</data>
    </edge>
    <edge source="GRC" target="DEU">
      <data key="d0">31574046</data>
    </edge>
    <edge source="GRC" target="GHA">
      <data key="d0">10321</data>
    </edge>
    <edge source="GRC" target="HKG">
      <data key="d0">121784</data>
    </edge>
    <edge source="GRC" target="HUN">
      <data key="d0">1762127</data>
    </edge>
    <edge source="GRC" target="IRL">
      <data key="d0">588811</data>
    </edge>
    <edge source="GRC" target="ISR">
      <data key="d0">1358104</data>
    </edge>
    <edge source="GRC" target="ITA">
      <data key="d0">18243245</data>
    </edge>
    <edge source="GRC" target="JPN">
      <data key="d0">1227110</data>
    </edge>
    <edge source="GRC" target="KAZ">
      <data key="d0">116224</data>
    </edge>
    <edge source="GRC" target="JOR">
      <data key="d0">487371</data>
    </edge>
    <edge source="GRC" target="KOR">
      <data key="d0">94617</data>
    </edge>
    <edge source="GRC" target="LBN">
      <data key="d0">115550</data>
    </edge>
    <edge source="GRC" target="LVA">
      <data key="d0">65725</data>
    </edge>
    <edge source="GRC" target="LTU">
      <data key="d0">467047</data>
    </edge>
    <edge source="GRC" target="MYS">
      <data key="d0">27716</data>
    </edge>
    <edge source="GRC" target="MUS">
      <data key="d0">20737</data>
    </edge>
    <edge source="GRC" target="MEX">
      <data key="d0">10071</data>
    </edge>
    <edge source="GRC" target="MDA">
      <data key="d0">36993</data>
    </edge>
    <edge source="GRC" target="MAR">
      <data key="d0">72168</data>
    </edge>
    <edge source="GRC" target="NLD">
      <data key="d0">2463962</data>
    </edge>
    <edge source="GRC" target="NZL">
      <data key="d0">233775</data>
    </edge>
    <edge source="GRC" target="NOR">
      <data key="d0">790788</data>
    </edge>
    <edge source="GRC" target="PAN">
      <data key="d0">55243</data>
    </edge>
    <edge source="GRC" target="PHL">
      <data key="d0">120005</data>
    </edge>
    <edge source="GRC" target="POL">
      <data key="d0">4287481</data>
    </edge>
    <edge source="GRC" target="PRT">
      <data key="d0">506866</data>
    </edge>
    <edge source="GRC" target="ROU">
      <data key="d0">6456431</data>
    </edge>
    <edge source="GRC" target="RUS">
      <data key="d0">467548</data>
    </edge>
    <edge source="GRC" target="SAU">
      <data key="d0">12772594</data>
    </edge>
    <edge source="GRC" target="SRB">
      <data key="d0">2875523</data>
    </edge>
    <edge source="GRC" target="SGP">
      <data key="d0">140465</data>
    </edge>
    <edge source="GRC" target="SVK">
      <data key="d0">274924</data>
    </edge>
    <edge source="GRC" target="VNM">
      <data key="d0">10714</data>
    </edge>
    <edge source="GRC" target="SVN">
      <data key="d0">178856</data>
    </edge>
    <edge source="GRC" target="ZAF">
      <data key="d0">424255</data>
    </edge>
    <edge source="GRC" target="ESP">
      <data key="d0">4937804</data>
    </edge>
    <edge source="GRC" target="SWE">
      <data key="d0">7551149</data>
    </edge>
    <edge source="GRC" target="CHE">
      <data key="d0">7150840</data>
    </edge>
    <edge source="GRC" target="THA">
      <data key="d0">38739</data>
    </edge>
    <edge source="GRC" target="ARE">
      <data key="d0">589351</data>
    </edge>
    <edge source="GRC" target="TUN">
      <data key="d0">49012</data>
    </edge>
    <edge source="GRC" target="TUR">
      <data key="d0">7250118</data>
    </edge>
    <edge source="GRC" target="UKR">
      <data key="d0">30117</data>
    </edge>
    <edge source="GRC" target="MKD">
      <data key="d0">4916708</data>
    </edge>
    <edge source="GRC" target="EGY">
      <data key="d0">334800</data>
    </edge>
    <edge source="GRC" target="GBR">
      <data key="d0">22631627</data>
    </edge>
    <edge source="GRC" target="USA">
      <data key="d0">8502016</data>
    </edge>
    <edge source="HUN" target="ALB">
      <data key="d0">338034</data>
    </edge>
    <edge source="HUN" target="DZA">
      <data key="d0">872509</data>
    </edge>
    <edge source="HUN" target="AZE">
      <data key="d0">397764</data>
    </edge>
    <edge source="HUN" target="ARG">
      <data key="d0">1113105</data>
    </edge>
    <edge source="HUN" target="AUS">
      <data key="d0">1171109</data>
    </edge>
    <edge source="HUN" target="AUT">
      <data key="d0">31721873</data>
    </edge>
    <edge source="HUN" target="ARM">
      <data key="d0">43472</data>
    </edge>
    <edge source="HUN" target="BEL">
      <data key="d0">9618259</data>
    </edge>
    <edge source="HUN" target="BRA">
      <data key="d0">73448</data>
    </edge>
    <edge source="HUN" target="BGR">
      <data key="d0">5894387</data>
    </edge>
    <edge source="HUN" target="BLR">
      <data key="d0">848107</data>
    </edge>
    <edge source="HUN" target="CAN">
      <data key="d0">257805</data>
    </edge>
    <edge source="HUN" target="LKA">
      <data key="d0">174672</data>
    </edge>
    <edge source="HUN" target="CHL">
      <data key="d0">105919</data>
    </edge>
    <edge source="HUN" target="CHN">
      <data key="d0">770427</data>
    </edge>
    <edge source="HUN" target="COL">
      <data key="d0">60809</data>
    </edge>
    <edge source="HUN" target="CRI">
      <data key="d0">39481</data>
    </edge>
    <edge source="HUN" target="HRV">
      <data key="d0">12020059</data>
    </edge>
    <edge source="HUN" target="CZE">
      <data key="d0">23781008</data>
    </edge>
    <edge source="HUN" target="DNK">
      <data key="d0">2551218</data>
    </edge>
    <edge source="HUN" target="EST">
      <data key="d0">1342063</data>
    </edge>
    <edge source="HUN" target="FIN">
      <data key="d0">1925359</data>
    </edge>
    <edge source="HUN" target="FRA">
      <data key="d0">31204799</data>
    </edge>
    <edge source="HUN" target="GEO">
      <data key="d0">69718</data>
    </edge>
    <edge source="HUN" target="DEU">
      <data key="d0">62967804</data>
    </edge>
    <edge source="HUN" target="GRC">
      <data key="d0">3020117</data>
    </edge>
    <edge source="HUN" target="HKG">
      <data key="d0">384930</data>
    </edge>
    <edge source="HUN" target="IDN">
      <data key="d0">653656</data>
    </edge>
    <edge source="HUN" target="IRL">
      <data key="d0">729287</data>
    </edge>
    <edge source="HUN" target="ISR">
      <data key="d0">653187</data>
    </edge>
    <edge source="HUN" target="ITA">
      <data key="d0">19525023</data>
    </edge>
    <edge source="HUN" target="CIV">
      <data key="d0">34762</data>
    </edge>
    <edge source="HUN" target="JPN">
      <data key="d0">670257</data>
    </edge>
    <edge source="HUN" target="KAZ">
      <data key="d0">193051</data>
    </edge>
    <edge source="HUN" target="JOR">
      <data key="d0">939367</data>
    </edge>
    <edge source="HUN" target="KOR">
      <data key="d0">466334</data>
    </edge>
    <edge source="HUN" target="KGZ">
      <data key="d0">23607</data>
    </edge>
    <edge source="HUN" target="LBN">
      <data key="d0">262745</data>
    </edge>
    <edge source="HUN" target="LVA">
      <data key="d0">397726</data>
    </edge>
    <edge source="HUN" target="LTU">
      <data key="d0">3729535</data>
    </edge>
    <edge source="HUN" target="MYS">
      <data key="d0">2460555</data>
    </edge>
    <edge source="HUN" target="MUS">
      <data key="d0">29291</data>
    </edge>
    <edge source="HUN" target="MEX">
      <data key="d0">1063981</data>
    </edge>
    <edge source="HUN" target="MDA">
      <data key="d0">860561</data>
    </edge>
    <edge source="HUN" target="MAR">
      <data key="d0">408082</data>
    </edge>
    <edge source="HUN" target="OMN">
      <data key="d0">335148</data>
    </edge>
    <edge source="HUN" target="NLD">
      <data key="d0">15014177</data>
    </edge>
    <edge source="HUN" target="NZL">
      <data key="d0">29988</data>
    </edge>
    <edge source="HUN" target="NOR">
      <data key="d0">949789</data>
    </edge>
    <edge source="HUN" target="PAK">
      <data key="d0">35968</data>
    </edge>
    <edge source="HUN" target="PAN">
      <data key="d0">81390</data>
    </edge>
    <edge source="HUN" target="PHL">
      <data key="d0">49074</data>
    </edge>
    <edge source="HUN" target="POL">
      <data key="d0">23076435</data>
    </edge>
    <edge source="HUN" target="PRT">
      <data key="d0">5221898</data>
    </edge>
    <edge source="HUN" target="ROU">
      <data key="d0">38447421</data>
    </edge>
    <edge source="HUN" target="RUS">
      <data key="d0">9106220</data>
    </edge>
    <edge source="HUN" target="SAU">
      <data key="d0">6947169</data>
    </edge>
    <edge source="HUN" target="SRB">
      <data key="d0">12200859</data>
    </edge>
    <edge source="HUN" target="IND">
      <data key="d0">793614</data>
    </edge>
    <edge source="HUN" target="SGP">
      <data key="d0">477420</data>
    </edge>
    <edge source="HUN" target="SVK">
      <data key="d0">19364826</data>
    </edge>
    <edge source="HUN" target="VNM">
      <data key="d0">2650424</data>
    </edge>
    <edge source="HUN" target="SVN">
      <data key="d0">17605539</data>
    </edge>
    <edge source="HUN" target="ZAF">
      <data key="d0">439333</data>
    </edge>
    <edge source="HUN" target="ESP">
      <data key="d0">14547098</data>
    </edge>
    <edge source="HUN" target="SWE">
      <data key="d0">8103025</data>
    </edge>
    <edge source="HUN" target="CHE">
      <data key="d0">4012496</data>
    </edge>
    <edge source="HUN" target="THA">
      <data key="d0">138065</data>
    </edge>
    <edge source="HUN" target="ARE">
      <data key="d0">4485819</data>
    </edge>
    <edge source="HUN" target="TUN">
      <data key="d0">76651</data>
    </edge>
    <edge source="HUN" target="TUR">
      <data key="d0">2988878</data>
    </edge>
    <edge source="HUN" target="UKR">
      <data key="d0">5500822</data>
    </edge>
    <edge source="HUN" target="MKD">
      <data key="d0">1407714</data>
    </edge>
    <edge source="HUN" target="EGY">
      <data key="d0">587029</data>
    </edge>
    <edge source="HUN" target="GBR">
      <data key="d0">20442356</data>
    </edge>
    <edge source="HUN" target="USA">
      <data key="d0">810968</data>
    </edge>
    <edge source="KGZ" target="CHN">
      <data key="d0">22918</data>
    </edge>
    <edge source="KGZ" target="DEU">
      <data key="d0">45487</data>
    </edge>
    <edge source="KGZ" target="KAZ">
      <data key="d0">311022</data>
    </edge>
    <edge source="KGZ" target="RUS">
      <data key="d0">926425</data>
    </edge>
    <edge source="KGZ" target="SRB">
      <data key="d0">30246</data>
    </edge>
    <edge source="KGZ" target="UKR">
      <data key="d0">64770</data>
    </edge>
    <edge source="LTU" target="ALB">
      <data key="d0">1376029</data>
    </edge>
    <edge source="LTU" target="DZA">
      <data key="d0">63148</data>
    </edge>
    <edge source="LTU" target="AZE">
      <data key="d0">352294</data>
    </edge>
    <edge source="LTU" target="AUT">
      <data key="d0">855322</data>
    </edge>
    <edge source="LTU" target="ARM">
      <data key="d0">143004</data>
    </edge>
    <edge source="LTU" target="BEL">
      <data key="d0">538142</data>
    </edge>
    <edge source="LTU" target="BGR">
      <data key="d0">462331</data>
    </edge>
    <edge source="LTU" target="BLR">
      <data key="d0">10892107</data>
    </edge>
    <edge source="LTU" target="CAN">
      <data key="d0">33466</data>
    </edge>
    <edge source="LTU" target="CHN">
      <data key="d0">21564</data>
    </edge>
    <edge source="LTU" target="HRV">
      <data key="d0">186566</data>
    </edge>
    <edge source="LTU" target="CZE">
      <data key="d0">1498810</data>
    </edge>
    <edge source="LTU" target="BEN">
      <data key="d0">14025</data>
    </edge>
    <edge source="LTU" target="DNK">
      <data key="d0">507164</data>
    </edge>
    <edge source="LTU" target="EST">
[truncated: 14,343 more chars]
