# Supplementary material for: Core-periphery structure in sectoral international trade networks: A new approach to an old theory
Source: PLoS One. 2020 Apr 2;15(4):e0229547. doi: 10.1371/journal.pone.0229547 (PMC7117750; doi:10.1371/journal.pone.0229547)
Supplement: S8 File — (ZIP) [file pone.0229547.s008.zip › S8_File/Networks 2012/0-LIVE ANIMALS.graphml]

<?xml version='1.0' encoding='utf-8'?>
<graphml xmlns="http://graphml.graphdrawing.org/xmlns" xmlns:xsi="http://www.w3.org/2001/XMLSchema-instance" xsi:schemaLocation="http://graphml.graphdrawing.org/xmlns http://graphml.graphdrawing.org/xmlns/1.0/graphml.xsd">
  <key attr.name="weight" attr.type="long" for="edge" id="d0" />
  <graph edgedefault="directed">
    <node id="ALB" />
    <node id="ITA" />
    <node id="DZA" />
    <node id="FRA" />
    <node id="NER" />
    <node id="ARG" />
    <node id="AUT" />
    <node id="BEL" />
    <node id="BOL" />
    <node id="BRA" />
    <node id="CAN" />
    <node id="CHL" />
    <node id="COL" />
    <node id="CRI" />
    <node id="ECU" />
    <node id="DEU" />
    <node id="GTM" />
    <node id="HKG" />
    <node id="JPN" />
    <node id="KOR" />
    <node id="LBN" />
    <node id="MYS" />
    <node id="MEX" />
    <node id="NLD" />
    <node id="PAK" />
    <node id="PAN" />
    <node id="PRY" />
    <node id="PER" />
    <node id="PHL" />
    <node id="POL" />
    <node id="IND" />
    <node id="SGP" />
    <node id="ZAF" />
    <node id="ESP" />
    <node id="CHE" />
    <node id="THA" />
    <node id="ARE" />
    <node id="GBR" />
    <node id="USA" />
    <node id="URY" />
    <node id="ARM" />
    <node id="GEO" />
    <node id="AUS" />
    <node id="LKA" />
    <node id="CHN" />
    <node id="IDN" />
    <node id="IRL" />
    <node id="ISR" />
    <node id="KAZ" />
    <node id="JOR" />
    <node id="MUS" />
    <node id="OMN" />
    <node id="NZL" />
    <node id="RUS" />
    <node id="SAU" />
    <node id="SVK" />
    <node id="VNM" />
    <node id="TUR" />
    <node id="EGY" />
    <node id="AZE" />
    <node id="BGR" />
    <node id="HRV" />
    <node id="CZE" />
    <node id="HUN" />
    <node id="MDA" />
    <node id="MAR" />
    <node id="NOR" />
    <node id="ROU" />
    <node id="SRB" />
    <node id="SVN" />
    <node id="UKR" />
    <node id="MKD" />
    <node id="BLR" />
    <node id="CMR" />
    <node id="BEN" />
    <node id="DNK" />
    <node id="ETH" />
    <node id="FIN" />
    <node id="GMB" />
    <node id="GHA" />
    <node id="GRC" />
    <node id="CIV" />
    <node id="LVA" />
    <node id="PRT" />
    <node id="SEN" />
    <node id="SWE" />
    <node id="TGO" />
    <node id="TUN" />
    <node id="UGA" />
    <node id="BFA" />
    <node id="BWA" />
    <node id="NAM" />
    <node id="ZWE" />
    <node id="KHM" />
    <node id="EST" />
    <node id="HND" />
    <node id="JAM" />
    <node id="SLV" />
    <node id="NIC" />
    <node id="KGZ" />
    <node id="LTU" />
    <node id="BDI" />
    <node id="CAF" />
    <node id="PSE" />
    <node id="MDG" />
    <node id="MWI" />
    <node id="TZA" />
    <node id="MOZ" />
    <node id="MRT" />
    <edge source="ALB" target="ITA">
      <data key="d0">895347</data>
    </edge>
    <edge source="ITA" target="ALB">
      <data key="d0">1702757</data>
    </edge>
    <edge source="ITA" target="DZA">
      <data key="d0">773356</data>
    </edge>
    <edge source="ITA" target="ARG">
      <data key="d0">13240</data>
    </edge>
    <edge source="ITA" target="AUT">
      <data key="d0">689800</data>
    </edge>
    <edge source="ITA" target="BEL">
      <data key="d0">855261</data>
    </edge>
    <edge source="ITA" target="CAN">
      <data key="d0">123657</data>
    </edge>
    <edge source="ITA" target="HRV">
      <data key="d0">1125662</data>
    </edge>
    <edge source="ITA" target="CZE">
      <data key="d0">339313</data>
    </edge>
    <edge source="ITA" target="DNK">
      <data key="d0">196253</data>
    </edge>
    <edge source="ITA" target="FIN">
      <data key="d0">37441</data>
    </edge>
    <edge source="ITA" target="FRA">
      <data key="d0">9303352</data>
    </edge>
    <edge source="ITA" target="DEU">
      <data key="d0">5174005</data>
    </edge>
    <edge source="ITA" target="GRC">
      <data key="d0">5900268</data>
    </edge>
    <edge source="ITA" target="HKG">
      <data key="d0">21665</data>
    </edge>
    <edge source="ITA" target="HUN">
      <data key="d0">3176523</data>
    </edge>
    <edge source="ITA" target="IDN">
      <data key="d0">41575</data>
    </edge>
    <edge source="ITA" target="IRL">
      <data key="d0">319819</data>
    </edge>
    <edge source="ITA" target="ISR">
      <data key="d0">111961</data>
    </edge>
    <edge source="ITA" target="JPN">
      <data key="d0">144796</data>
    </edge>
    <edge source="ITA" target="JOR">
      <data key="d0">21583</data>
    </edge>
    <edge source="ITA" target="KOR">
      <data key="d0">129466</data>
    </edge>
    <edge source="ITA" target="LBN">
      <data key="d0">230911</data>
    </edge>
    <edge source="ITA" target="MYS">
      <data key="d0">38421</data>
    </edge>
    <edge source="ITA" target="MDA">
      <data key="d0">35992</data>
    </edge>
    <edge source="ITA" target="OMN">
      <data key="d0">15040</data>
    </edge>
    <edge source="ITA" target="NLD">
      <data key="d0">4640432</data>
    </edge>
    <edge source="ITA" target="NOR">
      <data key="d0">17681</data>
    </edge>
    <edge source="ITA" target="POL">
      <data key="d0">2804324</data>
    </edge>
    <edge source="ITA" target="PRT">
      <data key="d0">270840</data>
    </edge>
    <edge source="ITA" target="ROU">
      <data key="d0">2472814</data>
    </edge>
    <edge source="ITA" target="RUS">
      <data key="d0">30479</data>
    </edge>
    <edge source="ITA" target="SRB">
      <data key="d0">722441</data>
    </edge>
    <edge source="ITA" target="IND">
      <data key="d0">218303</data>
    </edge>
    <edge source="ITA" target="SVK">
      <data key="d0">502893</data>
    </edge>
    <edge source="ITA" target="SVN">
      <data key="d0">892799</data>
    </edge>
    <edge source="ITA" target="ESP">
      <data key="d0">9605239</data>
    </edge>
    <edge source="ITA" target="SWE">
      <data key="d0">197730</data>
    </edge>
    <edge source="ITA" target="CHE">
      <data key="d0">2485972</data>
    </edge>
    <edge source="ITA" target="ARE">
      <data key="d0">577222</data>
    </edge>
    <edge source="ITA" target="TUN">
      <data key="d0">14783</data>
    </edge>
    <edge source="ITA" target="TUR">
      <data key="d0">1002522</data>
    </edge>
    <edge source="ITA" target="MKD">
      <data key="d0">30851</data>
    </edge>
    <edge source="ITA" target="EGY">
      <data key="d0">615383</data>
    </edge>
    <edge source="ITA" target="GBR">
      <data key="d0">3317696</data>
    </edge>
    <edge source="ITA" target="USA">
      <data key="d0">92631</data>
    </edge>
    <edge source="DZA" target="FRA">
      <data key="d0">71776</data>
    </edge>
    <edge source="DZA" target="NER">
      <data key="d0">81365</data>
    </edge>
    <edge source="FRA" target="ALB">
      <data key="d0">103734</data>
    </edge>
    <edge source="FRA" target="DZA">
      <data key="d0">83264739</data>
    </edge>
    <edge source="FRA" target="ARG">
      <data key="d0">1188321</data>
    </edge>
    <edge source="FRA" target="AUS">
      <data key="d0">13051</data>
    </edge>
    <edge source="FRA" target="AUT">
      <data key="d0">2764128</data>
    </edge>
    <edge source="FRA" target="BEL">
      <data key="d0">167727799</data>
    </edge>
    <edge source="FRA" target="BRA">
      <data key="d0">1202346</data>
    </edge>
    <edge source="FRA" target="BGR">
      <data key="d0">569523</data>
    </edge>
    <edge source="FRA" target="BDI">
      <data key="d0">158645</data>
    </edge>
    <edge source="FRA" target="BLR">
      <data key="d0">62753</data>
    </edge>
    <edge source="FRA" target="KHM">
      <data key="d0">96136</data>
    </edge>
    <edge source="FRA" target="CMR">
      <data key="d0">1579353</data>
    </edge>
    <edge source="FRA" target="CAN">
      <data key="d0">837760</data>
    </edge>
    <edge source="FRA" target="CAF">
      <data key="d0">361483</data>
    </edge>
    <edge source="FRA" target="LKA">
      <data key="d0">804273</data>
    </edge>
    <edge source="FRA" target="CHL">
      <data key="d0">1574046</data>
    </edge>
    <edge source="FRA" target="CHN">
      <data key="d0">9062569</data>
    </edge>
    <edge source="FRA" target="HRV">
      <data key="d0">923054</data>
    </edge>
    <edge source="FRA" target="CZE">
      <data key="d0">3394918</data>
    </edge>
    <edge source="FRA" target="BEN">
      <data key="d0">336491</data>
    </edge>
    <edge source="FRA" target="DNK">
      <data key="d0">258716</data>
    </edge>
    <edge source="FRA" target="ETH">
      <data key="d0">63752</data>
    </edge>
    <edge source="FRA" target="FIN">
      <data key="d0">475962</data>
    </edge>
    <edge source="FRA" target="GEO">
      <data key="d0">351604</data>
    </edge>
    <edge source="FRA" target="PSE">
      <data key="d0">142083</data>
    </edge>
    <edge source="FRA" target="DEU">
      <data key="d0">77584692</data>
    </edge>
    <edge source="FRA" target="GHA">
      <data key="d0">111352</data>
    </edge>
    <edge source="FRA" target="GRC">
      <data key="d0">13968144</data>
    </edge>
    <edge source="FRA" target="GTM">
      <data key="d0">30312</data>
    </edge>
    <edge source="FRA" target="HKG">
      <data key="d0">105922</data>
    </edge>
    <edge source="FRA" target="HUN">
      <data key="d0">9098161</data>
    </edge>
    <edge source="FRA" target="IDN">
      <data key="d0">317954</data>
    </edge>
    <edge source="FRA" target="IRL">
      <data key="d0">9937679</data>
    </edge>
    <edge source="FRA" target="ISR">
      <data key="d0">30291</data>
    </edge>
    <edge source="FRA" target="ITA">
      <data key="d0">1385150097</data>
    </edge>
    <edge source="FRA" target="CIV">
      <data key="d0">1546954</data>
    </edge>
    <edge source="FRA" target="JPN">
      <data key="d0">8785529</data>
    </edge>
    <edge source="FRA" target="KAZ">
      <data key="d0">621186</data>
    </edge>
    <edge source="FRA" target="JOR">
      <data key="d0">2050561</data>
    </edge>
    <edge source="FRA" target="KOR">
      <data key="d0">5337696</data>
    </edge>
    <edge source="FRA" target="KGZ">
      <data key="d0">16201</data>
    </edge>
    <edge source="FRA" target="LBN">
      <data key="d0">18346715</data>
    </edge>
    <edge source="FRA" target="LTU">
      <data key="d0">492464</data>
    </edge>
    <edge source="FRA" target="MDG">
      <data key="d0">442194</data>
    </edge>
    <edge source="FRA" target="MWI">
      <data key="d0">22728</data>
    </edge>
    <edge source="FRA" target="MYS">
      <data key="d0">1133134</data>
    </edge>
    <edge source="FRA" target="MUS">
      <data key="d0">511969</data>
    </edge>
    <edge source="FRA" target="MEX">
      <data key="d0">553060</data>
    </edge>
    <edge source="FRA" target="MAR">
      <data key="d0">20077745</data>
    </edge>
    <edge source="FRA" target="OMN">
      <data key="d0">59791</data>
    </edge>
    <edge source="FRA" target="NLD">
      <data key="d0">17321201</data>
    </edge>
    <edge source="FRA" target="NER">
      <data key="d0">32097</data>
    </edge>
    <edge source="FRA" target="NOR">
      <data key="d0">35328</data>
    </edge>
    <edge source="FRA" target="PAK">
      <data key="d0">2115791</data>
    </edge>
    <edge source="FRA" target="PAN">
      <data key="d0">17325</data>
    </edge>
    <edge source="FRA" target="PHL">
      <data key="d0">830826</data>
    </edge>
    <edge source="FRA" target="POL">
      <data key="d0">12085192</data>
    </edge>
    <edge source="FRA" target="PRT">
      <data key="d0">11723322</data>
    </edge>
    <edge source="FRA" target="ROU">
      <data key="d0">6257390</data>
    </edge>
    <edge source="FRA" target="RUS">
      <data key="d0">16983274</data>
    </edge>
    <edge source="FRA" target="SAU">
      <data key="d0">2875402</data>
    </edge>
    <edge source="FRA" target="SEN">
      <data key="d0">219610</data>
    </edge>
    <edge source="FRA" target="SRB">
      <data key="d0">223923</data>
    </edge>
    <edge source="FRA" target="IND">
      <data key="d0">1437080</data>
    </edge>
    <edge source="FRA" target="SGP">
      <data key="d0">45078</data>
    </edge>
    <edge source="FRA" target="SVK">
      <data key="d0">591634</data>
    </edge>
    <edge source="FRA" target="VNM">
      <data key="d0">2029103</data>
    </edge>
    <edge source="FRA" target="SVN">
      <data key="d0">10029</data>
    </edge>
    <edge source="FRA" target="ZAF">
      <data key="d0">577326</data>
    </edge>
    <edge source="FRA" target="ZWE">
      <data key="d0">250722</data>
    </edge>
    <edge source="FRA" target="ESP">
      <data key="d0">243963108</data>
    </edge>
    <edge source="FRA" target="SWE">
      <data key="d0">2585314</data>
    </edge>
    <edge source="FRA" target="CHE">
      <data key="d0">17403910</data>
    </edge>
    <edge source="FRA" target="THA">
      <data key="d0">688598</data>
    </edge>
    <edge source="FRA" target="ARE">
      <data key="d0">3818317</data>
    </edge>
    <edge source="FRA" target="TUN">
      <data key="d0">18145187</data>
    </edge>
    <edge source="FRA" target="TUR">
      <data key="d0">185668244</data>
    </edge>
    <edge source="FRA" target="UGA">
      <data key="d0">24581</data>
    </edge>
    <edge source="FRA" target="UKR">
      <data key="d0">2033362</data>
    </edge>
    <edge source="FRA" target="MKD">
      <data key="d0">13790</data>
    </edge>
    <edge source="FRA" target="EGY">
      <data key="d0">17031607</data>
    </edge>
    <edge source="FRA" target="GBR">
      <data key="d0">64814763</data>
    </edge>
    <edge source="FRA" target="TZA">
      <data key="d0">218559</data>
    </edge>
    <edge source="FRA" target="USA">
      <data key="d0">10244179</data>
    </edge>
    <edge source="FRA" target="BFA">
      <data key="d0">349588</data>
    </edge>
    <edge source="NER" target="CHN">
      <data key="d0">29536</data>
    </edge>
    <edge source="NER" target="BEN">
      <data key="d0">27920</data>
    </edge>
    <edge source="NER" target="ECU">
      <data key="d0">80598</data>
    </edge>
    <edge source="NER" target="GHA">
      <data key="d0">34911</data>
    </edge>
    <edge source="NER" target="CIV">
      <data key="d0">28635</data>
    </edge>
    <edge source="NER" target="MDA">
      <data key="d0">15918</data>
    </edge>
    <edge source="NER" target="NAM">
      <data key="d0">16822</data>
    </edge>
    <edge source="NER" target="BFA">
      <data key="d0">68280</data>
    </edge>
    <edge source="ARG" target="AUT">
      <data key="d0">10180</data>
    </edge>
    <edge source="ARG" target="BEL">
      <data key="d0">50350</data>
    </edge>
    <edge source="ARG" target="BOL">
      <data key="d0">191539</data>
    </edge>
    <edge source="ARG" target="BRA">
      <data key="d0">600018</data>
    </edge>
    <edge source="ARG" target="CAN">
      <data key="d0">11220</data>
    </edge>
    <edge source="ARG" target="CHL">
      <data key="d0">731031</data>
    </edge>
    <edge source="ARG" target="COL">
      <data key="d0">473265</data>
    </edge>
    <edge source="ARG" target="CRI">
      <data key="d0">31700</data>
    </edge>
    <edge source="ARG" target="ECU">
      <data key="d0">188010</data>
    </edge>
    <edge source="ARG" target="FRA">
      <data key="d0">1735783</data>
    </edge>
    <edge source="ARG" target="DEU">
      <data key="d0">1534796</data>
    </edge>
    <edge source="ARG" target="GTM">
      <data key="d0">61020</data>
    </edge>
    <edge source="ARG" target="HKG">
      <data key="d0">10080</data>
    </edge>
    <edge source="ARG" target="ITA">
      <data key="d0">377739</data>
    </edge>
    <edge source="ARG" target="JPN">
      <data key="d0">81270</data>
    </edge>
    <edge source="ARG" target="KOR">
      <data key="d0">15340</data>
    </edge>
    <edge source="ARG" target="LBN">
      <data key="d0">23648</data>
    </edge>
    <edge source="ARG" target="MYS">
      <data key="d0">240340</data>
    </edge>
    <edge source="ARG" target="MEX">
      <data key="d0">183237</data>
    </edge>
    <edge source="ARG" target="NLD">
      <data key="d0">1397010</data>
    </edge>
    <edge source="ARG" target="PAK">
      <data key="d0">44000</data>
    </edge>
    <edge source="ARG" target="PAN">
      <data key="d0">134100</data>
    </edge>
    <edge source="ARG" target="PRY">
      <data key="d0">2888222</data>
    </edge>
    <edge source="ARG" target="PER">
      <data key="d0">1199692</data>
    </edge>
    <edge source="ARG" target="PHL">
      <data key="d0">30680</data>
    </edge>
    <edge source="ARG" target="POL">
      <data key="d0">50000</data>
    </edge>
    <edge source="ARG" target="IND">
      <data key="d0">91020</data>
    </edge>
    <edge source="ARG" target="SGP">
      <data key="d0">764577</data>
    </edge>
    <edge source="ARG" target="ZAF">
      <data key="d0">744440</data>
    </edge>
    <edge source="ARG" target="ESP">
      <data key="d0">146840</data>
    </edge>
    <edge source="ARG" target="CHE">
      <data key="d0">51390</data>
    </edge>
    <edge source="ARG" target="THA">
      <data key="d0">246000</data>
    </edge>
    <edge source="ARG" target="ARE">
      <data key="d0">545730</data>
    </edge>
    <edge source="ARG" target="GBR">
      <data key="d0">811130</data>
    </edge>
    <edge source="ARG" target="USA">
      <data key="d0">3678881</data>
    </edge>
    <edge source="ARG" target="URY">
      <data key="d0">1522053</data>
    </edge>
    <edge source="AUT" target="ALB">
      <data key="d0">310819</data>
    </edge>
    <edge source="AUT" target="DZA">
      <data key="d0">21568172</data>
    </edge>
    <edge source="AUT" target="AZE">
      <data key="d0">1179039</data>
    </edge>
    <edge source="AUT" target="BEL">
      <data key="d0">26667</data>
    </edge>
    <edge source="AUT" target="BGR">
      <data key="d0">316781</data>
    </edge>
    <edge source="AUT" target="CAN">
      <data key="d0">37127</data>
    </edge>
    <edge source="AUT" target="HRV">
      <data key="d0">1648978</data>
    </edge>
    <edge source="AUT" target="CZE">
      <data key="d0">2247371</data>
    </edge>
    <edge source="AUT" target="FRA">
      <data key="d0">146219</data>
    </edge>
    <edge source="AUT" target="DEU">
      <data key="d0">46001015</data>
    </edge>
    <edge source="AUT" target="HKG">
      <data key="d0">12148</data>
    </edge>
    <edge source="AUT" target="HUN">
      <data key="d0">16998187</data>
    </edge>
    <edge source="AUT" target="IRL">
      <data key="d0">52175</data>
    </edge>
    <edge source="AUT" target="ITA">
      <data key="d0">52679028</data>
    </edge>
    <edge source="AUT" target="JPN">
      <data key="d0">71888</data>
    </edge>
    <edge source="AUT" target="KAZ">
      <data key="d0">7055735</data>
    </edge>
    <edge source="AUT" target="MDA">
      <data key="d0">286960</data>
    </edge>
    <edge source="AUT" target="MAR">
      <data key="d0">1258139</data>
    </edge>
    <edge source="AUT" target="NLD">
      <data key="d0">970252</data>
    </edge>
    <edge source="AUT" target="NOR">
      <data key="d0">193218</data>
    </edge>
    <edge source="AUT" target="PHL">
      <data key="d0">70930</data>
    </edge>
    <edge source="AUT" target="POL">
      <data key="d0">4690452</data>
    </edge>
    <edge source="AUT" target="ROU">
      <data key="d0">1991600</data>
    </edge>
    <edge source="AUT" target="RUS">
      <data key="d0">5737111</data>
    </edge>
    <edge source="AUT" target="SAU">
      <data key="d0">58235</data>
    </edge>
    <edge source="AUT" target="SRB">
      <data key="d0">2970822</data>
    </edge>
    <edge source="AUT" target="SVK">
      <data key="d0">197875</data>
    </edge>
    <edge source="AUT" target="SVN">
      <data key="d0">6743426</data>
    </edge>
    <edge source="AUT" target="ESP">
      <data key="d0">164885</data>
    </edge>
    <edge source="AUT" target="CHE">
      <data key="d0">1210874</data>
    </edge>
    <edge source="AUT" target="THA">
      <data key="d0">38115</data>
    </edge>
    <edge source="AUT" target="ARE">
      <data key="d0">679404</data>
    </edge>
    <edge source="AUT" target="TUR">
      <data key="d0">39337817</data>
    </edge>
    <edge source="AUT" target="UKR">
      <data key="d0">2768412</data>
    </edge>
    <edge source="AUT" target="MKD">
      <data key="d0">43200</data>
    </edge>
    <edge source="AUT" target="GBR">
      <data key="d0">442709</data>
    </edge>
    <edge source="AUT" target="USA">
      <data key="d0">73912</data>
    </edge>
    <edge source="BEL" target="DZA">
      <data key="d0">40510</data>
    </edge>
    <edge source="BEL" target="ARG">
      <data key="d0">119508</data>
    </edge>
    <edge source="BEL" target="AUS">
      <data key="d0">11830</data>
    </edge>
    <edge source="BEL" target="AUT">
      <data key="d0">439707</data>
    </edge>
    <edge source="BEL" target="BRA">
      <data key="d0">6996591</data>
    </edge>
    <edge source="BEL" target="BGR">
      <data key="d0">482899</data>
    </edge>
    <edge source="BEL" target="CMR">
      <data key="d0">388588</data>
    </edge>
    <edge source="BEL" target="CAN">
      <data key="d0">8261341</data>
    </edge>
    <edge source="BEL" target="CHL">
      <data key="d0">317987</data>
    </edge>
    <edge source="BEL" target="CHN">
      <data key="d0">12989333</data>
    </edge>
    <edge source="BEL" target="COL">
      <data key="d0">577251</data>
    </edge>
    <edge source="BEL" target="HRV">
      <data key="d0">240772</data>
    </edge>
    <edge source="BEL" target="CZE">
      <data key="d0">65211</data>
    </edge>
    <edge source="BEL" target="BEN">
      <data key="d0">187513</data>
    </edge>
    <edge source="BEL" target="DNK">
      <data key="d0">2257040</data>
    </edge>
    <edge source="BEL" target="ECU">
      <data key="d0">79108</data>
    </edge>
    <edge source="BEL" target="ETH">
      <data key="d0">17190</data>
    </edge>
    <edge source="BEL" target="FIN">
      <data key="d0">703093</data>
    </edge>
    <edge source="BEL" target="FRA">
      <data key="d0">58445204</data>
    </edge>
    <edge source="BEL" target="GMB">
      <data key="d0">18517</data>
    </edge>
    <edge source="BEL" target="DEU">
      <data key="d0">63645458</data>
    </edge>
    <edge source="BEL" target="GHA">
      <data key="d0">354750</data>
    </edge>
    <edge source="BEL" target="GRC">
      <data key="d0">138821</data>
    </edge>
    <edge source="BEL" target="HKG">
      <data key="d0">79791</data>
    </edge>
    <edge source="BEL" target="HUN">
      <data key="d0">1308890</data>
    </edge>
    <edge source="BEL" target="IDN">
      <data key="d0">334210</data>
    </edge>
    <edge source="BEL" target="IRL">
      <data key="d0">746006</data>
    </edge>
    <edge source="BEL" target="ISR">
      <data key="d0">544114</data>
    </edge>
    <edge source="BEL" target="ITA">
      <data key="d0">9708319</data>
    </edge>
    <edge source="BEL" target="CIV">
      <data key="d0">12081</data>
    </edge>
    <edge source="BEL" target="JPN">
      <data key="d0">8793913</data>
    </edge>
    <edge source="BEL" target="JOR">
      <data key="d0">758461</data>
    </edge>
    <edge source="BEL" target="KOR">
      <data key="d0">441413</data>
    </edge>
    <edge source="BEL" target="LBN">
      <data key="d0">375473</data>
    </edge>
    <edge source="BEL" target="LVA">
      <data key="d0">21288</data>
    </edge>
    <edge source="BEL" target="MEX">
      <data key="d0">1762150</data>
    </edge>
    <edge source="BEL" target="MAR">
      <data key="d0">1325880</data>
    </edge>
    <edge source="BEL" target="NLD">
      <data key="d0">271576586</data>
    </edge>
    <edge source="BEL" target="NOR">
      <data key="d0">162763</data>
    </edge>
    <edge source="BEL" target="PAK">
      <data key="d0">110168</data>
    </edge>
    <edge source="BEL" target="PER">
      <data key="d0">133993</data>
    </edge>
    <edge source="BEL" target="PHL">
      <data key="d0">1386751</data>
    </edge>
    <edge source="BEL" target="POL">
      <data key="d0">3759528</data>
    </edge>
    <edge source="BEL" target="PRT">
      <data key="d0">1236753</data>
    </edge>
    <edge source="BEL" target="ROU">
      <data key="d0">424834</data>
    </edge>
    <edge source="BEL" target="SAU">
      <data key="d0">304327</data>
    </edge>
    <edge source="BEL" target="SEN">
      <data key="d0">150905</data>
    </edge>
    <edge source="BEL" target="SRB">
      <data key="d0">37048</data>
    </edge>
    <edge source="BEL" target="IND">
      <data key="d0">61445</data>
    </edge>
    <edge source="BEL" target="ZAF">
      <data key="d0">674414</data>
    </edge>
    <edge source="BEL" target="ESP">
      <data key="d0">4713706</data>
    </edge>
    <edge source="BEL" target="SWE">
      <data key="d0">1523234</data>
    </edge>
    <edge source="BEL" target="CHE">
      <data key="d0">3106292</data>
    </edge>
    <edge source="BEL" target="THA">
      <data key="d0">538820</data>
    </edge>
    <edge source="BEL" target="TGO">
      <data key="d0">196695</data>
    </edge>
    <edge source="BEL" target="ARE">
      <data key="d0">369294</data>
    </edge>
    <edge source="BEL" target="TUN">
      <data key="d0">21920</data>
    </edge>
    <edge source="BEL" target="TUR">
      <data key="d0">167407</data>
    </edge>
    <edge source="BEL" target="UGA">
      <data key="d0">191194</data>
    </edge>
    <edge source="BEL" target="UKR">
      <data key="d0">117823</data>
    </edge>
    <edge source="BEL" target="MKD">
      <data key="d0">12933</data>
    </edge>
    <edge source="BEL" target="EGY">
      <data key="d0">920070</data>
    </edge>
    <edge source="BEL" target="GBR">
      <data key="d0">14609502</data>
    </edge>
    <edge source="BEL" target="USA">
      <data key="d0">18800416</data>
    </edge>
    <edge source="BEL" target="BFA">
      <data key="d0">113193</data>
    </edge>
    <edge source="BRA" target="ARG">
      <data key="d0">9256215</data>
    </edge>
    <edge source="BRA" target="AUT">
      <data key="d0">30000</data>
    </edge>
    <edge source="BRA" target="BEL">
      <data key="d0">92579</data>
    </edge>
    <edge source="BRA" target="BOL">
      <data key="d0">2914965</data>
    </edge>
    <edge source="BRA" target="CHL">
      <data key="d0">2002384</data>
    </edge>
    <edge source="BRA" target="CHN">
      <data key="d0">15000</data>
    </edge>
    <edge source="BRA" target="COL">
      <data key="d0">5760704</data>
    </edge>
    <edge source="BRA" target="CZE">
      <data key="d0">17450</data>
    </edge>
    <edge source="BRA" target="ECU">
      <data key="d0">5230668</data>
    </edge>
    <edge source="BRA" target="FRA">
      <data key="d0">50000</data>
    </edge>
    <edge source="BRA" target="DEU">
      <data key="d0">143097</data>
    </edge>
    <edge source="BRA" target="HKG">
      <data key="d0">97000</data>
    </edge>
    <edge source="BRA" target="ITA">
      <data key="d0">42492</data>
    </edge>
    <edge source="BRA" target="JOR">
      <data key="d0">8146528</data>
    </edge>
    <edge source="BRA" target="LBN">
      <data key="d0">63905767</data>
    </edge>
    <edge source="BRA" target="MYS">
      <data key="d0">10453</data>
    </edge>
    <edge source="BRA" target="MEX">
      <data key="d0">39945</data>
    </edge>
    <edge source="BRA" target="NLD">
      <data key="d0">135868</data>
    </edge>
    <edge source="BRA" target="PRY">
      <data key="d0">9468142</data>
    </edge>
    <edge source="BRA" target="PER">
      <data key="d0">2553253</data>
    </edge>
    <edge source="BRA" target="SEN">
      <data key="d0">45587</data>
    </edge>
    <edge source="BRA" target="ZAF">
      <data key="d0">99646</data>
    </edge>
    <edge source="BRA" target="SWE">
      <data key="d0">22330</data>
    </edge>
    <edge source="BRA" target="CHE">
      <data key="d0">24377</data>
    </edge>
    <edge source="BRA" target="THA">
      <data key="d0">37335</data>
    </edge>
    <edge source="BRA" target="TUR">
      <data key="d0">39960829</data>
    </edge>
    <edge source="BRA" target="EGY">
      <data key="d0">16311310</data>
    </edge>
    <edge source="BRA" target="GBR">
      <data key="d0">46900</data>
    </edge>
    <edge source="BRA" target="USA">
      <data key="d0">805325</data>
    </edge>
    <edge source="BRA" target="URY">
      <data key="d0">703393</data>
    </edge>
    <edge source="CAN" target="DZA">
      <data key="d0">11377</data>
    </edge>
    <edge source="CAN" target="AUS">
      <data key="d0">23053</data>
    </edge>
    <edge source="CAN" target="AUT">
      <data key="d0">29259</data>
    </edge>
    <edge source="CAN" target="BEL">
      <data key="d0">424086</data>
    </edge>
    <edge source="CAN" target="CHL">
      <data key="d0">482730</data>
    </edge>
    <edge source="CAN" target="CHN">
      <data key="d0">3158859</data>
    </edge>
    <edge source="CAN" target="COL">
      <data key="d0">180288</data>
    </edge>
    <edge source="CAN" target="CRI">
      <data key="d0">246908</data>
    </edge>
    <edge source="CAN" target="CZE">
      <data key="d0">375527</data>
    </edge>
    <edge source="CAN" target="EST">
      <data key="d0">92997</data>
    </edge>
    <edge source="CAN" target="FRA">
      <data key="d0">4582291</data>
    </edge>
    <edge source="CAN" target="DEU">
      <data key="d0">2982954</data>
    </edge>
    <edge source="CAN" target="GRC">
      <data key="d0">31964</data>
    </edge>
    <edge source="CAN" target="GTM">
      <data key="d0">216241</data>
    </edge>
    <edge source="CAN" target="HND">
      <data key="d0">56119</data>
    </edge>
    <edge source="CAN" target="HKG">
      <data key="d0">15238</data>
    </edge>
    <edge source="CAN" target="HUN">
      <data key="d0">529715</data>
    </edge>
    <edge source="CAN" target="IRL">
      <data key="d0">33587</data>
    </edge>
    <edge source="CAN" target="ISR">
      <data key="d0">293613</data>
    </edge>
    <edge source="CAN" target="ITA">
      <data key="d0">263991</data>
    </edge>
    <edge source="CAN" target="JAM">
      <data key="d0">314243</data>
    </edge>
    <edge source="CAN" target="JPN">
      <data key="d0">12469616</data>
    </edge>
    <edge source="CAN" target="KAZ">
      <data key="d0">7759173</data>
    </edge>
    <edge source="CAN" target="KOR">
      <data key="d0">3505430</data>
    </edge>
    <edge source="CAN" target="MEX">
      <data key="d0">716140</data>
    </edge>
    <edge source="CAN" target="NLD">
      <data key="d0">1718720</data>
    </edge>
    <edge source="CAN" target="PAN">
      <data key="d0">93559</data>
    </edge>
    <edge source="CAN" target="PER">
      <data key="d0">234476</data>
    </edge>
    <edge source="CAN" target="PHL">
      <data key="d0">2212640</data>
    </edge>
    <edge source="CAN" target="POL">
      <data key="d0">45572</data>
    </edge>
    <edge source="CAN" target="RUS">
      <data key="d0">14241714</data>
    </edge>
    <edge source="CAN" target="SVK">
      <data key="d0">106047</data>
    </edge>
    <edge source="CAN" target="VNM">
      <data key="d0">1508797</data>
    </edge>
    <edge source="CAN" target="ZAF">
      <data key="d0">40988</data>
    </edge>
    <edge source="CAN" target="ESP">
      <data key="d0">193447</data>
    </edge>
    <edge source="CAN" target="CHE">
      <data key="d0">250530</data>
    </edge>
    <edge source="CAN" target="THA">
      <data key="d0">877404</data>
    </edge>
    <edge source="CAN" target="ARE">
      <data key="d0">684628</data>
    </edge>
    <edge source="CAN" target="UKR">
      <data key="d0">322146</data>
    </edge>
    <edge source="CAN" target="GBR">
      <data key="d0">509380</data>
    </edge>
    <edge source="CAN" target="USA">
      <data key="d0">1558736294</data>
    </edge>
    <edge source="CHL" target="ARG">
      <data key="d0">406184</data>
    </edge>
    <edge source="CHL" target="BEL">
      <data key="d0">130102</data>
    </edge>
    <edge source="CHL" target="BOL">
      <data key="d0">355870</data>
    </edge>
    <edge source="CHL" target="BRA">
      <data key="d0">135800</data>
    </edge>
    <edge source="CHL" target="CAN">
      <data key="d0">218734</data>
    </edge>
    <edge source="CHL" target="CHN">
      <data key="d0">117969</data>
    </edge>
    <edge source="CHL" target="COL">
      <data key="d0">17400</data>
    </edge>
    <edge source="CHL" target="ECU">
      <data key="d0">246777</data>
    </edge>
    <edge source="CHL" target="FRA">
      <data key="d0">123059</data>
    </edge>
    <edge source="CHL" target="DEU">
      <data key="d0">166454</data>
    </edge>
    <edge source="CHL" target="HKG">
      <data key="d0">41448</data>
    </edge>
    <edge source="CHL" target="JPN">
      <data key="d0">11850</data>
    </edge>
    <edge source="CHL" target="NLD">
      <data key="d0">86106</data>
    </edge>
    <edge source="CHL" target="PER">
      <data key="d0">464265</data>
    </edge>
    <edge source="CHL" target="POL">
      <data key="d0">301066</data>
    </edge>
    <edge source="CHL" target="SWE">
      <data key="d0">12389</data>
    </edge>
    <edge source="CHL" target="ARE">
      <data key="d0">120000</data>
    </edge>
    <edge source="CHL" target="UKR">
      <data key="d0">39800</data>
    </edge>
    <edge source="CHL" target="GBR">
      <data key="d0">122840</data>
    </edge>
    <edge source="CHL" target="USA">
      <data key="d0">2422075</data>
    </edge>
    <edge source="CHL" target="URY">
      <data key="d0">32300</data>
    </edge>
    <edge source="COL" target="CAN">
      <data key="d0">47710</data>
    </edge>
    <edge source="COL" target="ECU">
      <data key="d0">2568749</data>
    </edge>
    <edge source="COL" target="DEU">
      <data key="d0">12000</data>
    </edge>
    <edge source="COL" target="HKG">
      <data key="d0">60321</data>
    </edge>
    <edge source="COL" target="JOR">
      <data key="d0">4267308</data>
    </edge>
    <edge source="COL" target="LBN">
      <data key="d0">29913671</data>
    </edge>
    <edge source="COL" target="MEX">
      <data key="d0">22465</data>
    </edge>
    <edge source="COL" target="PAN">
      <data key="d0">97660</data>
    </edge>
    <edge source="COL" target="PER">
      <data key="d0">626271</data>
    </edge>
    <edge source="COL" target="GBR">
      <data key="d0">10590</data>
    </edge>
    <edge source="COL" target="USA">
      <data key="d0">1055278</data>
    </edge>
    <edge source="CRI" target="CAN">
      <data key="d0">48370</data>
    </edge>
    <edge source="CRI" target="SLV">
      <data key="d0">60825</data>
    </edge>
    <edge source="CRI" target="GTM">
      <data key="d0">47244</data>
    </edge>
    <edge source="CRI" target="HND">
      <data key="d0">892910</data>
    </edge>
    <edge source="CRI" target="MEX">
      <data key="d0">42980</data>
    </edge>
    <edge source="CRI" target="NIC">
      <data key="d0">3448313</data>
    </edge>
    <edge source="CRI" target="PAN">
      <data key="d0">1005025</data>
    </edge>
    <edge source="CRI" target="USA">
      <data key="d0">188845</data>
    </edge>
    <edge source="ECU" target="CAN">
      <data key="d0">102480</data>
    </edge>
    <edge source="ECU" target="RUS">
      <data key="d0">76402</data>
    </edge>
    <edge source="ECU" target="USA">
      <data key="d0">301612</data>
    </edge>
    <edge source="DEU" target="ALB">
      <data key="d0">154598</data>
    </edge>
    <edge source="DEU" target="DZA">
      <data key="d0">21819477</data>
    </edge>
    <edge source="DEU" target="AZE">
      <data key="d0">8723593</data>
    </edge>
    <edge source="DEU" target="ARG">
      <data key="d0">705779</data>
    </edge>
    <edge source="DEU" target="AUS">
      <data key="d0">4105509</data>
    </edge>
    <edge source="DEU" target="AUT">
      <data key="d0">136769764</data>
    </edge>
    <edge source="DEU" target="ARM">
      <data key="d0">260266</data>
    </edge>
    <edge source="DEU" target="BEL">
      <data key="d0">25298446</data>
    </edge>
    <edge source="DEU" target="BRA">
      <data key="d0">2146599</data>
    </edge>
    <edge source="DEU" target="BGR">
      <data key="d0">3685339</data>
    </edge>
    <edge source="DEU" target="BDI">
      <data key="d0">219375</data>
    </edge>
    <edge source="DEU" target="BLR">
      <data key="d0">489292</data>
    </edge>
    <edge source="DEU" target="CMR">
      <data key="d0">305636</data>
    </edge>
    <edge source="DEU" target="CAN">
      <data key="d0">6738830</data>
    </edge>
    <edge source="DEU" target="LKA">
      <data key="d0">60316</data>
    </edge>
    <edge source="DEU" target="CHL">
      <data key="d0">64469</data>
    </edge>
    <edge source="DEU" target="CHN">
      <data key="d0">1011004</data>
    </edge>
    <edge source="DEU" target="COL">
      <data key="d0">181978</data>
    </edge>
    <edge source="DEU" target="HRV">
      <data key="d0">17845976</data>
    </edge>
    <edge source="DEU" target="CZE">
      <data key="d0">49078122</data>
    </edge>
    <edge source="DEU" target="DNK">
      <data key="d0">14625502</data>
    </edge>
    <edge source="DEU" target="ETH">
      <data key="d0">39586</data>
    </edge>
    <edge source="DEU" target="EST">
      <data key="d0">394411</data>
    </edge>
    <edge source="DEU" target="FIN">
      <data key="d0">965424</data>
    </edge>
    <edge source="DEU" target="FRA">
      <data key="d0">25336956</data>
    </edge>
    <edge source="DEU" target="GEO">
      <data key="d0">1030109</data>
    </edge>
    <edge source="DEU" target="GHA">
      <data key="d0">609193</data>
    </edge>
    <edge source="DEU" target="GRC">
      <data key="d0">2045408</data>
    </edge>
    <edge source="DEU" target="GTM">
      <data key="d0">170399</data>
    </edge>
    <edge source="DEU" target="HND">
      <data key="d0">14781</data>
    </edge>
    <edge source="DEU" target="HKG">
      <data key="d0">184632</data>
    </edge>
    <edge source="DEU" target="HUN">
      <data key="d0">45621931</data>
    </edge>
    <edge source="DEU" target="IDN">
      <data key="d0">1270313</data>
    </edge>
    <edge source="DEU" target="IRL">
      <data key="d0">2242444</data>
    </edge>
    <edge source="DEU" target="ISR">
      <data key="d0">568927</data>
    </edge>
    <edge source="DEU" target="ITA">
      <data key="d0">53977793</data>
    </edge>
    <edge source="DEU" target="CIV">
      <data key="d0">22011</data>
    </edge>
    <edge source="DEU" target="JPN">
      <data key="d0">1333048</data>
    </edge>
    <edge source="DEU" target="KAZ">
      <data key="d0">696682</data>
    </edge>
    <edge source="DEU" target="JOR">
      <data key="d0">376212</data>
    </edge>
    <edge source="DEU" target="KOR">
      <data key="d0">2793291</data>
    </edge>
    <edge source="DEU" target="KGZ">
      <data key="d0">98965</data>
    </edge>
    <edge source="DEU" target="LBN">
      <data key="d0">3846754</data>
    </edge>
    <edge source="DEU" target="LVA">
      <data key="d0">2314531</data>
    </edge>
    <edge source="DEU" target="LTU">
      <data key="d0">420866</data>
    </edge>
    <edge source="DEU" target="MYS">
      <data key="d0">1094971</data>
    </edge>
    <edge source="DEU" target="MEX">
      <data key="d0">7740483</data>
    </edge>
    <edge source="DEU" target="MDA">
      <data key="d0">2094010</data>
    </edge>
    <edge source="DEU" target="MAR">
      <data key="d0">10775160</data>
    </edge>
    <edge source="DEU" target="OMN">
      <data key="d0">22107</data>
    </edge>
    <edge source="DEU" target="NLD">
      <data key="d0">716946706</data>
    </edge>
    <edge source="DEU" target="NOR">
      <data key="d0">1805742</data>
    </edge>
    <edge source="DEU" target="PAK">
      <data key="d0">113103</data>
    </edge>
    <edge source="DEU" target="PAN">
      <data key="d0">115674</data>
    </edge>
    <edge source="DEU" target="PHL">
      <data key="d0">325821</data>
    </edge>
    <edge source="DEU" target="POL">
      <data key="d0">254329742</data>
    </edge>
    <edge source="DEU" target="PRT">
      <data key="d0">504097</data>
    </edge>
    <edge source="DEU" target="ROU">
      <data key="d0">13504820</data>
    </edge>
    <edge source="DEU" target="RUS">
      <data key="d0">19474797</data>
    </edge>
    <edge source="DEU" target="SAU">
      <data key="d0">3566715</data>
    </edge>
    <edge source="DEU" target="SRB">
      <data key="d0">5534950</data>
    </edge>
    <edge source="DEU" target="IND">
      <data key="d0">321971</data>
    </edge>
    <edge source="DEU" target="SGP">
      <data key="d0">403316</data>
    </edge>
    <edge source="DEU" target="SVK">
      <data key="d0">7889956</data>
    </edge>
    <edge source="DEU" target="SVN">
      <data key="d0">1969604</data>
    </edge>
    <edge source="DEU" target="ZAF">
      <data key="d0">1099736</data>
    </edge>
    <edge source="DEU" target="ZWE">
      <data key="d0">51634</data>
    </edge>
    <edge source="DEU" target="ESP">
      <data key="d0">18209274</data>
    </edge>
    <edge source="DEU" target="SWE">
      <data key="d0">4354390</data>
    </edge>
    <edge source="DEU" target="CHE">
      <data key="d0">25910602</data>
    </edge>
    <edge source="DEU" target="THA">
      <data key="d0">1899038</data>
    </edge>
    <edge source="DEU" target="ARE">
      <data key="d0">9988723</data>
    </edge>
    <edge source="DEU" target="TUN">
      <data key="d0">520403</data>
    </edge>
    <edge source="DEU" target="TUR">
      <data key="d0">31425062</data>
    </edge>
    <edge source="DEU" target="UGA">
      <data key="d0">63711</data>
    </edge>
    <edge source="DEU" target="UKR">
      <data key="d0">39248835</data>
    </edge>
    <edge source="DEU" target="MKD">
      <data key="d0">140094</data>
    </edge>
    <edge source="DEU" target="EGY">
      <data key="d0">6027690</data>
    </edge>
    <edge source="DEU" target="GBR">
      <data key="d0">14986140</data>
    </edge>
    <edge source="DEU" target="USA">
      <data key="d0">70037140</data>
    </edge>
    <edge source="DEU" target="URY">
      <data key="d0">61466</data>
    </edge>
    <edge source="GTM" target="CRI">
      <data key="d0">122700</data>
    </edge>
    <edge source="GTM" target="SLV">
      <data key="d0">946585</data>
    </edge>
    <edge source="GTM" target="NIC">
      <data key="d0">141500</data>
    </edge>
    <edge source="GTM" target="USA">
      <data key="d0">30900</data>
    </edge>
    <edge source="HKG" target="CAN">
      <data key="d0">23951</data>
    </edge>
    <edge source="HKG" target="CHN">
      <data key="d0">36574</data>
    </edge>
    <edge source="HKG" target="DEU">
      <data key="d0">10531</data>
    </edge>
    <edge source="HKG" target="IDN">
      <data key="d0">120240</data>
    </edge>
    <edge source="HKG" target="KOR">
      <data key="d0">16292</data>
    </edge>
    <edge source="HKG" target="NZL">
      <data key="d0">405343</data>
    </edge>
    <edge source="HKG" target="USA">
      <data key="d0">45501</data>
    </edge>
    <edge source="JPN" target="BEL">
      <data key="d0">110195</data>
    </edge>
    <edge source="JPN" target="LKA">
      <data key="d0">15033</data>
    </edge>
    <edge source="JPN" target="CHN">
      <data key="d0">2880529</data>
    </edge>
    <edge source="JPN" target="FRA">
      <data key="d0">1622281</data>
    </edge>
    <edge source="JPN" target="DEU">
      <data key="d0">55085</data>
    </edge>
    <edge source="JPN" target="HKG">
      <data key="d0">102002</data>
    </edge>
    <edge source="JPN" target="ITA">
      <data key="d0">34652</data>
    </edge>
    <edge source="JPN" target="KOR">
      <data key="d0">4828459</data>
    </edge>
    <edge source="JPN" target="NLD">
      <data key="d0">462340</data>
    </edge>
    <edge source="JPN" target="SAU">
      <data key="d0">263085</data>
    </edge>
    <edge source="JPN" target="IND">
      <data key="d0">10523</data>
    </edge>
    <edge source="JPN" target="SGP">
      <data key="d0">1034374</data>
    </edge>
    <edge source="JPN" target="VNM">
      <data key="d0">144434</data>
    </edge>
    <edge source="JPN" target="THA">
      <data key="d0">14720</data>
    </edge>
    <edge source="JPN" target="GBR">
      <data key="d0">66861</data>
    </edge>
    <edge source="JPN" target="USA">
      <data key="d0">88171</data>
    </edge>
    <edge source="KOR" target="BEL">
      <data key="d0">355744</data>
    </edge>
    <edge source="KOR" target="CAN">
      <data key="d0">185667</data>
    </edge>
    <edge source="KOR" target="CHN">
      <data key="d0">30356</data>
    </edge>
    <edge source="KOR" target="FRA">
      <data key="d0">13325</data>
    </edge>
    <edge source="KOR" target="JPN">
      <data key="d0">415190</data>
    </edge>
    <edge source="KOR" target="ESP">
      <data key="d0">113386</data>
    </edge>
    <edge source="KOR" target="GBR">
      <data key="d0">16986</data>
    </edge>
    <edge source="KOR" target="USA">
      <data key="d0">358496</data>
    </edge>
    <edge source="LBN" target="JOR">
      <data key="d0">2925568</data>
    </edge>
    <edge source="MYS" target="DEU">
      <data key="d0">13243</data>
    </edge>
    <edge source="MYS" target="HKG">
      <data key="d0">1045455</data>
    </edge>
    <edge source="MYS" target="IDN">
      <data key="d0">115384</data>
    </edge>
    <edge source="MYS" target="JPN">
      <data key="d0">16774</data>
    </edge>
    <edge source="MYS" target="SGP">
      <data key="d0">184361695</data>
    </edge>
    <edge source="MYS" target="VNM">
      <data key="d0">339772</data>
    </edge>
    <edge source="MYS" target="THA">
      <data key="d0">109518</data>
    </edge>
    <edge source="MYS" target="ARE">
      <data key="d0">18927</data>
    </edge>
    <edge source="MYS" target="GBR">
      <data key="d0">10893</data>
    </edge>
    <edge source="MYS" target="USA">
      <data key="d0">97116</data>
    </edge>
    <edge source="MEX" target="ARG">
      <data key="d0">11287</data>
    </edge>
    <edge source="MEX" target="BEL">
      <data key="d0">30199</data>
    </edge>
    <edge source="MEX" target="BRA">
      <data key="d0">10447</data>
    </edge>
    <edge source="MEX" target="CAN">
      <data key="d0">16770</data>
    </edge>
    <edge source="MEX" target="CHN">
      <data key="d0">11363</data>
    </edge>
    <edge source="MEX" target="CRI">
      <data key="d0">13961</data>
    </edge>
    <edge source="MEX" target="ECU">
      <data key="d0">31446</data>
    </edge>
    <edge source="MEX" target="SLV">
      <data key="d0">13354</data>
    </edge>
    <edge source="MEX" target="FRA">
      <data key="d0">75541</data>
    </edge>
    <edge source="MEX" target="DEU">
      <data key="d0">53044</data>
    </edge>
    <edge source="MEX" target="GTM">
      <data key="d0">1717036</data>
    </edge>
    <edge source="MEX" target="HND">
      <data key="d0">50086</data>
    </edge>
    <edge source="MEX" target="JOR">
      <data key="d0">1816237</data>
    </edge>
    <edge source="MEX" target="NLD">
      <data key="d0">22499</data>
    </edge>
    <edge source="MEX" target="PAN">
      <data key="d0">117161</data>
    </edge>
    <edge source="MEX" target="PRT">
      <data key="d0">10000</data>
    </edge>
    <edge source="MEX" target="ESP">
      <data key="d0">63678</data>
    </edge>
    <edge source="MEX" target="TUR">
      <data key="d0">18003788</data>
    </edge>
    <edge source="MEX" target="USA">
      <data key="d0">732415423</data>
    </edge>
    <edge source="NLD" target="ALB">
      <data key="d0">461963</data>
    </edge>
    <edge source="NLD" target="DZA">
      <data key="d0">1004267</data>
    </edge>
    <edge source="NLD" target="AZE">
      <data key="d0">3905901</data>
    </edge>
    <edge source="NLD" target="ARG">
      <data key="d0">445331</data>
    </edge>
    <edge source="NLD" target="AUS">
      <data key="d0">28198</data>
    </edge>
    <edge source="NLD" target="AUT">
      <data key="d0">3355315</data>
    </edge>
    <edge source="NLD" target="ARM">
      <data key="d0">467728</data>
    </edge>
    <edge source="NLD" target="BEL">
      <data key="d0">457620502</data>
    </edge>
    <edge source="NLD" target="BRA">
      <data key="d0">84887</data>
    </edge>
    <edge source="NLD" target="BGR">
      <data key="d0">1698227</data>
    </edge>
    <edge source="NLD" target="BLR">
      <data key="d0">1438285</data>
    </edge>
    <edge source="NLD" target="CMR">
      <data key="d0">391073</data>
    </edge>
    <edge source="NLD" target="CAN">
      <data key="d0">8585542</data>
    </edge>
    <edge source="NLD" target="CAF">
      <data key="d0">49858</data>
    </edge>
    <edge source="NLD" target="LKA">
      <data key="d0">279013</data>
    </edge>
    <edge source="NLD" target="CHL">
      <data key="d0">725939</data>
    </edge>
    <edge source="NLD" target="CHN">
      <data key="d0">15663790</data>
    </edge>
    <edge source="NLD" target="COL">
      <data key="d0">498255</data>
    </edge>
    <edge source="NLD" target="CRI">
      <data key="d0">178748</data>
    </edge>
    <edge source="NLD" target="HRV">
      <data key="d0">18902076</data>
    </edge>
    <edge source="NLD" target="CZE">
      <data key="d0">10166113</data>
    </edge>
    <edge source="NLD" target="DNK">
      <data key="d0">6123062</data>
    </edge>
    <edge source="NLD" target="ECU">
      <data key="d0">307897</data>
    </edge>
    <edge source="NLD" target="ETH">
      <data key="d0">3310299</data>
    </edge>
    <edge source="NLD" target="EST">
      <data key="d0">725764</data>
    </edge>
    <edge source="NLD" target="FIN">
      <data key="d0">3277318</data>
    </edge>
    <edge source="NLD" target="FRA">
      <data key="d0">58258562</data>
    </edge>
    <edge source="NLD" target="GEO">
      <data key="d0">292775</data>
    </edge>
    <edge source="NLD" target="GMB">
      <data key="d0">40647</data>
    </edge>
    <edge source="NLD" target="DEU">
      <data key="d0">1356359445</data>
    </edge>
    <edge source="NLD" target="GHA">
      <data key="d0">3367541</data>
    </edge>
    <edge source="NLD" target="GRC">
      <data key="d0">5955786</data>
    </edge>
    <edge source="NLD" target="GTM">
      <data key="d0">991110</data>
    </edge>
    <edge source="NLD" target="HKG">
      <data key="d0">310127</data>
    </edge>
    <edge source="NLD" target="HUN">
      <data key="d0">82343687</data>
    </edge>
    <edge source="NLD" target="IDN">
      <data key="d0">5747619</data>
    </edge>
    <edge source="NLD" target="IRL">
      <data key="d0">5690247</data>
    </edge>
    <edge source="NLD" target="ISR">
      <data key="d0">451271</data>
    </edge>
    <edge source="NLD" target="ITA">
      <data key="d0">62877003</data>
    </edge>
    <edge source="NLD" target="CIV">
      <data key="d0">1101833</data>
    </edge>
    <edge source="NLD" target="JPN">
      <data key="d0">4330384</data>
    </edge>
    <edge source="NLD" target="KAZ">
      <data key="d0">1547350</data>
    </edge>
    <edge source="NLD" target="JOR">
      <data key="d0">626721</data>
    </edge>
    <edge source="NLD" target="KOR">
      <data key="d0">1203356</data>
    </edge>
    <edge source="NLD" target="KGZ">
      <data key="d0">53527</data>
    </edge>
    <edge source="NLD" target="LBN">
      <data key="d0">988060</data>
    </edge>
    <edge source="NLD" target="LVA">
      <data key="d0">2386481</data>
    </edge>
    <edge source="NLD" target="LTU">
      <data key="d0">236232</data>
    </edge>
    <edge source="NLD" target="MDG">
      <data key="d0">25914</data>
    </edge>
    <edge source="NLD" target="MYS">
      <data key="d0">4726697</data>
    </edge>
    <edge source="NLD" target="MUS">
      <data key="d0">255112</data>
    </edge>
    <edge source="NLD" target="MEX">
      <data key="d0">9520227</data>
    </edge>
    <edge source="NLD" target="MDA">
      <data key="d0">265354</data>
    </edge>
    <edge source="NLD" target="MAR">
      <data key="d0">3380164</data>
    </edge>
    <edge source="NLD" target="OMN">
      <data key="d0">2404075</data>
    </edge>
    <edge source="NLD" target="NAM">
      <data key="d0">129919</data>
    </edge>
    <edge source="NLD" target="NIC">
      <data key="d0">271994</data>
    </edge>
    <edge source="NLD" target="NER">
      <data key="d0">99409</data>
    </edge>
    <edge source="NLD" target="NOR">
      <data key="d0">1394291</data>
    </edge>
    <edge source="NLD" target="PAK">
      <data key="d0">1482053</data>
    </edge>
    <edge source="NLD" target="PAN">
      <data key="d0">78987</data>
    </edge>
    <edge source="NLD" target="PHL">
      <data key="d0">1527997</data>
    </edge>
    <edge source="NLD" target="POL">
      <data key="d0">82386932</data>
    </edge>
    <edge source="NLD" target="PRT">
      <data key="d0">1168029</data>
    </edge>
    <edge source="NLD" target="ROU">
      <data key="d0">37244904</data>
    </edge>
    <edge source="NLD" target="RUS">
      <data key="d0">20940035</data>
    </edge>
    <edge source="NLD" target="SAU">
      <data key="d0">7071399</data>
    </edge>
    <edge source="NLD" target="SEN">
      <data key="d0">261167</data>
    </edge>
    <edge source="NLD" target="SRB">
      <data key="d0">90110</data>
    </edge>
    <edge source="NLD" target="SGP">
      <data key="d0">1083154</data>
    </edge>
    <edge source="NLD" target="SVK">
      <data key="d0">18562071</data>
    </edge>
    <edge source="NLD" target="SVN">
      <data key="d0">888138</data>
    </edge>
    <edge source="NLD" target="ZAF">
      <data key="d0">3571418</data>
    </edge>
    <edge source="NLD" target="ZWE">
      <data key="d0">65267</data>
    </edge>
    <edge source="NLD" target="ESP">
      <data key="d0">29202890</data>
    </edge>
    <edge source="NLD" target="SWE">
      <data key="d0">8773525</data>
    </edge>
    <edge source="NLD" target="CHE">
      <data key="d0">7685838</data>
    </edge>
    <edge source="NLD" target="THA">
      <data key="d0">2333351</data>
    </edge>
    <edge source="NLD" target="ARE">
      <data key="d0">7361228</data>
    </edge>
    <edge source="NLD" target="TUN">
      <data key="d0">723564</data>
    </edge>
    <edge source="NLD" target="TUR">
      <data key="d0">8176046</data>
    </edge>
    <edge source="NLD" target="UGA">
      <data key="d0">839285</data>
    </edge>
    <edge source="NLD" target="UKR">
      <data key="d0">923614</data>
    </edge>
    <edge source="NLD" target="EGY">
      <data key="d0">2968256</data>
    </edge>
    <edge source="NLD" target="GBR">
      <data key="d0">62784392</data>
    </edge>
    <edge source="NLD" target="TZA">
      <data key="d0">554949</data>
    </edge>
    <edge source="NLD" target="USA">
      <data key="d0">141481514</data>
    </edge>
    <edge source="PAK" target="IDN">
      <data key="d0">217194</data>
    </edge>
    <edge source="PAK" target="MYS">
      <data key="d0">30133</data>
    </edge>
    <edge source="PAK" target="OMN">
      <data key="d0">2136025</data>
    </edge>
    <edge source="PAK" target="ARE">
      <data key="d0">3538104</data>
    </edge>
    <edge source="PAK" target="TUR">
      <data key="d0">494181</data>
    </edge>
    <edge source="PRY" target="ARG">
      <data key="d0">12000</data>
    </edge>
    <edge source="PRY" target="USA">
      <data key="d0">13165</data>
    </edge>
    <edge source="PER" target="ARG">
      <data key="d0">47500</data>
    </edge>
    <edge source="PER" target="BOL">
      <data key="d0">2117038</data>
    </edge>
    <edge source="PER" target="COL">
      <data key="d0">16500</data>
    </edge>
    <edge source="PER" target="ECU">
      <data key="d0">5314934</data>
    </edge>
    <edge source="PER" target="HKG">
      <data key="d0">509405</data>
    </edge>
    <edge source="PER" target="JPN">
      <data key="d0">16160</data>
    </edge>
    <edge source="PER" target="PAN">
      <data key="d0">24300</data>
    </edge>
    <edge source="PER" target="ESP">
      <data key="d0">69232</data>
    </edge>
    <edge source="PER" target="THA">
      <data key="d0">20700</data>
    </edge>
    <edge source="PER" target="USA">
      <data key="d0">63481</data>
    </edge>
    <edge source="PHL" target="AUS">
      <data key="d0">13411</data>
    </edge>
    <edge source="PHL" target="CAN">
      <data key="d0">72433</data>
    </edge>
    <edge source="PHL" target="CHN">
      <data key="d0">3648871</data>
    </edge>
    <edge source="PHL" target="FRA">
      <data key="d0">89755</data>
    </edge>
    <edge source="PHL" target="HKG">
      <data key="d0">68289</data>
    </edge>
    <edge source="PHL" target="JPN">
      <data key="d0">1440544</data>
    </edge>
    <edge source="PHL" target="MYS">
      <data key="d0">12440</data>
    </edge>
    <edge source="PHL" target="MEX">
      <data key="d0">63310</data>
    </edge>
    <edge source="PHL" target="NLD">
      <data key="d0">33759</data>
    </edge>
    <edge source="PHL" target="NZL">
      <data key="d0">39622</data>
    </edge>
    <edge source="PHL" target="RUS">
      <data key="d0">51117</data>
    </edge>
    <edge source="PHL" target="SAU">
      <data key="d0">35189</data>
    </edge>
    <edge source="PHL" target="SGP">
      <data key="d0">5877960</data>
    </edge>
    <edge source="PHL" target="VNM">
      <data key="d0">10185</data>
    </edge>
    <edge source="PHL" target="ARE">
      <data key="d0">723859</data>
    </edge>
    <edge source="PHL" target="GBR">
      <data key="d0">119856</data>
    </edge>
    <edge source="PHL" target="USA">
      <data key="d0">927986</data>
    </edge>
    <edge source="POL" target="ARM">
      <data key="d0">128920</data>
    </edge>
    <edge source="POL" target="BEL">
      <data key="d0">2490946</data>
    </edge>
    <edge source="POL" target="BLR">
      <data key="d0">6704899</data>
    </edge>
    <edge source="POL" target="HRV">
      <data key="d0">11596541</data>
    </edge>
    <edge source="POL" target="CZE">
      <data key="d0">5065286</data>
    </edge>
    <edge source="POL" target="DNK">
      <data key="d0">107642</data>
    </edge>
    <edge source="POL" target="FRA">
      <data key="d0">1243330</data>
    </edge>
    <edge source="POL" target="GEO">
      <data key="d0">314011</data>
    </edge>
    <edge source="POL" target="DEU">
      <data key="d0">17407446</data>
    </edge>
    <edge source="POL" target="GRC">
      <data key="d0">8170451</data>
    </edge>
    <edge source="POL" target="HUN">
      <data key="d0">13997926</data>
    </edge>
    <edge source="POL" target="IRL">
      <data key="d0">94191</data>
    </edge>
    <edge source="POL" target="ITA">
      <data key="d0">56955151</data>
    </edge>
    <edge source="POL" target="KAZ">
      <data key="d0">256057</data>
    </edge>
    <edge source="POL" target="KOR">
      <data key="d0">19794</data>
    </edge>
    <edge source="POL" target="KGZ">
      <data key="d0">110349</data>
    </edge>
    <edge source="POL" target="LVA">
      <data key="d0">1831470</data>
    </edge>
    <edge source="POL" target="LTU">
      <data key="d0">16063583</data>
    </edge>
    <edge source="POL" target="MDA">
      <data key="d0">179428</data>
    </edge>
    <edge source="POL" target="NLD">
      <data key="d0">33144358</data>
    </edge>
    <edge source="POL" target="NOR">
      <data key="d0">22892</data>
    </edge>
    <edge source="POL" target="ROU">
      <data key="d0">150051</data>
    </edge>
    <edge source="POL" target="RUS">
      <data key="d0">20334521</data>
    </edge>
    <edge source="POL" target="SRB">
      <data key="d0">42973</data>
    </edge>
    <edge source="POL" target="SVK">
      <data key="d0">2290360</data>
    </edge>
    <edge source="POL" target="SVN">
      <data key="d0">11400</data>
    </edge>
    <edge source="POL" target="ESP">
      <data key="d0">6476173</data>
    </edge>
    <edge source="POL" target="CHE">
      <data key="d0">81789</data>
    </edge>
    <edge source="POL" target="ARE">
      <data key="d0">280805</data>
    </edge>
    <edge source="POL" target="UKR">
      <data key="d0">22559282</data>
    </edge>
    <edge source="POL" target="EGY">
      <data key="d0">199729</data>
    </edge>
    <edge source="POL" target="USA">
      <data key="d0">2476763</data>
    </edge>
    <edge source="IND" target="JPN">
      <data key="d0">15573</data>
    </edge>
    <edge source="IND" target="OMN">
      <data key="d0">98733</data>
    </edge>
    <edge source="IND" target="ARE">
      <data key="d0">46410</data>
    </edge>
    <edge source="IND" target="UGA">
      <data key="d0">27585</data>
    </edge>
    <edge source="SGP" target="AUS">
      <data key="d0">373546</data>
    </edge>
    <edge source="SGP" target="HKG">
      <data key="d0">295655</data>
    </edge>
    <edge source="SGP" target="IDN">
      <data key="d0">217675</data>
    </edge>
    <edge source="SGP" target="ISR">
      <data key="d0">10474</data>
    </edge>
    <edge source="SGP" target="JPN">
      <data key="d0">478460</data>
    </edge>
    <edge source="SGP" target="KOR">
      <data key="d0">23457</data>
    </edge>
    <edge source="SGP" target="MYS">
      <data key="d0">3072693</data>
    </edge>
    <edge source="SGP" target="NLD">
      <data key="d0">15205</data>
    </edge>
    <edge source="SGP" target="THA">
      <data key="d0">173411</data>
    </edge>
    <edge source="SGP" target="TUR">
      <data key="d0">24196</data>
    </edge>
    <edge source="SGP" target="GBR">
      <data key="d0">32454</data>
    </edge>
    <edge source="ZAF" target="AUS">
      <data key="d0">72836</data>
    </edge>
    <edge source="ZAF" target="BEL">
      <data key="d0">68157</data>
    </edge>
    <edge source="ZAF" target="BWA">
      <data key="d0">4628890</data>
    </edge>
    <edge source="ZAF" target="CMR">
      <data key="d0">35279</data>
    </edge>
    <edge source="ZAF" target="CAN">
      <data key="d0">48818</data>
    </edge>
    <edge source="ZAF" target="CHN">
      <data key="d0">908765</data>
    </edge>
    <edge source="ZAF" target="BEN">
      <data key="d0">161712</data>
    </edge>
    <edge source="ZAF" target="FRA">
      <data key="d0">24857</data>
    </edge>
    <edge source="ZAF" target="DEU">
      <data key="d0">259523</data>
    </edge>
    <edge source="ZAF" target="GHA">
      <data key="d0">718884</data>
    </edge>
    <edge source="ZAF" target="IDN">
      <data key="d0">811935</data>
    </edge>
    <edge source="ZAF" target="ISR">
      <data key="d0">61312</data>
    </edge>
    <edge source="ZAF" target="JPN">
      <data key="d0">74635</data>
    </edge>
    <edge source="ZAF" target="JOR">
      <data key="d0">321709</data>
    </edge>
    <edge source="ZAF" target="KOR">
      <data key="d0">231884</data>
    </edge>
    <edge source="ZAF" target="MWI">
      <data key="d0">288855</data>
    </edge>
    <edge source="ZAF" target="MYS">
      <data key="d0">2187990</data>
    </edge>
    <edge source="ZAF" target="MUS">
      <data key="d0">9569698</data>
    </edge>
    <edge source="ZAF" target="MOZ">
      <data key="d0">2789527</data>
    </edge>
    <edge source="ZAF" target="OMN">
      <data key="d0">3276393</data>
    </edge>
    <edge source="ZAF" target="NAM">
      <data key="d0">4661173</data>
    </edge>
    <edge source="ZAF" target="NLD">
      <data key="d0">12490</data>
    </edge>
    <edge source="ZAF" target="PAK">
      <data key="d0">679244</data>
    </edge>
    <edge source="ZAF" target="RUS">
      <data key="d0">19970</data>
    </edge>
    <edge source="ZAF" target="SAU">
      <data key="d0">24964</data>
    </edge>
    <edge source="ZAF" target="SEN">
      <data key="d0">66099</data>
    </edge>
    <edge source="ZAF" target="SGP">
      <data key="d0">66738</data>
    </edge>
    <edge source="ZAF" target="VNM">
      <data key="d0">803039</data>
    </edge>
    <edge source="ZAF" target="ZWE">
      <data key="d0">1576444</data>
    </edge>
    <edge source="ZAF" target="ESP">
      <data key="d0">12501</data>
    </edge>
    <edge source="ZAF" target="THA">
      <data key="d0">1220104</data>
    </edge>
    <edge source="ZAF" target="ARE">
      <data key="d0">962950</data>
    </edge>
    <edge source="ZAF" target="UGA">
      <data key="d0">373023</data>
    </edge>
    <edge source="ZAF" target="EGY">
      <data key="d0">86040</data>
    </edge>
    <edge source="ZAF" target="GBR">
      <data key="d0">35123</data>
    </edge>
    <edge source="ZAF" target="USA">
      <data key="d0">211587</data>
    </edge>
    <edge source="ESP" target="ALB">
      <data key="d0">92377</data>
    </edge>
    <edge source="ESP" target="DZA">
      <data key="d0">10512024</data>
    </edge>
    <edge source="ESP" target="ARG">
      <data key="d0">19245</data>
    </edge>
    <edge source="ESP" target="AUS">
      <data key="d0">10541</data>
    </edge>
    <edge source="ESP" target="AUT">
      <data key="d0">820768</data>
    </edge>
    <edge source="ESP" target="BEL">
      <data key="d0">782136</data>
    </edge>
    <edge source="ESP" target="BRA">
      <data key="d0">50246</data>
    </edge>
    <edge source="ESP" target="BGR">
      <data key="d0">35867</data>
    </edge>
    <edge source="ESP" target="CAN">
      <data key="d0">27078</data>
    </edge>
    <edge source="ESP" target="CHL">
      <data key="d0">28721</data>
    </edge>
    <edge source="ESP" target="COL">
      <data key="d0">16664</data>
    </edge>
    <edge source="ESP" target="HRV">
      <data key="d0">86309</data>
    </edge>
    <edge source="ESP" target="CZE">
      <data key="d0">11188</data>
    </edge>
    <edge source="ESP" target="DNK">
      <data key="d0">16590</data>
    </edge>
    <edge source="ESP" target="FRA">
      <data key="d0">78070603</data>
    </edge>
    <edge source="ESP" target="DEU">
      <data key="d0">13725614</data>
    </edge>
    <edge source="ESP" target="GRC">
      <data key="d0">1349569</data>
    </edge>
    <edge source="ESP" target="HKG">
      <data key="d0">26676</data>
    </edge>
    <edge source="ESP" target="HUN">
      <data key="d0">177075</data>
    </edge>
    <edge source="ESP" target="ITA">
      <data key="d0">75726150</data>
    </edge>
    <edge source="ESP" target="JPN">
      <data key="d0">146510</data>
    </edge>
    <edge source="ESP" target="JOR">
      <data key="d0">99477</data>
    </edge>
    <edge source="ESP" target="KOR">
      <data key="d0">110362</data>
    </edge>
    <edge source="ESP" target="LBN">
      <data key="d0">99513009</data>
    </edge>
    <edge source="ESP" target="MEX">
      <data key="d0">1247558</data>
    </edge>
    <edge source="ESP" target="MAR">
      <data key="d0">12627549</data>
    </edge>
    <edge source="ESP" target="NLD">
      <data key="d0">12073990</data>
    </edge>
    <edge source="ESP" target="PAN">
      <data key="d0">17375</data>
    </edge>
    <edge source="ESP" target="PHL">
      <data key="d0">46936</data>
    </edge>
    <edge source="ESP" target="POL">
      <data key="d0">115588</data>
    </edge>
    <edge source="ESP" target="PRT">
      <data key="d0">221568966</data>
    </edge>
    <edge source="ESP" target="ROU">
      <data key="d0">12812</data>
    </edge>
    <edge source="ESP" target="SAU">
      <data key="d0">192075</data>
    </edge>
    <edge source="ESP" target="SGP">
      <data key="d0">75225</data>
    </edge>
    <edge source="ESP" target="VNM">
      <data key="d0">546676</data>
    </edge>
    <edge source="ESP" target="ZAF">
      <data key="d0">12122</data>
    </edge>
    <edge source="ESP" target="CHE">
      <data key="d0">14019</data>
    </edge>
    <edge source="ESP" target="THA">
      <data key="d0">71065</data>
    </edge>
    <edge source="ESP" target="ARE">
      <data key="d0">3889904</data>
    </edge>
    <edge source="ESP" target="TUN">
      <data key="d0">31110</data>
    </edge>
    <edge source="ESP" target="TUR">
      <data key="d0">147170</data>
    </edge>
    <edge source="ESP" target="UKR">
      <data key="d0">46537</data>
    </edge>
    <edge source="ESP" target="GBR">
      <data key="d0">1329290</data>
    </edge>
    <edge source="ESP" target="USA">
      <data key="d0">380711</data>
    </edge>
    <edge source="CHE" target="DZA">
      <data key="d0">98844</data>
    </edge>
    <edge source="CHE" target="AUT">
      <data key="d0">388823</data>
    </edge>
    <edge source="CHE" target="BEL">
      <data key="d0">788879</data>
    </edge>
    <edge source="CHE" target="BRA">
      <data key="d0">318847</data>
    </edge>
    <edge source="CHE" target="CAN">
      <data key="d0">239640</data>
    </edge>
    <edge source="CHE" target="HRV">
      <data key="d0">24010</data>
    </edge>
    <edge source="CHE" target="CZE">
      <data key="d0">38353</data>
    </edge>
    <edge source="CHE" target="DNK">
      <data key="d0">145528</data>
    </edge>
    <edge source="CHE" target="FRA">
      <data key="d0">1981399</data>
    </edge>
    <edge source="CHE" target="DEU">
      <data key="d0">4506279</data>
    </edge>
    <edge source="CHE" target="GRC">
      <data key="d0">63463</data>
    </edge>
    <edge source="CHE" target="HKG">
      <data key="d0">83674</data>
    </edge>
    <edge source="CHE" target="HUN">
      <data key="d0">12141</data>
    </edge>
    <edge source="CHE" target="IRL">
      <data key="d0">38213</data>
    </edge>
    <edge source="CHE" target="ITA">
      <data key="d0">1279583</data>
    </edge>
    <edge source="CHE" target="JPN">
      <data key="d0">21915</data>
    </edge>
    <edge source="CHE" target="MYS">
      <data key="d0">18241</data>
    </edge>
    <edge source="CHE" target="NLD">
      <data key="d0">648573</data>
    </edge>
    <edge source="CHE" target="NZL">
      <data key="d0">66419</data>
    </edge>
    <edge source="CHE" target="NOR">
      <data key="d0">20349</data>
    </edge>
    <edge source="CHE" target="PHL">
      <data key="d0">31735</data>
    </edge>
    <edge source="CHE" target="POL">
      <data key="d0">49854</data>
    </edge>
    <edge source="CHE" target="PRT">
      <data key="d0">152611</data>
    </edge>
    <edge source="CHE" target="SVN">
      <data key="d0">11017</data>
    </edge>
    <edge source="CHE" target="ESP">
      <data key="d0">73735</data>
    </edge>
    <edge source="CHE" target="SWE">
      <data key="d0">77118</data>
    </edge>
    <edge source="CHE" target="ARE">
      <data key="d0">602203</data>
    </edge>
    <edge source="CHE" target="GBR">
      <data key="d0">81413</data>
    </edge>
    <edge source="CHE" target="USA">
      <data key="d0">468244</data>
    </edge>
    <edge source="THA" target="AUS">
      <data key="d0">39590</data>
    </edge>
    <edge source="THA" target="KHM">
      <data key="d0">39554543</data>
    </edge>
    <edge source="THA" target="CAN">
      <data key="d0">43203</data>
    </edge>
    <edge source="THA" target="LKA">
      <data key="d0">18335</data>
    </edge>
    <edge source="THA" target="CHN">
      <data key="d0">3330895</data>
    </edge>
    <edge source="THA" target="FRA">
      <data key="d0">21640</data>
    </edge>
    <edge source="THA" target="DEU">
      <data key="d0">28133</data>
    </edge>
    <edge source="THA" target="HKG">
      <data key="d0">5543807</data>
    </edge>
    <edge source="THA" target="IDN">
      <data key="d0">122019</data>
    </edge>
    <edge source="THA" target="ISR">
      <data key="d0">72640</data>
    </edge>
    <edge source="THA" target="JAM">
      <data key="d0">40513</data>
    </edge>
    <edge source="THA" target="JPN">
      <data key="d0">185316</data>
    </edge>
    <edge source="THA" target="KOR">
      <data key="d0">205120</data>
    </edge>
    <edge source="THA" target="MYS">
      <data key="d0">30280255</data>
    </edge>
    <edge source="THA" target="OMN">
      <data key="d0">10854</data>
    </edge>
    <edge source="THA" target="PHL">
      <data key="d0">24128</data>
    </edge>
    <edge source="THA" target="RUS">
      <data key="d0">17853</data>
    </edge>
    <edge source="THA" target="IND">
      <data key="d0">15711</data>
    </edge>
    <edge source="THA" target="SGP">
      <data key="d0">484231</data>
    </edge>
    <edge source="THA" target="VNM">
      <data key="d0">1859288</data>
    </edge>
    <edge source="THA" target="ARE">
      <data key="d0">45352</data>
    </edge>
    <edge source="THA" target="GBR">
      <data key="d0">63202</data>
    </edge>
    <edge source="THA" target="USA">
      <data key="d0">300192</data>
    </edge>
    <edge source="ARE" target="AUS">
      <data key="d0">25558</data>
    </edge>
    <edge source="ARE" target="FRA">
      <data key="d0">333648</data>
    </edge>
    <edge source="ARE" target="DEU">
      <data key="d0">117094</data>
    </edge>
    <edge source="ARE" target="HUN">
      <data key="d0">15478</data>
    </edge>
    <edge source="ARE" target="CIV">
      <data key="d0">31700</data>
    </edge>
    <edge source="ARE" target="JPN">
      <data key="d0">290191</data>
    </edge>
    <edge source="ARE" target="JOR">
      <data key="d0">231004</data>
    </edge>
    <edge source="ARE" target="MYS">
      <data key="d0">35901</data>
    </edge>
    <edge source="ARE" target="MAR">
      <data key="d0">1271422</data>
    </edge>
    <edge source="ARE" target="OMN">
      <data key="d0">1349001</data>
    </edge>
    <edge source="ARE" target="NLD">
      <data key="d0">370571</data>
    </edge>
    <edge source="ARE" target="PAK">
      <data key="d0">140333</data>
    </edge>
    <edge source="ARE" target="SAU">
      <data key="d0">5527779</data>
    </edge>
    <edge source="ARE" target="IND">
      <data key="d0">34670</data>
    </edge>
    <edge source="ARE" target="ZAF">
      <data key="d0">21025</data>
    </edge>
    <edge source="ARE" target="ESP">
      <data key="d0">15027</data>
    </edge>
    <edge source="ARE" target="SWE">
      <data key="d0">13927</data>
    </edge>
    <edge source="ARE" target="TUN">
      <data key="d0">16810</data>
    </edge>
    <edge source="ARE" target="EGY">
      <data key="d0">970509</data>
    </edge>
    <edge source="ARE" target="GBR">
      <data key="d0">1008992</data>
    </edge>
    <edge source="ARE" target="USA">
      <data key="d0">39955</data>
    </edge>
    <edge source="GBR" target="DZA">
      <data key="d0">538196</data>
    </edge>
    <edge source="GBR" target="AZE">
      <data key="d0">252936</data>
    </edge>
    <edge source="GBR" target="ARG">
      <data key="d0">1278963</data>
    </edge>
    <edge source="GBR" target="AUS">
      <data key="d0">27437352</data>
    </edge>
    <edge source="GBR" target="AUT">
      <data key="d0">609037</data>
    </edge>
    <edge source="GBR" target="BEL">
      <data key="d0">7596322</data>
    </edge>
    <edge source="GBR" target="BRA">
      <data key="d0">386229</data>
    </edge>
    <edge source="GBR" target="BGR">
      <data key="d0">32540</data>
    </edge>
    <edge source="GBR" target="BLR">
      <data key="d0">2945618</data>
    </edge>
    <edge source="GBR" target="CMR">
      <data key="d0">40687</data>
    </edge>
    <edge source="GBR" target="CAN">
      <data key="d0">2400550</data>
    </edge>
    <edge source="GBR" target="LKA">
      <data key="d0">1012562</data>
    </edge>
    <edge source="GBR" target="CHN">
      <data key="d0">2034112</data>
    </edge>
    <edge source="GBR" target="CZE">
      <data key="d0">454718</data>
    </edge>
    <edge source="GBR" target="DNK">
      <data key="d0">4979792</data>
    </edge>
    <edge source="GBR" target="EST">
      <data key="d0">38239</data>
    </edge>
    <edge source="GBR" target="FIN">
      <data key="d0">2719946</data>
    </edge>
    <edge source="GBR" target="FRA">
      <data key="d0">53174568</data>
    </edge>
    <edge source="GBR" target="DEU">
      <data key="d0">24224391</data>
    </edge>
    <edge source="GBR" target="GHA">
      <data key="d0">96252</data>
    </edge>
    <edge source="GBR" target="GRC">
      <data key="d0">1231119</data>
    </edge>
    <edge source="GBR" target="HKG">
      <data key="d0">45603409</data>
    </edge>
    <edge source="GBR" target="HUN">
      <data key="d0">8093589</data>
    </edge>
    <edge source="GBR" target="IDN">
      <data key="d0">1839986</data>
    </edge>
    <edge source="GBR" target="IRL">
      <data key="d0">165050067</data>
    </edge>
    <edge source="GBR" target="ISR">
      <data key="d0">3862379</data>
    </edge>
    <edge source="GBR" target="ITA">
      <data key="d0">7183987</data>
    </edge>
    <edge source="GBR" target="CIV">
      <data key="d0">163809</data>
    </edge>
    <edge source="GBR" target="JPN">
      <data key="d0">35102814</data>
    </edge>
    <edge source="GBR" target="JOR">
      <data key="d0">419546</data>
    </edge>
    <edge source="GBR" target="KOR">
      <data key="d0">4246788</data>
    </edge>
    <edge source="GBR" target="KGZ">
      <data key="d0">180781</data>
    </edge>
    <edge source="GBR" target="LBN">
      <data key="d0">430661</data>
    </edge>
    <edge source="GBR" target="MWI">
      <data key="d0">62843</data>
    </edge>
    <edge source="GBR" target="MYS">
      <data key="d0">1440533</data>
    </edge>
    <edge source="GBR" target="MUS">
      <data key="d0">185758</data>
    </edge>
    <edge source="GBR" target="MAR">
      <data key="d0">821956</data>
    </edge>
    <edge source="GBR" target="OMN">
      <data key="d0">129648</data>
    </edge>
    <edge source="GBR" target="NLD">
      <data key="d0">37251952</data>
    </edge>
    <edge source="GBR" target="NZL">
      <data key="d0">5923176</data>
    </edge>
    <edge source="GBR" target="NOR">
      <data key="d0">3354808</data>
    </edge>
    <edge source="GBR" target="PAK">
      <data key="d0">1290541</data>
    </edge>
    <edge source="GBR" target="PHL">
      <data key="d0">3550637</data>
    </edge>
    <edge source="GBR" target="POL">
      <data key="d0">5010007</data>
    </edge>
    <edge source="GBR" target="PRT">
      <data key="d0">190327</data>
    </edge>
    <edge source="GBR" target="ROU">
      <data key="d0">270879</data>
    </edge>
    <edge source="GBR" target="RUS">
      <data key="d0">4589587</data>
    </edge>
    <edge source="GBR" target="SAU">
      <data key="d0">13887818</data>
    </edge>
    <edge source="GBR" target="SEN">
      <data key="d0">130631</data>
    </edge>
    <edge source="GBR" target="SRB">
      <data key="d0">92566</data>
    </edge>
    <edge source="GBR" target="IND">
      <data key="d0">2402072</data>
    </edge>
    <edge source="GBR" target="SGP">
      <data key="d0">432007</data>
    </edge>
    <edge source="GBR" target="SVK">
      <data key="d0">1692883</data>
    </edge>
    <edge source="GBR" target="VNM">
      <data key="d0">48121</data>
    </edge>
    <edge source="GBR" target="SVN">
      <data key="d0">16308</data>
    </edge>
    <edge source="GBR" target="ZAF">
      <data key="d0">4940556</data>
    </edge>
    <edge source="GBR" target="ZWE">
      <data key="d0">684663</data>
    </edge>
    <edge source="GBR" target="ESP">
      <data key="d0">9738803</data>
    </edge>
    <edge source="GBR" target="SWE">
      <data key="d0">4220445</data>
    </edge>
    <edge source="GBR" target="CHE">
      <data key="d0">644160</data>
    </edge>
    <edge source="GBR" target="THA">
      <data key="d0">1094592</data>
    </edge>
    <edge source="GBR" target="ARE">
      <data key="d0">7036973</data>
    </edge>
    <edge source="GBR" target="TUN">
      <data key="d0">258771</data>
    </edge>
    <edge source="GBR" target="TUR">
      <data key="d0">4430473</data>
    </edge>
    <edge source="GBR" target="UGA">
      <data key="d0">53305</data>
    </edge>
    <edge source="GBR" target="UKR">
      <data key="d0">1519529</data>
    </edge>
    <edge source="GBR" target="EGY">
      <data key="d0">2736285</data>
    </edge>
    <edge source="GBR" target="USA">
      <data key="d0">30798071</data>
    </edge>
    <edge source="USA" target="AZE">
      <data key="d0">171978</data>
    </edge>
    <edge source="USA" target="ARG">
      <data key="d0">3857683</data>
    </edge>
    <edge source="USA" target="AUS">
      <data key="d0">21243411</data>
    </edge>
    <edge source="USA" target="AUT">
      <data key="d0">30212</data>
    </edge>
    <edge source="USA" target="BEL">
      <data key="d0">4386438</data>
    </edge>
    <edge source="USA" target="BRA">
      <data key="d0">5048591</data>
    </edge>
    <edge source="USA" target="CAN">
      <data key="d0">158712995</data>
    </edge>
    <edge source="USA" target="LKA">
      <data key="d0">146219</data>
    </edge>
    <edge source="USA" target="CHL">
      <data key="d0">3646636</data>
    </edge>
    <edge source="USA" target="CHN">
      <data key="d0">72567704</data>
    </edge>
    <edge source="USA" target="COL">
      <data key="d0">1269726</data>
    </edge>
    <edge source="USA" target="CRI">
      <data key="d0">2952395</data>
    </edge>
    <edge source="USA" target="HRV">
      <data key="d0">15325</data>
    </edge>
    <edge source="USA" target="CZE">
      <data key="d0">168224</data>
    </edge>
    <edge source="USA" target="DNK">
      <data key="d0">1090299</data>
    </edge>
    <edge source="USA" target="ECU">
      <data key="d0">1543046</data>
    </edge>
    <edge source="USA" target="SLV">
      <data key="d0">1935098</data>
    </edge>
    <edge source="USA" target="FIN">
      <data key="d0">1699211</data>
    </edge>
    <edge source="USA" target="FRA">
      <data key="d0">27358371</data>
    </edge>
    <edge source="USA" target="DEU">
      <data key="d0">6135359</data>
    </edge>
    <edge source="USA" target="GHA">
      <data key="d0">53100</data>
    </edge>
    <edge source="USA" target="GTM">
      <data key="d0">4520972</data>
    </edge>
    <edge source="USA" target="HND">
      <data key="d0">2744369</data>
    </edge>
    <edge source="USA" target="HKG">
      <data key="d0">6155764</data>
    </edge>
    <edge source="USA" target="HUN">
      <data key="d0">59721</data>
    </edge>
    <edge source="USA" target="IDN">
      <data key="d0">13984441</data>
    </edge>
    <edge source="USA" target="IRL">
      <data key="d0">36567645</data>
    </edge>
    <edge source="USA" target="ISR">
      <data key="d0">936667</data>
    </edge>
    <edge source="USA" target="ITA">
      <data key="d0">1402759</data>
    </edge>
    <edge source="USA" target="JAM">
      <data key="d0">1170162</data>
    </edge>
    <edge source="USA" target="JPN">
      <data key="d0">65310943</data>
    </edge>
    <edge source="USA" target="KAZ">
      <data key="d0">6723331</data>
    </edge>
    <edge source="USA" target="JOR">
      <data key="d0">249858</data>
    </edge>
    <edge source="USA" target="KOR">
      <data key="d0">21143036</data>
    </edge>
    <edge source="USA" target="LBN">
      <data key="d0">22684</data>
    </edge>
    <edge source="USA" target="LTU">
      <data key="d0">18518</data>
    </edge>
    <edge source="USA" target="MWI">
      <data key="d0">88042</data>
    </edge>
    <edge source="USA" target="MYS">
      <data key="d0">2462400</data>
    </edge>
    <edge source="USA" target="MEX">
      <data key="d0">110395613</data>
    </edge>
    <edge source="USA" target="MAR">
      <data key="d0">565814</data>
    </edge>
    <edge source="USA" target="OMN">
      <data key="d0">2019371</data>
    </edge>
    <edge source="USA" target="NLD">
      <data key="d0">23062442</data>
    </edge>
    <edge source="USA" target="NZL">
      <data key="d0">20860992</data>
    </edge>
    <edge source="USA" target="NIC">
      <data key="d0">605606</data>
    </edge>
    <edge source="USA" target="NOR">
      <data key="d0">427988</data>
    </edge>
    <edge source="USA" target="PAK">
      <data key="d0">3028173</data>
    </edge>
    <edge source="USA" target="PAN">
      <data key="d0">4253945</data>
    </edge>
    <edge source="USA" target="PRY">
      <data key="d0">20000</data>
    </edge>
    <edge source="USA" target="PER">
      <data key="d0">7632478</data>
    </edge>
    <edge source="USA" target="PHL">
      <data key="d0">4522574</data>
    </edge>
    <edge source="USA" target="POL">
      <data key="d0">527092</data>
    </edge>
    <edge source="USA" target="PRT">
      <data key="d0">237869</data>
    </edge>
    <edge source="USA" target="RUS">
      <data key="d0">266837778</data>
    </edge>
    <edge source="USA" target="SAU">
      <data key="d0">4362960</data>
    </edge>
    <edge source="USA" target="IND">
      <data key="d0">2826837</data>
    </edge>
    <edge source="USA" target="SGP">
      <data key="d0">1950070</data>
    </edge>
    <edge source="USA" target="VNM">
      <data key="d0">3337014</data>
    </edge>
    <edge source="USA" target="ZAF">
      <data key="d0">8001107</data>
    </edge>
    <edge source="USA" target="ESP">
      <data key="d0">607969</data>
    </edge>
    <edge source="USA" target="SWE">
      <data key="d0">7916858</data>
    </edge>
    <edge source="USA" target="CHE">
      <data key="d0">842863</data>
    </edge>
    <edge source="USA" target="THA">
      <data key="d0">10078289</data>
    </edge>
    <edge source="USA" target="ARE">
      <data key="d0">23540348</data>
    </edge>
    <edge source="USA" target="TUR">
      <data key="d0">78334562</data>
    </edge>
    <edge source="USA" target="UGA">
      <data key="d0">135000</data>
    </edge>
    <edge source="USA" target="UKR">
      <data key="d0">130475</data>
    </edge>
    <edge source="USA" target="EGY">
      <data key="d0">9206584</data>
    </edge>
    <edge source="USA" target="GBR">
      <data key="d0">88578720</data>
    </edge>
    <edge source="USA" target="URY">
      <data key="d0">211100</data>
    </edge>
    <edge source="URY" target="ARG">
      <data key="d0">257894</data>
    </edge>
    <edge source="URY" target="AUT">
      <data key="d0">12000</data>
    </edge>
    <edge source="URY" target="BOL">
      <data key="d0">414213</data>
    </edge>
    <edge source="URY" target="BRA">
      <data key="d0">1508279</data>
    </edge>
    <edge source="URY" target="CHN">
      <data key="d0">40799709</data>
    </edge>
    <edge source="URY" target="DEU">
      <data key="d0">24785</data>
    </edge>
    <edge source="URY" target="HKG">
      <data key="d0">11190</data>
    </edge>
    <edge source="URY" target="IRL">
      <data key="d0">12000</data>
    </edge>
    <edge source="URY" target="ITA">
      <data key="d0">18500</data>
    </edge>
    <edge source="URY" target="JPN">
      <data key="d0">52559</data>
    </edge>
    <edge source="URY" target="MEX">
      <data key="d0">625200</data>
    </edge>
    <edge source="URY" target="PRY">
      <data key="d0">1255304</data>
    </edge>
    <edge source="URY" target="POL">
      <data key="d0">12000</data>
    </edge>
    <edge source="URY" target="SAU">
      <data key="d0">1519604</data>
    </edge>
    <edge source="URY" target="SGP">
      <data key="d0">18667</data>
    </edge>
    <edge source="URY" target="ESP">
      <data key="d0">21000</data>
    </edge>
    <edge source="URY" target="THA">
      <data key="d0">21000</data>
    </edge>
    <edge source="URY" target="ARE">
      <data key="d0">2357144</data>
    </edge>
    <edge source="URY" target="TUR">
      <data key="d0">36850328</data>
    </edge>
    <edge source="URY" target="UKR">
      <data key="d0">31500</data>
    </edge>
    <edge source="URY" target="GBR">
      <data key="d0">60000</data>
    </edge>
    <edge source="URY" target="USA">
      <data key="d0">1104000</data>
    </edge>
    <edge source="ARM" target="GEO">
      <data key="d0">1684648</data>
    </edge>
    <edge source="GEO" target="AZE">
      <data key="d0">46845743</data>
    </edge>
    <edge source="GEO" target="ARM">
      <data key="d0">723039</data>
    </edge>
    <edge source="GEO" target="ISR">
      <data key="d0">702000</data>
    </edge>
    <edge source="GEO" target="KAZ">
      <data key="d0">87482</data>
    </edge>
    <edge source="GEO" target="JOR">
      <data key="d0">3167620</data>
    </edge>
    <edge source="AUS" target="ARG">
      <data key="d0">167134</data>
    </edge>
    <edge source="AUS" target="BRA">
      <data key="d0">381356</data>
    </edge>
    <edge source="AUS" target="CAN">
      <data key="d0">756269</data>
    </edge>
    <edge source="AUS" target="LKA">
      <data key="d0">4511224</data>
    </edge>
    <edge source="AUS" target="CHL">
      <data key="d0">23802</data>
    </edge>
    <edge source="AUS" target="CHN">
      <data key="d0">128124818</data>
    </edge>
    <edge source="AUS" target="FRA">
      <data key="d0">146411</data>
    </edge>
    <edge source="AUS" target="DEU">
      <data key="d0">218103</data>
    </edge>
    <edge source="AUS" target="HKG">
      <data key="d0">29658995</data>
    </edge>
    <edge source="AUS" target="IDN">
      <data key="d0">196722499</data>
    </edge>
    <edge source="AUS" target="IRL">
      <data key="d0">392387</data>
    </edge>
    <edge source="AUS" target="ISR">
      <data key="d0">47044121</data>
    </edge>
    <edge source="AUS" target="JPN">
      <data key="d0">19584080</data>
    </edge>
    <edge source="AUS" target="KAZ">
      <data key="d0">5872393</data>
    </edge>
    <edge source="AUS" target="JOR">
      <data key="d0">36602436</data>
    </edge>
    <edge source="AUS" target="KOR">
      <data key="d0">1224170</data>
    </edge>
    <edge source="AUS" target="MYS">
      <data key="d0">39418987</data>
    </edge>
    <edge source="AUS" target="MUS">
      <data key="d0">7833321</data>
    </edge>
    <edge source="AUS" target="OMN">
      <data key="d0">2160542</data>
    </edge>
    <edge source="AUS" target="NZL">
      <data key="d0">16758206</data>
    </edge>
    <edge source="AUS" target="PAK">
      <data key="d0">15581359</data>
    </edge>
    <edge source="AUS" target="PHL">
      <data key="d0">23367959</data>
    </edge>
    <edge source="AUS" target="RUS">
      <data key="d0">89715941</data>
    </edge>
    <edge source="AUS" target="SAU">
      <data key="d0">11854658</data>
    </edge>
    <edge source="AUS" target="SGP">
      <data key="d0">75031545</data>
    </edge>
    <edge source="AUS" target="SVK">
      <data key="d0">34079</data>
    </edge>
    <edge source="AUS" target="VNM">
      <data key="d0">3245189</data>
    </edge>
    <edge source="AUS" target="ZAF">
      <data key="d0">5224424</data>
    </edge>
    <edge source="AUS" target="THA">
      <data key="d0">1227192</data>
    </edge>
    <edge source="AUS" target="ARE">
      <data key="d0">14369345</data>
    </edge>
    <edge source="AUS" target="TUR">
      <data key="d0">61229368</data>
    </edge>
    <edge source="AUS" target="EGY">
      <data key="d0">25328511</data>
    </edge>
    <edge source="AUS" target="GBR">
      <data key="d0">5099591</data>
    </edge>
    <edge source="AUS" target="USA">
      <data key="d0">2572967</data>
    </edge>
    <edge source="AUS" target="URY">
      <data key="d0">20180</data>
    </edge>
    <edge source="LKA" target="ISR">
      <data key="d0">23831</data>
    </edge>
    <edge source="LKA" target="JPN">
      <data key="d0">125502</data>
    </edge>
    <edge source="LKA" target="GBR">
      <data key="d0">42876</data>
    </edge>
    <edge source="CHN" target="BEL">
      <data key="d0">430001</data>
    </edge>
    <edge source="CHN" target="CAN">
      <data key="d0">1486728</data>
    </edge>
    <edge source="CHN" target="FRA">
      <data key="d0">701914</data>
    </edge>
    <edge source="CHN" target="DEU">
      <data key="d0">72372</data>
    </edge>
    <edge source="CHN" target="HKG">
      <data key="d0">502544752</data>
    </edge>
    <edge source="CHN" target="ITA">
      <data key="d0">418354</data>
    </edge>
    <edge source="CHN" target="JPN">
      <data key="d0">4167903</data>
    </edge>
    <edge source="CHN" target="KOR">
      <data key="d0">1879206</data>
    </edge>
    <edge source="CHN" target="MYS">
      <data key="d0">11120</data>
    </edge>
    <edge source="CHN" target="NLD">
      <data key="d0">353480</data>
    </edge>
    <edge source="CHN" target="RUS">
      <data key="d0">25000</data>
    </edge>
    <edge source="CHN" target="IND">
      <data key="d0">39002</data>
    </edge>
    <edge source="CHN" target="SGP">
      <data key="d0">292444</data>
    </edge>
    <edge source="CHN" target="VNM">
      <data key="d0">18000</data>
    </edge>
    <edge source="CHN" target="ESP">
      <data key="d0">32596</data>
    </edge>
    <edge source="CHN" target="THA">
      <data key="d0">79474</data>
    </edge>
    <edge source="CHN" target="USA">
      <data key="d0">17278793</data>
    </edge>
    <edge source="IDN" target="AUT">
      <data key="d0">11743</data>
    </edge>
    <edge source="IDN" target="CAN">
      <data key="d0">89500</data>
    </edge>
    <edge source="IDN" target="CHN">
      <data key="d0">191919</data>
    </edge>
    <edge source="IDN" target="CZE">
      <data key="d0">45076</data>
    </edge>
    <edge source="IDN" target="DEU">
      <data key="d0">35256</data>
    </edge>
    <edge source="IDN" target="HKG">
      <data key="d0">528343</data>
    </edge>
    <edge source="IDN" target="JPN">
      <data key="d0">492188</data>
    </edge>
    <edge source="IDN" target="KOR">
      <data key="d0">143218</data>
    </edge>
    <edge source="IDN" target="MYS">
      <data key="d0">111614</data>
    </edge>
    <edge source="IDN" target="OMN">
      <data key="d0">65853</data>
    </edge>
    <edge source="IDN" target="NLD">
      <data key="d0">19138</data>
    </edge>
    <edge source="IDN" target="PAK">
      <data key="d0">77906</data>
    </edge>
    <edge source="IDN" target="RUS">
      <data key="d0">14928</data>
    </edge>
    <edge source="IDN" target="SGP">
      <data key="d0">62926282</data>
    </edge>
    <edge source="IDN" target="ESP">
      <data key="d0">17812</data>
    </edge>
    <edge source="IDN" target="THA">
      <data key="d0">16891</data>
    </edge>
    <edge source="IDN" target="GBR">
      <data key="d0">12001</data>
    </edge>
    <edge source="IDN" target="USA">
      <data key="d0">899912</data>
    </edge>
    <edge source="IRL" target="AUS">
      <data key="d0">55509202</data>
    </edge>
    <edge source="IRL" target="BEL">
      <data key="d0">1725953</data>
    </edge>
    <edge source="IRL" target="CAN">
      <data key="d0">10672</data>
    </edge>
    <edge source="IRL" target="CZE">
      <data key="d0">200248</data>
    </edge>
    <edge source="IRL" target="DNK">
      <data key="d0">416240</data>
    </edge>
    <edge source="IRL" target="FRA">
      <data key="d0">11267221</data>
    </edge>
    <edge source="IRL" target="DEU">
      <data key="d0">1903051</data>
    </edge>
    <edge source="IRL" target="GRC">
      <data key="d0">629037</data>
    </edge>
    <edge source="IRL" target="HUN">
      <data key="d0">5591247</data>
    </edge>
    <edge source="IRL" target="ITA">
      <data key="d0">55409071</data>
    </edge>
    <edge source="IRL" target="KAZ">
      <data key="d0">1879648</data>
    </edge>
    <edge source="IRL" target="MAR">
      <data key="d0">3730112</data>
    </edge>
    <edge source="IRL" target="NLD">
      <data key="d0">6010218</data>
    </edge>
    <edge source="IRL" target="NOR">
      <data key="d0">474606</data>
    </edge>
    <edge source="IRL" target="POL">
      <data key="d0">180879</data>
    </edge>
    <edge source="IRL" target="PRT">
      <data key="d0">68628</data>
    </edge>
    <edge source="IRL" target="RUS">
      <data key="d0">4031462</data>
    </edge>
    <edge source="IRL" target="SRB">
      <data key="d0">183193</data>
    </edge>
    <edge source="IRL" target="IND">
      <data key="d0">672759</data>
    </edge>
    <edge source="IRL" target="SVK">
      <data key="d0">53993</data>
    </edge>
    <edge source="IRL" target="SVN">
      <data key="d0">273618</data>
    </edge>
    <edge source="IRL" target="ESP">
      <data key="d0">5158543</data>
    </edge>
    <edge source="IRL" target="SWE">
      <data key="d0">398346</data>
    </edge>
    <edge source="IRL" target="CHE">
      <data key="d0">574837</data>
    </edge>
    <edge source="IRL" target="ARE">
      <data key="d0">2952686</data>
    </edge>
    <edge source="IRL" target="TUN">
      <data key="d0">1760887</data>
    </edge>
    <edge source="IRL" target="GBR">
      <data key="d0">177192477</data>
    </edge>
    <edge source="IRL" target="USA">
      <data key="d0">7116504</data>
    </edge>
    <edge source="ISR" target="AZE">
      <data key="d0">31000</data>
    </edge>
    <edge source="ISR" target="BEL">
      <data key="d0">57000</data>
    </edge>
    <edge source="ISR" target="BGR">
      <data key="d0">15000</data>
    </edge>
    <edge source="ISR" target="CHL">
      <data key="d0">163000</data>
    </edge>
    <edge source="ISR" target="HRV">
      <data key="d0">140000</data>
    </edge>
    <edge source="ISR" target="CZE">
      <data key="d0">20000</data>
    </edge>
    <edge source="ISR" target="ETH">
      <data key="d0">54000</data>
    </edge>
    <edge source="ISR" target="FRA">
      <data key="d0">17000</data>
    </edge>
    <edge source="ISR" target="DEU">
      <data key="d0">196000</data>
    </edge>
    <edge source="ISR" target="HUN">
      <data key="d0">172000</data>
    </edge>
    <edge source="ISR" target="ITA">
      <data key="d0">398000</data>
    </edge>
    <edge source="ISR" target="JPN">
      <data key="d0">317000</data>
    </edge>
    <edge source="ISR" target="JOR">
      <data key="d0">178000</data>
    </edge>
    <edge source="ISR" target="KOR">
      <data key="d0">58000</data>
    </edge>
    <edge source="ISR" target="NLD">
      <data key="d0">3481000</data>
    </edge>
    <edge source="ISR" target="RUS">
      <data key="d0">769000</data>
    </edge>
    <edge source="ISR" target="IND">
      <data key="d0">163000</data>
    </edge>
    <edge source="ISR" target="ESP">
      <data key="d0">65000</data>
    </edge>
    <edge source="ISR" target="CHE">
      <data key="d0">13000</data>
    </edge>
    <edge source="ISR" target="UGA">
      <data key="d0">26000</data>
    </edge>
    <edge source="ISR" target="UKR">
      <data key="d0">34000</data>
    </edge>
    <edge source="ISR" target="USA">
      <data key="d0">1158000</data>
    </edge>
    <edge source="KAZ" target="KGZ">
      <data key="d0">40500</data>
    </edge>
    <edge source="KAZ" target="RUS">
      <data key="d0">118840</data>
    </edge>
    <edge source="KAZ" target="GBR">
      <data key="d0">15700</data>
    </edge>
    <edge source="JOR" target="BEL">
      <data key="d0">105634</data>
    </edge>
    <edge source="JOR" target="DEU">
      <data key="d0">11268</data>
    </edge>
    <edge source="JOR" target="ISR">
      <data key="d0">141185</data>
    </edge>
    <edge source="JOR" target="LBN">
      <data key="d0">12717</data>
    </edge>
    <edge source="JOR" target="NLD">
      <data key="d0">201147</data>
    </edge>
    <edge source="JOR" target="SAU">
      <data key="d0">98870317</data>
    </edge>
    <edge source="JOR" target="EGY">
      <data key="d0">544859</data>
    </edge>
    <edge source="MUS" target="CAN">
      <data key="d0">127827</data>
    </edge>
    <edge source="MUS" target="CHN">
      <data key="d0">173957</data>
    </edge>
    <edge source="MUS" target="FRA">
      <data key="d0">3231709</data>
    </edge>
    <edge source="MUS" target="DEU">
      <data key="d0">609879</data>
    </edge>
    <edge source="MUS" target="HKG">
      <data key="d0">87449</data>
    </edge>
    <edge source="MUS" target="MDG">
      <data key="d0">1012247</data>
    </edge>
    <edge source="MUS" target="MEX">
      <data key="d0">207647</data>
    </edge>
    <edge source="MUS" target="NLD">
      <data key="d0">31965</data>
    </edge>
    <edge source="MUS" target="SGP">
      <data key="d0">53005</data>
    </edge>
    <edge source="MUS" target="ESP">
      <data key="d0">2225075</data>
    </edge>
    <edge source="MUS" target="THA">
      <data key="d0">55171</data>
    </edge>
    <edge source="MUS" target="UGA">
      <data key="d0">119668</data>
    </edge>
    <edge source="MUS" target="GBR">
      <data key="d0">3095902</data>
    </edge>
    <edge source="MUS" target="TZA">
      <data key="d0">132185</data>
    </edge>
    <edge source="MUS" target="USA">
      <data key="d0">8760601</data>
    </edge>
    <edge source="OMN" target="SAU">
      <data key="d0">796229</data>
    </edge>
    <edge source="OMN" target="ARE">
      <data key="d0">35455331</data>
    </edge>
    <edge source="NZL" target="ARG">
      <data key="d0">51312</data>
    </edge>
    <edge source="NZL" target="AUS">
      <data key="d0">69155446</data>
    </edge>
    <edge source="NZL" target="BRA">
      <data key="d0">60080</data>
    </edge>
    <edge source="NZL" target="CAN">
      <data key="d0">2750041</data>
    </edge>
    <edge source="NZL" target="CHN">
      <data key="d0">79193858</data>
    </edge>
    <edge source="NZL" target="HKG">
      <data key="d0">26239958</data>
    </edge>
    <edge source="NZL" target="JPN">
      <data key="d0">130703</data>
    </edge>
    <edge source="NZL" target="KOR">
      <data key="d0">226759</data>
    </edge>
    <edge source="NZL" target="MYS">
      <data key="d0">715912</data>
    </edge>
    <edge source="NZL" target="MUS">
      <data key="d0">14491</data>
    </edge>
    <edge source="NZL" target="PHL">
      <data key="d0">2168306</data>
    </edge>
    <edge source="NZL" target="SGP">
      <data key="d0">9989561</data>
    </edge>
    <edge source="NZL" target="VNM">
      <data key="d0">7520690</data>
    </edge>
    <edge source="NZL" target="ZAF">
      <data key="d0">432058</data>
    </edge>
    <edge source="NZL" target="THA">
      <data key="d0">371888</data>
    </edge>
    <edge source="NZL" target="GBR">
      <data key="d0">337055</data>
    </edge>
    <edge source="NZL" target="USA">
      <data key="d0">442927</data>
    </edge>
    <edge source="RUS" target="AZE">
      <data key="d0">1475845</data>
    </edge>
    <edge source="RUS" target="ARM">
      <data key="d0">37303</data>
    </edge>
    <edge source="RUS" target="BLR">
      <data key="d0">469827</data>
    </edge>
    <edge source="RUS" target="CAN">
      <data key="d0">16500</data>
    </edge>
    <edge source="RUS" target="CHN">
      <data key="d0">1307988</data>
    </edge>
    <edge source="RUS" target="FRA">
      <data key="d0">156000</data>
    </edge>
    <edge source="RUS" target="GEO">
      <data key="d0">212064</data>
    </edge>
    <edge source="RUS" target="KAZ">
      <data key="d0">5374823</data>
    </edge>
    <edge source="RUS" target="KOR">
      <data key="d0">363600</data>
    </edge>
    <edge source="RUS" target="KGZ">
      <data key="d0">90640</data>
    </edge>
    <edge source="RUS" target="ARE">
      <data key="d0">25700</data>
    </edge>
    <edge source="RUS" target="TUR">
      <data key="d0">225000</data>
    </edge>
    <edge source="RUS" target="UKR">
      <data key="d0">276802</data>
    </edge>
    <edge source="SAU" target="JOR">
      <data key="d0">961068</data>
    </edge>
    <edge source="SAU" target="LBN">
      <data key="d0">37333</data>
    </edge>
    <edge source="SAU" target="OMN">
      <data key="d0">42400</data>
    </edge>
    <edge source="SAU" target="ARE">
      <data key="d0">4790406</data>
    </edge>
    <edge source="SVK" target="AUT">
      <data key="d0">27216941</data>
    </edge>
    <edge source="SVK" target="BEL">
      <data key="d0">3237453</data>
    </edge>
    <edge source="SVK" target="BGR">
      <data key="d0">236611</data>
    </edge>
    <edge source="SVK" target="CAN">
      <data key="d0">32252</data>
    </edge>
    <edge source="SVK" target="HRV">
      <data key="d0">5328358</data>
    </edge>
    <edge source="SVK" target="CZE">
      <data key="d0">18702305</data>
    </edge>
    <edge source="SVK" target="DNK">
      <data key="d0">1512771</data>
    </edge>
    <edge source="SVK" target="FRA">
      <data key="d0">107693</data>
    </edge>
    <edge source="SVK" target="DEU">
      <data key="d0">1546660</data>
    </edge>
    <edge source="SVK" target="GRC">
      <data key="d0">775708</data>
    </edge>
    <edge source="SVK" target="HUN">
      <data key="d0">107186850</data>
    </edge>
    <edge source="SVK" target="ITA">
      <data key="d0">6617816</data>
    </edge>
    <edge source="SVK" target="LTU">
      <data key="d0">40169</data>
    </edge>
    <edge source="SVK" target="MDA">
      <data key="d0">138568</data>
    </edge>
    <edge source="SVK" target="NLD">
      <data key="d0">14694878</data>
    </edge>
    <edge source="SVK" target="POL">
      <data key="d0">36068244</data>
    </edge>
    <edge source="SVK" target="PRT">
      <data key="d0">1643731</data>
    </edge>
    <edge source="SVK" target="ROU">
      <data key="d0">5019646</data>
    </edge>
    <edge source="SVK" target="RUS">
      <data key="d0">4690886</data>
    </edge>
    <edge source="SVK" target="SRB">
      <data key="d0">107533</data>
    </edge>
    <edge source="SVK" target="SVN">
      <data key="d0">990482</data>
    </edge>
    <edge source="SVK" target="ESP">
      <data key="d0">781071</data>
    </edge>
    <edge source="SVK" target="CHE">
      <data key="d0">42685</data>
    </edge>
    <edge source="SVK" target="TUR">
      <data key="d0">25041405</data>
    </edge>
    <edge source="SVK" target="UKR">
      <data key="d0">1482321</data>
    </edge>
    <edge source="SVK" target="MKD">
      <data key="d0">47257</data>
    </edge>
    <edge source="SVK" target="GBR">
      <data key="d0">11202</data>
    </edge>
    <edge source="SVK" target="USA">
      <data key="d0">280593</data>
    </edge>
    <edge source="VNM" target="BEL">
      <data key="d0">17545</data>
    </edge>
    <edge source="VNM" target="CHN">
      <data key="d0">194258</data>
    </edge>
    <edge source="VNM" target="FRA">
      <data key="d0">270896</data>
    </edge>
    <edge source="VNM" target="DEU">
      <data key="d0">149926</data>
    </edge>
    <edge source="VNM" target="ITA">
      <data key="d0">29460</data>
    </edge>
    <edge source="VNM" target="JPN">
      <data key="d0">519660</data>
    </edge>
    <edge source="VNM" target="KOR">
      <data key="d0">513750</data>
    </edge>
    <edge source="VNM" target="SGP">
      <data key="d0">326250</data>
    </edge>
    <edge source="VNM" target="ESP">
      <data key="d0">83940</data>
    </edge>
    <edge source="VNM" target="GBR">
      <data key="d0">342625</data>
    </edge>
    <edge source="VNM" target="USA">
      <data key="d0">1221988</data>
    </edge>
    <edge source="TUR" target="ALB">
      <data key="d0">1216406</data>
    </edge>
    <edge source="TUR" target="AZE">
      <data key="d0">1253453</data>
    </edge>
    <edge source="TUR" target="BEL">
      <data key="d0">258226</data>
    </edge>
    <edge source="TUR" target="BGR">
      <data key="d0">21417</data>
    </edge>
    <edge source="TUR" target="FRA">
      <data key="d0">590752</data>
    </edge>
    <edge source="TUR" target="GEO">
      <data key="d0">1558469</data>
    </edge>
    <edge source="TUR" target="DEU">
      <data key="d0">173388</data>
    </edge>
    <edge source="TUR" target="ITA">
      <data key="d0">435473</data>
    </edge>
    <edge source="TUR" target="KOR">
      <data key="d0">27407</data>
    </edge>
    <edge source="TUR" target="KGZ">
      <data key="d0">10000</data>
    </edge>
    <edge source="TUR" target="NLD">
      <data key="d0">40338</data>
    </edge>
    <edge source="TUR" target="RUS">
      <data key="d0">87080</data>
    </edge>
    <edge source="TUR" target="CHE">
      <data key="d0">129258</data>
    </edge>
    <edge source="TUR" target="GBR">
      <data key="d0">35605</data>
    </edge>
    <edge source="TUR" target="URY">
      <data key="d0">11526</data>
    </edge>
    <edge source="EGY" target="BEL">
      <data key="d0">17121</data>
    </edge>
    <edge source="EGY" target="FRA">
      <data key="d0">38692</data>
    </edge>
    <edge source="EGY" target="DEU">
      <data key="d0">14483</data>
    </edge>
    <edge source="EGY" target="JOR">
      <data key="d0">672395</data>
    </edge>
    <edge source="EGY" target="LBN">
      <data key="d0">179482</data>
    </edge>
    <edge source="EGY" target="NLD">
      <data key="d0">41960</data>
    </edge>
    <edge source="EGY" target="SAU">
      <data key="d0">6350320</data>
    </edge>
    <edge source="EGY" target="ZAF">
      <data key="d0">11223</data>
    </edge>
    <edge source="EGY" target="ARE">
      <data key="d0">5217869</data>
    </edge>
    <edge source="EGY" target="GBR">
      <data key="d0">27266</data>
    </edge>
    <edge source="EGY" target="USA">
      <data key="d0">19036</data>
    </edge>
    <edge source="AZE" target="RUS">
      <data key="d0">13300</data>
    </edge>
    <edge source="BGR" target="ALB">
      <data key="d0">7636695</data>
    </edge>
    <edge source="BGR" target="HRV">
      <data key="d0">220970</data>
    </edge>
    <edge source="BGR" target="DNK">
      <data key="d0">15864</data>
    </edge>
    <edge source="BGR" target="FRA">
      <data key="d0">19440</data>
    </edge>
    <edge source="BGR" target="GEO">
      <data key="d0">131290</data>
    </edge>
    <edge source="BGR" target="DEU">
      <data key="d0">161208</data>
    </edge>
    <edge source="BGR" target="GRC">
      <data key="d0">2660427</data>
    </edge>
    <edge source="BGR" target="HUN">
      <data key="d0">416206</data>
    </edge>
    <edge source="BGR" target="ITA">
      <data key="d0">107818</data>
    </edge>
    <edge source="BGR" target="JOR">
      <data key="d0">12326</data>
    </edge>
    <edge source="BGR" target="LBN">
      <data key="d0">30263</data>
    </edge>
    <edge source="BGR" target="MDA">
      <data key="d0">43078</data>
    </edge>
    <edge source="BGR" target="NOR">
      <data key="d0">12840</data>
    </edge>
    <edge source="BGR" target="ROU">
      <data key="d0">7045864</data>
    </edge>
    <edge source="BGR" target="SRB">
      <data key="d0">1652698</data>
    </edge>
    <edge source="BGR" target="SVN">
      <data key="d0">197699</data>
    </edge>
    <edge source="BGR" target="ARE">
      <data key="d0">16215</data>
    </edge>
    <edge source="BGR" target="TUR">
      <data key="d0">10790540</data>
    </edge>
    <edge source="BGR" target="MKD">
      <data key="d0">803443</data>
    </edge>
    <edge source="HRV" target="ALB">
      <data key="d0">740878</data>
    </edge>
    <edge source="HRV" target="HUN">
      <data key="d0">158856</data>
    </edge>
    <edge source="HRV" target="ITA">
      <data key="d0">1103307</data>
    </edge>
    <edge source="HRV" target="LBN">
      <data key="d0">16700528</data>
    </edge>
    <edge source="HRV" target="SRB">
      <data key="d0">7558731</data>
    </edge>
    <edge source="HRV" target="SVN">
      <data key="d0">805889</data>
    </edge>
    <edge source="HRV" target="TUR">
      <data key="d0">281238</data>
    </edge>
    <edge source="HRV" target="MKD">
      <data key="d0">22918</data>
    </edge>
    <edge source="HRV" target="EGY">
      <data key="d0">4010987</data>
    </edge>
    <edge source="CZE" target="AUT">
      <data key="d0">79936454</data>
    </edge>
    <edge source="CZE" target="ARM">
      <data key="d0">780139</data>
    </edge>
    <edge source="CZE" target="BEL">
      <data key="d0">8485222</data>
    </edge>
    <edge source="CZE" target="BGR">
      <data key="d0">567270</data>
    </edge>
    <edge source="CZE" target="BLR">
      <data key="d0">322965</data>
    </edge>
    <edge source="CZE" target="CAN">
      <data key="d0">13582</data>
    </edge>
    <edge source="CZE" target="HRV">
      <data key="d0">10864351</data>
    </edge>
    <edge source="CZE" target="ETH">
      <data key="d0">16029</data>
    </edge>
    <edge source="CZE" target="FIN">
      <data key="d0">37073</data>
    </edge>
    <edge source="CZE" target="FRA">
      <data key="d0">6216238</data>
    </edge>
    <edge source="CZE" target="GEO">
      <data key="d0">39193</data>
    </edge>
    <edge source="CZE" target="DEU">
      <data key="d0">56906669</data>
    </edge>
    <edge source="CZE" target="GRC">
      <data key="d0">800911</data>
    </edge>
    <edge source="CZE" target="HKG">
      <data key="d0">152266</data>
    </edge>
    <edge source="CZE" target="HUN">
      <data key="d0">37139664</data>
    </edge>
    <edge source="CZE" target="IDN">
      <data key="d0">16460</data>
    </edge>
    <edge source="CZE" target="IRL">
      <data key="d0">40898</data>
    </edge>
    <edge source="CZE" target="ISR">
      <data key="d0">85312</data>
    </edge>
    <edge source="CZE" target="ITA">
      <data key="d0">8789054</data>
    </edge>
    <edge source="CZE" target="JPN">
      <data key="d0">229297</data>
    </edge>
    <edge source="CZE" target="KAZ">
      <data key="d0">2504823</data>
    </edge>
    <edge source="CZE" target="JOR">
      <data key="d0">772667</data>
    </edge>
    <edge source="CZE" target="KGZ">
      <data key="d0">44925</data>
    </edge>
    <edge source="CZE" target="LBN">
      <data key="d0">337786</data>
    </edge>
    <edge source="CZE" target="LVA">
      <data key="d0">39271</data>
    </edge>
    <edge source="CZE" target="LTU">
      <data key="d0">729806</data>
    </edge>
    <edge source="CZE" target="MYS">
      <data key="d0">20007</data>
    </edge>
    <edge source="CZE" target="NLD">
      <data key="d0">9290588</data>
    </edge>
    <edge source="CZE" target="PAK">
      <data key="d0">180467</data>
    </edge>
    <edge source="CZE" target="PHL">
      <data key="d0">29738</data>
    </edge>
    <edge source="CZE" target="POL">
      <data key="d0">28079415</data>
    </edge>
    <edge source="CZE" target="ROU">
      <data key="d0">10058763</data>
    </edge>
    <edge source="CZE" target="RUS">
      <data key="d0">1523718</data>
    </edge>
    <edge source="CZE" target="SAU">
      <data key="d0">25441</data>
    </edge>
    <edge source="CZE" target="SRB">
      <data key="d0">1276208</data>
    </edge>
    <edge source="CZE" target="SVK">
      <data key="d0">55871716</data>
    </edge>
    <edge source="CZE" target="VNM">
      <data key="d0">12299</data>
    </edge>
    <edge source="CZE" target="SVN">
      <data key="d0">8848093</data>
    </edge>
    <edge source="CZE" target="ESP">
      <data key="d0">1664105</data>
    </edge>
    <edge source="CZE" target="SWE">
      <data key="d0">274451</data>
    </edge>
    <edge source="CZE" target="CHE">
      <data key="d0">122980</data>
    </edge>
    <edge source="CZE" target="THA">
      <data key="d0">79920</data>
    </edge>
    <edge source="CZE" target="ARE">
      <data key="d0">394461</data>
    </edge>
    <edge source="CZE" target="TUR">
      <data key="d0">7508266</data>
    </edge>
    <edge source="CZE" target="UGA">
      <data key="d0">69040</data>
    </edge>
    <edge source="CZE" target="UKR">
      <data key="d0">10925070</data>
    </edge>
    <edge source="CZE" target="MKD">
      <data key="d0">438550</data>
    </edge>
    <edge source="CZE" target="GBR">
      <data key="d0">494787</data>
    </edge>
    <edge source="CZE" target="USA">
      <data key="d0">862978</data>
    </edge>
    <edge source="HUN" target="ALB">
      <data key="d0">3031636</data>
    </edge>
    <edge source="HUN" target="DZA">
      <data key="d0">311818</data>
    </edge>
    <edge source="HUN" target="AZE">
      <data key="d0">293716</data>
    </edge>
    <edge source="HUN" target="AUT">
      <data key="d0">14819438</data>
    </edge>
    <edge source="HUN" target="ARM">
      <data key="d0">177432</data>
    </edge>
    <edge source="HUN" target="BEL">
      <data key="d0">634788</data>
    </edge>
    <edge source="HUN" target="BGR">
      <data key="d0">4423710</data>
    </edge>
    <edge source="HUN" target="BLR">
      <data key="d0">4633700</data>
    </edge>
    <edge source="HUN" target="CMR">
      <data key="d0">25438</data>
    </edge>
    <edge source="HUN" target="CAN">
      <data key="d0">45361</data>
    </edge>
    <edge source="HUN" target="CHL">
      <data key="d0">61162</data>
    </edge>
    <edge source="HUN" target="CHN">
      <data key="d0">213571</data>
    </edge>
    <edge source="HUN" target="HRV">
      <data key="d0">11668854</data>
    </edge>
    <edge source="HUN" target="CZE">
      <data key="d0">7310409</data>
    </edge>
    <edge source="HUN" target="EST">
      <data key="d0">43692</data>
    </edge>
    <edge source="HUN" target="FRA">
      <data key="d0">2869107</data>
    </edge>
    <edge source="HUN" target="GEO">
      <data key="d0">2285974</data>
    </edge>
    <edge source="HUN" target="DEU">
      <data key="d0">8425390</data>
    </edge>
    <edge source="HUN" target="GHA">
      <data key="d0">67267</data>
    </edge>
    <edge source="HUN" target="GRC">
      <data key="d0">11229169</data>
    </edge>
    <edge source="HUN" target="IDN">
      <data key="d0">23403</data>
    </edge>
    <edge source="HUN" target="ISR">
      <data key="d0">17238</data>
    </edge>
    <edge source="HUN" target="ITA">
      <data key="d0">52869999</data>
    </edge>
    <edge source="HUN" target="KAZ">
      <data key="d0">277706</data>
    </edge>
    <edge source="HUN" target="KOR">
      <data key="d0">36687</data>
    </edge>
    <edge source="HUN" target="KGZ">
      <data key="d0">57802</data>
    </edge>
    <edge source="HUN" target="LBN">
      <data key="d0">283686</data>
    </edge>
    <edge source="HUN" target="LTU">
      <data key="d0">42095</data>
    </edge>
    <edge source="HUN" target="MYS">
      <data key="d0">12546</data>
    </edge>
    <edge source="HUN" target="MDA">
      <data key="d0">2513584</data>
    </edge>
    <edge source="HUN" target="OMN">
      <data key="d0">124297</data>
    </edge>
    <edge source="HUN" target="NLD">
      <data key="d0">10946636</data>
    </edge>
    <edge source="HUN" target="POL">
      <data key="d0">4029297</data>
    </edge>
    <edge source="HUN" target="ROU">
      <data key="d0">60129410</data>
    </edge>
    <edge source="HUN" target="RUS">
      <data key="d0">15451923</data>
    </edge>
    <edge source="HUN" target="SAU">
      <data key="d0">43033</data>
    </edge>
    <edge source="HUN" target="SRB">
      <data key="d0">6433157</data>
    </edge>
    <edge source="HUN" target="SVK">
      <data key="d0">45754064</data>
    </edge>
    <edge source="HUN" target="VNM">
      <data key="d0">100046</data>
    </edge>
    <edge source="HUN" target="SVN">
      <data key="d0">4201513</data>
    </edge>
    <edge source="HUN" target="ZAF">
      <data key="d0">25323</data>
    </edge>
    <edge source="HUN" target="ESP">
      <data key="d0">161483</data>
    </edge>
    <edge source="HUN" target="CHE">
      <data key="d0">72774</data>
    </edge>
    <edge source="HUN" target="ARE">
      <data key="d0">582006</data>
    </edge>
    <edge source="HUN" target="TUR">
      <data key="d0">129445661</data>
    </edge>
    <edge source="HUN" target="UKR">
      <data key="d0">7764945</data>
    </edge>
    <edge source="HUN" target="MKD">
      <data key="d0">1498741</data>
    </edge>
    <edge source="HUN" target="GBR">
      <data key="d0">660539</data>
    </edge>
    <edge source="HUN" target="TZA">
      <data key="d0">21682</data>
    </edge>
    <edge source="HUN" target="USA">
      <data key="d0">396056</data>
    </edge>
    <edge source="MDA" target="JOR">
      <data key="d0">209569</data>
    </edge>
    <edge source="MAR" target="BEL">
      <data key="d0">6129221</data>
    </edge>
    <edge source="MAR" target="CMR">
      <data key="d0">21913</data>
    </edge>
    <edge source="MAR" target="CAF">
      <data key="d0">21665</data>
    </edge>
    <edge source="MAR" target="FRA">
      <data key="d0">125667</data>
    </edge>
    <edge source="MAR" target="MRT">
      <data key="d0">1113101</data>
    </edge>
    <edge source="MAR" target="GBR">
      <data key="d0">201440</data>
    </edge>
    <edge source="NOR" target="AUT">
      <data key="d0">2165982</data>
    </edge>
    <edge source="NOR" target="BEL">
      <data key="d0">47975</data>
    </edge>
    <edge source="NOR" target="DNK">
      <data key="d0">1115271</data>
    </edge>
    <edge source="NOR" target="EST">
      <data key="d0">337997</data>
    </edge>
    <edge source="NOR" target="FIN">
      <data key="d0">120417</data>
    </edge>
    <edge source="NOR" target="FRA">
      <data key="d0">38740</data>
    </edge>
    <edge source="NOR" target="DEU">
      <data key="d0">293853</data>
    </edge>
    <edge source="NOR" target="IRL">
      <data key="d0">94724</data>
    </edge>
    <edge source="NOR" target="LTU">
      <data key="d0">28265</data>
    </edge>
    <edge source="NOR" target="NLD">
      <data key="d0">266350</data>
    </edge>
    <edge source="NOR" target="ESP">
      <data key="d0">14292</data>
    </edge>
    <edge source="NOR" target="SWE">
      <data key="d0">2094587</data>
    </edge>
    <edge source="NOR" target="CHE">
      <data key="d0">12907</data>
    </edge>
    <edge source="NOR" target="GBR">
      <data key="d0">1674700</data>
    </edge>
    <edge source="NOR" target="USA">
      <data key="d0">135932</data>
    </edge>
    <edge source="ROU" target="ALB">
      <data key="d0">425063</data>
    </edge>
    <edge source="ROU" target="AUT">
      <data key="d0">332136</data>
    </edge>
    <edge source="ROU" target="BEL">
      <data key="d0">205950</data>
    </edge>
    <edge source="ROU" target="BGR">
      <data key="d0">14311852</data>
    </edge>
    <edge source="ROU" target="HRV">
      <data key="d0">39860190</data>
    </edge>
    <edge source="ROU" target="CZE">
      <data key="d0">84234</data>
    </edge>
    <edge source="ROU" target="FRA">
      <data key="d0">2241858</data>
    </edge>
    <edge source="ROU" target="DEU">
      <data key="d0">3300189</data>
    </edge>
    <edge source="ROU" target="GRC">
      <data key="d0">30464569</data>
    </edge>
    <edge source="ROU" target="HUN">
      <data key="d0">32009575</data>
    </edge>
    <edge source="ROU" target="ISR">
      <data key="d0">12082212</data>
    </edge>
    <edge source="ROU" target="ITA">
      <data key="d0">42665868</data>
    </edge>
    <edge source="ROU" target="JOR">
      <data key="d0">49151660</data>
    </edge>
    <edge source="ROU" target="LBN">
      <data key="d0">2169981</data>
    </edge>
    <edge source="ROU" target="MDA">
      <data key="d0">1687045</data>
    </edge>
    <edge source="ROU" target="NLD">
      <data key="d0">4904104</data>
    </edge>
    <edge source="ROU" target="POL">
      <data key="d0">4925636</data>
    </edge>
    <edge source="ROU" target="PRT">
      <data key="d0">144780</data>
    </edge>
    <edge source="ROU" target="SRB">
      <data key="d0">37870</data>
    </edge>
    <edge source="ROU" target="SVK">
      <data key="d0">961629</data>
    </edge>
    <edge source="ROU" target="SVN">
      <data key="d0">2532725</data>
    </edge>
    <edge source="ROU" target="ESP">
      <data key="d0">20855773</data>
    </edge>
    <edge source="ROU" target="TUN">
      <data key="d0">9192441</data>
    </edge>
    <edge source="SRB" target="BEL">
      <data key="d0">13727</data>
    </edge>
    <edge source="SRB" target="HUN">
      <data key="d0">319644</data>
    </edge>
    <edge source="SRB" target="ISR">
      <data key="d0">777708</data>
    </edge>
    <edge source="SRB" target="ITA">
      <data key="d0">120145</data>
    </edge>
    <edge source="SRB" target="LBN">
      <data key="d0">3277614</data>
    </edge>
    <edge source="SRB" target="RUS">
      <data key="d0">18870</data>
    </edge>
    <edge source="SRB" target="MKD">
      <data key="d0">11967</data>
    </edge>
    <edge source="SVN" target="ALB">
      <data key="d0">93371</data>
    </edge>
    <edge source="SVN" target="AUT">
      <data key="d0">38485155</data>
    </edge>
    <edge source="SVN" target="HRV">
      <data key="d0">340840</data>
    </edge>
    <edge source="SVN" target="FRA">
      <data key="d0">71531</data>
    </edge>
    <edge source="SVN" target="HKG">
      <data key="d0">139869</data>
    </edge>
    <edge source="SVN" target="HUN">
      <data key="d0">303600</data>
    </edge>
    <edge source="SVN" target="ITA">
      <data key="d0">18793609</data>
    </edge>
    <edge source="SVN" target="JPN">
      <data key="d0">88045</data>
    </edge>
    <edge source="SVN" target="NLD">
      <data key="d0">39971</data>
    </edge>
    <edge source="SVN" target="SRB">
      <data key="d0">14363</data>
    </edge>
    <edge source="SVN" target="TUR">
      <data key="d0">307598</data>
    </edge>
    <edge source="SVN" target="USA">
      <data key="d0">88225</data>
    </edge>
    <edge source="UKR" target="AZE">
      <data key="d0">612049</data>
    </edge>
    <edge source="UKR" target="ARM">
      <data key="d0">35012</data>
    </edge>
    <edge source="UKR" target="BLR">
      <data key="d0">110023</data>
    </edge>
    <edge source="UKR" target="CHN">
      <data key="d0">719730</data>
    </edge>
    <edge source="UKR" target="GEO">
      <data key="d0">261003</data>
    </edge>
    <edge source="UKR" target="DEU">
      <data key="d0">91337</data>
    </edge>
    <edge source="UKR" target="HKG">
      <data key="d0">61248</data>
    </edge>
    <edge source="UKR" target="JPN">
      <data key="d0">51721</data>
    </edge>
    <edge source="UKR" target="KAZ">
      <data key="d0">401368</data>
    </edge>
    <edge source="UKR" target="MDA">
      <data key="d0">96676</data>
    </edge>
    <edge source="UKR" target="POL">
      <data key="d0">141498</data>
    </edge>
    <edge source="UKR" target="RUS">
      <data key="d0">1324888</data>
    </edge>
    <edge source="MKD" target="ALB">
      <data key="d0">1852277</data>
    </edge>
    <edge source="MKD" target="FRA">
      <data key="d0">48443</data>
    </edge>
    <edge source="MKD" target="HKG">
      <data key="d0">11081</data>
    </edge>
    <edge source="MKD" target="JPN">
      <data key="d0">21248</data>
    </edge>
    <edge source="MKD" target="SRB">
      <data key="d0">1677256</data>
    </edge>
    <edge source="MKD" target="GBR">
      <data key="d0">44750</data>
    </edge>
    <edge source="MKD" target="USA">
      <data key="d0">25740</data>
    </edge>
    <edge source="BLR" target="KAZ">
      <data key="d0">19700</data>
    </edge>
    <edge source="BLR" target="RUS">
      <data key="d0">26849000</data>
    </edge>
    <edge source="DNK" target="ALB">
      <data key="d0">155389</data>
    </edge>
    <edge source="DNK" target="AUT">
      <data key="d0">3539813</data>
    </edge>
    <edge source="DNK" target="ARM">
      <data key="d0">178306</data>
    </edge>
    <edge source="DNK" target="BEL">
      <data key="d0">15370923</data>
    </edge>
    <edge source="DNK" target="BRA">
      <data key="d0">277973</data>
    </edge>
    <edge source="DNK" target="BGR">
      <data key="d0">946391</data>
    </edge>
    <edge source="DNK" target="BDI">
      <data key="d0">200340</data>
    </edge>
    <edge source="DNK" target="BLR">
      <data key="d0">487237</data>
    </edge>
    <edge source="DNK" target="HRV">
      <data key="d0">141576</data>
    </edge>
    <edge source="DNK" target="CZE">
      <data key="d0">32900890</data>
    </edge>
    <edge source="DNK" target="EST">
      <data key="d0">4618493</data>
    </edge>
    <edge source="DNK" target="FIN">
      <data key="d0">1335398</data>
    </edge>
    <edge source="DNK" target="FRA">
      <data key="d0">4044758</data>
    </edge>
    <edge source="DNK" target="GEO">
      <data key="d0">1338722</data>
    </edge>
    <edge source="DNK" target="DEU">
      <data key="d0">692993640</data>
    </edge>
    <edge source="DNK" target="GRC">
      <data key="d0">1808631</data>
    </edge>
    <edge source="DNK" target="HUN">
      <data key="d0">6344907</data>
    </edge>
    <edge source="DNK" target="IRL">
      <data key="d0">193876</data>
    </edge>
    <edge source="DNK" target="ITA">
      <data key="d0">37100718</data>
    </edge>
    <edge source="DNK" target="JPN">
      <data key="d0">530727</data>
    </edge>
    <edge source="DNK" target="KOR">
      <data key="d0">238762</data>
    </edge>
    <edge source="DNK" target="LVA">
      <data key="d0">1584297</data>
    </edge>
    <edge source="DNK" target="LTU">
      <data key="d0">3239861</data>
    </edge>
    <edge source="DNK" target="MYS">
      <data key="d0">134149</data>
    </edge>
    <edge source="DNK" target="MDA">
      <data key="d0">470926</data>
    </edge>
    <edge source="DNK" target="NLD">
      <data key="d0">52837604</data>
    </edge>
    <edge source="DNK" target="NOR">
      <data key="d0">6758902</data>
    </edge>
    <edge source="DNK" target="POL">
      <data key="d0">202078149</data>
    </edge>
    <edge source="DNK" target="PRT">
      <data key="d0">447854</data>
    </edge>
    <edge source="DNK" target="ROU">
      <data key="d0">1679862</data>
    </edge>
    <edge source="DNK" target="RUS">
      <data key="d0">63816758</data>
    </edge>
    <edge source="DNK" target="SRB">
      <data key="d0">708036</data>
    </edge>
    <edge source="DNK" target="SGP">
      <data key="d0">129275</data>
    </edge>
    <edge source="DNK" target="SVK">
      <data key="d0">3859004</data>
    </edge>
    <edge source="DNK" target="VNM">
      <data key="d0">657617</data>
    </edge>
    <edge source="DNK" target="SVN">
      <data key="d0">226862</data>
    </edge>
    <edge source="DNK" target="ZWE">
      <data key="d0">29179</data>
    </edge>
    <edge source="DNK" target="ESP">
      <data key="d0">10176112</data>
    </edge>
    <edge source="DNK" target="SWE">
      <data key="d0">6267485</data>
    </edge>
    <edge source="DNK" target="CHE">
      <data key="d0">1751924</data>
    </edge>
    <edge source="DNK" target="THA">
      <data key="d0">1222686</data>
    </edge>
    <edge source="DNK" target="ARE">
      <data key="d0">1262975</data>
    </edge>
    <edge source="DNK" target="TUR">
      <data key="d0">1781619</data>
    </edge>
    <edge source="DNK" target="UKR">
      <data key="d0">7502023</data>
    </edge>
    <edge source="DNK" target="MKD">
      <data key="d0">43927</data>
    </edge>
    <edge source="DNK" target="GBR">
      <data key="d0">2947064</data>
    </edge>
    <edge source="DNK" target="USA">
      <data key="d0">359476</data>
    </edge>
    <edge source="ETH" target="CHN">
      <data key="d0">31167</data>
    </edge>
    <edge source="ETH" target="LBN">
      <data key="d0">1276414</data>
    </edge>
    <edge source="ETH" target="OMN">
      <data key="d0">2168888</data>
    </edge>
    <edge source="ETH" target="SAU">
      <data key="d0">11385658</data>
    </edge>
    <edge source="ETH" target="ARE">
      <data key="d0">9658461</data>
    </edge>
    <edge source="ETH" target="EGY">
      <data key="d0">34517144</data>
    </edge>
    <edge source="FIN" target="BLR">
      <data key="d0">11311</data>
    </edge>
    <edge source="FIN" target="CHN">
      <data key="d0">640748</data>
    </edge>
    <edge source="FIN" target="EST">
      <data key="d0">739530</data>
    </edge>
    <edge source="FIN" target="JPN">
      <data key="d0">27172</data>
    </edge>
    <edge source="FIN" target="LVA">
      <data key="d0">549315</data>
    </edge>
    <edge source="FIN" target="LTU">
      <data key="d0">1166289</data>
    </edge>
    <edge source="FIN" target="NOR">
      <data key="d0">17987</data>
    </edge>
    <edge source="FIN" target="RUS">
      <data key="d0">5957956</data>
    </edge>
    <edge source="FIN" target="SWE">
      <data key="d0">535593</data>
    </edge>
    <edge source="FIN" target="USA">
      <data key="d0">22306</data>
    </edge>
    <edge source="GHA" target="CIV">
      <data key="d0">25720</data>
    </edge>
    <edge source="GHA" target="BFA">
      <data key="d0">67322</data>
    </edge>
    <edge source="GRC" target="ALB">
      <data key="d0">9837783</data>
    </edge>
    <edge source="GRC" target="BGR">
      <data key="d0">249889</data>
    </edge>
    <edge source="GRC" target="FRA">
      <data key="d0">21428</data>
    </edge>
    <edge source="GRC" target="HUN">
      <data key="d0">377094</data>
    </edge>
    <edge source="GRC" target="ITA">
      <data key="d0">551065</data>
    </edge>
    <edge source="GRC" target="POL">
      <data key="d0">60589</data>
    </edge>
    <edge source="GRC" target="ROU">
      <data key="d0">261543</data>
    </edge>
    <edge source="GRC" target="ESP">
      <data key="d0">409523</data>
    </edge>
    <edge source="GRC" target="TUR">
      <data key="d0">9622017</data>
    </edge>
    <edge source="GRC" target="MKD">
      <data key="d0">311419</data>
    </edge>
    <edge source="LVA" target="DNK">
      <data key="d0">344549</data>
    </edge>
    <edge source="LVA" target="EST">
      <data key="d0">776912</data>
    </edge>
    <edge source="LVA" target="DEU">
      <data key="d0">6825186</data>
    </edge>
    <edge source="LVA" target="HUN">
      <data key="d0">41800</data>
    </edge>
    <edge source="LVA" target="LTU">
      <data key="d0">8939508</data>
    </edge>
    <edge source="LVA" target="NLD">
      <data key="d0">4519437</data>
    </edge>
    <edge source="LVA" target="POL">
      <data key="d0">9543616</data>
    </edge>
    <edge source="LVA" target="RUS">
      <data key="d0">7514512</data>
    </edge>
    <edge source="LVA" target="TUR">
      <data key="d0">5758559</data>
    </edge>
    <edge source="LVA" target="UKR">
      <data key="d0">486070</data>
    </edge>
    <edge source="PRT" target="ARG">
      <data key="d0">13349</data>
    </edge>
    <edge source="PRT" target="BEL">
      <data key="d0">1230681</data>
    </edge>
    <edge source="PRT" target="BRA">
      <data key="d0">37706</data>
    </edge>
    <edge source="PRT" target="FRA">
      <data key="d0">1795265</data>
    </edge>
    <edge source="PRT" target="GRC">
      <data key="d0">461324</data>
    </edge>
    <edge source="PRT" target="ITA">
      <data key="d0">100252</data>
    </edge>
    <edge source="PRT" target="NLD">
      <data key="d0">201462</data>
    </edge>
    <edge source="PRT" target="ESP">
      <data key="d0">111578107</data>
    </edge>
    <edge source="PRT" target="ARE">
      <data key="d0">37213</data>
    </edge>
    <edge source="PRT" target="USA">
      <data key="d0">15972</data>
    </edge>
    <edge source="SEN" target="TUR">
      <data key="d0">13587</data>
    </edge>
    <edge source="SEN" target="USA">
      <data key="d0">127030</data>
    </edge>
    <edge source="SEN" target="BFA">
      <data key="d0">23718</data>
    </edge>
    <edge source="SWE" target="AUS">
      <data key="d0">26126</data>
    </edge>
    <edge source="SWE" target="CAN">
      <data key="d0">18598</data>
    </edge>
    <edge source="SWE" target="DNK">
      <data key="d0">8694778</data>
    </edge>
    <edge source="SWE" target="FIN">
      <data key="d0">635141</data>
    </edge>
    <edge source="SWE" target="FRA">
      <data key="d0">2613039</data>
    </edge>
    <edge source="SWE" target="DEU">
      <data key="d0">2272958</data>
    </edge>
    <edge source="SWE" target="LVA">
      <data key="d0">28340</data>
    </edge>
    <edge source="SWE" target="LTU">
      <data key="d0">1039134</data>
    </edge>
    <edge source="SWE" target="MEX">
      <data key="d0">196314</data>
    </edge>
    <edge source="SWE" target="NLD">
      <data key="d0">682522</data>
    </edge>
    <edge source="SWE" target="NOR">
      <data key="d0">5666233</data>
    </edge>
    <edge source="SWE" target="PAK">
      <data key="d0">1530952</data>
    </edge>
    <edge source="SWE" target="RUS">
      <data key="d0">4092624</data>
    </edge>
    <edge source="SWE" target="CHE">
      <data key="d0">138158</data>
    </edge>
    <edge source="SWE" target="TUR">
      <data key="d0">872046</data>
    </edge>
    <edge source="SWE" target="GBR">
      <data key="d0">889906</data>
    </edge>
    <edge source="SWE" target="USA">
      <data key="d0">613739</data>
    </edge>
    <edge source="TUN" target="CHN">
      <data key="d0">128180</data>
    </edge>
    <edge source="TUN" target="FRA">
      <data key="d0">91887</data>
    </edge>
    <edge source="UGA" target="BDI">
      <data key="d0">669861</data>
    </edge>
    <edge source="UGA" target="TZA">
      <data key="d0">36426</data>
    </edge>
    <edge source="BFA" target="BEN">
      <data key="d0">3232047</data>
    </edge>
    <edge source="BFA" target="GHA">
      <data key="d0">1044058</data>
    </edge>
    <edge source="BFA" target="CIV">
      <data key="d0">527300</data>
    </edge>
    <edge source="BFA" target="NER">
      <data key="d0">25647</data>
    </edge>
    <edge source="BFA" target="TGO">
      <data key="d0">141891</data>
    </edge>
    <edge source="BWA" target="NAM">
      <data key="d0">369948</data>
    </edge>
    <edge source="BWA" target="ZAF">
      <data key="d0">44650</data>
    </edge>
    <edge source="BWA" target="ZWE">
      <data key="d0">2605209</data>
    </edge>
    <edge source="NAM" target="BWA">
      <data key="d0">172471</data>
    </edge>
    <edge source="NAM" target="MEX">
      <data key="d0">245728</data>
    </edge>
    <edge source="NAM" target="ZAF">
      <data key="d0">81546034</data>
    </edge>
    <edge source="ZWE" target="BWA">
      <data key="d0">305619</data>
    </edge>
    <edge source="ZWE" target="CHN">
      <data key="d0">120000</data>
    </edge>
    <edge source="ZWE" target="MWI">
      <data key="d0">454681</data>
    </edge>
    <edge source="ZWE" target="MOZ">
      <data key="d0">826310</data>
    </edge>
    <edge source="ZWE" target="ZAF">
      <data key="d0">13210</data>
    </edge>
    <edge source="ZWE" target="TZA">
      <data key="d0">36358</data>
    </edge>
    <edge source="KHM" target="CHN">
      <data key="d0">44973</data>
    </edge>
    <edge source="KHM" target="JPN">
      <data key="d0">17905</data>
    </edge>
    <edge source="KHM" target="USA">
      <data key="d0">15488</data>
    </edge>
    <edge source="EST" target="BLR">
      <data key="d0">249380</data>
    </edge>
    <edge source="EST" target="FRA">
      <data key="d0">19660</data>
    </edge>
    <edge source="EST" target="LVA">
      <data key="d0">7985708</data>
    </edge>
    <edge source="EST" target="LTU">
      <data key="d0">9244628</data>
    </edge>
    <edge source="EST" target="NLD">
      <data key="d0">6050313</data>
    </edge>
    <edge source="EST" target="POL">
      <data key="d0">1874391</data>
    </edge>
    <edge source="EST" target="RUS">
      <data key="d0">11185398</data>
    </edge>
    <edge source="EST" target="TUR">
      <data key="d0">3557359</data>
    </edge>
    <edge source="HND" target="SLV">
      <data key="d0">630733</data>
    </edge>
    <edge source="HND" target="GTM">
      <data key="d0">27500</data>
    </edge>
    <edge source="HND" target="NIC">
      <data key="d0">1602014</data>
    </edge>
    <edge source="SLV" target="CAN">
      <data key="d0">55661</data>
    </edge>
    <edge source="SLV" target="FRA">
      <data key="d0">17885</data>
    </edge>
    <edge source="SLV" target="DEU">
      <data key="d0">13971</data>
    </edge>
    <edge source="SLV" target="GRC">
      <data key="d0">14738</data>
    </edge>
    <edge source="SLV" target="GTM">
      <data key="d0">5729727</data>
    </edge>
    <edge source="SLV" target="HND">
      <data key="d0">1076059</data>
    </edge>
    <edge source="SLV" target="HKG">
      <data key="d0">271745</data>
    </edge>
    <edge source="SLV" target="IDN">
      <data key="d0">66945</data>
    </edge>
    <edge source="SLV" target="ITA">
      <data key="d0">43750</data>
    </edge>
    <edge source="SLV" target="KOR">
      <data key="d0">45000</data>
    </edge>
    <edge source="SLV" target="MEX">
      <data key="d0">263305</data>
    </edge>
    <edge source="SLV" target="NLD">
      <data key="d0">12350</data>
    </edge>
    <edge source="SLV" target="NIC">
      <data key="d0">336345</data>
    </edge>
    <edge source="SLV" target="RUS">
      <data key="d0">17450</data>
    </edge>
    <edge source="SLV" target="ESP">
      <data key="d0">41200</data>
    </edge>
    <edge source="SLV" target="ARE">
      <data key="d0">12000</data>
    </edge>
    <edge source="SLV" target="GBR">
      <data key="d0">103145</data>
    </edge>
    <edge source="SLV" target="USA">
      <data key="d0">845289</data>
    </edge>
    <edge source="NIC" target="BEL">
      <data key="d0">10486</data>
    </edge>
    <edge source="NIC" target="CAN">
      <data key="d0">17030</data>
    </edge>
    <edge source="NIC" target="CRI">
      <data key="d0">212883</data>
    </edge>
    <edge source="NIC" target="SLV">
      <data key="d0">306820</data>
    </edge>
    <edge source="NIC" target="GTM">
      <data key="d0">3981007</data>
    </edge>
    <edge source="NIC" target="HND">
      <data key="d0">39250</data>
    </edge>
    <edge source="NIC" target="ESP">
      <data key="d0">12650</data>
    </edge>
    <edge source="NIC" target="USA">
      <data key="d0">120288</data>
    </edge>
    <edge source="KGZ" target="KAZ">
      <data key="d0">4733316</data>
    </edge>
    <edge source="KGZ" target="RUS">
      <data key="d0">11983</data>
    </edge>
    <edge source="KGZ" target="ARE">
      <data key="d0">12601</data>
    </edge>
    <edge source="LTU" target="BEL">
      <data key="d0">1443844</data>
    </edge>
    <edge source="LTU" target="BLR">
      <data key="d0">5235322</data>
    </edge>
    <edge source="LTU" target="EST">
      <data key="d0">43069</data>
    </edge>
    <edge source="LTU" target="DEU">
      <data key="d0">1317927</data>
    </edge>
    <edge source="LTU" target="HUN">
      <data key="d0">219337</data>
    </edge>
    <edge source="LTU" target="ISR">
      <data key="d0">14102873</data>
    </edge>
    <edge source="LTU" target="ITA">
      <data key="d0">533455</data>
    </edge>
    <edge source="LTU" target="KAZ">
      <data key="d0">603996</data>
    </edge>
    <edge source="LTU" target="LVA">
      <data key="d0">10674015</data>
    </edge>
    <edge source="LTU" target="NLD">
      <data key="d0">8724939</data>
    </edge>
    <edge source="LTU" target="NOR">
      <data key="d0">37623</data>
    </edge>
    <edge source="LTU" target="POL">
      <data key="d0">48251397</data>
    </edge>
    <edge source="LTU" target="RUS">
      <data key="d0">344101</data>
    </edge>
    <edge source="LTU" target="ESP">
      <data key="d0">1907659</data>
    </edge>
    <edge source="LTU" target="CHE">
      <data key="d0">42580</data>
    </edge>
    <edge source="LTU" target="TUR">
      <data key="d0">1879633</data>
    </edge>
    <edge source="LTU" target="UKR">
      <data key="d0">575576</data>
    </edge>
    <edge source="LTU" target="USA">
      <data key="d0">18152</data>
    </edge>
    <edge source="MDG" target="CAN">
      <data key="d0">13732</data>
    </edge>
    <edge source="MDG" target="DEU">
      <data key="d0">13698</data>
    </edge>
    <edge source="MDG" target="JPN">
      <data key="d0">33986</data>
    </edge>
    <edge source="MDG" target="NLD">
      <data key="d0">19076</data>
    </edge>
    <edge source="MDG" target="UKR">
      <data key="d0">11410</data>
    </edge>
    <edge source="MDG" target="USA">
      <data key="d0">48453</data>
    </edge>
    <edge source="MWI" target="MOZ">
      <data key="d0">96165</data>
    </edge>
    <edge source="MWI" target="ZWE">
      <data key="d0">71389</data>
    </edge>
    <edge source="MWI" target="TZA">
      <data key="d0">49425</data>
    </edge>
    <edge source="TZA" target="ARM">
      <data key="d0">11177</data>
    </edge>
    <edge source="TZA" target="JPN">
      <data key="d0">16690</data>
    </edge>
    <edge source="TZA" target="NLD">
      <data key="d0">12868</data>
    </edge>
    <edge source="MOZ" target="CHN">
      <data key="d0">18588</data>
    </edge>
    <edge source="MOZ" target="SGP">
      <data key="d0">19462</data>
    </edge>
    <edge source="MOZ" target="ZAF">
      <data key="d0">79389</data>
    </edge>
    <edge source="MOZ" target="ZWE">
      <data key="d0">30000</data>
    </edge>
  </graph>
</graphml>
