# Supplementary material for: Core-periphery structure in sectoral international trade networks: A new approach to an old theory
Source: PLoS One. 2020 Apr 2;15(4):e0229547. doi: 10.1371/journal.pone.0229547 (PMC7117750; doi:10.1371/journal.pone.0229547)
Supplement: S8 File — (ZIP) [file pone.0229547.s008.zip › S8_File/Networks 2012/1-MEAT, MEAT PREPARATIONS.graphml]

<?xml version='1.0' encoding='utf-8'?>
<graphml xmlns="http://graphml.graphdrawing.org/xmlns" xmlns:xsi="http://www.w3.org/2001/XMLSchema-instance" xsi:schemaLocation="http://graphml.graphdrawing.org/xmlns http://graphml.graphdrawing.org/xmlns/1.0/graphml.xsd">
  <key attr.name="weight" attr.type="long" for="edge" id="d0" />
  <graph edgedefault="directed">
    <node id="ALB" />
    <node id="AUT" />
    <node id="ITA" />
    <node id="SRB" />
    <node id="MKD" />
    <node id="DZA" />
    <node id="FRA" />
    <node id="VNM" />
    <node id="ESP" />
    <node id="TUN" />
    <node id="ARG" />
    <node id="AZE" />
    <node id="ARM" />
    <node id="BEL" />
    <node id="BOL" />
    <node id="BRA" />
    <node id="BGR" />
    <node id="BLR" />
    <node id="CAN" />
    <node id="CHL" />
    <node id="CHN" />
    <node id="COL" />
    <node id="CZE" />
    <node id="BEN" />
    <node id="DNK" />
    <node id="ECU" />
    <node id="FIN" />
    <node id="GEO" />
    <node id="PSE" />
    <node id="DEU" />
    <node id="GHA" />
    <node id="GRC" />
    <node id="HKG" />
    <node id="IRL" />
    <node id="ISR" />
    <node id="CIV" />
    <node id="JPN" />
    <node id="KAZ" />
    <node id="JOR" />
    <node id="KOR" />
    <node id="LBN" />
    <node id="LTU" />
    <node id="MYS" />
    <node id="MRT" />
    <node id="MEX" />
    <node id="MAR" />
    <node id="MOZ" />
    <node id="OMN" />
    <node id="NAM" />
    <node id="NLD" />
    <node id="NOR" />
    <node id="PAK" />
    <node id="PAN" />
    <node id="PRY" />
    <node id="PER" />
    <node id="PRT" />
    <node id="RUS" />
    <node id="SAU" />
    <node id="SEN" />
    <node id="SGP" />
    <node id="ZAF" />
    <node id="SWE" />
    <node id="CHE" />
    <node id="THA" />
    <node id="TGO" />
    <node id="ARE" />
    <node id="TUR" />
    <node id="UGA" />
    <node id="EGY" />
    <node id="GBR" />
    <node id="USA" />
    <node id="URY" />
    <node id="AUS" />
    <node id="KHM" />
    <node id="LKA" />
    <node id="HRV" />
    <node id="IDN" />
    <node id="JAM" />
    <node id="KGZ" />
    <node id="MUS" />
    <node id="NZL" />
    <node id="PHL" />
    <node id="IND" />
    <node id="UKR" />
    <node id="EST" />
    <node id="HUN" />
    <node id="LVA" />
    <node id="MDA" />
    <node id="POL" />
    <node id="ROU" />
    <node id="SVK" />
    <node id="SVN" />
    <node id="BDI" />
    <node id="CMR" />
    <node id="GTM" />
    <node id="TZA" />
    <node id="BFA" />
    <node id="BWA" />
    <node id="ZWE" />
    <node id="CAF" />
    <node id="GMB" />
    <node id="MDG" />
    <node id="NER" />
    <node id="CRI" />
    <node id="SLV" />
    <node id="HND" />
    <node id="NIC" />
    <node id="ETH" />
    <node id="MWI" />
    <edge source="ALB" target="AUT">
      <data key="d0">3654560</data>
    </edge>
    <edge source="ALB" target="ITA">
      <data key="d0">949309</data>
    </edge>
    <edge source="ALB" target="SRB">
      <data key="d0">20088</data>
    </edge>
    <edge source="ALB" target="MKD">
      <data key="d0">80041</data>
    </edge>
    <edge source="AUT" target="ALB">
      <data key="d0">320057</data>
    </edge>
    <edge source="AUT" target="ARM">
      <data key="d0">170501</data>
    </edge>
    <edge source="AUT" target="BEL">
      <data key="d0">1643926</data>
    </edge>
    <edge source="AUT" target="BGR">
      <data key="d0">2843706</data>
    </edge>
    <edge source="AUT" target="BLR">
      <data key="d0">3252284</data>
    </edge>
    <edge source="AUT" target="CAN">
      <data key="d0">1130877</data>
    </edge>
    <edge source="AUT" target="CHN">
      <data key="d0">128961</data>
    </edge>
    <edge source="AUT" target="HRV">
      <data key="d0">22144885</data>
    </edge>
    <edge source="AUT" target="CZE">
      <data key="d0">81285461</data>
    </edge>
    <edge source="AUT" target="DNK">
      <data key="d0">21131797</data>
    </edge>
    <edge source="AUT" target="EST">
      <data key="d0">417380</data>
    </edge>
    <edge source="AUT" target="FIN">
      <data key="d0">1747234</data>
    </edge>
    <edge source="AUT" target="FRA">
      <data key="d0">43817873</data>
    </edge>
    <edge source="AUT" target="GEO">
      <data key="d0">7301568</data>
    </edge>
    <edge source="AUT" target="DEU">
      <data key="d0">668671977</data>
    </edge>
    <edge source="AUT" target="GRC">
      <data key="d0">1307232</data>
    </edge>
    <edge source="AUT" target="HKG">
      <data key="d0">4894229</data>
    </edge>
    <edge source="AUT" target="HUN">
      <data key="d0">126216443</data>
    </edge>
    <edge source="AUT" target="IRL">
      <data key="d0">956963</data>
    </edge>
    <edge source="AUT" target="ITA">
      <data key="d0">296695658</data>
    </edge>
    <edge source="AUT" target="JPN">
      <data key="d0">38638063</data>
    </edge>
    <edge source="AUT" target="JOR">
      <data key="d0">219228</data>
    </edge>
    <edge source="AUT" target="KOR">
      <data key="d0">53781354</data>
    </edge>
    <edge source="AUT" target="LVA">
      <data key="d0">52866</data>
    </edge>
    <edge source="AUT" target="LTU">
      <data key="d0">877943</data>
    </edge>
    <edge source="AUT" target="MDA">
      <data key="d0">1335193</data>
    </edge>
    <edge source="AUT" target="NLD">
      <data key="d0">71893600</data>
    </edge>
    <edge source="AUT" target="POL">
      <data key="d0">15544212</data>
    </edge>
    <edge source="AUT" target="ROU">
      <data key="d0">28286662</data>
    </edge>
    <edge source="AUT" target="RUS">
      <data key="d0">31303868</data>
    </edge>
    <edge source="AUT" target="SRB">
      <data key="d0">2300219</data>
    </edge>
    <edge source="AUT" target="SGP">
      <data key="d0">11099</data>
    </edge>
    <edge source="AUT" target="SVK">
      <data key="d0">44909828</data>
    </edge>
    <edge source="AUT" target="VNM">
      <data key="d0">144916</data>
    </edge>
    <edge source="AUT" target="SVN">
      <data key="d0">92525419</data>
    </edge>
    <edge source="AUT" target="ESP">
      <data key="d0">24857350</data>
    </edge>
    <edge source="AUT" target="SWE">
      <data key="d0">11850961</data>
    </edge>
    <edge source="AUT" target="CHE">
      <data key="d0">32592302</data>
    </edge>
    <edge source="AUT" target="ARE">
      <data key="d0">1442751</data>
    </edge>
    <edge source="AUT" target="TUR">
      <data key="d0">56279</data>
    </edge>
    <edge source="AUT" target="UKR">
      <data key="d0">262456</data>
    </edge>
    <edge source="AUT" target="MKD">
      <data key="d0">23374567</data>
    </edge>
    <edge source="AUT" target="GBR">
      <data key="d0">8807855</data>
    </edge>
    <edge source="ITA" target="ALB">
      <data key="d0">12389794</data>
    </edge>
    <edge source="ITA" target="DZA">
      <data key="d0">27871</data>
    </edge>
    <edge source="ITA" target="AZE">
      <data key="d0">259472</data>
    </edge>
    <edge source="ITA" target="ARG">
      <data key="d0">240124</data>
    </edge>
    <edge source="ITA" target="AUS">
      <data key="d0">11834474</data>
    </edge>
    <edge source="ITA" target="AUT">
      <data key="d0">150599161</data>
    </edge>
    <edge source="ITA" target="ARM">
      <data key="d0">1203764</data>
    </edge>
    <edge source="ITA" target="BEL">
      <data key="d0">109541485</data>
    </edge>
    <edge source="ITA" target="BRA">
      <data key="d0">6082367</data>
    </edge>
    <edge source="ITA" target="BGR">
      <data key="d0">16986556</data>
    </edge>
    <edge source="ITA" target="BLR">
      <data key="d0">16163</data>
    </edge>
    <edge source="ITA" target="CMR">
      <data key="d0">359034</data>
    </edge>
    <edge source="ITA" target="CAN">
      <data key="d0">11060386</data>
    </edge>
    <edge source="ITA" target="CAF">
      <data key="d0">26744</data>
    </edge>
    <edge source="ITA" target="CHL">
      <data key="d0">591364</data>
    </edge>
    <edge source="ITA" target="CHN">
      <data key="d0">5445437</data>
    </edge>
    <edge source="ITA" target="COL">
      <data key="d0">134920</data>
    </edge>
    <edge source="ITA" target="CRI">
      <data key="d0">145405</data>
    </edge>
    <edge source="ITA" target="HRV">
      <data key="d0">22631077</data>
    </edge>
    <edge source="ITA" target="CZE">
      <data key="d0">25596517</data>
    </edge>
    <edge source="ITA" target="BEN">
      <data key="d0">26582115</data>
    </edge>
    <edge source="ITA" target="DNK">
      <data key="d0">65406117</data>
    </edge>
    <edge source="ITA" target="ECU">
      <data key="d0">153143</data>
    </edge>
    <edge source="ITA" target="ETH">
      <data key="d0">174877</data>
    </edge>
    <edge source="ITA" target="EST">
      <data key="d0">789959</data>
    </edge>
    <edge source="ITA" target="FIN">
      <data key="d0">4825131</data>
    </edge>
    <edge source="ITA" target="FRA">
      <data key="d0">539150740</data>
    </edge>
    <edge source="ITA" target="GEO">
      <data key="d0">1252842</data>
    </edge>
    <edge source="ITA" target="GMB">
      <data key="d0">26355</data>
    </edge>
    <edge source="ITA" target="DEU">
      <data key="d0">648170469</data>
    </edge>
    <edge source="ITA" target="GHA">
      <data key="d0">5083494</data>
    </edge>
    <edge source="ITA" target="GRC">
      <data key="d0">140413949</data>
    </edge>
    <edge source="ITA" target="GTM">
      <data key="d0">154585</data>
    </edge>
    <edge source="ITA" target="HKG">
      <data key="d0">60554315</data>
    </edge>
    <edge source="ITA" target="HUN">
      <data key="d0">22400224</data>
    </edge>
    <edge source="ITA" target="IDN">
      <data key="d0">180839</data>
    </edge>
    <edge source="ITA" target="IRL">
      <data key="d0">16976105</data>
    </edge>
    <edge source="ITA" target="CIV">
      <data key="d0">8015508</data>
    </edge>
    <edge source="ITA" target="JPN">
      <data key="d0">55994018</data>
    </edge>
    <edge source="ITA" target="KAZ">
      <data key="d0">1309502</data>
    </edge>
    <edge source="ITA" target="JOR">
      <data key="d0">93934</data>
    </edge>
    <edge source="ITA" target="KOR">
      <data key="d0">486444</data>
    </edge>
    <edge source="ITA" target="LBN">
      <data key="d0">7953118</data>
    </edge>
    <edge source="ITA" target="LVA">
      <data key="d0">1506309</data>
    </edge>
    <edge source="ITA" target="LTU">
      <data key="d0">856021</data>
    </edge>
    <edge source="ITA" target="MDG">
      <data key="d0">22423</data>
    </edge>
    <edge source="ITA" target="MYS">
      <data key="d0">230354</data>
    </edge>
    <edge source="ITA" target="MUS">
      <data key="d0">419733</data>
    </edge>
    <edge source="ITA" target="MEX">
      <data key="d0">171279</data>
    </edge>
    <edge source="ITA" target="MDA">
      <data key="d0">402896</data>
    </edge>
    <edge source="ITA" target="MOZ">
      <data key="d0">196843</data>
    </edge>
    <edge source="ITA" target="OMN">
      <data key="d0">15668</data>
    </edge>
    <edge source="ITA" target="NLD">
      <data key="d0">124724639</data>
    </edge>
    <edge source="ITA" target="NZL">
      <data key="d0">711685</data>
    </edge>
    <edge source="ITA" target="NIC">
      <data key="d0">27906</data>
    </edge>
    <edge source="ITA" target="NER">
      <data key="d0">2079076</data>
    </edge>
    <edge source="ITA" target="NOR">
      <data key="d0">5167462</data>
    </edge>
    <edge source="ITA" target="PAN">
      <data key="d0">74160</data>
    </edge>
    <edge source="ITA" target="PER">
      <data key="d0">563095</data>
    </edge>
    <edge source="ITA" target="PHL">
      <data key="d0">476389</data>
    </edge>
    <edge source="ITA" target="POL">
      <data key="d0">15727736</data>
    </edge>
    <edge source="ITA" target="PRT">
      <data key="d0">23668996</data>
    </edge>
    <edge source="ITA" target="ROU">
      <data key="d0">29413359</data>
    </edge>
    <edge source="ITA" target="RUS">
      <data key="d0">62882944</data>
    </edge>
    <edge source="ITA" target="SAU">
      <data key="d0">18249</data>
    </edge>
    <edge source="ITA" target="SRB">
      <data key="d0">8398977</data>
    </edge>
    <edge source="ITA" target="IND">
      <data key="d0">684557</data>
    </edge>
    <edge source="ITA" target="SGP">
      <data key="d0">1946173</data>
    </edge>
    <edge source="ITA" target="SVK">
      <data key="d0">6434606</data>
    </edge>
    <edge source="ITA" target="VNM">
      <data key="d0">1857129</data>
    </edge>
    <edge source="ITA" target="SVN">
      <data key="d0">51718162</data>
    </edge>
    <edge source="ITA" target="ZAF">
      <data key="d0">2980977</data>
    </edge>
    <edge source="ITA" target="ZWE">
      <data key="d0">94399</data>
    </edge>
    <edge source="ITA" target="ESP">
      <data key="d0">86079125</data>
    </edge>
    <edge source="ITA" target="SWE">
      <data key="d0">39299070</data>
    </edge>
    <edge source="ITA" target="CHE">
      <data key="d0">108057937</data>
    </edge>
    <edge source="ITA" target="THA">
      <data key="d0">6798183</data>
    </edge>
    <edge source="ITA" target="TGO">
      <data key="d0">4831824</data>
    </edge>
    <edge source="ITA" target="ARE">
      <data key="d0">2321744</data>
    </edge>
    <edge source="ITA" target="TUN">
      <data key="d0">11407</data>
    </edge>
    <edge source="ITA" target="TUR">
      <data key="d0">194929</data>
    </edge>
    <edge source="ITA" target="UGA">
      <data key="d0">32913</data>
    </edge>
    <edge source="ITA" target="UKR">
      <data key="d0">3671941</data>
    </edge>
    <edge source="ITA" target="MKD">
      <data key="d0">2660518</data>
    </edge>
    <edge source="ITA" target="GBR">
      <data key="d0">242770746</data>
    </edge>
    <edge source="ITA" target="TZA">
      <data key="d0">10745</data>
    </edge>
    <edge source="ITA" target="USA">
      <data key="d0">89156029</data>
    </edge>
    <edge source="ITA" target="URY">
      <data key="d0">846595</data>
    </edge>
    <edge source="SRB" target="AUS">
      <data key="d0">41687</data>
    </edge>
    <edge source="SRB" target="BLR">
      <data key="d0">205013</data>
    </edge>
    <edge source="SRB" target="CHN">
      <data key="d0">154769</data>
    </edge>
    <edge source="SRB" target="HRV">
      <data key="d0">529084</data>
    </edge>
    <edge source="SRB" target="FRA">
      <data key="d0">13599</data>
    </edge>
    <edge source="SRB" target="HKG">
      <data key="d0">52657</data>
    </edge>
    <edge source="SRB" target="ITA">
      <data key="d0">4156943</data>
    </edge>
    <edge source="SRB" target="RUS">
      <data key="d0">10410488</data>
    </edge>
    <edge source="SRB" target="SVN">
      <data key="d0">11477</data>
    </edge>
    <edge source="SRB" target="ESP">
      <data key="d0">37051</data>
    </edge>
    <edge source="SRB" target="SWE">
      <data key="d0">10457</data>
    </edge>
    <edge source="SRB" target="CHE">
      <data key="d0">15135</data>
    </edge>
    <edge source="SRB" target="MKD">
      <data key="d0">4769688</data>
    </edge>
    <edge source="MKD" target="ALB">
      <data key="d0">151830</data>
    </edge>
    <edge source="MKD" target="HRV">
      <data key="d0">3140672</data>
    </edge>
    <edge source="MKD" target="BEN">
      <data key="d0">27229</data>
    </edge>
    <edge source="MKD" target="GRC">
      <data key="d0">4935354</data>
    </edge>
    <edge source="MKD" target="ITA">
      <data key="d0">9250374</data>
    </edge>
    <edge source="MKD" target="CIV">
      <data key="d0">22124</data>
    </edge>
    <edge source="MKD" target="SRB">
      <data key="d0">13173044</data>
    </edge>
    <edge source="MKD" target="TUR">
      <data key="d0">59359</data>
    </edge>
    <edge source="DZA" target="FRA">
      <data key="d0">27496</data>
    </edge>
    <edge source="DZA" target="ITA">
      <data key="d0">179024</data>
    </edge>
    <edge source="DZA" target="VNM">
      <data key="d0">25829</data>
    </edge>
    <edge source="DZA" target="ESP">
      <data key="d0">18554</data>
    </edge>
    <edge source="DZA" target="TUN">
      <data key="d0">487652</data>
    </edge>
    <edge source="FRA" target="ALB">
      <data key="d0">314438</data>
    </edge>
    <edge source="FRA" target="DZA">
      <data key="d0">6702209</data>
    </edge>
    <edge source="FRA" target="AZE">
      <data key="d0">486588</data>
    </edge>
    <edge source="FRA" target="AUS">
      <data key="d0">985066</data>
    </edge>
    <edge source="FRA" target="AUT">
      <data key="d0">38863399</data>
    </edge>
    <edge source="FRA" target="ARM">
      <data key="d0">814037</data>
    </edge>
    <edge source="FRA" target="BEL">
      <data key="d0">494219064</data>
    </edge>
    <edge source="FRA" target="BRA">
      <data key="d0">626936</data>
    </edge>
    <edge source="FRA" target="BGR">
      <data key="d0">47861441</data>
    </edge>
    <edge source="FRA" target="BLR">
      <data key="d0">2596694</data>
    </edge>
    <edge source="FRA" target="KHM">
      <data key="d0">186515</data>
    </edge>
    <edge source="FRA" target="CMR">
      <data key="d0">4508758</data>
    </edge>
    <edge source="FRA" target="CAN">
      <data key="d0">4020051</data>
    </edge>
    <edge source="FRA" target="CAF">
      <data key="d0">29206</data>
    </edge>
    <edge source="FRA" target="LKA">
      <data key="d0">17731</data>
    </edge>
    <edge source="FRA" target="CHL">
      <data key="d0">315979</data>
    </edge>
    <edge source="FRA" target="CHN">
      <data key="d0">140867741</data>
    </edge>
    <edge source="FRA" target="COL">
      <data key="d0">178941</data>
    </edge>
    <edge source="FRA" target="HRV">
      <data key="d0">1678999</data>
    </edge>
    <edge source="FRA" target="CZE">
      <data key="d0">42512420</data>
    </edge>
    <edge source="FRA" target="BEN">
      <data key="d0">55711635</data>
    </edge>
    <edge source="FRA" target="DNK">
      <data key="d0">64291568</data>
    </edge>
    <edge source="FRA" target="EST">
      <data key="d0">1885311</data>
    </edge>
    <edge source="FRA" target="FIN">
      <data key="d0">6374312</data>
    </edge>
    <edge source="FRA" target="GEO">
      <data key="d0">1000843</data>
    </edge>
    <edge source="FRA" target="GMB">
      <data key="d0">13290</data>
    </edge>
    <edge source="FRA" target="DEU">
      <data key="d0">637446913</data>
    </edge>
    <edge source="FRA" target="GHA">
      <data key="d0">6559936</data>
    </edge>
    <edge source="FRA" target="GRC">
      <data key="d0">423058174</data>
    </edge>
    <edge source="FRA" target="GTM">
      <data key="d0">80200</data>
    </edge>
    <edge source="FRA" target="HKG">
      <data key="d0">70826473</data>
    </edge>
    <edge source="FRA" target="HUN">
      <data key="d0">30465949</data>
    </edge>
    <edge source="FRA" target="IDN">
      <data key="d0">1127124</data>
    </edge>
    <edge source="FRA" target="IRL">
      <data key="d0">41860123</data>
    </edge>
    <edge source="FRA" target="ISR">
      <data key="d0">2319934</data>
    </edge>
    <edge source="FRA" target="ITA">
      <data key="d0">996658712</data>
    </edge>
    <edge source="FRA" target="CIV">
      <data key="d0">13404134</data>
    </edge>
    <edge source="FRA" target="JAM">
      <data key="d0">71930</data>
    </edge>
    <edge source="FRA" target="JPN">
      <data key="d0">79118905</data>
    </edge>
    <edge source="FRA" target="KAZ">
      <data key="d0">41322</data>
    </edge>
    <edge source="FRA" target="JOR">
      <data key="d0">7465413</data>
    </edge>
    <edge source="FRA" target="KOR">
      <data key="d0">47220958</data>
    </edge>
    <edge source="FRA" target="LBN">
      <data key="d0">2038277</data>
    </edge>
    <edge source="FRA" target="LVA">
      <data key="d0">3210272</data>
    </edge>
    <edge source="FRA" target="LTU">
      <data key="d0">2285291</data>
    </edge>
    <edge source="FRA" target="MDG">
      <data key="d0">511065</data>
    </edge>
    <edge source="FRA" target="MYS">
      <data key="d0">2581171</data>
    </edge>
    <edge source="FRA" target="MRT">
      <data key="d0">20923</data>
    </edge>
    <edge source="FRA" target="MUS">
      <data key="d0">3697491</data>
    </edge>
    <edge source="FRA" target="MEX">
      <data key="d0">1210402</data>
    </edge>
    <edge source="FRA" target="MAR">
      <data key="d0">8227784</data>
    </edge>
    <edge source="FRA" target="MOZ">
      <data key="d0">65448</data>
    </edge>
    <edge source="FRA" target="OMN">
      <data key="d0">19509267</data>
    </edge>
    <edge source="FRA" target="NAM">
      <data key="d0">37448</data>
    </edge>
    <edge source="FRA" target="NLD">
      <data key="d0">172044767</data>
    </edge>
    <edge source="FRA" target="NZL">
      <data key="d0">257784</data>
    </edge>
    <edge source="FRA" target="NER">
      <data key="d0">2496804</data>
    </edge>
    <edge source="FRA" target="NOR">
      <data key="d0">2657432</data>
    </edge>
    <edge source="FRA" target="PAK">
      <data key="d0">19350</data>
    </edge>
    <edge source="FRA" target="PAN">
      <data key="d0">55342</data>
    </edge>
    <edge source="FRA" target="PHL">
      <data key="d0">42637705</data>
    </edge>
    <edge source="FRA" target="POL">
      <data key="d0">46078247</data>
    </edge>
    <edge source="FRA" target="PRT">
      <data key="d0">67569646</data>
    </edge>
    <edge source="FRA" target="ROU">
      <data key="d0">18841447</data>
    </edge>
    <edge source="FRA" target="RUS">
      <data key="d0">139512117</data>
    </edge>
    <edge source="FRA" target="SAU">
      <data key="d0">287978244</data>
    </edge>
    <edge source="FRA" target="SEN">
      <data key="d0">1500711</data>
    </edge>
    <edge source="FRA" target="SRB">
      <data key="d0">1716046</data>
    </edge>
    <edge source="FRA" target="IND">
      <data key="d0">22560</data>
    </edge>
    <edge source="FRA" target="SGP">
      <data key="d0">16371232</data>
    </edge>
    <edge source="FRA" target="SVK">
      <data key="d0">19714411</data>
    </edge>
    <edge source="FRA" target="VNM">
      <data key="d0">4730193</data>
    </edge>
    <edge source="FRA" target="SVN">
      <data key="d0">2945370</data>
    </edge>
    <edge source="FRA" target="ZAF">
      <data key="d0">8640241</data>
    </edge>
    <edge source="FRA" target="ESP">
      <data key="d0">303724698</data>
    </edge>
    <edge source="FRA" target="SWE">
      <data key="d0">20844531</data>
    </edge>
    <edge source="FRA" target="CHE">
      <data key="d0">90728784</data>
    </edge>
    <edge source="FRA" target="THA">
      <data key="d0">2794216</data>
    </edge>
    <edge source="FRA" target="TGO">
      <data key="d0">8094182</data>
    </edge>
    <edge source="FRA" target="ARE">
      <data key="d0">36281935</data>
    </edge>
    <edge source="FRA" target="TUN">
      <data key="d0">6528079</data>
    </edge>
    <edge source="FRA" target="TUR">
      <data key="d0">357107</data>
    </edge>
    <edge source="FRA" target="UKR">
      <data key="d0">1417937</data>
    </edge>
    <edge source="FRA" target="MKD">
      <data key="d0">782575</data>
    </edge>
    <edge source="FRA" target="EGY">
      <data key="d0">623021</data>
    </edge>
    <edge source="FRA" target="GBR">
      <data key="d0">358171347</data>
    </edge>
    <edge source="FRA" target="TZA">
      <data key="d0">127026</data>
    </edge>
    <edge source="FRA" target="USA">
      <data key="d0">1158931</data>
    </edge>
    <edge source="FRA" target="BFA">
      <data key="d0">404087</data>
    </edge>
    <edge source="FRA" target="URY">
      <data key="d0">318822</data>
    </edge>
    <edge source="VNM" target="AUS">
      <data key="d0">55870</data>
    </edge>
    <edge source="VNM" target="BEL">
      <data key="d0">1385888</data>
    </edge>
    <edge source="VNM" target="KHM">
      <data key="d0">355406</data>
    </edge>
    <edge source="VNM" target="CAN">
      <data key="d0">1089306</data>
    </edge>
    <edge source="VNM" target="CHN">
      <data key="d0">2182360</data>
    </edge>
    <edge source="VNM" target="CZE">
      <data key="d0">11065</data>
    </edge>
    <edge source="VNM" target="FRA">
      <data key="d0">223324</data>
    </edge>
    <edge source="VNM" target="DEU">
      <data key="d0">52246</data>
    </edge>
    <edge source="VNM" target="HKG">
      <data key="d0">51660538</data>
    </edge>
    <edge source="VNM" target="ITA">
      <data key="d0">90066</data>
    </edge>
    <edge source="VNM" target="JPN">
      <data key="d0">43611</data>
    </edge>
    <edge source="VNM" target="KOR">
      <data key="d0">266064</data>
    </edge>
    <edge source="VNM" target="LBN">
      <data key="d0">162495</data>
    </edge>
    <edge source="VNM" target="MYS">
      <data key="d0">6672190</data>
    </edge>
    <edge source="VNM" target="NLD">
      <data key="d0">852936</data>
    </edge>
    <edge source="VNM" target="NOR">
      <data key="d0">15308</data>
    </edge>
    <edge source="VNM" target="PAN">
      <data key="d0">46130</data>
    </edge>
    <edge source="VNM" target="SGP">
      <data key="d0">2346587</data>
    </edge>
    <edge source="VNM" target="ESP">
      <data key="d0">210093</data>
    </edge>
    <edge source="VNM" target="THA">
      <data key="d0">239754</data>
    </edge>
    <edge source="VNM" target="GBR">
      <data key="d0">39110</data>
    </edge>
    <edge source="VNM" target="USA">
      <data key="d0">1110095</data>
    </edge>
    <edge source="ESP" target="ALB">
      <data key="d0">207718</data>
    </edge>
    <edge source="ESP" target="DZA">
      <data key="d0">5256223</data>
    </edge>
    <edge source="ESP" target="AZE">
      <data key="d0">578926</data>
    </edge>
    <edge source="ESP" target="ARG">
      <data key="d0">931448</data>
    </edge>
    <edge source="ESP" target="AUS">
      <data key="d0">5388428</data>
    </edge>
    <edge source="ESP" target="AUT">
      <data key="d0">20624920</data>
    </edge>
    <edge source="ESP" target="ARM">
      <data key="d0">779353</data>
    </edge>
    <edge source="ESP" target="BEL">
      <data key="d0">109445190</data>
    </edge>
    <edge source="ESP" target="BRA">
      <data key="d0">7015627</data>
    </edge>
    <edge source="ESP" target="BGR">
      <data key="d0">65162328</data>
    </edge>
    <edge source="ESP" target="BLR">
      <data key="d0">5197898</data>
    </edge>
    <edge source="ESP" target="CMR">
      <data key="d0">696863</data>
    </edge>
    <edge source="ESP" target="CAN">
      <data key="d0">795393</data>
    </edge>
    <edge source="ESP" target="CHL">
      <data key="d0">3705031</data>
    </edge>
    <edge source="ESP" target="CHN">
      <data key="d0">165510660</data>
    </edge>
    <edge source="ESP" target="COL">
      <data key="d0">2189228</data>
    </edge>
    <edge source="ESP" target="CRI">
      <data key="d0">669952</data>
    </edge>
    <edge source="ESP" target="HRV">
      <data key="d0">16206151</data>
    </edge>
    <edge source="ESP" target="CZE">
      <data key="d0">70968887</data>
    </edge>
    <edge source="ESP" target="BEN">
      <data key="d0">36343735</data>
    </edge>
    <edge source="ESP" target="DNK">
      <data key="d0">120992057</data>
    </edge>
    <edge source="ESP" target="ECU">
      <data key="d0">322408</data>
    </edge>
    <edge source="ESP" target="SLV">
      <data key="d0">114372</data>
    </edge>
    <edge source="ESP" target="ETH">
      <data key="d0">22585</data>
    </edge>
    <edge source="ESP" target="EST">
      <data key="d0">2748018</data>
    </edge>
    <edge source="ESP" target="FIN">
      <data key="d0">5867885</data>
    </edge>
    <edge source="ESP" target="FRA">
      <data key="d0">1370364288</data>
    </edge>
    <edge source="ESP" target="GEO">
      <data key="d0">1398886</data>
    </edge>
    <edge source="ESP" target="GMB">
      <data key="d0">15267</data>
    </edge>
    <edge source="ESP" target="DEU">
      <data key="d0">410579500</data>
    </edge>
    <edge source="ESP" target="GHA">
      <data key="d0">3800630</data>
    </edge>
    <edge source="ESP" target="GRC">
      <data key="d0">67445920</data>
    </edge>
    <edge source="ESP" target="GTM">
      <data key="d0">597231</data>
    </edge>
    <edge source="ESP" target="HKG">
      <data key="d0">104052686</data>
    </edge>
    <edge source="ESP" target="HUN">
      <data key="d0">28350827</data>
    </edge>
    <edge source="ESP" target="IRL">
      <data key="d0">24794054</data>
    </edge>
    <edge source="ESP" target="ISR">
      <data key="d0">182653</data>
    </edge>
    <edge source="ESP" target="ITA">
      <data key="d0">534142734</data>
    </edge>
    <edge source="ESP" target="CIV">
      <data key="d0">3305284</data>
    </edge>
    <edge source="ESP" target="JPN">
      <data key="d0">141872467</data>
    </edge>
    <edge source="ESP" target="KAZ">
      <data key="d0">3118160</data>
    </edge>
    <edge source="ESP" target="JOR">
      <data key="d0">119429</data>
    </edge>
    <edge source="ESP" target="KOR">
      <data key="d0">55345385</data>
    </edge>
    <edge source="ESP" target="KGZ">
      <data key="d0">64277</data>
    </edge>
    <edge source="ESP" target="LBN">
      <data key="d0">12106690</data>
    </edge>
    <edge source="ESP" target="LVA">
      <data key="d0">2893299</data>
    </edge>
    <edge source="ESP" target="LTU">
      <data key="d0">11841282</data>
    </edge>
    <edge source="ESP" target="MYS">
      <data key="d0">2426341</data>
    </edge>
    <edge source="ESP" target="MRT">
      <data key="d0">66203</data>
    </edge>
    <edge source="ESP" target="MUS">
      <data key="d0">806406</data>
    </edge>
    <edge source="ESP" target="MEX">
      <data key="d0">15389044</data>
    </edge>
    <edge source="ESP" target="MDA">
      <data key="d0">91354</data>
    </edge>
    <edge source="ESP" target="MAR">
      <data key="d0">5421253</data>
    </edge>
    <edge source="ESP" target="MOZ">
      <data key="d0">132145</data>
    </edge>
    <edge source="ESP" target="OMN">
      <data key="d0">1027976</data>
    </edge>
    <edge source="ESP" target="NLD">
      <data key="d0">155288109</data>
    </edge>
    <edge source="ESP" target="NZL">
      <data key="d0">256165</data>
    </edge>
    <edge source="ESP" target="NIC">
      <data key="d0">49907</data>
    </edge>
    <edge source="ESP" target="NER">
      <data key="d0">86578</data>
    </edge>
    <edge source="ESP" target="NOR">
      <data key="d0">8096070</data>
    </edge>
    <edge source="ESP" target="PAN">
      <data key="d0">1523954</data>
    </edge>
    <edge source="ESP" target="PRY">
      <data key="d0">42746</data>
    </edge>
    <edge source="ESP" target="PER">
      <data key="d0">636687</data>
    </edge>
    <edge source="ESP" target="PHL">
      <data key="d0">13782038</data>
    </edge>
    <edge source="ESP" target="POL">
      <data key="d0">81368331</data>
    </edge>
    <edge source="ESP" target="PRT">
      <data key="d0">762572197</data>
    </edge>
    <edge source="ESP" target="ROU">
      <data key="d0">39057498</data>
    </edge>
    <edge source="ESP" target="RUS">
      <data key="d0">309376176</data>
    </edge>
    <edge source="ESP" target="SEN">
      <data key="d0">261863</data>
    </edge>
    <edge source="ESP" target="SRB">
      <data key="d0">11424154</data>
    </edge>
    <edge source="ESP" target="IND">
      <data key="d0">305421</data>
    </edge>
    <edge source="ESP" target="SGP">
      <data key="d0">9289715</data>
    </edge>
    <edge source="ESP" target="SVK">
      <data key="d0">27732733</data>
    </edge>
    <edge source="ESP" target="VNM">
      <data key="d0">2506085</data>
    </edge>
    <edge source="ESP" target="SVN">
      <data key="d0">7770272</data>
    </edge>
    <edge source="ESP" target="ZAF">
      <data key="d0">14797798</data>
    </edge>
    <edge source="ESP" target="SWE">
      <data key="d0">23862019</data>
    </edge>
    <edge source="ESP" target="CHE">
      <data key="d0">8745169</data>
    </edge>
    <edge source="ESP" target="THA">
      <data key="d0">1449053</data>
    </edge>
    <edge source="ESP" target="TGO">
      <data key="d0">6797322</data>
    </edge>
    <edge source="ESP" target="ARE">
      <data key="d0">4858112</data>
    </edge>
    <edge source="ESP" target="TUN">
      <data key="d0">161890</data>
    </edge>
    <edge source="ESP" target="TUR">
      <data key="d0">64439</data>
    </edge>
    <edge source="ESP" target="UKR">
      <data key="d0">5212269</data>
    </edge>
    <edge source="ESP" target="MKD">
      <data key="d0">14106244</data>
    </edge>
    <edge source="ESP" target="EGY">
      <data key="d0">511913</data>
    </edge>
    <edge source="ESP" target="GBR">
      <data key="d0">236246810</data>
    </edge>
    <edge source="ESP" target="TZA">
      <data key="d0">13073</data>
    </edge>
    <edge source="ESP" target="USA">
      <data key="d0">14772719</data>
    </edge>
    <edge source="ESP" target="URY">
      <data key="d0">1816995</data>
    </edge>
    <edge source="TUN" target="BEN">
      <data key="d0">332768</data>
    </edge>
    <edge source="TUN" target="ETH">
      <data key="d0">144401</data>
    </edge>
    <edge source="TUN" target="HKG">
      <data key="d0">314007</data>
    </edge>
    <edge source="TUN" target="ITA">
      <data key="d0">3158546</data>
    </edge>
    <edge source="TUN" target="JOR">
      <data key="d0">276794</data>
    </edge>
    <edge source="TUN" target="VNM">
      <data key="d0">95329</data>
    </edge>
    <edge source="TUN" target="ESP">
      <data key="d0">35883</data>
    </edge>
    <edge source="TUN" target="SWE">
      <data key="d0">13299</data>
    </edge>
    <edge source="TUN" target="CHE">
      <data key="d0">38191</data>
    </edge>
    <edge source="ARG" target="ALB">
      <data key="d0">143081</data>
    </edge>
    <edge source="ARG" target="DZA">
      <data key="d0">362010</data>
    </edge>
    <edge source="ARG" target="AZE">
      <data key="d0">233849</data>
    </edge>
    <edge source="ARG" target="ARM">
      <data key="d0">296760</data>
    </edge>
    <edge source="ARG" target="BEL">
      <data key="d0">12286065</data>
    </edge>
    <edge source="ARG" target="BOL">
      <data key="d0">591978</data>
    </edge>
    <edge source="ARG" target="BRA">
      <data key="d0">101301042</data>
    </edge>
    <edge source="ARG" target="BGR">
      <data key="d0">82778</data>
    </edge>
    <edge source="ARG" target="BLR">
      <data key="d0">525260</data>
    </edge>
    <edge source="ARG" target="CAN">
      <data key="d0">2990867</data>
    </edge>
    <edge source="ARG" target="CHL">
      <data key="d0">242902792</data>
    </edge>
    <edge source="ARG" target="CHN">
      <data key="d0">77199337</data>
    </edge>
    <edge source="ARG" target="COL">
      <data key="d0">2083995</data>
    </edge>
    <edge source="ARG" target="CZE">
      <data key="d0">1859699</data>
    </edge>
    <edge source="ARG" target="BEN">
      <data key="d0">1922118</data>
    </edge>
    <edge source="ARG" target="DNK">
      <data key="d0">215075</data>
    </edge>
    <edge source="ARG" target="ECU">
      <data key="d0">515978</data>
    </edge>
    <edge source="ARG" target="FIN">
      <data key="d0">127302</data>
    </edge>
    <edge source="ARG" target="FRA">
      <data key="d0">11933701</data>
    </edge>
    <edge source="ARG" target="GEO">
      <data key="d0">320300</data>
    </edge>
    <edge source="ARG" target="PSE">
      <data key="d0">792844</data>
    </edge>
    <edge source="ARG" target="DEU">
      <data key="d0">326772116</data>
    </edge>
    <edge source="ARG" target="GHA">
      <data key="d0">3965713</data>
    </edge>
    <edge source="ARG" target="GRC">
      <data key="d0">167200</data>
    </edge>
    <edge source="ARG" target="HKG">
      <data key="d0">110160121</data>
    </edge>
    <edge source="ARG" target="IRL">
      <data key="d0">690265</data>
    </edge>
    <edge source="ARG" target="ISR">
      <data key="d0">149997603</data>
    </edge>
    <edge source="ARG" target="ITA">
      <data key="d0">85078568</data>
    </edge>
    <edge source="ARG" target="CIV">
      <data key="d0">821511</data>
    </edge>
    <edge source="ARG" target="JPN">
      <data key="d0">8836287</data>
    </edge>
    <edge source="ARG" target="KAZ">
      <data key="d0">7812773</data>
    </edge>
    <edge source="ARG" target="JOR">
      <data key="d0">20000</data>
    </edge>
    <edge source="ARG" target="KOR">
      <data key="d0">237974</data>
    </edge>
    <edge source="ARG" target="LBN">
      <data key="d0">868098</data>
    </edge>
    <edge source="ARG" target="LTU">
      <data key="d0">925956</data>
    </edge>
    <edge source="ARG" target="MYS">
      <data key="d0">198819</data>
    </edge>
    <edge source="ARG" target="MRT">
      <data key="d0">118800</data>
    </edge>
    <edge source="ARG" target="MEX">
      <data key="d0">1893452</data>
    </edge>
    <edge source="ARG" target="MAR">
      <data key="d0">4600656</data>
    </edge>
    <edge source="ARG" target="MOZ">
      <data key="d0">549651</data>
    </edge>
    <edge source="ARG" target="OMN">
      <data key="d0">10207492</data>
    </edge>
    <edge source="ARG" target="NAM">
      <data key="d0">2830963</data>
    </edge>
    <edge source="ARG" target="NLD">
      <data key="d0">142666726</data>
    </edge>
    <edge source="ARG" target="NOR">
      <data key="d0">148155</data>
    </edge>
    <edge source="ARG" target="PAK">
      <data key="d0">141819</data>
    </edge>
    <edge source="ARG" target="PAN">
      <data key="d0">102152</data>
    </edge>
    <edge source="ARG" target="PRY">
      <data key="d0">1307326</data>
    </edge>
    <edge source="ARG" target="PER">
      <data key="d0">13116464</data>
    </edge>
    <edge source="ARG" target="PRT">
      <data key="d0">1714383</data>
    </edge>
    <edge source="ARG" target="RUS">
      <data key="d0">184435513</data>
    </edge>
    <edge source="ARG" target="SAU">
      <data key="d0">16368397</data>
    </edge>
    <edge source="ARG" target="SEN">
      <data key="d0">970933</data>
    </edge>
    <edge source="ARG" target="SGP">
      <data key="d0">14662253</data>
    </edge>
    <edge source="ARG" target="VNM">
      <data key="d0">186503</data>
    </edge>
    <edge source="ARG" target="ZAF">
      <data key="d0">31968597</data>
    </edge>
    <edge source="ARG" target="ESP">
      <data key="d0">13034875</data>
    </edge>
    <edge source="ARG" target="SWE">
      <data key="d0">1503950</data>
    </edge>
    <edge source="ARG" target="CHE">
      <data key="d0">11353107</data>
    </edge>
    <edge source="ARG" target="THA">
      <data key="d0">1713349</data>
    </edge>
    <edge source="ARG" target="TGO">
      <data key="d0">1106975</data>
    </edge>
    <edge source="ARG" target="ARE">
      <data key="d0">8701754</data>
    </edge>
    <edge source="ARG" target="TUN">
      <data key="d0">2448515</data>
    </edge>
    <edge source="ARG" target="TUR">
      <data key="d0">35519</data>
    </edge>
    <edge source="ARG" target="UGA">
      <data key="d0">225000</data>
    </edge>
    <edge source="ARG" target="EGY">
      <data key="d0">3511650</data>
    </edge>
    <edge source="ARG" target="GBR">
      <data key="d0">17683585</data>
    </edge>
    <edge source="ARG" target="USA">
      <data key="d0">5857282</data>
    </edge>
    <edge source="ARG" target="URY">
      <data key="d0">288037</data>
    </edge>
    <edge source="AZE" target="GEO">
      <data key="d0">311707</data>
    </edge>
    <edge source="AZE" target="RUS">
      <data key="d0">34952</data>
    </edge>
    <edge source="ARM" target="GEO">
      <data key="d0">2862623</data>
    </edge>
    <edge source="BEL" target="ALB">
      <data key="d0">184901</data>
    </edge>
    <edge source="BEL" target="AZE">
      <data key="d0">308800</data>
    </edge>
    <edge source="BEL" target="ARG">
      <data key="d0">18768</data>
    </edge>
    <edge source="BEL" target="AUS">
      <data key="d0">708061</data>
    </edge>
    <edge source="BEL" target="AUT">
      <data key="d0">22809528</data>
    </edge>
    <edge source="BEL" target="ARM">
      <data key="d0">480248</data>
    </edge>
    <edge source="BEL" target="BRA">
      <data key="d0">131795</data>
    </edge>
    <edge source="BEL" target="BGR">
      <data key="d0">24608838</data>
    </edge>
    <edge source="BEL" target="BDI">
      <data key="d0">35075</data>
    </edge>
    <edge source="BEL" target="BLR">
      <data key="d0">8816578</data>
    </edge>
    <edge source="BEL" target="CMR">
      <data key="d0">1006946</data>
    </edge>
    <edge source="BEL" target="CAN">
      <data key="d0">149253</data>
    </edge>
    <edge source="BEL" target="LKA">
      <data key="d0">201992</data>
    </edge>
    <edge source="BEL" target="CHL">
      <data key="d0">221220</data>
    </edge>
    <edge source="BEL" target="CHN">
      <data key="d0">6243711</data>
    </edge>
    <edge source="BEL" target="HRV">
      <data key="d0">2076451</data>
    </edge>
    <edge source="BEL" target="CZE">
      <data key="d0">61913622</data>
    </edge>
    <edge source="BEL" target="BEN">
      <data key="d0">3966484</data>
    </edge>
    <edge source="BEL" target="DNK">
      <data key="d0">48648398</data>
    </edge>
    <edge source="BEL" target="EST">
      <data key="d0">10008128</data>
    </edge>
    <edge source="BEL" target="FIN">
      <data key="d0">11325639</data>
    </edge>
    <edge source="BEL" target="FRA">
      <data key="d0">950522812</data>
    </edge>
    <edge source="BEL" target="GEO">
      <data key="d0">919897</data>
    </edge>
    <edge source="BEL" target="DEU">
      <data key="d0">1099884664</data>
    </edge>
    <edge source="BEL" target="GHA">
      <data key="d0">18250185</data>
    </edge>
    <edge source="BEL" target="GRC">
      <data key="d0">43595050</data>
    </edge>
    <edge source="BEL" target="GTM">
      <data key="d0">60578</data>
    </edge>
    <edge source="BEL" target="HKG">
      <data key="d0">41571134</data>
    </edge>
    <edge source="BEL" target="HUN">
      <data key="d0">19577374</data>
    </edge>
    <edge source="BEL" target="IRL">
      <data key="d0">25621986</data>
    </edge>
    <edge source="BEL" target="ITA">
      <data key="d0">305648013</data>
    </edge>
    <edge source="BEL" target="CIV">
      <data key="d0">3854895</data>
    </edge>
    <edge source="BEL" target="JPN">
      <data key="d0">3729223</data>
    </edge>
    <edge source="BEL" target="KAZ">
      <data key="d0">1728290</data>
    </edge>
    <edge source="BEL" target="JOR">
      <data key="d0">3711475</data>
    </edge>
    <edge source="BEL" target="KOR">
      <data key="d0">36734445</data>
    </edge>
    <edge source="BEL" target="LBN">
      <data key="d0">1347177</data>
    </edge>
    <edge source="BEL" target="LVA">
      <data key="d0">11288979</data>
    </edge>
    <edge source="BEL" target="LTU">
      <data key="d0">29997469</data>
    </edge>
    <edge source="BEL" target="MYS">
      <data key="d0">4828139</data>
    </edge>
    <edge source="BEL" target="MRT">
      <data key="d0">52465</data>
    </edge>
    <edge source="BEL" target="MUS">
      <data key="d0">53653</data>
    </edge>
    <edge source="BEL" target="MEX">
      <data key="d0">103064</data>
    </edge>
    <edge source="BEL" target="MDA">
      <data key="d0">4154011</data>
    </edge>
    <edge source="BEL" target="OMN">
      <data key="d0">67286</data>
    </edge>
    <edge source="BEL" target="NAM">
      <data key="d0">185039</data>
    </edge>
    <edge source="BEL" target="NLD">
      <data key="d0">1077058477</data>
    </edge>
    <edge source="BEL" target="NZL">
      <data key="d0">40124</data>
    </edge>
    <edge source="BEL" target="NOR">
      <data key="d0">1152140</data>
    </edge>
    <edge source="BEL" target="PER">
      <data key="d0">10817</data>
    </edge>
    <edge source="BEL" target="PHL">
      <data key="d0">11327346</data>
    </edge>
    <edge source="BEL" target="POL">
      <data key="d0">321500195</data>
    </edge>
    <edge source="BEL" target="PRT">
      <data key="d0">9990779</data>
    </edge>
    <edge source="BEL" target="ROU">
      <data key="d0">19162465</data>
    </edge>
    <edge source="BEL" target="RUS">
      <data key="d0">54276806</data>
    </edge>
    <edge source="BEL" target="SAU">
      <data key="d0">276367</data>
    </edge>
    <edge source="BEL" target="SRB">
      <data key="d0">990122</data>
    </edge>
    <edge source="BEL" target="IND">
      <data key="d0">573655</data>
    </edge>
    <edge source="BEL" target="SGP">
      <data key="d0">3993493</data>
    </edge>
    <edge source="BEL" target="SVK">
      <data key="d0">9341342</data>
    </edge>
    <edge source="BEL" target="VNM">
      <data key="d0">748765</data>
    </edge>
    <edge source="BEL" target="SVN">
      <data key="d0">16304594</data>
    </edge>
    <edge source="BEL" target="ZAF">
      <data key="d0">16465923</data>
    </edge>
    <edge source="BEL" target="ESP">
      <data key="d0">71094482</data>
    </edge>
    <edge source="BEL" target="SWE">
      <data key="d0">32737452</data>
    </edge>
    <edge source="BEL" target="CHE">
      <data key="d0">5441034</data>
    </edge>
    <edge source="BEL" target="THA">
      <data key="d0">2646148</data>
    </edge>
    <edge source="BEL" target="TGO">
      <data key="d0">1001094</data>
    </edge>
    <edge source="BEL" target="ARE">
      <data key="d0">1897587</data>
    </edge>
    <edge source="BEL" target="TUN">
      <data key="d0">97486</data>
    </edge>
    <edge source="BEL" target="TUR">
      <data key="d0">92974</data>
    </edge>
    <edge source="BEL" target="UGA">
      <data key="d0">42380</data>
    </edge>
    <edge source="BEL" target="UKR">
      <data key="d0">16713947</data>
    </edge>
    <edge source="BEL" target="MKD">
      <data key="d0">935371</data>
    </edge>
    <edge source="BEL" target="EGY">
      <data key="d0">960230</data>
    </edge>
    <edge source="BEL" target="GBR">
      <data key="d0">323791399</data>
    </edge>
    <edge source="BEL" target="TZA">
      <data key="d0">201473</data>
    </edge>
    <edge source="BEL" target="USA">
      <data key="d0">280155</data>
    </edge>
    <edge source="BEL" target="BFA">
      <data key="d0">127448</data>
    </edge>
    <edge source="BOL" target="ECU">
      <data key="d0">200152</data>
    </edge>
    <edge source="BOL" target="PER">
      <data key="d0">7586748</data>
    </edge>
    <edge source="BRA" target="ALB">
      <data key="d0">24464794</data>
    </edge>
    <edge source="BRA" target="DZA">
      <data key="d0">56974348</data>
    </edge>
    <edge source="BRA" target="AZE">
      <data key="d0">31075059</data>
    </edge>
    <edge source="BRA" target="ARG">
      <data key="d0">83124474</data>
    </edge>
    <edge source="BRA" target="AUS">
      <data key="d0">1377292</data>
    </edge>
    <edge source="BRA" target="AUT">
      <data key="d0">64913</data>
    </edge>
    <edge source="BRA" target="ARM">
      <data key="d0">23061189</data>
    </edge>
    <edge source="BRA" target="BEL">
      <data key="d0">123973134</data>
    </edge>
    <edge source="BRA" target="BOL">
      <data key="d0">17027053</data>
    </edge>
    <edge source="BRA" target="BGR">
      <data key="d0">1659887</data>
    </edge>
    <edge source="BRA" target="BLR">
      <data key="d0">199927</data>
    </edge>
    <edge source="BRA" target="CAN">
      <data key="d0">60307794</data>
    </edge>
    <edge source="BRA" target="CAF">
      <data key="d0">980924</data>
    </edge>
    <edge source="BRA" target="LKA">
      <data key="d0">184210</data>
    </edge>
    <edge source="BRA" target="CHL">
      <data key="d0">441724960</data>
    </edge>
    <edge source="BRA" target="CHN">
      <data key="d0">575705683</data>
    </edge>
    <edge source="BRA" target="COL">
      <data key="d0">38049</data>
    </edge>
    <edge source="BRA" target="HRV">
      <data key="d0">28958044</data>
    </edge>
    <edge source="BRA" target="CZE">
      <data key="d0">1873689</data>
    </edge>
    <edge source="BRA" target="BEN">
      <data key="d0">66064905</data>
    </edge>
    <edge source="BRA" target="DNK">
      <data key="d0">1722988</data>
    </edge>
    <edge source="BRA" target="ECU">
      <data key="d0">7873513</data>
    </edge>
    <edge source="BRA" target="EST">
      <data key="d0">168940</data>
    </edge>
    <edge source="BRA" target="FIN">
      <data key="d0">10248781</data>
    </edge>
    <edge source="BRA" target="FRA">
      <data key="d0">26913342</data>
    </edge>
    <edge source="BRA" target="GEO">
      <data key="d0">40727188</data>
    </edge>
    <edge source="BRA" target="GMB">
      <data key="d0">6004333</data>
    </edge>
    <edge source="BRA" target="PSE">
      <data key="d0">21401682</data>
    </edge>
    <edge source="BRA" target="DEU">
      <data key="d0">260830287</data>
    </edge>
    <edge source="BRA" target="GHA">
      <data key="d0">61163456</data>
    </edge>
    <edge source="BRA" target="GRC">
      <data key="d0">2281992</data>
    </edge>
    <edge source="BRA" target="HKG">
      <data key="d0">1416290623</data>
    </edge>
    <edge source="BRA" target="HUN">
      <data key="d0">3094767</data>
    </edge>
    <edge source="BRA" target="IDN">
      <data key="d0">158404</data>
    </edge>
    <edge source="BRA" target="IRL">
      <data key="d0">18617662</data>
    </edge>
    <edge source="BRA" target="ISR">
      <data key="d0">77820821</data>
    </edge>
    <edge source="BRA" target="ITA">
      <data key="d0">231519571</data>
    </edge>
    <edge source="BRA" target="CIV">
      <data key="d0">9462163</data>
    </edge>
    <edge source="BRA" target="JAM">
      <data key="d0">15143269</data>
    </edge>
    <edge source="BRA" target="JPN">
      <data key="d0">1003322741</data>
    </edge>
    <edge source="BRA" target="KAZ">
      <data key="d0">15930360</data>
    </edge>
    <edge source="BRA" target="JOR">
      <data key="d0">130865227</data>
    </edge>
    <edge source="BRA" target="KOR">
      <data key="d0">172162318</data>
    </edge>
    <edge source="BRA" target="KGZ">
      <data key="d0">4621036</data>
    </edge>
    <edge source="BRA" target="LBN">
      <data key="d0">100764826</data>
    </edge>
    <edge source="BRA" target="LTU">
      <data key="d0">1248057</data>
    </edge>
    <edge source="BRA" target="MDG">
      <data key="d0">58650</data>
    </edge>
    <edge source="BRA" target="MYS">
      <data key="d0">3179655</data>
    </edge>
    <edge source="BRA" target="MRT">
      <data key="d0">7297109</data>
    </edge>
    <edge source="BRA" target="MUS">
      <data key="d0">6070958</data>
    </edge>
    <edge source="BRA" target="MDA">
      <data key="d0">17953283</data>
    </edge>
    <edge source="BRA" target="MAR">
      <data key="d0">2737000</data>
    </edge>
    <edge source="BRA" target="MOZ">
      <data key="d0">12035452</data>
    </edge>
    <edge source="BRA" target="OMN">
      <data key="d0">113560062</data>
    </edge>
    <edge source="BRA" target="NAM">
      <data key="d0">2471460</data>
    </edge>
    <edge source="BRA" target="NLD">
      <data key="d0">1018517630</data>
    </edge>
    <edge source="BRA" target="NZL">
      <data key="d0">438446</data>
    </edge>
    <edge source="BRA" target="NER">
      <data key="d0">239825</data>
    </edge>
    <edge source="BRA" target="NOR">
      <data key="d0">3701137</data>
    </edge>
    <edge source="BRA" target="PAK">
      <data key="d0">1299914</data>
    </edge>
    <edge source="BRA" target="PAN">
      <data key="d0">2180324</data>
    </edge>
    <edge source="BRA" target="PRY">
      <data key="d0">11098473</data>
    </edge>
    <edge source="BRA" target="PER">
      <data key="d0">27676489</data>
    </edge>
    <edge source="BRA" target="PHL">
      <data key="d0">36678289</data>
    </edge>
    <edge source="BRA" target="POL">
      <data key="d0">71722</data>
    </edge>
    <edge source="BRA" target="PRT">
      <data key="d0">9338428</data>
    </edge>
    <edge source="BRA" target="ROU">
      <data key="d0">5463481</data>
    </edge>
    <edge source="BRA" target="RUS">
      <data key="d0">1585561504</data>
    </edge>
    <edge source="BRA" target="SAU">
      <data key="d0">1378141395</data>
    </edge>
    <edge source="BRA" target="SEN">
      <data key="d0">743165</data>
    </edge>
    <edge source="BRA" target="SRB">
      <data key="d0">13808287</data>
    </edge>
    <edge source="BRA" target="SGP">
      <data key="d0">297354618</data>
    </edge>
    <edge source="BRA" target="SVK">
      <data key="d0">111073</data>
    </edge>
    <edge source="BRA" target="VNM">
      <data key="d0">22532787</data>
    </edge>
    <edge source="BRA" target="SVN">
      <data key="d0">130506</data>
    </edge>
    <edge source="BRA" target="ZAF">
      <data key="d0">187856110</data>
    </edge>
    <edge source="BRA" target="ZWE">
      <data key="d0">8634566</data>
    </edge>
    <edge source="BRA" target="ESP">
      <data key="d0">141076875</data>
    </edge>
    <edge source="BRA" target="SWE">
      <data key="d0">29736009</data>
    </edge>
    <edge source="BRA" target="CHE">
      <data key="d0">70456036</data>
    </edge>
    <edge source="BRA" target="THA">
      <data key="d0">1594859</data>
    </edge>
    <edge source="BRA" target="TGO">
      <data key="d0">1771596</data>
    </edge>
    <edge source="BRA" target="ARE">
      <data key="d0">552078614</data>
    </edge>
    <edge source="BRA" target="TUN">
      <data key="d0">13021786</data>
    </edge>
    <edge source="BRA" target="TUR">
      <data key="d0">47035192</data>
    </edge>
    <edge source="BRA" target="UGA">
      <data key="d0">396926</data>
    </edge>
    <edge source="BRA" target="UKR">
      <data key="d0">385175573</data>
    </edge>
    <edge source="BRA" target="MKD">
      <data key="d0">20202656</data>
    </edge>
    <edge source="BRA" target="EGY">
      <data key="d0">746291158</data>
    </edge>
    <edge source="BRA" target="GBR">
      <data key="d0">383031172</data>
    </edge>
    <edge source="BRA" target="TZA">
      <data key="d0">857333</data>
    </edge>
    <edge source="BRA" target="USA">
      <data key="d0">198951036</data>
    </edge>
    <edge source="BRA" target="BFA">
      <data key="d0">16400</data>
    </edge>
    <edge source="BRA" target="URY">
      <data key="d0">63273463</data>
    </edge>
    <edge source="BGR" target="AUT">
      <data key="d0">16333</data>
    </edge>
    <edge source="BGR" target="ARM">
      <data key="d0">826871</data>
    </edge>
    <edge source="BGR" target="BEL">
      <data key="d0">23379688</data>
    </edge>
    <edge source="BGR" target="HRV">
      <data key="d0">3528433</data>
    </edge>
    <edge source="BGR" target="CZE">
      <data key="d0">26359</data>
    </edge>
    <edge source="BGR" target="BEN">
      <data key="d0">27659</data>
    </edge>
    <edge source="BGR" target="DNK">
      <data key="d0">40238</data>
    </edge>
    <edge source="BGR" target="FRA">
      <data key="d0">75156616</data>
    </edge>
    <edge source="BGR" target="GEO">
      <data key="d0">37750</data>
    </edge>
    <edge source="BGR" target="DEU">
      <data key="d0">1454162</data>
    </edge>
    <edge source="BGR" target="GRC">
      <data key="d0">73509808</data>
    </edge>
    <edge source="BGR" target="HKG">
      <data key="d0">423486</data>
    </edge>
    <edge source="BGR" target="HUN">
      <data key="d0">839993</data>
    </edge>
    <edge source="BGR" target="IRL">
      <data key="d0">12278</data>
    </edge>
    <edge source="BGR" target="ITA">
      <data key="d0">5514812</data>
    </edge>
    <edge source="BGR" target="KAZ">
      <data key="d0">4049723</data>
    </edge>
    <edge source="BGR" target="NLD">
      <data key="d0">1931830</data>
    </edge>
    <edge source="BGR" target="POL">
      <data key="d0">181538</data>
    </edge>
    <edge source="BGR" target="PRT">
      <data key="d0">18397</data>
    </edge>
    <edge source="BGR" target="ROU">
      <data key="d0">24142492</data>
    </edge>
    <edge source="BGR" target="RUS">
      <data key="d0">4215430</data>
    </edge>
    <edge source="BGR" target="SRB">
      <data key="d0">63755</data>
    </edge>
    <edge source="BGR" target="SVK">
      <data key="d0">274643</data>
    </edge>
    <edge source="BGR" target="VNM">
      <data key="d0">52636</data>
    </edge>
    <edge source="BGR" target="SVN">
      <data key="d0">140175</data>
    </edge>
    <edge source="BGR" target="ESP">
      <data key="d0">2657536</data>
    </edge>
    <edge source="BGR" target="SWE">
      <data key="d0">561432</data>
    </edge>
    <edge source="BGR" target="TGO">
      <data key="d0">27984</data>
    </edge>
    <edge source="BGR" target="TUR">
      <data key="d0">438190</data>
    </edge>
    <edge source="BGR" target="MKD">
      <data key="d0">4240355</data>
    </edge>
    <edge source="BGR" target="GBR">
      <data key="d0">3518002</data>
    </edge>
    <edge source="BLR" target="AZE">
      <data key="d0">242400</data>
    </edge>
    <edge source="BLR" target="ARM">
      <data key="d0">66200</data>
    </edge>
    <edge source="BLR" target="CZE">
      <data key="d0">128100</data>
    </edge>
    <edge source="BLR" target="FRA">
      <data key="d0">133200</data>
    </edge>
    <edge source="BLR" target="GEO">
      <data key="d0">119000</data>
    </edge>
    <edge source="BLR" target="KAZ">
      <data key="d0">36859100</data>
    </edge>
    <edge source="BLR" target="JOR">
      <data key="d0">10200</data>
    </edge>
    <edge source="BLR" target="KGZ">
      <data key="d0">85300</data>
    </edge>
    <edge source="BLR" target="LTU">
      <data key="d0">87300</data>
    </edge>
    <edge source="BLR" target="MDA">
      <data key="d0">201500</data>
    </edge>
    <edge source="BLR" target="RUS">
      <data key="d0">1350889200</data>
    </edge>
    <edge source="BLR" target="VNM">
      <data key="d0">26800</data>
    </edge>
    <edge source="BLR" target="ESP">
      <data key="d0">16600</data>
    </edge>
    <edge source="BLR" target="TUR">
      <data key="d0">21900</data>
    </edge>
    <edge source="BLR" target="UKR">
      <data key="d0">2290200</data>
    </edge>
    <edge source="CAN" target="ALB">
      <data key="d0">927960</data>
    </edge>
    <edge source="CAN" target="AZE">
      <data key="d0">1519576</data>
    </edge>
    <edge source="CAN" target="AUS">
      <data key="d0">98123666</data>
    </edge>
    <edge source="CAN" target="AUT">
      <data key="d0">77477</data>
    </edge>
    <edge source="CAN" target="ARM">
      <data key="d0">7198052</data>
    </edge>
    <edge source="CAN" target="BEL">
      <data key="d0">17876806</data>
    </edge>
    <edge source="CAN" target="BRA">
      <data key="d0">248981</data>
    </edge>
    <edge source="CAN" target="CHL">
      <data key="d0">9378054</data>
    </edge>
    <edge source="CAN" target="CHN">
      <data key="d0">241360044</data>
    </edge>
    <edge source="CAN" target="COL">
      <data key="d0">17278643</data>
    </edge>
    <edge source="CAN" target="CRI">
      <data key="d0">2597185</data>
    </edge>
    <edge source="CAN" target="BEN">
      <data key="d0">8819069</data>
    </edge>
    <edge source="CAN" target="DNK">
      <data key="d0">104557</data>
    </edge>
    <edge source="CAN" target="ECU">
      <data key="d0">1018590</data>
    </edge>
    <edge source="CAN" target="SLV">
      <data key="d0">13994</data>
    </edge>
    <edge source="CAN" target="FIN">
      <data key="d0">1319665</data>
    </edge>
    <edge source="CAN" target="FRA">
      <data key="d0">24475153</data>
    </edge>
    <edge source="CAN" target="GEO">
      <data key="d0">7661814</data>
    </edge>
    <edge source="CAN" target="DEU">
      <data key="d0">923665</data>
    </edge>
    <edge source="CAN" target="GHA">
      <data key="d0">1725645</data>
    </edge>
    <edge source="CAN" target="GRC">
      <data key="d0">1363887</data>
    </edge>
    <edge source="CAN" target="GTM">
      <data key="d0">170920</data>
    </edge>
    <edge source="CAN" target="HND">
      <data key="d0">143712</data>
    </edge>
    <edge source="CAN" target="HKG">
      <data key="d0">116971796</data>
    </edge>
    <edge source="CAN" target="HUN">
      <data key="d0">24322</data>
    </edge>
    <edge source="CAN" target="IDN">
      <data key="d0">417860</data>
    </edge>
    <edge source="CAN" target="ITA">
      <data key="d0">2549971</data>
    </edge>
    <edge source="CAN" target="CIV">
      <data key="d0">611281</data>
    </edge>
    <edge source="CAN" target="JAM">
      <data key="d0">7645327</data>
    </edge>
    <edge source="CAN" target="JPN">
      <data key="d0">946912026</data>
    </edge>
    <edge source="CAN" target="KAZ">
      <data key="d0">12203309</data>
    </edge>
    <edge source="CAN" target="JOR">
      <data key="d0">126530</data>
    </edge>
    <edge source="CAN" target="KOR">
      <data key="d0">136660659</data>
    </edge>
    <edge source="CAN" target="KGZ">
      <data key="d0">2111819</data>
    </edge>
    <edge source="CAN" target="LBN">
      <data key="d0">101952</data>
    </edge>
    <edge source="CAN" target="LVA">
      <data key="d0">809154</data>
    </edge>
    <edge source="CAN" target="LTU">
      <data key="d0">5322965</data>
    </edge>
    <edge source="CAN" target="MYS">
      <data key="d0">2456674</data>
    </edge>
    <edge source="CAN" target="MUS">
      <data key="d0">1210390</data>
    </edge>
    <edge source="CAN" target="MEX">
      <data key="d0">183887054</data>
    </edge>
    <edge source="CAN" target="MDA">
      <data key="d0">125595</data>
    </edge>
    <edge source="CAN" target="MOZ">
      <data key="d0">73627</data>
    </edge>
    <edge source="CAN" target="NAM">
      <data key="d0">309864</data>
    </edge>
    <edge source="CAN" target="NLD">
      <data key="d0">2749772</data>
    </edge>
    <edge source="CAN" target="NZL">
      <data key="d0">17806448</data>
    </edge>
    <edge source="CAN" target="NER">
      <data key="d0">144111</data>
    </edge>
    <edge source="CAN" target="PAK">
      <data key="d0">87225</data>
    </edge>
    <edge source="CAN" target="PAN">
      <data key="d0">4906730</data>
    </edge>
    <edge source="CAN" target="PER">
      <data key="d0">148936</data>
    </edge>
    <edge source="CAN" target="PHL">
      <data key="d0">73030664</data>
    </edge>
    <edge source="CAN" target="RUS">
      <data key="d0">495628420</data>
    </edge>
    <edge source="CAN" target="SAU">
      <data key="d0">1260423</data>
    </edge>
    <edge source="CAN" target="SEN">
      <data key="d0">58108</data>
    </edge>
    <edge source="CAN" target="SGP">
      <data key="d0">11148582</data>
    </edge>
    <edge source="CAN" target="VNM">
      <data key="d0">9522340</data>
    </edge>
    <edge source="CAN" target="ZAF">
      <data key="d0">30428899</data>
    </edge>
    <edge source="CAN" target="ZWE">
      <data key="d0">37912</data>
    </edge>
    <edge source="CAN" target="ESP">
      <data key="d0">300568</data>
    </edge>
    <edge source="CAN" target="SWE">
      <data key="d0">44801</data>
    </edge>
    <edge source="CAN" target="CHE">
      <data key="d0">26386602</data>
    </edge>
    <edge source="CAN" target="THA">
      <data key="d0">372312</data>
    </edge>
    <edge source="CAN" target="TGO">
      <data key="d0">395620</data>
    </edge>
    <edge source="CAN" target="ARE">
      <data key="d0">4101661</data>
    </edge>
    <edge source="CAN" target="TUR">
      <data key="d0">39025</data>
    </edge>
    <edge source="CAN" target="UKR">
      <data key="d0">3032850</data>
    </edge>
    <edge source="CAN" target="MKD">
      <data key="d0">11344206</data>
    </edge>
    <edge source="CAN" target="EGY">
      <data key="d0">3321476</data>
    </edge>
    <edge source="CAN" target="GBR">
      <data key="d0">1573127</data>
    </edge>
    <edge source="CAN" target="USA">
      <data key="d0">2089073501</data>
    </edge>
    <edge source="CAN" target="BFA">
      <data key="d0">327649</data>
    </edge>
    <edge source="CAN" target="URY">
      <data key="d0">241882</data>
    </edge>
    <edge source="CHL" target="ALB">
      <data key="d0">102516</data>
    </edge>
    <edge source="CHL" target="ARG">
      <data key="d0">9716467</data>
    </edge>
    <edge source="CHL" target="AUS">
      <data key="d0">98988</data>
    </edge>
    <edge source="CHL" target="BEL">
      <data key="d0">68545</data>
    </edge>
    <edge source="CHL" target="BOL">
      <data key="d0">755535</data>
    </edge>
    <edge source="CHL" target="BRA">
      <data key="d0">2605234</data>
    </edge>
    <edge source="CHL" target="BGR">
      <data key="d0">87325</data>
    </edge>
    <edge source="CHL" target="CMR">
      <data key="d0">525119</data>
    </edge>
    <edge source="CHL" target="CAN">
      <data key="d0">17415108</data>
    </edge>
    <edge source="CHL" target="CHN">
      <data key="d0">59066927</data>
    </edge>
    <edge source="CHL" target="COL">
      <data key="d0">36264859</data>
    </edge>
    <edge source="CHL" target="CRI">
      <data key="d0">2853940</data>
    </edge>
    <edge source="CHL" target="HRV">
      <data key="d0">160367</data>
    </edge>
    <edge source="CHL" target="CZE">
      <data key="d0">73843</data>
    </edge>
    <edge source="CHL" target="BEN">
      <data key="d0">835515</data>
    </edge>
    <edge source="CHL" target="DNK">
      <data key="d0">4477879</data>
    </edge>
    <edge source="CHL" target="ECU">
      <data key="d0">10472830</data>
    </edge>
    <edge source="CHL" target="FRA">
      <data key="d0">1294252</data>
    </edge>
    <edge source="CHL" target="DEU">
      <data key="d0">50300010</data>
    </edge>
    <edge source="CHL" target="GHA">
      <data key="d0">1434819</data>
    </edge>
    <edge source="CHL" target="GRC">
      <data key="d0">14265</data>
    </edge>
    <edge source="CHL" target="HKG">
      <data key="d0">15151154</data>
    </edge>
    <edge source="CHL" target="IRL">
      <data key="d0">248972</data>
    </edge>
    <edge source="CHL" target="ISR">
      <data key="d0">2824050</data>
    </edge>
    <edge source="CHL" target="ITA">
      <data key="d0">20622398</data>
    </edge>
    <edge source="CHL" target="CIV">
      <data key="d0">106797</data>
    </edge>
    <edge source="CHL" target="JPN">
      <data key="d0">210780230</data>
    </edge>
    <edge source="CHL" target="KOR">
      <data key="d0">127404850</data>
    </edge>
    <edge source="CHL" target="MEX">
      <data key="d0">68473240</data>
    </edge>
    <edge source="CHL" target="NLD">
      <data key="d0">22570423</data>
    </edge>
    <edge source="CHL" target="NOR">
      <data key="d0">89925</data>
    </edge>
    <edge source="CHL" target="PAN">
      <data key="d0">334862</data>
    </edge>
    <edge source="CHL" target="PER">
      <data key="d0">19273284</data>
    </edge>
    <edge source="CHL" target="RUS">
      <data key="d0">55731715</data>
    </edge>
    <edge source="CHL" target="IND">
      <data key="d0">95140</data>
    </edge>
    <edge source="CHL" target="SGP">
      <data key="d0">4265688</data>
    </edge>
    <edge source="CHL" target="ZAF">
      <data key="d0">272506</data>
    </edge>
    <edge source="CHL" target="ESP">
      <data key="d0">6836430</data>
    </edge>
    <edge source="CHL" target="SWE">
      <data key="d0">3365529</data>
    </edge>
    <edge source="CHL" target="CHE">
      <data key="d0">374934</data>
    </edge>
    <edge source="CHL" target="TGO">
      <data key="d0">10595</data>
    </edge>
    <edge source="CHL" target="GBR">
      <data key="d0">66703255</data>
    </edge>
    <edge source="CHL" target="USA">
      <data key="d0">75067305</data>
    </edge>
    <edge source="CHL" target="URY">
      <data key="d0">2708926</data>
    </edge>
    <edge source="CHN" target="ALB">
      <data key="d0">5973561</data>
    </edge>
    <edge source="CHN" target="AZE">
      <data key="d0">120090</data>
    </edge>
    <edge source="CHN" target="ARG">
      <data key="d0">213450</data>
    </edge>
    <edge source="CHN" target="AUS">
      <data key="d0">1076861</data>
    </edge>
    <edge source="CHN" target="ARM">
      <data key="d0">2997538</data>
    </edge>
    <edge source="CHN" target="BEL">
      <data key="d0">39772826</data>
    </edge>
    <edge source="CHN" target="BGR">
      <data key="d0">70211</data>
    </edge>
    <edge source="CHN" target="KHM">
      <data key="d0">121532</data>
    </edge>
    <edge source="CHN" target="CMR">
      <data key="d0">27311</data>
    </edge>
    <edge source="CHN" target="LKA">
      <data key="d0">119035</data>
    </edge>
    <edge source="CHN" target="CZE">
      <data key="d0">2186242</data>
    </edge>
    <edge source="CHN" target="DNK">
      <data key="d0">1431262</data>
    </edge>
    <edge source="CHN" target="FRA">
      <data key="d0">489696</data>
    </edge>
    <edge source="CHN" target="GEO">
      <data key="d0">7811884</data>
    </edge>
    <edge source="CHN" target="PSE">
      <data key="d0">2557117</data>
    </edge>
    <edge source="CHN" target="DEU">
      <data key="d0">36147041</data>
    </edge>
    <edge source="CHN" target="GHA">
      <data key="d0">83887</data>
    </edge>
    <edge source="CHN" target="GRC">
      <data key="d0">74400</data>
    </edge>
    <edge source="CHN" target="HKG">
      <data key="d0">974516859</data>
    </edge>
    <edge source="CHN" target="IDN">
      <data key="d0">3532598</data>
    </edge>
    <edge source="CHN" target="IRL">
      <data key="d0">4532525</data>
    </edge>
    <edge source="CHN" target="ISR">
      <data key="d0">9443275</data>
    </edge>
    <edge source="CHN" target="JPN">
      <data key="d0">1518155619</data>
    </edge>
    <edge source="CHN" target="KAZ">
      <data key="d0">1139286</data>
    </edge>
    <edge source="CHN" target="JOR">
      <data key="d0">10042855</data>
    </edge>
    <edge source="CHN" target="KOR">
      <data key="d0">29955831</data>
    </edge>
    <edge source="CHN" target="KGZ">
      <data key="d0">82847419</data>
    </edge>
    <edge source="CHN" target="LBN">
      <data key="d0">873292</data>
    </edge>
    <edge source="CHN" target="MYS">
      <data key="d0">96596652</data>
    </edge>
    <edge source="CHN" target="MUS">
      <data key="d0">1092220</data>
    </edge>
    <edge source="CHN" target="MEX">
      <data key="d0">5410322</data>
    </edge>
    <edge source="CHN" target="OMN">
      <data key="d0">183915</data>
    </edge>
    <edge source="CHN" target="NLD">
      <data key="d0">22913334</data>
    </edge>
    <edge source="CHN" target="NZL">
      <data key="d0">232741</data>
    </edge>
    <edge source="CHN" target="NOR">
      <data key="d0">83870</data>
    </edge>
    <edge source="CHN" target="PAK">
      <data key="d0">3061967</data>
    </edge>
    <edge source="CHN" target="PER">
      <data key="d0">14479</data>
    </edge>
    <edge source="CHN" target="PHL">
      <data key="d0">38106955</data>
    </edge>
    <edge source="CHN" target="RUS">
      <data key="d0">10669929</data>
    </edge>
    <edge source="CHN" target="SGP">
      <data key="d0">34101530</data>
    </edge>
    <edge source="CHN" target="VNM">
      <data key="d0">9051049</data>
    </edge>
    <edge source="CHN" target="ZAF">
      <data key="d0">11500</data>
    </edge>
    <edge source="CHN" target="ESP">
      <data key="d0">2543332</data>
    </edge>
    <edge source="CHN" target="SWE">
      <data key="d0">514457</data>
    </edge>
    <edge source="CHN" target="THA">
      <data key="d0">993712</data>
    </edge>
    <edge source="CHN" target="ARE">
      <data key="d0">1664402</data>
    </edge>
    <edge source="CHN" target="TUR">
      <data key="d0">36566</data>
    </edge>
    <edge source="CHN" target="UKR">
      <data key="d0">473457</data>
    </edge>
    <edge source="CHN" target="GBR">
      <data key="d0">34209715</data>
    </edge>
    <edge source="CHN" target="USA">
      <data key="d0">8281538</data>
    </edge>
    <edge source="CHN" target="BFA">
      <data key="d0">28814</data>
    </edge>
    <edge source="COL" target="CHN">
      <data key="d0">38300</data>
    </edge>
    <edge source="COL" target="DEU">
      <data key="d0">15306</data>
    </edge>
    <edge source="COL" target="HKG">
      <data key="d0">624734</data>
    </edge>
    <edge source="COL" target="PER">
      <data key="d0">1650848</data>
    </edge>
    <edge source="COL" target="RUS">
      <data key="d0">808809</data>
    </edge>
    <edge source="COL" target="VNM">
      <data key="d0">458204</data>
    </edge>
    <edge source="COL" target="ESP">
      <data key="d0">16819</data>
    </edge>
    <edge source="COL" target="EGY">
      <data key="d0">246513</data>
    </edge>
    <edge source="COL" target="USA">
      <data key="d0">2961183</data>
    </edge>
    <edge source="CZE" target="AZE">
      <data key="d0">14582</data>
    </edge>
    <edge source="CZE" target="AUT">
      <data key="d0">11169994</data>
    </edge>
    <edge source="CZE" target="BEL">
      <data key="d0">5848581</data>
    </edge>
    <edge source="CZE" target="BGR">
      <data key="d0">3857602</data>
    </edge>
    <edge source="CZE" target="BLR">
      <data key="d0">61601</data>
    </edge>
    <edge source="CZE" target="CHN">
      <data key="d0">137778</data>
    </edge>
    <edge source="CZE" target="HRV">
      <data key="d0">151221</data>
    </edge>
    <edge source="CZE" target="DNK">
      <data key="d0">2467275</data>
    </edge>
    <edge source="CZE" target="EST">
      <data key="d0">67516</data>
    </edge>
    <edge source="CZE" target="FRA">
      <data key="d0">1615776</data>
    </edge>
    <edge source="CZE" target="DEU">
      <data key="d0">33724859</data>
    </edge>
    <edge source="CZE" target="GRC">
      <data key="d0">370202</data>
    </edge>
    <edge source="CZE" target="HKG">
      <data key="d0">129778</data>
    </edge>
    <edge source="CZE" target="HUN">
      <data key="d0">26589845</data>
    </edge>
    <edge source="CZE" target="IRL">
      <data key="d0">518165</data>
    </edge>
    <edge source="CZE" target="ITA">
      <data key="d0">2372983</data>
    </edge>
    <edge source="CZE" target="KAZ">
      <data key="d0">32004</data>
    </edge>
    <edge source="CZE" target="KOR">
      <data key="d0">77979</data>
    </edge>
    <edge source="CZE" target="LVA">
      <data key="d0">137343</data>
    </edge>
    <edge source="CZE" target="LTU">
      <data key="d0">141274</data>
    </edge>
    <edge source="CZE" target="NLD">
      <data key="d0">11780591</data>
    </edge>
    <edge source="CZE" target="NOR">
      <data key="d0">149626</data>
    </edge>
    <edge source="CZE" target="PHL">
      <data key="d0">418999</data>
    </edge>
    <edge source="CZE" target="POL">
      <data key="d0">20792395</data>
    </edge>
    <edge source="CZE" target="PRT">
      <data key="d0">376474</data>
    </edge>
    <edge source="CZE" target="ROU">
      <data key="d0">7805612</data>
    </edge>
    <edge source="CZE" target="RUS">
      <data key="d0">2396624</data>
    </edge>
    <edge source="CZE" target="SRB">
      <data key="d0">311504</data>
    </edge>
    <edge source="CZE" target="SGP">
      <data key="d0">166847</data>
    </edge>
    <edge source="CZE" target="SVK">
      <data key="d0">353631713</data>
    </edge>
    <edge source="CZE" target="SVN">
      <data key="d0">1634110</data>
    </edge>
    <edge source="CZE" target="ESP">
      <data key="d0">4943935</data>
    </edge>
    <edge source="CZE" target="SWE">
      <data key="d0">174513</data>
    </edge>
    <edge source="CZE" target="CHE">
      <data key="d0">5176219</data>
    </edge>
    <edge source="CZE" target="ARE">
      <data key="d0">117052</data>
    </edge>
    <edge source="CZE" target="UKR">
      <data key="d0">1665267</data>
    </edge>
    <edge source="CZE" target="GBR">
      <data key="d0">1066121</data>
    </edge>
    <edge source="CZE" target="USA">
      <data key="d0">113331</data>
    </edge>
    <edge source="BEN" target="POL">
      <data key="d0">30410</data>
    </edge>
    <edge source="DNK" target="ALB">
      <data key="d0">69947</data>
    </edge>
    <edge source="DNK" target="DZA">
      <data key="d0">7415236</data>
    </edge>
    <edge source="DNK" target="AZE">
      <data key="d0">687221</data>
    </edge>
    <edge source="DNK" target="ARG">
      <data key="d0">2230848</data>
    </edge>
    <edge source="DNK" target="AUS">
      <data key="d0">169677813</data>
    </edge>
    <edge source="DNK" target="AUT">
      <data key="d0">2107494</data>
    </edge>
    <edge source="DNK" target="ARM">
      <data key="d0">21866</data>
    </edge>
    <edge source="DNK" target="BEL">
      <data key="d0">3490285</data>
    </edge>
    <edge source="DNK" target="BRA">
      <data key="d0">68478</data>
    </edge>
    <edge source="DNK" target="BGR">
      <data key="d0">4074728</data>
    </edge>
    <edge source="DNK" target="BLR">
      <data key="d0">3911976</data>
    </edge>
    <edge source="DNK" target="CAN">
      <data key="d0">12450135</data>
    </edge>
    <edge source="DNK" target="LKA">
      <data key="d0">12556</data>
    </edge>
    <edge source="DNK" target="CHL">
      <data key="d0">33035</data>
    </edge>
    <edge source="DNK" target="CHN">
      <data key="d0">305139078</data>
    </edge>
    <edge source="DNK" target="HRV">
      <data key="d0">6343898</data>
    </edge>
    <edge source="DNK" target="CZE">
      <data key="d0">32242961</data>
    </edge>
    <edge source="DNK" target="ETH">
      <data key="d0">44957</data>
    </edge>
    <edge source="DNK" target="EST">
      <data key="d0">14262482</data>
    </edge>
    <edge source="DNK" target="FIN">
      <data key="d0">49476925</data>
    </edge>
    <edge source="DNK" target="FRA">
      <data key="d0">111447493</data>
    </edge>
    <edge source="DNK" target="GEO">
      <data key="d0">604608</data>
    </edge>
    <edge source="DNK" target="GMB">
      <data key="d0">531336</data>
    </edge>
    <edge source="DNK" target="DEU">
      <data key="d0">997954853</data>
    </edge>
    <edge source="DNK" target="GHA">
      <data key="d0">1096099</data>
    </edge>
    <edge source="DNK" target="GRC">
      <data key="d0">50077339</data>
    </edge>
    <edge source="DNK" target="HKG">
      <data key="d0">31770260</data>
    </edge>
    <edge source="DNK" target="HUN">
      <data key="d0">5546142</data>
    </edge>
    <edge source="DNK" target="IRL">
      <data key="d0">34239480</data>
    </edge>
    <edge source="DNK" target="ISR">
      <data key="d0">80426</data>
    </edge>
    <edge source="DNK" target="ITA">
      <data key="d0">331276434</data>
    </edge>
    <edge source="DNK" target="CIV">
      <data key="d0">98163</data>
    </edge>
    <edge source="DNK" target="JPN">
      <data key="d0">658767643</data>
    </edge>
    <edge source="DNK" target="KAZ">
      <data key="d0">228685</data>
    </edge>
    <edge source="DNK" target="JOR">
      <data key="d0">954995</data>
    </edge>
    <edge source="DNK" target="KOR">
      <data key="d0">45190827</data>
    </edge>
    <edge source="DNK" target="LBN">
      <data key="d0">1968100</data>
    </edge>
    <edge source="DNK" target="LVA">
      <data key="d0">9507965</data>
    </edge>
    <edge source="DNK" target="LTU">
      <data key="d0">21237516</data>
    </edge>
    <edge source="DNK" target="MYS">
      <data key="d0">11620773</data>
    </edge>
    <edge source="DNK" target="MUS">
      <data key="d0">1547891</data>
    </edge>
    <edge source="DNK" target="MEX">
      <data key="d0">2655949</data>
    </edge>
    <edge source="DNK" target="MOZ">
      <data key="d0">77267</data>
    </edge>
    <edge source="DNK" target="OMN">
      <data key="d0">757862</data>
    </edge>
    <edge source="DNK" target="NAM">
      <data key="d0">19139</data>
    </edge>
    <edge source="DNK" target="NLD">
      <data key="d0">36496643</data>
    </edge>
    <edge source="DNK" target="NZL">
      <data key="d0">14867954</data>
    </edge>
    <edge source="DNK" target="NOR">
      <data key="d0">24389579</data>
    </edge>
    <edge source="DNK" target="PAK">
      <data key="d0">10421</data>
    </edge>
    <edge source="DNK" target="PAN">
      <data key="d0">10096789</data>
    </edge>
    <edge source="DNK" target="PER">
      <data key="d0">714285</data>
    </edge>
    <edge source="DNK" target="PHL">
      <data key="d0">7220261</data>
    </edge>
    <edge source="DNK" target="POL">
      <data key="d0">331387572</data>
    </edge>
    <edge source="DNK" target="PRT">
      <data key="d0">13896040</data>
    </edge>
    <edge source="DNK" target="ROU">
      <data key="d0">13238224</data>
    </edge>
    <edge source="DNK" target="RUS">
      <data key="d0">228231613</data>
    </edge>
    <edge source="DNK" target="SAU">
      <data key="d0">3688932</data>
    </edge>
    <edge source="DNK" target="SEN">
      <data key="d0">483896</data>
    </edge>
    <edge source="DNK" target="SRB">
      <data key="d0">1645066</data>
    </edge>
    <edge source="DNK" target="IND">
      <data key="d0">52295</data>
    </edge>
    <edge source="DNK" target="SGP">
      <data key="d0">21225043</data>
    </edge>
    <edge source="DNK" target="SVK">
      <data key="d0">6990590</data>
    </edge>
    <edge source="DNK" target="VNM">
      <data key="d0">968045</data>
    </edge>
    <edge source="DNK" target="SVN">
      <data key="d0">331129</data>
    </edge>
    <edge source="DNK" target="ZAF">
      <data key="d0">11482883</data>
    </edge>
    <edge source="DNK" target="ESP">
      <data key="d0">113237046</data>
    </edge>
    <edge source="DNK" target="SWE">
      <data key="d0">495904464</data>
    </edge>
    <edge source="DNK" target="CHE">
      <data key="d0">1652892</data>
    </edge>
    <edge source="DNK" target="THA">
      <data key="d0">1106120</data>
    </edge>
    <edge source="DNK" target="TGO">
      <data key="d0">111854</data>
    </edge>
    <edge source="DNK" target="ARE">
      <data key="d0">6218033</data>
    </edge>
    <edge source="DNK" target="TUR">
      <data key="d0">460384</data>
    </edge>
    <edge source="DNK" target="UGA">
      <data key="d0">17094</data>
    </edge>
    <edge source="DNK" target="UKR">
      <data key="d0">5692953</data>
    </edge>
    <edge source="DNK" target="MKD">
      <data key="d0">128266</data>
    </edge>
    <edge source="DNK" target="EGY">
      <data key="d0">837025</data>
    </edge>
    <edge source="DNK" target="GBR">
      <data key="d0">868754468</data>
    </edge>
    <edge source="DNK" target="TZA">
      <data key="d0">132796</data>
    </edge>
    <edge source="DNK" target="USA">
      <data key="d0">171301262</data>
    </edge>
    <edge source="DNK" target="URY">
      <data key="d0">501415</data>
    </edge>
    <edge source="ECU" target="COL">
      <data key="d0">174667</data>
    </edge>
    <edge source="ECU" target="HKG">
      <data key="d0">69982</data>
    </edge>
    <edge source="ECU" target="USA">
      <data key="d0">42266</data>
    </edge>
    <edge source="FIN" target="BGR">
      <data key="d0">198795</data>
    </edge>
    <edge source="FIN" target="CAN">
      <data key="d0">1018080</data>
    </edge>
    <edge source="FIN" target="CHN">
      <data key="d0">265295</data>
    </edge>
    <edge source="FIN" target="CZE">
      <data key="d0">178159</data>
    </edge>
    <edge source="FIN" target="BEN">
      <data key="d0">77092</data>
    </edge>
    <edge source="FIN" target="DNK">
      <data key="d0">332809</data>
    </edge>
    <edge source="FIN" target="EST">
      <data key="d0">17972966</data>
    </edge>
    <edge source="FIN" target="DEU">
      <data key="d0">3726967</data>
    </edge>
    <edge source="FIN" target="GRC">
      <data key="d0">76096</data>
    </edge>
    <edge source="FIN" target="HKG">
      <data key="d0">4794280</data>
    </edge>
    <edge source="FIN" target="HUN">
      <data key="d0">213339</data>
    </edge>
    <edge source="FIN" target="ITA">
      <data key="d0">321808</data>
    </edge>
    <edge source="FIN" target="JPN">
      <data key="d0">9872046</data>
    </edge>
    <edge source="FIN" target="KOR">
      <data key="d0">10648097</data>
    </edge>
    <edge source="FIN" target="LBN">
      <data key="d0">11730</data>
    </edge>
    <edge source="FIN" target="LVA">
      <data key="d0">3237733</data>
    </edge>
    <edge source="FIN" target="LTU">
      <data key="d0">2054255</data>
    </edge>
    <edge source="FIN" target="MYS">
      <data key="d0">55573</data>
    </edge>
    <edge source="FIN" target="NLD">
      <data key="d0">534139</data>
    </edge>
    <edge source="FIN" target="NZL">
      <data key="d0">21812038</data>
    </edge>
    <edge source="FIN" target="NOR">
      <data key="d0">104878</data>
    </edge>
    <edge source="FIN" target="POL">
      <data key="d0">7859941</data>
    </edge>
    <edge source="FIN" target="ROU">
      <data key="d0">362929</data>
    </edge>
    <edge source="FIN" target="RUS">
      <data key="d0">20603159</data>
    </edge>
    <edge source="FIN" target="SGP">
      <data key="d0">159988</data>
    </edge>
    <edge source="FIN" target="SVK">
      <data key="d0">35257</data>
    </edge>
    <edge source="FIN" target="VNM">
      <data key="d0">45895</data>
    </edge>
    <edge source="FIN" target="ESP">
      <data key="d0">327973</data>
    </edge>
    <edge source="FIN" target="SWE">
      <data key="d0">46807270</data>
    </edge>
    <edge source="FIN" target="CHE">
      <data key="d0">22178</data>
    </edge>
    <edge source="FIN" target="THA">
      <data key="d0">99428</data>
    </edge>
    <edge source="FIN" target="MKD">
      <data key="d0">146068</data>
    </edge>
    <edge source="FIN" target="GBR">
      <data key="d0">317178</data>
    </edge>
    <edge source="FIN" target="USA">
      <data key="d0">3666567</data>
    </edge>
    <edge source="GEO" target="AZE">
      <data key="d0">879101</data>
    </edge>
    <edge source="GEO" target="ARM">
      <data key="d0">368366</data>
    </edge>
    <edge source="GEO" target="TUR">
      <data key="d0">91150</data>
    </edge>
    <edge source="PSE" target="CMR">
      <data key="d0">176100</data>
    </edge>
    <edge source="PSE" target="CAN">
      <data key="d0">138747</data>
    </edge>
    <edge source="PSE" target="ISR">
      <data key="d0">1462561</data>
    </edge>
    <edge source="PSE" target="JOR">
      <data key="d0">6353565</data>
    </edge>
    <edge source="PSE" target="SAU">
      <data key="d0">359371</data>
    </edge>
    <edge source="PSE" target="ARE">
      <data key="d0">1136902</data>
    </edge>
    <edge source="PSE" target="USA">
      <data key="d0">74880</data>
    </edge>
    <edge source="DEU" target="ALB">
      <data key="d0">671288</data>
    </edge>
    <edge source="DEU" target="AZE">
      <data key="d0">3296390</data>
    </edge>
    <edge source="DEU" target="ARG">
      <data key="d0">1137551</data>
    </edge>
    <edge source="DEU" target="AUS">
      <data key="d0">1061887</data>
    </edge>
    <edge source="DEU" target="AUT">
      <data key="d0">822042808</data>
    </edge>
    <edge source="DEU" target="ARM">
      <data key="d0">222759</data>
    </edge>
    <edge source="DEU" target="BEL">
      <data key="d0">309988995</data>
    </edge>
    <edge source="DEU" target="BRA">
      <data key="d0">596285</data>
    </edge>
    <edge source="DEU" target="BGR">
      <data key="d0">69836841</data>
    </edge>
    <edge source="DEU" target="BLR">
      <data key="d0">96821772</data>
    </edge>
    <edge source="DEU" target="CMR">
      <data key="d0">1061831</data>
    </edge>
    <edge source="DEU" target="CAN">
      <data key="d0">11114525</data>
    </edge>
    <edge source="DEU" target="CHL">
      <data key="d0">30746</data>
    </edge>
    <edge source="DEU" target="CHN">
      <data key="d0">291595406</data>
    </edge>
    <edge source="DEU" target="HRV">
      <data key="d0">62322030</data>
    </edge>
    <edge source="DEU" target="CZE">
      <data key="d0">427222843</data>
    </edge>
    <edge source="DEU" target="BEN">
      <data key="d0">18456109</data>
    </edge>
    <edge source="DEU" target="DNK">
      <data key="d0">813536339</data>
    </edge>
    <edge source="DEU" target="ETH">
      <data key="d0">57846</data>
    </edge>
    <edge source="DEU" target="EST">
      <data key="d0">22748039</data>
    </edge>
    <edge source="DEU" target="FIN">
      <data key="d0">109243515</data>
    </edge>
    <edge source="DEU" target="FRA">
      <data key="d0">1228645982</data>
    </edge>
    <edge source="DEU" target="GEO">
      <data key="d0">2945326</data>
    </edge>
    <edge source="DEU" target="GMB">
      <data key="d0">53126</data>
    </edge>
    <edge source="DEU" target="GHA">
      <data key="d0">9350591</data>
    </edge>
    <edge source="DEU" target="GRC">
      <data key="d0">206332657</data>
    </edge>
    <edge source="DEU" target="HKG">
      <data key="d0">251667416</data>
    </edge>
    <edge source="DEU" target="HUN">
      <data key="d0">203342585</data>
    </edge>
    <edge source="DEU" target="IDN">
      <data key="d0">866483</data>
    </edge>
    <edge source="DEU" target="IRL">
      <data key="d0">156383311</data>
    </edge>
    <edge source="DEU" target="ISR">
      <data key="d0">15324</data>
    </edge>
    <edge source="DEU" target="ITA">
      <data key="d0">1481271450</data>
    </edge>
    <edge source="DEU" target="CIV">
      <data key="d0">4486198</data>
    </edge>
    <edge source="DEU" target="JAM">
      <data key="d0">13237</data>
    </edge>
    <edge source="DEU" target="JPN">
      <data key="d0">9720349</data>
    </edge>
    <edge source="DEU" target="KAZ">
      <data key="d0">3358826</data>
    </edge>
    <edge source="DEU" target="JOR">
      <data key="d0">722315</data>
    </edge>
    <edge source="DEU" target="KOR">
      <data key="d0">138091905</data>
    </edge>
    <edge source="DEU" target="KGZ">
      <data key="d0">15169</data>
    </edge>
    <edge source="DEU" target="LBN">
      <data key="d0">1170177</data>
    </edge>
    <edge source="DEU" target="LVA">
      <data key="d0">20760232</data>
    </edge>
    <edge source="DEU" target="LTU">
      <data key="d0">38415834</data>
    </edge>
    <edge source="DEU" target="MYS">
      <data key="d0">15248909</data>
    </edge>
    <edge source="DEU" target="MEX">
      <data key="d0">24960</data>
    </edge>
    <edge source="DEU" target="MDA">
      <data key="d0">5519223</data>
    </edge>
    <edge source="DEU" target="OMN">
      <data key="d0">3173315</data>
    </edge>
    <edge source="DEU" target="NAM">
      <data key="d0">97046</data>
    </edge>
    <edge source="DEU" target="NLD">
      <data key="d0">1446677236</data>
    </edge>
    <edge source="DEU" target="NZL">
      <data key="d0">565013</data>
    </edge>
    <edge source="DEU" target="NER">
      <data key="d0">34473</data>
    </edge>
    <edge source="DEU" target="NOR">
      <data key="d0">63307314</data>
    </edge>
    <edge source="DEU" target="PRY">
      <data key="d0">20866</data>
    </edge>
    <edge source="DEU" target="PHL">
      <data key="d0">19445944</data>
    </edge>
    <edge source="DEU" target="POL">
      <data key="d0">698694537</data>
    </edge>
    <edge source="DEU" target="PRT">
      <data key="d0">58957715</data>
    </edge>
    <edge source="DEU" target="ROU">
      <data key="d0">158178377</data>
    </edge>
    <edge source="DEU" target="RUS">
      <data key="d0">476747636</data>
    </edge>
    <edge source="DEU" target="SAU">
      <data key="d0">17627</data>
    </edge>
    <edge source="DEU" target="SRB">
      <data key="d0">8902647</data>
    </edge>
    <edge source="DEU" target="IND">
      <data key="d0">215468</data>
    </edge>
    <edge source="DEU" target="SGP">
      <data key="d0">8241362</data>
    </edge>
    <edge source="DEU" target="SVK">
      <data key="d0">76500798</data>
    </edge>
    <edge source="DEU" target="VNM">
      <data key="d0">4164622</data>
    </edge>
    <edge source="DEU" target="SVN">
      <data key="d0">44137451</data>
    </edge>
    <edge source="DEU" target="ZAF">
      <data key="d0">62535627</data>
    </edge>
    <edge source="DEU" target="ESP">
      <data key="d0">335071896</data>
    </edge>
    <edge source="DEU" target="SWE">
      <data key="d0">392143688</data>
    </edge>
    <edge source="DEU" target="CHE">
      <data key="d0">147231719</data>
    </edge>
    <edge source="DEU" target="THA">
      <data key="d0">5342220</data>
    </edge>
    <edge source="DEU" target="TGO">
      <data key="d0">502416</data>
    </edge>
    <edge source="DEU" target="ARE">
      <data key="d0">4969438</data>
    </edge>
    <edge source="DEU" target="TUN">
      <data key="d0">849919</data>
    </edge>
    <edge source="DEU" target="TUR">
      <data key="d0">1021739</data>
    </edge>
    <edge source="DEU" target="UKR">
      <data key="d0">106812821</data>
    </edge>
    <edge source="DEU" target="MKD">
      <data key="d0">20387708</data>
    </edge>
    <edge source="DEU" target="EGY">
      <data key="d0">89395</data>
    </edge>
    <edge source="DEU" target="GBR">
      <data key="d0">947030389</data>
    </edge>
    <edge source="DEU" target="USA">
      <data key="d0">5459557</data>
    </edge>
    <edge source="DEU" target="URY">
      <data key="d0">137927</data>
    </edge>
    <edge source="GHA" target="ARE">
      <data key="d0">51522</data>
    </edge>
    <edge source="GRC" target="ALB">
      <data key="d0">2390884</data>
    </edge>
    <edge source="GRC" target="AUT">
      <data key="d0">16611</data>
    </edge>
    <edge source="GRC" target="BEL">
      <data key="d0">1001868</data>
    </edge>
    <edge source="GRC" target="BGR">
      <data key="d0">21215838</data>
    </edge>
    <edge source="GRC" target="CMR">
      <data key="d0">94060</data>
    </edge>
    <edge source="GRC" target="CHN">
      <data key="d0">197696</data>
    </edge>
    <edge source="GRC" target="CZE">
      <data key="d0">15865</data>
    </edge>
    <edge source="GRC" target="DNK">
      <data key="d0">264548</data>
    </edge>
    <edge source="GRC" target="FIN">
      <data key="d0">152269</data>
    </edge>
    <edge source="GRC" target="FRA">
      <data key="d0">1325317</data>
    </edge>
    <edge source="GRC" target="DEU">
      <data key="d0">4962813</data>
    </edge>
    <edge source="GRC" target="HKG">
      <data key="d0">1441408</data>
    </edge>
    <edge source="GRC" target="HUN">
      <data key="d0">129504</data>
    </edge>
    <edge source="GRC" target="ITA">
      <data key="d0">11461821</data>
    </edge>
    <edge source="GRC" target="CIV">
      <data key="d0">37053</data>
    </edge>
    <edge source="GRC" target="NLD">
      <data key="d0">3130398</data>
    </edge>
    <edge source="GRC" target="POL">
      <data key="d0">14638</data>
    </edge>
    <edge source="GRC" target="PRT">
      <data key="d0">279905</data>
    </edge>
    <edge source="GRC" target="ROU">
      <data key="d0">3219196</data>
    </edge>
    <edge source="GRC" target="SRB">
      <data key="d0">148537</data>
    </edge>
    <edge source="GRC" target="VNM">
      <data key="d0">475453</data>
    </edge>
    <edge source="GRC" target="ESP">
      <data key="d0">3731493</data>
    </edge>
    <edge source="GRC" target="SWE">
      <data key="d0">462489</data>
    </edge>
    <edge source="GRC" target="TUR">
      <data key="d0">286527</data>
    </edge>
    <edge source="GRC" target="MKD">
      <data key="d0">2583507</data>
    </edge>
    <edge source="GRC" target="GBR">
      <data key="d0">567898</data>
    </edge>
    <edge source="HKG" target="AZE">
      <data key="d0">82779</data>
    </edge>
    <edge source="HKG" target="AUS">
      <data key="d0">72456</data>
    </edge>
    <edge source="HKG" target="BRA">
      <data key="d0">89371</data>
    </edge>
    <edge source="HKG" target="CAN">
      <data key="d0">244895</data>
    </edge>
    <edge source="HKG" target="CHN">
      <data key="d0">464057909</data>
    </edge>
    <edge source="HKG" target="DEU">
      <data key="d0">109904</data>
    </edge>
    <edge source="HKG" target="IDN">
      <data key="d0">69071</data>
    </edge>
    <edge source="HKG" target="JPN">
      <data key="d0">288385</data>
    </edge>
    <edge source="HKG" target="KOR">
      <data key="d0">9840269</data>
    </edge>
    <edge source="HKG" target="MYS">
      <data key="d0">2524853</data>
    </edge>
    <edge source="HKG" target="MUS">
      <data key="d0">28551</data>
    </edge>
    <edge source="HKG" target="NAM">
      <data key="d0">96321</data>
    </edge>
    <edge source="HKG" target="NLD">
      <data key="d0">46050</data>
    </edge>
    <edge source="HKG" target="PHL">
      <data key="d0">13600</data>
    </edge>
    <edge source="HKG" target="SGP">
      <data key="d0">2603444</data>
    </edge>
    <edge source="HKG" target="VNM">
      <data key="d0">677750119</data>
    </edge>
    <edge source="HKG" target="ESP">
      <data key="d0">536081</data>
    </edge>
    <edge source="HKG" target="THA">
      <data key="d0">23841670</data>
    </edge>
    <edge source="HKG" target="USA">
      <data key="d0">6500355</data>
    </edge>
    <edge source="IRL" target="DZA">
      <data key="d0">106392</data>
    </edge>
    <edge source="IRL" target="ARG">
      <data key="d0">59620</data>
    </edge>
    <edge source="IRL" target="AUT">
      <data key="d0">1653794</data>
    </edge>
    <edge source="IRL" target="BEL">
      <data key="d0">70364879</data>
    </edge>
    <edge source="IRL" target="BRA">
      <data key="d0">561934</data>
    </edge>
    <edge source="IRL" target="BGR">
      <data key="d0">136077</data>
    </edge>
    <edge source="IRL" target="CMR">
      <data key="d0">69843</data>
    </edge>
    <edge source="IRL" target="CAN">
      <data key="d0">1284117</data>
    </edge>
    <edge source="IRL" target="CHN">
      <data key="d0">56575370</data>
    </edge>
    <edge source="IRL" target="HRV">
      <data key="d0">1045788</data>
    </edge>
    <edge source="IRL" target="CZE">
      <data key="d0">13777481</data>
    </edge>
    <edge source="IRL" target="BEN">
      <data key="d0">3821453</data>
    </edge>
    <edge source="IRL" target="DNK">
      <data key="d0">91340605</data>
    </edge>
    <edge source="IRL" target="EST">
      <data key="d0">2066336</data>
    </edge>
    <edge source="IRL" target="FIN">
      <data key="d0">4400774</data>
    </edge>
    <edge source="IRL" target="FRA">
      <data key="d0">430897062</data>
    </edge>
    <edge source="IRL" target="DEU">
      <data key="d0">178395723</data>
    </edge>
    <edge source="IRL" target="GHA">
      <data key="d0">11231116</data>
    </edge>
    <edge source="IRL" target="GRC">
      <data key="d0">365627</data>
    </edge>
    <edge source="IRL" target="HKG">
      <data key="d0">24710176</data>
    </edge>
    <edge source="IRL" target="HUN">
      <data key="d0">3749623</data>
    </edge>
    <edge source="IRL" target="ITA">
      <data key="d0">269453431</data>
    </edge>
    <edge source="IRL" target="CIV">
      <data key="d0">802172</data>
    </edge>
    <edge source="IRL" target="JAM">
      <data key="d0">439298</data>
    </edge>
    <edge source="IRL" target="JPN">
      <data key="d0">18604922</data>
    </edge>
    <edge source="IRL" target="KOR">
      <data key="d0">2793700</data>
    </edge>
    <edge source="IRL" target="LBN">
      <data key="d0">40066</data>
    </edge>
    <edge source="IRL" target="LTU">
      <data key="d0">1175751</data>
    </edge>
    <edge source="IRL" target="MOZ">
      <data key="d0">257329</data>
    </edge>
    <edge source="IRL" target="NAM">
      <data key="d0">883249</data>
    </edge>
    <edge source="IRL" target="NLD">
      <data key="d0">227266850</data>
    </edge>
    <edge source="IRL" target="NOR">
      <data key="d0">526862</data>
    </edge>
    <edge source="IRL" target="PHL">
      <data key="d0">1964275</data>
    </edge>
    <edge source="IRL" target="POL">
      <data key="d0">19660234</data>
    </edge>
    <edge source="IRL" target="PRT">
      <data key="d0">18083785</data>
    </edge>
    <edge source="IRL" target="ROU">
      <data key="d0">36313</data>
    </edge>
    <edge source="IRL" target="RUS">
      <data key="d0">60490776</data>
    </edge>
    <edge source="IRL" target="SAU">
      <data key="d0">321659</data>
    </edge>
    <edge source="IRL" target="SEN">
      <data key="d0">793403</data>
    </edge>
    <edge source="IRL" target="SGP">
      <data key="d0">3247131</data>
    </edge>
    <edge source="IRL" target="SVK">
      <data key="d0">2058932</data>
    </edge>
    <edge source="IRL" target="VNM">
      <data key="d0">1714131</data>
    </edge>
    <edge source="IRL" target="SVN">
      <data key="d0">20805</data>
    </edge>
    <edge source="IRL" target="ZAF">
      <data key="d0">9933373</data>
    </edge>
    <edge source="IRL" target="ESP">
      <data key="d0">103173296</data>
    </edge>
    <edge source="IRL" target="SWE">
      <data key="d0">171170950</data>
    </edge>
    <edge source="IRL" target="CHE">
      <data key="d0">30926696</data>
    </edge>
    <edge source="IRL" target="THA">
      <data key="d0">72745</data>
    </edge>
    <edge source="IRL" target="ARE">
      <data key="d0">1233593</data>
    </edge>
    <edge source="IRL" target="TUN">
      <data key="d0">1806918</data>
    </edge>
    <edge source="IRL" target="TUR">
      <data key="d0">19638</data>
    </edge>
    <edge source="IRL" target="GBR">
      <data key="d0">1751878906</data>
    </edge>
    <edge source="IRL" target="USA">
      <data key="d0">10307431</data>
    </edge>
    <edge source="ISR" target="ARG">
      <data key="d0">115000</data>
    </edge>
    <edge source="ISR" target="AUT">
      <data key="d0">12000</data>
    </edge>
    <edge source="ISR" target="ARM">
      <data key="d0">44000</data>
    </edge>
    <edge source="ISR" target="BEL">
      <data key="d0">1994000</data>
    </edge>
    <edge source="ISR" target="CAN">
      <data key="d0">338000</data>
    </edge>
    <edge source="ISR" target="CHN">
      <data key="d0">23000</data>
    </edge>
    <edge source="ISR" target="BEN">
      <data key="d0">91000</data>
    </edge>
    <edge source="ISR" target="FRA">
      <data key="d0">14560000</data>
    </edge>
    <edge source="ISR" target="GEO">
      <data key="d0">160000</data>
    </edge>
    <edge source="ISR" target="DEU">
      <data key="d0">7710000</data>
    </edge>
    <edge source="ISR" target="GRC">
      <data key="d0">168000</data>
    </edge>
    <edge source="ISR" target="HKG">
      <data key="d0">33000</data>
    </edge>
    <edge source="ISR" target="ITA">
      <data key="d0">861000</data>
    </edge>
    <edge source="ISR" target="NAM">
      <data key="d0">100000</data>
    </edge>
    <edge source="ISR" target="NLD">
      <data key="d0">488000</data>
    </edge>
    <edge source="ISR" target="NZL">
      <data key="d0">625000</data>
    </edge>
    <edge source="ISR" target="POL">
      <data key="d0">86000</data>
    </edge>
    <edge source="ISR" target="RUS">
      <data key="d0">152000</data>
    </edge>
    <edge source="ISR" target="SVN">
      <data key="d0">23000</data>
    </edge>
    <edge source="ISR" target="ZAF">
      <data key="d0">191000</data>
    </edge>
    <edge source="ISR" target="ESP">
      <data key="d0">12000</data>
    </edge>
    <edge source="ISR" target="SWE">
      <data key="d0">889000</data>
    </edge>
    <edge source="ISR" target="CHE">
      <data key="d0">68000</data>
    </edge>
    <edge source="ISR" target="TGO">
      <data key="d0">21000</data>
    </edge>
    <edge source="ISR" target="GBR">
      <data key="d0">4595000</data>
    </edge>
    <edge source="ISR" target="USA">
      <data key="d0">23579000</data>
    </edge>
    <edge source="CIV" target="GHA">
      <data key="d0">12127</data>
    </edge>
    <edge source="JPN" target="BRA">
      <data key="d0">40089</data>
    </edge>
    <edge source="JPN" target="KHM">
      <data key="d0">23165085</data>
    </edge>
    <edge source="JPN" target="CAN">
      <data key="d0">180589</data>
    </edge>
    <edge source="JPN" target="CHN">
      <data key="d0">144809</data>
    </edge>
    <edge source="JPN" target="HKG">
      <data key="d0">28743573</data>
    </edge>
    <edge source="JPN" target="KOR">
      <data key="d0">274610</data>
    </edge>
    <edge source="JPN" target="MYS">
      <data key="d0">288090</data>
    </edge>
    <edge source="JPN" target="NAM">
      <data key="d0">30656</data>
    </edge>
    <edge source="JPN" target="NZL">
      <data key="d0">656660</data>
    </edge>
    <edge source="JPN" target="PAK">
      <data key="d0">263198</data>
    </edge>
    <edge source="JPN" target="PHL">
      <data key="d0">59207</data>
    </edge>
    <edge source="JPN" target="SGP">
      <data key="d0">5054136</data>
    </edge>
    <edge source="JPN" target="VNM">
      <data key="d0">955637</data>
    </edge>
    <edge source="JPN" target="ZAF">
      <data key="d0">41555</data>
    </edge>
    <edge source="JPN" target="THA">
      <data key="d0">1463428</data>
    </edge>
    <edge source="JPN" target="ARE">
      <data key="d0">35504</data>
    </edge>
    <edge source="JPN" target="USA">
      <data key="d0">2809107</data>
    </edge>
    <edge source="KAZ" target="KGZ">
      <data key="d0">1246100</data>
    </edge>
    <edge source="KAZ" target="RUS">
      <data key="d0">7758080</data>
    </edge>
    <edge source="JOR" target="CMR">
      <data key="d0">93887</data>
    </edge>
    <edge source="JOR" target="CHN">
      <data key="d0">23135</data>
    </edge>
    <edge source="JOR" target="BEN">
      <data key="d0">29958</data>
    </edge>
    <edge source="JOR" target="PSE">
      <data key="d0">373047</data>
    </edge>
    <edge source="JOR" target="GHA">
      <data key="d0">315330</data>
    </edge>
    <edge source="JOR" target="HKG">
      <data key="d0">373141</data>
    </edge>
    <edge source="JOR" target="ITA">
      <data key="d0">20731</data>
    </edge>
    <edge source="JOR" target="KGZ">
      <data key="d0">76976</data>
    </edge>
    <edge source="JOR" target="LBN">
      <data key="d0">6022786</data>
    </edge>
    <edge source="JOR" target="MUS">
      <data key="d0">54590</data>
    </edge>
    <edge source="JOR" target="OMN">
      <data key="d0">682920</data>
    </edge>
    <edge source="JOR" target="PAK">
      <data key="d0">41076</data>
    </edge>
    <edge source="JOR" target="SAU">
      <data key="d0">12439850</data>
    </edge>
    <edge source="JOR" target="IND">
      <data key="d0">1102973</data>
    </edge>
    <edge source="JOR" target="VNM">
      <data key="d0">341976</data>
    </edge>
    <edge source="JOR" target="ARE">
      <data key="d0">8970985</data>
    </edge>
    <edge source="JOR" target="TUR">
      <data key="d0">101703</data>
    </edge>
    <edge source="JOR" target="EGY">
      <data key="d0">3100268</data>
    </edge>
    <edge source="JOR" target="USA">
      <data key="d0">217059</data>
    </edge>
    <edge source="KOR" target="DZA">
      <data key="d0">1009030</data>
    </edge>
    <edge source="KOR" target="AUS">
      <data key="d0">332760</data>
    </edge>
    <edge source="KOR" target="BRA">
      <data key="d0">10918</data>
    </edge>
    <edge source="KOR" target="KHM">
      <data key="d0">36292</data>
    </edge>
    <edge source="KOR" target="CAN">
      <data key="d0">43256</data>
    </edge>
    <edge source="KOR" target="CHN">
      <data key="d0">4195517</data>
    </edge>
    <edge source="KOR" target="FRA">
      <data key="d0">102300</data>
    </edge>
    <edge source="KOR" target="DEU">
      <data key="d0">13779</data>
    </edge>
    <edge source="KOR" target="GHA">
      <data key="d0">29730</data>
    </edge>
    <edge source="KOR" target="HKG">
      <data key="d0">9497082</data>
    </edge>
    <edge source="KOR" target="IDN">
      <data key="d0">109818</data>
    </edge>
    <edge source="KOR" target="JPN">
      <data key="d0">14334976</data>
    </edge>
    <edge source="KOR" target="KAZ">
      <data key="d0">49850</data>
    </edge>
    <edge source="KOR" target="MYS">
      <data key="d0">126269</data>
    </edge>
    <edge source="KOR" target="NZL">
      <data key="d0">55136</data>
    </edge>
    <edge source="KOR" target="PHL">
      <data key="d0">221145</data>
    </edge>
    <edge source="KOR" target="RUS">
      <data key="d0">67376</data>
    </edge>
    <edge source="KOR" target="IND">
      <data key="d0">120010</data>
    </edge>
    <edge source="KOR" target="SGP">
      <data key="d0">208834</data>
    </edge>
    <edge source="KOR" target="VNM">
      <data key="d0">22919931</data>
    </edge>
    <edge source="KOR" target="THA">
      <data key="d0">1230905</data>
    </edge>
    <edge source="KOR" target="ARE">
      <data key="d0">63880</data>
    </edge>
    <edge source="KOR" target="USA">
      <data key="d0">653886</data>
    </edge>
    <edge source="LBN" target="DZA">
      <data key="d0">106468</data>
    </edge>
    <edge source="LBN" target="AUS">
      <data key="d0">225585</data>
    </edge>
    <edge source="LBN" target="CAF">
      <data key="d0">101437</data>
    </edge>
    <edge source="LBN" target="DEU">
      <data key="d0">13064</data>
    </edge>
    <edge source="LBN" target="GHA">
      <data key="d0">99957</data>
    </edge>
    <edge source="LBN" target="CIV">
      <data key="d0">108637</data>
    </edge>
    <edge source="LBN" target="JOR">
      <data key="d0">7693598</data>
    </edge>
    <edge source="LBN" target="MAR">
      <data key="d0">12884</data>
    </edge>
    <edge source="LBN" target="NZL">
      <data key="d0">14249</data>
    </edge>
    <edge source="LBN" target="NER">
      <data key="d0">47315</data>
    </edge>
    <edge source="LBN" target="PRY">
      <data key="d0">44360</data>
    </edge>
    <edge source="LBN" target="RUS">
      <data key="d0">17038</data>
    </edge>
    <edge source="LBN" target="SAU">
      <data key="d0">99839</data>
    </edge>
    <edge source="LBN" target="SEN">
      <data key="d0">49621</data>
    </edge>
    <edge source="LBN" target="VNM">
      <data key="d0">34328</data>
    </edge>
    <edge source="LBN" target="ARE">
      <data key="d0">1240047</data>
    </edge>
    <edge source="LBN" target="EGY">
      <data key="d0">377114</data>
    </edge>
    <edge source="LBN" target="BFA">
      <data key="d0">14070</data>
    </edge>
    <edge source="LTU" target="AZE">
      <data key="d0">50091</data>
    </edge>
    <edge source="LTU" target="AUT">
      <data key="d0">1194978</data>
    </edge>
    <edge source="LTU" target="BEL">
      <data key="d0">2348614</data>
    </edge>
    <edge source="LTU" target="BGR">
      <data key="d0">1866663</data>
    </edge>
    <edge source="LTU" target="BLR">
      <data key="d0">14531320</data>
    </edge>
    <edge source="LTU" target="CZE">
      <data key="d0">712879</data>
    </edge>
    <edge source="LTU" target="BEN">
      <data key="d0">71201</data>
    </edge>
    <edge source="LTU" target="DNK">
      <data key="d0">8039447</data>
    </edge>
    <edge source="LTU" target="EST">
      <data key="d0">26640266</data>
    </edge>
    <edge source="LTU" target="FIN">
      <data key="d0">784992</data>
    </edge>
    <edge source="LTU" target="FRA">
      <data key="d0">13761782</data>
    </edge>
    <edge source="LTU" target="GEO">
      <data key="d0">154430</data>
    </edge>
    <edge source="LTU" target="DEU">
      <data key="d0">4510647</data>
    </edge>
    <edge source="LTU" target="GRC">
      <data key="d0">252819</data>
    </edge>
    <edge source="LTU" target="HKG">
      <data key="d0">147224</data>
    </edge>
    <edge source="LTU" target="IDN">
      <data key="d0">149212</data>
    </edge>
    <edge source="LTU" target="IRL">
      <data key="d0">2508935</data>
    </edge>
    <edge source="LTU" target="ITA">
      <data key="d0">16684368</data>
    </edge>
    <edge source="LTU" target="KAZ">
      <data key="d0">342487</data>
    </edge>
    <edge source="LTU" target="LVA">
      <data key="d0">44948641</data>
    </edge>
    <edge source="LTU" target="NLD">
      <data key="d0">31398512</data>
    </edge>
    <edge source="LTU" target="NOR">
      <data key="d0">917104</data>
    </edge>
    <edge source="LTU" target="POL">
      <data key="d0">7535915</data>
    </edge>
    <edge source="LTU" target="RUS">
      <data key="d0">120428746</data>
    </edge>
    <edge source="LTU" target="SRB">
      <data key="d0">14354</data>
    </edge>
    <edge source="LTU" target="SVK">
      <data key="d0">59130</data>
    </edge>
    <edge source="LTU" target="VNM">
      <data key="d0">26552</data>
    </edge>
    <edge source="LTU" target="SVN">
      <data key="d0">145023</data>
    </edge>
    <edge source="LTU" target="ESP">
      <data key="d0">446815</data>
    </edge>
    <edge source="LTU" target="SWE">
      <data key="d0">8680059</data>
    </edge>
    <edge source="LTU" target="CHE">
      <data key="d0">10239</data>
    </edge>
    <edge source="LTU" target="THA">
      <data key="d0">20148</data>
    </edge>
    <edge source="LTU" target="UKR">
      <data key="d0">440792</data>
    </edge>
    <edge source="LTU" target="MKD">
      <data key="d0">170798</data>
    </edge>
    <edge source="LTU" target="GBR">
      <data key="d0">17410731</data>
    </edge>
    <edge source="MYS" target="AUS">
      <data key="d0">44808</data>
    </edge>
    <edge source="MYS" target="KHM">
      <data key="d0">485882</data>
    </edge>
    <edge source="MYS" target="CAN">
      <data key="d0">21103</data>
    </edge>
    <edge source="MYS" target="LKA">
      <data key="d0">226386</data>
    </edge>
    <edge source="MYS" target="CHN">
      <data key="d0">197764</data>
    </edge>
    <edge source="MYS" target="HKG">
      <data key="d0">8073304</data>
    </edge>
    <edge source="MYS" target="IDN">
      <data key="d0">6138228</data>
    </edge>
    <edge source="MYS" target="JOR">
      <data key="d0">227555</data>
    </edge>
    <edge source="MYS" target="LBN">
      <data key="d0">197610</data>
    </edge>
    <edge source="MYS" target="MUS">
      <data key="d0">402425</data>
    </edge>
    <edge source="MYS" target="OMN">
      <data key="d0">2791889</data>
    </edge>
    <edge source="MYS" target="NLD">
      <data key="d0">185865</data>
    </edge>
    <edge source="MYS" target="PAK">
      <data key="d0">1466295</data>
    </edge>
    <edge source="MYS" target="PAN">
      <data key="d0">73533</data>
    </edge>
    <edge source="MYS" target="PHL">
      <data key="d0">218409</data>
    </edge>
    <edge source="MYS" target="RUS">
      <data key="d0">21840</data>
    </edge>
    <edge source="MYS" target="SAU">
      <data key="d0">14469177</data>
    </edge>
    <edge source="MYS" target="IND">
      <data key="d0">68924</data>
    </edge>
    <edge source="MYS" target="SGP">
      <data key="d0">29162736</data>
    </edge>
    <edge source="MYS" target="VNM">
      <data key="d0">2105384</data>
    </edge>
    <edge source="MYS" target="ZAF">
      <data key="d0">21041</data>
    </edge>
    <edge source="MYS" target="CHE">
      <data key="d0">22998</data>
    </edge>
    <edge source="MYS" target="THA">
      <data key="d0">6531502</data>
    </edge>
    <edge source="MYS" target="ARE">
      <data key="d0">8667133</data>
    </edge>
    <edge source="MYS" target="GBR">
      <data key="d0">202967</data>
    </edge>
    <edge source="MYS" target="USA">
      <data key="d0">1593814</data>
    </edge>
    <edge source="MEX" target="ARG">
      <data key="d0">41119</data>
    </edge>
    <edge source="MEX" target="BEL">
      <data key="d0">14677062</data>
    </edge>
    <edge source="MEX" target="BOL">
      <data key="d0">30504</data>
    </edge>
    <edge source="MEX" target="CAN">
      <data key="d0">259314</data>
    </edge>
    <edge source="MEX" target="CHN">
      <data key="d0">387035</data>
    </edge>
    <edge source="MEX" target="COL">
      <data key="d0">15361</data>
    </edge>
    <edge source="MEX" target="BEN">
      <data key="d0">43470</data>
    </edge>
    <edge source="MEX" target="SLV">
      <data key="d0">2316460</data>
    </edge>
    <edge source="MEX" target="FRA">
      <data key="d0">4125216</data>
    </edge>
    <edge source="MEX" target="GHA">
      <data key="d0">469779</data>
    </edge>
    <edge source="MEX" target="GTM">
      <data key="d0">8069747</data>
    </edge>
    <edge source="MEX" target="HKG">
      <data key="d0">1290041</data>
    </edge>
    <edge source="MEX" target="CIV">
      <data key="d0">14000</data>
    </edge>
    <edge source="MEX" target="JPN">
      <data key="d0">443211057</data>
    </edge>
    <edge source="MEX" target="KAZ">
      <data key="d0">1220080</data>
    </edge>
    <edge source="MEX" target="KOR">
      <data key="d0">32670904</data>
    </edge>
    <edge source="MEX" target="NLD">
      <data key="d0">14617431</data>
    </edge>
    <edge source="MEX" target="NZL">
      <data key="d0">35360</data>
    </edge>
    <edge source="MEX" target="PAN">
      <data key="d0">3604684</data>
    </edge>
    <edge source="MEX" target="RUS">
      <data key="d0">142597406</data>
    </edge>
    <edge source="MEX" target="SGP">
      <data key="d0">68961</data>
    </edge>
    <edge source="MEX" target="VNM">
      <data key="d0">900276</data>
    </edge>
    <edge source="MEX" target="ESP">
      <data key="d0">494346</data>
    </edge>
    <edge source="MEX" target="CHE">
      <data key="d0">5284723</data>
    </edge>
    <edge source="MEX" target="TGO">
      <data key="d0">75379</data>
    </edge>
    <edge source="MEX" target="EGY">
      <data key="d0">74744</data>
    </edge>
    <edge source="MEX" target="GBR">
      <data key="d0">924175</data>
    </edge>
    <edge source="MEX" target="USA">
      <data key="d0">595697661</data>
    </edge>
    <edge source="MAR" target="CHN">
      <data key="d0">52282</data>
    </edge>
    <edge source="MAR" target="BEN">
      <data key="d0">327199</data>
    </edge>
    <edge source="MAR" target="FRA">
      <data key="d0">26651</data>
    </edge>
    <edge source="MAR" target="GMB">
      <data key="d0">188400</data>
    </edge>
    <edge source="MAR" target="HKG">
      <data key="d0">16152</data>
    </edge>
    <edge source="MAR" target="CIV">
      <data key="d0">39443</data>
    </edge>
    <edge source="MAR" target="MRT">
      <data key="d0">168523</data>
    </edge>
    <edge source="MAR" target="PRT">
      <data key="d0">738769</data>
    </edge>
    <edge source="MAR" target="SAU">
      <data key="d0">534473</data>
    </edge>
    <edge source="MAR" target="SEN">
      <data key="d0">534671</data>
    </edge>
    <edge source="MAR" target="VNM">
      <data key="d0">31711</data>
    </edge>
    <edge source="MAR" target="ESP">
      <data key="d0">4108981</data>
    </edge>
    <edge source="MAR" target="ARE">
      <data key="d0">272273</data>
    </edge>
    <edge source="MAR" target="TUN">
      <data key="d0">129835</data>
    </edge>
    <edge source="MAR" target="BFA">
      <data key="d0">40684</data>
    </edge>
    <edge source="OMN" target="HKG">
      <data key="d0">65540</data>
    </edge>
    <edge source="OMN" target="SAU">
      <data key="d0">182403</data>
    </edge>
    <edge source="OMN" target="IND">
      <data key="d0">82000</data>
    </edge>
    <edge source="OMN" target="ARE">
      <data key="d0">28628281</data>
    </edge>
    <edge source="NAM" target="ARG">
      <data key="d0">346597</data>
    </edge>
    <edge source="NAM" target="BEL">
      <data key="d0">826342</data>
    </edge>
    <edge source="NAM" target="BWA">
      <data key="d0">3329991</data>
    </edge>
    <edge source="NAM" target="BRA">
      <data key="d0">362149</data>
    </edge>
    <edge source="NAM" target="BGR">
      <data key="d0">106448</data>
    </edge>
    <edge source="NAM" target="DNK">
      <data key="d0">11383942</data>
    </edge>
    <edge source="NAM" target="ITA">
      <data key="d0">240297</data>
    </edge>
    <edge source="NAM" target="NLD">
      <data key="d0">475683</data>
    </edge>
    <edge source="NAM" target="NOR">
      <data key="d0">1349023</data>
    </edge>
    <edge source="NAM" target="PAN">
      <data key="d0">95720</data>
    </edge>
    <edge source="NAM" target="ZAF">
      <data key="d0">142017282</data>
    </edge>
    <edge source="NAM" target="ZWE">
      <data key="d0">558473</data>
    </edge>
    <edge source="NAM" target="CHE">
      <data key="d0">58985</data>
    </edge>
    <edge source="NAM" target="GBR">
      <data key="d0">26980928</data>
    </edge>
    <edge source="NAM" target="TZA">
      <data key="d0">16793</data>
    </edge>
    <edge source="NAM" target="URY">
      <data key="d0">101906</data>
    </edge>
    <edge source="NLD" target="ALB">
      <data key="d0">288718</data>
    </edge>
    <edge source="NLD" target="DZA">
      <data key="d0">371881</data>
    </edge>
    <edge source="NLD" target="AZE">
      <data key="d0">50245</data>
    </edge>
    <edge source="NLD" target="AUS">
      <data key="d0">70570310</data>
    </edge>
    <edge source="NLD" target="AUT">
      <data key="d0">101248668</data>
    </edge>
    <edge source="NLD" target="ARM">
      <data key="d0">266618</data>
    </edge>
    <edge source="NLD" target="BEL">
      <data key="d0">586853507</data>
    </edge>
    <edge source="NLD" target="BGR">
      <data key="d0">40161249</data>
    </edge>
    <edge source="NLD" target="BLR">
      <data key="d0">3275614</data>
    </edge>
    <edge source="NLD" target="CMR">
      <data key="d0">523706</data>
    </edge>
    <edge source="NLD" target="CAN">
      <data key="d0">6597170</data>
    </edge>
    <edge source="NLD" target="CHL">
      <data key="d0">37306</data>
    </edge>
    <edge source="NLD" target="CHN">
      <data key="d0">29793638</data>
    </edge>
    <edge source="NLD" target="HRV">
      <data key="d0">50243992</data>
    </edge>
    <edge source="NLD" target="CZE">
      <data key="d0">122254790</data>
    </edge>
    <edge source="NLD" target="BEN">
      <data key="d0">62712647</data>
    </edge>
    <edge source="NLD" target="DNK">
      <data key="d0">411088550</data>
    </edge>
    <edge source="NLD" target="EST">
      <data key="d0">7140163</data>
    </edge>
    <edge source="NLD" target="FIN">
      <data key="d0">78089484</data>
    </edge>
    <edge source="NLD" target="FRA">
      <data key="d0">1069102526</data>
    </edge>
    <edge source="NLD" target="GEO">
      <data key="d0">3807247</data>
    </edge>
    <edge source="NLD" target="GMB">
      <data key="d0">127153</data>
    </edge>
    <edge source="NLD" target="DEU">
      <data key="d0">2192534920</data>
    </edge>
    <edge source="NLD" target="GHA">
      <data key="d0">38440035</data>
    </edge>
    <edge source="NLD" target="GRC">
      <data key="d0">400437711</data>
    </edge>
    <edge source="NLD" target="HKG">
      <data key="d0">210528966</data>
    </edge>
    <edge source="NLD" target="HUN">
      <data key="d0">103491945</data>
    </edge>
    <edge source="NLD" target="IDN">
      <data key="d0">123361</data>
    </edge>
    <edge source="NLD" target="IRL">
      <data key="d0">224488943</data>
    </edge>
    <edge source="NLD" target="ISR">
      <data key="d0">1114245</data>
    </edge>
    <edge source="NLD" target="ITA">
      <data key="d0">932313663</data>
    </edge>
    <edge source="NLD" target="CIV">
      <data key="d0">2299904</data>
    </edge>
    <edge source="NLD" target="JPN">
      <data key="d0">49316821</data>
    </edge>
    <edge source="NLD" target="KAZ">
      <data key="d0">586529</data>
    </edge>
    <edge source="NLD" target="JOR">
      <data key="d0">3484330</data>
    </edge>
    <edge source="NLD" target="KOR">
      <data key="d0">61554369</data>
    </edge>
    <edge source="NLD" target="KGZ">
      <data key="d0">84768</data>
    </edge>
    <edge source="NLD" target="LBN">
      <data key="d0">10780502</data>
    </edge>
    <edge source="NLD" target="LVA">
      <data key="d0">3998275</data>
    </edge>
    <edge source="NLD" target="LTU">
      <data key="d0">27553503</data>
    </edge>
    <edge source="NLD" target="MDG">
      <data key="d0">12240</data>
    </edge>
    <edge source="NLD" target="MYS">
      <data key="d0">30625790</data>
    </edge>
    <edge source="NLD" target="MRT">
      <data key="d0">517087</data>
    </edge>
    <edge source="NLD" target="MUS">
      <data key="d0">185518</data>
    </edge>
    <edge source="NLD" target="MDA">
      <data key="d0">913659</data>
    </edge>
    <edge source="NLD" target="MAR">
      <data key="d0">207439</data>
    </edge>
    <edge source="NLD" target="MOZ">
      <data key="d0">658051</data>
    </edge>
    <edge source="NLD" target="OMN">
      <data key="d0">649571</data>
    </edge>
    <edge source="NLD" target="NAM">
      <data key="d0">146889</data>
    </edge>
    <edge source="NLD" target="NER">
      <data key="d0">1369358</data>
    </edge>
    <edge source="NLD" target="NOR">
      <data key="d0">8719542</data>
    </edge>
    <edge source="NLD" target="PAN">
      <data key="d0">12724</data>
    </edge>
    <edge source="NLD" target="PHL">
      <data key="d0">27968925</data>
    </edge>
    <edge source="NLD" target="POL">
      <data key="d0">204288843</data>
    </edge>
    <edge source="NLD" target="PRT">
      <data key="d0">100301057</data>
    </edge>
    <edge source="NLD" target="ROU">
      <data key="d0">79181661</data>
    </edge>
    <edge source="NLD" target="RUS">
      <data key="d0">86969545</data>
    </edge>
    <edge source="NLD" target="SAU">
      <data key="d0">4430308</data>
    </edge>
    <edge source="NLD" target="SEN">
      <data key="d0">185937</data>
    </edge>
    <edge source="NLD" target="SRB">
      <data key="d0">7730397</data>
    </edge>
    <edge source="NLD" target="IND">
      <data key="d0">490002</data>
    </edge>
    <edge source="NLD" target="SGP">
      <data key="d0">44121971</data>
    </edge>
    <edge source="NLD" target="SVK">
      <data key="d0">17785724</data>
    </edge>
    <edge source="NLD" target="VNM">
      <data key="d0">1072688</data>
    </edge>
    <edge source="NLD" target="SVN">
      <data key="d0">13866688</data>
    </edge>
    <edge source="NLD" target="ZAF">
      <data key="d0">89427086</data>
    </edge>
    <edge source="NLD" target="ZWE">
      <data key="d0">201145</data>
    </edge>
    <edge source="NLD" target="ESP">
      <data key="d0">332561002</data>
    </edge>
    <edge source="NLD" target="SWE">
      <data key="d0">249626247</data>
    </edge>
    <edge source="NLD" target="CHE">
      <data key="d0">15763491</data>
    </edge>
    <edge source="NLD" target="THA">
      <data key="d0">6501468</data>
    </edge>
    <edge source="NLD" target="TGO">
      <data key="d0">6901702</data>
    </edge>
    <edge source="NLD" target="ARE">
      <data key="d0">18481622</data>
    </edge>
    <edge source="NLD" target="TUN">
      <data key="d0">70862</data>
    </edge>
    <edge source="NLD" target="TUR">
      <data key="d0">6656164</data>
    </edge>
    <edge source="NLD" target="UGA">
      <data key="d0">360531</data>
    </edge>
    <edge source="NLD" target="UKR">
      <data key="d0">18565933</data>
    </edge>
    <edge source="NLD" target="MKD">
      <data key="d0">6658553</data>
    </edge>
    <edge source="NLD" target="EGY">
      <data key="d0">845939</data>
    </edge>
    <edge source="NLD" target="GBR">
      <data key="d0">1808778959</data>
    </edge>
    <edge source="NLD" target="TZA">
      <data key="d0">37399</data>
    </edge>
    <edge source="NLD" target="USA">
      <data key="d0">18330159</data>
    </edge>
    <edge source="NLD" target="BFA">
      <data key="d0">64255</data>
    </edge>
    <edge source="NOR" target="BEL">
      <data key="d0">212187</data>
    </edge>
    <edge source="NOR" target="CHN">
      <data key="d0">453657</data>
    </edge>
    <edge source="NOR" target="HRV">
      <data key="d0">448935</data>
    </edge>
    <edge source="NOR" target="CZE">
      <data key="d0">18784</data>
    </edge>
    <edge source="NOR" target="DNK">
      <data key="d0">9711706</data>
    </edge>
    <edge source="NOR" target="EST">
      <data key="d0">36649</data>
    </edge>
    <edge source="NOR" target="FIN">
      <data key="d0">228166</data>
    </edge>
    <edge source="NOR" target="FRA">
      <data key="d0">1222448</data>
    </edge>
    <edge source="NOR" target="GEO">
      <data key="d0">248108</data>
    </edge>
    <edge source="NOR" target="DEU">
      <data key="d0">2748687</data>
    </edge>
    <edge source="NOR" target="GTM">
      <data key="d0">17137</data>
    </edge>
    <edge source="NOR" target="HKG">
      <data key="d0">938568</data>
    </edge>
    <edge source="NOR" target="HUN">
      <data key="d0">12385</data>
    </edge>
    <edge source="NOR" target="IDN">
      <data key="d0">164530</data>
    </edge>
    <edge source="NOR" target="ITA">
      <data key="d0">1417597</data>
    </edge>
    <edge source="NOR" target="JPN">
      <data key="d0">307617</data>
    </edge>
    <edge source="NOR" target="MYS">
      <data key="d0">50103</data>
    </edge>
    <edge source="NOR" target="NLD">
      <data key="d0">209924</data>
    </edge>
    <edge source="NOR" target="POL">
      <data key="d0">11576</data>
    </edge>
    <edge source="NOR" target="PRT">
      <data key="d0">70249</data>
    </edge>
    <edge source="NOR" target="ROU">
      <data key="d0">133408</data>
    </edge>
    <edge source="NOR" target="RUS">
      <data key="d0">15240</data>
    </edge>
    <edge source="NOR" target="SGP">
      <data key="d0">16109</data>
    </edge>
    <edge source="NOR" target="VNM">
      <data key="d0">52157</data>
    </edge>
    <edge source="NOR" target="ESP">
      <data key="d0">1691110</data>
    </edge>
    <edge source="NOR" target="SWE">
      <data key="d0">1506074</data>
    </edge>
    <edge source="NOR" target="CHE">
      <data key="d0">499313</data>
    </edge>
    <edge source="NOR" target="THA">
      <data key="d0">12169</data>
    </edge>
    <edge source="NOR" target="TUR">
      <data key="d0">72760</data>
    </edge>
    <edge source="NOR" target="UKR">
      <data key="d0">4838163</data>
    </edge>
    <edge source="NOR" target="GBR">
      <data key="d0">441155</data>
    </edge>
    <edge source="NOR" target="USA">
      <data key="d0">46111</data>
    </edge>
    <edge source="NOR" target="URY">
      <data key="d0">152883</data>
    </edge>
    <edge source="PAK" target="GEO">
      <data key="d0">50904</data>
    </edge>
    <edge source="PAK" target="DEU">
      <data key="d0">581788</data>
    </edge>
    <edge source="PAK" target="HKG">
      <data key="d0">1117643</data>
    </edge>
    <edge source="PAK" target="MYS">
      <data key="d0">61578</data>
    </edge>
    <edge source="PAK" target="OMN">
      <data key="d0">15985540</data>
    </edge>
    <edge source="PAK" target="SAU">
      <data key="d0">54155432</data>
    </edge>
    <edge source="PAK" target="VNM">
      <data key="d0">4050587</data>
    </edge>
    <edge source="PAK" target="ESP">
      <data key="d0">36042</data>
    </edge>
    <edge source="PAK" target="THA">
      <data key="d0">461832</data>
    </edge>
    <edge source="PAK" target="ARE">
      <data key="d0">53399518</data>
    </edge>
    <edge source="PAK" target="TUR">
      <data key="d0">34550</data>
    </edge>
    <edge source="PAK" target="GBR">
      <data key="d0">75058</data>
    </edge>
    <edge source="PAK" target="USA">
      <data key="d0">42126</data>
    </edge>
    <edge source="PAN" target="COL">
      <data key="d0">19076</data>
    </edge>
    <edge source="PRY" target="ALB">
      <data key="d0">1994655</data>
    </edge>
    <edge source="PRY" target="BRA">
      <data key="d0">104574411</data>
    </edge>
    <edge source="PRY" target="CHL">
      <data key="d0">390980</data>
    </edge>
    <edge source="PRY" target="BEN">
      <data key="d0">101277</data>
    </edge>
    <edge source="PRY" target="GEO">
      <data key="d0">6695772</data>
    </edge>
    <edge source="PRY" target="GMB">
      <data key="d0">56400</data>
    </edge>
    <edge source="PRY" target="PSE">
      <data key="d0">2316755</data>
    </edge>
    <edge source="PRY" target="GHA">
      <data key="d0">94391</data>
    </edge>
    <edge source="PRY" target="HKG">
      <data key="d0">28907059</data>
    </edge>
    <edge source="PRY" target="ISR">
      <data key="d0">32588374</data>
    </edge>
    <edge source="PRY" target="CIV">
      <data key="d0">164973</data>
    </edge>
    <edge source="PRY" target="KAZ">
      <data key="d0">10875803</data>
    </edge>
    <edge source="PRY" target="KOR">
      <data key="d0">200664</data>
    </edge>
    <edge source="PRY" target="LBN">
      <data key="d0">7241533</data>
    </edge>
    <edge source="PRY" target="MDA">
      <data key="d0">83821</data>
    </edge>
    <edge source="PRY" target="MOZ">
      <data key="d0">321662</data>
    </edge>
    <edge source="PRY" target="NAM">
      <data key="d0">118247</data>
    </edge>
    <edge source="PRY" target="NLD">
      <data key="d0">135500</data>
    </edge>
    <edge source="PRY" target="PER">
      <data key="d0">159284</data>
    </edge>
    <edge source="PRY" target="RUS">
      <data key="d0">532388938</data>
    </edge>
    <edge source="PRY" target="SEN">
      <data key="d0">1819267</data>
    </edge>
    <edge source="PRY" target="SRB">
      <data key="d0">3784760</data>
    </edge>
    <edge source="PRY" target="SGP">
      <data key="d0">579645</data>
    </edge>
    <edge source="PRY" target="VNM">
      <data key="d0">3296067</data>
    </edge>
    <edge source="PRY" target="TUR">
      <data key="d0">287167</data>
    </edge>
    <edge source="PRY" target="MKD">
      <data key="d0">179665</data>
    </edge>
    <edge source="PER" target="BOL">
      <data key="d0">56725</data>
    </edge>
    <edge source="PER" target="COL">
      <data key="d0">7340446</data>
    </edge>
    <edge source="PER" target="ECU">
      <data key="d0">3906171</data>
    </edge>
    <edge source="PER" target="PAN">
      <data key="d0">1094450</data>
    </edge>
    <edge source="PER" target="VNM">
      <data key="d0">64300</data>
    </edge>
    <edge source="PER" target="ESP">
      <data key="d0">43855</data>
    </edge>
    <edge source="PER" target="USA">
      <data key="d0">76109</data>
    </edge>
    <edge source="PRT" target="AUT">
      <data key="d0">166124</data>
    </edge>
    <edge source="PRT" target="BEL">
      <data key="d0">3267773</data>
    </edge>
    <edge source="PRT" target="BRA">
      <data key="d0">1141193</data>
    </edge>
    <edge source="PRT" target="KHM">
      <data key="d0">19606</data>
    </edge>
    <edge source="PRT" target="CAN">
      <data key="d0">35714</data>
    </edge>
    <edge source="PRT" target="CHL">
      <data key="d0">58382</data>
    </edge>
    <edge source="PRT" target="CHN">
      <data key="d0">239727</data>
    </edge>
    <edge source="PRT" target="BEN">
      <data key="d0">644016</data>
    </edge>
    <edge source="PRT" target="DNK">
      <data key="d0">885958</data>
    </edge>
    <edge source="PRT" target="EST">
      <data key="d0">86024</data>
    </edge>
    <edge source="PRT" target="FRA">
      <data key="d0">17018509</data>
    </edge>
    <edge source="PRT" target="DEU">
      <data key="d0">6552752</data>
    </edge>
    <edge source="PRT" target="GRC">
      <data key="d0">32148</data>
    </edge>
    <edge source="PRT" target="HKG">
      <data key="d0">1657386</data>
    </edge>
    <edge source="PRT" target="HUN">
      <data key="d0">91641</data>
    </edge>
    <edge source="PRT" target="IRL">
      <data key="d0">183416</data>
    </edge>
    <edge source="PRT" target="ITA">
      <data key="d0">2095258</data>
    </edge>
    <edge source="PRT" target="CIV">
      <data key="d0">20865</data>
    </edge>
    <edge source="PRT" target="JOR">
      <data key="d0">87710</data>
    </edge>
    <edge source="PRT" target="LBN">
      <data key="d0">29142</data>
    </edge>
    <edge source="PRT" target="MOZ">
      <data key="d0">3123920</data>
    </edge>
    <edge source="PRT" target="NAM">
      <data key="d0">49396</data>
    </edge>
    <edge source="PRT" target="NLD">
      <data key="d0">8020506</data>
    </edge>
    <edge source="PRT" target="POL">
      <data key="d0">4865335</data>
    </edge>
    <edge source="PRT" target="ROU">
      <data key="d0">86907</data>
    </edge>
    <edge source="PRT" target="RUS">
      <data key="d0">803904</data>
    </edge>
    <edge source="PRT" target="SAU">
      <data key="d0">57870</data>
    </edge>
    <edge source="PRT" target="SRB">
      <data key="d0">34109</data>
    </edge>
    <edge source="PRT" target="ZAF">
      <data key="d0">149522</data>
    </edge>
    <edge source="PRT" target="ESP">
      <data key="d0">87288040</data>
    </edge>
    <edge source="PRT" target="SWE">
      <data key="d0">63989</data>
    </edge>
    <edge source="PRT" target="CHE">
      <data key="d0">1670528</data>
    </edge>
    <edge source="PRT" target="THA">
      <data key="d0">473954</data>
    </edge>
    <edge source="PRT" target="TGO">
      <data key="d0">123207</data>
    </edge>
    <edge source="PRT" target="GBR">
      <data key="d0">14283572</data>
    </edge>
    <edge source="PRT" target="USA">
      <data key="d0">19671</data>
    </edge>
    <edge source="RUS" target="AZE">
      <data key="d0">4237604</data>
    </edge>
    <edge source="RUS" target="ARM">
      <data key="d0">500176</data>
    </edge>
    <edge source="RUS" target="BLR">
      <data key="d0">2101462</data>
    </edge>
    <edge source="RUS" target="FIN">
      <data key="d0">2030528</data>
    </edge>
    <edge source="RUS" target="GEO">
      <data key="d0">15638997</data>
    </edge>
    <edge source="RUS" target="DEU">
      <data key="d0">13984896</data>
    </edge>
    <edge source="RUS" target="HKG">
      <data key="d0">8500058</data>
    </edge>
    <edge source="RUS" target="ISR">
      <data key="d0">49920</data>
    </edge>
    <edge source="RUS" target="KAZ">
      <data key="d0">100854218</data>
    </edge>
    <edge source="RUS" target="KGZ">
      <data key="d0">1106226</data>
    </edge>
    <edge source="RUS" target="MDA">
      <data key="d0">78090</data>
    </edge>
    <edge source="RUS" target="NLD">
      <data key="d0">82551</data>
    </edge>
    <edge source="RUS" target="VNM">
      <data key="d0">1575369</data>
    </edge>
    <edge source="RUS" target="SVN">
      <data key="d0">7436939</data>
    </edge>
    <edge source="RUS" target="THA">
      <data key="d0">85071</data>
    </edge>
    <edge source="RUS" target="ARE">
      <data key="d0">68274</data>
    </edge>
    <edge source="RUS" target="UKR">
      <data key="d0">472605</data>
    </edge>
    <edge source="SAU" target="AZE">
      <data key="d0">26667</data>
    </edge>
    <edge source="SAU" target="AUS">
      <data key="d0">141334</data>
    </edge>
    <edge source="SAU" target="BRA">
      <data key="d0">564267</data>
    </edge>
    <edge source="SAU" target="LKA">
      <data key="d0">89067</data>
    </edge>
    <edge source="SAU" target="ETH">
      <data key="d0">41600</data>
    </edge>
    <edge source="SAU" target="GEO">
      <data key="d0">201867</data>
    </edge>
    <edge source="SAU" target="HKG">
      <data key="d0">106667</data>
    </edge>
    <edge source="SAU" target="JPN">
      <data key="d0">76267</data>
    </edge>
    <edge source="SAU" target="JOR">
      <data key="d0">4728539</data>
    </edge>
    <edge source="SAU" target="LBN">
      <data key="d0">5212540</data>
    </edge>
    <edge source="SAU" target="MYS">
      <data key="d0">38133</data>
    </edge>
    <edge source="SAU" target="MOZ">
      <data key="d0">53333</data>
    </edge>
    <edge source="SAU" target="OMN">
      <data key="d0">5478674</data>
    </edge>
    <edge source="SAU" target="NZL">
      <data key="d0">92533</data>
    </edge>
    <edge source="SAU" target="NER">
      <data key="d0">295200</data>
    </edge>
    <edge source="SAU" target="PAK">
      <data key="d0">265867</data>
    </edge>
    <edge source="SAU" target="PRY">
      <data key="d0">34933</data>
    </edge>
    <edge source="SAU" target="PHL">
      <data key="d0">80800</data>
    </edge>
    <edge source="SAU" target="IND">
      <data key="d0">1571735</data>
    </edge>
    <edge source="SAU" target="VNM">
      <data key="d0">337867</data>
    </edge>
    <edge source="SAU" target="ARE">
      <data key="d0">57164338</data>
    </edge>
    <edge source="SAU" target="TUR">
      <data key="d0">56267</data>
    </edge>
    <edge source="SAU" target="EGY">
      <data key="d0">1024535</data>
    </edge>
    <edge source="SAU" target="TZA">
      <data key="d0">64000</data>
    </edge>
    <edge source="SEN" target="GMB">
      <data key="d0">15933</data>
    </edge>
    <edge source="SEN" target="TGO">
      <data key="d0">212782</data>
    </edge>
    <edge source="SEN" target="GBR">
      <data key="d0">15527</data>
    </edge>
    <edge source="SGP" target="ARG">
      <data key="d0">42032</data>
    </edge>
    <edge source="SGP" target="AUS">
      <data key="d0">15278</data>
    </edge>
    <edge source="SGP" target="BRA">
      <data key="d0">296347</data>
    </edge>
    <edge source="SGP" target="KHM">
      <data key="d0">759678</data>
    </edge>
    <edge source="SGP" target="LKA">
      <data key="d0">586990</data>
    </edge>
    <edge source="SGP" target="CHN">
      <data key="d0">1990499</data>
    </edge>
    <edge source="SGP" target="BEN">
      <data key="d0">215800</data>
    </edge>
    <edge source="SGP" target="DEU">
      <data key="d0">25224</data>
    </edge>
    <edge source="SGP" target="HKG">
      <data key="d0">2682011</data>
    </edge>
    <edge source="SGP" target="IDN">
      <data key="d0">32857378</data>
    </edge>
    <edge source="SGP" target="KOR">
      <data key="d0">554622</data>
    </edge>
    <edge source="SGP" target="MYS">
      <data key="d0">18987496</data>
    </edge>
    <edge source="SGP" target="PHL">
      <data key="d0">344007</data>
    </edge>
    <edge source="SGP" target="SAU">
      <data key="d0">50192</data>
    </edge>
    <edge source="SGP" target="IND">
      <data key="d0">14211</data>
    </edge>
    <edge source="SGP" target="VNM">
      <data key="d0">414920</data>
    </edge>
    <edge source="SGP" target="ZAF">
      <data key="d0">35274</data>
    </edge>
    <edge source="SGP" target="ESP">
      <data key="d0">97773</data>
    </edge>
    <edge source="SGP" target="THA">
      <data key="d0">486750</data>
    </edge>
    <edge source="SGP" target="ARE">
      <data key="d0">317487</data>
    </edge>
    <edge source="SGP" target="TUR">
      <data key="d0">21875</data>
    </edge>
    <edge source="SGP" target="UKR">
      <data key="d0">49388</data>
    </edge>
    <edge source="SGP" target="USA">
      <data key="d0">218990</data>
    </edge>
    <edge source="ZAF" target="BEL">
      <data key="d0">2212009</data>
    </edge>
    <edge source="ZAF" target="BWA">
      <data key="d0">15649782</data>
    </edge>
    <edge source="ZAF" target="BGR">
      <data key="d0">80745</data>
    </edge>
    <edge source="ZAF" target="COL">
      <data key="d0">23234</data>
    </edge>
    <edge source="ZAF" target="ETH">
      <data key="d0">97994</data>
    </edge>
    <edge source="ZAF" target="DEU">
      <data key="d0">1539382</data>
    </edge>
    <edge source="ZAF" target="GHA">
      <data key="d0">1739074</data>
    </edge>
    <edge source="ZAF" target="HKG">
      <data key="d0">308924</data>
    </edge>
    <edge source="ZAF" target="IRL">
      <data key="d0">39225</data>
    </edge>
    <edge source="ZAF" target="MWI">
      <data key="d0">708531</data>
    </edge>
    <edge source="ZAF" target="MYS">
      <data key="d0">204406</data>
    </edge>
    <edge source="ZAF" target="MRT">
      <data key="d0">128642</data>
    </edge>
    <edge source="ZAF" target="MUS">
      <data key="d0">2459144</data>
    </edge>
    <edge source="ZAF" target="MOZ">
      <data key="d0">26677655</data>
    </edge>
    <edge source="ZAF" target="OMN">
      <data key="d0">139835</data>
    </edge>
    <edge source="ZAF" target="NAM">
      <data key="d0">59143668</data>
    </edge>
    <edge source="ZAF" target="NLD">
      <data key="d0">1167912</data>
    </edge>
    <edge source="ZAF" target="VNM">
      <data key="d0">526280</data>
    </edge>
    <edge source="ZAF" target="ZWE">
      <data key="d0">13733073</data>
    </edge>
    <edge source="ZAF" target="CHE">
      <data key="d0">95204</data>
    </edge>
    <edge source="ZAF" target="THA">
      <data key="d0">99069</data>
    </edge>
    <edge source="ZAF" target="ARE">
      <data key="d0">1293335</data>
    </edge>
    <edge source="ZAF" target="UGA">
      <data key="d0">84450</data>
    </edge>
    <edge source="ZAF" target="EGY">
      <data key="d0">956324</data>
    </edge>
    <edge source="ZAF" target="GBR">
      <data key="d0">394257</data>
    </edge>
    <edge source="ZAF" target="TZA">
      <data key="d0">249815</data>
    </edge>
    <edge source="SWE" target="ALB">
      <data key="d0">17860</data>
    </edge>
    <edge source="SWE" target="AUS">
      <data key="d0">2501155</data>
    </edge>
    <edge source="SWE" target="AUT">
      <data key="d0">1668666</data>
    </edge>
    <edge source="SWE" target="ARM">
      <data key="d0">31440</data>
    </edge>
    <edge source="SWE" target="BEL">
      <data key="d0">13072722</data>
    </edge>
    <edge source="SWE" target="BGR">
      <data key="d0">160889</data>
    </edge>
    <edge source="SWE" target="CHN">
      <data key="d0">168564</data>
    </edge>
    <edge source="SWE" target="HRV">
      <data key="d0">68784</data>
    </edge>
    <edge source="SWE" target="CZE">
      <data key="d0">3003157</data>
    </edge>
    <edge source="SWE" target="BEN">
      <data key="d0">205318</data>
    </edge>
    <edge source="SWE" target="DNK">
      <data key="d0">54289301</data>
    </edge>
    <edge source="SWE" target="EST">
      <data key="d0">3640217</data>
    </edge>
    <edge source="SWE" target="FIN">
      <data key="d0">50035640</data>
    </edge>
    <edge source="SWE" target="FRA">
      <data key="d0">1999005</data>
    </edge>
    <edge source="SWE" target="GMB">
      <data key="d0">10185</data>
    </edge>
    <edge source="SWE" target="DEU">
      <data key="d0">15301251</data>
    </edge>
    <edge source="SWE" target="GHA">
      <data key="d0">1532723</data>
    </edge>
    <edge source="SWE" target="GRC">
      <data key="d0">1153232</data>
    </edge>
    <edge source="SWE" target="HKG">
      <data key="d0">7060061</data>
    </edge>
    <edge source="SWE" target="HUN">
      <data key="d0">2077088</data>
    </edge>
    <edge source="SWE" target="IRL">
      <data key="d0">18155</data>
    </edge>
    <edge source="SWE" target="ITA">
      <data key="d0">3959633</data>
    </edge>
    <edge source="SWE" target="CIV">
      <data key="d0">233953</data>
    </edge>
    <edge source="SWE" target="JPN">
      <data key="d0">54023</data>
    </edge>
    <edge source="SWE" target="KOR">
      <data key="d0">2602854</data>
    </edge>
    <edge source="SWE" target="LVA">
      <data key="d0">1587779</data>
    </edge>
    <edge source="SWE" target="LTU">
      <data key="d0">742450</data>
    </edge>
    <edge source="SWE" target="MYS">
      <data key="d0">4434180</data>
    </edge>
    <edge source="SWE" target="MDA">
      <data key="d0">11070</data>
    </edge>
    <edge source="SWE" target="NLD">
      <data key="d0">1557668</data>
    </edge>
    <edge source="SWE" target="NZL">
      <data key="d0">10974527</data>
    </edge>
    <edge source="SWE" target="NOR">
      <data key="d0">13532952</data>
    </edge>
    <edge source="SWE" target="POL">
      <data key="d0">31269378</data>
    </edge>
    <edge source="SWE" target="PRT">
      <data key="d0">186129</data>
    </edge>
    <edge source="SWE" target="ROU">
      <data key="d0">713962</data>
    </edge>
    <edge source="SWE" target="RUS">
      <data key="d0">6876146</data>
    </edge>
    <edge source="SWE" target="SGP">
      <data key="d0">1490065</data>
    </edge>
    <edge source="SWE" target="SVK">
      <data key="d0">647245</data>
    </edge>
    <edge source="SWE" target="VNM">
      <data key="d0">126349</data>
    </edge>
    <edge source="SWE" target="ESP">
      <data key="d0">5221354</data>
    </edge>
    <edge source="SWE" target="CHE">
      <data key="d0">450045</data>
    </edge>
    <edge source="SWE" target="THA">
      <data key="d0">253584</data>
    </edge>
    <edge source="SWE" target="MKD">
      <data key="d0">38672</data>
    </edge>
    <edge source="SWE" target="GBR">
      <data key="d0">13934288</data>
    </edge>
    <edge source="SWE" target="USA">
      <data key="d0">109227</data>
    </edge>
    <edge source="CHE" target="ALB">
      <data key="d0">16416</data>
    </edge>
    <edge source="CHE" target="AUT">
      <data key="d0">2494892</data>
    </edge>
    <edge source="CHE" target="BEL">
      <data key="d0">54315</data>
    </edge>
    <edge source="CHE" target="CHN">
      <data key="d0">29037</data>
    </edge>
    <edge source="CHE" target="HRV">
      <data key="d0">2206235</data>
    </edge>
    <edge source="CHE" target="CZE">
      <data key="d0">25985</data>
    </edge>
    <edge source="CHE" target="FRA">
      <data key="d0">36372309</data>
    </edge>
    <edge source="CHE" target="DEU">
      <data key="d0">38604897</data>
    </edge>
    <edge source="CHE" target="HKG">
      <data key="d0">111191</data>
    </edge>
    <edge source="CHE" target="HUN">
      <data key="d0">261178</data>
    </edge>
    <edge source="CHE" target="ITA">
      <data key="d0">562522</data>
    </edge>
    <edge source="CHE" target="CIV">
      <data key="d0">1143858</data>
    </edge>
    <edge source="CHE" target="JPN">
      <data key="d0">37367</data>
    </edge>
    <edge source="CHE" target="MDA">
      <data key="d0">75780</data>
    </edge>
    <edge source="CHE" target="NLD">
      <data key="d0">471155</data>
    </edge>
    <edge source="CHE" target="PHL">
      <data key="d0">48001</data>
    </edge>
    <edge source="CHE" target="POL">
      <data key="d0">445498</data>
    </edge>
    <edge source="CHE" target="ROU">
      <data key="d0">41335</data>
    </edge>
    <edge source="CHE" target="RUS">
      <data key="d0">50520</data>
    </edge>
    <edge source="CHE" target="SRB">
      <data key="d0">423687</data>
    </edge>
    <edge source="CHE" target="SGP">
      <data key="d0">37773</data>
    </edge>
    <edge source="CHE" target="SVN">
      <data key="d0">117789</data>
    </edge>
    <edge source="CHE" target="ESP">
      <data key="d0">82611</data>
    </edge>
    <edge source="CHE" target="TUR">
      <data key="d0">11952</data>
    </edge>
    <edge source="CHE" target="UKR">
      <data key="d0">46380</data>
    </edge>
    <edge source="CHE" target="MKD">
      <data key="d0">270825</data>
    </edge>
    <edge source="CHE" target="GBR">
      <data key="d0">184767</data>
    </edge>
    <edge source="THA" target="AUS">
      <data key="d0">5403563</data>
    </edge>
    <edge source="THA" target="AUT">
      <data key="d0">4395199</data>
    </edge>
    <edge source="THA" target="BEL">
      <data key="d0">11832061</data>
    </edge>
    <edge source="THA" target="BRA">
      <data key="d0">25256</data>
    </edge>
    <edge source="THA" target="KHM">
      <data key="d0">4140363</data>
    </edge>
    <edge source="THA" target="CAN">
      <data key="d0">18339059</data>
    </edge>
    <edge source="THA" target="LKA">
      <data key="d0">346492</data>
    </edge>
    <edge source="THA" target="CHN">
      <data key="d0">2143296</data>
    </edge>
    <edge source="THA" target="DNK">
      <data key="d0">1753827</data>
    </edge>
    <edge source="THA" target="FIN">
      <data key="d0">4243254</data>
    </edge>
    <edge source="THA" target="FRA">
      <data key="d0">26597606</data>
    </edge>
    <edge source="THA" target="DEU">
      <data key="d0">104302179</data>
    </edge>
    <edge source="THA" target="GRC">
      <data key="d0">192398</data>
    </edge>
    <edge source="THA" target="HKG">
      <data key="d0">39740660</data>
    </edge>
    <edge source="THA" target="IDN">
      <data key="d0">558222</data>
    </edge>
    <edge source="THA" target="IRL">
      <data key="d0">22220227</data>
    </edge>
    <edge source="THA" target="ITA">
      <data key="d0">257092</data>
    </edge>
    <edge source="THA" target="JPN">
      <data key="d0">1278512737</data>
    </edge>
    <edge source="THA" target="KOR">
      <data key="d0">48756223</data>
    </edge>
    <edge source="THA" target="MYS">
      <data key="d0">25376451</data>
    </edge>
    <edge source="THA" target="OMN">
      <data key="d0">110454</data>
    </edge>
    <edge source="THA" target="NLD">
      <data key="d0">196887494</data>
    </edge>
    <edge source="THA" target="NZL">
      <data key="d0">3914185</data>
    </edge>
    <edge source="THA" target="NOR">
      <data key="d0">494234</data>
    </edge>
    <edge source="THA" target="PHL">
      <data key="d0">1395121</data>
    </edge>
    <edge source="THA" target="POL">
      <data key="d0">80963</data>
    </edge>
    <edge source="THA" target="ROU">
      <data key="d0">123662</data>
    </edge>
    <edge source="THA" target="RUS">
      <data key="d0">14273136</data>
    </edge>
    <edge source="THA" target="SAU">
      <data key="d0">121836</data>
    </edge>
    <edge source="THA" target="IND">
      <data key="d0">145650</data>
    </edge>
    <edge source="THA" target="SGP">
      <data key="d0">59539203</data>
    </edge>
    <edge source="THA" target="VNM">
      <data key="d0">1024606</data>
    </edge>
    <edge source="THA" target="ZAF">
      <data key="d0">17559966</data>
    </edge>
    <edge source="THA" target="ESP">
      <data key="d0">132587</data>
    </edge>
    <edge source="THA" target="SWE">
      <data key="d0">19506078</data>
    </edge>
    <edge source="THA" target="CHE">
      <data key="d0">1368392</data>
    </edge>
    <edge source="THA" target="ARE">
      <data key="d0">22359037</data>
    </edge>
    <edge source="THA" target="TUR">
      <data key="d0">40236</data>
    </edge>
    <edge source="THA" target="GBR">
      <data key="d0">562037536</data>
    </edge>
    <edge source="THA" target="USA">
      <data key="d0">279947</data>
    </edge>
    <edge source="TGO" target="BEN">
      <data key="d0">19542</data>
    </edge>
    <edge source="TGO" target="GHA">
      <data key="d0">219188</data>
    </edge>
    <edge source="TGO" target="PAK">
      <data key="d0">15633</data>
    </edge>
    <edge source="ARE" target="ALB">
      <data key="d0">77069</data>
    </edge>
    <edge source="ARE" target="AZE">
      <data key="d0">300376</data>
    </edge>
    <edge source="ARE" target="BRA">
      <data key="d0">1012148</data>
    </edge>
    <edge source="ARE" target="CAN">
      <data key="d0">50936</data>
    </edge>
    <edge source="ARE" target="BEN">
      <data key="d0">980067</data>
    </edge>
    <edge source="ARE" target="ETH">
      <data key="d0">764857</data>
    </edge>
    <edge source="ARE" target="GEO">
      <data key="d0">226044</data>
    </edge>
    <edge source="ARE" target="GHA">
      <data key="d0">490542</data>
    </edge>
    <edge source="ARE" target="GRC">
      <data key="d0">10390</data>
    </edge>
    <edge source="ARE" target="CIV">
      <data key="d0">239444</data>
    </edge>
    <edge source="ARE" target="KAZ">
      <data key="d0">89143</data>
    </edge>
    <edge source="ARE" target="JOR">
      <data key="d0">1176674</data>
    </edge>
    <edge source="ARE" target="LBN">
      <data key="d0">325767</data>
    </edge>
    <edge source="ARE" target="MUS">
      <data key="d0">39660</data>
    </edge>
    <edge source="ARE" target="OMN">
      <data key="d0">29322073</data>
    </edge>
    <edge source="ARE" target="NZL">
      <data key="d0">324006</data>
    </edge>
    <edge source="ARE" target="PAK">
      <data key="d0">1754752</data>
    </edge>
    <edge source="ARE" target="RUS">
      <data key="d0">14509</data>
    </edge>
    <edge source="ARE" target="SAU">
      <data key="d0">1848091</data>
    </edge>
    <edge source="ARE" target="SEN">
      <data key="d0">86791</data>
    </edge>
    <edge source="ARE" target="IND">
      <data key="d0">141579</data>
    </edge>
    <edge source="ARE" target="VNM">
      <data key="d0">712889</data>
    </edge>
    <edge source="ARE" target="ZAF">
      <data key="d0">1257197</data>
    </edge>
    <edge source="ARE" target="THA">
      <data key="d0">563126</data>
    </edge>
    <edge source="ARE" target="UGA">
      <data key="d0">138918</data>
    </edge>
    <edge source="ARE" target="EGY">
      <data key="d0">1486156</data>
    </edge>
    <edge source="ARE" target="TZA">
      <data key="d0">1251799</data>
    </edge>
    <edge source="ARE" target="USA">
      <data key="d0">2025974</data>
    </edge>
    <edge source="TUR" target="AZE">
      <data key="d0">15250997</data>
    </edge>
    <edge source="TUR" target="CHN">
      <data key="d0">89508</data>
    </edge>
    <edge source="TUR" target="CZE">
      <data key="d0">310701</data>
    </edge>
    <edge source="TUR" target="BEN">
      <data key="d0">1259419</data>
    </edge>
    <edge source="TUR" target="FRA">
      <data key="d0">2891107</data>
    </edge>
    <edge source="TUR" target="GEO">
      <data key="d0">5635803</data>
    </edge>
    <edge source="TUR" target="DEU">
      <data key="d0">16371</data>
    </edge>
    <edge source="TUR" target="GHA">
      <data key="d0">1330300</data>
    </edge>
    <edge source="TUR" target="HKG">
      <data key="d0">17886564</data>
    </edge>
    <edge source="TUR" target="ITA">
      <data key="d0">1682084</data>
    </edge>
    <edge source="TUR" target="CIV">
      <data key="d0">32500</data>
    </edge>
    <edge source="TUR" target="JOR">
      <data key="d0">512037</data>
    </edge>
    <edge source="TUR" target="KGZ">
      <data key="d0">309479</data>
    </edge>
    <edge source="TUR" target="LBN">
      <data key="d0">224844</data>
    </edge>
    <edge source="TUR" target="LTU">
      <data key="d0">316579</data>
    </edge>
    <edge source="TUR" target="MUS">
      <data key="d0">314896</data>
    </edge>
    <edge source="TUR" target="MOZ">
      <data key="d0">82791</data>
    </edge>
    <edge source="TUR" target="OMN">
      <data key="d0">929732</data>
    </edge>
    <edge source="TUR" target="NAM">
      <data key="d0">70719</data>
    </edge>
    <edge source="TUR" target="NER">
      <data key="d0">32575</data>
    </edge>
    <edge source="TUR" target="ROU">
      <data key="d0">161224</data>
    </edge>
    <edge source="TUR" target="RUS">
      <data key="d0">729337</data>
    </edge>
    <edge source="TUR" target="SAU">
      <data key="d0">2898884</data>
    </edge>
    <edge source="TUR" target="SRB">
      <data key="d0">888210</data>
    </edge>
    <edge source="TUR" target="SGP">
      <data key="d0">228497</data>
    </edge>
    <edge source="TUR" target="VNM">
      <data key="d0">7943670</data>
    </edge>
    <edge source="TUR" target="CHE">
      <data key="d0">166843</data>
    </edge>
    <edge source="TUR" target="THA">
      <data key="d0">1055534</data>
    </edge>
    <edge source="TUR" target="TGO">
      <data key="d0">824000</data>
    </edge>
    <edge source="TUR" target="ARE">
      <data key="d0">3707127</data>
    </edge>
    <edge source="TUR" target="TUN">
      <data key="d0">2033935</data>
    </edge>
    <edge source="TUR" target="UGA">
      <data key="d0">45424</data>
    </edge>
    <edge source="TUR" target="EGY">
      <data key="d0">309179</data>
    </edge>
    <edge source="UGA" target="TUR">
      <data key="d0">31466</data>
    </edge>
    <edge source="EGY" target="GMB">
      <data key="d0">15675</data>
    </edge>
    <edge source="EGY" target="DEU">
      <data key="d0">25879</data>
    </edge>
    <edge source="EGY" target="HKG">
      <data key="d0">32721</data>
    </edge>
    <edge source="EGY" target="CIV">
      <data key="d0">33752</data>
    </edge>
    <edge source="EGY" target="JOR">
      <data key="d0">30471</data>
    </edge>
    <edge source="EGY" target="MYS">
      <data key="d0">10864</data>
    </edge>
    <edge source="EGY" target="MUS">
      <data key="d0">29995</data>
    </edge>
    <edge source="EGY" target="OMN">
      <data key="d0">52174</data>
    </edge>
    <edge source="EGY" target="VNM">
      <data key="d0">250896</data>
    </edge>
    <edge source="EGY" target="ARE">
      <data key="d0">764174</data>
    </edge>
    <edge source="GBR" target="AUS">
      <data key="d0">283473</data>
    </edge>
    <edge source="GBR" target="AUT">
      <data key="d0">9017278</data>
    </edge>
    <edge source="GBR" target="ARM">
      <data key="d0">69226</data>
    </edge>
    <edge source="GBR" target="BEL">
      <data key="d0">107971618</data>
    </edge>
    <edge source="GBR" target="BRA">
      <data key="d0">100709</data>
    </edge>
    <edge source="GBR" target="BGR">
      <data key="d0">762826</data>
    </edge>
    <edge source="GBR" target="BLR">
      <data key="d0">268327</data>
    </edge>
    <edge source="GBR" target="CMR">
      <data key="d0">83489</data>
    </edge>
    <edge source="GBR" target="CAN">
      <data key="d0">520942</data>
    </edge>
    <edge source="GBR" target="CHN">
      <data key="d0">23123338</data>
    </edge>
    <edge source="GBR" target="CZE">
      <data key="d0">3647871</data>
    </edge>
    <edge source="GBR" target="BEN">
      <data key="d0">9732567</data>
    </edge>
    <edge source="GBR" target="DNK">
      <data key="d0">59409664</data>
    </edge>
    <edge source="GBR" target="ETH">
      <data key="d0">208751</data>
    </edge>
    <edge source="GBR" target="EST">
      <data key="d0">4876559</data>
    </edge>
    <edge source="GBR" target="FIN">
      <data key="d0">1206527</data>
    </edge>
    <edge source="GBR" target="FRA">
      <data key="d0">494411632</data>
    </edge>
    <edge source="GBR" target="GEO">
      <data key="d0">154844</data>
    </edge>
    <edge source="GBR" target="GMB">
      <data key="d0">28245</data>
    </edge>
    <edge source="GBR" target="DEU">
      <data key="d0">209717356</data>
    </edge>
    <edge source="GBR" target="GHA">
      <data key="d0">10777479</data>
    </edge>
    <edge source="GBR" target="GRC">
      <data key="d0">3405904</data>
    </edge>
    <edge source="GBR" target="HKG">
      <data key="d0">98326198</data>
    </edge>
    <edge source="GBR" target="HUN">
      <data key="d0">7191493</data>
    </edge>
    <edge source="GBR" target="IRL">
      <data key="d0">694188249</data>
    </edge>
    <edge source="GBR" target="ISR">
      <data key="d0">206987</data>
    </edge>
    <edge source="GBR" target="ITA">
      <data key="d0">102793981</data>
    </edge>
    <edge source="GBR" target="CIV">
      <data key="d0">871441</data>
    </edge>
    <edge source="GBR" target="JPN">
      <data key="d0">2309526</data>
    </edge>
    <edge source="GBR" target="JOR">
      <data key="d0">184704</data>
    </edge>
    <edge source="GBR" target="KOR">
      <data key="d0">2932385</data>
    </edge>
    <edge source="GBR" target="LBN">
      <data key="d0">134743</data>
    </edge>
    <edge source="GBR" target="LVA">
      <data key="d0">3948190</data>
    </edge>
    <edge source="GBR" target="LTU">
      <data key="d0">822980</data>
    </edge>
    <edge source="GBR" target="MYS">
      <data key="d0">580054</data>
    </edge>
    <edge source="GBR" target="MUS">
      <data key="d0">52650</data>
    </edge>
    <edge source="GBR" target="MOZ">
      <data key="d0">167076</data>
    </edge>
    <edge source="GBR" target="OMN">
      <data key="d0">324233</data>
    </edge>
    <edge source="GBR" target="NAM">
      <data key="d0">330302</data>
    </edge>
    <edge source="GBR" target="NLD">
      <data key="d0">320718089</data>
    </edge>
    <edge source="GBR" target="NZL">
      <data key="d0">143155</data>
    </edge>
    <edge source="GBR" target="NOR">
      <data key="d0">13816242</data>
    </edge>
    <edge source="GBR" target="PHL">
      <data key="d0">3202885</data>
    </edge>
    <edge source="GBR" target="POL">
      <data key="d0">24516107</data>
    </edge>
    <edge source="GBR" target="PRT">
      <data key="d0">14874939</data>
    </edge>
    <edge source="GBR" target="ROU">
      <data key="d0">751804</data>
    </edge>
    <edge source="GBR" target="RUS">
      <data key="d0">4619955</data>
    </edge>
    <edge source="GBR" target="SAU">
      <data key="d0">206052</data>
    </edge>
    <edge source="GBR" target="SEN">
      <data key="d0">75473</data>
    </edge>
    <edge source="GBR" target="IND">
      <data key="d0">29142</data>
    </edge>
    <edge source="GBR" target="SGP">
      <data key="d0">1865594</data>
    </edge>
    <edge source="GBR" target="SVK">
      <data key="d0">274243</data>
    </edge>
    <edge source="GBR" target="VNM">
      <data key="d0">5158010</data>
    </edge>
    <edge source="GBR" target="ZAF">
      <data key="d0">46378611</data>
    </edge>
    <edge source="GBR" target="ZWE">
      <data key="d0">175547</data>
    </edge>
    <edge source="GBR" target="ESP">
      <data key="d0">62543103</data>
    </edge>
    <edge source="GBR" target="SWE">
      <data key="d0">15535816</data>
    </edge>
    <edge source="GBR" target="CHE">
      <data key="d0">24875264</data>
    </edge>
    <edge source="GBR" target="THA">
      <data key="d0">793626</data>
    </edge>
    <edge source="GBR" target="TGO">
      <data key="d0">801466</data>
    </edge>
    <edge source="GBR" target="ARE">
      <data key="d0">1099485</data>
    </edge>
    <edge source="GBR" target="TUR">
      <data key="d0">216549</data>
    </edge>
    <edge source="GBR" target="UKR">
      <data key="d0">7794110</data>
    </edge>
    <edge source="GBR" target="MKD">
      <data key="d0">21495</data>
    </edge>
    <edge source="GBR" target="USA">
      <data key="d0">18056777</data>
    </edge>
    <edge source="GBR" target="URY">
      <data key="d0">162636</data>
    </edge>
    <edge source="USA" target="ALB">
      <data key="d0">27904803</data>
    </edge>
    <edge source="USA" target="AZE">
      <data key="d0">35764767</data>
    </edge>
    <edge source="USA" target="ARG">
      <data key="d0">146412</data>
    </edge>
    <edge source="USA" target="AUS">
      <data key="d0">204035604</data>
    </edge>
    <edge source="USA" target="AUT">
      <data key="d0">535728</data>
    </edge>
    <edge source="USA" target="ARM">
      <data key="d0">8535742</data>
    </edge>
    <edge source="USA" target="BEL">
      <data key="d0">6444935</data>
    </edge>
    <edge source="USA" target="BOL">
      <data key="d0">86466</data>
    </edge>
    <edge source="USA" target="BRA">
      <data key="d0">1521421</data>
    </edge>
    <edge source="USA" target="BLR">
      <data key="d0">1408456</data>
    </edge>
    <edge source="USA" target="KHM">
      <data key="d0">1751192</data>
    </edge>
    <edge source="USA" target="CMR">
      <data key="d0">21100</data>
    </edge>
    <edge source="USA" target="CAN">
      <data key="d0">2796474187</data>
    </edge>
    <edge source="USA" target="LKA">
      <data key="d0">313097</data>
    </edge>
    <edge source="USA" target="CHL">
      <data key="d0">138626646</data>
    </edge>
    <edge source="USA" target="CHN">
      <data key="d0">1065604332</data>
    </edge>
    <edge source="USA" target="COL">
      <data key="d0">89832129</data>
    </edge>
    <edge source="USA" target="CRI">
      <data key="d0">24642298</data>
    </edge>
    <edge source="USA" target="HRV">
      <data key="d0">106546</data>
    </edge>
    <edge source="USA" target="BEN">
      <data key="d0">6764673</data>
    </edge>
    <edge source="USA" target="DNK">
      <data key="d0">507677</data>
    </edge>
    <edge source="USA" target="ECU">
      <data key="d0">9571651</data>
    </edge>
    <edge source="USA" target="SLV">
      <data key="d0">19934324</data>
    </edge>
    <edge source="USA" target="FIN">
      <data key="d0">30850</data>
    </edge>
    <edge source="USA" target="FRA">
      <data key="d0">1854065</data>
    </edge>
    <edge source="USA" target="GEO">
      <data key="d0">94297453</data>
    </edge>
    <edge source="USA" target="GMB">
      <data key="d0">7599224</data>
    </edge>
    <edge source="USA" target="DEU">
      <data key="d0">45854273</data>
    </edge>
    <edge source="USA" target="GHA">
      <data key="d0">62917391</data>
    </edge>
    <edge source="USA" target="GRC">
      <data key="d0">2320360</data>
    </edge>
    <edge source="USA" target="GTM">
      <data key="d0">140748953</data>
    </edge>
    <edge source="USA" target="HND">
      <data key="d0">64410333</data>
    </edge>
    <edge source="USA" target="HKG">
      <data key="d0">977092005</data>
    </edge>
    <edge source="USA" target="IDN">
      <data key="d0">14724792</data>
    </edge>
    <edge source="USA" target="IRL">
      <data key="d0">117616</data>
    </edge>
    <edge source="USA" target="ISR">
      <data key="d0">1863182</data>
    </edge>
    <edge source="USA" target="ITA">
      <data key="d0">62494402</data>
    </edge>
    <edge source="USA" target="CIV">
      <data key="d0">5610510</data>
    </edge>
    <edge source="USA" target="JAM">
      <data key="d0">49426183</data>
    </edge>
    <edge source="USA" target="JPN">
      <data key="d0">3173691118</data>
    </edge>
    <edge source="USA" target="KAZ">
      <data key="d0">112110866</data>
    </edge>
    <edge source="USA" target="JOR">
      <data key="d0">36031794</data>
    </edge>
    <edge source="USA" target="KOR">
      <data key="d0">1101590949</data>
    </edge>
    <edge source="USA" target="KGZ">
      <data key="d0">23330949</data>
    </edge>
    <edge source="USA" target="LBN">
      <data key="d0">3700456</data>
    </edge>
    <edge source="USA" target="LVA">
      <data key="d0">12448311</data>
    </edge>
    <edge source="USA" target="LTU">
      <data key="d0">97576219</data>
    </edge>
    <edge source="USA" target="MWI">
      <data key="d0">56933</data>
    </edge>
    <edge source="USA" target="MYS">
      <data key="d0">10524232</data>
    </edge>
    <edge source="USA" target="MRT">
      <data key="d0">10214333</data>
    </edge>
    <edge source="USA" target="MUS">
      <data key="d0">430470</data>
    </edge>
    <edge source="USA" target="MEX">
      <data key="d0">2942146094</data>
    </edge>
    <edge source="USA" target="MDA">
      <data key="d0">19439450</data>
    </edge>
    <edge source="USA" target="MOZ">
      <data key="d0">2793992</data>
    </edge>
    <edge source="USA" target="OMN">
      <data key="d0">15137933</data>
    </edge>
    <edge source="USA" target="NAM">
      <data key="d0">5130901</data>
    </edge>
    <edge source="USA" target="NLD">
      <data key="d0">150590341</data>
    </edge>
    <edge source="USA" target="NZL">
      <data key="d0">26177685</data>
    </edge>
    <edge source="USA" target="NIC">
      <data key="d0">10516203</data>
    </edge>
    <edge source="USA" target="NER">
      <data key="d0">144973</data>
    </edge>
    <edge source="USA" target="NOR">
      <data key="d0">129989</data>
    </edge>
    <edge source="USA" target="PAK">
      <data key="d0">13218150</data>
    </edge>
    <edge source="USA" target="PAN">
      <data key="d0">48523436</data>
    </edge>
    <edge source="USA" target="PRY">
      <data key="d0">47530</data>
    </edge>
    <edge source="USA" target="PER">
      <data key="d0">40951308</data>
    </edge>
    <edge source="USA" target="PHL">
      <data key="d0">219280136</data>
    </edge>
    <edge source="USA" target="PRT">
      <data key="d0">250269</data>
    </edge>
    <edge source="USA" target="ROU">
      <data key="d0">76312</data>
    </edge>
    <edge source="USA" target="RUS">
      <data key="d0">866615895</data>
    </edge>
    <edge source="USA" target="SAU">
      <data key="d0">35483417</data>
    </edge>
    <edge source="USA" target="SEN">
      <data key="d0">292457</data>
    </edge>
    <edge source="USA" target="SRB">
      <data key="d0">8757278</data>
    </edge>
    <edge source="USA" target="IND">
      <data key="d0">102886</data>
    </edge>
    <edge source="USA" target="SGP">
      <data key="d0">97371681</data>
    </edge>
    <edge source="USA" target="VNM">
      <data key="d0">227547244</data>
    </edge>
    <edge source="USA" target="SVN">
      <data key="d0">21457</data>
    </edge>
    <edge source="USA" target="ZAF">
      <data key="d0">31369153</data>
    </edge>
    <edge source="USA" target="ZWE">
      <data key="d0">1261962</data>
    </edge>
    <edge source="USA" target="ESP">
      <data key="d0">6448371</data>
    </edge>
    <edge source="USA" target="SWE">
      <data key="d0">272291</data>
    </edge>
    <edge source="USA" target="CHE">
      <data key="d0">18707233</data>
    </edge>
    <edge source="USA" target="THA">
      <data key="d0">3935141</data>
    </edge>
    <edge source="USA" target="TGO">
      <data key="d0">219387</data>
    </edge>
    <edge source="USA" target="ARE">
      <data key="d0">152526678</data>
    </edge>
    <edge source="USA" target="TUN">
      <data key="d0">48887</data>
    </edge>
    <edge source="USA" target="TUR">
      <data key="d0">66830361</data>
    </edge>
    <edge source="USA" target="UKR">
      <data key="d0">50978650</data>
    </edge>
    <edge source="USA" target="MKD">
      <data key="d0">1021947</data>
    </edge>
    <edge source="USA" target="EGY">
      <data key="d0">215555504</data>
    </edge>
    <edge source="USA" target="GBR">
      <data key="d0">5901319</data>
    </edge>
    <edge source="USA" target="TZA">
      <data key="d0">645222</data>
    </edge>
    <edge source="USA" target="BFA">
      <data key="d0">29332</data>
    </edge>
    <edge source="USA" target="URY">
      <data key="d0">5506196</data>
    </edge>
    <edge source="URY" target="ALB">
      <data key="d0">570474</data>
    </edge>
    <edge source="URY" target="DZA">
      <data key="d0">1706554</data>
    </edge>
    <edge source="URY" target="ARG">
      <data key="d0">1297750</data>
    </edge>
    <edge source="URY" target="BEL">
      <data key="d0">4939439</data>
    </edge>
    <edge source="URY" target="BRA">
      <data key="d0">114606427</data>
    </edge>
    <edge source="URY" target="CAN">
      <data key="d0">54611445</data>
    </edge>
    <edge source="URY" target="CHL">
      <data key="d0">113023087</data>
    </edge>
    <edge source="URY" target="CHN">
      <data key="d0">95697413</data>
    </edge>
    <edge source="URY" target="COL">
      <data key="d0">593043</data>
    </edge>
    <edge source="URY" target="CRI">
      <data key="d0">20842</data>
    </edge>
    <edge source="URY" target="HRV">
      <data key="d0">2871010</data>
    </edge>
    <edge source="URY" target="CZE">
      <data key="d0">598383</data>
    </edge>
    <edge source="URY" target="DNK">
      <data key="d0">2465377</data>
    </edge>
    <edge source="URY" target="ECU">
      <data key="d0">519610</data>
    </edge>
    <edge source="URY" target="EST">
      <data key="d0">245331</data>
    </edge>
    <edge source="URY" target="FIN">
      <data key="d0">2373976</data>
    </edge>
    <edge source="URY" target="FRA">
      <data key="d0">10508038</data>
    </edge>
    <edge source="URY" target="GEO">
      <data key="d0">129725</data>
    </edge>
    <edge source="URY" target="DEU">
      <data key="d0">90278956</data>
    </edge>
    <edge source="URY" target="HKG">
      <data key="d0">18338552</data>
    </edge>
    <edge source="URY" target="IRL">
      <data key="d0">1304469</data>
    </edge>
    <edge source="URY" target="ISR">
      <data key="d0">164339900</data>
    </edge>
    <edge source="URY" target="ITA">
      <data key="d0">62695134</data>
    </edge>
    <edge source="URY" target="CIV">
      <data key="d0">80838</data>
    </edge>
    <edge source="URY" target="JPN">
      <data key="d0">45892</data>
    </edge>
    <edge source="URY" target="KAZ">
      <data key="d0">9448556</data>
    </edge>
    <edge source="URY" target="JOR">
      <data key="d0">4307123</data>
    </edge>
    <edge source="URY" target="KOR">
      <data key="d0">68752</data>
    </edge>
    <edge source="URY" target="LBN">
      <data key="d0">52780</data>
    </edge>
    <edge source="URY" target="LTU">
      <data key="d0">182560</data>
    </edge>
    <edge source="URY" target="MYS">
      <data key="d0">43944</data>
    </edge>
    <edge source="URY" target="MRT">
      <data key="d0">113400</data>
    </edge>
    <edge source="URY" target="MEX">
      <data key="d0">248791</data>
    </edge>
    <edge source="URY" target="MOZ">
      <data key="d0">315945</data>
    </edge>
    <edge source="URY" target="OMN">
      <data key="d0">2761870</data>
    </edge>
    <edge source="URY" target="NAM">
      <data key="d0">508539</data>
    </edge>
    <edge source="URY" target="NLD">
      <data key="d0">90743055</data>
    </edge>
    <edge source="URY" target="NOR">
      <data key="d0">14213178</data>
    </edge>
    <edge source="URY" target="PRY">
      <data key="d0">16108</data>
    </edge>
    <edge source="URY" target="PER">
      <data key="d0">2438907</data>
    </edge>
    <edge source="URY" target="POL">
      <data key="d0">16710</data>
    </edge>
    <edge source="URY" target="PRT">
      <data key="d0">7011077</data>
    </edge>
    <edge source="URY" target="RUS">
      <data key="d0">293642893</data>
    </edge>
    <edge source="URY" target="SAU">
      <data key="d0">156937</data>
    </edge>
    <edge source="URY" target="SEN">
      <data key="d0">22479</data>
    </edge>
    <edge source="URY" target="SRB">
      <data key="d0">189793</data>
    </edge>
    <edge source="URY" target="SGP">
      <data key="d0">8509249</data>
    </edge>
    <edge source="URY" target="VNM">
      <data key="d0">372522</data>
    </edge>
    <edge source="URY" target="ZAF">
      <data key="d0">1079763</data>
    </edge>
    <edge source="URY" target="ESP">
      <data key="d0">57629706</data>
    </edge>
    <edge source="URY" target="SWE">
      <data key="d0">23922398</data>
    </edge>
    <edge source="URY" target="CHE">
      <data key="d0">27986700</data>
    </edge>
    <edge source="URY" target="THA">
      <data key="d0">20541</data>
    </edge>
    <edge source="URY" target="ARE">
      <data key="d0">1682116</data>
    </edge>
    <edge source="URY" target="TUN">
      <data key="d0">510462</data>
    </edge>
    <edge source="URY" target="TUR">
      <data key="d0">227867</data>
    </edge>
    <edge source="URY" target="GBR">
      <data key="d0">58342152</data>
    </edge>
    <edge source="URY" target="USA">
      <data key="d0">158836465</data>
    </edge>
    <edge source="AUS" target="DZA">
      <data key="d0">619871</data>
    </edge>
    <edge source="AUS" target="AZE">
      <data key="d0">37053</data>
    </edge>
    <edge source="AUS" target="AUT">
      <data key="d0">180700</data>
    </edge>
    <edge source="AUS" target="ARM">
      <data key="d0">116014</data>
    </edge>
    <edge source="AUS" target="BEL">
      <data key="d0">18390138</data>
    </edge>
    <edge source="AUS" target="BOL">
      <data key="d0">46570</data>
    </edge>
    <edge source="AUS" target="BRA">
      <data key="d0">21286815</data>
    </edge>
    <edge source="AUS" target="BGR">
      <data key="d0">48063</data>
    </edge>
    <edge source="AUS" target="KHM">
      <data key="d0">919594</data>
    </edge>
    <edge source="AUS" target="CAN">
      <data key="d0">125575551</data>
    </edge>
    <edge source="AUS" target="LKA">
      <data key="d0">5219172</data>
    </edge>
    <edge source="AUS" target="CHL">
      <data key="d0">100833604</data>
    </edge>
    <edge source="AUS" target="CHN">
      <data key="d0">410778935</data>
    </edge>
    <edge source="AUS" target="HRV">
      <data key="d0">216326</data>
    </edge>
    <edge source="AUS" target="BEN">
      <data key="d0">1014614</data>
    </edge>
    <edge source="AUS" target="DNK">
      <data key="d0">17080009</data>
    </edge>
    <edge source="AUS" target="FRA">
      <data key="d0">10235596</data>
    </edge>
    <edge source="AUS" target="DEU">
      <data key="d0">19751735</data>
    </edge>
    <edge source="AUS" target="GHA">
      <data key="d0">2466843</data>
    </edge>
    <edge source="AUS" target="GRC">
      <data key="d0">74989</data>
    </edge>
    <edge source="AUS" target="HKG">
      <data key="d0">179964745</data>
    </edge>
    <edge source="AUS" target="IDN">
      <data key="d0">143457470</data>
    </edge>
    <edge source="AUS" target="IRL">
      <data key="d0">1794455</data>
    </edge>
    <edge source="AUS" target="ISR">
      <data key="d0">9344242</data>
    </edge>
    <edge source="AUS" target="ITA">
      <data key="d0">25701092</data>
    </edge>
    <edge source="AUS" target="CIV">
      <data key="d0">1099225</data>
    </edge>
    <edge source="AUS" target="JAM">
      <data key="d0">8344615</data>
    </edge>
    <edge source="AUS" target="JPN">
      <data key="d0">1837915194</data>
    </edge>
    <edge source="AUS" target="KAZ">
      <data key="d0">14305639</data>
    </edge>
    <edge source="AUS" target="JOR">
      <data key="d0">92742540</data>
    </edge>
    <edge source="AUS" target="KOR">
      <data key="d0">759873277</data>
    </edge>
    <edge source="AUS" target="KGZ">
      <data key="d0">94814</data>
    </edge>
    <edge source="AUS" target="LBN">
      <data key="d0">10216944</data>
    </edge>
    <edge source="AUS" target="LTU">
      <data key="d0">577194</data>
    </edge>
    <edge source="AUS" target="MYS">
      <data key="d0">135490232</data>
    </edge>
    <edge source="AUS" target="MRT">
      <data key="d0">23353</data>
    </edge>
    <edge source="AUS" target="MUS">
      <data key="d0">19507688</data>
    </edge>
    <edge source="AUS" target="MEX">
      <data key="d0">8650487</data>
    </edge>
    <edge source="AUS" target="MAR">
      <data key="d0">10246053</data>
    </edge>
    <edge source="AUS" target="OMN">
      <data key="d0">15000303</data>
    </edge>
    <edge source="AUS" target="NLD">
      <data key="d0">38343766</data>
    </edge>
    <edge source="AUS" target="NZL">
      <data key="d0">57532848</data>
    </edge>
    <edge source="AUS" target="NOR">
      <data key="d0">209154</data>
    </edge>
    <edge source="AUS" target="PAK">
      <data key="d0">212602</data>
    </edge>
    <edge source="AUS" target="PHL">
      <data key="d0">105073740</data>
    </edge>
    <edge source="AUS" target="PRT">
      <data key="d0">93140</data>
    </edge>
    <edge source="AUS" target="RUS">
      <data key="d0">202120509</data>
    </edge>
    <edge source="AUS" target="SAU">
      <data key="d0">111876885</data>
    </edge>
    <edge source="AUS" target="SEN">
      <data key="d0">551843</data>
    </edge>
    <edge source="AUS" target="SRB">
      <data key="d0">98918</data>
    </edge>
    <edge source="AUS" target="IND">
      <data key="d0">83489</data>
    </edge>
    <edge source="AUS" target="SGP">
      <data key="d0">186158414</data>
    </edge>
    <edge source="AUS" target="VNM">
      <data key="d0">22221529</data>
    </edge>
    <edge source="AUS" target="ZAF">
      <data key="d0">49961899</data>
    </edge>
    <edge source="AUS" target="ESP">
      <data key="d0">684971</data>
    </edge>
    <edge source="AUS" target="SWE">
      <data key="d0">16205</data>
    </edge>
    <edge source="AUS" target="CHE">
      <data key="d0">58488230</data>
    </edge>
    <edge source="AUS" target="THA">
      <data key="d0">48016917</data>
    </edge>
    <edge source="AUS" target="TGO">
      <data key="d0">28816</data>
    </edge>
    <edge source="AUS" target="ARE">
      <data key="d0">195444484</data>
    </edge>
    <edge source="AUS" target="TUN">
      <data key="d0">2099312</data>
    </edge>
    <edge source="AUS" target="TUR">
      <data key="d0">180024</data>
    </edge>
    <edge source="AUS" target="UGA">
      <data key="d0">155337</data>
    </edge>
    <edge source="AUS" target="UKR">
      <data key="d0">2707762</data>
    </edge>
    <edge source="AUS" target="EGY">
      <data key="d0">35506080</data>
    </edge>
    <edge source="AUS" target="GBR">
      <data key="d0">146530033</data>
    </edge>
    <edge source="AUS" target="USA">
      <data key="d0">1481233300</data>
    </edge>
    <edge source="KHM" target="JPN">
      <data key="d0">12503</data>
    </edge>
    <edge source="KHM" target="VNM">
      <data key="d0">61379</data>
    </edge>
    <edge source="KHM" target="THA">
      <data key="d0">52044</data>
    </edge>
    <edge source="LKA" target="AUS">
      <data key="d0">44422</data>
    </edge>
    <edge source="LKA" target="DEU">
      <data key="d0">697392</data>
    </edge>
    <edge source="LKA" target="HKG">
      <data key="d0">157837</data>
    </edge>
    <edge source="LKA" target="MUS">
      <data key="d0">143171</data>
    </edge>
    <edge source="LKA" target="OMN">
      <data key="d0">73497</data>
    </edge>
    <edge source="LKA" target="IND">
      <data key="d0">573818</data>
    </edge>
    <edge source="LKA" target="VNM">
      <data key="d0">437095</data>
    </edge>
    <edge source="HRV" target="AUS">
      <data key="d0">1873970</data>
    </edge>
    <edge source="HRV" target="AUT">
      <data key="d0">10308216</data>
    </edge>
    <edge source="HRV" target="BGR">
      <data key="d0">70463</data>
    </edge>
    <edge source="HRV" target="CAN">
      <data key="d0">249750</data>
    </edge>
    <edge source="HRV" target="DNK">
      <data key="d0">41072</data>
    </edge>
    <edge source="HRV" target="FRA">
      <data key="d0">63268</data>
    </edge>
    <edge source="HRV" target="DEU">
      <data key="d0">1983628</data>
    </edge>
    <edge source="HRV" target="GHA">
      <data key="d0">37362</data>
    </edge>
    <edge source="HRV" target="GRC">
      <data key="d0">46201</data>
    </edge>
    <edge source="HRV" target="HKG">
      <data key="d0">510807</data>
    </edge>
    <edge source="HRV" target="HUN">
      <data key="d0">130704</data>
    </edge>
    <edge source="HRV" target="ISR">
      <data key="d0">24800</data>
    </edge>
    <edge source="HRV" target="ITA">
      <data key="d0">8077292</data>
    </edge>
    <edge source="HRV" target="NLD">
      <data key="d0">41410</data>
    </edge>
    <edge source="HRV" target="RUS">
      <data key="d0">160153</data>
    </edge>
    <edge source="HRV" target="SRB">
      <data key="d0">4963893</data>
    </edge>
    <edge source="HRV" target="VNM">
      <data key="d0">63323</data>
    </edge>
    <edge source="HRV" target="SVN">
      <data key="d0">6989357</data>
    </edge>
    <edge source="HRV" target="SWE">
      <data key="d0">1103839</data>
    </edge>
    <edge source="HRV" target="CHE">
      <data key="d0">1364579</data>
    </edge>
    <edge source="HRV" target="MKD">
      <data key="d0">4809047</data>
    </edge>
    <edge source="HRV" target="GBR">
      <data key="d0">5259907</data>
    </edge>
    <edge source="HRV" target="USA">
      <data key="d0">997181</data>
    </edge>
    <edge source="IDN" target="AUS">
      <data key="d0">152782</data>
    </edge>
    <edge source="IDN" target="BEL">
      <data key="d0">13106810</data>
    </edge>
    <edge source="IDN" target="CAN">
      <data key="d0">644218</data>
    </edge>
    <edge source="IDN" target="CHN">
      <data key="d0">780930</data>
    </edge>
    <edge source="IDN" target="FRA">
      <data key="d0">4666204</data>
    </edge>
    <edge source="IDN" target="DEU">
      <data key="d0">32087</data>
    </edge>
    <edge source="IDN" target="HKG">
      <data key="d0">859454</data>
    </edge>
    <edge source="IDN" target="JPN">
      <data key="d0">1726986</data>
    </edge>
    <edge source="IDN" target="KOR">
      <data key="d0">112410</data>
    </edge>
    <edge source="IDN" target="MYS">
      <data key="d0">262232</data>
    </edge>
    <edge source="IDN" target="NLD">
      <data key="d0">413846</data>
    </edge>
    <edge source="IDN" target="SGP">
      <data key="d0">327696</data>
    </edge>
    <edge source="IDN" target="VNM">
      <data key="d0">68080</data>
    </edge>
    <edge source="IDN" target="ZAF">
      <data key="d0">78827</data>
    </edge>
    <edge source="IDN" target="THA">
      <data key="d0">20132</data>
    </edge>
    <edge source="IDN" target="USA">
      <data key="d0">308597</data>
    </edge>
    <edge source="JAM" target="CAN">
      <data key="d0">53792</data>
    </edge>
    <edge source="JAM" target="USA">
      <data key="d0">42343</data>
    </edge>
    <edge source="KGZ" target="CHN">
      <data key="d0">58965</data>
    </edge>
    <edge source="KGZ" target="KOR">
      <data key="d0">50090</data>
    </edge>
    <edge source="KGZ" target="PAK">
      <data key="d0">12064</data>
    </edge>
    <edge source="KGZ" target="RUS">
      <data key="d0">1184942</data>
    </edge>
    <edge source="KGZ" target="ARE">
      <data key="d0">4329716</data>
    </edge>
    <edge source="KGZ" target="TUR">
      <data key="d0">69204</data>
    </edge>
    <edge source="KGZ" target="UKR">
      <data key="d0">30783</data>
    </edge>
    <edge source="MUS" target="FRA">
      <data key="d0">132272</data>
    </edge>
    <edge source="MUS" target="VNM">
      <data key="d0">20003</data>
    </edge>
    <edge source="NZL" target="ALB">
      <data key="d0">271351</data>
    </edge>
    <edge source="NZL" target="DZA">
      <data key="d0">10598612</data>
    </edge>
    <edge source="NZL" target="ARG">
      <data key="d0">562108</data>
    </edge>
    <edge source="NZL" target="AUS">
      <data key="d0">91298309</data>
    </edge>
    <edge source="NZL" target="AUT">
      <data key="d0">3354936</data>
    </edge>
    <edge source="NZL" target="BEL">
      <data key="d0">101479196</data>
    </edge>
    <edge source="NZL" target="BRA">
      <data key="d0">408083</data>
    </edge>
    <edge source="NZL" target="BGR">
      <data key="d0">1214435</data>
    </edge>
    <edge source="NZL" target="KHM">
      <data key="d0">416257</data>
    </edge>
    <edge source="NZL" target="CAN">
      <data key="d0">166304209</data>
    </edge>
    <edge source="NZL" target="LKA">
      <data key="d0">155199</data>
    </edge>
    <edge source="NZL" target="CHL">
      <data key="d0">23259</data>
    </edge>
    <edge source="NZL" target="CHN">
      <data key="d0">333936985</data>
    </edge>
    <edge source="NZL" target="HRV">
      <data key="d0">3619865</data>
    </edge>
    <edge source="NZL" target="DNK">
      <data key="d0">13328491</data>
    </edge>
    <edge source="NZL" target="EST">
      <data key="d0">434770</data>
    </edge>
    <edge source="NZL" target="FIN">
      <data key="d0">12312058</data>
    </edge>
    <edge source="NZL" target="FRA">
      <data key="d0">143936194</data>
    </edge>
    <edge source="NZL" target="DEU">
      <data key="d0">280491433</data>
    </edge>
    <edge source="NZL" target="GHA">
      <data key="d0">5516745</data>
    </edge>
    <edge source="NZL" target="GRC">
      <data key="d0">15765618</data>
    </edge>
    <edge source="NZL" target="HKG">
      <data key="d0">81195983</data>
    </edge>
    <edge source="NZL" target="HUN">
      <data key="d0">64144</data>
    </edge>
    <edge source="NZL" target="IDN">
      <data key="d0">39817611</data>
    </edge>
    <edge source="NZL" target="IRL">
      <data key="d0">1873958</data>
    </edge>
    <edge source="NZL" target="ISR">
      <data key="d0">1489398</data>
    </edge>
    <edge source="NZL" target="ITA">
      <data key="d0">44955212</data>
    </edge>
    <edge source="NZL" target="CIV">
      <data key="d0">480084</data>
    </edge>
    <edge source="NZL" target="JAM">
      <data key="d0">3324698</data>
    </edge>
    <edge source="NZL" target="JPN">
      <data key="d0">243046098</data>
    </edge>
    <edge source="NZL" target="KAZ">
      <data key="d0">228866</data>
    </edge>
    <edge source="NZL" target="JOR">
      <data key="d0">57810418</data>
    </edge>
    <edge source="NZL" target="KOR">
      <data key="d0">131361346</data>
    </edge>
    <edge source="NZL" target="LBN">
      <data key="d0">4527974</data>
    </edge>
    <edge source="NZL" target="LVA">
      <data key="d0">1051235</data>
    </edge>
    <edge source="NZL" target="LTU">
      <data key="d0">270066</data>
    </edge>
    <edge source="NZL" target="MYS">
      <data key="d0">70375486</data>
    </edge>
    <edge source="NZL" target="MRT">
      <data key="d0">227255</data>
    </edge>
    <edge source="NZL" target="MUS">
      <data key="d0">9561450</data>
    </edge>
    <edge source="NZL" target="MEX">
      <data key="d0">16039163</data>
    </edge>
    <edge source="NZL" target="OMN">
      <data key="d0">18261029</data>
    </edge>
    <edge source="NZL" target="NLD">
      <data key="d0">166386717</data>
    </edge>
    <edge source="NZL" target="NOR">
      <data key="d0">6069323</data>
    </edge>
    <edge source="NZL" target="PHL">
      <data key="d0">40284182</data>
    </edge>
    <edge source="NZL" target="POL">
      <data key="d0">475468</data>
    </edge>
    <edge source="NZL" target="PRT">
      <data key="d0">11349856</data>
    </edge>
    <edge source="NZL" target="RUS">
      <data key="d0">45261992</data>
    </edge>
    <edge source="NZL" target="SAU">
      <data key="d0">93674925</data>
    </edge>
    <edge source="NZL" target="SEN">
      <data key="d0">193789</data>
    </edge>
    <edge source="NZL" target="SRB">
      <data key="d0">96523</data>
    </edge>
    <edge source="NZL" target="SGP">
      <data key="d0">54055146</data>
    </edge>
    <edge source="NZL" target="VNM">
      <data key="d0">2480003</data>
    </edge>
    <edge source="NZL" target="ZAF">
      <data key="d0">15836008</data>
    </edge>
    <edge source="NZL" target="ESP">
      <data key="d0">28727831</data>
    </edge>
    <edge source="NZL" target="SWE">
      <data key="d0">24392750</data>
    </edge>
    <edge source="NZL" target="CHE">
      <data key="d0">44304713</data>
    </edge>
    <edge source="NZL" target="THA">
      <data key="d0">12791005</data>
    </edge>
    <edge source="NZL" target="ARE">
      <data key="d0">28213423</data>
    </edge>
    <edge source="NZL" target="TUN">
      <data key="d0">816867</data>
    </edge>
    <edge source="NZL" target="TUR">
      <data key="d0">2874693</data>
    </edge>
    <edge source="NZL" target="UKR">
      <data key="d0">333464</data>
    </edge>
    <edge source="NZL" target="EGY">
      <data key="d0">7474461</data>
    </edge>
    <edge source="NZL" target="GBR">
      <data key="d0">479528493</data>
    </edge>
    <edge source="NZL" target="USA">
      <data key="d0">1015459635</data>
    </edge>
    <edge source="PHL" target="AUS">
      <data key="d0">419548</data>
    </edge>
    <edge source="PHL" target="CAN">
      <data key="d0">453068</data>
    </edge>
    <edge source="PHL" target="CHN">
      <data key="d0">25077</data>
    </edge>
    <edge source="PHL" target="DEU">
      <data key="d0">16084</data>
    </edge>
    <edge source="PHL" target="HKG">
      <data key="d0">100553</data>
    </edge>
    <edge source="PHL" target="JPN">
      <data key="d0">35402185</data>
    </edge>
    <edge source="PHL" target="KOR">
      <data key="d0">247550</data>
    </edge>
    <edge source="PHL" target="MYS">
      <data key="d0">19226</data>
    </edge>
    <edge source="PHL" target="OMN">
      <data key="d0">33890</data>
    </edge>
    <edge source="PHL" target="NZL">
      <data key="d0">11120</data>
    </edge>
    <edge source="PHL" target="SAU">
      <data key="d0">1530506</data>
    </edge>
    <edge source="PHL" target="VNM">
      <data key="d0">60001</data>
    </edge>
    <edge source="PHL" target="THA">
      <data key="d0">48150</data>
    </edge>
    <edge source="PHL" target="ARE">
      <data key="d0">8809146</data>
    </edge>
    <edge source="PHL" target="USA">
      <data key="d0">1058656</data>
    </edge>
    <edge source="IND" target="ALB">
      <data key="d0">581374</data>
    </edge>
    <edge source="IND" target="DZA">
      <data key="d0">132000283</data>
    </edge>
    <edge source="IND" target="AZE">
      <data key="d0">23117250</data>
    </edge>
    <edge source="IND" target="AUS">
      <data key="d0">804329</data>
    </edge>
    <edge source="IND" target="ARM">
      <data key="d0">14805815</data>
    </edge>
    <edge source="IND" target="CAN">
      <data key="d0">3862159</data>
    </edge>
    <edge source="IND" target="LKA">
      <data key="d0">22938</data>
    </edge>
    <edge source="IND" target="CHN">
      <data key="d0">7797920</data>
    </edge>
    <edge source="IND" target="BEN">
      <data key="d0">1967052</data>
    </edge>
    <edge source="IND" target="DNK">
      <data key="d0">63513</data>
    </edge>
    <edge source="IND" target="FRA">
      <data key="d0">92311</data>
    </edge>
    <edge source="IND" target="GEO">
      <data key="d0">32230666</data>
    </edge>
    <edge source="IND" target="GMB">
      <data key="d0">500819</data>
    </edge>
    <edge source="IND" target="DEU">
      <data key="d0">27205</data>
    </edge>
    <edge source="IND" target="GHA">
      <data key="d0">6563472</data>
    </edge>
    <edge source="IND" target="HKG">
      <data key="d0">22039075</data>
    </edge>
    <edge source="IND" target="IDN">
      <data key="d0">2475518</data>
    </edge>
    <edge source="IND" target="CIV">
      <data key="d0">2695585</data>
    </edge>
    <edge source="IND" target="JPN">
      <data key="d0">946615</data>
    </edge>
    <edge source="IND" target="KAZ">
      <data key="d0">332294</data>
    </edge>
    <edge source="IND" target="JOR">
      <data key="d0">174121899</data>
    </edge>
    <edge source="IND" target="KGZ">
      <data key="d0">517917</data>
    </edge>
    <edge source="IND" target="LBN">
      <data key="d0">16246023</data>
    </edge>
    <edge source="IND" target="LTU">
      <data key="d0">43008</data>
    </edge>
    <edge source="IND" target="MWI">
      <data key="d0">46637</data>
    </edge>
    <edge source="IND" target="MYS">
      <data key="d0">328227132</data>
    </edge>
    <edge source="IND" target="MUS">
      <data key="d0">11170497</data>
    </edge>
    <edge source="IND" target="MEX">
      <data key="d0">24117</data>
    </edge>
    <edge source="IND" target="MDA">
      <data key="d0">461945</data>
    </edge>
    <edge source="IND" target="MOZ">
      <data key="d0">85561</data>
    </edge>
    <edge source="IND" target="OMN">
      <data key="d0">42315723</data>
    </edge>
    <edge source="IND" target="NAM">
      <data key="d0">1151944</data>
    </edge>
    <edge source="IND" target="NLD">
      <data key="d0">10282</data>
    </edge>
    <edge source="IND" target="PAK">
      <data key="d0">4394888</data>
    </edge>
    <edge source="IND" target="PHL">
      <data key="d0">105578186</data>
    </edge>
    <edge source="IND" target="POL">
      <data key="d0">61917</data>
    </edge>
    <edge source="IND" target="ROU">
      <data key="d0">66571</data>
    </edge>
    <edge source="IND" target="SAU">
      <data key="d0">236541344</data>
    </edge>
    <edge source="IND" target="SEN">
      <data key="d0">10808724</data>
    </edge>
    <edge source="IND" target="SGP">
      <data key="d0">1694355</data>
    </edge>
    <edge source="IND" target="VNM">
      <data key="d0">828580404</data>
    </edge>
    <edge source="IND" target="ZAF">
      <data key="d0">77131</data>
    </edge>
    <edge source="IND" target="THA">
      <data key="d0">220188761</data>
    </edge>
    <edge source="IND" target="ARE">
      <data key="d0">149285547</data>
    </edge>
    <edge source="IND" target="TUN">
      <data key="d0">400080</data>
    </edge>
    <edge source="IND" target="TUR">
      <data key="d0">699924</data>
    </edge>
    <edge source="IND" target="EGY">
      <data key="d0">231703990</data>
    </edge>
    <edge source="IND" target="GBR">
      <data key="d0">38163</data>
    </edge>
    <edge source="IND" target="USA">
      <data key="d0">121320</data>
    </edge>
    <edge source="UKR" target="AZE">
      <data key="d0">480430</data>
    </edge>
    <edge source="UKR" target="ARM">
      <data key="d0">982095</data>
    </edge>
    <edge source="UKR" target="BLR">
      <data key="d0">5416083</data>
    </edge>
    <edge source="UKR" target="CHN">
      <data key="d0">188900</data>
    </edge>
    <edge source="UKR" target="FRA">
      <data key="d0">417554</data>
    </edge>
    <edge source="UKR" target="GEO">
      <data key="d0">4025119</data>
    </edge>
    <edge source="UKR" target="DEU">
      <data key="d0">359555</data>
    </edge>
    <edge source="UKR" target="GHA">
      <data key="d0">38061</data>
    </edge>
    <edge source="UKR" target="GRC">
      <data key="d0">19612</data>
    </edge>
    <edge source="UKR" target="HKG">
      <data key="d0">529897</data>
    </edge>
    <edge source="UKR" target="IRL">
      <data key="d0">11875</data>
    </edge>
    <edge source="UKR" target="KAZ">
      <data key="d0">44653626</data>
    </edge>
    <edge source="UKR" target="JOR">
      <data key="d0">2300429</data>
    </edge>
    <edge source="UKR" target="KGZ">
      <data key="d0">2244074</data>
    </edge>
    <edge source="UKR" target="LBN">
      <data key="d0">326849</data>
    </edge>
    <edge source="UKR" target="MRT">
      <data key="d0">38160</data>
    </edge>
    <edge source="UKR" target="MDA">
      <data key="d0">17981896</data>
    </edge>
    <edge source="UKR" target="OMN">
      <data key="d0">41850</data>
    </edge>
    <edge source="UKR" target="NLD">
      <data key="d0">26185</data>
    </edge>
    <edge source="UKR" target="PAN">
      <data key="d0">242053</data>
    </edge>
    <edge source="UKR" target="RUS">
      <data key="d0">240392916</data>
    </edge>
    <edge source="UKR" target="VNM">
      <data key="d0">2224595</data>
    </edge>
    <edge source="UKR" target="ARE">
      <data key="d0">626874</data>
    </edge>
    <edge source="UKR" target="TUR">
      <data key="d0">13140</data>
    </edge>
    <edge source="UKR" target="GBR">
      <data key="d0">448762</data>
    </edge>
    <edge source="UKR" target="USA">
      <data key="d0">16949</data>
    </edge>
    <edge source="EST" target="BGR">
      <data key="d0">43665</data>
    </edge>
    <edge source="EST" target="CHN">
      <data key="d0">268495</data>
    </edge>
    <edge source="EST" target="CZE">
      <data key="d0">530840</data>
    </edge>
    <edge source="EST" target="DNK">
      <data key="d0">1337915</data>
    </edge>
    <edge source="EST" target="FIN">
      <data key="d0">25514711</data>
    </edge>
    <edge source="EST" target="DEU">
      <data key="d0">347528</data>
    </edge>
    <edge source="EST" target="GRC">
      <data key="d0">439509</data>
    </edge>
    <edge source="EST" target="HKG">
      <data key="d0">867782</data>
    </edge>
    <edge source="EST" target="HUN">
      <data key="d0">59396</data>
    </edge>
    <edge source="EST" target="IRL">
      <data key="d0">24198</data>
    </edge>
    <edge source="EST" target="ITA">
      <data key="d0">101498</data>
    </edge>
    <edge source="EST" target="CIV">
      <data key="d0">123077</data>
    </edge>
    <edge source="EST" target="LVA">
      <data key="d0">40462262</data>
    </edge>
    <edge source="EST" target="LTU">
      <data key="d0">16171400</data>
    </edge>
    <edge source="EST" target="NLD">
      <data key="d0">2222520</data>
    </edge>
    <edge source="EST" target="NOR">
      <data key="d0">189311</data>
    </edge>
    <edge source="EST" target="POL">
      <data key="d0">1247813</data>
    </edge>
    <edge source="EST" target="ROU">
      <data key="d0">42036</data>
    </edge>
    <edge source="EST" target="RUS">
      <data key="d0">8340093</data>
    </edge>
    <edge source="EST" target="SGP">
      <data key="d0">36601</data>
    </edge>
    <edge source="EST" target="SVK">
      <data key="d0">30700</data>
    </edge>
    <edge source="EST" target="ESP">
      <data key="d0">78695</data>
    </edge>
    <edge source="EST" target="SWE">
      <data key="d0">4852320</data>
    </edge>
    <edge source="EST" target="CHE">
      <data key="d0">356862</data>
    </edge>
    <edge source="EST" target="THA">
      <data key="d0">60970</data>
    </edge>
    <edge source="EST" target="UKR">
      <data key="d0">106345</data>
    </edge>
    <edge source="EST" target="MKD">
      <data key="d0">93742</data>
    </edge>
    <edge source="EST" target="GBR">
      <data key="d0">346367</data>
    </edge>
    <edge source="HUN" target="ALB">
      <data key="d0">39594</data>
    </edge>
    <edge source="HUN" target="AZE">
      <data key="d0">281407</data>
    </edge>
    <edge source="HUN" target="AUT">
      <data key="d0">144099169</data>
    </edge>
    <edge source="HUN" target="ARM">
      <data key="d0">331053</data>
    </edge>
    <edge source="HUN" target="BEL">
      <data key="d0">42001130</data>
    </edge>
    <edge source="HUN" target="BRA">
      <data key="d0">12799</data>
    </edge>
    <edge source="HUN" target="BGR">
      <data key="d0">26441125</data>
    </edge>
    <edge source="HUN" target="BLR">
      <data key="d0">1387446</data>
    </edge>
    <edge source="HUN" target="CAN">
      <data key="d0">3095847</data>
    </edge>
    <edge source="HUN" target="CHN">
      <data key="d0">1247471</data>
    </edge>
    <edge source="HUN" target="HRV">
      <data key="d0">17585912</data>
    </edge>
    <edge source="HUN" target="CZE">
      <data key="d0">46583596</data>
    </edge>
    <edge source="HUN" target="BEN">
      <data key="d0">325834</data>
    </edge>
    <edge source="HUN" target="DNK">
      <data key="d0">9568159</data>
    </edge>
    <edge source="HUN" target="EST">
      <data key="d0">1789725</data>
    </edge>
    <edge source="HUN" target="FIN">
      <data key="d0">2147980</data>
    </edge>
    <edge source="HUN" target="FRA">
      <data key="d0">50404647</data>
    </edge>
    <edge source="HUN" target="GEO">
      <data key="d0">752164</data>
    </edge>
    <edge source="HUN" target="DEU">
      <data key="d0">207008197</data>
    </edge>
    <edge source="HUN" target="GHA">
      <data key="d0">46271</data>
    </edge>
    <edge source="HUN" target="GRC">
      <data key="d0">1164209</data>
    </edge>
    <edge source="HUN" target="HKG">
      <data key="d0">21181729</data>
    </edge>
    <edge source="HUN" target="IRL">
      <data key="d0">1171261</data>
    </edge>
    <edge source="HUN" target="ISR">
      <data key="d0">10738960</data>
    </edge>
    <edge source="HUN" target="ITA">
      <data key="d0">103781396</data>
    </edge>
    <edge source="HUN" target="JPN">
      <data key="d0">97976965</data>
    </edge>
    <edge source="HUN" target="KAZ">
      <data key="d0">37253</data>
    </edge>
    <edge source="HUN" target="JOR">
      <data key="d0">79756</data>
    </edge>
    <edge source="HUN" target="KOR">
      <data key="d0">17186403</data>
    </edge>
    <edge source="HUN" target="LVA">
      <data key="d0">1109813</data>
    </edge>
    <edge source="HUN" target="LTU">
      <data key="d0">968333</data>
    </edge>
    <edge source="HUN" target="MYS">
      <data key="d0">107940</data>
    </edge>
    <edge source="HUN" target="MDA">
      <data key="d0">3024496</data>
    </edge>
    <edge source="HUN" target="NLD">
      <data key="d0">46372113</data>
    </edge>
    <edge source="HUN" target="NOR">
      <data key="d0">1006848</data>
    </edge>
    <edge source="HUN" target="POL">
      <data key="d0">27225106</data>
    </edge>
    <edge source="HUN" target="PRT">
      <data key="d0">148121</data>
    </edge>
    <edge source="HUN" target="ROU">
      <data key="d0">148084844</data>
    </edge>
    <edge source="HUN" target="RUS">
      <data key="d0">68907992</data>
    </edge>
    <edge source="HUN" target="SRB">
      <data key="d0">15545559</data>
    </edge>
    <edge source="HUN" target="SGP">
      <data key="d0">1680337</data>
    </edge>
    <edge source="HUN" target="SVK">
      <data key="d0">77061577</data>
    </edge>
    <edge source="HUN" target="SVN">
      <data key="d0">28219359</data>
    </edge>
    <edge source="HUN" target="ZAF">
      <data key="d0">3771774</data>
    </edge>
    <edge source="HUN" target="ESP">
      <data key="d0">21954903</data>
    </edge>
    <edge source="HUN" target="SWE">
      <data key="d0">7539729</data>
    </edge>
    <edge source="HUN" target="CHE">
      <data key="d0">40848000</data>
    </edge>
    <edge source="HUN" target="THA">
      <data key="d0">98942</data>
    </edge>
    <edge source="HUN" target="TGO">
      <data key="d0">56128</data>
    </edge>
    <edge source="HUN" target="ARE">
      <data key="d0">211436</data>
    </edge>
    <edge source="HUN" target="TUR">
      <data key="d0">207506</data>
    </edge>
    <edge source="HUN" target="UKR">
      <data key="d0">36916197</data>
    </edge>
    <edge source="HUN" target="MKD">
      <data key="d0">2825894</data>
    </edge>
    <edge source="HUN" target="EGY">
      <data key="d0">57501</data>
    </edge>
    <edge source="HUN" target="GBR">
      <data key="d0">48961266</data>
    </edge>
    <edge source="HUN" target="USA">
      <data key="d0">1380699</data>
    </edge>
    <edge source="LVA" target="AUT">
      <data key="d0">4554177</data>
    </edge>
    <edge source="LVA" target="BLR">
      <data key="d0">804577</data>
    </edge>
    <edge source="LVA" target="CZE">
      <data key="d0">4302651</data>
    </edge>
    <edge source="LVA" target="BEN">
      <data key="d0">14958</data>
    </edge>
    <edge source="LVA" target="DNK">
      <data key="d0">425285</data>
    </edge>
    <edge source="LVA" target="EST">
      <data key="d0">20345173</data>
    </edge>
    <edge source="LVA" target="FIN">
      <data key="d0">223000</data>
    </edge>
    <edge source="LVA" target="FRA">
      <data key="d0">119865</data>
    </edge>
    <edge source="LVA" target="GEO">
      <data key="d0">366760</data>
    </edge>
    <edge source="LVA" target="DEU">
      <data key="d0">2147310</data>
    </edge>
    <edge source="LVA" target="GRC">
      <data key="d0">62598</data>
    </edge>
    <edge source="LVA" target="HUN">
      <data key="d0">19488</data>
    </edge>
    <edge source="LVA" target="IRL">
      <data key="d0">100948</data>
    </edge>
    <edge source="LVA" target="ITA">
      <data key="d0">290594</data>
    </edge>
    <edge source="LVA" target="LTU">
      <data key="d0">21338502</data>
    </edge>
    <edge source="LVA" target="NLD">
      <data key="d0">17462487</data>
    </edge>
    <edge source="LVA" target="POL">
      <data key="d0">3780811</data>
    </edge>
    <edge source="LVA" target="ROU">
      <data key="d0">385266</data>
    </edge>
    <edge source="LVA" target="RUS">
      <data key="d0">10809688</data>
    </edge>
    <edge source="LVA" target="SVK">
      <data key="d0">1835331</data>
    </edge>
    <edge source="LVA" target="SWE">
      <data key="d0">7816911</data>
    </edge>
    <edge source="LVA" target="UKR">
      <data key="d0">662394</data>
    </edge>
    <edge source="LVA" target="GBR">
      <data key="d0">1008533</data>
    </edge>
    <edge source="LVA" target="USA">
      <data key="d0">20859</data>
    </edge>
    <edge source="MDA" target="BLR">
      <data key="d0">48101</data>
    </edge>
    <edge source="MDA" target="KAZ">
      <data key="d0">60375</data>
    </edge>
    <edge source="MDA" target="ROU">
      <data key="d0">16016</data>
    </edge>
    <edge source="MDA" target="RUS">
      <data key="d0">21439151</data>
    </edge>
    <edge source="POL" target="ALB">
      <data key="d0">747996</data>
    </edge>
    <edge source="POL" target="AZE">
      <data key="d0">2008436</data>
    </edge>
    <edge source="POL" target="AUS">
      <data key="d0">41712</data>
    </edge>
    <edge source="POL" target="AUT">
      <data key="d0">22755383</data>
    </edge>
    <edge source="POL" target="ARM">
      <data key="d0">419734</data>
    </edge>
    <edge source="POL" target="BEL">
      <data key="d0">50197021</data>
    </edge>
    <edge source="POL" target="BGR">
      <data key="d0">49807290</data>
    </edge>
    <edge source="POL" target="BLR">
      <data key="d0">203533321</data>
    </edge>
    <edge source="POL" target="CMR">
      <data key="d0">167104</data>
    </edge>
    <edge source="POL" target="CAN">
      <data key="d0">520305</data>
    </edge>
    <edge source="POL" target="CHN">
      <data key="d0">49520579</data>
    </edge>
    <edge source="POL" target="HRV">
      <data key="d0">4242044</data>
    </edge>
    <edge source="POL" target="CZE">
      <data key="d0">256074174</data>
    </edge>
    <edge source="POL" target="BEN">
      <data key="d0">29519471</data>
    </edge>
    <edge source="POL" target="DNK">
      <data key="d0">120798015</data>
    </edge>
    <edge source="POL" target="EST">
      <data key="d0">27277795</data>
    </edge>
    <edge source="POL" target="FIN">
      <data key="d0">21301642</data>
    </edge>
    <edge source="POL" target="FRA">
      <data key="d0">193001359</data>
    </edge>
    <edge source="POL" target="GEO">
      <data key="d0">207952</data>
    </edge>
    <edge source="POL" target="DEU">
      <data key="d0">624934151</data>
    </edge>
    <edge source="POL" target="GHA">
      <data key="d0">2285392</data>
    </edge>
    <edge source="POL" target="GRC">
      <data key="d0">25000810</data>
    </edge>
    <edge source="POL" target="HKG">
      <data key="d0">68352550</data>
    </edge>
    <edge source="POL" target="HUN">
      <data key="d0">104047361</data>
    </edge>
    <edge source="POL" target="IRL">
      <data key="d0">52831656</data>
    </edge>
    <edge source="POL" target="ISR">
      <data key="d0">17045011</data>
    </edge>
    <edge source="POL" target="ITA">
      <data key="d0">351105272</data>
    </edge>
    <edge source="POL" target="CIV">
      <data key="d0">2774275</data>
    </edge>
    <edge source="POL" target="JAM">
      <data key="d0">33850</data>
    </edge>
    <edge source="POL" target="JPN">
      <data key="d0">108239095</data>
    </edge>
    <edge source="POL" target="KAZ">
      <data key="d0">16267019</data>
    </edge>
    <edge source="POL" target="KOR">
      <data key="d0">44051233</data>
    </edge>
    <edge source="POL" target="LBN">
      <data key="d0">34256</data>
    </edge>
    <edge source="POL" target="LVA">
      <data key="d0">45848596</data>
    </edge>
    <edge source="POL" target="LTU">
      <data key="d0">90911567</data>
    </edge>
    <edge source="POL" target="MYS">
      <data key="d0">185529</data>
    </edge>
    <edge source="POL" target="MDA">
      <data key="d0">8616318</data>
    </edge>
    <edge source="POL" target="MOZ">
      <data key="d0">107472</data>
    </edge>
    <edge source="POL" target="NAM">
      <data key="d0">60500</data>
    </edge>
    <edge source="POL" target="NLD">
      <data key="d0">296947907</data>
    </edge>
    <edge source="POL" target="NOR">
      <data key="d0">54937</data>
    </edge>
    <edge source="POL" target="PAN">
      <data key="d0">48692</data>
    </edge>
    <edge source="POL" target="PRT">
      <data key="d0">18238403</data>
    </edge>
    <edge source="POL" target="ROU">
      <data key="d0">37821528</data>
    </edge>
    <edge source="POL" target="RUS">
      <data key="d0">127068682</data>
    </edge>
    <edge source="POL" target="SEN">
      <data key="d0">26970</data>
    </edge>
    <edge source="POL" target="SRB">
      <data key="d0">2072554</data>
    </edge>
    <edge source="POL" target="SGP">
      <data key="d0">1908563</data>
    </edge>
    <edge source="POL" target="SVK">
      <data key="d0">176776383</data>
    </edge>
    <edge source="POL" target="VNM">
      <data key="d0">2422583</data>
    </edge>
    <edge source="POL" target="SVN">
      <data key="d0">4853960</data>
    </edge>
    <edge source="POL" target="ESP">
      <data key="d0">135287424</data>
    </edge>
    <edge source="POL" target="SWE">
      <data key="d0">67703066</data>
    </edge>
    <edge source="POL" target="CHE">
      <data key="d0">2254205</data>
    </edge>
    <edge source="POL" target="THA">
      <data key="d0">103330</data>
    </edge>
    <edge source="POL" target="TGO">
      <data key="d0">2475899</data>
    </edge>
    <edge source="POL" target="ARE">
      <data key="d0">553215</data>
    </edge>
    <edge source="POL" target="TUR">
      <data key="d0">130998225</data>
    </edge>
    <edge source="POL" target="UKR">
      <data key="d0">107683305</data>
    </edge>
    <edge source="POL" target="MKD">
      <data key="d0">10738549</data>
    </edge>
    <edge source="POL" target="EGY">
      <data key="d0">280187</data>
    </edge>
    <edge source="POL" target="GBR">
      <data key="d0">465442329</data>
    </edge>
    <edge source="POL" target="USA">
      <data key="d0">46408498</data>
    </edge>
    <edge source="ROU" target="ALB">
      <data key="d0">74631</data>
    </edge>
    <edge source="ROU" target="AUT">
      <data key="d0">17507616</data>
    </edge>
    <edge source="ROU" target="BEL">
      <data key="d0">7402847</data>
    </edge>
    <edge source="ROU" target="BGR">
      <data key="d0">122370192</data>
    </edge>
    <edge source="ROU" target="CAN">
      <data key="d0">23951</data>
    </edge>
    <edge source="ROU" target="CHN">
      <data key="d0">1220916</data>
    </edge>
    <edge source="ROU" target="HRV">
      <data key="d0">2025543</data>
    </edge>
    <edge source="ROU" target="CZE">
      <data key="d0">660507</data>
    </edge>
    <edge source="ROU" target="DNK">
      <data key="d0">2228562</data>
    </edge>
    <edge source="ROU" target="EST">
      <data key="d0">767982</data>
    </edge>
    <edge source="ROU" target="FRA">
      <data key="d0">15802045</data>
    </edge>
    <edge source="ROU" target="DEU">
      <data key="d0">24608459</data>
    </edge>
    <edge source="ROU" target="GRC">
      <data key="d0">25481622</data>
    </edge>
    <edge source="ROU" target="HKG">
      <data key="d0">1785676</data>
    </edge>
    <edge source="ROU" target="HUN">
      <data key="d0">41119359</data>
    </edge>
    <edge source="ROU" target="IRL">
      <data key="d0">1287085</data>
    </edge>
    <edge source="ROU" target="ITA">
      <data key="d0">29296555</data>
    </edge>
    <edge source="ROU" target="CIV">
      <data key="d0">12323</data>
    </edge>
    <edge source="ROU" target="JOR">
      <data key="d0">293926</data>
    </edge>
    <edge source="ROU" target="KGZ">
      <data key="d0">62324</data>
    </edge>
    <edge source="ROU" target="LBN">
      <data key="d0">139800</data>
    </edge>
    <edge source="ROU" target="LVA">
      <data key="d0">47066</data>
    </edge>
    <edge source="ROU" target="LTU">
      <data key="d0">402553</data>
    </edge>
    <edge source="ROU" target="MUS">
      <data key="d0">66525</data>
    </edge>
    <edge source="ROU" target="MDA">
      <data key="d0">1497284</data>
    </edge>
    <edge source="ROU" target="NLD">
      <data key="d0">49786828</data>
    </edge>
    <edge source="ROU" target="POL">
      <data key="d0">3192390</data>
    </edge>
    <edge source="ROU" target="PRT">
      <data key="d0">21793</data>
    </edge>
    <edge source="ROU" target="RUS">
      <data key="d0">25542</data>
    </edge>
    <edge source="ROU" target="SAU">
      <data key="d0">458805</data>
    </edge>
    <edge source="ROU" target="SRB">
      <data key="d0">501748</data>
    </edge>
    <edge source="ROU" target="SVK">
      <data key="d0">3673954</data>
    </edge>
    <edge source="ROU" target="VNM">
      <data key="d0">336591</data>
    </edge>
    <edge source="ROU" target="SVN">
      <data key="d0">277100</data>
    </edge>
    <edge source="ROU" target="ESP">
      <data key="d0">11176685</data>
    </edge>
    <edge source="ROU" target="SWE">
      <data key="d0">5732787</data>
    </edge>
    <edge source="ROU" target="TGO">
      <data key="d0">31041</data>
    </edge>
    <edge source="ROU" target="ARE">
      <data key="d0">25596</data>
    </edge>
    <edge source="ROU" target="MKD">
      <data key="d0">1311064</data>
    </edge>
    <edge source="ROU" target="GBR">
      <data key="d0">29044776</data>
    </edge>
    <edge source="ROU" target="USA">
      <data key="d0">47757</data>
    </edge>
    <edge source="SVK" target="AUT">
      <data key="d0">17420783</data>
    </edge>
    <edge source="SVK" target="BGR">
      <data key="d0">398245</data>
    </edge>
    <edge source="SVK" target="BLR">
      <data key="d0">150607</data>
    </edge>
    <edge source="SVK" target="CZE">
      <data key="d0">126660550</data>
    </edge>
    <edge source="SVK" target="DNK">
      <data key="d0">668875</data>
    </edge>
    <edge source="SVK" target="EST">
      <data key="d0">85129</data>
    </edge>
    <edge source="SVK" target="FRA">
      <data key="d0">56328</data>
    </edge>
    <edge source="SVK" target="DEU">
      <data key="d0">1544436</data>
    </edge>
    <edge source="SVK" target="HKG">
      <data key="d0">836914</data>
    </edge>
    <edge source="SVK" target="HUN">
      <data key="d0">110378500</data>
    </edge>
    <edge source="SVK" target="IRL">
      <data key="d0">94171</data>
    </edge>
    <edge source="SVK" target="ITA">
      <data key="d0">3626675</data>
    </edge>
    <edge source="SVK" target="LVA">
      <data key="d0">86033</data>
    </edge>
    <edge source="SVK" target="LTU">
      <data key="d0">271810</data>
    </edge>
    <edge source="SVK" target="MYS">
      <data key="d0">122397</data>
    </edge>
    <edge source="SVK" target="NLD">
      <data key="d0">8888145</data>
    </edge>
    <edge source="SVK" target="POL">
      <data key="d0">7941655</data>
    </edge>
    <edge source="SVK" target="ROU">
      <data key="d0">1714666</data>
    </edge>
    <edge source="SVK" target="RUS">
      <data key="d0">6869407</data>
    </edge>
    <edge source="SVK" target="SRB">
      <data key="d0">87988</data>
    </edge>
    <edge source="SVK" target="VNM">
      <data key="d0">80113</data>
    </edge>
    <edge source="SVK" target="SVN">
      <data key="d0">458844</data>
    </edge>
    <edge source="SVK" target="UKR">
      <data key="d0">298022</data>
    </edge>
    <edge source="SVK" target="GBR">
      <data key="d0">470837</data>
    </edge>
    <edge source="SVN" target="ALB">
      <data key="d0">188001</data>
    </edge>
    <edge source="SVN" target="AUS">
      <data key="d0">374938</data>
    </edge>
    <edge source="SVN" target="AUT">
      <data key="d0">30508673</data>
    </edge>
    <edge source="SVN" target="BEL">
      <data key="d0">443201</data>
    </edge>
    <edge source="SVN" target="BGR">
      <data key="d0">42302</data>
    </edge>
    <edge source="SVN" target="HRV">
      <data key="d0">10203900</data>
    </edge>
    <edge source="SVN" target="CZE">
      <data key="d0">587257</data>
    </edge>
    <edge source="SVN" target="DNK">
      <data key="d0">914393</data>
    </edge>
    <edge source="SVN" target="FRA">
      <data key="d0">3106571</data>
    </edge>
    <edge source="SVN" target="DEU">
      <data key="d0">4440957</data>
    </edge>
    <edge source="SVN" target="HKG">
      <data key="d0">73742</data>
    </edge>
    <edge source="SVN" target="HUN">
      <data key="d0">2794625</data>
    </edge>
    <edge source="SVN" target="IRL">
      <data key="d0">173723</data>
    </edge>
    <edge source="SVN" target="ITA">
      <data key="d0">20439588</data>
    </edge>
    <edge source="SVN" target="LTU">
      <data key="d0">101361</data>
    </edge>
    <edge source="SVN" target="NLD">
      <data key="d0">3117065</data>
    </edge>
    <edge source="SVN" target="POL">
      <data key="d0">36214</data>
    </edge>
    <edge source="SVN" target="ROU">
      <data key="d0">1800554</data>
    </edge>
    <edge source="SVN" target="RUS">
      <data key="d0">1485979</data>
    </edge>
    <edge source="SVN" target="SRB">
      <data key="d0">12623686</data>
    </edge>
    <edge source="SVN" target="SVK">
      <data key="d0">1232326</data>
    </edge>
    <edge source="SVN" target="VNM">
      <data key="d0">123963</data>
    </edge>
    <edge source="SVN" target="SWE">
      <data key="d0">6769309</data>
    </edge>
    <edge source="SVN" target="CHE">
      <data key="d0">15317848</data>
    </edge>
    <edge source="SVN" target="UKR">
      <data key="d0">13758</data>
    </edge>
    <edge source="SVN" target="MKD">
      <data key="d0">17055325</data>
    </edge>
    <edge source="SVN" target="GBR">
      <data key="d0">5018657</data>
    </edge>
    <edge source="SVN" target="USA">
      <data key="d0">90030</data>
    </edge>
    <edge source="GTM" target="CHN">
      <data key="d0">64784</data>
    </edge>
    <edge source="GTM" target="CRI">
      <data key="d0">5157220</data>
    </edge>
    <edge source="GTM" target="SLV">
      <data key="d0">37924164</data>
    </edge>
    <edge source="GTM" target="ETH">
      <data key="d0">102328</data>
    </edge>
    <edge source="GTM" target="HND">
      <data key="d0">8763512</data>
    </edge>
    <edge source="GTM" target="HKG">
      <data key="d0">413486</data>
    </edge>
    <edge source="GTM" target="MEX">
      <data key="d0">65836</data>
    </edge>
    <edge source="GTM" target="MOZ">
      <data key="d0">23814</data>
    </edge>
    <edge source="GTM" target="NIC">
      <data key="d0">3400235</data>
    </edge>
    <edge source="GTM" target="PAN">
      <data key="d0">97681</data>
    </edge>
    <edge source="GTM" target="USA">
      <data key="d0">74852</data>
    </edge>
    <edge source="TZA" target="OMN">
      <data key="d0">28657</data>
    </edge>
    <edge source="TZA" target="ZAF">
      <data key="d0">26739</data>
    </edge>
    <edge source="TZA" target="ARE">
      <data key="d0">161743</data>
    </edge>
    <edge source="BFA" target="CIV">
      <data key="d0">25287</data>
    </edge>
    <edge source="BWA" target="DEU">
      <data key="d0">3171284</data>
    </edge>
    <edge source="BWA" target="MOZ">
      <data key="d0">36703</data>
    </edge>
    <edge source="BWA" target="NAM">
      <data key="d0">376881</data>
    </edge>
    <edge source="BWA" target="NLD">
      <data key="d0">1649317</data>
    </edge>
    <edge source="BWA" target="ZAF">
      <data key="d0">58241557</data>
    </edge>
    <edge source="BWA" target="ZWE">
      <data key="d0">290625</data>
    </edge>
    <edge source="BWA" target="GBR">
      <data key="d0">537232</data>
    </edge>
    <edge source="ZWE" target="BEL">
      <data key="d0">30240</data>
    </edge>
    <edge source="ZWE" target="BWA">
      <data key="d0">10400</data>
    </edge>
    <edge source="ZWE" target="CHN">
      <data key="d0">12700</data>
    </edge>
    <edge source="ZWE" target="HKG">
      <data key="d0">17900</data>
    </edge>
    <edge source="ZWE" target="MWI">
      <data key="d0">260132</data>
    </edge>
    <edge source="ZWE" target="ZAF">
      <data key="d0">1120604</data>
    </edge>
    <edge source="GMB" target="SEN">
      <data key="d0">65999</data>
    </edge>
    <edge source="CRI" target="CHL">
      <data key="d0">69934</data>
    </edge>
    <edge source="CRI" target="CHN">
      <data key="d0">15000</data>
    </edge>
    <edge source="CRI" target="COL">
      <data key="d0">935672</data>
    </edge>
    <edge source="CRI" target="SLV">
      <data key="d0">6079505</data>
    </edge>
    <edge source="CRI" target="GTM">
      <data key="d0">5493846</data>
    </edge>
    <edge source="CRI" target="HND">
      <data key="d0">6373260</data>
    </edge>
    <edge source="CRI" target="HKG">
      <data key="d0">326898</data>
    </edge>
    <edge source="CRI" target="JAM">
      <data key="d0">4605933</data>
    </edge>
    <edge source="CRI" target="JPN">
      <data key="d0">617572</data>
    </edge>
    <edge source="CRI" target="KOR">
      <data key="d0">31365</data>
    </edge>
    <edge source="CRI" target="MEX">
      <data key="d0">990940</data>
    </edge>
    <edge source="CRI" target="NIC">
      <data key="d0">10763560</data>
    </edge>
    <edge source="CRI" target="PAN">
      <data key="d0">5718915</data>
    </edge>
    <edge source="CRI" target="VNM">
      <data key="d0">1429347</data>
    </edge>
    <edge source="CRI" target="USA">
      <data key="d0">30785754</data>
    </edge>
    <edge source="SLV" target="GTM">
      <data key="d0">10542316</data>
    </edge>
    <edge source="SLV" target="HND">
      <data key="d0">6665186</data>
    </edge>
    <edge source="SLV" target="HKG">
      <data key="d0">155952</data>
    </edge>
    <edge source="SLV" target="PAN">
      <data key="d0">23015</data>
    </edge>
    <edge source="HND" target="CRI">
      <data key="d0">491346</data>
    </edge>
    <edge source="HND" target="SLV">
      <data key="d0">5420252</data>
    </edge>
    <edge source="HND" target="GTM">
      <data key="d0">1255252</data>
    </edge>
    <edge source="HND" target="JPN">
      <data key="d0">39693</data>
    </edge>
    <edge source="HND" target="NLD">
      <data key="d0">264000</data>
    </edge>
    <edge source="HND" target="USA">
      <data key="d0">28719648</data>
    </edge>
    <edge source="NIC" target="CHN">
      <data key="d0">106750</data>
    </edge>
    <edge source="NIC" target="CRI">
      <data key="d0">12882154</data>
    </edge>
    <edge source="NIC" target="SLV">
      <data key="d0">47209949</data>
    </edge>
    <edge source="NIC" target="GHA">
      <data key="d0">41070</data>
    </edge>
    <edge source="NIC" target="GTM">
      <data key="d0">1776814</data>
    </edge>
    <edge source="NIC" target="HKG">
      <data key="d0">1250888</data>
    </edge>
    <edge source="NIC" target="CIV">
      <data key="d0">19630</data>
    </edge>
    <edge source="NIC" target="JPN">
      <data key="d0">3494748</data>
    </edge>
    <edge source="NIC" target="MEX">
      <data key="d0">874303</data>
    </edge>
    <edge source="NIC" target="PAN">
      <data key="d0">3933280</data>
    </edge>
    <edge source="NIC" target="RUS">
      <data key="d0">6778767</data>
    </edge>
    <edge source="NIC" target="ESP">
      <data key="d0">49276</data>
    </edge>
    <edge source="NIC" target="THA">
      <data key="d0">136104</data>
    </edge>
    <edge source="NIC" target="USA">
      <data key="d0">159296563</data>
    </edge>
    <edge source="ETH" target="HKG">
      <data key="d0">1871220</data>
    </edge>
    <edge source="ETH" target="OMN">
      <data key="d0">21612</data>
    </edge>
    <edge source="ETH" target="SAU">
      <data key="d0">25717247</data>
    </edge>
    <edge source="ETH" target="VNM">
      <data key="d0">85676</data>
    </edge>
    <edge source="ETH" target="ZAF">
      <data key="d0">21920</data>
    </edge>
    <edge source="ETH" target="ARE">
      <data key="d0">41918579</data>
    </edge>
    <edge source="ETH" target="TUR">
      <data key="d0">829447</data>
    </edge>
    <edge source="ETH" target="EGY">
      <data key="d0">873514</data>
    </edge>
    <edge source="ETH" target="USA">
      <data key="d0">11594</data>
    </edge>
    <edge source="MWI" target="MOZ">
      <data key="d0">137494</data>
    </edge>
  </graph>
</graphml>
