# Supplementary material for: Core-periphery structure in sectoral international trade networks: A new approach to an old theory
Source: PLoS One. 2020 Apr 2;15(4):e0229547. doi: 10.1371/journal.pone.0229547 (PMC7117750; doi:10.1371/journal.pone.0229547)
Supplement: S8 File — (ZIP) [file pone.0229547.s008.zip › S8_File/Networks 2012/1000-Aggregate Network.graphml]

<?xml version='1.0' encoding='utf-8'?>
<graphml xmlns="http://graphml.graphdrawing.org/xmlns" xmlns:xsi="http://www.w3.org/2001/XMLSchema-instance" xsi:schemaLocation="http://graphml.graphdrawing.org/xmlns http://graphml.graphdrawing.org/xmlns/1.0/graphml.xsd">
  <key attr.name="weight" attr.type="long" for="edge" id="d0" />
  <graph edgedefault="directed">
    <node id="ALB" />
    <node id="ITA" />
    <node id="DZA" />
    <node id="FRA" />
    <node id="NER" />
    <node id="AUT" />
    <node id="SRB" />
    <node id="MKD" />
    <node id="VNM" />
    <node id="ESP" />
    <node id="TUN" />
    <node id="HRV" />
    <node id="GRC" />
    <node id="JOR" />
    <node id="SAU" />
    <node id="JPN" />
    <node id="BGR" />
    <node id="ISR" />
    <node id="POL" />
    <node id="ROU" />
    <node id="GBR" />
    <node id="USA" />
    <node id="CAN" />
    <node id="CZE" />
    <node id="DNK" />
    <node id="DEU" />
    <node id="HUN" />
    <node id="LVA" />
    <node id="LTU" />
    <node id="RUS" />
    <node id="SVK" />
    <node id="SVN" />
    <node id="CHE" />
    <node id="TUR" />
    <node id="UKR" />
    <node id="BEL" />
    <node id="BLR" />
    <node id="KHM" />
    <node id="COL" />
    <node id="CRI" />
    <node id="GTM" />
    <node id="HKG" />
    <node id="IDN" />
    <node id="KOR" />
    <node id="LBN" />
    <node id="MYS" />
    <node id="MRT" />
    <node id="MAR" />
    <node id="NLD" />
    <node id="SEN" />
    <node id="SWE" />
    <node id="THA" />
    <node id="ARE" />
    <node id="EGY" />
    <node id="URY" />
    <node id="CMR" />
    <node id="GMB" />
    <node id="GHA" />
    <node id="IRL" />
    <node id="CHN" />
    <node id="AUS" />
    <node id="OMN" />
    <node id="PRT" />
    <node id="IND" />
    <node id="PAK" />
    <node id="BRA" />
    <node id="CIV" />
    <node id="ZAF" />
    <node id="PAN" />
    <node id="SGP" />
    <node id="ECU" />
    <node id="MEX" />
    <node id="PRY" />
    <node id="NOR" />
    <node id="BFA" />
    <node id="BEN" />
    <node id="MOZ" />
    <node id="ARG" />
    <node id="CHL" />
    <node id="ARM" />
    <node id="FIN" />
    <node id="KAZ" />
    <node id="BOL" />
    <node id="PER" />
    <node id="PHL" />
    <node id="GEO" />
    <node id="AZE" />
    <node id="PSE" />
    <node id="NAM" />
    <node id="TGO" />
    <node id="UGA" />
    <node id="JAM" />
    <node id="MUS" />
    <node id="NZL" />
    <node id="ZWE" />
    <node id="LKA" />
    <node id="SLV" />
    <node id="EST" />
    <node id="MDA" />
    <node id="ETH" />
    <node id="HND" />
    <node id="MWI" />
    <node id="NIC" />
    <node id="TZA" />
    <node id="KGZ" />
    <node id="MDG" />
    <node id="BWA" />
    <node id="BDI" />
    <node id="CAF" />
    <edge source="ALB" target="ITA">
      <data key="d0">1005471022</data>
    </edge>
    <edge source="ALB" target="AUT">
      <data key="d0">23798739</data>
    </edge>
    <edge source="ALB" target="SRB">
      <data key="d0">175614148</data>
    </edge>
    <edge source="ALB" target="MKD">
      <data key="d0">38322446</data>
    </edge>
    <edge source="ALB" target="HRV">
      <data key="d0">3744823</data>
    </edge>
    <edge source="ALB" target="GRC">
      <data key="d0">87373917</data>
    </edge>
    <edge source="ALB" target="ESP">
      <data key="d0">181919262</data>
    </edge>
    <edge source="ALB" target="BGR">
      <data key="d0">24044715</data>
    </edge>
    <edge source="ALB" target="ISR">
      <data key="d0">312478</data>
    </edge>
    <edge source="ALB" target="POL">
      <data key="d0">791199</data>
    </edge>
    <edge source="ALB" target="ROU">
      <data key="d0">3346304</data>
    </edge>
    <edge source="ALB" target="GBR">
      <data key="d0">2159854</data>
    </edge>
    <edge source="ALB" target="USA">
      <data key="d0">8474623</data>
    </edge>
    <edge source="ALB" target="CZE">
      <data key="d0">3584161</data>
    </edge>
    <edge source="ALB" target="DNK">
      <data key="d0">570570</data>
    </edge>
    <edge source="ALB" target="FRA">
      <data key="d0">14098772</data>
    </edge>
    <edge source="ALB" target="DEU">
      <data key="d0">61044506</data>
    </edge>
    <edge source="ALB" target="HUN">
      <data key="d0">612711</data>
    </edge>
    <edge source="ALB" target="LVA">
      <data key="d0">504656</data>
    </edge>
    <edge source="ALB" target="LTU">
      <data key="d0">476353</data>
    </edge>
    <edge source="ALB" target="RUS">
      <data key="d0">308231</data>
    </edge>
    <edge source="ALB" target="SVK">
      <data key="d0">547819</data>
    </edge>
    <edge source="ALB" target="SVN">
      <data key="d0">5076198</data>
    </edge>
    <edge source="ALB" target="CHE">
      <data key="d0">18846514</data>
    </edge>
    <edge source="ALB" target="TUR">
      <data key="d0">124365335</data>
    </edge>
    <edge source="ALB" target="UKR">
      <data key="d0">66931</data>
    </edge>
    <edge source="ALB" target="CHN">
      <data key="d0">53037666</data>
    </edge>
    <edge source="ALB" target="MAR">
      <data key="d0">63567</data>
    </edge>
    <edge source="ALB" target="ARE">
      <data key="d0">2761857</data>
    </edge>
    <edge source="ALB" target="IDN">
      <data key="d0">412154</data>
    </edge>
    <edge source="ALB" target="BEL">
      <data key="d0">5717889</data>
    </edge>
    <edge source="ALB" target="NLD">
      <data key="d0">19848372</data>
    </edge>
    <edge source="ALB" target="CAN">
      <data key="d0">98224</data>
    </edge>
    <edge source="ALB" target="BRA">
      <data key="d0">1702142</data>
    </edge>
    <edge source="ALB" target="HKG">
      <data key="d0">212479</data>
    </edge>
    <edge source="ALB" target="JPN">
      <data key="d0">306327</data>
    </edge>
    <edge source="ALB" target="JOR">
      <data key="d0">320332</data>
    </edge>
    <edge source="ALB" target="IND">
      <data key="d0">11112719</data>
    </edge>
    <edge source="ALB" target="ZAF">
      <data key="d0">180263</data>
    </edge>
    <edge source="ALB" target="PAK">
      <data key="d0">174273</data>
    </edge>
    <edge source="ALB" target="EGY">
      <data key="d0">221989</data>
    </edge>
    <edge source="ALB" target="PAN">
      <data key="d0">255639</data>
    </edge>
    <edge source="ALB" target="LBN">
      <data key="d0">101722</data>
    </edge>
    <edge source="ALB" target="MEX">
      <data key="d0">29763</data>
    </edge>
    <edge source="ALB" target="ARG">
      <data key="d0">104118</data>
    </edge>
    <edge source="ALB" target="AUS">
      <data key="d0">106408</data>
    </edge>
    <edge source="ALB" target="CHL">
      <data key="d0">121365</data>
    </edge>
    <edge source="ALB" target="MYS">
      <data key="d0">492050</data>
    </edge>
    <edge source="ALB" target="NOR">
      <data key="d0">63217</data>
    </edge>
    <edge source="ALB" target="THA">
      <data key="d0">535883</data>
    </edge>
    <edge source="ALB" target="TUN">
      <data key="d0">455207</data>
    </edge>
    <edge source="ALB" target="ARM">
      <data key="d0">31681</data>
    </edge>
    <edge source="ALB" target="OMN">
      <data key="d0">58164</data>
    </edge>
    <edge source="ALB" target="PRT">
      <data key="d0">53681</data>
    </edge>
    <edge source="ALB" target="FIN">
      <data key="d0">95827</data>
    </edge>
    <edge source="ALB" target="DZA">
      <data key="d0">118342</data>
    </edge>
    <edge source="ALB" target="SEN">
      <data key="d0">28593</data>
    </edge>
    <edge source="ALB" target="KAZ">
      <data key="d0">10158</data>
    </edge>
    <edge source="ALB" target="KOR">
      <data key="d0">30425</data>
    </edge>
    <edge source="ALB" target="SAU">
      <data key="d0">22296</data>
    </edge>
    <edge source="ALB" target="SWE">
      <data key="d0">699096</data>
    </edge>
    <edge source="ITA" target="ALB">
      <data key="d0">1628060254</data>
    </edge>
    <edge source="ITA" target="DZA">
      <data key="d0">4853687970</data>
    </edge>
    <edge source="ITA" target="ARG">
      <data key="d0">1293111864</data>
    </edge>
    <edge source="ITA" target="AUT">
      <data key="d0">10925609313</data>
    </edge>
    <edge source="ITA" target="BEL">
      <data key="d0">12484688412</data>
    </edge>
    <edge source="ITA" target="CAN">
      <data key="d0">3701319805</data>
    </edge>
    <edge source="ITA" target="HRV">
      <data key="d0">2535354379</data>
    </edge>
    <edge source="ITA" target="CZE">
      <data key="d0">5277084774</data>
    </edge>
    <edge source="ITA" target="DNK">
      <data key="d0">3099927852</data>
    </edge>
    <edge source="ITA" target="FIN">
      <data key="d0">1982005272</data>
    </edge>
    <edge source="ITA" target="FRA">
      <data key="d0">53480481203</data>
    </edge>
    <edge source="ITA" target="DEU">
      <data key="d0">61898019662</data>
    </edge>
    <edge source="ITA" target="GRC">
      <data key="d0">5302892722</data>
    </edge>
    <edge source="ITA" target="HKG">
      <data key="d0">5706159166</data>
    </edge>
    <edge source="ITA" target="HUN">
      <data key="d0">4305682512</data>
    </edge>
    <edge source="ITA" target="IDN">
      <data key="d0">1571497317</data>
    </edge>
    <edge source="ITA" target="IRL">
      <data key="d0">1213670980</data>
    </edge>
    <edge source="ITA" target="ISR">
      <data key="d0">2646776632</data>
    </edge>
    <edge source="ITA" target="JPN">
      <data key="d0">7211379956</data>
    </edge>
    <edge source="ITA" target="JOR">
      <data key="d0">827473999</data>
    </edge>
    <edge source="ITA" target="KOR">
      <data key="d0">4411577818</data>
    </edge>
    <edge source="ITA" target="LBN">
      <data key="d0">1595879829</data>
    </edge>
    <edge source="ITA" target="MYS">
      <data key="d0">1295920007</data>
    </edge>
    <edge source="ITA" target="MDA">
      <data key="d0">272985108</data>
    </edge>
    <edge source="ITA" target="OMN">
      <data key="d0">582917930</data>
    </edge>
    <edge source="ITA" target="NLD">
      <data key="d0">11674571191</data>
    </edge>
    <edge source="ITA" target="NOR">
      <data key="d0">1966968441</data>
    </edge>
    <edge source="ITA" target="POL">
      <data key="d0">11623178529</data>
    </edge>
    <edge source="ITA" target="PRT">
      <data key="d0">3809489404</data>
    </edge>
    <edge source="ITA" target="ROU">
      <data key="d0">7406606899</data>
    </edge>
    <edge source="ITA" target="RUS">
      <data key="d0">12798166674</data>
    </edge>
    <edge source="ITA" target="SRB">
      <data key="d0">1685189167</data>
    </edge>
    <edge source="ITA" target="IND">
      <data key="d0">4149622909</data>
    </edge>
    <edge source="ITA" target="SVK">
      <data key="d0">2941335937</data>
    </edge>
    <edge source="ITA" target="SVN">
      <data key="d0">5236039212</data>
    </edge>
    <edge source="ITA" target="ESP">
      <data key="d0">22770893301</data>
    </edge>
    <edge source="ITA" target="SWE">
      <data key="d0">4787565132</data>
    </edge>
    <edge source="ITA" target="CHE">
      <data key="d0">21602325564</data>
    </edge>
    <edge source="ITA" target="ARE">
      <data key="d0">6982449224</data>
    </edge>
    <edge source="ITA" target="TUN">
      <data key="d0">4045139732</data>
    </edge>
    <edge source="ITA" target="TUR">
      <data key="d0">13414395364</data>
    </edge>
    <edge source="ITA" target="MKD">
      <data key="d0">282679260</data>
    </edge>
    <edge source="ITA" target="EGY">
      <data key="d0">3647008105</data>
    </edge>
    <edge source="ITA" target="GBR">
      <data key="d0">23842244151</data>
    </edge>
    <edge source="ITA" target="USA">
      <data key="d0">34100813058</data>
    </edge>
    <edge source="ITA" target="AZE">
      <data key="d0">515125378</data>
    </edge>
    <edge source="ITA" target="AUS">
      <data key="d0">4754641818</data>
    </edge>
    <edge source="ITA" target="ARM">
      <data key="d0">154304861</data>
    </edge>
    <edge source="ITA" target="BRA">
      <data key="d0">6366421539</data>
    </edge>
    <edge source="ITA" target="BGR">
      <data key="d0">2040839805</data>
    </edge>
    <edge source="ITA" target="BLR">
      <data key="d0">591781693</data>
    </edge>
    <edge source="ITA" target="CMR">
      <data key="d0">139912133</data>
    </edge>
    <edge source="ITA" target="CAF">
      <data key="d0">2180515</data>
    </edge>
    <edge source="ITA" target="CHL">
      <data key="d0">1154461082</data>
    </edge>
    <edge source="ITA" target="CHN">
      <data key="d0">11508843588</data>
    </edge>
    <edge source="ITA" target="COL">
      <data key="d0">810045885</data>
    </edge>
    <edge source="ITA" target="CRI">
      <data key="d0">126852681</data>
    </edge>
    <edge source="ITA" target="BEN">
      <data key="d0">61507262</data>
    </edge>
    <edge source="ITA" target="ECU">
      <data key="d0">261311902</data>
    </edge>
    <edge source="ITA" target="ETH">
      <data key="d0">331438810</data>
    </edge>
    <edge source="ITA" target="EST">
      <data key="d0">514826677</data>
    </edge>
    <edge source="ITA" target="GEO">
      <data key="d0">282344112</data>
    </edge>
    <edge source="ITA" target="GMB">
      <data key="d0">5306814</data>
    </edge>
    <edge source="ITA" target="GHA">
      <data key="d0">264471141</data>
    </edge>
    <edge source="ITA" target="GTM">
      <data key="d0">116920278</data>
    </edge>
    <edge source="ITA" target="CIV">
      <data key="d0">163006537</data>
    </edge>
    <edge source="ITA" target="KAZ">
      <data key="d0">1020106578</data>
    </edge>
    <edge source="ITA" target="LVA">
      <data key="d0">549225446</data>
    </edge>
    <edge source="ITA" target="LTU">
      <data key="d0">1009440762</data>
    </edge>
    <edge source="ITA" target="MDG">
      <data key="d0">29982400</data>
    </edge>
    <edge source="ITA" target="MUS">
      <data key="d0">91064652</data>
    </edge>
    <edge source="ITA" target="MEX">
      <data key="d0">4773136870</data>
    </edge>
    <edge source="ITA" target="MOZ">
      <data key="d0">46956878</data>
    </edge>
    <edge source="ITA" target="NZL">
      <data key="d0">480734645</data>
    </edge>
    <edge source="ITA" target="NIC">
      <data key="d0">22431594</data>
    </edge>
    <edge source="ITA" target="NER">
      <data key="d0">30284297</data>
    </edge>
    <edge source="ITA" target="PAN">
      <data key="d0">352911815</data>
    </edge>
    <edge source="ITA" target="PER">
      <data key="d0">621431739</data>
    </edge>
    <edge source="ITA" target="PHL">
      <data key="d0">474194343</data>
    </edge>
    <edge source="ITA" target="SAU">
      <data key="d0">5124953469</data>
    </edge>
    <edge source="ITA" target="SGP">
      <data key="d0">2391998693</data>
    </edge>
    <edge source="ITA" target="VNM">
      <data key="d0">640091412</data>
    </edge>
    <edge source="ITA" target="ZAF">
      <data key="d0">2243300015</data>
    </edge>
    <edge source="ITA" target="ZWE">
      <data key="d0">30197345</data>
    </edge>
    <edge source="ITA" target="THA">
      <data key="d0">1849981387</data>
    </edge>
    <edge source="ITA" target="TGO">
      <data key="d0">90247377</data>
    </edge>
    <edge source="ITA" target="UGA">
      <data key="d0">57716127</data>
    </edge>
    <edge source="ITA" target="UKR">
      <data key="d0">2263524301</data>
    </edge>
    <edge source="ITA" target="TZA">
      <data key="d0">101083991</data>
    </edge>
    <edge source="ITA" target="URY">
      <data key="d0">182100938</data>
    </edge>
    <edge source="ITA" target="SLV">
      <data key="d0">38930859</data>
    </edge>
    <edge source="ITA" target="KGZ">
      <data key="d0">18753425</data>
    </edge>
    <edge source="ITA" target="MRT">
      <data key="d0">72855388</data>
    </edge>
    <edge source="ITA" target="MAR">
      <data key="d0">1742074416</data>
    </edge>
    <edge source="ITA" target="NAM">
      <data key="d0">64892505</data>
    </edge>
    <edge source="ITA" target="SEN">
      <data key="d0">195649869</data>
    </edge>
    <edge source="ITA" target="BOL">
      <data key="d0">95356038</data>
    </edge>
    <edge source="ITA" target="BDI">
      <data key="d0">5486704</data>
    </edge>
    <edge source="ITA" target="KHM">
      <data key="d0">53451926</data>
    </edge>
    <edge source="ITA" target="LKA">
      <data key="d0">262549799</data>
    </edge>
    <edge source="ITA" target="PSE">
      <data key="d0">4956656</data>
    </edge>
    <edge source="ITA" target="HND">
      <data key="d0">44882636</data>
    </edge>
    <edge source="ITA" target="JAM">
      <data key="d0">20270070</data>
    </edge>
    <edge source="ITA" target="PAK">
      <data key="d0">513550578</data>
    </edge>
    <edge source="ITA" target="PRY">
      <data key="d0">89847518</data>
    </edge>
    <edge source="ITA" target="BFA">
      <data key="d0">43573322</data>
    </edge>
    <edge source="ITA" target="BWA">
      <data key="d0">8766155</data>
    </edge>
    <edge source="ITA" target="MWI">
      <data key="d0">11720874</data>
    </edge>
    <edge source="DZA" target="FRA">
      <data key="d0">6124147466</data>
    </edge>
    <edge source="DZA" target="NER">
      <data key="d0">13943132</data>
    </edge>
    <edge source="DZA" target="ITA">
      <data key="d0">11512506246</data>
    </edge>
    <edge source="DZA" target="VNM">
      <data key="d0">113403</data>
    </edge>
    <edge source="DZA" target="ESP">
      <data key="d0">7809353115</data>
    </edge>
    <edge source="DZA" target="TUN">
      <data key="d0">1018659763</data>
    </edge>
    <edge source="DZA" target="JOR">
      <data key="d0">5682855</data>
    </edge>
    <edge source="DZA" target="SAU">
      <data key="d0">15233798</data>
    </edge>
    <edge source="DZA" target="JPN">
      <data key="d0">854482628</data>
    </edge>
    <edge source="DZA" target="CAN">
      <data key="d0">5082037960</data>
    </edge>
    <edge source="DZA" target="BEL">
      <data key="d0">1922609082</data>
    </edge>
    <edge source="DZA" target="BLR">
      <data key="d0">94169</data>
    </edge>
    <edge source="DZA" target="KHM">
      <data key="d0">63721</data>
    </edge>
    <edge source="DZA" target="COL">
      <data key="d0">60260</data>
    </edge>
    <edge source="DZA" target="CRI">
      <data key="d0">37385</data>
    </edge>
    <edge source="DZA" target="DEU">
      <data key="d0">238148385</data>
    </edge>
    <edge source="DZA" target="GTM">
      <data key="d0">73367</data>
    </edge>
    <edge source="DZA" target="HKG">
      <data key="d0">44082527</data>
    </edge>
    <edge source="DZA" target="IDN">
      <data key="d0">148245017</data>
    </edge>
    <edge source="DZA" target="KOR">
      <data key="d0">357917909</data>
    </edge>
    <edge source="DZA" target="LBN">
      <data key="d0">36002239</data>
    </edge>
    <edge source="DZA" target="MYS">
      <data key="d0">113268</data>
    </edge>
    <edge source="DZA" target="MRT">
      <data key="d0">54340391</data>
    </edge>
    <edge source="DZA" target="MAR">
      <data key="d0">993259592</data>
    </edge>
    <edge source="DZA" target="NLD">
      <data key="d0">5256716840</data>
    </edge>
    <edge source="DZA" target="RUS">
      <data key="d0">3128748</data>
    </edge>
    <edge source="DZA" target="SEN">
      <data key="d0">825363</data>
    </edge>
    <edge source="DZA" target="SWE">
      <data key="d0">12188052</data>
    </edge>
    <edge source="DZA" target="CHE">
      <data key="d0">8770231</data>
    </edge>
    <edge source="DZA" target="THA">
      <data key="d0">233616846</data>
    </edge>
    <edge source="DZA" target="ARE">
      <data key="d0">7763047</data>
    </edge>
    <edge source="DZA" target="TUR">
      <data key="d0">2624559050</data>
    </edge>
    <edge source="DZA" target="UKR">
      <data key="d0">16456777</data>
    </edge>
    <edge source="DZA" target="EGY">
      <data key="d0">764865424</data>
    </edge>
    <edge source="DZA" target="GBR">
      <data key="d0">3668054319</data>
    </edge>
    <edge source="DZA" target="USA">
      <data key="d0">10778187877</data>
    </edge>
    <edge source="DZA" target="URY">
      <data key="d0">2719924</data>
    </edge>
    <edge source="DZA" target="ALB">
      <data key="d0">6913700</data>
    </edge>
    <edge source="DZA" target="CMR">
      <data key="d0">665730</data>
    </edge>
    <edge source="DZA" target="HRV">
      <data key="d0">7229840</data>
    </edge>
    <edge source="DZA" target="DNK">
      <data key="d0">190580795</data>
    </edge>
    <edge source="DZA" target="GMB">
      <data key="d0">1217744</data>
    </edge>
    <edge source="DZA" target="GHA">
      <data key="d0">17062127</data>
    </edge>
    <edge source="DZA" target="GRC">
      <data key="d0">360222172</data>
    </edge>
    <edge source="DZA" target="IRL">
      <data key="d0">766880536</data>
    </edge>
    <edge source="DZA" target="POL">
      <data key="d0">53502415</data>
    </edge>
    <edge source="DZA" target="SRB">
      <data key="d0">2029016</data>
    </edge>
    <edge source="DZA" target="AUS">
      <data key="d0">32843631</data>
    </edge>
    <edge source="DZA" target="CHN">
      <data key="d0">2596627102</data>
    </edge>
    <edge source="DZA" target="OMN">
      <data key="d0">506627</data>
    </edge>
    <edge source="DZA" target="PRT">
      <data key="d0">1710964077</data>
    </edge>
    <edge source="DZA" target="IND">
      <data key="d0">1067134605</data>
    </edge>
    <edge source="DZA" target="PAK">
      <data key="d0">878473</data>
    </edge>
    <edge source="DZA" target="AUT">
      <data key="d0">873677</data>
    </edge>
    <edge source="DZA" target="BRA">
      <data key="d0">3395476221</data>
    </edge>
    <edge source="DZA" target="CIV">
      <data key="d0">435804</data>
    </edge>
    <edge source="DZA" target="SVN">
      <data key="d0">106925473</data>
    </edge>
    <edge source="DZA" target="ZAF">
      <data key="d0">2032250</data>
    </edge>
    <edge source="DZA" target="PAN">
      <data key="d0">213990524</data>
    </edge>
    <edge source="DZA" target="SGP">
      <data key="d0">101109945</data>
    </edge>
    <edge source="DZA" target="ECU">
      <data key="d0">107748200</data>
    </edge>
    <edge source="DZA" target="MEX">
      <data key="d0">24575655</data>
    </edge>
    <edge source="DZA" target="PRY">
      <data key="d0">180360824</data>
    </edge>
    <edge source="DZA" target="NOR">
      <data key="d0">12358331</data>
    </edge>
    <edge source="DZA" target="BFA">
      <data key="d0">92772</data>
    </edge>
    <edge source="DZA" target="BEN">
      <data key="d0">143012</data>
    </edge>
    <edge source="DZA" target="MOZ">
      <data key="d0">18191</data>
    </edge>
    <edge source="DZA" target="ROU">
      <data key="d0">518630</data>
    </edge>
    <edge source="DZA" target="CZE">
      <data key="d0">91994</data>
    </edge>
    <edge source="FRA" target="ALB">
      <data key="d0">31405142</data>
    </edge>
    <edge source="FRA" target="DZA">
      <data key="d0">8067450307</data>
    </edge>
    <edge source="FRA" target="ARG">
      <data key="d0">1426352231</data>
    </edge>
    <edge source="FRA" target="AUS">
      <data key="d0">3792607428</data>
    </edge>
    <edge source="FRA" target="AUT">
      <data key="d0">4603937623</data>
    </edge>
    <edge source="FRA" target="BEL">
      <data key="d0">39914350907</data>
    </edge>
    <edge source="FRA" target="BRA">
      <data key="d0">5720640741</data>
    </edge>
    <edge source="FRA" target="BGR">
      <data key="d0">855436281</data>
    </edge>
    <edge source="FRA" target="BDI">
      <data key="d0">19574553</data>
    </edge>
    <edge source="FRA" target="BLR">
      <data key="d0">212461417</data>
    </edge>
    <edge source="FRA" target="KHM">
      <data key="d0">77438908</data>
    </edge>
    <edge source="FRA" target="CMR">
      <data key="d0">843448895</data>
    </edge>
    <edge source="FRA" target="CAN">
      <data key="d0">3645006034</data>
    </edge>
    <edge source="FRA" target="CAF">
      <data key="d0">46703148</data>
    </edge>
    <edge source="FRA" target="LKA">
      <data key="d0">159939608</data>
    </edge>
    <edge source="FRA" target="CHL">
      <data key="d0">1009634297</data>
    </edge>
    <edge source="FRA" target="CHN">
      <data key="d0">18887480226</data>
    </edge>
    <edge source="FRA" target="HRV">
      <data key="d0">446324799</data>
    </edge>
    <edge source="FRA" target="CZE">
      <data key="d0">4083774928</data>
    </edge>
    <edge source="FRA" target="BEN">
      <data key="d0">335056159</data>
    </edge>
    <edge source="FRA" target="DNK">
      <data key="d0">3100317905</data>
    </edge>
    <edge source="FRA" target="ETH">
      <data key="d0">99345616</data>
    </edge>
    <edge source="FRA" target="FIN">
      <data key="d0">1993158618</data>
    </edge>
    <edge source="FRA" target="GEO">
      <data key="d0">127544252</data>
    </edge>
    <edge source="FRA" target="PSE">
      <data key="d0">12490336</data>
    </edge>
    <edge source="FRA" target="DEU">
      <data key="d0">89350402595</data>
    </edge>
    <edge source="FRA" target="GHA">
      <data key="d0">415950360</data>
    </edge>
    <edge source="FRA" target="GRC">
      <data key="d0">2857219740</data>
    </edge>
    <edge source="FRA" target="GTM">
      <data key="d0">73551835</data>
    </edge>
    <edge source="FRA" target="HKG">
      <data key="d0">7627652490</data>
    </edge>
    <edge source="FRA" target="HUN">
      <data key="d0">3543847097</data>
    </edge>
    <edge source="FRA" target="IDN">
      <data key="d0">1654017132</data>
    </edge>
    <edge source="FRA" target="IRL">
      <data key="d0">2402975681</data>
    </edge>
    <edge source="FRA" target="ISR">
      <data key="d0">1439027345</data>
    </edge>
    <edge source="FRA" target="ITA">
      <data key="d0">38957296910</data>
    </edge>
    <edge source="FRA" target="CIV">
      <data key="d0">1257240615</data>
    </edge>
    <edge source="FRA" target="JPN">
      <data key="d0">9081349853</data>
    </edge>
    <edge source="FRA" target="KAZ">
      <data key="d0">613630458</data>
    </edge>
    <edge source="FRA" target="JOR">
      <data key="d0">434250342</data>
    </edge>
    <edge source="FRA" target="KOR">
      <data key="d0">4572566006</data>
    </edge>
    <edge source="FRA" target="KGZ">
      <data key="d0">23075023</data>
    </edge>
    <edge source="FRA" target="LBN">
      <data key="d0">1723383003</data>
    </edge>
    <edge source="FRA" target="LTU">
      <data key="d0">594552100</data>
    </edge>
    <edge source="FRA" target="MDG">
      <data key="d0">375252689</data>
    </edge>
    <edge source="FRA" target="MWI">
      <data key="d0">48651813</data>
    </edge>
    <edge source="FRA" target="MYS">
      <data key="d0">3831750421</data>
    </edge>
    <edge source="FRA" target="MUS">
      <data key="d0">435150870</data>
    </edge>
    <edge source="FRA" target="MEX">
      <data key="d0">2729348393</data>
    </edge>
    <edge source="FRA" target="MAR">
      <data key="d0">5105391933</data>
    </edge>
    <edge source="FRA" target="OMN">
      <data key="d0">431337601</data>
    </edge>
    <edge source="FRA" target="NLD">
      <data key="d0">22974714442</data>
    </edge>
    <edge source="FRA" target="NER">
      <data key="d0">203602468</data>
    </edge>
    <edge source="FRA" target="NOR">
      <data key="d0">2108715192</data>
    </edge>
    <edge source="FRA" target="PAK">
      <data key="d0">568004962</data>
    </edge>
    <edge source="FRA" target="PAN">
      <data key="d0">1116755431</data>
    </edge>
    <edge source="FRA" target="PHL">
      <data key="d0">1224122921</data>
    </edge>
    <edge source="FRA" target="POL">
      <data key="d0">8185725622</data>
    </edge>
    <edge source="FRA" target="PRT">
      <data key="d0">4540715281</data>
    </edge>
    <edge source="FRA" target="ROU">
      <data key="d0">3850971696</data>
    </edge>
    <edge source="FRA" target="RUS">
      <data key="d0">11496950546</data>
    </edge>
    <edge source="FRA" target="SAU">
      <data key="d0">4079743821</data>
    </edge>
    <edge source="FRA" target="SEN">
      <data key="d0">1027925763</data>
    </edge>
    <edge source="FRA" target="SRB">
      <data key="d0">351156625</data>
    </edge>
    <edge source="FRA" target="IND">
      <data key="d0">4008434738</data>
    </edge>
    <edge source="FRA" target="SGP">
      <data key="d0">7465374429</data>
    </edge>
    <edge source="FRA" target="SVK">
      <data key="d0">2583308564</data>
    </edge>
    <edge source="FRA" target="VNM">
      <data key="d0">747833171</data>
    </edge>
    <edge source="FRA" target="SVN">
      <data key="d0">1102723171</data>
    </edge>
    <edge source="FRA" target="ZAF">
      <data key="d0">2370866658</data>
    </edge>
    <edge source="FRA" target="ZWE">
      <data key="d0">26318461</data>
    </edge>
    <edge source="FRA" target="ESP">
      <data key="d0">36229671843</data>
    </edge>
    <edge source="FRA" target="SWE">
      <data key="d0">6388051388</data>
    </edge>
    <edge source="FRA" target="CHE">
      <data key="d0">16888531911</data>
    </edge>
    <edge source="FRA" target="THA">
      <data key="d0">2659659738</data>
    </edge>
    <edge source="FRA" target="ARE">
      <data key="d0">4462173162</data>
    </edge>
    <edge source="FRA" target="TUN">
      <data key="d0">4603533398</data>
    </edge>
    <edge source="FRA" target="TUR">
      <data key="d0">8677996639</data>
    </edge>
    <edge source="FRA" target="UGA">
      <data key="d0">86688925</data>
    </edge>
    <edge source="FRA" target="UKR">
      <data key="d0">1307010420</data>
    </edge>
    <edge source="FRA" target="MKD">
      <data key="d0">49198406</data>
    </edge>
    <edge source="FRA" target="EGY">
      <data key="d0">2144074968</data>
    </edge>
    <edge source="FRA" target="GBR">
      <data key="d0">36868761980</data>
    </edge>
    <edge source="FRA" target="TZA">
      <data key="d0">166936274</data>
    </edge>
    <edge source="FRA" target="USA">
      <data key="d0">33338637649</data>
    </edge>
    <edge source="FRA" target="BFA">
      <data key="d0">332077185</data>
    </edge>
    <edge source="FRA" target="AZE">
      <data key="d0">211124258</data>
    </edge>
    <edge source="FRA" target="ARM">
      <data key="d0">49601591</data>
    </edge>
    <edge source="FRA" target="COL">
      <data key="d0">1062842934</data>
    </edge>
    <edge source="FRA" target="EST">
      <data key="d0">419268940</data>
    </edge>
    <edge source="FRA" target="GMB">
      <data key="d0">8598955</data>
    </edge>
    <edge source="FRA" target="JAM">
      <data key="d0">19672185</data>
    </edge>
    <edge source="FRA" target="LVA">
      <data key="d0">334603365</data>
    </edge>
    <edge source="FRA" target="MRT">
      <data key="d0">293244063</data>
    </edge>
    <edge source="FRA" target="MOZ">
      <data key="d0">106739658</data>
    </edge>
    <edge source="FRA" target="NAM">
      <data key="d0">26991468</data>
    </edge>
    <edge source="FRA" target="NZL">
      <data key="d0">424513906</data>
    </edge>
    <edge source="FRA" target="TGO">
      <data key="d0">460945640</data>
    </edge>
    <edge source="FRA" target="URY">
      <data key="d0">239753813</data>
    </edge>
    <edge source="FRA" target="BOL">
      <data key="d0">31079769</data>
    </edge>
    <edge source="FRA" target="CRI">
      <data key="d0">48665369</data>
    </edge>
    <edge source="FRA" target="ECU">
      <data key="d0">205509356</data>
    </edge>
    <edge source="FRA" target="SLV">
      <data key="d0">80338653</data>
    </edge>
    <edge source="FRA" target="HND">
      <data key="d0">20795156</data>
    </edge>
    <edge source="FRA" target="MDA">
      <data key="d0">59775295</data>
    </edge>
    <edge source="FRA" target="NIC">
      <data key="d0">12461879</data>
    </edge>
    <edge source="FRA" target="PRY">
      <data key="d0">60378136</data>
    </edge>
    <edge source="FRA" target="PER">
      <data key="d0">292283305</data>
    </edge>
    <edge source="FRA" target="BWA">
      <data key="d0">10469039</data>
    </edge>
    <edge source="NER" target="CHN">
      <data key="d0">33708532</data>
    </edge>
    <edge source="NER" target="BEN">
      <data key="d0">9266510</data>
    </edge>
    <edge source="NER" target="ECU">
      <data key="d0">80598</data>
    </edge>
    <edge source="NER" target="GHA">
      <data key="d0">48803167</data>
    </edge>
    <edge source="NER" target="CIV">
      <data key="d0">12312689</data>
    </edge>
    <edge source="NER" target="MDA">
      <data key="d0">15918</data>
    </edge>
    <edge source="NER" target="NAM">
      <data key="d0">571286</data>
    </edge>
    <edge source="NER" target="BFA">
      <data key="d0">37879264</data>
    </edge>
    <edge source="NER" target="ARG">
      <data key="d0">81797</data>
    </edge>
    <edge source="NER" target="FRA">
      <data key="d0">17006486</data>
    </edge>
    <edge source="NER" target="IDN">
      <data key="d0">1840577</data>
    </edge>
    <edge source="NER" target="MYS">
      <data key="d0">21261648</data>
    </edge>
    <edge source="NER" target="ARE">
      <data key="d0">3990615</data>
    </edge>
    <edge source="NER" target="TUR">
      <data key="d0">3959167</data>
    </edge>
    <edge source="NER" target="USA">
      <data key="d0">19922077</data>
    </edge>
    <edge source="NER" target="MAR">
      <data key="d0">1867426</data>
    </edge>
    <edge source="NER" target="DZA">
      <data key="d0">2258033</data>
    </edge>
    <edge source="NER" target="BRA">
      <data key="d0">31412185</data>
    </edge>
    <edge source="NER" target="MRT">
      <data key="d0">395884</data>
    </edge>
    <edge source="NER" target="PAK">
      <data key="d0">1083451</data>
    </edge>
    <edge source="NER" target="IND">
      <data key="d0">15678509</data>
    </edge>
    <edge source="NER" target="THA">
      <data key="d0">9567501</data>
    </edge>
    <edge source="NER" target="TUN">
      <data key="d0">5942643</data>
    </edge>
    <edge source="NER" target="URY">
      <data key="d0">123182</data>
    </edge>
    <edge source="NER" target="ITA">
      <data key="d0">12592187</data>
    </edge>
    <edge source="NER" target="SGP">
      <data key="d0">4294205</data>
    </edge>
    <edge source="NER" target="VNM">
      <data key="d0">3115218</data>
    </edge>
    <edge source="NER" target="ZAF">
      <data key="d0">753101</data>
    </edge>
    <edge source="NER" target="ESP">
      <data key="d0">1771157</data>
    </edge>
    <edge source="NER" target="TGO">
      <data key="d0">2682601</data>
    </edge>
    <edge source="NER" target="BEL">
      <data key="d0">2434709</data>
    </edge>
    <edge source="NER" target="PAN">
      <data key="d0">1573282</data>
    </edge>
    <edge source="NER" target="COL">
      <data key="d0">44119</data>
    </edge>
    <edge source="NER" target="CMR">
      <data key="d0">2732828</data>
    </edge>
    <edge source="NER" target="GRC">
      <data key="d0">364028</data>
    </edge>
    <edge source="NER" target="GBR">
      <data key="d0">465010</data>
    </edge>
    <edge source="NER" target="CAN">
      <data key="d0">2020242</data>
    </edge>
    <edge source="NER" target="CHL">
      <data key="d0">66651</data>
    </edge>
    <edge source="NER" target="DEU">
      <data key="d0">7827918</data>
    </edge>
    <edge source="NER" target="NLD">
      <data key="d0">28744613</data>
    </edge>
    <edge source="NER" target="POL">
      <data key="d0">1850867</data>
    </edge>
    <edge source="NER" target="SAU">
      <data key="d0">425692</data>
    </edge>
    <edge source="NER" target="KOR">
      <data key="d0">30403</data>
    </edge>
    <edge source="NER" target="CHE">
      <data key="d0">615610</data>
    </edge>
    <edge source="NER" target="SEN">
      <data key="d0">271320</data>
    </edge>
    <edge source="NER" target="UKR">
      <data key="d0">98200</data>
    </edge>
    <edge source="NER" target="JPN">
      <data key="d0">1913759</data>
    </edge>
    <edge source="NER" target="SWE">
      <data key="d0">86757</data>
    </edge>
    <edge source="NER" target="IRL">
      <data key="d0">35781</data>
    </edge>
    <edge source="NER" target="NZL">
      <data key="d0">20963</data>
    </edge>
    <edge source="AUT" target="ALB">
      <data key="d0">68208431</data>
    </edge>
    <edge source="AUT" target="DZA">
      <data key="d0">270313769</data>
    </edge>
    <edge source="AUT" target="AZE">
      <data key="d0">145240270</data>
    </edge>
    <edge source="AUT" target="BEL">
      <data key="d0">2085868239</data>
    </edge>
    <edge source="AUT" target="BGR">
      <data key="d0">761351025</data>
    </edge>
    <edge source="AUT" target="CAN">
      <data key="d0">1041704476</data>
    </edge>
    <edge source="AUT" target="HRV">
      <data key="d0">1362453198</data>
    </edge>
    <edge source="AUT" target="CZE">
      <data key="d0">5221411058</data>
    </edge>
    <edge source="AUT" target="FRA">
      <data key="d0">6669220401</data>
    </edge>
    <edge source="AUT" target="DEU">
      <data key="d0">45896339642</data>
    </edge>
    <edge source="AUT" target="HKG">
      <data key="d0">595712772</data>
    </edge>
    <edge source="AUT" target="HUN">
      <data key="d0">4423322221</data>
    </edge>
    <edge source="AUT" target="IRL">
      <data key="d0">457206090</data>
    </edge>
    <edge source="AUT" target="ITA">
      <data key="d0">9567942405</data>
    </edge>
    <edge source="AUT" target="JPN">
      <data key="d0">1490450313</data>
    </edge>
    <edge source="AUT" target="KAZ">
      <data key="d0">313062070</data>
    </edge>
    <edge source="AUT" target="MDA">
      <data key="d0">83579756</data>
    </edge>
    <edge source="AUT" target="MAR">
      <data key="d0">98177319</data>
    </edge>
    <edge source="AUT" target="NLD">
      <data key="d0">2148982037</data>
    </edge>
    <edge source="AUT" target="NOR">
      <data key="d0">668316600</data>
    </edge>
    <edge source="AUT" target="PHL">
      <data key="d0">104299632</data>
    </edge>
    <edge source="AUT" target="POL">
      <data key="d0">4084094174</data>
    </edge>
    <edge source="AUT" target="ROU">
      <data key="d0">2311344498</data>
    </edge>
    <edge source="AUT" target="RUS">
      <data key="d0">3915775931</data>
    </edge>
    <edge source="AUT" target="SAU">
      <data key="d0">713211512</data>
    </edge>
    <edge source="AUT" target="SRB">
      <data key="d0">655189976</data>
    </edge>
    <edge source="AUT" target="SVK">
      <data key="d0">3293705083</data>
    </edge>
    <edge source="AUT" target="SVN">
      <data key="d0">2674623785</data>
    </edge>
    <edge source="AUT" target="ESP">
      <data key="d0">2229314847</data>
    </edge>
    <edge source="AUT" target="CHE">
      <data key="d0">8258274637</data>
    </edge>
    <edge source="AUT" target="THA">
      <data key="d0">319110503</data>
    </edge>
    <edge source="AUT" target="ARE">
      <data key="d0">679635432</data>
    </edge>
    <edge source="AUT" target="TUR">
      <data key="d0">1289833698</data>
    </edge>
    <edge source="AUT" target="UKR">
      <data key="d0">805166538</data>
    </edge>
    <edge source="AUT" target="MKD">
      <data key="d0">132472498</data>
    </edge>
    <edge source="AUT" target="GBR">
      <data key="d0">4017845425</data>
    </edge>
    <edge source="AUT" target="USA">
      <data key="d0">7846211429</data>
    </edge>
    <edge source="AUT" target="ARM">
      <data key="d0">34130052</data>
    </edge>
    <edge source="AUT" target="BLR">
      <data key="d0">236741323</data>
    </edge>
    <edge source="AUT" target="CHN">
      <data key="d0">3544818876</data>
    </edge>
    <edge source="AUT" target="DNK">
      <data key="d0">830511452</data>
    </edge>
    <edge source="AUT" target="EST">
      <data key="d0">131600936</data>
    </edge>
    <edge source="AUT" target="FIN">
      <data key="d0">588134487</data>
    </edge>
    <edge source="AUT" target="GEO">
      <data key="d0">85728634</data>
    </edge>
    <edge source="AUT" target="GRC">
      <data key="d0">468609064</data>
    </edge>
    <edge source="AUT" target="JOR">
      <data key="d0">65050353</data>
    </edge>
    <edge source="AUT" target="KOR">
      <data key="d0">1033020654</data>
    </edge>
    <edge source="AUT" target="LVA">
      <data key="d0">176562713</data>
    </edge>
    <edge source="AUT" target="LTU">
      <data key="d0">209722657</data>
    </edge>
    <edge source="AUT" target="SGP">
      <data key="d0">455139695</data>
    </edge>
    <edge source="AUT" target="VNM">
      <data key="d0">138613502</data>
    </edge>
    <edge source="AUT" target="SWE">
      <data key="d0">1532646232</data>
    </edge>
    <edge source="AUT" target="AUS">
      <data key="d0">932940891</data>
    </edge>
    <edge source="AUT" target="LKA">
      <data key="d0">27457994</data>
    </edge>
    <edge source="AUT" target="GHA">
      <data key="d0">22721065</data>
    </edge>
    <edge source="AUT" target="ISR">
      <data key="d0">243828298</data>
    </edge>
    <edge source="AUT" target="LBN">
      <data key="d0">62348066</data>
    </edge>
    <edge source="AUT" target="MYS">
      <data key="d0">489295125</data>
    </edge>
    <edge source="AUT" target="MEX">
      <data key="d0">583126264</data>
    </edge>
    <edge source="AUT" target="OMN">
      <data key="d0">75786328</data>
    </edge>
    <edge source="AUT" target="NAM">
      <data key="d0">6974560</data>
    </edge>
    <edge source="AUT" target="NZL">
      <data key="d0">102373278</data>
    </edge>
    <edge source="AUT" target="PAK">
      <data key="d0">92506700</data>
    </edge>
    <edge source="AUT" target="PRT">
      <data key="d0">352511725</data>
    </edge>
    <edge source="AUT" target="IND">
      <data key="d0">707485088</data>
    </edge>
    <edge source="AUT" target="ZAF">
      <data key="d0">668543824</data>
    </edge>
    <edge source="AUT" target="EGY">
      <data key="d0">220474478</data>
    </edge>
    <edge source="AUT" target="MUS">
      <data key="d0">10748174</data>
    </edge>
    <edge source="AUT" target="CHL">
      <data key="d0">184760916</data>
    </edge>
    <edge source="AUT" target="COL">
      <data key="d0">149118877</data>
    </edge>
    <edge source="AUT" target="ETH">
      <data key="d0">31664061</data>
    </edge>
    <edge source="AUT" target="GMB">
      <data key="d0">725633</data>
    </edge>
    <edge source="AUT" target="IDN">
      <data key="d0">287358513</data>
    </edge>
    <edge source="AUT" target="KGZ">
      <data key="d0">15746815</data>
    </edge>
    <edge source="AUT" target="PER">
      <data key="d0">117883914</data>
    </edge>
    <edge source="AUT" target="URY">
      <data key="d0">64875336</data>
    </edge>
    <edge source="AUT" target="BOL">
      <data key="d0">12177778</data>
    </edge>
    <edge source="AUT" target="BRA">
      <data key="d0">1274659574</data>
    </edge>
    <edge source="AUT" target="CMR">
      <data key="d0">4644410</data>
    </edge>
    <edge source="AUT" target="TUN">
      <data key="d0">100895449</data>
    </edge>
    <edge source="AUT" target="BFA">
      <data key="d0">5173585</data>
    </edge>
    <edge source="AUT" target="ARG">
      <data key="d0">232126759</data>
    </edge>
    <edge source="AUT" target="CRI">
      <data key="d0">20368607</data>
    </edge>
    <edge source="AUT" target="ECU">
      <data key="d0">40913064</data>
    </edge>
    <edge source="AUT" target="PRY">
      <data key="d0">10349423</data>
    </edge>
    <edge source="AUT" target="SLV">
      <data key="d0">6885089</data>
    </edge>
    <edge source="AUT" target="GTM">
      <data key="d0">17630903</data>
    </edge>
    <edge source="AUT" target="HND">
      <data key="d0">14591399</data>
    </edge>
    <edge source="AUT" target="CIV">
      <data key="d0">17339429</data>
    </edge>
    <edge source="AUT" target="NIC">
      <data key="d0">6499556</data>
    </edge>
    <edge source="AUT" target="PAN">
      <data key="d0">39082552</data>
    </edge>
    <edge source="AUT" target="ZWE">
      <data key="d0">1012183</data>
    </edge>
    <edge source="AUT" target="SEN">
      <data key="d0">17384771</data>
    </edge>
    <edge source="AUT" target="BEN">
      <data key="d0">6576451</data>
    </edge>
    <edge source="AUT" target="JAM">
      <data key="d0">4699886</data>
    </edge>
    <edge source="AUT" target="MRT">
      <data key="d0">17705991</data>
    </edge>
    <edge source="AUT" target="MOZ">
      <data key="d0">5353869</data>
    </edge>
    <edge source="AUT" target="NER">
      <data key="d0">568500</data>
    </edge>
    <edge source="AUT" target="TGO">
      <data key="d0">2197474</data>
    </edge>
    <edge source="AUT" target="UGA">
      <data key="d0">7544037</data>
    </edge>
    <edge source="AUT" target="TZA">
      <data key="d0">14425846</data>
    </edge>
    <edge source="AUT" target="KHM">
      <data key="d0">2149504</data>
    </edge>
    <edge source="AUT" target="PSE">
      <data key="d0">1124936</data>
    </edge>
    <edge source="AUT" target="MWI">
      <data key="d0">499825</data>
    </edge>
    <edge source="AUT" target="BWA">
      <data key="d0">939127</data>
    </edge>
    <edge source="AUT" target="MDG">
      <data key="d0">1422651</data>
    </edge>
    <edge source="AUT" target="BDI">
      <data key="d0">103651</data>
    </edge>
    <edge source="AUT" target="CAF">
      <data key="d0">22831</data>
    </edge>
    <edge source="SRB" target="BEL">
      <data key="d0">118905021</data>
    </edge>
    <edge source="SRB" target="HUN">
      <data key="d0">315594993</data>
    </edge>
    <edge source="SRB" target="ISR">
      <data key="d0">14722196</data>
    </edge>
    <edge source="SRB" target="ITA">
      <data key="d0">1197433416</data>
    </edge>
    <edge source="SRB" target="LBN">
      <data key="d0">11478022</data>
    </edge>
    <edge source="SRB" target="RUS">
      <data key="d0">865921329</data>
    </edge>
    <edge source="SRB" target="MKD">
      <data key="d0">477132025</data>
    </edge>
    <edge source="SRB" target="AUS">
      <data key="d0">7944932</data>
    </edge>
    <edge source="SRB" target="BLR">
      <data key="d0">69470725</data>
    </edge>
    <edge source="SRB" target="CHN">
      <data key="d0">19668887</data>
    </edge>
    <edge source="SRB" target="HRV">
      <data key="d0">383487805</data>
    </edge>
    <edge source="SRB" target="FRA">
      <data key="d0">284845510</data>
    </edge>
    <edge source="SRB" target="HKG">
      <data key="d0">13455205</data>
    </edge>
    <edge source="SRB" target="SVN">
      <data key="d0">419072129</data>
    </edge>
    <edge source="SRB" target="ESP">
      <data key="d0">85439723</data>
    </edge>
    <edge source="SRB" target="SWE">
      <data key="d0">52896972</data>
    </edge>
    <edge source="SRB" target="CHE">
      <data key="d0">91881742</data>
    </edge>
    <edge source="SRB" target="ALB">
      <data key="d0">85136441</data>
    </edge>
    <edge source="SRB" target="AZE">
      <data key="d0">30673777</data>
    </edge>
    <edge source="SRB" target="AUT">
      <data key="d0">275452743</data>
    </edge>
    <edge source="SRB" target="BGR">
      <data key="d0">280907859</data>
    </edge>
    <edge source="SRB" target="DEU">
      <data key="d0">1308105410</data>
    </edge>
    <edge source="SRB" target="GRC">
      <data key="d0">162818294</data>
    </edge>
    <edge source="SRB" target="KAZ">
      <data key="d0">11388863</data>
    </edge>
    <edge source="SRB" target="NER">
      <data key="d0">63107</data>
    </edge>
    <edge source="SRB" target="ROU">
      <data key="d0">904029773</data>
    </edge>
    <edge source="SRB" target="UKR">
      <data key="d0">131787269</data>
    </edge>
    <edge source="SRB" target="USA">
      <data key="d0">93085427</data>
    </edge>
    <edge source="SRB" target="EST">
      <data key="d0">2750085</data>
    </edge>
    <edge source="SRB" target="CAN">
      <data key="d0">6643722</data>
    </edge>
    <edge source="SRB" target="CZE">
      <data key="d0">167885336</data>
    </edge>
    <edge source="SRB" target="GEO">
      <data key="d0">2754170</data>
    </edge>
    <edge source="SRB" target="IRL">
      <data key="d0">6388351</data>
    </edge>
    <edge source="SRB" target="KOR">
      <data key="d0">2146890</data>
    </edge>
    <edge source="SRB" target="MRT">
      <data key="d0">28659</data>
    </edge>
    <edge source="SRB" target="MDA">
      <data key="d0">13057199</data>
    </edge>
    <edge source="SRB" target="NLD">
      <data key="d0">144450160</data>
    </edge>
    <edge source="SRB" target="POL">
      <data key="d0">160725500</data>
    </edge>
    <edge source="SRB" target="SVK">
      <data key="d0">253647633</data>
    </edge>
    <edge source="SRB" target="ARE">
      <data key="d0">11861215</data>
    </edge>
    <edge source="SRB" target="TUR">
      <data key="d0">186593687</data>
    </edge>
    <edge source="SRB" target="GBR">
      <data key="d0">143858022</data>
    </edge>
    <edge source="SRB" target="DNK">
      <data key="d0">20818343</data>
    </edge>
    <edge source="SRB" target="FIN">
      <data key="d0">15036763</data>
    </edge>
    <edge source="SRB" target="JPN">
      <data key="d0">4170897</data>
    </edge>
    <edge source="SRB" target="KGZ">
      <data key="d0">24529</data>
    </edge>
    <edge source="SRB" target="LTU">
      <data key="d0">25775909</data>
    </edge>
    <edge source="SRB" target="NOR">
      <data key="d0">13037640</data>
    </edge>
    <edge source="SRB" target="PRT">
      <data key="d0">12883381</data>
    </edge>
    <edge source="SRB" target="SAU">
      <data key="d0">4463151</data>
    </edge>
    <edge source="SRB" target="SGP">
      <data key="d0">4628095</data>
    </edge>
    <edge source="SRB" target="ZAF">
      <data key="d0">2397787</data>
    </edge>
    <edge source="SRB" target="EGY">
      <data key="d0">18496186</data>
    </edge>
    <edge source="SRB" target="JOR">
      <data key="d0">11842522</data>
    </edge>
    <edge source="SRB" target="LVA">
      <data key="d0">4302174</data>
    </edge>
    <edge source="SRB" target="PER">
      <data key="d0">669994</data>
    </edge>
    <edge source="SRB" target="THA">
      <data key="d0">4388257</data>
    </edge>
    <edge source="SRB" target="DZA">
      <data key="d0">22838434</data>
    </edge>
    <edge source="SRB" target="IDN">
      <data key="d0">6998246</data>
    </edge>
    <edge source="SRB" target="MYS">
      <data key="d0">960907</data>
    </edge>
    <edge source="SRB" target="IND">
      <data key="d0">4810610</data>
    </edge>
    <edge source="SRB" target="ARG">
      <data key="d0">482603</data>
    </edge>
    <edge source="SRB" target="MAR">
      <data key="d0">1576152</data>
    </edge>
    <edge source="SRB" target="VNM">
      <data key="d0">6924257</data>
    </edge>
    <edge source="SRB" target="TUN">
      <data key="d0">9091432</data>
    </edge>
    <edge source="SRB" target="ARM">
      <data key="d0">1064025</data>
    </edge>
    <edge source="SRB" target="OMN">
      <data key="d0">149267</data>
    </edge>
    <edge source="SRB" target="BRA">
      <data key="d0">11226089</data>
    </edge>
    <edge source="SRB" target="CRI">
      <data key="d0">500375</data>
    </edge>
    <edge source="SRB" target="PSE">
      <data key="d0">11028</data>
    </edge>
    <edge source="SRB" target="SEN">
      <data key="d0">52397</data>
    </edge>
    <edge source="SRB" target="CHL">
      <data key="d0">2683594</data>
    </edge>
    <edge source="SRB" target="COL">
      <data key="d0">866795</data>
    </edge>
    <edge source="SRB" target="GTM">
      <data key="d0">317752</data>
    </edge>
    <edge source="SRB" target="MEX">
      <data key="d0">2054840</data>
    </edge>
    <edge source="SRB" target="PAN">
      <data key="d0">186929</data>
    </edge>
    <edge source="SRB" target="PRY">
      <data key="d0">110409</data>
    </edge>
    <edge source="SRB" target="URY">
      <data key="d0">167963</data>
    </edge>
    <edge source="SRB" target="GHA">
      <data key="d0">992395</data>
    </edge>
    <edge source="SRB" target="LKA">
      <data key="d0">91974</data>
    </edge>
    <edge source="SRB" target="ECU">
      <data key="d0">24286</data>
    </edge>
    <edge source="SRB" target="ETH">
      <data key="d0">11383350</data>
    </edge>
    <edge source="SRB" target="CIV">
      <data key="d0">37512</data>
    </edge>
    <edge source="SRB" target="NAM">
      <data key="d0">100425</data>
    </edge>
    <edge source="SRB" target="PAK">
      <data key="d0">405006</data>
    </edge>
    <edge source="SRB" target="UGA">
      <data key="d0">362717</data>
    </edge>
    <edge source="SRB" target="TZA">
      <data key="d0">58360</data>
    </edge>
    <edge source="SRB" target="BWA">
      <data key="d0">104637</data>
    </edge>
    <edge source="SRB" target="NZL">
      <data key="d0">293572</data>
    </edge>
    <edge source="SRB" target="KHM">
      <data key="d0">871606</data>
    </edge>
    <edge source="SRB" target="PHL">
      <data key="d0">272740</data>
    </edge>
    <edge source="SRB" target="ZWE">
      <data key="d0">33279</data>
    </edge>
    <edge source="SRB" target="CMR">
      <data key="d0">389273</data>
    </edge>
    <edge source="SRB" target="BFA">
      <data key="d0">135229</data>
    </edge>
    <edge source="MKD" target="ALB">
      <data key="d0">75617371</data>
    </edge>
    <edge source="MKD" target="FRA">
      <data key="d0">20262124</data>
    </edge>
    <edge source="MKD" target="HKG">
      <data key="d0">1271210</data>
    </edge>
    <edge source="MKD" target="JPN">
      <data key="d0">1474059</data>
    </edge>
    <edge source="MKD" target="SRB">
      <data key="d0">690499835</data>
    </edge>
    <edge source="MKD" target="GBR">
      <data key="d0">62901442</data>
    </edge>
    <edge source="MKD" target="USA">
      <data key="d0">56285923</data>
    </edge>
    <edge source="MKD" target="HRV">
      <data key="d0">98446886</data>
    </edge>
    <edge source="MKD" target="BEN">
      <data key="d0">147156</data>
    </edge>
    <edge source="MKD" target="GRC">
      <data key="d0">188473071</data>
    </edge>
    <edge source="MKD" target="ITA">
      <data key="d0">281102221</data>
    </edge>
    <edge source="MKD" target="CIV">
      <data key="d0">22124</data>
    </edge>
    <edge source="MKD" target="TUR">
      <data key="d0">66658254</data>
    </edge>
    <edge source="MKD" target="AUS">
      <data key="d0">5038074</data>
    </edge>
    <edge source="MKD" target="AUT">
      <data key="d0">48958134</data>
    </edge>
    <edge source="MKD" target="DEU">
      <data key="d0">1180590700</data>
    </edge>
    <edge source="MKD" target="BGR">
      <data key="d0">286493579</data>
    </edge>
    <edge source="MKD" target="DZA">
      <data key="d0">277460</data>
    </edge>
    <edge source="MKD" target="AZE">
      <data key="d0">780283</data>
    </edge>
    <edge source="MKD" target="CAN">
      <data key="d0">3475621</data>
    </edge>
    <edge source="MKD" target="CHN">
      <data key="d0">158816103</data>
    </edge>
    <edge source="MKD" target="CZE">
      <data key="d0">34867980</data>
    </edge>
    <edge source="MKD" target="FIN">
      <data key="d0">428192</data>
    </edge>
    <edge source="MKD" target="HUN">
      <data key="d0">9091413</data>
    </edge>
    <edge source="MKD" target="ISR">
      <data key="d0">2785516</data>
    </edge>
    <edge source="MKD" target="JOR">
      <data key="d0">344648</data>
    </edge>
    <edge source="MKD" target="NLD">
      <data key="d0">65946390</data>
    </edge>
    <edge source="MKD" target="ROU">
      <data key="d0">52739743</data>
    </edge>
    <edge source="MKD" target="RUS">
      <data key="d0">33130280</data>
    </edge>
    <edge source="MKD" target="SAU">
      <data key="d0">2531533</data>
    </edge>
    <edge source="MKD" target="SVK">
      <data key="d0">72728761</data>
    </edge>
    <edge source="MKD" target="SVN">
      <data key="d0">74243030</data>
    </edge>
    <edge source="MKD" target="ESP">
      <data key="d0">46905275</data>
    </edge>
    <edge source="MKD" target="SWE">
      <data key="d0">11311978</data>
    </edge>
    <edge source="MKD" target="CHE">
      <data key="d0">33332112</data>
    </edge>
    <edge source="MKD" target="BEL">
      <data key="d0">41536024</data>
    </edge>
    <edge source="MKD" target="BLR">
      <data key="d0">5456520</data>
    </edge>
    <edge source="MKD" target="DNK">
      <data key="d0">7060719</data>
    </edge>
    <edge source="MKD" target="EST">
      <data key="d0">254698</data>
    </edge>
    <edge source="MKD" target="LVA">
      <data key="d0">2357398</data>
    </edge>
    <edge source="MKD" target="LTU">
      <data key="d0">2482524</data>
    </edge>
    <edge source="MKD" target="MDA">
      <data key="d0">543625</data>
    </edge>
    <edge source="MKD" target="NZL">
      <data key="d0">49960</data>
    </edge>
    <edge source="MKD" target="NOR">
      <data key="d0">352905</data>
    </edge>
    <edge source="MKD" target="POL">
      <data key="d0">18133550</data>
    </edge>
    <edge source="MKD" target="ARE">
      <data key="d0">5642455</data>
    </edge>
    <edge source="MKD" target="UKR">
      <data key="d0">17827820</data>
    </edge>
    <edge source="MKD" target="EGY">
      <data key="d0">736923</data>
    </edge>
    <edge source="MKD" target="VNM">
      <data key="d0">331915</data>
    </edge>
    <edge source="MKD" target="PRT">
      <data key="d0">11127425</data>
    </edge>
    <edge source="MKD" target="ARG">
      <data key="d0">3761387</data>
    </edge>
    <edge source="MKD" target="BRA">
      <data key="d0">2132419</data>
    </edge>
    <edge source="MKD" target="COL">
      <data key="d0">236245</data>
    </edge>
    <edge source="MKD" target="CRI">
      <data key="d0">46801</data>
    </edge>
    <edge source="MKD" target="ECU">
      <data key="d0">88798</data>
    </edge>
    <edge source="MKD" target="MEX">
      <data key="d0">1370749</data>
    </edge>
    <edge source="MKD" target="IND">
      <data key="d0">23949568</data>
    </edge>
    <edge source="MKD" target="TUN">
      <data key="d0">56250</data>
    </edge>
    <edge source="MKD" target="LBN">
      <data key="d0">163054</data>
    </edge>
    <edge source="MKD" target="THA">
      <data key="d0">44622</data>
    </edge>
    <edge source="MKD" target="GEO">
      <data key="d0">158154</data>
    </edge>
    <edge source="MKD" target="ARM">
      <data key="d0">230002</data>
    </edge>
    <edge source="MKD" target="MYS">
      <data key="d0">201983</data>
    </edge>
    <edge source="MKD" target="KOR">
      <data key="d0">57846268</data>
    </edge>
    <edge source="MKD" target="TGO">
      <data key="d0">31959</data>
    </edge>
    <edge source="MKD" target="SGP">
      <data key="d0">581634</data>
    </edge>
    <edge source="MKD" target="OMN">
      <data key="d0">24135</data>
    </edge>
    <edge source="MKD" target="PER">
      <data key="d0">23961</data>
    </edge>
    <edge source="MKD" target="ZAF">
      <data key="d0">535664</data>
    </edge>
    <edge source="MKD" target="IRL">
      <data key="d0">68173</data>
    </edge>
    <edge source="MKD" target="KAZ">
      <data key="d0">816900</data>
    </edge>
    <edge source="MKD" target="URY">
      <data key="d0">19598</data>
    </edge>
    <edge source="VNM" target="BEL">
      <data key="d0">1146706296</data>
    </edge>
    <edge source="VNM" target="CHN">
      <data key="d0">12546016502</data>
    </edge>
    <edge source="VNM" target="FRA">
      <data key="d0">2163372362</data>
    </edge>
    <edge source="VNM" target="DEU">
      <data key="d0">4094934785</data>
    </edge>
    <edge source="VNM" target="ITA">
      <data key="d0">1876551515</data>
    </edge>
    <edge source="VNM" target="JPN">
      <data key="d0">13062738587</data>
    </edge>
    <edge source="VNM" target="KOR">
      <data key="d0">5580887313</data>
    </edge>
    <edge source="VNM" target="SGP">
      <data key="d0">2367623481</data>
    </edge>
    <edge source="VNM" target="ESP">
      <data key="d0">1793596060</data>
    </edge>
    <edge source="VNM" target="GBR">
      <data key="d0">3033556942</data>
    </edge>
    <edge source="VNM" target="USA">
      <data key="d0">19680800219</data>
    </edge>
    <edge source="VNM" target="AUS">
      <data key="d0">3208697296</data>
    </edge>
    <edge source="VNM" target="KHM">
      <data key="d0">2861963156</data>
    </edge>
    <edge source="VNM" target="CAN">
      <data key="d0">1156488982</data>
    </edge>
    <edge source="VNM" target="CZE">
      <data key="d0">180043285</data>
    </edge>
    <edge source="VNM" target="HKG">
      <data key="d0">3705328980</data>
    </edge>
    <edge source="VNM" target="LBN">
      <data key="d0">53888577</data>
    </edge>
    <edge source="VNM" target="MYS">
      <data key="d0">4500276399</data>
    </edge>
    <edge source="VNM" target="NLD">
      <data key="d0">2476205410</data>
    </edge>
    <edge source="VNM" target="NOR">
      <data key="d0">125683766</data>
    </edge>
    <edge source="VNM" target="PAN">
      <data key="d0">237231171</data>
    </edge>
    <edge source="VNM" target="THA">
      <data key="d0">2832167494</data>
    </edge>
    <edge source="VNM" target="LKA">
      <data key="d0">95264700</data>
    </edge>
    <edge source="VNM" target="GMB">
      <data key="d0">6596522</data>
    </edge>
    <edge source="VNM" target="IDN">
      <data key="d0">2357701166</data>
    </edge>
    <edge source="VNM" target="PHL">
      <data key="d0">1871441953</data>
    </edge>
    <edge source="VNM" target="IND">
      <data key="d0">1782173932</data>
    </edge>
    <edge source="VNM" target="ARE">
      <data key="d0">2078307702</data>
    </edge>
    <edge source="VNM" target="DZA">
      <data key="d0">129080881</data>
    </edge>
    <edge source="VNM" target="AZE">
      <data key="d0">24182089</data>
    </edge>
    <edge source="VNM" target="AUT">
      <data key="d0">1065219527</data>
    </edge>
    <edge source="VNM" target="ARM">
      <data key="d0">10119440</data>
    </edge>
    <edge source="VNM" target="BRA">
      <data key="d0">718092235</data>
    </edge>
    <edge source="VNM" target="BGR">
      <data key="d0">37001349</data>
    </edge>
    <edge source="VNM" target="BLR">
      <data key="d0">7271901</data>
    </edge>
    <edge source="VNM" target="CMR">
      <data key="d0">61956327</data>
    </edge>
    <edge source="VNM" target="CHL">
      <data key="d0">168627277</data>
    </edge>
    <edge source="VNM" target="COL">
      <data key="d0">106398899</data>
    </edge>
    <edge source="VNM" target="CRI">
      <data key="d0">15040855</data>
    </edge>
    <edge source="VNM" target="HRV">
      <data key="d0">15510340</data>
    </edge>
    <edge source="VNM" target="BEN">
      <data key="d0">9601983</data>
    </edge>
    <edge source="VNM" target="DNK">
      <data key="d0">276053898</data>
    </edge>
    <edge source="VNM" target="ECU">
      <data key="d0">113397487</data>
    </edge>
    <edge source="VNM" target="EST">
      <data key="d0">11534626</data>
    </edge>
    <edge source="VNM" target="GEO">
      <data key="d0">15079358</data>
    </edge>
    <edge source="VNM" target="GHA">
      <data key="d0">203568366</data>
    </edge>
    <edge source="VNM" target="GRC">
      <data key="d0">150536517</data>
    </edge>
    <edge source="VNM" target="GTM">
      <data key="d0">22376889</data>
    </edge>
    <edge source="VNM" target="HND">
      <data key="d0">5429754</data>
    </edge>
    <edge source="VNM" target="HUN">
      <data key="d0">57557795</data>
    </edge>
    <edge source="VNM" target="IRL">
      <data key="d0">80955889</data>
    </edge>
    <edge source="VNM" target="ISR">
      <data key="d0">279256323</data>
    </edge>
    <edge source="VNM" target="CIV">
      <data key="d0">214887187</data>
    </edge>
    <edge source="VNM" target="KAZ">
      <data key="d0">72133735</data>
    </edge>
    <edge source="VNM" target="JOR">
      <data key="d0">42167647</data>
    </edge>
    <edge source="VNM" target="LVA">
      <data key="d0">72510156</data>
    </edge>
    <edge source="VNM" target="LTU">
      <data key="d0">36877185</data>
    </edge>
    <edge source="VNM" target="MUS">
      <data key="d0">12604045</data>
    </edge>
    <edge source="VNM" target="MEX">
      <data key="d0">682743535</data>
    </edge>
    <edge source="VNM" target="MAR">
      <data key="d0">82020546</data>
    </edge>
    <edge source="VNM" target="OMN">
      <data key="d0">13406345</data>
    </edge>
    <edge source="VNM" target="NZL">
      <data key="d0">183971285</data>
    </edge>
    <edge source="VNM" target="NIC">
      <data key="d0">8025388</data>
    </edge>
    <edge source="VNM" target="PAK">
      <data key="d0">174776598</data>
    </edge>
    <edge source="VNM" target="PER">
      <data key="d0">100569044</data>
    </edge>
    <edge source="VNM" target="POL">
      <data key="d0">328152725</data>
    </edge>
    <edge source="VNM" target="PRT">
      <data key="d0">173329964</data>
    </edge>
    <edge source="VNM" target="ROU">
      <data key="d0">80598302</data>
    </edge>
    <edge source="VNM" target="RUS">
      <data key="d0">1617835355</data>
    </edge>
    <edge source="VNM" target="SAU">
      <data key="d0">599060737</data>
    </edge>
    <edge source="VNM" target="SEN">
      <data key="d0">91224351</data>
    </edge>
    <edge source="VNM" target="SVK">
      <data key="d0">290907475</data>
    </edge>
    <edge source="VNM" target="SVN">
      <data key="d0">35436177</data>
    </edge>
    <edge source="VNM" target="ZAF">
      <data key="d0">612636005</data>
    </edge>
    <edge source="VNM" target="SWE">
      <data key="d0">673678627</data>
    </edge>
    <edge source="VNM" target="CHE">
      <data key="d0">313114344</data>
    </edge>
    <edge source="VNM" target="TUN">
      <data key="d0">43680238</data>
    </edge>
    <edge source="VNM" target="TUR">
      <data key="d0">862713840</data>
    </edge>
    <edge source="VNM" target="UKR">
      <data key="d0">220887244</data>
    </edge>
    <edge source="VNM" target="EGY">
      <data key="d0">297626639</data>
    </edge>
    <edge source="VNM" target="TZA">
      <data key="d0">37274205</data>
    </edge>
    <edge source="VNM" target="URY">
      <data key="d0">23094593</data>
    </edge>
    <edge source="VNM" target="FIN">
      <data key="d0">99715634</data>
    </edge>
    <edge source="VNM" target="MRT">
      <data key="d0">10337477</data>
    </edge>
    <edge source="VNM" target="MOZ">
      <data key="d0">85722520</data>
    </edge>
    <edge source="VNM" target="ZWE">
      <data key="d0">3137509</data>
    </edge>
    <edge source="VNM" target="TGO">
      <data key="d0">29614785</data>
    </edge>
    <edge source="VNM" target="UGA">
      <data key="d0">4386314</data>
    </edge>
    <edge source="VNM" target="ARG">
      <data key="d0">166817720</data>
    </edge>
    <edge source="VNM" target="PRY">
      <data key="d0">10431430</data>
    </edge>
    <edge source="VNM" target="BFA">
      <data key="d0">955187</data>
    </edge>
    <edge source="VNM" target="ETH">
      <data key="d0">22459294</data>
    </edge>
    <edge source="VNM" target="SLV">
      <data key="d0">6340657</data>
    </edge>
    <edge source="ESP" target="ALB">
      <data key="d0">62192898</data>
    </edge>
    <edge source="ESP" target="DZA">
      <data key="d0">4434784664</data>
    </edge>
    <edge source="ESP" target="ARG">
      <data key="d0">1209609436</data>
    </edge>
    <edge source="ESP" target="AUS">
      <data key="d0">2203909181</data>
    </edge>
    <edge source="ESP" target="AUT">
      <data key="d0">2384250668</data>
    </edge>
    <edge source="ESP" target="BEL">
      <data key="d0">7266104051</data>
    </edge>
    <edge source="ESP" target="BRA">
      <data key="d0">3462673575</data>
    </edge>
    <edge source="ESP" target="BGR">
      <data key="d0">1349593252</data>
    </edge>
    <edge source="ESP" target="CAN">
      <data key="d0">1607669404</data>
    </edge>
    <edge source="ESP" target="CHL">
      <data key="d0">1370038791</data>
    </edge>
    <edge source="ESP" target="COL">
      <data key="d0">782411327</data>
    </edge>
    <edge source="ESP" target="HRV">
      <data key="d0">299417178</data>
    </edge>
    <edge source="ESP" target="CZE">
      <data key="d0">1971370335</data>
    </edge>
    <edge source="ESP" target="DNK">
      <data key="d0">1545648100</data>
    </edge>
    <edge source="ESP" target="FRA">
      <data key="d0">46208196425</data>
    </edge>
    <edge source="ESP" target="DEU">
      <data key="d0">29735861308</data>
    </edge>
    <edge source="ESP" target="GRC">
      <data key="d0">1710919736</data>
    </edge>
    <edge source="ESP" target="HKG">
      <data key="d0">1161215726</data>
    </edge>
    <edge source="ESP" target="HUN">
      <data key="d0">1685735933</data>
    </edge>
    <edge source="ESP" target="ITA">
      <data key="d0">20289558331</data>
    </edge>
    <edge source="ESP" target="JPN">
      <data key="d0">2642730598</data>
    </edge>
    <edge source="ESP" target="JOR">
      <data key="d0">266259936</data>
    </edge>
    <edge source="ESP" target="KOR">
      <data key="d0">1356716056</data>
    </edge>
    <edge source="ESP" target="LBN">
      <data key="d0">485123320</data>
    </edge>
    <edge source="ESP" target="MEX">
      <data key="d0">4173559122</data>
    </edge>
    <edge source="ESP" target="MAR">
      <data key="d0">6748522059</data>
    </edge>
    <edge source="ESP" target="NLD">
      <data key="d0">8418721485</data>
    </edge>
    <edge source="ESP" target="PAN">
      <data key="d0">497972405</data>
    </edge>
    <edge source="ESP" target="PHL">
      <data key="d0">345022801</data>
    </edge>
    <edge source="ESP" target="POL">
      <data key="d0">4338125576</data>
    </edge>
    <edge source="ESP" target="PRT">
      <data key="d0">19507002327</data>
    </edge>
    <edge source="ESP" target="ROU">
      <data key="d0">1522086964</data>
    </edge>
    <edge source="ESP" target="SAU">
      <data key="d0">2039760543</data>
    </edge>
    <edge source="ESP" target="SGP">
      <data key="d0">1048675929</data>
    </edge>
    <edge source="ESP" target="VNM">
      <data key="d0">259158462</data>
    </edge>
    <edge source="ESP" target="ZAF">
      <data key="d0">1273580388</data>
    </edge>
    <edge source="ESP" target="CHE">
      <data key="d0">4241570327</data>
    </edge>
    <edge source="ESP" target="THA">
      <data key="d0">503951098</data>
    </edge>
    <edge source="ESP" target="ARE">
      <data key="d0">1933383462</data>
    </edge>
    <edge source="ESP" target="TUN">
      <data key="d0">1278189945</data>
    </edge>
    <edge source="ESP" target="TUR">
      <data key="d0">5649141172</data>
    </edge>
    <edge source="ESP" target="UKR">
      <data key="d0">468386523</data>
    </edge>
    <edge source="ESP" target="GBR">
      <data key="d0">16204718850</data>
    </edge>
    <edge source="ESP" target="USA">
      <data key="d0">11457123934</data>
    </edge>
    <edge source="ESP" target="AZE">
      <data key="d0">67121847</data>
    </edge>
    <edge source="ESP" target="ARM">
      <data key="d0">42681793</data>
    </edge>
    <edge source="ESP" target="BLR">
      <data key="d0">115361102</data>
    </edge>
    <edge source="ESP" target="CMR">
      <data key="d0">109063508</data>
    </edge>
    <edge source="ESP" target="CHN">
      <data key="d0">4635963022</data>
    </edge>
    <edge source="ESP" target="CRI">
      <data key="d0">170699737</data>
    </edge>
    <edge source="ESP" target="BEN">
      <data key="d0">76638629</data>
    </edge>
    <edge source="ESP" target="ECU">
      <data key="d0">738115315</data>
    </edge>
    <edge source="ESP" target="SLV">
      <data key="d0">72555294</data>
    </edge>
    <edge source="ESP" target="ETH">
      <data key="d0">128958908</data>
    </edge>
    <edge source="ESP" target="EST">
      <data key="d0">159936492</data>
    </edge>
    <edge source="ESP" target="FIN">
      <data key="d0">780760661</data>
    </edge>
    <edge source="ESP" target="GEO">
      <data key="d0">80998915</data>
    </edge>
    <edge source="ESP" target="GMB">
      <data key="d0">12166812</data>
    </edge>
    <edge source="ESP" target="GHA">
      <data key="d0">321782828</data>
    </edge>
    <edge source="ESP" target="GTM">
      <data key="d0">160536345</data>
    </edge>
    <edge source="ESP" target="IRL">
      <data key="d0">895476726</data>
    </edge>
    <edge source="ESP" target="ISR">
      <data key="d0">1318051830</data>
    </edge>
    <edge source="ESP" target="CIV">
      <data key="d0">165360557</data>
    </edge>
    <edge source="ESP" target="KAZ">
      <data key="d0">215530149</data>
    </edge>
    <edge source="ESP" target="KGZ">
      <data key="d0">5462096</data>
    </edge>
    <edge source="ESP" target="LVA">
      <data key="d0">207107639</data>
    </edge>
    <edge source="ESP" target="LTU">
      <data key="d0">322588130</data>
    </edge>
    <edge source="ESP" target="MYS">
      <data key="d0">473899034</data>
    </edge>
    <edge source="ESP" target="MRT">
      <data key="d0">175810240</data>
    </edge>
    <edge source="ESP" target="MUS">
      <data key="d0">132993793</data>
    </edge>
    <edge source="ESP" target="MDA">
      <data key="d0">26137667</data>
    </edge>
    <edge source="ESP" target="MOZ">
      <data key="d0">41876108</data>
    </edge>
    <edge source="ESP" target="OMN">
      <data key="d0">182735313</data>
    </edge>
    <edge source="ESP" target="NZL">
      <data key="d0">150134302</data>
    </edge>
    <edge source="ESP" target="NIC">
      <data key="d0">80257922</data>
    </edge>
    <edge source="ESP" target="NER">
      <data key="d0">7756023</data>
    </edge>
    <edge source="ESP" target="NOR">
      <data key="d0">1199470910</data>
    </edge>
    <edge source="ESP" target="PRY">
      <data key="d0">72019776</data>
    </edge>
    <edge source="ESP" target="PER">
      <data key="d0">720825860</data>
    </edge>
    <edge source="ESP" target="RUS">
      <data key="d0">3751522029</data>
    </edge>
    <edge source="ESP" target="SEN">
      <data key="d0">217456350</data>
    </edge>
    <edge source="ESP" target="SRB">
      <data key="d0">213146434</data>
    </edge>
    <edge source="ESP" target="IND">
      <data key="d0">1551743814</data>
    </edge>
    <edge source="ESP" target="SVK">
      <data key="d0">756991349</data>
    </edge>
    <edge source="ESP" target="SVN">
      <data key="d0">477452510</data>
    </edge>
    <edge source="ESP" target="SWE">
      <data key="d0">2400551684</data>
    </edge>
    <edge source="ESP" target="TGO">
      <data key="d0">196049675</data>
    </edge>
    <edge source="ESP" target="MKD">
      <data key="d0">54014931</data>
    </edge>
    <edge source="ESP" target="EGY">
      <data key="d0">1363933193</data>
    </edge>
    <edge source="ESP" target="TZA">
      <data key="d0">36398802</data>
    </edge>
    <edge source="ESP" target="URY">
      <data key="d0">200441981</data>
    </edge>
    <edge source="ESP" target="LKA">
      <data key="d0">56114876</data>
    </edge>
    <edge source="ESP" target="HND">
      <data key="d0">73245791</data>
    </edge>
    <edge source="ESP" target="PAK">
      <data key="d0">186485741</data>
    </edge>
    <edge source="ESP" target="ZWE">
      <data key="d0">4316445</data>
    </edge>
    <edge source="ESP" target="IDN">
      <data key="d0">490531887</data>
    </edge>
    <edge source="ESP" target="JAM">
      <data key="d0">17675093</data>
    </edge>
    <edge source="ESP" target="MDG">
      <data key="d0">62757648</data>
    </edge>
    <edge source="ESP" target="NAM">
      <data key="d0">20184418</data>
    </edge>
    <edge source="ESP" target="BFA">
      <data key="d0">45366671</data>
    </edge>
    <edge source="ESP" target="PSE">
      <data key="d0">9186709</data>
    </edge>
    <edge source="ESP" target="BOL">
      <data key="d0">90399412</data>
    </edge>
    <edge source="ESP" target="BWA">
      <data key="d0">3390793</data>
    </edge>
    <edge source="ESP" target="KHM">
      <data key="d0">7429149</data>
    </edge>
    <edge source="ESP" target="UGA">
      <data key="d0">14455144</data>
    </edge>
    <edge source="ESP" target="CAF">
      <data key="d0">3810284</data>
    </edge>
    <edge source="ESP" target="BDI">
      <data key="d0">726753</data>
    </edge>
    <edge source="ESP" target="MWI">
      <data key="d0">2986322</data>
    </edge>
    <edge source="TUN" target="CHN">
      <data key="d0">84191300</data>
    </edge>
    <edge source="TUN" target="FRA">
      <data key="d0">4572540314</data>
    </edge>
    <edge source="TUN" target="BEN">
      <data key="d0">5958992</data>
    </edge>
    <edge source="TUN" target="ETH">
      <data key="d0">86041131</data>
    </edge>
    <edge source="TUN" target="HKG">
      <data key="d0">13804563</data>
    </edge>
    <edge source="TUN" target="ITA">
      <data key="d0">3207180056</data>
    </edge>
    <edge source="TUN" target="JOR">
      <data key="d0">16091987</data>
    </edge>
    <edge source="TUN" target="VNM">
      <data key="d0">256445</data>
    </edge>
    <edge source="TUN" target="ESP">
      <data key="d0">733358965</data>
    </edge>
    <edge source="TUN" target="SWE">
      <data key="d0">29082071</data>
    </edge>
    <edge source="TUN" target="CHE">
      <data key="d0">747943649</data>
    </edge>
    <edge source="TUN" target="DZA">
      <data key="d0">482933241</data>
    </edge>
    <edge source="TUN" target="EST">
      <data key="d0">2489403</data>
    </edge>
    <edge source="TUN" target="MYS">
      <data key="d0">17703809</data>
    </edge>
    <edge source="TUN" target="MAR">
      <data key="d0">211490978</data>
    </edge>
    <edge source="TUN" target="TUR">
      <data key="d0">128484633</data>
    </edge>
    <edge source="TUN" target="ALB">
      <data key="d0">1301112</data>
    </edge>
    <edge source="TUN" target="CMR">
      <data key="d0">28644154</data>
    </edge>
    <edge source="TUN" target="CAN">
      <data key="d0">20283971</data>
    </edge>
    <edge source="TUN" target="HRV">
      <data key="d0">4583661</data>
    </edge>
    <edge source="TUN" target="GMB">
      <data key="d0">2665034</data>
    </edge>
    <edge source="TUN" target="DEU">
      <data key="d0">1397440033</data>
    </edge>
    <edge source="TUN" target="GHA">
      <data key="d0">16968461</data>
    </edge>
    <edge source="TUN" target="GRC">
      <data key="d0">18685893</data>
    </edge>
    <edge source="TUN" target="CIV">
      <data key="d0">27533824</data>
    </edge>
    <edge source="TUN" target="JPN">
      <data key="d0">90194038</data>
    </edge>
    <edge source="TUN" target="KOR">
      <data key="d0">10064033</data>
    </edge>
    <edge source="TUN" target="LBN">
      <data key="d0">12303824</data>
    </edge>
    <edge source="TUN" target="LTU">
      <data key="d0">4351835</data>
    </edge>
    <edge source="TUN" target="NER">
      <data key="d0">13575144</data>
    </edge>
    <edge source="TUN" target="POL">
      <data key="d0">188817833</data>
    </edge>
    <edge source="TUN" target="PRT">
      <data key="d0">50820268</data>
    </edge>
    <edge source="TUN" target="RUS">
      <data key="d0">22943909</data>
    </edge>
    <edge source="TUN" target="SAU">
      <data key="d0">19697699</data>
    </edge>
    <edge source="TUN" target="SEN">
      <data key="d0">47889120</data>
    </edge>
    <edge source="TUN" target="THA">
      <data key="d0">4108480</data>
    </edge>
    <edge source="TUN" target="TGO">
      <data key="d0">8756972</data>
    </edge>
    <edge source="TUN" target="ARE">
      <data key="d0">84691202</data>
    </edge>
    <edge source="TUN" target="MKD">
      <data key="d0">385341</data>
    </edge>
    <edge source="TUN" target="EGY">
      <data key="d0">84651176</data>
    </edge>
    <edge source="TUN" target="USA">
      <data key="d0">325987898</data>
    </edge>
    <edge source="TUN" target="BFA">
      <data key="d0">18057996</data>
    </edge>
    <edge source="TUN" target="BEL">
      <data key="d0">356665680</data>
    </edge>
    <edge source="TUN" target="MRT">
      <data key="d0">18628382</data>
    </edge>
    <edge source="TUN" target="MUS">
      <data key="d0">408727</data>
    </edge>
    <edge source="TUN" target="NZL">
      <data key="d0">1729015</data>
    </edge>
    <edge source="TUN" target="PAN">
      <data key="d0">3075523</data>
    </edge>
    <edge source="TUN" target="SGP">
      <data key="d0">2857988</data>
    </edge>
    <edge source="TUN" target="ZAF">
      <data key="d0">8951921</data>
    </edge>
    <edge source="TUN" target="GBR">
      <data key="d0">528901724</data>
    </edge>
    <edge source="TUN" target="AZE">
      <data key="d0">9897289</data>
    </edge>
    <edge source="TUN" target="AUS">
      <data key="d0">5160053</data>
    </edge>
    <edge source="TUN" target="AUT">
      <data key="d0">73620671</data>
    </edge>
    <edge source="TUN" target="BRA">
      <data key="d0">111367243</data>
    </edge>
    <edge source="TUN" target="BGR">
      <data key="d0">12253125</data>
    </edge>
    <edge source="TUN" target="COL">
      <data key="d0">452000</data>
    </edge>
    <edge source="TUN" target="CZE">
      <data key="d0">91733077</data>
    </edge>
    <edge source="TUN" target="DNK">
      <data key="d0">15479431</data>
    </edge>
    <edge source="TUN" target="HUN">
      <data key="d0">20965726</data>
    </edge>
    <edge source="TUN" target="IDN">
      <data key="d0">12779073</data>
    </edge>
    <edge source="TUN" target="KAZ">
      <data key="d0">108604</data>
    </edge>
    <edge source="TUN" target="LVA">
      <data key="d0">440969</data>
    </edge>
    <edge source="TUN" target="OMN">
      <data key="d0">1563512</data>
    </edge>
    <edge source="TUN" target="NLD">
      <data key="d0">572072923</data>
    </edge>
    <edge source="TUN" target="NOR">
      <data key="d0">8198568</data>
    </edge>
    <edge source="TUN" target="SRB">
      <data key="d0">103516</data>
    </edge>
    <edge source="TUN" target="IND">
      <data key="d0">181932827</data>
    </edge>
    <edge source="TUN" target="SVK">
      <data key="d0">71594153</data>
    </edge>
    <edge source="TUN" target="SVN">
      <data key="d0">364291</data>
    </edge>
    <edge source="TUN" target="UGA">
      <data key="d0">262224</data>
    </edge>
    <edge source="TUN" target="UKR">
      <data key="d0">1702227</data>
    </edge>
    <edge source="TUN" target="MDG">
      <data key="d0">1916887</data>
    </edge>
    <edge source="TUN" target="MOZ">
      <data key="d0">7058913</data>
    </edge>
    <edge source="TUN" target="PAK">
      <data key="d0">9102428</data>
    </edge>
    <edge source="TUN" target="ROU">
      <data key="d0">115724940</data>
    </edge>
    <edge source="TUN" target="IRL">
      <data key="d0">7960970</data>
    </edge>
    <edge source="TUN" target="ECU">
      <data key="d0">237574</data>
    </edge>
    <edge source="TUN" target="MEX">
      <data key="d0">2890052</data>
    </edge>
    <edge source="TUN" target="PER">
      <data key="d0">254051</data>
    </edge>
    <edge source="TUN" target="PHL">
      <data key="d0">144974</data>
    </edge>
    <edge source="TUN" target="CAF">
      <data key="d0">686486</data>
    </edge>
    <edge source="TUN" target="ARG">
      <data key="d0">645744</data>
    </edge>
    <edge source="TUN" target="TZA">
      <data key="d0">230985</data>
    </edge>
    <edge source="TUN" target="URY">
      <data key="d0">11297456</data>
    </edge>
    <edge source="TUN" target="NAM">
      <data key="d0">295166</data>
    </edge>
    <edge source="TUN" target="PRY">
      <data key="d0">20308</data>
    </edge>
    <edge source="TUN" target="CHL">
      <data key="d0">2316280</data>
    </edge>
    <edge source="TUN" target="BDI">
      <data key="d0">599553</data>
    </edge>
    <edge source="TUN" target="FIN">
      <data key="d0">584512</data>
    </edge>
    <edge source="TUN" target="MWI">
      <data key="d0">23040</data>
    </edge>
    <edge source="TUN" target="LKA">
      <data key="d0">14256</data>
    </edge>
    <edge source="HRV" target="ALB">
      <data key="d0">74721381</data>
    </edge>
    <edge source="HRV" target="HUN">
      <data key="d0">313142978</data>
    </edge>
    <edge source="HRV" target="ITA">
      <data key="d0">1761635213</data>
    </edge>
    <edge source="HRV" target="LBN">
      <data key="d0">83488655</data>
    </edge>
    <edge source="HRV" target="SRB">
      <data key="d0">537416205</data>
    </edge>
    <edge source="HRV" target="SVN">
      <data key="d0">1060619890</data>
    </edge>
    <edge source="HRV" target="TUR">
      <data key="d0">153498957</data>
    </edge>
    <edge source="HRV" target="MKD">
      <data key="d0">124855729</data>
    </edge>
    <edge source="HRV" target="EGY">
      <data key="d0">84237145</data>
    </edge>
    <edge source="HRV" target="AUS">
      <data key="d0">25107252</data>
    </edge>
    <edge source="HRV" target="AUT">
      <data key="d0">725698525</data>
    </edge>
    <edge source="HRV" target="BGR">
      <data key="d0">38949236</data>
    </edge>
    <edge source="HRV" target="CAN">
      <data key="d0">65680829</data>
    </edge>
    <edge source="HRV" target="DNK">
      <data key="d0">41540645</data>
    </edge>
    <edge source="HRV" target="FRA">
      <data key="d0">184039901</data>
    </edge>
    <edge source="HRV" target="DEU">
      <data key="d0">1246388475</data>
    </edge>
    <edge source="HRV" target="GHA">
      <data key="d0">477985</data>
    </edge>
    <edge source="HRV" target="GRC">
      <data key="d0">92778884</data>
    </edge>
    <edge source="HRV" target="HKG">
      <data key="d0">5024878</data>
    </edge>
    <edge source="HRV" target="ISR">
      <data key="d0">9395056</data>
    </edge>
    <edge source="HRV" target="NLD">
      <data key="d0">207748459</data>
    </edge>
    <edge source="HRV" target="RUS">
      <data key="d0">422357431</data>
    </edge>
    <edge source="HRV" target="VNM">
      <data key="d0">5140050</data>
    </edge>
    <edge source="HRV" target="SWE">
      <data key="d0">59780935</data>
    </edge>
    <edge source="HRV" target="CHE">
      <data key="d0">104237212</data>
    </edge>
    <edge source="HRV" target="GBR">
      <data key="d0">193590712</data>
    </edge>
    <edge source="HRV" target="USA">
      <data key="d0">361208279</data>
    </edge>
    <edge source="HRV" target="AZE">
      <data key="d0">59969038</data>
    </edge>
    <edge source="HRV" target="BEL">
      <data key="d0">136826757</data>
    </edge>
    <edge source="HRV" target="CZE">
      <data key="d0">134436976</data>
    </edge>
    <edge source="HRV" target="NOR">
      <data key="d0">56003086</data>
    </edge>
    <edge source="HRV" target="ROU">
      <data key="d0">112944378</data>
    </edge>
    <edge source="HRV" target="SVK">
      <data key="d0">123359826</data>
    </edge>
    <edge source="HRV" target="CHN">
      <data key="d0">45837067</data>
    </edge>
    <edge source="HRV" target="JPN">
      <data key="d0">65779030</data>
    </edge>
    <edge source="HRV" target="POL">
      <data key="d0">126263068</data>
    </edge>
    <edge source="HRV" target="PRT">
      <data key="d0">7149867</data>
    </edge>
    <edge source="HRV" target="ESP">
      <data key="d0">53674013</data>
    </edge>
    <edge source="HRV" target="TUN">
      <data key="d0">158395862</data>
    </edge>
    <edge source="HRV" target="GEO">
      <data key="d0">1843084</data>
    </edge>
    <edge source="HRV" target="JAM">
      <data key="d0">51887</data>
    </edge>
    <edge source="HRV" target="JOR">
      <data key="d0">7919043</data>
    </edge>
    <edge source="HRV" target="NZL">
      <data key="d0">1266875</data>
    </edge>
    <edge source="HRV" target="SAU">
      <data key="d0">55454423</data>
    </edge>
    <edge source="HRV" target="ARE">
      <data key="d0">20852441</data>
    </edge>
    <edge source="HRV" target="UKR">
      <data key="d0">53204719</data>
    </edge>
    <edge source="HRV" target="IDN">
      <data key="d0">9442117</data>
    </edge>
    <edge source="HRV" target="LVA">
      <data key="d0">6246924</data>
    </edge>
    <edge source="HRV" target="LTU">
      <data key="d0">10618608</data>
    </edge>
    <edge source="HRV" target="COL">
      <data key="d0">612947</data>
    </edge>
    <edge source="HRV" target="KOR">
      <data key="d0">7228495</data>
    </edge>
    <edge source="HRV" target="MEX">
      <data key="d0">8534898</data>
    </edge>
    <edge source="HRV" target="MAR">
      <data key="d0">3620235</data>
    </edge>
    <edge source="HRV" target="ZAF">
      <data key="d0">40673036</data>
    </edge>
    <edge source="HRV" target="ARM">
      <data key="d0">246974</data>
    </edge>
    <edge source="HRV" target="BLR">
      <data key="d0">10688881</data>
    </edge>
    <edge source="HRV" target="EST">
      <data key="d0">6617428</data>
    </edge>
    <edge source="HRV" target="IRL">
      <data key="d0">9949125</data>
    </edge>
    <edge source="HRV" target="KAZ">
      <data key="d0">15027089</data>
    </edge>
    <edge source="HRV" target="KGZ">
      <data key="d0">445031</data>
    </edge>
    <edge source="HRV" target="SGP">
      <data key="d0">5645941</data>
    </edge>
    <edge source="HRV" target="PAN">
      <data key="d0">487701</data>
    </edge>
    <edge source="HRV" target="PHL">
      <data key="d0">10883229</data>
    </edge>
    <edge source="HRV" target="IND">
      <data key="d0">21334985</data>
    </edge>
    <edge source="HRV" target="THA">
      <data key="d0">2921416</data>
    </edge>
    <edge source="HRV" target="DZA">
      <data key="d0">50351772</data>
    </edge>
    <edge source="HRV" target="FIN">
      <data key="d0">30358242</data>
    </edge>
    <edge source="HRV" target="MYS">
      <data key="d0">3481315</data>
    </edge>
    <edge source="HRV" target="PAK">
      <data key="d0">711585</data>
    </edge>
    <edge source="HRV" target="HND">
      <data key="d0">28197</data>
    </edge>
    <edge source="HRV" target="ARG">
      <data key="d0">2809250</data>
    </edge>
    <edge source="HRV" target="BOL">
      <data key="d0">72409</data>
    </edge>
    <edge source="HRV" target="BRA">
      <data key="d0">26652171</data>
    </edge>
    <edge source="HRV" target="PER">
      <data key="d0">4053263</data>
    </edge>
    <edge source="HRV" target="URY">
      <data key="d0">1211145</data>
    </edge>
    <edge source="HRV" target="LKA">
      <data key="d0">376592</data>
    </edge>
    <edge source="HRV" target="MDA">
      <data key="d0">1620254</data>
    </edge>
    <edge source="HRV" target="CHL">
      <data key="d0">7428469</data>
    </edge>
    <edge source="HRV" target="BEN">
      <data key="d0">151181</data>
    </edge>
    <edge source="HRV" target="MDG">
      <data key="d0">707443</data>
    </edge>
    <edge source="HRV" target="SEN">
      <data key="d0">46500</data>
    </edge>
    <edge source="HRV" target="CMR">
      <data key="d0">564042</data>
    </edge>
    <edge source="HRV" target="BFA">
      <data key="d0">31671</data>
    </edge>
    <edge source="HRV" target="MUS">
      <data key="d0">1013247</data>
    </edge>
    <edge source="HRV" target="TZA">
      <data key="d0">1918624</data>
    </edge>
    <edge source="HRV" target="GMB">
      <data key="d0">23759</data>
    </edge>
    <edge source="HRV" target="OMN">
      <data key="d0">2686270</data>
    </edge>
    <edge source="HRV" target="TGO">
      <data key="d0">239300</data>
    </edge>
    <edge source="HRV" target="ETH">
      <data key="d0">216820</data>
    </edge>
    <edge source="HRV" target="MOZ">
      <data key="d0">9856090</data>
    </edge>
    <edge source="HRV" target="NAM">
      <data key="d0">170754</data>
    </edge>
    <edge source="HRV" target="CRI">
      <data key="d0">20847</data>
    </edge>
    <edge source="HRV" target="SLV">
      <data key="d0">92159</data>
    </edge>
    <edge source="HRV" target="CIV">
      <data key="d0">1748987</data>
    </edge>
    <edge source="HRV" target="GTM">
      <data key="d0">67264</data>
    </edge>
    <edge source="GRC" target="ALB">
      <data key="d0">533033182</data>
    </edge>
    <edge source="GRC" target="BGR">
      <data key="d0">1940080978</data>
    </edge>
    <edge source="GRC" target="FRA">
      <data key="d0">842099375</data>
    </edge>
    <edge source="GRC" target="HUN">
      <data key="d0">120382630</data>
    </edge>
    <edge source="GRC" target="ITA">
      <data key="d0">2627988075</data>
    </edge>
    <edge source="GRC" target="POL">
      <data key="d0">352156459</data>
    </edge>
    <edge source="GRC" target="ROU">
      <data key="d0">738570781</data>
    </edge>
    <edge source="GRC" target="ESP">
      <data key="d0">658379923</data>
    </edge>
    <edge source="GRC" target="TUR">
      <data key="d0">3787446065</data>
    </edge>
    <edge source="GRC" target="MKD">
      <data key="d0">1063400802</data>
    </edge>
    <edge source="GRC" target="AUT">
      <data key="d0">217187099</data>
    </edge>
    <edge source="GRC" target="BEL">
      <data key="d0">327234552</data>
    </edge>
    <edge source="GRC" target="CMR">
      <data key="d0">21010977</data>
    </edge>
    <edge source="GRC" target="CHN">
      <data key="d0">461707994</data>
    </edge>
    <edge source="GRC" target="CZE">
      <data key="d0">167481641</data>
    </edge>
    <edge source="GRC" target="DNK">
      <data key="d0">167058795</data>
    </edge>
    <edge source="GRC" target="FIN">
      <data key="d0">82921898</data>
    </edge>
    <edge source="GRC" target="DEU">
      <data key="d0">2215399528</data>
    </edge>
    <edge source="GRC" target="HKG">
      <data key="d0">119628560</data>
    </edge>
    <edge source="GRC" target="CIV">
      <data key="d0">15472933</data>
    </edge>
    <edge source="GRC" target="NLD">
      <data key="d0">562253724</data>
    </edge>
    <edge source="GRC" target="PRT">
      <data key="d0">161031696</data>
    </edge>
    <edge source="GRC" target="SRB">
      <data key="d0">393437624</data>
    </edge>
    <edge source="GRC" target="VNM">
      <data key="d0">62130097</data>
    </edge>
    <edge source="GRC" target="SWE">
      <data key="d0">176730186</data>
    </edge>
    <edge source="GRC" target="GBR">
      <data key="d0">1083569602</data>
    </edge>
    <edge source="GRC" target="AUS">
      <data key="d0">153514490</data>
    </edge>
    <edge source="GRC" target="CAN">
      <data key="d0">125558026</data>
    </edge>
    <edge source="GRC" target="ETH">
      <data key="d0">6789294</data>
    </edge>
    <edge source="GRC" target="EST">
      <data key="d0">9574183</data>
    </edge>
    <edge source="GRC" target="IRL">
      <data key="d0">28795113</data>
    </edge>
    <edge source="GRC" target="ISR">
      <data key="d0">766201721</data>
    </edge>
    <edge source="GRC" target="JPN">
      <data key="d0">67018563</data>
    </edge>
    <edge source="GRC" target="JOR">
      <data key="d0">43123917</data>
    </edge>
    <edge source="GRC" target="KOR">
      <data key="d0">181743538</data>
    </edge>
    <edge source="GRC" target="LBN">
      <data key="d0">943336110</data>
    </edge>
    <edge source="GRC" target="LTU">
      <data key="d0">29261645</data>
    </edge>
    <edge source="GRC" target="NZL">
      <data key="d0">20532117</data>
    </edge>
    <edge source="GRC" target="NOR">
      <data key="d0">34185369</data>
    </edge>
    <edge source="GRC" target="PHL">
      <data key="d0">6448657</data>
    </edge>
    <edge source="GRC" target="RUS">
      <data key="d0">594025943</data>
    </edge>
    <edge source="GRC" target="SAU">
      <data key="d0">495329386</data>
    </edge>
    <edge source="GRC" target="IND">
      <data key="d0">77731717</data>
    </edge>
    <edge source="GRC" target="SGP">
      <data key="d0">693740749</data>
    </edge>
    <edge source="GRC" target="SVK">
      <data key="d0">57457193</data>
    </edge>
    <edge source="GRC" target="SVN">
      <data key="d0">283724108</data>
    </edge>
    <edge source="GRC" target="ZAF">
      <data key="d0">45416755</data>
    </edge>
    <edge source="GRC" target="CHE">
      <data key="d0">165929080</data>
    </edge>
    <edge source="GRC" target="THA">
      <data key="d0">61952255</data>
    </edge>
    <edge source="GRC" target="ARE">
      <data key="d0">598005704</data>
    </edge>
    <edge source="GRC" target="UKR">
      <data key="d0">189592147</data>
    </edge>
    <edge source="GRC" target="EGY">
      <data key="d0">443623356</data>
    </edge>
    <edge source="GRC" target="USA">
      <data key="d0">1236126128</data>
    </edge>
    <edge source="GRC" target="COL">
      <data key="d0">7188731</data>
    </edge>
    <edge source="GRC" target="HRV">
      <data key="d0">50769381</data>
    </edge>
    <edge source="GRC" target="KAZ">
      <data key="d0">6715473</data>
    </edge>
    <edge source="GRC" target="LVA">
      <data key="d0">10915002</data>
    </edge>
    <edge source="GRC" target="MAR">
      <data key="d0">78993408</data>
    </edge>
    <edge source="GRC" target="TUN">
      <data key="d0">230258823</data>
    </edge>
    <edge source="GRC" target="DZA">
      <data key="d0">507292713</data>
    </edge>
    <edge source="GRC" target="AZE">
      <data key="d0">13777377</data>
    </edge>
    <edge source="GRC" target="BRA">
      <data key="d0">95230071</data>
    </edge>
    <edge source="GRC" target="BLR">
      <data key="d0">15248879</data>
    </edge>
    <edge source="GRC" target="GEO">
      <data key="d0">159316623</data>
    </edge>
    <edge source="GRC" target="MYS">
      <data key="d0">35867784</data>
    </edge>
    <edge source="GRC" target="MEX">
      <data key="d0">57923706</data>
    </edge>
    <edge source="GRC" target="MDA">
      <data key="d0">39606934</data>
    </edge>
    <edge source="GRC" target="OMN">
      <data key="d0">6864765</data>
    </edge>
    <edge source="GRC" target="PAK">
      <data key="d0">59676223</data>
    </edge>
    <edge source="GRC" target="PAN">
      <data key="d0">13400126</data>
    </edge>
    <edge source="GRC" target="ZWE">
      <data key="d0">635074</data>
    </edge>
    <edge source="GRC" target="URY">
      <data key="d0">8018925</data>
    </edge>
    <edge source="GRC" target="ARG">
      <data key="d0">6476364</data>
    </edge>
    <edge source="GRC" target="ARM">
      <data key="d0">11596174</data>
    </edge>
    <edge source="GRC" target="BOL">
      <data key="d0">308509</data>
    </edge>
    <edge source="GRC" target="LKA">
      <data key="d0">4509007</data>
    </edge>
    <edge source="GRC" target="CHL">
      <data key="d0">39867470</data>
    </edge>
    <edge source="GRC" target="CRI">
      <data key="d0">720736</data>
    </edge>
    <edge source="GRC" target="ECU">
      <data key="d0">1362733</data>
    </edge>
    <edge source="GRC" target="PSE">
      <data key="d0">292703</data>
    </edge>
    <edge source="GRC" target="GTM">
      <data key="d0">1896956</data>
    </edge>
    <edge source="GRC" target="HND">
      <data key="d0">162515</data>
    </edge>
    <edge source="GRC" target="IDN">
      <data key="d0">124544498</data>
    </edge>
    <edge source="GRC" target="JAM">
      <data key="d0">631332</data>
    </edge>
    <edge source="GRC" target="MRT">
      <data key="d0">8006995</data>
    </edge>
    <edge source="GRC" target="MUS">
      <data key="d0">525880</data>
    </edge>
    <edge source="GRC" target="PRY">
      <data key="d0">3195661</data>
    </edge>
    <edge source="GRC" target="PER">
      <data key="d0">6799548</data>
    </edge>
    <edge source="GRC" target="GMB">
      <data key="d0">29905</data>
    </edge>
    <edge source="GRC" target="TZA">
      <data key="d0">1521747</data>
    </edge>
    <edge source="GRC" target="UGA">
      <data key="d0">482670</data>
    </edge>
    <edge source="GRC" target="NER">
      <data key="d0">1528808</data>
    </edge>
    <edge source="GRC" target="SEN">
      <data key="d0">3289765</data>
    </edge>
    <edge source="GRC" target="BFA">
      <data key="d0">3561092</data>
    </edge>
    <edge source="GRC" target="MDG">
      <data key="d0">1266811</data>
    </edge>
    <edge source="GRC" target="MOZ">
      <data key="d0">1073117</data>
    </edge>
    <edge source="GRC" target="NAM">
      <data key="d0">931015</data>
    </edge>
    <edge source="GRC" target="GHA">
      <data key="d0">15660064</data>
    </edge>
    <edge source="GRC" target="TGO">
      <data key="d0">44387143</data>
    </edge>
    <edge source="GRC" target="KGZ">
      <data key="d0">403500</data>
    </edge>
    <edge source="GRC" target="KHM">
      <data key="d0">191529</data>
    </edge>
    <edge source="GRC" target="SLV">
      <data key="d0">238680</data>
    </edge>
    <edge source="GRC" target="BEN">
      <data key="d0">14120734</data>
    </edge>
    <edge source="GRC" target="BWA">
      <data key="d0">27294</data>
    </edge>
    <edge source="GRC" target="NIC">
      <data key="d0">374752</data>
    </edge>
    <edge source="GRC" target="BDI">
      <data key="d0">61814</data>
    </edge>
    <edge source="JOR" target="BEL">
      <data key="d0">9963884</data>
    </edge>
    <edge source="JOR" target="DEU">
      <data key="d0">13255114</data>
    </edge>
    <edge source="JOR" target="ISR">
      <data key="d0">125315241</data>
    </edge>
    <edge source="JOR" target="LBN">
      <data key="d0">188015132</data>
    </edge>
    <edge source="JOR" target="NLD">
      <data key="d0">38543606</data>
    </edge>
    <edge source="JOR" target="SAU">
      <data key="d0">771586452</data>
    </edge>
    <edge source="JOR" target="EGY">
      <data key="d0">130337174</data>
    </edge>
    <edge source="JOR" target="CMR">
      <data key="d0">211869</data>
    </edge>
    <edge source="JOR" target="CHN">
      <data key="d0">189519712</data>
    </edge>
    <edge source="JOR" target="BEN">
      <data key="d0">79025</data>
    </edge>
    <edge source="JOR" target="PSE">
      <data key="d0">98840197</data>
    </edge>
    <edge source="JOR" target="GHA">
      <data key="d0">2819395</data>
    </edge>
    <edge source="JOR" target="HKG">
      <data key="d0">2600096</data>
    </edge>
    <edge source="JOR" target="ITA">
      <data key="d0">52317352</data>
    </edge>
    <edge source="JOR" target="KGZ">
      <data key="d0">183686</data>
    </edge>
    <edge source="JOR" target="MUS">
      <data key="d0">2200881</data>
    </edge>
    <edge source="JOR" target="OMN">
      <data key="d0">43770829</data>
    </edge>
    <edge source="JOR" target="PAK">
      <data key="d0">14863480</data>
    </edge>
    <edge source="JOR" target="IND">
      <data key="d0">706242298</data>
    </edge>
    <edge source="JOR" target="VNM">
      <data key="d0">3876460</data>
    </edge>
    <edge source="JOR" target="ARE">
      <data key="d0">305258482</data>
    </edge>
    <edge source="JOR" target="TUR">
      <data key="d0">134085966</data>
    </edge>
    <edge source="JOR" target="USA">
      <data key="d0">1123878526</data>
    </edge>
    <edge source="JOR" target="HUN">
      <data key="d0">6719077</data>
    </edge>
    <edge source="JOR" target="TUN">
      <data key="d0">19798298</data>
    </edge>
    <edge source="JOR" target="ARG">
      <data key="d0">385997</data>
    </edge>
    <edge source="JOR" target="ECU">
      <data key="d0">787352</data>
    </edge>
    <edge source="JOR" target="MAR">
      <data key="d0">12377069</data>
    </edge>
    <edge source="JOR" target="THA">
      <data key="d0">14596809</data>
    </edge>
    <edge source="JOR" target="DZA">
      <data key="d0">131374928</data>
    </edge>
    <edge source="JOR" target="AUS">
      <data key="d0">14814511</data>
    </edge>
    <edge source="JOR" target="BRA">
      <data key="d0">4977160</data>
    </edge>
    <edge source="JOR" target="GRC">
      <data key="d0">22594121</data>
    </edge>
    <edge source="JOR" target="ROU">
      <data key="d0">13154385</data>
    </edge>
    <edge source="JOR" target="AZE">
      <data key="d0">2190388</data>
    </edge>
    <edge source="JOR" target="AUT">
      <data key="d0">4285902</data>
    </edge>
    <edge source="JOR" target="BGR">
      <data key="d0">75310790</data>
    </edge>
    <edge source="JOR" target="CAN">
      <data key="d0">14450902</data>
    </edge>
    <edge source="JOR" target="HRV">
      <data key="d0">236035</data>
    </edge>
    <edge source="JOR" target="CZE">
      <data key="d0">279651</data>
    </edge>
    <edge source="JOR" target="DNK">
      <data key="d0">744137</data>
    </edge>
    <edge source="JOR" target="FRA">
      <data key="d0">6242282</data>
    </edge>
    <edge source="JOR" target="GEO">
      <data key="d0">642340</data>
    </edge>
    <edge source="JOR" target="LTU">
      <data key="d0">150770</data>
    </edge>
    <edge source="JOR" target="MYS">
      <data key="d0">70230482</data>
    </edge>
    <edge source="JOR" target="MDA">
      <data key="d0">317783</data>
    </edge>
    <edge source="JOR" target="NOR">
      <data key="d0">12193</data>
    </edge>
    <edge source="JOR" target="POL">
      <data key="d0">447337</data>
    </edge>
    <edge source="JOR" target="RUS">
      <data key="d0">21847782</data>
    </edge>
    <edge source="JOR" target="SRB">
      <data key="d0">114169</data>
    </edge>
    <edge source="JOR" target="SGP">
      <data key="d0">1778700</data>
    </edge>
    <edge source="JOR" target="SVK">
      <data key="d0">2505677</data>
    </edge>
    <edge source="JOR" target="SWE">
      <data key="d0">1068280</data>
    </edge>
    <edge source="JOR" target="CHE">
      <data key="d0">3287087</data>
    </edge>
    <edge source="JOR" target="UKR">
      <data key="d0">13668063</data>
    </edge>
    <edge source="JOR" target="GBR">
      <data key="d0">33669750</data>
    </edge>
    <edge source="JOR" target="BFA">
      <data key="d0">26037</data>
    </edge>
    <edge source="JOR" target="LKA">
      <data key="d0">2278369</data>
    </edge>
    <edge source="JOR" target="CIV">
      <data key="d0">406997</data>
    </edge>
    <edge source="JOR" target="MEX">
      <data key="d0">5584953</data>
    </edge>
    <edge source="JOR" target="ETH">
      <data key="d0">31659234</data>
    </edge>
    <edge source="JOR" target="PHL">
      <data key="d0">10947605</data>
    </edge>
    <edge source="JOR" target="ESP">
      <data key="d0">32440578</data>
    </edge>
    <edge source="JOR" target="TZA">
      <data key="d0">2640271</data>
    </edge>
    <edge source="JOR" target="MRT">
      <data key="d0">1164615</data>
    </edge>
    <edge source="JOR" target="LVA">
      <data key="d0">40921</data>
    </edge>
    <edge source="JOR" target="ZAF">
      <data key="d0">24718336</data>
    </edge>
    <edge source="JOR" target="IDN">
      <data key="d0">283605458</data>
    </edge>
    <edge source="JOR" target="JPN">
      <data key="d0">46525088</data>
    </edge>
    <edge source="JOR" target="KOR">
      <data key="d0">20084531</data>
    </edge>
    <edge source="JOR" target="ZWE">
      <data key="d0">33010</data>
    </edge>
    <edge source="JOR" target="IRL">
      <data key="d0">727537</data>
    </edge>
    <edge source="JOR" target="COL">
      <data key="d0">1185879</data>
    </edge>
    <edge source="JOR" target="CRI">
      <data key="d0">162852</data>
    </edge>
    <edge source="JOR" target="GTM">
      <data key="d0">445862</data>
    </edge>
    <edge source="JOR" target="HND">
      <data key="d0">399280</data>
    </edge>
    <edge source="JOR" target="JAM">
      <data key="d0">531369</data>
    </edge>
    <edge source="JOR" target="MOZ">
      <data key="d0">8006426</data>
    </edge>
    <edge source="JOR" target="PER">
      <data key="d0">1240123</data>
    </edge>
    <edge source="JOR" target="SEN">
      <data key="d0">22823</data>
    </edge>
    <edge source="JOR" target="UGA">
      <data key="d0">1815074</data>
    </edge>
    <edge source="JOR" target="URY">
      <data key="d0">115308</data>
    </edge>
    <edge source="JOR" target="ALB">
      <data key="d0">286987</data>
    </edge>
    <edge source="JOR" target="ARM">
      <data key="d0">24715</data>
    </edge>
    <edge source="JOR" target="KAZ">
      <data key="d0">348104</data>
    </edge>
    <edge source="JOR" target="NAM">
      <data key="d0">27313</data>
    </edge>
    <edge source="JOR" target="PRT">
      <data key="d0">8728739</data>
    </edge>
    <edge source="JOR" target="SVN">
      <data key="d0">154049</data>
    </edge>
    <edge source="JOR" target="BOL">
      <data key="d0">51649</data>
    </edge>
    <edge source="JOR" target="CHL">
      <data key="d0">452567</data>
    </edge>
    <edge source="JOR" target="FIN">
      <data key="d0">66165</data>
    </edge>
    <edge source="JOR" target="NZL">
      <data key="d0">716772</data>
    </edge>
    <edge source="JOR" target="NER">
      <data key="d0">618244</data>
    </edge>
    <edge source="JOR" target="SLV">
      <data key="d0">32425</data>
    </edge>
    <edge source="JOR" target="KHM">
      <data key="d0">17256</data>
    </edge>
    <edge source="JOR" target="PAN">
      <data key="d0">641082</data>
    </edge>
    <edge source="JOR" target="TGO">
      <data key="d0">4245409</data>
    </edge>
    <edge source="JOR" target="BDI">
      <data key="d0">180047</data>
    </edge>
    <edge source="JOR" target="EST">
      <data key="d0">98727</data>
    </edge>
    <edge source="SAU" target="JOR">
      <data key="d0">1726589362</data>
    </edge>
    <edge source="SAU" target="LBN">
      <data key="d0">402614367</data>
    </edge>
    <edge source="SAU" target="OMN">
      <data key="d0">881915770</data>
    </edge>
    <edge source="SAU" target="ARE">
      <data key="d0">5506401552</data>
    </edge>
    <edge source="SAU" target="AZE">
      <data key="d0">7044808</data>
    </edge>
    <edge source="SAU" target="AUS">
      <data key="d0">348514035</data>
    </edge>
    <edge source="SAU" target="BRA">
      <data key="d0">156790597</data>
    </edge>
    <edge source="SAU" target="LKA">
      <data key="d0">75163292</data>
    </edge>
    <edge source="SAU" target="ETH">
      <data key="d0">58563539</data>
    </edge>
    <edge source="SAU" target="GEO">
      <data key="d0">14170950</data>
    </edge>
    <edge source="SAU" target="HKG">
      <data key="d0">451840029</data>
    </edge>
    <edge source="SAU" target="JPN">
      <data key="d0">383595947</data>
    </edge>
    <edge source="SAU" target="MYS">
      <data key="d0">538383341</data>
    </edge>
    <edge source="SAU" target="MOZ">
      <data key="d0">34696576</data>
    </edge>
    <edge source="SAU" target="NZL">
      <data key="d0">193651442</data>
    </edge>
    <edge source="SAU" target="NER">
      <data key="d0">3013070</data>
    </edge>
    <edge source="SAU" target="PAK">
      <data key="d0">812430881</data>
    </edge>
    <edge source="SAU" target="PRY">
      <data key="d0">1958402</data>
    </edge>
    <edge source="SAU" target="PHL">
      <data key="d0">76084364</data>
    </edge>
    <edge source="SAU" target="IND">
      <data key="d0">2493147913</data>
    </edge>
    <edge source="SAU" target="VNM">
      <data key="d0">480060333</data>
    </edge>
    <edge source="SAU" target="TUR">
      <data key="d0">1845414841</data>
    </edge>
    <edge source="SAU" target="EGY">
      <data key="d0">1725115488</data>
    </edge>
    <edge source="SAU" target="TZA">
      <data key="d0">126146556</data>
    </edge>
    <edge source="SAU" target="CMR">
      <data key="d0">19433359</data>
    </edge>
    <edge source="SAU" target="CAN">
      <data key="d0">22843493</data>
    </edge>
    <edge source="SAU" target="GMB">
      <data key="d0">3328805</data>
    </edge>
    <edge source="SAU" target="GHA">
      <data key="d0">70708620</data>
    </edge>
    <edge source="SAU" target="CIV">
      <data key="d0">25181364</data>
    </edge>
    <edge source="SAU" target="MRT">
      <data key="d0">19245623</data>
    </edge>
    <edge source="SAU" target="MUS">
      <data key="d0">1519735</data>
    </edge>
    <edge source="SAU" target="MAR">
      <data key="d0">547355347</data>
    </edge>
    <edge source="SAU" target="SEN">
      <data key="d0">25009097</data>
    </edge>
    <edge source="SAU" target="SGP">
      <data key="d0">3488289428</data>
    </edge>
    <edge source="SAU" target="ESP">
      <data key="d0">439069613</data>
    </edge>
    <edge source="SAU" target="TGO">
      <data key="d0">13328549</data>
    </edge>
    <edge source="SAU" target="TUN">
      <data key="d0">188474100</data>
    </edge>
    <edge source="SAU" target="ITA">
      <data key="d0">932768894</data>
    </edge>
    <edge source="SAU" target="KOR">
      <data key="d0">985106297</data>
    </edge>
    <edge source="SAU" target="RUS">
      <data key="d0">46106988</data>
    </edge>
    <edge source="SAU" target="THA">
      <data key="d0">727659843</data>
    </edge>
    <edge source="SAU" target="GBR">
      <data key="d0">581447660</data>
    </edge>
    <edge source="SAU" target="USA">
      <data key="d0">1963690988</data>
    </edge>
    <edge source="SAU" target="DZA">
      <data key="d0">421410927</data>
    </edge>
    <edge source="SAU" target="CHN">
      <data key="d0">6348178869</data>
    </edge>
    <edge source="SAU" target="DNK">
      <data key="d0">2190136</data>
    </edge>
    <edge source="SAU" target="FRA">
      <data key="d0">282892887</data>
    </edge>
    <edge source="SAU" target="HUN">
      <data key="d0">3649605</data>
    </edge>
    <edge source="SAU" target="KAZ">
      <data key="d0">6684275</data>
    </edge>
    <edge source="SAU" target="MDG">
      <data key="d0">3522937</data>
    </edge>
    <edge source="SAU" target="NLD">
      <data key="d0">674892043</data>
    </edge>
    <edge source="SAU" target="SRB">
      <data key="d0">125600</data>
    </edge>
    <edge source="SAU" target="ZAF">
      <data key="d0">507370499</data>
    </edge>
    <edge source="SAU" target="SWE">
      <data key="d0">112292940</data>
    </edge>
    <edge source="SAU" target="BEL">
      <data key="d0">1620681226</data>
    </edge>
    <edge source="SAU" target="CAF">
      <data key="d0">218134</data>
    </edge>
    <edge source="SAU" target="COL">
      <data key="d0">43290187</data>
    </edge>
    <edge source="SAU" target="BEN">
      <data key="d0">13561884</data>
    </edge>
    <edge source="SAU" target="DEU">
      <data key="d0">235308825</data>
    </edge>
    <edge source="SAU" target="IDN">
      <data key="d0">402045834</data>
    </edge>
    <edge source="SAU" target="NOR">
      <data key="d0">8502410</data>
    </edge>
    <edge source="SAU" target="GRC">
      <data key="d0">107210802</data>
    </edge>
    <edge source="SAU" target="UGA">
      <data key="d0">33623774</data>
    </edge>
    <edge source="SAU" target="PSE">
      <data key="d0">2463203</data>
    </edge>
    <edge source="SAU" target="BDI">
      <data key="d0">27733</data>
    </edge>
    <edge source="SAU" target="CHL">
      <data key="d0">42068053</data>
    </edge>
    <edge source="SAU" target="PER">
      <data key="d0">82981970</data>
    </edge>
    <edge source="SAU" target="PRT">
      <data key="d0">46178725</data>
    </edge>
    <edge source="SAU" target="ROU">
      <data key="d0">20537359</data>
    </edge>
    <edge source="SAU" target="AUT">
      <data key="d0">4419206</data>
    </edge>
    <edge source="SAU" target="BGR">
      <data key="d0">14660819</data>
    </edge>
    <edge source="SAU" target="EST">
      <data key="d0">1728002</data>
    </edge>
    <edge source="SAU" target="ARG">
      <data key="d0">8905610</data>
    </edge>
    <edge source="SAU" target="CRI">
      <data key="d0">4043739</data>
    </edge>
    <edge source="SAU" target="ECU">
      <data key="d0">17560821</data>
    </edge>
    <edge source="SAU" target="FIN">
      <data key="d0">4298671</data>
    </edge>
    <edge source="SAU" target="GTM">
      <data key="d0">19660557</data>
    </edge>
    <edge source="SAU" target="MWI">
      <data key="d0">1656801</data>
    </edge>
    <edge source="SAU" target="MEX">
      <data key="d0">38004046</data>
    </edge>
    <edge source="SAU" target="NIC">
      <data key="d0">3073871</data>
    </edge>
    <edge source="SAU" target="POL">
      <data key="d0">409220244</data>
    </edge>
    <edge source="SAU" target="SVN">
      <data key="d0">17778689</data>
    </edge>
    <edge source="SAU" target="CHE">
      <data key="d0">45613655</data>
    </edge>
    <edge source="SAU" target="ZWE">
      <data key="d0">621601</data>
    </edge>
    <edge source="SAU" target="BLR">
      <data key="d0">264533</data>
    </edge>
    <edge source="SAU" target="SVK">
      <data key="d0">158933</data>
    </edge>
    <edge source="SAU" target="UKR">
      <data key="d0">34772310</data>
    </edge>
    <edge source="SAU" target="HRV">
      <data key="d0">533601</data>
    </edge>
    <edge source="SAU" target="SLV">
      <data key="d0">649601</data>
    </edge>
    <edge source="SAU" target="HND">
      <data key="d0">174134</data>
    </edge>
    <edge source="SAU" target="IRL">
      <data key="d0">8478677</data>
    </edge>
    <edge source="SAU" target="LVA">
      <data key="d0">1837069</data>
    </edge>
    <edge source="SAU" target="LTU">
      <data key="d0">5222406</data>
    </edge>
    <edge source="SAU" target="NAM">
      <data key="d0">6649875</data>
    </edge>
    <edge source="SAU" target="PAN">
      <data key="d0">833068</data>
    </edge>
    <edge source="SAU" target="URY">
      <data key="d0">7820542</data>
    </edge>
    <edge source="SAU" target="ARM">
      <data key="d0">1537069</data>
    </edge>
    <edge source="SAU" target="KGZ">
      <data key="d0">333334</data>
    </edge>
    <edge source="SAU" target="CZE">
      <data key="d0">1057068</data>
    </edge>
    <edge source="SAU" target="ALB">
      <data key="d0">207733</data>
    </edge>
    <edge source="SAU" target="KHM">
      <data key="d0">3374403</data>
    </edge>
    <edge source="SAU" target="BOL">
      <data key="d0">60000</data>
    </edge>
    <edge source="SAU" target="MKD">
      <data key="d0">35200</data>
    </edge>
    <edge source="JPN" target="BEL">
      <data key="d0">6085477665</data>
    </edge>
    <edge source="JPN" target="LKA">
      <data key="d0">446922002</data>
    </edge>
    <edge source="JPN" target="CHN">
      <data key="d0">137473847867</data>
    </edge>
    <edge source="JPN" target="FRA">
      <data key="d0">6247052213</data>
    </edge>
    <edge source="JPN" target="DEU">
      <data key="d0">19464861792</data>
    </edge>
    <edge source="JPN" target="HKG">
      <data key="d0">34246050522</data>
    </edge>
    <edge source="JPN" target="ITA">
      <data key="d0">3451854749</data>
    </edge>
    <edge source="JPN" target="KOR">
      <data key="d0">59067212816</data>
    </edge>
    <edge source="JPN" target="NLD">
      <data key="d0">15476482651</data>
    </edge>
    <edge source="JPN" target="SAU">
      <data key="d0">8175331359</data>
    </edge>
    <edge source="JPN" target="IND">
      <data key="d0">10287834402</data>
    </edge>
    <edge source="JPN" target="SGP">
      <data key="d0">19821396884</data>
    </edge>
    <edge source="JPN" target="VNM">
      <data key="d0">10371439837</data>
    </edge>
    <edge source="JPN" target="THA">
      <data key="d0">41781394530</data>
    </edge>
    <edge source="JPN" target="GBR">
      <data key="d0">10955134771</data>
    </edge>
    <edge source="JPN" target="USA">
      <data key="d0">136437773700</data>
    </edge>
    <edge source="JPN" target="BRA">
      <data key="d0">5735600905</data>
    </edge>
    <edge source="JPN" target="KHM">
      <data key="d0">229763677</data>
    </edge>
    <edge source="JPN" target="CAN">
      <data key="d0">9878469276</data>
    </edge>
    <edge source="JPN" target="MYS">
      <data key="d0">16507947318</data>
    </edge>
    <edge source="JPN" target="NAM">
      <data key="d0">19613853</data>
    </edge>
    <edge source="JPN" target="NZL">
      <data key="d0">1887827947</data>
    </edge>
    <edge source="JPN" target="PAK">
      <data key="d0">1679423853</data>
    </edge>
    <edge source="JPN" target="PHL">
      <data key="d0">11215929687</data>
    </edge>
    <edge source="JPN" target="ZAF">
      <data key="d0">4020075643</data>
    </edge>
    <edge source="JPN" target="ARE">
      <data key="d0">8739635770</data>
    </edge>
    <edge source="JPN" target="AUS">
      <data key="d0">18079118580</data>
    </edge>
    <edge source="JPN" target="IDN">
      <data key="d0">19889648523</data>
    </edge>
    <edge source="JPN" target="PRT">
      <data key="d0">339696272</data>
    </edge>
    <edge source="JPN" target="RUS">
      <data key="d0">12512903347</data>
    </edge>
    <edge source="JPN" target="ESP">
      <data key="d0">2395939295</data>
    </edge>
    <edge source="JPN" target="CHE">
      <data key="d0">2367045214</data>
    </edge>
    <edge source="JPN" target="AUT">
      <data key="d0">922472965</data>
    </edge>
    <edge source="JPN" target="CHL">
      <data key="d0">1966284954</data>
    </edge>
    <edge source="JPN" target="COL">
      <data key="d0">1485963669</data>
    </edge>
    <edge source="JPN" target="CZE">
      <data key="d0">1536113518</data>
    </edge>
    <edge source="JPN" target="BEN">
      <data key="d0">13471986</data>
    </edge>
    <edge source="JPN" target="DNK">
      <data key="d0">353869770</data>
    </edge>
    <edge source="JPN" target="GHA">
      <data key="d0">197015877</data>
    </edge>
    <edge source="JPN" target="ISR">
      <data key="d0">1325807793</data>
    </edge>
    <edge source="JPN" target="CIV">
      <data key="d0">47610902</data>
    </edge>
    <edge source="JPN" target="JOR">
      <data key="d0">275062426</data>
    </edge>
    <edge source="JPN" target="LBN">
      <data key="d0">219864583</data>
    </edge>
    <edge source="JPN" target="LTU">
      <data key="d0">46294189</data>
    </edge>
    <edge source="JPN" target="MUS">
      <data key="d0">105795300</data>
    </edge>
    <edge source="JPN" target="MEX">
      <data key="d0">10388639371</data>
    </edge>
    <edge source="JPN" target="MOZ">
      <data key="d0">126191582</data>
    </edge>
    <edge source="JPN" target="OMN">
      <data key="d0">3566183808</data>
    </edge>
    <edge source="JPN" target="NOR">
      <data key="d0">1218566834</data>
    </edge>
    <edge source="JPN" target="PAN">
      <data key="d0">14187407639</data>
    </edge>
    <edge source="JPN" target="PER">
      <data key="d0">1023223827</data>
    </edge>
    <edge source="JPN" target="SEN">
      <data key="d0">43069231</data>
    </edge>
    <edge source="JPN" target="SWE">
      <data key="d0">1334818028</data>
    </edge>
    <edge source="JPN" target="UKR">
      <data key="d0">567671286</data>
    </edge>
    <edge source="JPN" target="EGY">
      <data key="d0">1736641385</data>
    </edge>
    <edge source="JPN" target="TZA">
      <data key="d0">293915676</data>
    </edge>
    <edge source="JPN" target="BFA">
      <data key="d0">8063551</data>
    </edge>
    <edge source="JPN" target="URY">
      <data key="d0">99143500</data>
    </edge>
    <edge source="JPN" target="BGR">
      <data key="d0">55370153</data>
    </edge>
    <edge source="JPN" target="EST">
      <data key="d0">196582350</data>
    </edge>
    <edge source="JPN" target="FIN">
      <data key="d0">643165535</data>
    </edge>
    <edge source="JPN" target="GMB">
      <data key="d0">8998089</data>
    </edge>
    <edge source="JPN" target="GRC">
      <data key="d0">142315125</data>
    </edge>
    <edge source="JPN" target="TGO">
      <data key="d0">49692922</data>
    </edge>
    <edge source="JPN" target="HRV">
      <data key="d0">31022141</data>
    </edge>
    <edge source="JPN" target="ECU">
      <data key="d0">647064015</data>
    </edge>
    <edge source="JPN" target="IRL">
      <data key="d0">775686801</data>
    </edge>
    <edge source="JPN" target="ARG">
      <data key="d0">1119292363</data>
    </edge>
    <edge source="JPN" target="HUN">
      <data key="d0">1323139786</data>
    </edge>
    <edge source="JPN" target="MAR">
      <data key="d0">401382980</data>
    </edge>
    <edge source="JPN" target="POL">
      <data key="d0">1689084855</data>
    </edge>
    <edge source="JPN" target="TUR">
      <data key="d0">2385429608</data>
    </edge>
    <edge source="JPN" target="LVA">
      <data key="d0">58957578</data>
    </edge>
    <edge source="JPN" target="DZA">
      <data key="d0">617927157</data>
    </edge>
    <edge source="JPN" target="BOL">
      <data key="d0">230998697</data>
    </edge>
    <edge source="JPN" target="GEO">
      <data key="d0">312527566</data>
    </edge>
    <edge source="JPN" target="KAZ">
      <data key="d0">538912418</data>
    </edge>
    <edge source="JPN" target="ROU">
      <data key="d0">352049223</data>
    </edge>
    <edge source="JPN" target="SRB">
      <data key="d0">32816741</data>
    </edge>
    <edge source="JPN" target="SVK">
      <data key="d0">439877896</data>
    </edge>
    <edge source="JPN" target="SVN">
      <data key="d0">76549288</data>
    </edge>
    <edge source="JPN" target="SLV">
      <data key="d0">108158665</data>
    </edge>
    <edge source="JPN" target="GTM">
      <data key="d0">244375734</data>
    </edge>
    <edge source="JPN" target="TUN">
      <data key="d0">110606937</data>
    </edge>
    <edge source="JPN" target="BLR">
      <data key="d0">37881335</data>
    </edge>
    <edge source="JPN" target="CMR">
      <data key="d0">27574875</data>
    </edge>
    <edge source="JPN" target="KGZ">
      <data key="d0">68933856</data>
    </edge>
    <edge source="JPN" target="MDG">
      <data key="d0">9464060</data>
    </edge>
    <edge source="JPN" target="MWI">
      <data key="d0">39155094</data>
    </edge>
    <edge source="JPN" target="ZWE">
      <data key="d0">26056839</data>
    </edge>
    <edge source="JPN" target="UGA">
      <data key="d0">151857974</data>
    </edge>
    <edge source="JPN" target="CRI">
      <data key="d0">946324349</data>
    </edge>
    <edge source="JPN" target="ETH">
      <data key="d0">129499660</data>
    </edge>
    <edge source="JPN" target="NIC">
      <data key="d0">113430199</data>
    </edge>
    <edge source="JPN" target="HND">
      <data key="d0">110100306</data>
    </edge>
    <edge source="JPN" target="PRY">
      <data key="d0">68289886</data>
    </edge>
    <edge source="JPN" target="ARM">
      <data key="d0">20427986</data>
    </edge>
    <edge source="JPN" target="JAM">
      <data key="d0">172923255</data>
    </edge>
    <edge source="JPN" target="PSE">
      <data key="d0">6490079</data>
    </edge>
    <edge source="JPN" target="MRT">
      <data key="d0">36169983</data>
    </edge>
    <edge source="JPN" target="NER">
      <data key="d0">4988741</data>
    </edge>
    <edge source="JPN" target="MKD">
      <data key="d0">5170168</data>
    </edge>
    <edge source="JPN" target="ALB">
      <data key="d0">1550234</data>
    </edge>
    <edge source="JPN" target="AZE">
      <data key="d0">189928256</data>
    </edge>
    <edge source="JPN" target="BDI">
      <data key="d0">8545324</data>
    </edge>
    <edge source="JPN" target="CAF">
      <data key="d0">1446942</data>
    </edge>
    <edge source="JPN" target="MDA">
      <data key="d0">2420443</data>
    </edge>
    <edge source="JPN" target="BWA">
      <data key="d0">34164486</data>
    </edge>
    <edge source="BGR" target="ALB">
      <data key="d0">64080775</data>
    </edge>
    <edge source="BGR" target="HRV">
      <data key="d0">100994733</data>
    </edge>
    <edge source="BGR" target="DNK">
      <data key="d0">118661094</data>
    </edge>
    <edge source="BGR" target="FRA">
      <data key="d0">1028426560</data>
    </edge>
    <edge source="BGR" target="GEO">
      <data key="d0">366083710</data>
    </edge>
    <edge source="BGR" target="DEU">
      <data key="d0">2659539415</data>
    </edge>
    <edge source="BGR" target="GRC">
      <data key="d0">1841892335</data>
    </edge>
    <edge source="BGR" target="HUN">
      <data key="d0">282987307</data>
    </edge>
    <edge source="BGR" target="ITA">
      <data key="d0">2222750667</data>
    </edge>
    <edge source="BGR" target="JOR">
      <data key="d0">26835680</data>
    </edge>
    <edge source="BGR" target="LBN">
      <data key="d0">90045979</data>
    </edge>
    <edge source="BGR" target="MDA">
      <data key="d0">89394298</data>
    </edge>
    <edge source="BGR" target="NOR">
      <data key="d0">39268606</data>
    </edge>
    <edge source="BGR" target="ROU">
      <data key="d0">2082911171</data>
    </edge>
    <edge source="BGR" target="SRB">
      <data key="d0">617489794</data>
    </edge>
    <edge source="BGR" target="SVN">
      <data key="d0">239188920</data>
    </edge>
    <edge source="BGR" target="ARE">
      <data key="d0">201768900</data>
    </edge>
    <edge source="BGR" target="TUR">
      <data key="d0">2487392888</data>
    </edge>
    <edge source="BGR" target="MKD">
      <data key="d0">503702056</data>
    </edge>
    <edge source="BGR" target="AUT">
      <data key="d0">472066529</data>
    </edge>
    <edge source="BGR" target="ARM">
      <data key="d0">25319889</data>
    </edge>
    <edge source="BGR" target="BEL">
      <data key="d0">973659350</data>
    </edge>
    <edge source="BGR" target="CZE">
      <data key="d0">316677700</data>
    </edge>
    <edge source="BGR" target="BEN">
      <data key="d0">388947</data>
    </edge>
    <edge source="BGR" target="HKG">
      <data key="d0">64420849</data>
    </edge>
    <edge source="BGR" target="IRL">
      <data key="d0">36641598</data>
    </edge>
    <edge source="BGR" target="KAZ">
      <data key="d0">39288409</data>
    </edge>
    <edge source="BGR" target="NLD">
      <data key="d0">475655840</data>
    </edge>
    <edge source="BGR" target="POL">
      <data key="d0">455836834</data>
    </edge>
    <edge source="BGR" target="PRT">
      <data key="d0">234707469</data>
    </edge>
    <edge source="BGR" target="RUS">
      <data key="d0">707866715</data>
    </edge>
    <edge source="BGR" target="SVK">
      <data key="d0">160404348</data>
    </edge>
    <edge source="BGR" target="VNM">
      <data key="d0">23373131</data>
    </edge>
    <edge source="BGR" target="ESP">
      <data key="d0">687372307</data>
    </edge>
    <edge source="BGR" target="SWE">
      <data key="d0">115596778</data>
    </edge>
    <edge source="BGR" target="TGO">
      <data key="d0">30147642</data>
    </edge>
    <edge source="BGR" target="GBR">
      <data key="d0">484621127</data>
    </edge>
    <edge source="BGR" target="AZE">
      <data key="d0">37450880</data>
    </edge>
    <edge source="BGR" target="AUS">
      <data key="d0">26737909</data>
    </edge>
    <edge source="BGR" target="CAN">
      <data key="d0">136062618</data>
    </edge>
    <edge source="BGR" target="ISR">
      <data key="d0">106726975</data>
    </edge>
    <edge source="BGR" target="LTU">
      <data key="d0">44006457</data>
    </edge>
    <edge source="BGR" target="NZL">
      <data key="d0">4793362</data>
    </edge>
    <edge source="BGR" target="CHE">
      <data key="d0">188526349</data>
    </edge>
    <edge source="BGR" target="UKR">
      <data key="d0">314755187</data>
    </edge>
    <edge source="BGR" target="USA">
      <data key="d0">476577698</data>
    </edge>
    <edge source="BGR" target="JPN">
      <data key="d0">31055572</data>
    </edge>
    <edge source="BGR" target="KOR">
      <data key="d0">150244709</data>
    </edge>
    <edge source="BGR" target="DZA">
      <data key="d0">74163619</data>
    </edge>
    <edge source="BGR" target="BRA">
      <data key="d0">44346353</data>
    </edge>
    <edge source="BGR" target="BLR">
      <data key="d0">34406605</data>
    </edge>
    <edge source="BGR" target="CHN">
      <data key="d0">763921849</data>
    </edge>
    <edge source="BGR" target="PSE">
      <data key="d0">500659</data>
    </edge>
    <edge source="BGR" target="GHA">
      <data key="d0">3637786</data>
    </edge>
    <edge source="BGR" target="LVA">
      <data key="d0">33982003</data>
    </edge>
    <edge source="BGR" target="MAR">
      <data key="d0">15238293</data>
    </edge>
    <edge source="BGR" target="OMN">
      <data key="d0">14469389</data>
    </edge>
    <edge source="BGR" target="PAK">
      <data key="d0">15858965</data>
    </edge>
    <edge source="BGR" target="PHL">
      <data key="d0">16721463</data>
    </edge>
    <edge source="BGR" target="SAU">
      <data key="d0">151779251</data>
    </edge>
    <edge source="BGR" target="SGP">
      <data key="d0">61464925</data>
    </edge>
    <edge source="BGR" target="ZAF">
      <data key="d0">150622112</data>
    </edge>
    <edge source="BGR" target="THA">
      <data key="d0">31381540</data>
    </edge>
    <edge source="BGR" target="TUN">
      <data key="d0">100972624</data>
    </edge>
    <edge source="BGR" target="EGY">
      <data key="d0">220373193</data>
    </edge>
    <edge source="BGR" target="URY">
      <data key="d0">1622501</data>
    </edge>
    <edge source="BGR" target="CHL">
      <data key="d0">7964875</data>
    </edge>
    <edge source="BGR" target="EST">
      <data key="d0">12242741</data>
    </edge>
    <edge source="BGR" target="MDG">
      <data key="d0">70166</data>
    </edge>
    <edge source="BGR" target="MRT">
      <data key="d0">96752</data>
    </edge>
    <edge source="BGR" target="MEX">
      <data key="d0">30782688</data>
    </edge>
    <edge source="BGR" target="NER">
      <data key="d0">340703</data>
    </edge>
    <edge source="BGR" target="FIN">
      <data key="d0">44152331</data>
    </edge>
    <edge source="BGR" target="LKA">
      <data key="d0">4696024</data>
    </edge>
    <edge source="BGR" target="IDN">
      <data key="d0">23697768</data>
    </edge>
    <edge source="BGR" target="MYS">
      <data key="d0">23262892</data>
    </edge>
    <edge source="BGR" target="MUS">
      <data key="d0">2777996</data>
    </edge>
    <edge source="BGR" target="IND">
      <data key="d0">43789539</data>
    </edge>
    <edge source="BGR" target="COL">
      <data key="d0">4647605</data>
    </edge>
    <edge source="BGR" target="ECU">
      <data key="d0">1277294</data>
    </edge>
    <edge source="BGR" target="PAN">
      <data key="d0">2606540</data>
    </edge>
    <edge source="BGR" target="GTM">
      <data key="d0">760203</data>
    </edge>
    <edge source="BGR" target="KGZ">
      <data key="d0">2464313</data>
    </edge>
    <edge source="BGR" target="KHM">
      <data key="d0">157648</data>
    </edge>
    <edge source="BGR" target="UGA">
      <data key="d0">1040477</data>
    </edge>
    <edge source="BGR" target="ARG">
      <data key="d0">6328203</data>
    </edge>
    <edge source="BGR" target="GMB">
      <data key="d0">153609</data>
    </edge>
    <edge source="BGR" target="CIV">
      <data key="d0">2846818</data>
    </edge>
    <edge source="BGR" target="CMR">
      <data key="d0">1010968</data>
    </edge>
    <edge source="BGR" target="CAF">
      <data key="d0">181948</data>
    </edge>
    <edge source="BGR" target="CRI">
      <data key="d0">530746</data>
    </edge>
    <edge source="BGR" target="MWI">
      <data key="d0">858553</data>
    </edge>
    <edge source="BGR" target="MOZ">
      <data key="d0">851977</data>
    </edge>
    <edge source="BGR" target="TZA">
      <data key="d0">1899015</data>
    </edge>
    <edge source="BGR" target="PER">
      <data key="d0">4163941</data>
    </edge>
    <edge source="BGR" target="SEN">
      <data key="d0">1497530</data>
    </edge>
    <edge source="BGR" target="NAM">
      <data key="d0">259634924</data>
    </edge>
    <edge source="BGR" target="ZWE">
      <data key="d0">2028976</data>
    </edge>
    <edge source="BGR" target="BOL">
      <data key="d0">209973</data>
    </edge>
    <edge source="BGR" target="BDI">
      <data key="d0">88426</data>
    </edge>
    <edge source="BGR" target="ETH">
      <data key="d0">4983623</data>
    </edge>
    <edge source="BGR" target="PRY">
      <data key="d0">875055</data>
    </edge>
    <edge source="BGR" target="BWA">
      <data key="d0">12514</data>
    </edge>
    <edge source="BGR" target="SLV">
      <data key="d0">346122</data>
    </edge>
    <edge source="BGR" target="HND">
      <data key="d0">72231</data>
    </edge>
    <edge source="BGR" target="BFA">
      <data key="d0">113852</data>
    </edge>
    <edge source="BGR" target="NIC">
      <data key="d0">12014</data>
    </edge>
    <edge source="BGR" target="JAM">
      <data key="d0">106742</data>
    </edge>
    <edge source="ISR" target="AZE">
      <data key="d0">128770000</data>
    </edge>
    <edge source="ISR" target="BEL">
      <data key="d0">2903517000</data>
    </edge>
    <edge source="ISR" target="BGR">
      <data key="d0">75372000</data>
    </edge>
    <edge source="ISR" target="CHL">
      <data key="d0">199853000</data>
    </edge>
    <edge source="ISR" target="HRV">
      <data key="d0">29935000</data>
    </edge>
    <edge source="ISR" target="CZE">
      <data key="d0">172350000</data>
    </edge>
    <edge source="ISR" target="ETH">
      <data key="d0">19490000</data>
    </edge>
    <edge source="ISR" target="FRA">
      <data key="d0">1439267000</data>
    </edge>
    <edge source="ISR" target="DEU">
      <data key="d0">1629438000</data>
    </edge>
    <edge source="ISR" target="HUN">
      <data key="d0">188771000</data>
    </edge>
    <edge source="ISR" target="ITA">
      <data key="d0">1146219000</data>
    </edge>
    <edge source="ISR" target="JPN">
      <data key="d0">830311000</data>
    </edge>
    <edge source="ISR" target="JOR">
      <data key="d0">117155000</data>
    </edge>
    <edge source="ISR" target="KOR">
      <data key="d0">700084000</data>
    </edge>
    <edge source="ISR" target="NLD">
      <data key="d0">2234381000</data>
    </edge>
    <edge source="ISR" target="RUS">
      <data key="d0">1050331000</data>
    </edge>
    <edge source="ISR" target="IND">
      <data key="d0">2460737000</data>
    </edge>
    <edge source="ISR" target="ESP">
      <data key="d0">1032986000</data>
    </edge>
    <edge source="ISR" target="CHE">
      <data key="d0">1087418000</data>
    </edge>
    <edge source="ISR" target="UGA">
      <data key="d0">6380000</data>
    </edge>
    <edge source="ISR" target="UKR">
      <data key="d0">294363000</data>
    </edge>
    <edge source="ISR" target="USA">
      <data key="d0">17514261000</data>
    </edge>
    <edge source="ISR" target="ARG">
      <data key="d0">127513000</data>
    </edge>
    <edge source="ISR" target="AUT">
      <data key="d0">122762000</data>
    </edge>
    <edge source="ISR" target="ARM">
      <data key="d0">4854000</data>
    </edge>
    <edge source="ISR" target="CAN">
      <data key="d0">766405000</data>
    </edge>
    <edge source="ISR" target="CHN">
      <data key="d0">2757959000</data>
    </edge>
    <edge source="ISR" target="BEN">
      <data key="d0">3686000</data>
    </edge>
    <edge source="ISR" target="GEO">
      <data key="d0">95268000</data>
    </edge>
    <edge source="ISR" target="GRC">
      <data key="d0">195314000</data>
    </edge>
    <edge source="ISR" target="HKG">
      <data key="d0">4882339000</data>
    </edge>
    <edge source="ISR" target="NAM">
      <data key="d0">4626000</data>
    </edge>
    <edge source="ISR" target="NZL">
      <data key="d0">124541000</data>
    </edge>
    <edge source="ISR" target="POL">
      <data key="d0">244698000</data>
    </edge>
    <edge source="ISR" target="SVN">
      <data key="d0">145259000</data>
    </edge>
    <edge source="ISR" target="ZAF">
      <data key="d0">384328000</data>
    </edge>
    <edge source="ISR" target="SWE">
      <data key="d0">155531000</data>
    </edge>
    <edge source="ISR" target="TGO">
      <data key="d0">64322000</data>
    </edge>
    <edge source="ISR" target="GBR">
      <data key="d0">3567500000</data>
    </edge>
    <edge source="ISR" target="AUS">
      <data key="d0">594366000</data>
    </edge>
    <edge source="ISR" target="PHL">
      <data key="d0">102988000</data>
    </edge>
    <edge source="ISR" target="SGP">
      <data key="d0">624421000</data>
    </edge>
    <edge source="ISR" target="VNM">
      <data key="d0">720658000</data>
    </edge>
    <edge source="ISR" target="THA">
      <data key="d0">595331000</data>
    </edge>
    <edge source="ISR" target="EGY">
      <data key="d0">206559000</data>
    </edge>
    <edge source="ISR" target="BLR">
      <data key="d0">46067000</data>
    </edge>
    <edge source="ISR" target="DNK">
      <data key="d0">87568000</data>
    </edge>
    <edge source="ISR" target="MEX">
      <data key="d0">452316000</data>
    </edge>
    <edge source="ISR" target="NOR">
      <data key="d0">83742000</data>
    </edge>
    <edge source="ISR" target="PRT">
      <data key="d0">145429000</data>
    </edge>
    <edge source="ISR" target="BRA">
      <data key="d0">1130781000</data>
    </edge>
    <edge source="ISR" target="KHM">
      <data key="d0">1704000</data>
    </edge>
    <edge source="ISR" target="KAZ">
      <data key="d0">76286000</data>
    </edge>
    <edge source="ISR" target="LVA">
      <data key="d0">54613000</data>
    </edge>
    <edge source="ISR" target="MAR">
      <data key="d0">22923000</data>
    </edge>
    <edge source="ISR" target="PAN">
      <data key="d0">17246000</data>
    </edge>
    <edge source="ISR" target="ROU">
      <data key="d0">174267000</data>
    </edge>
    <edge source="ISR" target="TUR">
      <data key="d0">1418263000</data>
    </edge>
    <edge source="ISR" target="URY">
      <data key="d0">23055000</data>
    </edge>
    <edge source="ISR" target="CMR">
      <data key="d0">8048000</data>
    </edge>
    <edge source="ISR" target="LKA">
      <data key="d0">65763000</data>
    </edge>
    <edge source="ISR" target="CRI">
      <data key="d0">230855000</data>
    </edge>
    <edge source="ISR" target="EST">
      <data key="d0">15910000</data>
    </edge>
    <edge source="ISR" target="FIN">
      <data key="d0">145898000</data>
    </edge>
    <edge source="ISR" target="GHA">
      <data key="d0">27560000</data>
    </edge>
    <edge source="ISR" target="GTM">
      <data key="d0">27630000</data>
    </edge>
    <edge source="ISR" target="IRL">
      <data key="d0">62729000</data>
    </edge>
    <edge source="ISR" target="LTU">
      <data key="d0">45684000</data>
    </edge>
    <edge source="ISR" target="MDG">
      <data key="d0">582000</data>
    </edge>
    <edge source="ISR" target="MYS">
      <data key="d0">763226000</data>
    </edge>
    <edge source="ISR" target="MUS">
      <data key="d0">4900000</data>
    </edge>
    <edge source="ISR" target="MDA">
      <data key="d0">36486000</data>
    </edge>
    <edge source="ISR" target="SRB">
      <data key="d0">15181000</data>
    </edge>
    <edge source="ISR" target="SVK">
      <data key="d0">22063000</data>
    </edge>
    <edge source="ISR" target="ARE">
      <data key="d0">18998000</data>
    </edge>
    <edge source="ISR" target="MKD">
      <data key="d0">10984000</data>
    </edge>
    <edge source="ISR" target="TZA">
      <data key="d0">21171000</data>
    </edge>
    <edge source="ISR" target="ALB">
      <data key="d0">3274000</data>
    </edge>
    <edge source="ISR" target="IDN">
      <data key="d0">19821000</data>
    </edge>
    <edge source="ISR" target="KGZ">
      <data key="d0">2680000</data>
    </edge>
    <edge source="ISR" target="COL">
      <data key="d0">140405000</data>
    </edge>
    <edge source="ISR" target="PER">
      <data key="d0">70236000</data>
    </edge>
    <edge source="ISR" target="BOL">
      <data key="d0">7009000</data>
    </edge>
    <edge source="ISR" target="BWA">
      <data key="d0">116713000</data>
    </edge>
    <edge source="ISR" target="ECU">
      <data key="d0">36081000</data>
    </edge>
    <edge source="ISR" target="CIV">
      <data key="d0">8864000</data>
    </edge>
    <edge source="ISR" target="JAM">
      <data key="d0">5683000</data>
    </edge>
    <edge source="ISR" target="SEN">
      <data key="d0">25077000</data>
    </edge>
    <edge source="ISR" target="SLV">
      <data key="d0">4228000</data>
    </edge>
    <edge source="ISR" target="HND">
      <data key="d0">11112000</data>
    </edge>
    <edge source="ISR" target="NIC">
      <data key="d0">3479000</data>
    </edge>
    <edge source="ISR" target="ZWE">
      <data key="d0">5056000</data>
    </edge>
    <edge source="ISR" target="PRY">
      <data key="d0">8067000</data>
    </edge>
    <edge source="ISR" target="MOZ">
      <data key="d0">3792000</data>
    </edge>
    <edge source="ISR" target="OMN">
      <data key="d0">269000</data>
    </edge>
    <edge source="ISR" target="PAK">
      <data key="d0">495000</data>
    </edge>
    <edge source="ISR" target="NER">
      <data key="d0">5184000</data>
    </edge>
    <edge source="ISR" target="CAF">
      <data key="d0">910000</data>
    </edge>
    <edge source="ISR" target="TUN">
      <data key="d0">15014000</data>
    </edge>
    <edge source="ISR" target="BFA">
      <data key="d0">1135000</data>
    </edge>
    <edge source="ISR" target="SAU">
      <data key="d0">1865000</data>
    </edge>
    <edge source="ISR" target="DZA">
      <data key="d0">141000</data>
    </edge>
    <edge source="ISR" target="GMB">
      <data key="d0">605000</data>
    </edge>
    <edge source="ISR" target="BDI">
      <data key="d0">20000</data>
    </edge>
    <edge source="ISR" target="MWI">
      <data key="d0">535000</data>
    </edge>
    <edge source="ISR" target="MRT">
      <data key="d0">225000</data>
    </edge>
    <edge source="POL" target="ARM">
      <data key="d0">32015660</data>
    </edge>
    <edge source="POL" target="BEL">
      <data key="d0">3689888670</data>
    </edge>
    <edge source="POL" target="BLR">
      <data key="d0">2013676379</data>
    </edge>
    <edge source="POL" target="HRV">
      <data key="d0">393271214</data>
    </edge>
    <edge source="POL" target="CZE">
      <data key="d0">11136007718</data>
    </edge>
    <edge source="POL" target="DNK">
      <data key="d0">3005405981</data>
    </edge>
    <edge source="POL" target="FRA">
      <data key="d0">10463559488</data>
    </edge>
    <edge source="POL" target="GEO">
      <data key="d0">86727907</data>
    </edge>
    <edge source="POL" target="DEU">
      <data key="d0">44626509659</data>
    </edge>
    <edge source="POL" target="GRC">
      <data key="d0">641810240</data>
    </edge>
    <edge source="POL" target="HUN">
      <data key="d0">4270578403</data>
    </edge>
    <edge source="POL" target="IRL">
      <data key="d0">594194954</data>
    </edge>
    <edge source="POL" target="ITA">
      <data key="d0">8308449303</data>
    </edge>
    <edge source="POL" target="KAZ">
      <data key="d0">568111788</data>
    </edge>
    <edge source="POL" target="KOR">
      <data key="d0">530678450</data>
    </edge>
    <edge source="POL" target="KGZ">
      <data key="d0">38846290</data>
    </edge>
    <edge source="POL" target="LVA">
      <data key="d0">1176610419</data>
    </edge>
    <edge source="POL" target="LTU">
      <data key="d0">2758331088</data>
    </edge>
    <edge source="POL" target="MDA">
      <data key="d0">212149560</data>
    </edge>
    <edge source="POL" target="NLD">
      <data key="d0">7969849382</data>
    </edge>
    <edge source="POL" target="NOR">
      <data key="d0">3139031138</data>
    </edge>
    <edge source="POL" target="ROU">
      <data key="d0">2714893293</data>
    </edge>
    <edge source="POL" target="RUS">
      <data key="d0">9897056270</data>
    </edge>
    <edge source="POL" target="SRB">
      <data key="d0">493834253</data>
    </edge>
    <edge source="POL" target="SVK">
      <data key="d0">4527983695</data>
    </edge>
    <edge source="POL" target="SVN">
      <data key="d0">588028500</data>
    </edge>
    <edge source="POL" target="ESP">
      <data key="d0">3615594478</data>
    </edge>
    <edge source="POL" target="CHE">
      <data key="d0">1610918962</data>
    </edge>
    <edge source="POL" target="ARE">
      <data key="d0">439989834</data>
    </edge>
    <edge source="POL" target="UKR">
      <data key="d0">5278744049</data>
    </edge>
    <edge source="POL" target="EGY">
      <data key="d0">203248852</data>
    </edge>
    <edge source="POL" target="USA">
      <data key="d0">3602096583</data>
    </edge>
    <edge source="POL" target="ALB">
      <data key="d0">44463831</data>
    </edge>
    <edge source="POL" target="AZE">
      <data key="d0">122597060</data>
    </edge>
    <edge source="POL" target="AUS">
      <data key="d0">467830440</data>
    </edge>
    <edge source="POL" target="AUT">
      <data key="d0">3357300927</data>
    </edge>
    <edge source="POL" target="BGR">
      <data key="d0">642007370</data>
    </edge>
    <edge source="POL" target="CMR">
      <data key="d0">12999771</data>
    </edge>
    <edge source="POL" target="CAN">
      <data key="d0">939562595</data>
    </edge>
    <edge source="POL" target="CHN">
      <data key="d0">1748645119</data>
    </edge>
    <edge source="POL" target="BEN">
      <data key="d0">36239107</data>
    </edge>
    <edge source="POL" target="EST">
      <data key="d0">1086503297</data>
    </edge>
    <edge source="POL" target="FIN">
      <data key="d0">1340294733</data>
    </edge>
    <edge source="POL" target="GHA">
      <data key="d0">30068137</data>
    </edge>
    <edge source="POL" target="HKG">
      <data key="d0">501498258</data>
    </edge>
    <edge source="POL" target="ISR">
      <data key="d0">425085484</data>
    </edge>
    <edge source="POL" target="CIV">
      <data key="d0">10822444</data>
    </edge>
    <edge source="POL" target="JAM">
      <data key="d0">4979203</data>
    </edge>
    <edge source="POL" target="JPN">
      <data key="d0">565971735</data>
    </edge>
    <edge source="POL" target="LBN">
      <data key="d0">68164827</data>
    </edge>
    <edge source="POL" target="MYS">
      <data key="d0">195664345</data>
    </edge>
    <edge source="POL" target="MOZ">
      <data key="d0">7568404</data>
    </edge>
    <edge source="POL" target="NAM">
      <data key="d0">874934</data>
    </edge>
    <edge source="POL" target="PAN">
      <data key="d0">24785108</data>
    </edge>
    <edge source="POL" target="PRT">
      <data key="d0">581284147</data>
    </edge>
    <edge source="POL" target="SEN">
      <data key="d0">41829223</data>
    </edge>
    <edge source="POL" target="SGP">
      <data key="d0">487963170</data>
    </edge>
    <edge source="POL" target="VNM">
      <data key="d0">157821697</data>
    </edge>
    <edge source="POL" target="SWE">
      <data key="d0">4716868946</data>
    </edge>
    <edge source="POL" target="THA">
      <data key="d0">167247786</data>
    </edge>
    <edge source="POL" target="TGO">
      <data key="d0">18128740</data>
    </edge>
    <edge source="POL" target="TUR">
      <data key="d0">3098419364</data>
    </edge>
    <edge source="POL" target="MKD">
      <data key="d0">74382818</data>
    </edge>
    <edge source="POL" target="GBR">
      <data key="d0">12159654963</data>
    </edge>
    <edge source="POL" target="DZA">
      <data key="d0">320296742</data>
    </edge>
    <edge source="POL" target="LKA">
      <data key="d0">13321658</data>
    </edge>
    <edge source="POL" target="CHL">
      <data key="d0">70791464</data>
    </edge>
    <edge source="POL" target="GMB">
      <data key="d0">3641148</data>
    </edge>
    <edge source="POL" target="HND">
      <data key="d0">4573118</data>
    </edge>
    <edge source="POL" target="IDN">
      <data key="d0">121947960</data>
    </edge>
    <edge source="POL" target="JOR">
      <data key="d0">50949790</data>
    </edge>
    <edge source="POL" target="MDG">
      <data key="d0">980967</data>
    </edge>
    <edge source="POL" target="MWI">
      <data key="d0">889519</data>
    </edge>
    <edge source="POL" target="MRT">
      <data key="d0">6364034</data>
    </edge>
    <edge source="POL" target="MEX">
      <data key="d0">566602327</data>
    </edge>
    <edge source="POL" target="MAR">
      <data key="d0">241129778</data>
    </edge>
    <edge source="POL" target="OMN">
      <data key="d0">75605945</data>
    </edge>
    <edge source="POL" target="NER">
      <data key="d0">2282403</data>
    </edge>
    <edge source="POL" target="PAK">
      <data key="d0">78023047</data>
    </edge>
    <edge source="POL" target="PER">
      <data key="d0">51304762</data>
    </edge>
    <edge source="POL" target="PHL">
      <data key="d0">51923247</data>
    </edge>
    <edge source="POL" target="SAU">
      <data key="d0">349278462</data>
    </edge>
    <edge source="POL" target="IND">
      <data key="d0">665625811</data>
    </edge>
    <edge source="POL" target="ZAF">
      <data key="d0">505696796</data>
    </edge>
    <edge source="POL" target="ZWE">
      <data key="d0">1161890</data>
    </edge>
    <edge source="POL" target="TUN">
      <data key="d0">66673616</data>
    </edge>
    <edge source="POL" target="URY">
      <data key="d0">13325783</data>
    </edge>
    <edge source="POL" target="ECU">
      <data key="d0">17141887</data>
    </edge>
    <edge source="POL" target="NZL">
      <data key="d0">49311110</data>
    </edge>
    <edge source="POL" target="ARG">
      <data key="d0">114864948</data>
    </edge>
    <edge source="POL" target="BRA">
      <data key="d0">478590794</data>
    </edge>
    <edge source="POL" target="KHM">
      <data key="d0">3090838</data>
    </edge>
    <edge source="POL" target="PSE">
      <data key="d0">1033379</data>
    </edge>
    <edge source="POL" target="MUS">
      <data key="d0">3569810</data>
    </edge>
    <edge source="POL" target="ETH">
      <data key="d0">10775214</data>
    </edge>
    <edge source="POL" target="GTM">
      <data key="d0">9489633</data>
    </edge>
    <edge source="POL" target="UGA">
      <data key="d0">16267132</data>
    </edge>
    <edge source="POL" target="TZA">
      <data key="d0">32242137</data>
    </edge>
    <edge source="POL" target="COL">
      <data key="d0">46423898</data>
    </edge>
    <edge source="POL" target="CRI">
      <data key="d0">8351993</data>
    </edge>
    <edge source="POL" target="NIC">
      <data key="d0">299177</data>
    </edge>
    <edge source="POL" target="BFA">
      <data key="d0">3078591</data>
    </edge>
    <edge source="POL" target="PRY">
      <data key="d0">3062201</data>
    </edge>
    <edge source="POL" target="SLV">
      <data key="d0">982177</data>
    </edge>
    <edge source="POL" target="BOL">
      <data key="d0">2894407</data>
    </edge>
    <edge source="POL" target="BWA">
      <data key="d0">287181</data>
    </edge>
    <edge source="ROU" target="ALB">
      <data key="d0">57180066</data>
    </edge>
    <edge source="ROU" target="AUT">
      <data key="d0">1276698598</data>
    </edge>
    <edge source="ROU" target="BEL">
      <data key="d0">976822140</data>
    </edge>
    <edge source="ROU" target="BGR">
      <data key="d0">2131293431</data>
    </edge>
    <edge source="ROU" target="HRV">
      <data key="d0">152258274</data>
    </edge>
    <edge source="ROU" target="CZE">
      <data key="d0">1019045178</data>
    </edge>
    <edge source="ROU" target="FRA">
      <data key="d0">3928682494</data>
    </edge>
    <edge source="ROU" target="DEU">
      <data key="d0">10514220461</data>
    </edge>
    <edge source="ROU" target="GRC">
      <data key="d0">663880330</data>
    </edge>
    <edge source="ROU" target="HUN">
      <data key="d0">2916050607</data>
    </edge>
    <edge source="ROU" target="ISR">
      <data key="d0">289562499</data>
    </edge>
    <edge source="ROU" target="ITA">
      <data key="d0">6600349400</data>
    </edge>
    <edge source="ROU" target="JOR">
      <data key="d0">133075496</data>
    </edge>
    <edge source="ROU" target="LBN">
      <data key="d0">176796987</data>
    </edge>
    <edge source="ROU" target="MDA">
      <data key="d0">781871296</data>
    </edge>
    <edge source="ROU" target="NLD">
      <data key="d0">1587465639</data>
    </edge>
    <edge source="ROU" target="POL">
      <data key="d0">1364333386</data>
    </edge>
    <edge source="ROU" target="PRT">
      <data key="d0">193587925</data>
    </edge>
    <edge source="ROU" target="SRB">
      <data key="d0">979712021</data>
    </edge>
    <edge source="ROU" target="SVK">
      <data key="d0">1030675397</data>
    </edge>
    <edge source="ROU" target="SVN">
      <data key="d0">216282997</data>
    </edge>
    <edge source="ROU" target="ESP">
      <data key="d0">1387694546</data>
    </edge>
    <edge source="ROU" target="TUN">
      <data key="d0">169933055</data>
    </edge>
    <edge source="ROU" target="CAN">
      <data key="d0">145231336</data>
    </edge>
    <edge source="ROU" target="CHN">
      <data key="d0">494070656</data>
    </edge>
    <edge source="ROU" target="DNK">
      <data key="d0">253469149</data>
    </edge>
    <edge source="ROU" target="EST">
      <data key="d0">51040120</data>
    </edge>
    <edge source="ROU" target="HKG">
      <data key="d0">84870994</data>
    </edge>
    <edge source="ROU" target="IRL">
      <data key="d0">100884299</data>
    </edge>
    <edge source="ROU" target="CIV">
      <data key="d0">12265376</data>
    </edge>
    <edge source="ROU" target="KGZ">
      <data key="d0">2396067</data>
    </edge>
    <edge source="ROU" target="LVA">
      <data key="d0">32961681</data>
    </edge>
    <edge source="ROU" target="LTU">
      <data key="d0">54552396</data>
    </edge>
    <edge source="ROU" target="MUS">
      <data key="d0">244423</data>
    </edge>
    <edge source="ROU" target="RUS">
      <data key="d0">1351115114</data>
    </edge>
    <edge source="ROU" target="SAU">
      <data key="d0">345644973</data>
    </edge>
    <edge source="ROU" target="VNM">
      <data key="d0">15176007</data>
    </edge>
    <edge source="ROU" target="SWE">
      <data key="d0">493360485</data>
    </edge>
    <edge source="ROU" target="TGO">
      <data key="d0">77790494</data>
    </edge>
    <edge source="ROU" target="ARE">
      <data key="d0">261507328</data>
    </edge>
    <edge source="ROU" target="MKD">
      <data key="d0">116617528</data>
    </edge>
    <edge source="ROU" target="GBR">
      <data key="d0">2022131574</data>
    </edge>
    <edge source="ROU" target="USA">
      <data key="d0">1072506721</data>
    </edge>
    <edge source="ROU" target="TUR">
      <data key="d0">3070468236</data>
    </edge>
    <edge source="ROU" target="UKR">
      <data key="d0">1073126430</data>
    </edge>
    <edge source="ROU" target="CAF">
      <data key="d0">153047</data>
    </edge>
    <edge source="ROU" target="KOR">
      <data key="d0">481975935</data>
    </edge>
    <edge source="ROU" target="THA">
      <data key="d0">18501288</data>
    </edge>
    <edge source="ROU" target="DZA">
      <data key="d0">488173590</data>
    </edge>
    <edge source="ROU" target="AUS">
      <data key="d0">33707266</data>
    </edge>
    <edge source="ROU" target="ARM">
      <data key="d0">7145250</data>
    </edge>
    <edge source="ROU" target="BRA">
      <data key="d0">219001420</data>
    </edge>
    <edge source="ROU" target="BLR">
      <data key="d0">27081833</data>
    </edge>
    <edge source="ROU" target="CHL">
      <data key="d0">20003777</data>
    </edge>
    <edge source="ROU" target="COL">
      <data key="d0">181897853</data>
    </edge>
    <edge source="ROU" target="FIN">
      <data key="d0">127981683</data>
    </edge>
    <edge source="ROU" target="GEO">
      <data key="d0">320956275</data>
    </edge>
    <edge source="ROU" target="PSE">
      <data key="d0">220344</data>
    </edge>
    <edge source="ROU" target="JPN">
      <data key="d0">270697979</data>
    </edge>
    <edge source="ROU" target="MRT">
      <data key="d0">1181139</data>
    </edge>
    <edge source="ROU" target="MEX">
      <data key="d0">88504337</data>
    </edge>
    <edge source="ROU" target="MAR">
      <data key="d0">380996217</data>
    </edge>
    <edge source="ROU" target="MOZ">
      <data key="d0">781188</data>
    </edge>
    <edge source="ROU" target="SEN">
      <data key="d0">8206802</data>
    </edge>
    <edge source="ROU" target="IND">
      <data key="d0">273034648</data>
    </edge>
    <edge source="ROU" target="ZAF">
      <data key="d0">146602482</data>
    </edge>
    <edge source="ROU" target="CHE">
      <data key="d0">353532262</data>
    </edge>
    <edge source="ROU" target="EGY">
      <data key="d0">491512238</data>
    </edge>
    <edge source="ROU" target="URY">
      <data key="d0">2886215</data>
    </edge>
    <edge source="ROU" target="CMR">
      <data key="d0">6428061</data>
    </edge>
    <edge source="ROU" target="SGP">
      <data key="d0">65411415</data>
    </edge>
    <edge source="ROU" target="LKA">
      <data key="d0">1671240</data>
    </edge>
    <edge source="ROU" target="IDN">
      <data key="d0">13397766</data>
    </edge>
    <edge source="ROU" target="NZL">
      <data key="d0">10360468</data>
    </edge>
    <edge source="ROU" target="PHL">
      <data key="d0">7530957</data>
    </edge>
    <edge source="ROU" target="AZE">
      <data key="d0">22280914</data>
    </edge>
    <edge source="ROU" target="KAZ">
      <data key="d0">110701525</data>
    </edge>
    <edge source="ROU" target="MDG">
      <data key="d0">4762722</data>
    </edge>
    <edge source="ROU" target="OMN">
      <data key="d0">52713607</data>
    </edge>
    <edge source="ROU" target="NOR">
      <data key="d0">507676902</data>
    </edge>
    <edge source="ROU" target="GHA">
      <data key="d0">8010193</data>
    </edge>
    <edge source="ROU" target="MYS">
      <data key="d0">23244015</data>
    </edge>
    <edge source="ROU" target="PRY">
      <data key="d0">647429</data>
    </edge>
    <edge source="ROU" target="ARG">
      <data key="d0">27543520</data>
    </edge>
    <edge source="ROU" target="ECU">
      <data key="d0">20699071</data>
    </edge>
    <edge source="ROU" target="PAK">
      <data key="d0">19697537</data>
    </edge>
    <edge source="ROU" target="TZA">
      <data key="d0">1702589</data>
    </edge>
    <edge source="ROU" target="ETH">
      <data key="d0">1082581</data>
    </edge>
    <edge source="ROU" target="PAN">
      <data key="d0">1136486</data>
    </edge>
    <edge source="ROU" target="CRI">
      <data key="d0">282402</data>
    </edge>
    <edge source="ROU" target="GTM">
      <data key="d0">35473501</data>
    </edge>
    <edge source="ROU" target="PER">
      <data key="d0">1934218</data>
    </edge>
    <edge source="ROU" target="BFA">
      <data key="d0">1243505</data>
    </edge>
    <edge source="ROU" target="BEN">
      <data key="d0">603919</data>
    </edge>
    <edge source="ROU" target="UGA">
      <data key="d0">1070662</data>
    </edge>
    <edge source="ROU" target="NIC">
      <data key="d0">5625000</data>
    </edge>
    <edge source="ROU" target="BDI">
      <data key="d0">15885</data>
    </edge>
    <edge source="ROU" target="KHM">
      <data key="d0">145047</data>
    </edge>
    <edge source="ROU" target="HND">
      <data key="d0">76051</data>
    </edge>
    <edge source="ROU" target="MWI">
      <data key="d0">44419</data>
    </edge>
    <edge source="ROU" target="ZWE">
      <data key="d0">943897</data>
    </edge>
    <edge source="ROU" target="JAM">
      <data key="d0">34990</data>
    </edge>
    <edge source="ROU" target="NER">
      <data key="d0">161654</data>
    </edge>
    <edge source="ROU" target="SLV">
      <data key="d0">19265</data>
    </edge>
    <edge source="ROU" target="NAM">
      <data key="d0">146116</data>
    </edge>
    <edge source="ROU" target="BOL">
      <data key="d0">81640</data>
    </edge>
    <edge source="GBR" target="DZA">
      <data key="d0">506267130</data>
    </edge>
    <edge source="GBR" target="AZE">
      <data key="d0">784697183</data>
    </edge>
    <edge source="GBR" target="ARG">
      <data key="d0">555907812</data>
    </edge>
    <edge source="GBR" target="AUS">
      <data key="d0">6725620095</data>
    </edge>
    <edge source="GBR" target="AUT">
      <data key="d0">2254292818</data>
    </edge>
    <edge source="GBR" target="BEL">
      <data key="d0">20827082303</data>
    </edge>
    <edge source="GBR" target="BRA">
      <data key="d0">3834719070</data>
    </edge>
    <edge source="GBR" target="BGR">
      <data key="d0">437390305</data>
    </edge>
    <edge source="GBR" target="BLR">
      <data key="d0">184705168</data>
    </edge>
    <edge source="GBR" target="CMR">
      <data key="d0">89806496</data>
    </edge>
    <edge source="GBR" target="CAN">
      <data key="d0">6029766762</data>
    </edge>
    <edge source="GBR" target="LKA">
      <data key="d0">223163715</data>
    </edge>
    <edge source="GBR" target="CHN">
      <data key="d0">15208846092</data>
    </edge>
    <edge source="GBR" target="CZE">
      <data key="d0">2570025724</data>
    </edge>
    <edge source="GBR" target="DNK">
      <data key="d0">3801530457</data>
    </edge>
    <edge source="GBR" target="EST">
      <data key="d0">428903431</data>
    </edge>
    <edge source="GBR" target="FIN">
      <data key="d0">2265760091</data>
    </edge>
    <edge source="GBR" target="FRA">
      <data key="d0">30821390220</data>
    </edge>
    <edge source="GBR" target="DEU">
      <data key="d0">47982111814</data>
    </edge>
    <edge source="GBR" target="GHA">
      <data key="d0">808687053</data>
    </edge>
    <edge source="GBR" target="GRC">
      <data key="d0">1253212474</data>
    </edge>
    <edge source="GBR" target="HKG">
      <data key="d0">7839996532</data>
    </edge>
    <edge source="GBR" target="HUN">
      <data key="d0">1598830074</data>
    </edge>
    <edge source="GBR" target="IDN">
      <data key="d0">945765376</data>
    </edge>
    <edge source="GBR" target="IRL">
      <data key="d0">24890418620</data>
    </edge>
    <edge source="GBR" target="ISR">
      <data key="d0">2240419382</data>
    </edge>
    <edge source="GBR" target="ITA">
      <data key="d0">11886226697</data>
    </edge>
    <edge source="GBR" target="CIV">
      <data key="d0">132088077</data>
    </edge>
    <edge source="GBR" target="JPN">
      <data key="d0">7008313710</data>
    </edge>
    <edge source="GBR" target="JOR">
      <data key="d0">347610018</data>
    </edge>
    <edge source="GBR" target="KOR">
      <data key="d0">6952102141</data>
    </edge>
    <edge source="GBR" target="KGZ">
      <data key="d0">18716634</data>
    </edge>
    <edge source="GBR" target="LBN">
      <data key="d0">662562574</data>
    </edge>
    <edge source="GBR" target="MWI">
      <data key="d0">29943455</data>
    </edge>
    <edge source="GBR" target="MYS">
      <data key="d0">2234929156</data>
    </edge>
    <edge source="GBR" target="MUS">
      <data key="d0">107378594</data>
    </edge>
    <edge source="GBR" target="MAR">
      <data key="d0">939530994</data>
    </edge>
    <edge source="GBR" target="OMN">
      <data key="d0">661160570</data>
    </edge>
    <edge source="GBR" target="NLD">
      <data key="d0">36982880051</data>
    </edge>
    <edge source="GBR" target="NZL">
      <data key="d0">873411226</data>
    </edge>
    <edge source="GBR" target="NOR">
      <data key="d0">5264426276</data>
    </edge>
    <edge source="GBR" target="PAK">
      <data key="d0">810660294</data>
    </edge>
    <edge source="GBR" target="PHL">
      <data key="d0">478919819</data>
    </edge>
    <edge source="GBR" target="POL">
      <data key="d0">5029199814</data>
    </edge>
    <edge source="GBR" target="PRT">
      <data key="d0">1979427462</data>
    </edge>
    <edge source="GBR" target="ROU">
      <data key="d0">1353254042</data>
    </edge>
    <edge source="GBR" target="RUS">
      <data key="d0">8053130738</data>
    </edge>
    <edge source="GBR" target="SAU">
      <data key="d0">4491825551</data>
    </edge>
    <edge source="GBR" target="SEN">
      <data key="d0">1484919260</data>
    </edge>
    <edge source="GBR" target="SRB">
      <data key="d0">183640899</data>
    </edge>
    <edge source="GBR" target="IND">
      <data key="d0">6642310660</data>
    </edge>
    <edge source="GBR" target="SGP">
      <data key="d0">6531003805</data>
    </edge>
    <edge source="GBR" target="SVK">
      <data key="d0">775826350</data>
    </edge>
    <edge source="GBR" target="VNM">
      <data key="d0">457117003</data>
    </edge>
    <edge source="GBR" target="SVN">
      <data key="d0">313175458</data>
    </edge>
    <edge source="GBR" target="ZAF">
      <data key="d0">5332663926</data>
    </edge>
    <edge source="GBR" target="ZWE">
      <data key="d0">95000573</data>
    </edge>
    <edge source="GBR" target="ESP">
      <data key="d0">11934399052</data>
    </edge>
    <edge source="GBR" target="SWE">
      <data key="d0">8531131305</data>
    </edge>
    <edge source="GBR" target="CHE">
      <data key="d0">9906716706</data>
    </edge>
    <edge source="GBR" target="THA">
      <data key="d0">2909396326</data>
    </edge>
    <edge source="GBR" target="ARE">
      <data key="d0">7831648215</data>
    </edge>
    <edge source="GBR" target="TUN">
      <data key="d0">239936613</data>
    </edge>
    <edge source="GBR" target="TUR">
      <data key="d0">5324647435</data>
    </edge>
    <edge source="GBR" target="UGA">
      <data key="d0">99606810</data>
    </edge>
    <edge source="GBR" target="UKR">
      <data key="d0">862813636</data>
    </edge>
    <edge source="GBR" target="EGY">
      <data key="d0">1362890372</data>
    </edge>
    <edge source="GBR" target="USA">
      <data key="d0">58348073267</data>
    </edge>
    <edge source="GBR" target="ARM">
      <data key="d0">19802420</data>
    </edge>
    <edge source="GBR" target="BEN">
      <data key="d0">100071253</data>
    </edge>
    <edge source="GBR" target="ETH">
      <data key="d0">156101878</data>
    </edge>
    <edge source="GBR" target="GEO">
      <data key="d0">85422528</data>
    </edge>
    <edge source="GBR" target="GMB">
      <data key="d0">59257617</data>
    </edge>
    <edge source="GBR" target="LVA">
      <data key="d0">374179116</data>
    </edge>
    <edge source="GBR" target="LTU">
      <data key="d0">525280049</data>
    </edge>
    <edge source="GBR" target="MOZ">
      <data key="d0">61838870</data>
    </edge>
    <edge source="GBR" target="NAM">
      <data key="d0">120895971</data>
    </edge>
    <edge source="GBR" target="TGO">
      <data key="d0">448036389</data>
    </edge>
    <edge source="GBR" target="MKD">
      <data key="d0">513838450</data>
    </edge>
    <edge source="GBR" target="URY">
      <data key="d0">167056532</data>
    </edge>
    <edge source="GBR" target="HRV">
      <data key="d0">221862322</data>
    </edge>
    <edge source="GBR" target="SLV">
      <data key="d0">22958014</data>
    </edge>
    <edge source="GBR" target="HND">
      <data key="d0">16034013</data>
    </edge>
    <edge source="GBR" target="JAM">
      <data key="d0">72611136</data>
    </edge>
    <edge source="GBR" target="MDG">
      <data key="d0">19274294</data>
    </edge>
    <edge source="GBR" target="MRT">
      <data key="d0">68850985</data>
    </edge>
    <edge source="GBR" target="MEX">
      <data key="d0">1636388799</data>
    </edge>
    <edge source="GBR" target="NER">
      <data key="d0">2764250</data>
    </edge>
    <edge source="GBR" target="PER">
      <data key="d0">255476942</data>
    </edge>
    <edge source="GBR" target="TZA">
      <data key="d0">274276235</data>
    </edge>
    <edge source="GBR" target="BFA">
      <data key="d0">20068719</data>
    </edge>
    <edge source="GBR" target="COL">
      <data key="d0">474187477</data>
    </edge>
    <edge source="GBR" target="ECU">
      <data key="d0">461451755</data>
    </edge>
    <edge source="GBR" target="KAZ">
      <data key="d0">528992768</data>
    </edge>
    <edge source="GBR" target="MDA">
      <data key="d0">63798422</data>
    </edge>
    <edge source="GBR" target="ALB">
      <data key="d0">22846874</data>
    </edge>
    <edge source="GBR" target="BOL">
      <data key="d0">34481712</data>
    </edge>
    <edge source="GBR" target="KHM">
      <data key="d0">16843013</data>
    </edge>
    <edge source="GBR" target="CHL">
      <data key="d0">985940354</data>
    </edge>
    <edge source="GBR" target="CRI">
      <data key="d0">75603341</data>
    </edge>
    <edge source="GBR" target="PSE">
      <data key="d0">8589198</data>
    </edge>
    <edge source="GBR" target="NIC">
      <data key="d0">8803982</data>
    </edge>
    <edge source="GBR" target="PAN">
      <data key="d0">296867789</data>
    </edge>
    <edge source="GBR" target="PRY">
      <data key="d0">49477992</data>
    </edge>
    <edge source="GBR" target="BWA">
      <data key="d0">38714845</data>
    </edge>
    <edge source="GBR" target="GTM">
      <data key="d0">49186624</data>
    </edge>
    <edge source="GBR" target="BDI">
      <data key="d0">5867546</data>
    </edge>
    <edge source="GBR" target="CAF">
      <data key="d0">448974</data>
    </edge>
    <edge source="USA" target="AZE">
      <data key="d0">384441240</data>
    </edge>
    <edge source="USA" target="ARG">
      <data key="d0">9517867581</data>
    </edge>
    <edge source="USA" target="AUS">
      <data key="d0">27635009877</data>
    </edge>
    <edge source="USA" target="AUT">
      <data key="d0">2991221968</data>
    </edge>
    <edge source="USA" target="BEL">
      <data key="d0">28587284457</data>
    </edge>
    <edge source="USA" target="BRA">
      <data key="d0">37298892222</data>
    </edge>
    <edge source="USA" target="CAN">
      <data key="d0">278943164485</data>
    </edge>
    <edge source="USA" target="LKA">
      <data key="d0">203099230</data>
    </edge>
    <edge source="USA" target="CHL">
      <data key="d0">16927205076</data>
    </edge>
    <edge source="USA" target="CHN">
      <data key="d0">101315496332</data>
    </edge>
    <edge source="USA" target="COL">
      <data key="d0">15343967698</data>
    </edge>
    <edge source="USA" target="CRI">
      <data key="d0">6790285498</data>
    </edge>
    <edge source="USA" target="HRV">
      <data key="d0">302101588</data>
    </edge>
    <edge source="USA" target="CZE">
      <data key="d0">1509773007</data>
    </edge>
    <edge source="USA" target="DNK">
      <data key="d0">1924861093</data>
    </edge>
    <edge source="USA" target="ECU">
      <data key="d0">6481699687</data>
    </edge>
    <edge source="USA" target="SLV">
      <data key="d0">2552260065</data>
    </edge>
    <edge source="USA" target="FIN">
      <data key="d0">2357109398</data>
    </edge>
    <edge source="USA" target="FRA">
      <data key="d0">22834373631</data>
    </edge>
    <edge source="USA" target="DEU">
      <data key="d0">41269095724</data>
    </edge>
    <edge source="USA" target="GHA">
      <data key="d0">1258498380</data>
    </edge>
    <edge source="USA" target="GTM">
      <data key="d0">5329106228</data>
    </edge>
    <edge source="USA" target="HND">
      <data key="d0">5263106017</data>
    </edge>
    <edge source="USA" target="HKG">
      <data key="d0">27103185955</data>
    </edge>
    <edge source="USA" target="HUN">
      <data key="d0">1468375205</data>
    </edge>
    <edge source="USA" target="IDN">
      <data key="d0">6443040898</data>
    </edge>
    <edge source="USA" target="IRL">
      <data key="d0">5995131673</data>
    </edge>
    <edge source="USA" target="ISR">
      <data key="d0">13431029990</data>
    </edge>
    <edge source="USA" target="ITA">
      <data key="d0">14862667315</data>
    </edge>
    <edge source="USA" target="JAM">
      <data key="d0">1819680824</data>
    </edge>
    <edge source="USA" target="JPN">
      <data key="d0">61767786956</data>
    </edge>
    <edge source="USA" target="KAZ">
      <data key="d0">824695923</data>
    </edge>
    <edge source="USA" target="JOR">
      <data key="d0">1668316616</data>
    </edge>
    <edge source="USA" target="KOR">
      <data key="d0">39082868995</data>
    </edge>
    <edge source="USA" target="LBN">
      <data key="d0">1002449918</data>
    </edge>
    <edge source="USA" target="LTU">
      <data key="d0">721211847</data>
    </edge>
    <edge source="USA" target="MWI">
      <data key="d0">53667454</data>
    </edge>
    <edge source="USA" target="MYS">
      <data key="d0">11395062344</data>
    </edge>
    <edge source="USA" target="MEX">
      <data key="d0">206754331648</data>
    </edge>
    <edge source="USA" target="MAR">
      <data key="d0">1978701083</data>
    </edge>
    <edge source="USA" target="OMN">
      <data key="d0">1609052121</data>
    </edge>
    <edge source="USA" target="NLD">
      <data key="d0">38645425093</data>
    </edge>
    <edge source="USA" target="NZL">
      <data key="d0">2409960882</data>
    </edge>
    <edge source="USA" target="NIC">
      <data key="d0">944616380</data>
    </edge>
    <edge source="USA" target="NOR">
      <data key="d0">2601315777</data>
    </edge>
    <edge source="USA" target="PAK">
      <data key="d0">1329659876</data>
    </edge>
    <edge source="USA" target="PAN">
      <data key="d0">8914477043</data>
    </edge>
    <edge source="USA" target="PRY">
      <data key="d0">1704024060</data>
    </edge>
    <edge source="USA" target="PER">
      <data key="d0">8989257167</data>
    </edge>
    <edge source="USA" target="PHL">
      <data key="d0">7461577850</data>
    </edge>
    <edge source="USA" target="POL">
      <data key="d0">2453974344</data>
    </edge>
    <edge source="USA" target="PRT">
      <data key="d0">928857604</data>
    </edge>
    <edge source="USA" target="RUS">
      <data key="d0">9184413716</data>
    </edge>
    <edge source="USA" target="SAU">
      <data key="d0">16267362138</data>
    </edge>
    <edge source="USA" target="IND">
      <data key="d0">17570111479</data>
    </edge>
    <edge source="USA" target="SGP">
      <data key="d0">26171441844</data>
    </edge>
    <edge source="USA" target="VNM">
      <data key="d0">4551607345</data>
    </edge>
    <edge source="USA" target="ZAF">
      <data key="d0">6216216931</data>
    </edge>
    <edge source="USA" target="ESP">
      <data key="d0">8701858588</data>
    </edge>
    <edge source="USA" target="SWE">
      <data key="d0">4605424390</data>
    </edge>
    <edge source="USA" target="CHE">
      <data key="d0">10797317206</data>
    </edge>
    <edge source="USA" target="THA">
      <data key="d0">9490859378</data>
    </edge>
    <edge source="USA" target="ARE">
      <data key="d0">14787552329</data>
    </edge>
    <edge source="USA" target="TUR">
      <data key="d0">10980445641</data>
    </edge>
    <edge source="USA" target="UGA">
      <data key="d0">66291411</data>
    </edge>
    <edge source="USA" target="UKR">
      <data key="d0">1768425921</data>
    </edge>
    <edge source="USA" target="EGY">
      <data key="d0">5141096032</data>
    </edge>
    <edge source="USA" target="GBR">
      <data key="d0">39135709713</data>
    </edge>
    <edge source="USA" target="URY">
      <data key="d0">1278063417</data>
    </edge>
    <edge source="USA" target="ALB">
      <data key="d0">51439930</data>
    </edge>
    <edge source="USA" target="ARM">
      <data key="d0">50789961</data>
    </edge>
    <edge source="USA" target="BOL">
      <data key="d0">719691790</data>
    </edge>
    <edge source="USA" target="BLR">
      <data key="d0">94780711</data>
    </edge>
    <edge source="USA" target="KHM">
      <data key="d0">222889207</data>
    </edge>
    <edge source="USA" target="CMR">
      <data key="d0">249639992</data>
    </edge>
    <edge source="USA" target="BEN">
      <data key="d0">566754348</data>
    </edge>
    <edge source="USA" target="GEO">
      <data key="d0">525136766</data>
    </edge>
    <edge source="USA" target="GMB">
      <data key="d0">27166979</data>
    </edge>
    <edge source="USA" target="GRC">
      <data key="d0">768526125</data>
    </edge>
    <edge source="USA" target="CIV">
      <data key="d0">183673395</data>
    </edge>
    <edge source="USA" target="KGZ">
      <data key="d0">108409743</data>
    </edge>
    <edge source="USA" target="LVA">
      <data key="d0">498554542</data>
    </edge>
    <edge source="USA" target="MRT">
      <data key="d0">287903169</data>
    </edge>
    <edge source="USA" target="MUS">
      <data key="d0">44828829</data>
    </edge>
    <edge source="USA" target="MDA">
      <data key="d0">34372688</data>
    </edge>
    <edge source="USA" target="MOZ">
      <data key="d0">338512655</data>
    </edge>
    <edge source="USA" target="NAM">
      <data key="d0">148742624</data>
    </edge>
    <edge source="USA" target="NER">
      <data key="d0">35889724</data>
    </edge>
    <edge source="USA" target="ROU">
      <data key="d0">794437130</data>
    </edge>
    <edge source="USA" target="SEN">
      <data key="d0">143598346</data>
    </edge>
    <edge source="USA" target="SRB">
      <data key="d0">107704366</data>
    </edge>
    <edge source="USA" target="SVN">
      <data key="d0">291623746</data>
    </edge>
    <edge source="USA" target="ZWE">
      <data key="d0">50614837</data>
    </edge>
    <edge source="USA" target="TGO">
      <data key="d0">367572510</data>
    </edge>
    <edge source="USA" target="TUN">
      <data key="d0">597476173</data>
    </edge>
    <edge source="USA" target="MKD">
      <data key="d0">13735924</data>
    </edge>
    <edge source="USA" target="TZA">
      <data key="d0">216296671</data>
    </edge>
    <edge source="USA" target="BFA">
      <data key="d0">44430359</data>
    </edge>
    <edge source="USA" target="DZA">
      <data key="d0">1331112308</data>
    </edge>
    <edge source="USA" target="BGR">
      <data key="d0">225340361</data>
    </edge>
    <edge source="USA" target="BDI">
      <data key="d0">19305238</data>
    </edge>
    <edge source="USA" target="MDG">
      <data key="d0">59915811</data>
    </edge>
    <edge source="USA" target="CAF">
      <data key="d0">7056930</data>
    </edge>
    <edge source="USA" target="EST">
      <data key="d0">224896694</data>
    </edge>
    <edge source="USA" target="PSE">
      <data key="d0">1609585</data>
    </edge>
    <edge source="USA" target="BWA">
      <data key="d0">25801142</data>
    </edge>
    <edge source="USA" target="ETH">
      <data key="d0">185850950</data>
    </edge>
    <edge source="USA" target="SVK">
      <data key="d0">315305882</data>
    </edge>
    <edge source="CAN" target="DZA">
      <data key="d0">418704394</data>
    </edge>
    <edge source="CAN" target="AUS">
      <data key="d0">1864007318</data>
    </edge>
    <edge source="CAN" target="AUT">
      <data key="d0">296466403</data>
    </edge>
    <edge source="CAN" target="BEL">
      <data key="d0">2258100681</data>
    </edge>
    <edge source="CAN" target="CHL">
      <data key="d0">783157908</data>
    </edge>
    <edge source="CAN" target="CHN">
      <data key="d0">19297651577</data>
    </edge>
    <edge source="CAN" target="COL">
      <data key="d0">814536306</data>
    </edge>
    <edge source="CAN" target="CRI">
      <data key="d0">183980519</data>
    </edge>
    <edge source="CAN" target="CZE">
      <data key="d0">116303049</data>
    </edge>
    <edge source="CAN" target="EST">
      <data key="d0">22557469</data>
    </edge>
    <edge source="CAN" target="FRA">
      <data key="d0">3359622673</data>
    </edge>
    <edge source="CAN" target="DEU">
      <data key="d0">3241724279</data>
    </edge>
    <edge source="CAN" target="GRC">
      <data key="d0">95599563</data>
    </edge>
    <edge source="CAN" target="GTM">
      <data key="d0">112233242</data>
    </edge>
    <edge source="CAN" target="HND">
      <data key="d0">38432639</data>
    </edge>
    <edge source="CAN" target="HKG">
      <data key="d0">1742232871</data>
    </edge>
    <edge source="CAN" target="HUN">
      <data key="d0">212998097</data>
    </edge>
    <edge source="CAN" target="IRL">
      <data key="d0">314674400</data>
    </edge>
    <edge source="CAN" target="ISR">
      <data key="d0">262338328</data>
    </edge>
    <edge source="CAN" target="ITA">
      <data key="d0">1626540145</data>
    </edge>
    <edge source="CAN" target="JAM">
      <data key="d0">123981774</data>
    </edge>
    <edge source="CAN" target="JPN">
      <data key="d0">10222684929</data>
    </edge>
    <edge source="CAN" target="KAZ">
      <data key="d0">101680853</data>
    </edge>
    <edge source="CAN" target="KOR">
      <data key="d0">3677841910</data>
    </edge>
    <edge source="CAN" target="MEX">
      <data key="d0">5316990964</data>
    </edge>
    <edge source="CAN" target="NLD">
      <data key="d0">4545915354</data>
    </edge>
    <edge source="CAN" target="PAN">
      <data key="d0">88955105</data>
    </edge>
    <edge source="CAN" target="PER">
      <data key="d0">532702866</data>
    </edge>
    <edge source="CAN" target="PHL">
      <data key="d0">517013981</data>
    </edge>
    <edge source="CAN" target="POL">
      <data key="d0">440472298</data>
    </edge>
    <edge source="CAN" target="RUS">
      <data key="d0">1650478357</data>
    </edge>
    <edge source="CAN" target="SVK">
      <data key="d0">64227844</data>
    </edge>
    <edge source="CAN" target="VNM">
      <data key="d0">369400985</data>
    </edge>
    <edge source="CAN" target="ZAF">
      <data key="d0">629528371</data>
    </edge>
    <edge source="CAN" target="ESP">
      <data key="d0">904303684</data>
    </edge>
    <edge source="CAN" target="CHE">
      <data key="d0">514735920</data>
    </edge>
    <edge source="CAN" target="THA">
      <data key="d0">707521018</data>
    </edge>
    <edge source="CAN" target="ARE">
      <data key="d0">1432440493</data>
    </edge>
    <edge source="CAN" target="UKR">
      <data key="d0">144727488</data>
    </edge>
    <edge source="CAN" target="GBR">
      <data key="d0">6585145565</data>
    </edge>
    <edge source="CAN" target="USA">
      <data key="d0">323051367602</data>
    </edge>
    <edge source="CAN" target="ALB">
      <data key="d0">44540503</data>
    </edge>
    <edge source="CAN" target="AZE">
      <data key="d0">40560459</data>
    </edge>
    <edge source="CAN" target="ARM">
      <data key="d0">13560603</data>
    </edge>
    <edge source="CAN" target="BRA">
      <data key="d0">2584983868</data>
    </edge>
    <edge source="CAN" target="BEN">
      <data key="d0">22183539</data>
    </edge>
    <edge source="CAN" target="DNK">
      <data key="d0">316428304</data>
    </edge>
    <edge source="CAN" target="ECU">
      <data key="d0">263650465</data>
    </edge>
    <edge source="CAN" target="SLV">
      <data key="d0">34022701</data>
    </edge>
    <edge source="CAN" target="FIN">
      <data key="d0">455113095</data>
    </edge>
    <edge source="CAN" target="GEO">
      <data key="d0">19799574</data>
    </edge>
    <edge source="CAN" target="GHA">
      <data key="d0">210900326</data>
    </edge>
    <edge source="CAN" target="IDN">
      <data key="d0">1672349020</data>
    </edge>
    <edge source="CAN" target="CIV">
      <data key="d0">37092777</data>
    </edge>
    <edge source="CAN" target="JOR">
      <data key="d0">114077006</data>
    </edge>
    <edge source="CAN" target="KGZ">
      <data key="d0">20608208</data>
    </edge>
    <edge source="CAN" target="LBN">
      <data key="d0">114706625</data>
    </edge>
    <edge source="CAN" target="LVA">
      <data key="d0">54712375</data>
    </edge>
    <edge source="CAN" target="LTU">
      <data key="d0">78235236</data>
    </edge>
    <edge source="CAN" target="MYS">
      <data key="d0">779461231</data>
    </edge>
    <edge source="CAN" target="MUS">
      <data key="d0">4687743</data>
    </edge>
    <edge source="CAN" target="MDA">
      <data key="d0">1099806</data>
    </edge>
    <edge source="CAN" target="MOZ">
      <data key="d0">35520512</data>
    </edge>
    <edge source="CAN" target="NAM">
      <data key="d0">9624543</data>
    </edge>
    <edge source="CAN" target="NZL">
      <data key="d0">356740498</data>
    </edge>
    <edge source="CAN" target="NER">
      <data key="d0">6546371</data>
    </edge>
    <edge source="CAN" target="PAK">
      <data key="d0">280316888</data>
    </edge>
    <edge source="CAN" target="SAU">
      <data key="d0">1379700829</data>
    </edge>
    <edge source="CAN" target="SEN">
      <data key="d0">36698533</data>
    </edge>
    <edge source="CAN" target="SGP">
      <data key="d0">859079543</data>
    </edge>
    <edge source="CAN" target="ZWE">
      <data key="d0">7439293</data>
    </edge>
    <edge source="CAN" target="SWE">
      <data key="d0">436059552</data>
    </edge>
    <edge source="CAN" target="TGO">
      <data key="d0">24707313</data>
    </edge>
    <edge source="CAN" target="TUR">
      <data key="d0">835243537</data>
    </edge>
    <edge source="CAN" target="MKD">
      <data key="d0">12236718</data>
    </edge>
    <edge source="CAN" target="EGY">
      <data key="d0">443686101</data>
    </edge>
    <edge source="CAN" target="BFA">
      <data key="d0">60534581</data>
    </edge>
    <edge source="CAN" target="URY">
      <data key="d0">41749970</data>
    </edge>
    <edge source="CAN" target="BOL">
      <data key="d0">33781872</data>
    </edge>
    <edge source="CAN" target="LKA">
      <data key="d0">321165006</data>
    </edge>
    <edge source="CAN" target="HRV">
      <data key="d0">16422571</data>
    </edge>
    <edge source="CAN" target="MAR">
      <data key="d0">367881534</data>
    </edge>
    <edge source="CAN" target="OMN">
      <data key="d0">180922181</data>
    </edge>
    <edge source="CAN" target="IND">
      <data key="d0">2326032512</data>
    </edge>
    <edge source="CAN" target="TUN">
      <data key="d0">136226277</data>
    </edge>
    <edge source="CAN" target="BGR">
      <data key="d0">168750721</data>
    </edge>
    <edge source="CAN" target="GMB">
      <data key="d0">930838</data>
    </edge>
    <edge source="CAN" target="NOR">
      <data key="d0">2313187896</data>
    </edge>
    <edge source="CAN" target="PRT">
      <data key="d0">120677570</data>
    </edge>
    <edge source="CAN" target="ROU">
      <data key="d0">112549084</data>
    </edge>
    <edge source="CAN" target="ARG">
      <data key="d0">293022962</data>
    </edge>
    <edge source="CAN" target="KHM">
      <data key="d0">7447790</data>
    </edge>
    <edge source="CAN" target="CMR">
      <data key="d0">39249521</data>
    </edge>
    <edge source="CAN" target="NIC">
      <data key="d0">43657742</data>
    </edge>
    <edge source="CAN" target="TZA">
      <data key="d0">78455021</data>
    </edge>
    <edge source="CAN" target="MRT">
      <data key="d0">19716009</data>
    </edge>
    <edge source="CAN" target="PRY">
      <data key="d0">16156349</data>
    </edge>
    <edge source="CAN" target="SRB">
      <data key="d0">10204813</data>
    </edge>
    <edge source="CAN" target="SVN">
      <data key="d0">59066859</data>
    </edge>
    <edge source="CAN" target="MDG">
      <data key="d0">20177687</data>
    </edge>
    <edge source="CAN" target="UGA">
      <data key="d0">9491386</data>
    </edge>
    <edge source="CAN" target="BDI">
      <data key="d0">1405519</data>
    </edge>
    <edge source="CAN" target="CAF">
      <data key="d0">131430</data>
    </edge>
    <edge source="CAN" target="MWI">
      <data key="d0">3900402</data>
    </edge>
    <edge source="CAN" target="BLR">
      <data key="d0">2712680</data>
    </edge>
    <edge source="CAN" target="BWA">
      <data key="d0">1983264</data>
    </edge>
    <edge source="CAN" target="ETH">
      <data key="d0">121117641</data>
    </edge>
    <edge source="CZE" target="AUT">
      <data key="d0">7220712792</data>
    </edge>
    <edge source="CZE" target="ARM">
      <data key="d0">38750087</data>
    </edge>
    <edge source="CZE" target="BEL">
      <data key="d0">3737682162</data>
    </edge>
    <edge source="CZE" target="BGR">
      <data key="d0">677811746</data>
    </edge>
    <edge source="CZE" target="BLR">
      <data key="d0">401841884</data>
    </edge>
    <edge source="CZE" target="CAN">
      <data key="d0">252605822</data>
    </edge>
    <edge source="CZE" target="HRV">
      <data key="d0">454468448</data>
    </edge>
    <edge source="CZE" target="ETH">
      <data key="d0">5532861</data>
    </edge>
    <edge source="CZE" target="FIN">
      <data key="d0">750765020</data>
    </edge>
    <edge source="CZE" target="FRA">
      <data key="d0">7910776928</data>
    </edge>
    <edge source="CZE" target="GEO">
      <data key="d0">113624375</data>
    </edge>
    <edge source="CZE" target="DEU">
      <data key="d0">49055450758</data>
    </edge>
    <edge source="CZE" target="GRC">
      <data key="d0">280183545</data>
    </edge>
    <edge source="CZE" target="HKG">
      <data key="d0">404479384</data>
    </edge>
    <edge source="CZE" target="HUN">
      <data key="d0">3599586198</data>
    </edge>
    <edge source="CZE" target="IDN">
      <data key="d0">158038558</data>
    </edge>
    <edge source="CZE" target="IRL">
      <data key="d0">402578175</data>
    </edge>
    <edge source="CZE" target="ISR">
      <data key="d0">748792026</data>
    </edge>
    <edge source="CZE" target="ITA">
      <data key="d0">5538741409</data>
    </edge>
    <edge source="CZE" target="JPN">
      <data key="d0">707765408</data>
    </edge>
    <edge source="CZE" target="KAZ">
      <data key="d0">345887585</data>
    </edge>
    <edge source="CZE" target="JOR">
      <data key="d0">37270406</data>
    </edge>
    <edge source="CZE" target="KGZ">
      <data key="d0">8619648</data>
    </edge>
    <edge source="CZE" target="LBN">
      <data key="d0">74536818</data>
    </edge>
    <edge source="CZE" target="LVA">
      <data key="d0">271420850</data>
    </edge>
    <edge source="CZE" target="LTU">
      <data key="d0">558947842</data>
    </edge>
    <edge source="CZE" target="MYS">
      <data key="d0">141580356</data>
    </edge>
    <edge source="CZE" target="NLD">
      <data key="d0">5075451886</data>
    </edge>
    <edge source="CZE" target="PAK">
      <data key="d0">33133482</data>
    </edge>
    <edge source="CZE" target="PHL">
      <data key="d0">73707150</data>
    </edge>
    <edge source="CZE" target="POL">
      <data key="d0">9513235183</data>
    </edge>
    <edge source="CZE" target="ROU">
      <data key="d0">1765490332</data>
    </edge>
    <edge source="CZE" target="RUS">
      <data key="d0">6033124277</data>
    </edge>
    <edge source="CZE" target="SAU">
      <data key="d0">333285031</data>
    </edge>
    <edge source="CZE" target="SRB">
      <data key="d0">494385478</data>
    </edge>
    <edge source="CZE" target="SVK">
      <data key="d0">14114184107</data>
    </edge>
    <edge source="CZE" target="VNM">
      <data key="d0">91572155</data>
    </edge>
    <edge source="CZE" target="SVN">
      <data key="d0">651879551</data>
    </edge>
    <edge source="CZE" target="ESP">
      <data key="d0">3139154209</data>
    </edge>
    <edge source="CZE" target="SWE">
      <data key="d0">2365908840</data>
    </edge>
    <edge source="CZE" target="CHE">
      <data key="d0">2548755849</data>
    </edge>
    <edge source="CZE" target="THA">
      <data key="d0">159732597</data>
    </edge>
    <edge source="CZE" target="ARE">
      <data key="d0">622616082</data>
    </edge>
    <edge source="CZE" target="TUR">
      <data key="d0">1683118544</data>
    </edge>
    <edge source="CZE" target="UGA">
      <data key="d0">8919503</data>
    </edge>
    <edge source="CZE" target="UKR">
      <data key="d0">1698299604</data>
    </edge>
    <edge source="CZE" target="MKD">
      <data key="d0">83218640</data>
    </edge>
    <edge source="CZE" target="GBR">
      <data key="d0">7494842268</data>
    </edge>
    <edge source="CZE" target="USA">
      <data key="d0">3552275336</data>
    </edge>
    <edge source="CZE" target="AZE">
      <data key="d0">141124790</data>
    </edge>
    <edge source="CZE" target="CHN">
      <data key="d0">1670797061</data>
    </edge>
    <edge source="CZE" target="DNK">
      <data key="d0">1182775182</data>
    </edge>
    <edge source="CZE" target="EST">
      <data key="d0">246644010</data>
    </edge>
    <edge source="CZE" target="KOR">
      <data key="d0">554691626</data>
    </edge>
    <edge source="CZE" target="NOR">
      <data key="d0">816800567</data>
    </edge>
    <edge source="CZE" target="PRT">
      <data key="d0">440752122</data>
    </edge>
    <edge source="CZE" target="SGP">
      <data key="d0">202254642</data>
    </edge>
    <edge source="CZE" target="DZA">
      <data key="d0">179724194</data>
    </edge>
    <edge source="CZE" target="COL">
      <data key="d0">37229693</data>
    </edge>
    <edge source="CZE" target="CRI">
      <data key="d0">6618436</data>
    </edge>
    <edge source="CZE" target="GHA">
      <data key="d0">21185882</data>
    </edge>
    <edge source="CZE" target="CIV">
      <data key="d0">5162565</data>
    </edge>
    <edge source="CZE" target="MRT">
      <data key="d0">18074292</data>
    </edge>
    <edge source="CZE" target="EGY">
      <data key="d0">218744681</data>
    </edge>
    <edge source="CZE" target="ALB">
      <data key="d0">28602402</data>
    </edge>
    <edge source="CZE" target="AUS">
      <data key="d0">517658875</data>
    </edge>
    <edge source="CZE" target="BRA">
      <data key="d0">409129626</data>
    </edge>
    <edge source="CZE" target="MDA">
      <data key="d0">60738658</data>
    </edge>
    <edge source="CZE" target="MAR">
      <data key="d0">141387425</data>
    </edge>
    <edge source="CZE" target="NZL">
      <data key="d0">55772034</data>
    </edge>
    <edge source="CZE" target="PAN">
      <data key="d0">17703655</data>
    </edge>
    <edge source="CZE" target="SEN">
      <data key="d0">19711453</data>
    </edge>
    <edge source="CZE" target="ZAF">
      <data key="d0">463090837</data>
    </edge>
    <edge source="CZE" target="LKA">
      <data key="d0">14669978</data>
    </edge>
    <edge source="CZE" target="PER">
      <data key="d0">28523995</data>
    </edge>
    <edge source="CZE" target="IND">
      <data key="d0">635150231</data>
    </edge>
    <edge source="CZE" target="ZWE">
      <data key="d0">1284307</data>
    </edge>
    <edge source="CZE" target="TZA">
      <data key="d0">13536521</data>
    </edge>
    <edge source="CZE" target="CMR">
      <data key="d0">4160942</data>
    </edge>
    <edge source="CZE" target="BEN">
      <data key="d0">1400260</data>
    </edge>
    <edge source="CZE" target="ECU">
      <data key="d0">16670365</data>
    </edge>
    <edge source="CZE" target="MEX">
      <data key="d0">456738920</data>
    </edge>
    <edge source="CZE" target="OMN">
      <data key="d0">30717802</data>
    </edge>
    <edge source="CZE" target="ARG">
      <data key="d0">69702828</data>
    </edge>
    <edge source="CZE" target="MUS">
      <data key="d0">5280989</data>
    </edge>
    <edge source="CZE" target="TUN">
      <data key="d0">69064381</data>
    </edge>
    <edge source="CZE" target="CHL">
      <data key="d0">74443284</data>
    </edge>
    <edge source="CZE" target="TGO">
      <data key="d0">7285838</data>
    </edge>
    <edge source="CZE" target="PRY">
      <data key="d0">3495713</data>
    </edge>
    <edge source="CZE" target="URY">
      <data key="d0">12565049</data>
    </edge>
    <edge source="CZE" target="BDI">
      <data key="d0">186918</data>
    </edge>
    <edge source="CZE" target="MOZ">
      <data key="d0">1617432</data>
    </edge>
    <edge source="CZE" target="BFA">
      <data key="d0">1787122</data>
    </edge>
    <edge source="CZE" target="BOL">
      <data key="d0">3259400</data>
    </edge>
    <edge source="CZE" target="GTM">
      <data key="d0">5857204</data>
    </edge>
    <edge source="CZE" target="SLV">
      <data key="d0">46746023</data>
    </edge>
    <edge source="CZE" target="HND">
      <data key="d0">14404304</data>
    </edge>
    <edge source="CZE" target="NIC">
      <data key="d0">446193</data>
    </edge>
    <edge source="CZE" target="BWA">
      <data key="d0">1341799</data>
    </edge>
    <edge source="CZE" target="NAM">
      <data key="d0">1688092</data>
    </edge>
    <edge source="CZE" target="CAF">
      <data key="d0">299359</data>
    </edge>
    <edge source="CZE" target="GMB">
      <data key="d0">227884</data>
    </edge>
    <edge source="CZE" target="JAM">
      <data key="d0">132895</data>
    </edge>
    <edge source="CZE" target="MDG">
      <data key="d0">1286880</data>
    </edge>
    <edge source="CZE" target="KHM">
      <data key="d0">2436690</data>
    </edge>
    <edge source="CZE" target="NER">
      <data key="d0">1180814</data>
    </edge>
    <edge source="CZE" target="PSE">
      <data key="d0">2153137</data>
    </edge>
    <edge source="CZE" target="MWI">
      <data key="d0">23003</data>
    </edge>
    <edge source="DNK" target="ALB">
      <data key="d0">3255991</data>
    </edge>
    <edge source="DNK" target="AUT">
      <data key="d0">628074462</data>
    </edge>
    <edge source="DNK" target="ARM">
      <data key="d0">4057737</data>
    </edge>
    <edge source="DNK" target="BEL">
      <data key="d0">1313411590</data>
    </edge>
    <edge source="DNK" target="BRA">
      <data key="d0">576592954</data>
    </edge>
    <edge source="DNK" target="BGR">
      <data key="d0">85186258</data>
    </edge>
    <edge source="DNK" target="BDI">
      <data key="d0">1137197</data>
    </edge>
    <edge source="DNK" target="BLR">
      <data key="d0">68625648</data>
    </edge>
    <edge source="DNK" target="HRV">
      <data key="d0">90327739</data>
    </edge>
    <edge source="DNK" target="CZE">
      <data key="d0">603786548</data>
    </edge>
    <edge source="DNK" target="EST">
      <data key="d0">268031595</data>
    </edge>
    <edge source="DNK" target="FIN">
      <data key="d0">2285928825</data>
    </edge>
    <edge source="DNK" target="FRA">
      <data key="d0">3071894072</data>
    </edge>
    <edge source="DNK" target="GEO">
      <data key="d0">12250374</data>
    </edge>
    <edge source="DNK" target="DEU">
      <data key="d0">14764739704</data>
    </edge>
    <edge source="DNK" target="GRC">
      <data key="d0">436069005</data>
    </edge>
    <edge source="DNK" target="HUN">
      <data key="d0">552162365</data>
    </edge>
    <edge source="DNK" target="IRL">
      <data key="d0">712127704</data>
    </edge>
    <edge source="DNK" target="ITA">
      <data key="d0">2411377961</data>
    </edge>
    <edge source="DNK" target="JPN">
      <data key="d0">1608134957</data>
    </edge>
    <edge source="DNK" target="KOR">
      <data key="d0">695092994</data>
    </edge>
    <edge source="DNK" target="LVA">
      <data key="d0">291198454</data>
    </edge>
    <edge source="DNK" target="LTU">
      <data key="d0">437212825</data>
    </edge>
    <edge source="DNK" target="MYS">
      <data key="d0">181720005</data>
    </edge>
    <edge source="DNK" target="MDA">
      <data key="d0">11520764</data>
    </edge>
    <edge source="DNK" target="NLD">
      <data key="d0">4269118870</data>
    </edge>
    <edge source="DNK" target="NOR">
      <data key="d0">6802660142</data>
    </edge>
    <edge source="DNK" target="POL">
      <data key="d0">2357067139</data>
    </edge>
    <edge source="DNK" target="PRT">
      <data key="d0">247558010</data>
    </edge>
    <edge source="DNK" target="ROU">
      <data key="d0">434605870</data>
    </edge>
    <edge source="DNK" target="RUS">
      <data key="d0">1762228198</data>
    </edge>
    <edge source="DNK" target="SRB">
      <data key="d0">97785482</data>
    </edge>
    <edge source="DNK" target="SGP">
      <data key="d0">456463002</data>
    </edge>
    <edge source="DNK" target="SVK">
      <data key="d0">274234880</data>
    </edge>
    <edge source="DNK" target="VNM">
      <data key="d0">169178495</data>
    </edge>
    <edge source="DNK" target="SVN">
      <data key="d0">77411816</data>
    </edge>
    <edge source="DNK" target="ZWE">
      <data key="d0">7809660</data>
    </edge>
    <edge source="DNK" target="ESP">
      <data key="d0">1743510122</data>
    </edge>
    <edge source="DNK" target="SWE">
      <data key="d0">13158012493</data>
    </edge>
    <edge source="DNK" target="CHE">
      <data key="d0">882844082</data>
    </edge>
    <edge source="DNK" target="THA">
      <data key="d0">261368521</data>
    </edge>
    <edge source="DNK" target="ARE">
      <data key="d0">364801187</data>
    </edge>
    <edge source="DNK" target="TUR">
      <data key="d0">625124892</data>
    </edge>
    <edge source="DNK" target="UKR">
      <data key="d0">308566078</data>
    </edge>
    <edge source="DNK" target="MKD">
      <data key="d0">11962606</data>
    </edge>
    <edge source="DNK" target="GBR">
      <data key="d0">9937987014</data>
    </edge>
    <edge source="DNK" target="USA">
      <data key="d0">5278338868</data>
    </edge>
    <edge source="DNK" target="DZA">
      <data key="d0">85308234</data>
    </edge>
    <edge source="DNK" target="AZE">
      <data key="d0">31489819</data>
    </edge>
    <edge source="DNK" target="ARG">
      <data key="d0">134010519</data>
    </edge>
    <edge source="DNK" target="AUS">
      <data key="d0">1010190711</data>
    </edge>
    <edge source="DNK" target="CAN">
      <data key="d0">655823441</data>
    </edge>
    <edge source="DNK" target="LKA">
      <data key="d0">35622050</data>
    </edge>
    <edge source="DNK" target="CHL">
      <data key="d0">166187821</data>
    </edge>
    <edge source="DNK" target="CHN">
      <data key="d0">2499559332</data>
    </edge>
    <edge source="DNK" target="ETH">
      <data key="d0">13774094</data>
    </edge>
    <edge source="DNK" target="GMB">
      <data key="d0">1420069</data>
    </edge>
    <edge source="DNK" target="GHA">
      <data key="d0">23574084</data>
    </edge>
    <edge source="DNK" target="HKG">
      <data key="d0">1844502809</data>
    </edge>
    <edge source="DNK" target="ISR">
      <data key="d0">145259431</data>
    </edge>
    <edge source="DNK" target="CIV">
      <data key="d0">7701046</data>
    </edge>
    <edge source="DNK" target="KAZ">
      <data key="d0">70109053</data>
    </edge>
    <edge source="DNK" target="JOR">
      <data key="d0">62555244</data>
    </edge>
    <edge source="DNK" target="LBN">
      <data key="d0">101961544</data>
    </edge>
    <edge source="DNK" target="MUS">
      <data key="d0">11825376</data>
    </edge>
    <edge source="DNK" target="MEX">
      <data key="d0">308024177</data>
    </edge>
    <edge source="DNK" target="MOZ">
      <data key="d0">5782929</data>
    </edge>
    <edge source="DNK" target="OMN">
      <data key="d0">122057081</data>
    </edge>
    <edge source="DNK" target="NAM">
      <data key="d0">7418690</data>
    </edge>
    <edge source="DNK" target="NZL">
      <data key="d0">107994339</data>
    </edge>
    <edge source="DNK" target="PAK">
      <data key="d0">71086581</data>
    </edge>
    <edge source="DNK" target="PAN">
      <data key="d0">52559112</data>
    </edge>
    <edge source="DNK" target="PER">
      <data key="d0">51825070</data>
    </edge>
    <edge source="DNK" target="PHL">
      <data key="d0">80731477</data>
    </edge>
    <edge source="DNK" target="SAU">
      <data key="d0">578228684</data>
    </edge>
    <edge source="DNK" target="SEN">
      <data key="d0">5664875</data>
    </edge>
    <edge source="DNK" target="IND">
      <data key="d0">369363672</data>
    </edge>
    <edge source="DNK" target="ZAF">
      <data key="d0">251882287</data>
    </edge>
    <edge source="DNK" target="TGO">
      <data key="d0">3261122</data>
    </edge>
    <edge source="DNK" target="UGA">
      <data key="d0">9318486</data>
    </edge>
    <edge source="DNK" target="EGY">
      <data key="d0">204139248</data>
    </edge>
    <edge source="DNK" target="TZA">
      <data key="d0">14455267</data>
    </edge>
    <edge source="DNK" target="URY">
      <data key="d0">66443399</data>
    </edge>
    <edge source="DNK" target="KHM">
      <data key="d0">7693178</data>
    </edge>
    <edge source="DNK" target="COL">
      <data key="d0">87851878</data>
    </edge>
    <edge source="DNK" target="CRI">
      <data key="d0">11159292</data>
    </edge>
    <edge source="DNK" target="ECU">
      <data key="d0">25122005</data>
    </edge>
    <edge source="DNK" target="SLV">
      <data key="d0">7287364</data>
    </edge>
    <edge source="DNK" target="PSE">
      <data key="d0">2139803</data>
    </edge>
    <edge source="DNK" target="HND">
      <data key="d0">12839393</data>
    </edge>
    <edge source="DNK" target="IDN">
      <data key="d0">135474605</data>
    </edge>
    <edge source="DNK" target="JAM">
      <data key="d0">4523184</data>
    </edge>
    <edge source="DNK" target="MRT">
      <data key="d0">2398980</data>
    </edge>
    <edge source="DNK" target="MAR">
      <data key="d0">241668882</data>
    </edge>
    <edge source="DNK" target="KGZ">
      <data key="d0">3100377</data>
    </edge>
    <edge source="DNK" target="TUN">
      <data key="d0">18920002</data>
    </edge>
    <edge source="DNK" target="CMR">
      <data key="d0">6668019</data>
    </edge>
    <edge source="DNK" target="GTM">
      <data key="d0">5241253</data>
    </edge>
    <edge source="DNK" target="MWI">
      <data key="d0">3906606</data>
    </edge>
    <edge source="DNK" target="NIC">
      <data key="d0">3747017</data>
    </edge>
    <edge source="DNK" target="PRY">
      <data key="d0">3837530</data>
    </edge>
    <edge source="DNK" target="BOL">
      <data key="d0">13402044</data>
    </edge>
    <edge source="DNK" target="MDG">
      <data key="d0">3390105</data>
    </edge>
    <edge source="DNK" target="BEN">
      <data key="d0">1113508</data>
    </edge>
    <edge source="DNK" target="NER">
      <data key="d0">1872114</data>
    </edge>
    <edge source="DNK" target="BFA">
      <data key="d0">4923401</data>
    </edge>
    <edge source="DNK" target="BWA">
      <data key="d0">546285</data>
    </edge>
    <edge source="DNK" target="CAF">
      <data key="d0">916778</data>
    </edge>
    <edge source="DEU" target="ALB">
      <data key="d0">226549941</data>
    </edge>
    <edge source="DEU" target="DZA">
      <data key="d0">2385354056</data>
    </edge>
    <edge source="DEU" target="AZE">
      <data key="d0">1014494474</data>
    </edge>
    <edge source="DEU" target="ARG">
      <data key="d0">3398403548</data>
    </edge>
    <edge source="DEU" target="AUS">
      <data key="d0">11850710635</data>
    </edge>
    <edge source="DEU" target="AUT">
      <data key="d0">67196312473</data>
    </edge>
    <edge source="DEU" target="ARM">
      <data key="d0">180356787</data>
    </edge>
    <edge source="DEU" target="BEL">
      <data key="d0">53403806748</data>
    </edge>
    <edge source="DEU" target="BRA">
      <data key="d0">14061515119</data>
    </edge>
    <edge source="DEU" target="BGR">
      <data key="d0">3284330505</data>
    </edge>
    <edge source="DEU" target="BDI">
      <data key="d0">18615640</data>
    </edge>
    <edge source="DEU" target="BLR">
      <data key="d0">2860786299</data>
    </edge>
    <edge source="DEU" target="CMR">
      <data key="d0">163132030</data>
    </edge>
    <edge source="DEU" target="CAN">
      <data key="d0">11295274104</data>
    </edge>
    <edge source="DEU" target="LKA">
      <data key="d0">297629679</data>
    </edge>
    <edge source="DEU" target="CHL">
      <data key="d0">3163971449</data>
    </edge>
    <edge source="DEU" target="CHN">
      <data key="d0">83479191799</data>
    </edge>
    <edge source="DEU" target="COL">
      <data key="d0">2001246169</data>
    </edge>
    <edge source="DEU" target="HRV">
      <data key="d0">2770120231</data>
    </edge>
    <edge source="DEU" target="CZE">
      <data key="d0">36622685282</data>
    </edge>
    <edge source="DEU" target="DNK">
      <data key="d0">18214717909</data>
    </edge>
    <edge source="DEU" target="ETH">
      <data key="d0">156193577</data>
    </edge>
    <edge source="DEU" target="EST">
      <data key="d0">1932687446</data>
    </edge>
    <edge source="DEU" target="FIN">
      <data key="d0">9857115417</data>
    </edge>
    <edge source="DEU" target="FRA">
      <data key="d0">125693609683</data>
    </edge>
    <edge source="DEU" target="GEO">
      <data key="d0">520124334</data>
    </edge>
    <edge source="DEU" target="GHA">
      <data key="d0">372687657</data>
    </edge>
    <edge source="DEU" target="GRC">
      <data key="d0">5850843118</data>
    </edge>
    <edge source="DEU" target="GTM">
      <data key="d0">247232506</data>
    </edge>
    <edge source="DEU" target="HND">
      <data key="d0">171100093</data>
    </edge>
    <edge source="DEU" target="HKG">
      <data key="d0">7233417779</data>
    </edge>
    <edge source="DEU" target="HUN">
      <data key="d0">19934732714</data>
    </edge>
    <edge source="DEU" target="IDN">
      <data key="d0">3794906698</data>
    </edge>
    <edge source="DEU" target="IRL">
      <data key="d0">5736209456</data>
    </edge>
    <edge source="DEU" target="ISR">
      <data key="d0">4594371163</data>
    </edge>
    <edge source="DEU" target="ITA">
      <data key="d0">67433684284</data>
    </edge>
    <edge source="DEU" target="CIV">
      <data key="d0">175475806</data>
    </edge>
    <edge source="DEU" target="JPN">
      <data key="d0">21678170154</data>
    </edge>
    <edge source="DEU" target="KAZ">
      <data key="d0">2460370626</data>
    </edge>
    <edge source="DEU" target="JOR">
      <data key="d0">1087614171</data>
    </edge>
    <edge source="DEU" target="KOR">
      <data key="d0">16413407094</data>
    </edge>
    <edge source="DEU" target="KGZ">
      <data key="d0">124808904</data>
    </edge>
    <edge source="DEU" target="LBN">
      <data key="d0">1097819760</data>
    </edge>
    <edge source="DEU" target="LVA">
      <data key="d0">1713561613</data>
    </edge>
    <edge source="DEU" target="LTU">
      <data key="d0">2869366056</data>
    </edge>
    <edge source="DEU" target="MYS">
      <data key="d0">6080435029</data>
    </edge>
    <edge source="DEU" target="MEX">
      <data key="d0">11203231914</data>
    </edge>
    <edge source="DEU" target="MDA">
      <data key="d0">488006740</data>
    </edge>
    <edge source="DEU" target="MAR">
      <data key="d0">2022098166</data>
    </edge>
    <edge source="DEU" target="OMN">
      <data key="d0">973324783</data>
    </edge>
    <edge source="DEU" target="NLD">
      <data key="d0">83509187531</data>
    </edge>
    <edge source="DEU" target="NOR">
      <data key="d0">10860348991</data>
    </edge>
    <edge source="DEU" target="PAK">
      <data key="d0">953390492</data>
    </edge>
    <edge source="DEU" target="PAN">
      <data key="d0">394649903</data>
    </edge>
    <edge source="DEU" target="PHL">
      <data key="d0">1884295057</data>
    </edge>
    <edge source="DEU" target="POL">
      <data key="d0">49948450892</data>
    </edge>
    <edge source="DEU" target="PRT">
      <data key="d0">7593010794</data>
    </edge>
    <edge source="DEU" target="ROU">
      <data key="d0">11148120026</data>
    </edge>
    <edge source="DEU" target="RUS">
      <data key="d0">48445537161</data>
    </edge>
    <edge source="DEU" target="SAU">
      <data key="d0">10064971837</data>
    </edge>
    <edge source="DEU" target="SRB">
      <data key="d0">2128938971</data>
    </edge>
    <edge source="DEU" target="IND">
      <data key="d0">12646626941</data>
    </edge>
    <edge source="DEU" target="SGP">
      <data key="d0">7893050476</data>
    </edge>
    <edge source="DEU" target="SVK">
      <data key="d0">12840957223</data>
    </edge>
    <edge source="DEU" target="SVN">
      <data key="d0">4649783410</data>
    </edge>
    <edge source="DEU" target="ZAF">
      <data key="d0">11019550356</data>
    </edge>
    <edge source="DEU" target="ZWE">
      <data key="d0">61764004</data>
    </edge>
    <edge source="DEU" target="ESP">
      <data key="d0">38308601013</data>
    </edge>
    <edge source="DEU" target="SWE">
      <data key="d0">26248067327</data>
    </edge>
    <edge source="DEU" target="CHE">
      <data key="d0">56799583113</data>
    </edge>
    <edge source="DEU" target="THA">
      <data key="d0">5059834283</data>
    </edge>
    <edge source="DEU" target="ARE">
      <data key="d0">12231827687</data>
    </edge>
    <edge source="DEU" target="TUN">
      <data key="d0">1765445642</data>
    </edge>
    <edge source="DEU" target="TUR">
      <data key="d0">24636342370</data>
    </edge>
    <edge source="DEU" target="UGA">
      <data key="d0">119570201</data>
    </edge>
    <edge source="DEU" target="UKR">
      <data key="d0">7409178341</data>
    </edge>
    <edge source="DEU" target="MKD">
      <data key="d0">648141448</data>
    </edge>
    <edge source="DEU" target="EGY">
      <data key="d0">3297797267</data>
    </edge>
    <edge source="DEU" target="GBR">
      <data key="d0">84963467976</data>
    </edge>
    <edge source="DEU" target="USA">
      <data key="d0">109821376207</data>
    </edge>
    <edge source="DEU" target="URY">
      <data key="d0">512021153</data>
    </edge>
    <edge source="DEU" target="BEN">
      <data key="d0">100673628</data>
    </edge>
    <edge source="DEU" target="GMB">
      <data key="d0">12061421</data>
    </edge>
    <edge source="DEU" target="JAM">
      <data key="d0">42769676</data>
    </edge>
    <edge source="DEU" target="NAM">
      <data key="d0">164689793</data>
    </edge>
    <edge source="DEU" target="NZL">
      <data key="d0">1266380916</data>
    </edge>
    <edge source="DEU" target="NER">
      <data key="d0">33013057</data>
    </edge>
    <edge source="DEU" target="PRY">
      <data key="d0">143701267</data>
    </edge>
    <edge source="DEU" target="VNM">
      <data key="d0">2475313152</data>
    </edge>
    <edge source="DEU" target="TGO">
      <data key="d0">59767023</data>
    </edge>
    <edge source="DEU" target="BOL">
      <data key="d0">124255065</data>
    </edge>
    <edge source="DEU" target="BWA">
      <data key="d0">59011941</data>
    </edge>
    <edge source="DEU" target="KHM">
      <data key="d0">56130114</data>
    </edge>
    <edge source="DEU" target="PSE">
      <data key="d0">63289771</data>
    </edge>
    <edge source="DEU" target="MDG">
      <data key="d0">32604222</data>
    </edge>
    <edge source="DEU" target="MWI">
      <data key="d0">17765962</data>
    </edge>
    <edge source="DEU" target="MRT">
      <data key="d0">208593543</data>
    </edge>
    <edge source="DEU" target="MUS">
      <data key="d0">119593659</data>
    </edge>
    <edge source="DEU" target="MOZ">
      <data key="d0">79073831</data>
    </edge>
    <edge source="DEU" target="PER">
      <data key="d0">1170662496</data>
    </edge>
    <edge source="DEU" target="SEN">
      <data key="d0">98096628</data>
    </edge>
    <edge source="DEU" target="TZA">
      <data key="d0">211929416</data>
    </edge>
    <edge source="DEU" target="CRI">
      <data key="d0">225170348</data>
    </edge>
    <edge source="DEU" target="ECU">
      <data key="d0">578942665</data>
    </edge>
    <edge source="DEU" target="SLV">
      <data key="d0">374077156</data>
    </edge>
    <edge source="DEU" target="NIC">
      <data key="d0">35090494</data>
    </edge>
    <edge source="DEU" target="BFA">
      <data key="d0">78336972</data>
    </edge>
    <edge source="DEU" target="CAF">
      <data key="d0">4273095</data>
    </edge>
    <edge source="HUN" target="ALB">
      <data key="d0">61070345</data>
    </edge>
    <edge source="HUN" target="DZA">
      <data key="d0">160338973</data>
    </edge>
    <edge source="HUN" target="AZE">
      <data key="d0">48257584</data>
    </edge>
    <edge source="HUN" target="AUT">
      <data key="d0">5546621851</data>
    </edge>
    <edge source="HUN" target="ARM">
      <data key="d0">17376825</data>
    </edge>
    <edge source="HUN" target="BEL">
      <data key="d0">1444437407</data>
    </edge>
    <edge source="HUN" target="BGR">
      <data key="d0">924030816</data>
    </edge>
    <edge source="HUN" target="BLR">
      <data key="d0">157638954</data>
    </edge>
    <edge source="HUN" target="CMR">
      <data key="d0">5589051</data>
    </edge>
    <edge source="HUN" target="CAN">
      <data key="d0">294261088</data>
    </edge>
    <edge source="HUN" target="CHL">
      <data key="d0">32278965</data>
    </edge>
    <edge source="HUN" target="CHN">
      <data key="d0">1803687380</data>
    </edge>
    <edge source="HUN" target="HRV">
      <data key="d0">1628930305</data>
    </edge>
    <edge source="HUN" target="CZE">
      <data key="d0">3825962071</data>
    </edge>
    <edge source="HUN" target="EST">
      <data key="d0">162046969</data>
    </edge>
    <edge source="HUN" target="FRA">
      <data key="d0">4619034840</data>
    </edge>
    <edge source="HUN" target="GEO">
      <data key="d0">48822457</data>
    </edge>
    <edge source="HUN" target="DEU">
      <data key="d0">24865077025</data>
    </edge>
    <edge source="HUN" target="GHA">
      <data key="d0">37901416</data>
    </edge>
    <edge source="HUN" target="GRC">
      <data key="d0">331259381</data>
    </edge>
    <edge source="HUN" target="IDN">
      <data key="d0">23800598</data>
    </edge>
    <edge source="HUN" target="ISR">
      <data key="d0">346797062</data>
    </edge>
    <edge source="HUN" target="ITA">
      <data key="d0">4639772918</data>
    </edge>
    <edge source="HUN" target="KAZ">
      <data key="d0">153309975</data>
    </edge>
    <edge source="HUN" target="KOR">
      <data key="d0">231193373</data>
    </edge>
    <edge source="HUN" target="KGZ">
      <data key="d0">11887876</data>
    </edge>
    <edge source="HUN" target="LBN">
      <data key="d0">41510101</data>
    </edge>
    <edge source="HUN" target="LTU">
      <data key="d0">234026769</data>
    </edge>
    <edge source="HUN" target="MYS">
      <data key="d0">158008084</data>
    </edge>
    <edge source="HUN" target="MDA">
      <data key="d0">103712848</data>
    </edge>
    <edge source="HUN" target="OMN">
      <data key="d0">26547968</data>
    </edge>
    <edge source="HUN" target="NLD">
      <data key="d0">2698745842</data>
    </edge>
    <edge source="HUN" target="POL">
      <data key="d0">3777890380</data>
    </edge>
    <edge source="HUN" target="ROU">
      <data key="d0">5671703162</data>
    </edge>
    <edge source="HUN" target="RUS">
      <data key="d0">3244337251</data>
    </edge>
    <edge source="HUN" target="SAU">
      <data key="d0">257127734</data>
    </edge>
    <edge source="HUN" target="SRB">
      <data key="d0">1596542954</data>
    </edge>
    <edge source="HUN" target="SVK">
      <data key="d0">5324693641</data>
    </edge>
    <edge source="HUN" target="VNM">
      <data key="d0">43202331</data>
    </edge>
    <edge source="HUN" target="SVN">
      <data key="d0">1123506744</data>
    </edge>
    <edge source="HUN" target="ZAF">
      <data key="d0">776538589</data>
    </edge>
    <edge source="HUN" target="ESP">
      <data key="d0">2343035831</data>
    </edge>
    <edge source="HUN" target="CHE">
      <data key="d0">936573957</data>
    </edge>
    <edge source="HUN" target="ARE">
      <data key="d0">1180603444</data>
    </edge>
    <edge source="HUN" target="TUR">
      <data key="d0">1547969164</data>
    </edge>
    <edge source="HUN" target="UKR">
      <data key="d0">2269477033</data>
    </edge>
    <edge source="HUN" target="MKD">
      <data key="d0">153601607</data>
    </edge>
    <edge source="HUN" target="GBR">
      <data key="d0">4170824609</data>
    </edge>
    <edge source="HUN" target="TZA">
      <data key="d0">1841762</data>
    </edge>
    <edge source="HUN" target="USA">
      <data key="d0">2441127273</data>
    </edge>
    <edge source="HUN" target="BRA">
      <data key="d0">326349470</data>
    </edge>
    <edge source="HUN" target="BEN">
      <data key="d0">4976479</data>
    </edge>
    <edge source="HUN" target="DNK">
      <data key="d0">704787256</data>
    </edge>
    <edge source="HUN" target="FIN">
      <data key="d0">243465800</data>
    </edge>
    <edge source="HUN" target="HKG">
      <data key="d0">299476164</data>
    </edge>
    <edge source="HUN" target="IRL">
      <data key="d0">183341732</data>
    </edge>
    <edge source="HUN" target="JPN">
      <data key="d0">574028329</data>
    </edge>
    <edge source="HUN" target="JOR">
      <data key="d0">31686754</data>
    </edge>
    <edge source="HUN" target="LVA">
      <data key="d0">164468821</data>
    </edge>
    <edge source="HUN" target="NOR">
      <data key="d0">231204194</data>
    </edge>
    <edge source="HUN" target="PRT">
      <data key="d0">296311307</data>
    </edge>
    <edge source="HUN" target="SGP">
      <data key="d0">401684296</data>
    </edge>
    <edge source="HUN" target="SWE">
      <data key="d0">1020628838</data>
    </edge>
    <edge source="HUN" target="THA">
      <data key="d0">118870414</data>
    </edge>
    <edge source="HUN" target="TGO">
      <data key="d0">1594875</data>
    </edge>
    <edge source="HUN" target="EGY">
      <data key="d0">131439163</data>
    </edge>
    <edge source="HUN" target="AUS">
      <data key="d0">205516005</data>
    </edge>
    <edge source="HUN" target="MAR">
      <data key="d0">105108959</data>
    </edge>
    <edge source="HUN" target="NZL">
      <data key="d0">26677637</data>
    </edge>
    <edge source="HUN" target="PAK">
      <data key="d0">38317301</data>
    </edge>
    <edge source="HUN" target="IND">
      <data key="d0">277478581</data>
    </edge>
    <edge source="HUN" target="URY">
      <data key="d0">17256796</data>
    </edge>
    <edge source="HUN" target="GTM">
      <data key="d0">2007820</data>
    </edge>
    <edge source="HUN" target="MDG">
      <data key="d0">299102</data>
    </edge>
    <edge source="HUN" target="MEX">
      <data key="d0">485862126</data>
    </edge>
    <edge source="HUN" target="ARG">
      <data key="d0">44711883</data>
    </edge>
    <edge source="HUN" target="COL">
      <data key="d0">20759596</data>
    </edge>
    <edge source="HUN" target="PER">
      <data key="d0">11671615</data>
    </edge>
    <edge source="HUN" target="PHL">
      <data key="d0">13898468</data>
    </edge>
    <edge source="HUN" target="PSE">
      <data key="d0">495605</data>
    </edge>
    <edge source="HUN" target="MUS">
      <data key="d0">2879658</data>
    </edge>
    <edge source="HUN" target="NAM">
      <data key="d0">623588</data>
    </edge>
    <edge source="HUN" target="PAN">
      <data key="d0">4638567</data>
    </edge>
    <edge source="HUN" target="CAF">
      <data key="d0">339509</data>
    </edge>
    <edge source="HUN" target="CRI">
      <data key="d0">3039687</data>
    </edge>
    <edge source="HUN" target="CIV">
      <data key="d0">6573551</data>
    </edge>
    <edge source="HUN" target="NER">
      <data key="d0">743295</data>
    </edge>
    <edge source="HUN" target="PRY">
      <data key="d0">717736</data>
    </edge>
    <edge source="HUN" target="SEN">
      <data key="d0">2681062</data>
    </edge>
    <edge source="HUN" target="TUN">
      <data key="d0">60213511</data>
    </edge>
    <edge source="HUN" target="ETH">
      <data key="d0">10622572</data>
    </edge>
    <edge source="HUN" target="UGA">
      <data key="d0">20227745</data>
    </edge>
    <edge source="HUN" target="BOL">
      <data key="d0">1570056</data>
    </edge>
    <edge source="HUN" target="ECU">
      <data key="d0">2763007</data>
    </edge>
    <edge source="HUN" target="SLV">
      <data key="d0">831050</data>
    </edge>
    <edge source="HUN" target="GMB">
      <data key="d0">477309</data>
    </edge>
    <edge source="HUN" target="HND">
      <data key="d0">3329719</data>
    </edge>
    <edge source="HUN" target="MRT">
      <data key="d0">3046977</data>
    </edge>
    <edge source="HUN" target="MOZ">
      <data key="d0">892135</data>
    </edge>
    <edge source="HUN" target="NIC">
      <data key="d0">396215</data>
    </edge>
    <edge source="HUN" target="ZWE">
      <data key="d0">2619944</data>
    </edge>
    <edge source="HUN" target="BFA">
      <data key="d0">1884831</data>
    </edge>
    <edge source="HUN" target="LKA">
      <data key="d0">2546543</data>
    </edge>
    <edge source="HUN" target="JAM">
      <data key="d0">4832386</data>
    </edge>
    <edge source="HUN" target="MWI">
      <data key="d0">29910</data>
    </edge>
    <edge source="HUN" target="KHM">
      <data key="d0">1694876</data>
    </edge>
    <edge source="HUN" target="BWA">
      <data key="d0">877939</data>
    </edge>
    <edge source="LVA" target="DNK">
      <data key="d0">470380022</data>
    </edge>
    <edge source="LVA" target="EST">
      <data key="d0">1457744261</data>
    </edge>
    <edge source="LVA" target="DEU">
      <data key="d0">919707698</data>
    </edge>
    <edge source="LVA" target="HUN">
      <data key="d0">24056868</data>
    </edge>
    <edge source="LVA" target="LTU">
      <data key="d0">1849217148</data>
    </edge>
    <edge source="LVA" target="NLD">
      <data key="d0">323264800</data>
    </edge>
    <edge source="LVA" target="POL">
      <data key="d0">729103926</data>
    </edge>
    <edge source="LVA" target="RUS">
      <data key="d0">1446035360</data>
    </edge>
    <edge source="LVA" target="TUR">
      <data key="d0">185134798</data>
    </edge>
    <edge source="LVA" target="UKR">
      <data key="d0">125487129</data>
    </edge>
    <edge source="LVA" target="AUT">
      <data key="d0">31052915</data>
    </edge>
    <edge source="LVA" target="BLR">
      <data key="d0">232256329</data>
    </edge>
    <edge source="LVA" target="CZE">
      <data key="d0">88620484</data>
    </edge>
    <edge source="LVA" target="BEN">
      <data key="d0">131801</data>
    </edge>
    <edge source="LVA" target="FIN">
      <data key="d0">324943030</data>
    </edge>
    <edge source="LVA" target="FRA">
      <data key="d0">166515860</data>
    </edge>
    <edge source="LVA" target="GEO">
      <data key="d0">15940878</data>
    </edge>
    <edge source="LVA" target="GRC">
      <data key="d0">6631330</data>
    </edge>
    <edge source="LVA" target="IRL">
      <data key="d0">19759330</data>
    </edge>
    <edge source="LVA" target="ITA">
      <data key="d0">130134346</data>
    </edge>
    <edge source="LVA" target="ROU">
      <data key="d0">27342487</data>
    </edge>
    <edge source="LVA" target="SVK">
      <data key="d0">62372964</data>
    </edge>
    <edge source="LVA" target="SWE">
      <data key="d0">618327794</data>
    </edge>
    <edge source="LVA" target="GBR">
      <data key="d0">366695975</data>
    </edge>
    <edge source="LVA" target="USA">
      <data key="d0">140690773</data>
    </edge>
    <edge source="LVA" target="DZA">
      <data key="d0">263048178</data>
    </edge>
    <edge source="LVA" target="AZE">
      <data key="d0">21759754</data>
    </edge>
    <edge source="LVA" target="ARM">
      <data key="d0">2816352</data>
    </edge>
    <edge source="LVA" target="BEL">
      <data key="d0">142703758</data>
    </edge>
    <edge source="LVA" target="BGR">
      <data key="d0">17519762</data>
    </edge>
    <edge source="LVA" target="HRV">
      <data key="d0">4733753</data>
    </edge>
    <edge source="LVA" target="IDN">
      <data key="d0">2138190</data>
    </edge>
    <edge source="LVA" target="ISR">
      <data key="d0">27505414</data>
    </edge>
    <edge source="LVA" target="JPN">
      <data key="d0">44447725</data>
    </edge>
    <edge source="LVA" target="KOR">
      <data key="d0">31441569</data>
    </edge>
    <edge source="LVA" target="LBN">
      <data key="d0">16178229</data>
    </edge>
    <edge source="LVA" target="MYS">
      <data key="d0">15127253</data>
    </edge>
    <edge source="LVA" target="MDA">
      <data key="d0">13288626</data>
    </edge>
    <edge source="LVA" target="MAR">
      <data key="d0">11711026</data>
    </edge>
    <edge source="LVA" target="NIC">
      <data key="d0">715645</data>
    </edge>
    <edge source="LVA" target="PHL">
      <data key="d0">104607</data>
    </edge>
    <edge source="LVA" target="VNM">
      <data key="d0">3136342</data>
    </edge>
    <edge source="LVA" target="ESP">
      <data key="d0">66811386</data>
    </edge>
    <edge source="LVA" target="THA">
      <data key="d0">12675318</data>
    </edge>
    <edge source="LVA" target="TUN">
      <data key="d0">20174355</data>
    </edge>
    <edge source="LVA" target="EGY">
      <data key="d0">54044451</data>
    </edge>
    <edge source="LVA" target="AUS">
      <data key="d0">7051881</data>
    </edge>
    <edge source="LVA" target="CAN">
      <data key="d0">13067191</data>
    </edge>
    <edge source="LVA" target="KAZ">
      <data key="d0">60390247</data>
    </edge>
    <edge source="LVA" target="KGZ">
      <data key="d0">9740648</data>
    </edge>
    <edge source="LVA" target="NOR">
      <data key="d0">333848990</data>
    </edge>
    <edge source="LVA" target="SRB">
      <data key="d0">3981495</data>
    </edge>
    <edge source="LVA" target="SGP">
      <data key="d0">12454716</data>
    </edge>
    <edge source="LVA" target="ARE">
      <data key="d0">26288107</data>
    </edge>
    <edge source="LVA" target="MKD">
      <data key="d0">999952</data>
    </edge>
    <edge source="LVA" target="CHN">
      <data key="d0">59818280</data>
    </edge>
    <edge source="LVA" target="GMB">
      <data key="d0">130406</data>
    </edge>
    <edge source="LVA" target="PAN">
      <data key="d0">2456453</data>
    </edge>
    <edge source="LVA" target="PRT">
      <data key="d0">6557147</data>
    </edge>
    <edge source="LVA" target="CHE">
      <data key="d0">46752818</data>
    </edge>
    <edge source="LVA" target="NZL">
      <data key="d0">2131296</data>
    </edge>
    <edge source="LVA" target="BOL">
      <data key="d0">658339</data>
    </edge>
    <edge source="LVA" target="BRA">
      <data key="d0">6422347</data>
    </edge>
    <edge source="LVA" target="CHL">
      <data key="d0">6970270</data>
    </edge>
    <edge source="LVA" target="SLV">
      <data key="d0">136267</data>
    </edge>
    <edge source="LVA" target="ETH">
      <data key="d0">173482</data>
    </edge>
    <edge source="LVA" target="GTM">
      <data key="d0">170099</data>
    </edge>
    <edge source="LVA" target="HND">
      <data key="d0">280574</data>
    </edge>
    <edge source="LVA" target="HKG">
      <data key="d0">9953994</data>
    </edge>
    <edge source="LVA" target="JAM">
      <data key="d0">19623</data>
    </edge>
    <edge source="LVA" target="MEX">
      <data key="d0">2900218</data>
    </edge>
    <edge source="LVA" target="PRY">
      <data key="d0">6048270</data>
    </edge>
    <edge source="LVA" target="PER">
      <data key="d0">18802861</data>
    </edge>
    <edge source="LVA" target="IND">
      <data key="d0">53793399</data>
    </edge>
    <edge source="LVA" target="ZAF">
      <data key="d0">5629181</data>
    </edge>
    <edge source="LVA" target="UGA">
      <data key="d0">92856</data>
    </edge>
    <edge source="LVA" target="TZA">
      <data key="d0">2164003</data>
    </edge>
    <edge source="LVA" target="URY">
      <data key="d0">587438</data>
    </edge>
    <edge source="LVA" target="ALB">
      <data key="d0">363472</data>
    </edge>
    <edge source="LVA" target="LKA">
      <data key="d0">401385</data>
    </edge>
    <edge source="LVA" target="JOR">
      <data key="d0">4472253</data>
    </edge>
    <edge source="LVA" target="PAK">
      <data key="d0">4612078</data>
    </edge>
    <edge source="LVA" target="SAU">
      <data key="d0">3869973</data>
    </edge>
    <edge source="LVA" target="SVN">
      <data key="d0">8288043</data>
    </edge>
    <edge source="LVA" target="CMR">
      <data key="d0">214923</data>
    </edge>
    <edge source="LVA" target="GHA">
      <data key="d0">379976</data>
    </edge>
    <edge source="LVA" target="MOZ">
      <data key="d0">1200623</data>
    </edge>
    <edge source="LVA" target="TGO">
      <data key="d0">936819</data>
    </edge>
    <edge source="LVA" target="COL">
      <data key="d0">1735253</data>
    </edge>
    <edge source="LVA" target="CRI">
      <data key="d0">421209</data>
    </edge>
    <edge source="LVA" target="ECU">
      <data key="d0">1285760</data>
    </edge>
    <edge source="LVA" target="OMN">
      <data key="d0">6043655</data>
    </edge>
    <edge source="LVA" target="SEN">
      <data key="d0">2089691</data>
    </edge>
    <edge source="LVA" target="KHM">
      <data key="d0">653548</data>
    </edge>
    <edge source="LVA" target="CIV">
      <data key="d0">19115</data>
    </edge>
    <edge source="LVA" target="MRT">
      <data key="d0">129226</data>
    </edge>
    <edge source="LVA" target="NER">
      <data key="d0">127487</data>
    </edge>
    <edge source="LVA" target="ARG">
      <data key="d0">2063064</data>
    </edge>
    <edge source="LVA" target="MDG">
      <data key="d0">1618772</data>
    </edge>
    <edge source="LVA" target="MUS">
      <data key="d0">16309</data>
    </edge>
    <edge source="LVA" target="MWI">
      <data key="d0">81992</data>
    </edge>
    <edge source="LTU" target="BEL">
      <data key="d0">305793175</data>
    </edge>
    <edge source="LTU" target="BLR">
      <data key="d0">1358220071</data>
    </edge>
    <edge source="LTU" target="EST">
      <data key="d0">2263327641</data>
    </edge>
    <edge source="LTU" target="DEU">
      <data key="d0">2248795367</data>
    </edge>
    <edge source="LTU" target="HUN">
      <data key="d0">141467788</data>
    </edge>
    <edge source="LTU" target="ISR">
      <data key="d0">34420709</data>
    </edge>
    <edge source="LTU" target="ITA">
      <data key="d0">497747133</data>
    </edge>
    <edge source="LTU" target="KAZ">
      <data key="d0">443955057</data>
    </edge>
    <edge source="LTU" target="LVA">
      <data key="d0">3060814546</data>
    </edge>
    <edge source="LTU" target="NLD">
      <data key="d0">1706651924</data>
    </edge>
    <edge source="LTU" target="NOR">
      <data key="d0">580673554</data>
    </edge>
    <edge source="LTU" target="POL">
      <data key="d0">1743061643</data>
    </edge>
    <edge source="LTU" target="RUS">
      <data key="d0">5597115724</data>
    </edge>
    <edge source="LTU" target="ESP">
      <data key="d0">214455490</data>
    </edge>
    <edge source="LTU" target="CHE">
      <data key="d0">61523530</data>
    </edge>
    <edge source="LTU" target="TUR">
      <data key="d0">198925101</data>
    </edge>
    <edge source="LTU" target="UKR">
      <data key="d0">1061546471</data>
    </edge>
    <edge source="LTU" target="USA">
      <data key="d0">447260775</data>
    </edge>
    <edge source="LTU" target="AZE">
      <data key="d0">45108947</data>
    </edge>
    <edge source="LTU" target="AUT">
      <data key="d0">79240744</data>
    </edge>
    <edge source="LTU" target="BGR">
      <data key="d0">59567675</data>
    </edge>
    <edge source="LTU" target="CZE">
      <data key="d0">183413114</data>
    </edge>
    <edge source="LTU" target="BEN">
      <data key="d0">5282005</data>
    </edge>
    <edge source="LTU" target="DNK">
      <data key="d0">578982116</data>
    </edge>
    <edge source="LTU" target="FIN">
      <data key="d0">341565183</data>
    </edge>
    <edge source="LTU" target="FRA">
      <data key="d0">914254785</data>
    </edge>
    <edge source="LTU" target="GEO">
      <data key="d0">44333658</data>
    </edge>
    <edge source="LTU" target="GRC">
      <data key="d0">20745028</data>
    </edge>
    <edge source="LTU" target="HKG">
      <data key="d0">36038338</data>
    </edge>
    <edge source="LTU" target="IDN">
      <data key="d0">4875999</data>
    </edge>
    <edge source="LTU" target="IRL">
      <data key="d0">74769307</data>
    </edge>
    <edge source="LTU" target="SRB">
      <data key="d0">27596822</data>
    </edge>
    <edge source="LTU" target="SVK">
      <data key="d0">80750644</data>
    </edge>
    <edge source="LTU" target="VNM">
      <data key="d0">9271936</data>
    </edge>
    <edge source="LTU" target="SVN">
      <data key="d0">16209820</data>
    </edge>
    <edge source="LTU" target="SWE">
      <data key="d0">943544642</data>
    </edge>
    <edge source="LTU" target="THA">
      <data key="d0">11088914</data>
    </edge>
    <edge source="LTU" target="MKD">
      <data key="d0">982971</data>
    </edge>
    <edge source="LTU" target="GBR">
      <data key="d0">1839874264</data>
    </edge>
    <edge source="LTU" target="ALB">
      <data key="d0">1215578</data>
    </edge>
    <edge source="LTU" target="DZA">
      <data key="d0">956821</data>
    </edge>
    <edge source="LTU" target="ARM">
      <data key="d0">7130247</data>
    </edge>
    <edge source="LTU" target="CAN">
      <data key="d0">79985171</data>
    </edge>
    <edge source="LTU" target="CHN">
      <data key="d0">85877654</data>
    </edge>
    <edge source="LTU" target="HRV">
      <data key="d0">16654169</data>
    </edge>
    <edge source="LTU" target="GMB">
      <data key="d0">562330</data>
    </edge>
    <edge source="LTU" target="JPN">
      <data key="d0">34464484</data>
    </edge>
    <edge source="LTU" target="KOR">
      <data key="d0">24923601</data>
    </edge>
    <edge source="LTU" target="MWI">
      <data key="d0">678381</data>
    </edge>
    <edge source="LTU" target="MYS">
      <data key="d0">5451856</data>
    </edge>
    <edge source="LTU" target="MRT">
      <data key="d0">464978</data>
    </edge>
    <edge source="LTU" target="MDA">
      <data key="d0">38931566</data>
    </edge>
    <edge source="LTU" target="MAR">
      <data key="d0">2538329</data>
    </edge>
    <edge source="LTU" target="PAK">
      <data key="d0">16628329</data>
    </edge>
    <edge source="LTU" target="PHL">
      <data key="d0">5223812</data>
    </edge>
    <edge source="LTU" target="PRT">
      <data key="d0">60082735</data>
    </edge>
    <edge source="LTU" target="ROU">
      <data key="d0">67206053</data>
    </edge>
    <edge source="LTU" target="SAU">
      <data key="d0">114612681</data>
    </edge>
    <edge source="LTU" target="SGP">
      <data key="d0">9198580</data>
    </edge>
    <edge source="LTU" target="ZAF">
      <data key="d0">7622284</data>
    </edge>
    <edge source="LTU" target="ZWE">
      <data key="d0">285735</data>
    </edge>
    <edge source="LTU" target="ARE">
      <data key="d0">30653840</data>
    </edge>
    <edge source="LTU" target="TUN">
      <data key="d0">3414583</data>
    </edge>
    <edge source="LTU" target="AUS">
      <data key="d0">19491858</data>
    </edge>
    <edge source="LTU" target="KGZ">
      <data key="d0">89476612</data>
    </edge>
    <edge source="LTU" target="LBN">
      <data key="d0">1449149</data>
    </edge>
    <edge source="LTU" target="EGY">
      <data key="d0">53509017</data>
    </edge>
    <edge source="LTU" target="URY">
      <data key="d0">10051347</data>
    </edge>
    <edge source="LTU" target="BWA">
      <data key="d0">72342</data>
    </edge>
    <edge source="LTU" target="PSE">
      <data key="d0">18068</data>
    </edge>
    <edge source="LTU" target="GHA">
      <data key="d0">1594487</data>
    </edge>
    <edge source="LTU" target="JOR">
      <data key="d0">2221384</data>
    </edge>
    <edge source="LTU" target="MUS">
      <data key="d0">572755</data>
    </edge>
    <edge source="LTU" target="MEX">
      <data key="d0">13829255</data>
    </edge>
    <edge source="LTU" target="MOZ">
      <data key="d0">2287678</data>
    </edge>
    <edge source="LTU" target="NZL">
      <data key="d0">2065865</data>
    </edge>
    <edge source="LTU" target="BFA">
      <data key="d0">209265</data>
    </edge>
    <edge source="LTU" target="IND">
      <data key="d0">18358970</data>
    </edge>
    <edge source="LTU" target="OMN">
      <data key="d0">1253670</data>
    </edge>
    <edge source="LTU" target="SEN">
      <data key="d0">812642</data>
    </edge>
    <edge source="LTU" target="BRA">
      <data key="d0">18712288</data>
    </edge>
    <edge source="LTU" target="PER">
      <data key="d0">537385</data>
    </edge>
    <edge source="LTU" target="TZA">
      <data key="d0">61602</data>
    </edge>
    <edge source="LTU" target="ARG">
      <data key="d0">35309646</data>
    </edge>
    <edge source="LTU" target="NAM">
      <data key="d0">326837</data>
    </edge>
    <edge source="LTU" target="CMR">
      <data key="d0">754221</data>
    </edge>
    <edge source="LTU" target="CHL">
      <data key="d0">4287674</data>
    </edge>
    <edge source="LTU" target="GTM">
      <data key="d0">278008</data>
    </edge>
    <edge source="LTU" target="TGO">
      <data key="d0">116238625</data>
    </edge>
    <edge source="LTU" target="COL">
      <data key="d0">1164691</data>
    </edge>
    <edge source="LTU" target="CRI">
      <data key="d0">152740</data>
    </edge>
    <edge source="LTU" target="ECU">
      <data key="d0">426804</data>
    </edge>
    <edge source="LTU" target="PRY">
      <data key="d0">65162</data>
    </edge>
    <edge source="LTU" target="UGA">
      <data key="d0">79273</data>
    </edge>
    <edge source="LTU" target="PAN">
      <data key="d0">4308214</data>
    </edge>
    <edge source="LTU" target="BOL">
      <data key="d0">396606</data>
    </edge>
    <edge source="LTU" target="CIV">
      <data key="d0">2329316</data>
    </edge>
    <edge source="LTU" target="SLV">
      <data key="d0">260797</data>
    </edge>
    <edge source="LTU" target="LKA">
      <data key="d0">397367</data>
    </edge>
    <edge source="LTU" target="KHM">
      <data key="d0">191377</data>
    </edge>
    <edge source="LTU" target="ETH">
      <data key="d0">36477</data>
    </edge>
    <edge source="RUS" target="AZE">
      <data key="d0">2001802460</data>
    </edge>
    <edge source="RUS" target="ARM">
      <data key="d0">432982012</data>
    </edge>
    <edge source="RUS" target="BLR">
      <data key="d0">21377906675</data>
    </edge>
    <edge source="RUS" target="CAN">
      <data key="d0">258607576</data>
    </edge>
    <edge source="RUS" target="CHN">
      <data key="d0">35520300810</data>
    </edge>
    <edge source="RUS" target="FRA">
      <data key="d0">6965443027</data>
    </edge>
    <edge source="RUS" target="GEO">
      <data key="d0">684399925</data>
    </edge>
    <edge source="RUS" target="KAZ">
      <data key="d0">14890633724</data>
    </edge>
    <edge source="RUS" target="KOR">
      <data key="d0">13607177706</data>
    </edge>
    <edge source="RUS" target="KGZ">
      <data key="d0">1629004063</data>
    </edge>
    <edge source="RUS" target="ARE">
      <data key="d0">1010493859</data>
    </edge>
    <edge source="RUS" target="TUR">
      <data key="d0">16102221976</data>
    </edge>
    <edge source="RUS" target="UKR">
      <data key="d0">14690488873</data>
    </edge>
    <edge source="RUS" target="FIN">
      <data key="d0">10605977772</data>
    </edge>
    <edge source="RUS" target="DEU">
      <data key="d0">23845226603</data>
    </edge>
    <edge source="RUS" target="HKG">
      <data key="d0">1129056807</data>
    </edge>
    <edge source="RUS" target="ISR">
      <data key="d0">1628891328</data>
    </edge>
    <edge source="RUS" target="MDA">
      <data key="d0">392218712</data>
    </edge>
    <edge source="RUS" target="NLD">
      <data key="d0">76033682776</data>
    </edge>
    <edge source="RUS" target="VNM">
      <data key="d0">806592994</data>
    </edge>
    <edge source="RUS" target="SVN">
      <data key="d0">172774170</data>
    </edge>
    <edge source="RUS" target="THA">
      <data key="d0">1410838837</data>
    </edge>
    <edge source="RUS" target="EST">
      <data key="d0">3472927925</data>
    </edge>
    <edge source="RUS" target="GRC">
      <data key="d0">4740941940</data>
    </edge>
    <edge source="RUS" target="JOR">
      <data key="d0">368028720</data>
    </edge>
    <edge source="RUS" target="LVA">
      <data key="d0">8240006630</data>
    </edge>
    <edge source="RUS" target="SRB">
      <data key="d0">402329776</data>
    </edge>
    <edge source="RUS" target="USA">
      <data key="d0">11756031767</data>
    </edge>
    <edge source="RUS" target="AUS">
      <data key="d0">106688649</data>
    </edge>
    <edge source="RUS" target="BEL">
      <data key="d0">6799304139</data>
    </edge>
    <edge source="RUS" target="DNK">
      <data key="d0">1714308151</data>
    </edge>
    <edge source="RUS" target="GHA">
      <data key="d0">104190331</data>
    </edge>
    <edge source="RUS" target="HUN">
      <data key="d0">5902509627</data>
    </edge>
    <edge source="RUS" target="JPN">
      <data key="d0">15548897640</data>
    </edge>
    <edge source="RUS" target="LTU">
      <data key="d0">3866116649</data>
    </edge>
    <edge source="RUS" target="NOR">
      <data key="d0">909590134</data>
    </edge>
    <edge source="RUS" target="PHL">
      <data key="d0">1183286548</data>
    </edge>
    <edge source="RUS" target="POL">
      <data key="d0">19736023916</data>
    </edge>
    <edge source="RUS" target="PRT">
      <data key="d0">499555554</data>
    </edge>
    <edge source="RUS" target="ROU">
      <data key="d0">1832415959</data>
    </edge>
    <edge source="RUS" target="SVK">
      <data key="d0">5097436871</data>
    </edge>
    <edge source="RUS" target="ESP">
      <data key="d0">5721085409</data>
    </edge>
    <edge source="RUS" target="SWE">
      <data key="d0">5498349668</data>
    </edge>
    <edge source="RUS" target="CHE">
      <data key="d0">8303007438</data>
    </edge>
    <edge source="RUS" target="EGY">
      <data key="d0">3055545881</data>
    </edge>
    <edge source="RUS" target="GBR">
      <data key="d0">9370656107</data>
    </edge>
    <edge source="RUS" target="ALB">
      <data key="d0">87842586</data>
    </edge>
    <edge source="RUS" target="DZA">
      <data key="d0">903825602</data>
    </edge>
    <edge source="RUS" target="AUT">
      <data key="d0">307300864</data>
    </edge>
    <edge source="RUS" target="BRA">
      <data key="d0">2215084008</data>
    </edge>
    <edge source="RUS" target="BGR">
      <data key="d0">4227227344</data>
    </edge>
    <edge source="RUS" target="HRV">
      <data key="d0">364067387</data>
    </edge>
    <edge source="RUS" target="CZE">
      <data key="d0">3448978313</data>
    </edge>
    <edge source="RUS" target="ECU">
      <data key="d0">117953283</data>
    </edge>
    <edge source="RUS" target="ETH">
      <data key="d0">127856437</data>
    </edge>
    <edge source="RUS" target="GMB">
      <data key="d0">29326</data>
    </edge>
    <edge source="RUS" target="PSE">
      <data key="d0">489039</data>
    </edge>
    <edge source="RUS" target="IDN">
      <data key="d0">1300875019</data>
    </edge>
    <edge source="RUS" target="IRL">
      <data key="d0">283174796</data>
    </edge>
    <edge source="RUS" target="ITA">
      <data key="d0">27981038557</data>
    </edge>
    <edge source="RUS" target="CIV">
      <data key="d0">26031060</data>
    </edge>
    <edge source="RUS" target="LBN">
      <data key="d0">189483330</data>
    </edge>
    <edge source="RUS" target="MRT">
      <data key="d0">17696246</data>
    </edge>
    <edge source="RUS" target="MEX">
      <data key="d0">445774188</data>
    </edge>
    <edge source="RUS" target="MAR">
      <data key="d0">1307145097</data>
    </edge>
    <edge source="RUS" target="MOZ">
      <data key="d0">19671171</data>
    </edge>
    <edge source="RUS" target="OMN">
      <data key="d0">37888958</data>
    </edge>
    <edge source="RUS" target="NIC">
      <data key="d0">67422437</data>
    </edge>
    <edge source="RUS" target="PAK">
      <data key="d0">207757424</data>
    </edge>
    <edge source="RUS" target="PER">
      <data key="d0">306538952</data>
    </edge>
    <edge source="RUS" target="SAU">
      <data key="d0">1088609392</data>
    </edge>
    <edge source="RUS" target="SEN">
      <data key="d0">92090600</data>
    </edge>
    <edge source="RUS" target="SGP">
      <data key="d0">1589158031</data>
    </edge>
    <edge source="RUS" target="ZAF">
      <data key="d0">278397833</data>
    </edge>
    <edge source="RUS" target="ZWE">
      <data key="d0">3906144</data>
    </edge>
    <edge source="RUS" target="TUN">
      <data key="d0">491620976</data>
    </edge>
    <edge source="RUS" target="UGA">
      <data key="d0">36288817</data>
    </edge>
    <edge source="RUS" target="TZA">
      <data key="d0">60687709</data>
    </edge>
    <edge source="RUS" target="CHL">
      <data key="d0">29896811</data>
    </edge>
    <edge source="RUS" target="NZL">
      <data key="d0">7914721</data>
    </edge>
    <edge source="RUS" target="IND">
      <data key="d0">5349002981</data>
    </edge>
    <edge source="RUS" target="URY">
      <data key="d0">200661576</data>
    </edge>
    <edge source="RUS" target="LKA">
      <data key="d0">96802559</data>
    </edge>
    <edge source="RUS" target="COL">
      <data key="d0">282394196</data>
    </edge>
    <edge source="RUS" target="MKD">
      <data key="d0">24276162</data>
    </edge>
    <edge source="RUS" target="CMR">
      <data key="d0">14701648</data>
    </edge>
    <edge source="RUS" target="BEN">
      <data key="d0">8816637</data>
    </edge>
    <edge source="RUS" target="SLV">
      <data key="d0">17269267</data>
    </edge>
    <edge source="RUS" target="GTM">
      <data key="d0">117322773</data>
    </edge>
    <edge source="RUS" target="MYS">
      <data key="d0">273969505</data>
    </edge>
    <edge source="RUS" target="TGO">
      <data key="d0">52796739</data>
    </edge>
    <edge source="RUS" target="BFA">
      <data key="d0">1800664</data>
    </edge>
    <edge source="RUS" target="KHM">
      <data key="d0">5758078</data>
    </edge>
    <edge source="RUS" target="CRI">
      <data key="d0">13054487</data>
    </edge>
    <edge source="RUS" target="PAN">
      <data key="d0">28200678</data>
    </edge>
    <edge source="RUS" target="ARG">
      <data key="d0">306992606</data>
    </edge>
    <edge source="RUS" target="BOL">
      <data key="d0">4797455</data>
    </edge>
    <edge source="RUS" target="MDG">
      <data key="d0">777945</data>
    </edge>
    <edge source="RUS" target="NAM">
      <data key="d0">1507790</data>
    </edge>
    <edge source="RUS" target="HND">
      <data key="d0">40649067</data>
    </edge>
    <edge source="RUS" target="PRY">
      <data key="d0">14296732</data>
    </edge>
    <edge source="RUS" target="CAF">
      <data key="d0">20460</data>
    </edge>
    <edge source="RUS" target="MUS">
      <data key="d0">605773</data>
    </edge>
    <edge source="RUS" target="MWI">
      <data key="d0">40530</data>
    </edge>
    <edge source="RUS" target="BWA">
      <data key="d0">25403</data>
    </edge>
    <edge source="RUS" target="NER">
      <data key="d0">52628</data>
    </edge>
    <edge source="SVK" target="AUT">
      <data key="d0">5261891270</data>
    </edge>
    <edge source="SVK" target="BEL">
      <data key="d0">1184996044</data>
    </edge>
    <edge source="SVK" target="BGR">
      <data key="d0">429425426</data>
    </edge>
    <edge source="SVK" target="CAN">
      <data key="d0">177871564</data>
    </edge>
    <edge source="SVK" target="HRV">
      <data key="d0">304425462</data>
    </edge>
    <edge source="SVK" target="CZE">
      <data key="d0">11134884425</data>
    </edge>
    <edge source="SVK" target="DNK">
      <data key="d0">690116866</data>
    </edge>
    <edge source="SVK" target="FRA">
      <data key="d0">4307578951</data>
    </edge>
    <edge source="SVK" target="DEU">
      <data key="d0">17041665003</data>
    </edge>
    <edge source="SVK" target="GRC">
      <data key="d0">194507274</data>
    </edge>
    <edge source="SVK" target="HUN">
      <data key="d0">5565562075</data>
    </edge>
    <edge source="SVK" target="ITA">
      <data key="d0">3695399350</data>
    </edge>
    <edge source="SVK" target="LTU">
      <data key="d0">142658589</data>
    </edge>
    <edge source="SVK" target="MDA">
      <data key="d0">42605185</data>
    </edge>
    <edge source="SVK" target="NLD">
      <data key="d0">1805904645</data>
    </edge>
    <edge source="SVK" target="POL">
      <data key="d0">6415176167</data>
    </edge>
    <edge source="SVK" target="PRT">
      <data key="d0">178203407</data>
    </edge>
    <edge source="SVK" target="ROU">
      <data key="d0">1453558224</data>
    </edge>
    <edge source="SVK" target="RUS">
      <data key="d0">3367473905</data>
    </edge>
    <edge source="SVK" target="SRB">
      <data key="d0">386812838</data>
    </edge>
    <edge source="SVK" target="SVN">
      <data key="d0">596079068</data>
    </edge>
    <edge source="SVK" target="ESP">
      <data key="d0">1369921486</data>
    </edge>
    <edge source="SVK" target="CHE">
      <data key="d0">1082941904</data>
    </edge>
    <edge source="SVK" target="TUR">
      <data key="d0">1081449195</data>
    </edge>
    <edge source="SVK" target="UKR">
      <data key="d0">568084065</data>
    </edge>
    <edge source="SVK" target="MKD">
      <data key="d0">49063681</data>
    </edge>
    <edge source="SVK" target="GBR">
      <data key="d0">3161083656</data>
    </edge>
    <edge source="SVK" target="USA">
      <data key="d0">1503091713</data>
    </edge>
    <edge source="SVK" target="BLR">
      <data key="d0">144640663</data>
    </edge>
    <edge source="SVK" target="EST">
      <data key="d0">65949058</data>
    </edge>
    <edge source="SVK" target="HKG">
      <data key="d0">58695860</data>
    </edge>
    <edge source="SVK" target="IRL">
      <data key="d0">109115570</data>
    </edge>
    <edge source="SVK" target="LVA">
      <data key="d0">212564397</data>
    </edge>
    <edge source="SVK" target="MYS">
      <data key="d0">36808828</data>
    </edge>
    <edge source="SVK" target="VNM">
      <data key="d0">17078542</data>
    </edge>
    <edge source="SVK" target="ALB">
      <data key="d0">29152091</data>
    </edge>
    <edge source="SVK" target="LBN">
      <data key="d0">13548699</data>
    </edge>
    <edge source="SVK" target="MUS">
      <data key="d0">552803</data>
    </edge>
    <edge source="SVK" target="SAU">
      <data key="d0">60428045</data>
    </edge>
    <edge source="SVK" target="IND">
      <data key="d0">71216692</data>
    </edge>
    <edge source="SVK" target="SWE">
      <data key="d0">1254069308</data>
    </edge>
    <edge source="SVK" target="AZE">
      <data key="d0">27058395</data>
    </edge>
    <edge source="SVK" target="BRA">
      <data key="d0">102771046</data>
    </edge>
    <edge source="SVK" target="CHN">
      <data key="d0">1733429755</data>
    </edge>
    <edge source="SVK" target="GEO">
      <data key="d0">17579865</data>
    </edge>
    <edge source="SVK" target="KAZ">
      <data key="d0">79274368</data>
    </edge>
    <edge source="SVK" target="KGZ">
      <data key="d0">2135599</data>
    </edge>
    <edge source="SVK" target="ARE">
      <data key="d0">128710690</data>
    </edge>
    <edge source="SVK" target="FIN">
      <data key="d0">226181992</data>
    </edge>
    <edge source="SVK" target="NOR">
      <data key="d0">198029104</data>
    </edge>
    <edge source="SVK" target="AUS">
      <data key="d0">165864066</data>
    </edge>
    <edge source="SVK" target="CIV">
      <data key="d0">3217073</data>
    </edge>
    <edge source="SVK" target="JPN">
      <data key="d0">144308122</data>
    </edge>
    <edge source="SVK" target="MAR">
      <data key="d0">61385514</data>
    </edge>
    <edge source="SVK" target="PAK">
      <data key="d0">28970989</data>
    </edge>
    <edge source="SVK" target="SEN">
      <data key="d0">2332632</data>
    </edge>
    <edge source="SVK" target="ZAF">
      <data key="d0">82921990</data>
    </edge>
    <edge source="SVK" target="ISR">
      <data key="d0">67587910</data>
    </edge>
    <edge source="SVK" target="SGP">
      <data key="d0">28342802</data>
    </edge>
    <edge source="SVK" target="CHL">
      <data key="d0">24767537</data>
    </edge>
    <edge source="SVK" target="JOR">
      <data key="d0">6618192</data>
    </edge>
    <edge source="SVK" target="KOR">
      <data key="d0">117472008</data>
    </edge>
    <edge source="SVK" target="DZA">
      <data key="d0">141172046</data>
    </edge>
    <edge source="SVK" target="PHL">
      <data key="d0">2216029</data>
    </edge>
    <edge source="SVK" target="THA">
      <data key="d0">30324214</data>
    </edge>
    <edge source="SVK" target="BEN">
      <data key="d0">2782544</data>
    </edge>
    <edge source="SVK" target="GTM">
      <data key="d0">2283483</data>
    </edge>
    <edge source="SVK" target="MWI">
      <data key="d0">1670930</data>
    </edge>
    <edge source="SVK" target="MOZ">
      <data key="d0">3875749</data>
    </edge>
    <edge source="SVK" target="TGO">
      <data key="d0">1604139</data>
    </edge>
    <edge source="SVK" target="TZA">
      <data key="d0">388270</data>
    </edge>
    <edge source="SVK" target="OMN">
      <data key="d0">13611209</data>
    </edge>
    <edge source="SVK" target="PER">
      <data key="d0">10923868</data>
    </edge>
    <edge source="SVK" target="TUN">
      <data key="d0">23075115</data>
    </edge>
    <edge source="SVK" target="ARM">
      <data key="d0">4145165</data>
    </edge>
    <edge source="SVK" target="ARG">
      <data key="d0">32616661</data>
    </edge>
    <edge source="SVK" target="BOL">
      <data key="d0">1150455</data>
    </edge>
    <edge source="SVK" target="COL">
      <data key="d0">15644444</data>
    </edge>
    <edge source="SVK" target="CRI">
      <data key="d0">3728313</data>
    </edge>
    <edge source="SVK" target="ECU">
      <data key="d0">1524085</data>
    </edge>
    <edge source="SVK" target="HND">
      <data key="d0">632126</data>
    </edge>
    <edge source="SVK" target="IDN">
      <data key="d0">15863459</data>
    </edge>
    <edge source="SVK" target="MEX">
      <data key="d0">109408136</data>
    </edge>
    <edge source="SVK" target="EGY">
      <data key="d0">107174141</data>
    </edge>
    <edge source="SVK" target="URY">
      <data key="d0">1427589</data>
    </edge>
    <edge source="SVK" target="CMR">
      <data key="d0">656795</data>
    </edge>
    <edge source="SVK" target="SLV">
      <data key="d0">343047</data>
    </edge>
    <edge source="SVK" target="ETH">
      <data key="d0">5458064</data>
    </edge>
    <edge source="SVK" target="JAM">
      <data key="d0">1072824</data>
    </edge>
    <edge source="SVK" target="MRT">
      <data key="d0">624054</data>
    </edge>
    <edge source="SVK" target="NZL">
      <data key="d0">17104964</data>
    </edge>
    <edge source="SVK" target="LKA">
      <data key="d0">853724</data>
    </edge>
    <edge source="SVK" target="GHA">
      <data key="d0">3253262</data>
    </edge>
    <edge source="SVK" target="MDG">
      <data key="d0">2361570</data>
    </edge>
    <edge source="SVK" target="NAM">
      <data key="d0">68545</data>
    </edge>
    <edge source="SVK" target="PAN">
      <data key="d0">4364205</data>
    </edge>
    <edge source="SVK" target="NER">
      <data key="d0">134315</data>
    </edge>
    <edge source="SVK" target="UGA">
      <data key="d0">497923</data>
    </edge>
    <edge source="SVK" target="KHM">
      <data key="d0">895511</data>
    </edge>
    <edge source="SVK" target="BWA">
      <data key="d0">51237</data>
    </edge>
    <edge source="SVK" target="BDI">
      <data key="d0">163612</data>
    </edge>
    <edge source="SVK" target="ZWE">
      <data key="d0">149651</data>
    </edge>
    <edge source="SVK" target="PRY">
      <data key="d0">4973790</data>
    </edge>
    <edge source="SVK" target="PSE">
      <data key="d0">1652650</data>
    </edge>
    <edge source="SVK" target="BFA">
      <data key="d0">34522</data>
    </edge>
    <edge source="SVK" target="GMB">
      <data key="d0">151584</data>
    </edge>
    <edge source="SVN" target="ALB">
      <data key="d0">48358323</data>
    </edge>
    <edge source="SVN" target="AUT">
      <data key="d0">2223351544</data>
    </edge>
    <edge source="SVN" target="HRV">
      <data key="d0">1743246930</data>
    </edge>
    <edge source="SVN" target="FRA">
      <data key="d0">1492779289</data>
    </edge>
    <edge source="SVN" target="HKG">
      <data key="d0">48582545</data>
    </edge>
    <edge source="SVN" target="HUN">
      <data key="d0">707897029</data>
    </edge>
    <edge source="SVN" target="ITA">
      <data key="d0">3043347675</data>
    </edge>
    <edge source="SVN" target="JPN">
      <data key="d0">36871180</data>
    </edge>
    <edge source="SVN" target="NLD">
      <data key="d0">538274254</data>
    </edge>
    <edge source="SVN" target="SRB">
      <data key="d0">951769932</data>
    </edge>
    <edge source="SVN" target="TUR">
      <data key="d0">269865742</data>
    </edge>
    <edge source="SVN" target="USA">
      <data key="d0">435359355</data>
    </edge>
    <edge source="SVN" target="AUS">
      <data key="d0">80239023</data>
    </edge>
    <edge source="SVN" target="BEL">
      <data key="d0">296357673</data>
    </edge>
    <edge source="SVN" target="BGR">
      <data key="d0">215793732</data>
    </edge>
    <edge source="SVN" target="CZE">
      <data key="d0">750259851</data>
    </edge>
    <edge source="SVN" target="DNK">
      <data key="d0">273929637</data>
    </edge>
    <edge source="SVN" target="DEU">
      <data key="d0">5721611497</data>
    </edge>
    <edge source="SVN" target="IRL">
      <data key="d0">24173809</data>
    </edge>
    <edge source="SVN" target="LTU">
      <data key="d0">76670851</data>
    </edge>
    <edge source="SVN" target="POL">
      <data key="d0">805630918</data>
    </edge>
    <edge source="SVN" target="ROU">
      <data key="d0">385614098</data>
    </edge>
    <edge source="SVN" target="RUS">
      <data key="d0">1210848234</data>
    </edge>
    <edge source="SVN" target="SVK">
      <data key="d0">473476057</data>
    </edge>
    <edge source="SVN" target="VNM">
      <data key="d0">6852787</data>
    </edge>
    <edge source="SVN" target="SWE">
      <data key="d0">267082898</data>
    </edge>
    <edge source="SVN" target="CHE">
      <data key="d0">321579133</data>
    </edge>
    <edge source="SVN" target="UKR">
      <data key="d0">289557959</data>
    </edge>
    <edge source="SVN" target="MKD">
      <data key="d0">199425632</data>
    </edge>
    <edge source="SVN" target="GBR">
      <data key="d0">591691763</data>
    </edge>
    <edge source="SVN" target="FIN">
      <data key="d0">65113877</data>
    </edge>
    <edge source="SVN" target="GRC">
      <data key="d0">74338865</data>
    </edge>
    <edge source="SVN" target="ISR">
      <data key="d0">45426686</data>
    </edge>
    <edge source="SVN" target="KOR">
      <data key="d0">48352045</data>
    </edge>
    <edge source="SVN" target="MDG">
      <data key="d0">224214</data>
    </edge>
    <edge source="SVN" target="MRT">
      <data key="d0">3571657</data>
    </edge>
    <edge source="SVN" target="MUS">
      <data key="d0">775509</data>
    </edge>
    <edge source="SVN" target="SGP">
      <data key="d0">23040061</data>
    </edge>
    <edge source="SVN" target="ZAF">
      <data key="d0">37974551</data>
    </edge>
    <edge source="SVN" target="ESP">
      <data key="d0">272001173</data>
    </edge>
    <edge source="SVN" target="TUN">
      <data key="d0">28404537</data>
    </edge>
    <edge source="SVN" target="CAN">
      <data key="d0">91229469</data>
    </edge>
    <edge source="SVN" target="CHN">
      <data key="d0">173911410</data>
    </edge>
    <edge source="SVN" target="BLR">
      <data key="d0">63157822</data>
    </edge>
    <edge source="SVN" target="GEO">
      <data key="d0">15355275</data>
    </edge>
    <edge source="SVN" target="JOR">
      <data key="d0">10139539</data>
    </edge>
    <edge source="SVN" target="MYS">
      <data key="d0">17319742</data>
    </edge>
    <edge source="SVN" target="THA">
      <data key="d0">32917456</data>
    </edge>
    <edge source="SVN" target="BRA">
      <data key="d0">53684979</data>
    </edge>
    <edge source="SVN" target="CHL">
      <data key="d0">9935681</data>
    </edge>
    <edge source="SVN" target="LVA">
      <data key="d0">43923041</data>
    </edge>
    <edge source="SVN" target="MDA">
      <data key="d0">19638001</data>
    </edge>
    <edge source="SVN" target="NOR">
      <data key="d0">64648954</data>
    </edge>
    <edge source="SVN" target="PRT">
      <data key="d0">54604291</data>
    </edge>
    <edge source="SVN" target="IND">
      <data key="d0">105681938</data>
    </edge>
    <edge source="SVN" target="ARE">
      <data key="d0">80823900</data>
    </edge>
    <edge source="SVN" target="KAZ">
      <data key="d0">86491301</data>
    </edge>
    <edge source="SVN" target="DZA">
      <data key="d0">277108254</data>
    </edge>
    <edge source="SVN" target="AZE">
      <data key="d0">12637630</data>
    </edge>
    <edge source="SVN" target="HND">
      <data key="d0">55355</data>
    </edge>
    <edge source="SVN" target="LBN">
      <data key="d0">7876404</data>
    </edge>
    <edge source="SVN" target="MAR">
      <data key="d0">28298500</data>
    </edge>
    <edge source="SVN" target="NIC">
      <data key="d0">198565</data>
    </edge>
    <edge source="SVN" target="PAK">
      <data key="d0">12898637</data>
    </edge>
    <edge source="SVN" target="EGY">
      <data key="d0">50243995</data>
    </edge>
    <edge source="SVN" target="ARM">
      <data key="d0">6402912</data>
    </edge>
    <edge source="SVN" target="EST">
      <data key="d0">41862304</data>
    </edge>
    <edge source="SVN" target="KGZ">
      <data key="d0">8439776</data>
    </edge>
    <edge source="SVN" target="MEX">
      <data key="d0">61703570</data>
    </edge>
    <edge source="SVN" target="ARG">
      <data key="d0">32282568</data>
    </edge>
    <edge source="SVN" target="GMB">
      <data key="d0">11464</data>
    </edge>
    <edge source="SVN" target="OMN">
      <data key="d0">1735041</data>
    </edge>
    <edge source="SVN" target="SAU">
      <data key="d0">77621200</data>
    </edge>
    <edge source="SVN" target="MOZ">
      <data key="d0">335119</data>
    </edge>
    <edge source="SVN" target="COL">
      <data key="d0">8782810</data>
    </edge>
    <edge source="SVN" target="ECU">
      <data key="d0">2636134</data>
    </edge>
    <edge source="SVN" target="ETH">
      <data key="d0">666879</data>
    </edge>
    <edge source="SVN" target="IDN">
      <data key="d0">25085609</data>
    </edge>
    <edge source="SVN" target="NZL">
      <data key="d0">5115491</data>
    </edge>
    <edge source="SVN" target="PER">
      <data key="d0">2448570</data>
    </edge>
    <edge source="SVN" target="PHL">
      <data key="d0">4049814</data>
    </edge>
    <edge source="SVN" target="URY">
      <data key="d0">888893</data>
    </edge>
    <edge source="SVN" target="KHM">
      <data key="d0">513837</data>
    </edge>
    <edge source="SVN" target="CMR">
      <data key="d0">1715168</data>
    </edge>
    <edge source="SVN" target="GHA">
      <data key="d0">7703382</data>
    </edge>
    <edge source="SVN" target="GTM">
      <data key="d0">436569</data>
    </edge>
    <edge source="SVN" target="CIV">
      <data key="d0">249922</data>
    </edge>
    <edge source="SVN" target="PAN">
      <data key="d0">3973644</data>
    </edge>
    <edge source="SVN" target="LKA">
      <data key="d0">3041401</data>
    </edge>
    <edge source="SVN" target="BOL">
      <data key="d0">191342</data>
    </edge>
    <edge source="SVN" target="PRY">
      <data key="d0">5396155</data>
    </edge>
    <edge source="SVN" target="SEN">
      <data key="d0">373971</data>
    </edge>
    <edge source="SVN" target="TGO">
      <data key="d0">153979</data>
    </edge>
    <edge source="SVN" target="TZA">
      <data key="d0">1044644</data>
    </edge>
    <edge source="SVN" target="BEN">
      <data key="d0">191882</data>
    </edge>
    <edge source="SVN" target="CRI">
      <data key="d0">1329023</data>
    </edge>
    <edge source="SVN" target="SLV">
      <data key="d0">26973</data>
    </edge>
    <edge source="SVN" target="JAM">
      <data key="d0">145143</data>
    </edge>
    <edge source="SVN" target="MWI">
      <data key="d0">50118</data>
    </edge>
    <edge source="SVN" target="PSE">
      <data key="d0">73114</data>
    </edge>
    <edge source="SVN" target="NAM">
      <data key="d0">208598</data>
    </edge>
    <edge source="SVN" target="UGA">
      <data key="d0">256257</data>
    </edge>
    <edge source="SVN" target="BFA">
      <data key="d0">21023</data>
    </edge>
    <edge source="SVN" target="NER">
      <data key="d0">115046</data>
    </edge>
    <edge source="SVN" target="BDI">
      <data key="d0">425748</data>
    </edge>
    <edge source="CHE" target="DZA">
      <data key="d0">418376056</data>
    </edge>
    <edge source="CHE" target="AUT">
      <data key="d0">6167429356</data>
    </edge>
    <edge source="CHE" target="BEL">
      <data key="d0">5170726135</data>
    </edge>
    <edge source="CHE" target="BRA">
      <data key="d0">2421142951</data>
    </edge>
    <edge source="CHE" target="CAN">
      <data key="d0">3438853657</data>
    </edge>
    <edge source="CHE" target="HRV">
      <data key="d0">209475677</data>
    </edge>
    <edge source="CHE" target="CZE">
      <data key="d0">1555866690</data>
    </edge>
    <edge source="CHE" target="DNK">
      <data key="d0">1019731412</data>
    </edge>
    <edge source="CHE" target="FRA">
      <data key="d0">15691634949</data>
    </edge>
    <edge source="CHE" target="DEU">
      <data key="d0">42628471181</data>
    </edge>
    <edge source="CHE" target="GRC">
      <data key="d0">1002381241</data>
    </edge>
    <edge source="CHE" target="HKG">
      <data key="d0">8814376296</data>
    </edge>
    <edge source="CHE" target="HUN">
      <data key="d0">1048811755</data>
    </edge>
    <edge source="CHE" target="IRL">
      <data key="d0">745028555</data>
    </edge>
    <edge source="CHE" target="ITA">
      <data key="d0">15647717142</data>
    </edge>
    <edge source="CHE" target="JPN">
      <data key="d0">7323574886</data>
    </edge>
    <edge source="CHE" target="MYS">
      <data key="d0">739640348</data>
    </edge>
    <edge source="CHE" target="NLD">
      <data key="d0">5424125631</data>
    </edge>
    <edge source="CHE" target="NZL">
      <data key="d0">224938896</data>
    </edge>
    <edge source="CHE" target="NOR">
      <data key="d0">1109113752</data>
    </edge>
    <edge source="CHE" target="PHL">
      <data key="d0">328637581</data>
    </edge>
    <edge source="CHE" target="POL">
      <data key="d0">1944570594</data>
    </edge>
    <edge source="CHE" target="PRT">
      <data key="d0">850476183</data>
    </edge>
    <edge source="CHE" target="SVN">
      <data key="d0">363645996</data>
    </edge>
    <edge source="CHE" target="ESP">
      <data key="d0">5792286124</data>
    </edge>
    <edge source="CHE" target="SWE">
      <data key="d0">1665068943</data>
    </edge>
    <edge source="CHE" target="ARE">
      <data key="d0">3034024925</data>
    </edge>
    <edge source="CHE" target="GBR">
      <data key="d0">13154055439</data>
    </edge>
    <edge source="CHE" target="USA">
      <data key="d0">24345154892</data>
    </edge>
    <edge source="CHE" target="ALB">
      <data key="d0">32412094</data>
    </edge>
    <edge source="CHE" target="CHN">
      <data key="d0">8073986907</data>
    </edge>
    <edge source="CHE" target="CIV">
      <data key="d0">24046136</data>
    </edge>
    <edge source="CHE" target="MDA">
      <data key="d0">26591774</data>
    </edge>
    <edge source="CHE" target="ROU">
      <data key="d0">835006522</data>
    </edge>
    <edge source="CHE" target="RUS">
      <data key="d0">3063157655</data>
    </edge>
    <edge source="CHE" target="SRB">
      <data key="d0">172064494</data>
    </edge>
    <edge source="CHE" target="SGP">
      <data key="d0">3721204989</data>
    </edge>
    <edge source="CHE" target="TUR">
      <data key="d0">1752001183</data>
    </edge>
    <edge source="CHE" target="UKR">
      <data key="d0">487363149</data>
    </edge>
    <edge source="CHE" target="MKD">
      <data key="d0">57925215</data>
    </edge>
    <edge source="CHE" target="AZE">
      <data key="d0">188558166</data>
    </edge>
    <edge source="CHE" target="ARG">
      <data key="d0">497117601</data>
    </edge>
    <edge source="CHE" target="AUS">
      <data key="d0">2670848379</data>
    </edge>
    <edge source="CHE" target="BOL">
      <data key="d0">35674406</data>
    </edge>
    <edge source="CHE" target="BGR">
      <data key="d0">313221246</data>
    </edge>
    <edge source="CHE" target="BDI">
      <data key="d0">1004855</data>
    </edge>
    <edge source="CHE" target="CMR">
      <data key="d0">13854517</data>
    </edge>
    <edge source="CHE" target="CHL">
      <data key="d0">276168256</data>
    </edge>
    <edge source="CHE" target="COL">
      <data key="d0">420423338</data>
    </edge>
    <edge source="CHE" target="CRI">
      <data key="d0">72709597</data>
    </edge>
    <edge source="CHE" target="BEN">
      <data key="d0">23156832</data>
    </edge>
    <edge source="CHE" target="ETH">
      <data key="d0">28323057</data>
    </edge>
    <edge source="CHE" target="FIN">
      <data key="d0">914588621</data>
    </edge>
    <edge source="CHE" target="GEO">
      <data key="d0">49425816</data>
    </edge>
    <edge source="CHE" target="GHA">
      <data key="d0">36998004</data>
    </edge>
    <edge source="CHE" target="GTM">
      <data key="d0">24446444</data>
    </edge>
    <edge source="CHE" target="IDN">
      <data key="d0">444824897</data>
    </edge>
    <edge source="CHE" target="ISR">
      <data key="d0">1059456937</data>
    </edge>
    <edge source="CHE" target="JAM">
      <data key="d0">12849267</data>
    </edge>
    <edge source="CHE" target="KAZ">
      <data key="d0">232736556</data>
    </edge>
    <edge source="CHE" target="JOR">
      <data key="d0">251317530</data>
    </edge>
    <edge source="CHE" target="KOR">
      <data key="d0">2507345074</data>
    </edge>
    <edge source="CHE" target="LBN">
      <data key="d0">548330078</data>
    </edge>
    <edge source="CHE" target="MDG">
      <data key="d0">3940173</data>
    </edge>
    <edge source="CHE" target="MEX">
      <data key="d0">1409625488</data>
    </edge>
    <edge source="CHE" target="MAR">
      <data key="d0">287470342</data>
    </edge>
    <edge source="CHE" target="NER">
      <data key="d0">21111359</data>
    </edge>
    <edge source="CHE" target="PAK">
      <data key="d0">271245986</data>
    </edge>
    <edge source="CHE" target="PAN">
      <data key="d0">260840686</data>
    </edge>
    <edge source="CHE" target="PER">
      <data key="d0">160479567</data>
    </edge>
    <edge source="CHE" target="SAU">
      <data key="d0">2116471344</data>
    </edge>
    <edge source="CHE" target="SEN">
      <data key="d0">22897653</data>
    </edge>
    <edge source="CHE" target="IND">
      <data key="d0">2815750719</data>
    </edge>
    <edge source="CHE" target="SVK">
      <data key="d0">458547309</data>
    </edge>
    <edge source="CHE" target="VNM">
      <data key="d0">333955132</data>
    </edge>
    <edge source="CHE" target="ZAF">
      <data key="d0">744112907</data>
    </edge>
    <edge source="CHE" target="ZWE">
      <data key="d0">9080686</data>
    </edge>
    <edge source="CHE" target="THA">
      <data key="d0">1386497560</data>
    </edge>
    <edge source="CHE" target="TGO">
      <data key="d0">18159086</data>
    </edge>
    <edge source="CHE" target="TUN">
      <data key="d0">213079824</data>
    </edge>
    <edge source="CHE" target="EGY">
      <data key="d0">671101443</data>
    </edge>
    <edge source="CHE" target="TZA">
      <data key="d0">32930639</data>
    </edge>
    <edge source="CHE" target="BFA">
      <data key="d0">8926927</data>
    </edge>
    <edge source="CHE" target="URY">
      <data key="d0">242718578</data>
    </edge>
    <edge source="CHE" target="KHM">
      <data key="d0">7741447</data>
    </edge>
    <edge source="CHE" target="HND">
      <data key="d0">16091566</data>
    </edge>
    <edge source="CHE" target="OMN">
      <data key="d0">241810543</data>
    </edge>
    <edge source="CHE" target="LKA">
      <data key="d0">103678340</data>
    </edge>
    <edge source="CHE" target="SLV">
      <data key="d0">14892789</data>
    </edge>
    <edge source="CHE" target="EST">
      <data key="d0">125014323</data>
    </edge>
    <edge source="CHE" target="LVA">
      <data key="d0">152197783</data>
    </edge>
    <edge source="CHE" target="LTU">
      <data key="d0">170282563</data>
    </edge>
    <edge source="CHE" target="MUS">
      <data key="d0">41042010</data>
    </edge>
    <edge source="CHE" target="PRY">
      <data key="d0">23363216</data>
    </edge>
    <edge source="CHE" target="ARM">
      <data key="d0">40217094</data>
    </edge>
    <edge source="CHE" target="BLR">
      <data key="d0">171826804</data>
    </edge>
    <edge source="CHE" target="ECU">
      <data key="d0">116687647</data>
    </edge>
    <edge source="CHE" target="PSE">
      <data key="d0">29130025</data>
    </edge>
    <edge source="CHE" target="KGZ">
      <data key="d0">11735682</data>
    </edge>
    <edge source="CHE" target="UGA">
      <data key="d0">14184975</data>
    </edge>
    <edge source="CHE" target="MRT">
      <data key="d0">10275865</data>
    </edge>
    <edge source="CHE" target="MOZ">
      <data key="d0">14574064</data>
    </edge>
    <edge source="CHE" target="NAM">
      <data key="d0">5556832</data>
    </edge>
    <edge source="CHE" target="GMB">
      <data key="d0">1682095</data>
    </edge>
    <edge source="CHE" target="BWA">
      <data key="d0">33065397</data>
    </edge>
    <edge source="CHE" target="CAF">
      <data key="d0">298305</data>
    </edge>
    <edge source="CHE" target="MWI">
      <data key="d0">6011978</data>
    </edge>
    <edge source="CHE" target="NIC">
      <data key="d0">3614055</data>
    </edge>
    <edge source="TUR" target="ALB">
      <data key="d0">255712654</data>
    </edge>
    <edge source="TUR" target="AZE">
      <data key="d0">2580431619</data>
    </edge>
    <edge source="TUR" target="BEL">
      <data key="d0">2296834779</data>
    </edge>
    <edge source="TUR" target="BGR">
      <data key="d0">1655664340</data>
    </edge>
    <edge source="TUR" target="FRA">
      <data key="d0">6184503259</data>
    </edge>
    <edge source="TUR" target="GEO">
      <data key="d0">1251964971</data>
    </edge>
    <edge source="TUR" target="DEU">
      <data key="d0">13090208811</data>
    </edge>
    <edge source="TUR" target="ITA">
      <data key="d0">6250067589</data>
    </edge>
    <edge source="TUR" target="KOR">
      <data key="d0">511895777</data>
    </edge>
    <edge source="TUR" target="KGZ">
      <data key="d0">256777882</data>
    </edge>
    <edge source="TUR" target="NLD">
      <data key="d0">3227984941</data>
    </edge>
    <edge source="TUR" target="RUS">
      <data key="d0">6635986176</data>
    </edge>
    <edge source="TUR" target="CHE">
      <data key="d0">955769279</data>
    </edge>
    <edge source="TUR" target="GBR">
      <data key="d0">8066000105</data>
    </edge>
    <edge source="TUR" target="URY">
      <data key="d0">44953937</data>
    </edge>
    <edge source="TUR" target="CHN">
      <data key="d0">2507145155</data>
    </edge>
    <edge source="TUR" target="CZE">
      <data key="d0">781579026</data>
    </edge>
    <edge source="TUR" target="BEN">
      <data key="d0">79038845</data>
    </edge>
    <edge source="TUR" target="GHA">
      <data key="d0">223461776</data>
    </edge>
    <edge source="TUR" target="HKG">
      <data key="d0">326545082</data>
    </edge>
    <edge source="TUR" target="CIV">
      <data key="d0">76351302</data>
    </edge>
    <edge source="TUR" target="JOR">
      <data key="d0">768848611</data>
    </edge>
    <edge source="TUR" target="LBN">
      <data key="d0">842644220</data>
    </edge>
    <edge source="TUR" target="LTU">
      <data key="d0">275910647</data>
    </edge>
    <edge source="TUR" target="MUS">
      <data key="d0">35540570</data>
    </edge>
    <edge source="TUR" target="MOZ">
      <data key="d0">36356243</data>
    </edge>
    <edge source="TUR" target="OMN">
      <data key="d0">267245430</data>
    </edge>
    <edge source="TUR" target="NAM">
      <data key="d0">3651350</data>
    </edge>
    <edge source="TUR" target="NER">
      <data key="d0">38919076</data>
    </edge>
    <edge source="TUR" target="ROU">
      <data key="d0">2492144253</data>
    </edge>
    <edge source="TUR" target="SAU">
      <data key="d0">3577346653</data>
    </edge>
    <edge source="TUR" target="SRB">
      <data key="d0">633319176</data>
    </edge>
    <edge source="TUR" target="SGP">
      <data key="d0">439666362</data>
    </edge>
    <edge source="TUR" target="VNM">
      <data key="d0">87999177</data>
    </edge>
    <edge source="TUR" target="THA">
      <data key="d0">173628568</data>
    </edge>
    <edge source="TUR" target="TGO">
      <data key="d0">254416092</data>
    </edge>
    <edge source="TUR" target="ARE">
      <data key="d0">3512602043</data>
    </edge>
    <edge source="TUR" target="TUN">
      <data key="d0">791253899</data>
    </edge>
    <edge source="TUR" target="UGA">
      <data key="d0">22496857</data>
    </edge>
    <edge source="TUR" target="EGY">
      <data key="d0">3602532803</data>
    </edge>
    <edge source="TUR" target="DZA">
      <data key="d0">1809573428</data>
    </edge>
    <edge source="TUR" target="AUS">
      <data key="d0">420619463</data>
    </edge>
    <edge source="TUR" target="CMR">
      <data key="d0">115328353</data>
    </edge>
    <edge source="TUR" target="LKA">
      <data key="d0">35204369</data>
    </edge>
    <edge source="TUR" target="ETH">
      <data key="d0">394405947</data>
    </edge>
    <edge source="TUR" target="PSE">
      <data key="d0">62692906</data>
    </edge>
    <edge source="TUR" target="GRC">
      <data key="d0">1159113583</data>
    </edge>
    <edge source="TUR" target="ISR">
      <data key="d0">2318294593</data>
    </edge>
    <edge source="TUR" target="JPN">
      <data key="d0">317670977</data>
    </edge>
    <edge source="TUR" target="MRT">
      <data key="d0">110705409</data>
    </edge>
    <edge source="TUR" target="MAR">
      <data key="d0">1008446710</data>
    </edge>
    <edge source="TUR" target="PAK">
      <data key="d0">263157218</data>
    </edge>
    <edge source="TUR" target="PHL">
      <data key="d0">143666761</data>
    </edge>
    <edge source="TUR" target="IND">
      <data key="d0">592774767</data>
    </edge>
    <edge source="TUR" target="MKD">
      <data key="d0">273782579</data>
    </edge>
    <edge source="TUR" target="USA">
      <data key="d0">5445772679</data>
    </edge>
    <edge source="TUR" target="AUT">
      <data key="d0">994349240</data>
    </edge>
    <edge source="TUR" target="CAN">
      <data key="d0">814770411</data>
    </edge>
    <edge source="TUR" target="HRV">
      <data key="d0">200301414</data>
    </edge>
    <edge source="TUR" target="DNK">
      <data key="d0">982705299</data>
    </edge>
    <edge source="TUR" target="SLV">
      <data key="d0">1968322</data>
    </edge>
    <edge source="TUR" target="FIN">
      <data key="d0">291649780</data>
    </edge>
    <edge source="TUR" target="HUN">
      <data key="d0">517520716</data>
    </edge>
    <edge source="TUR" target="IRL">
      <data key="d0">346085361</data>
    </edge>
    <edge source="TUR" target="KAZ">
      <data key="d0">1063087852</data>
    </edge>
    <edge source="TUR" target="MYS">
      <data key="d0">142783617</data>
    </edge>
    <edge source="TUR" target="NOR">
      <data key="d0">444163736</data>
    </edge>
    <edge source="TUR" target="POL">
      <data key="d0">1843506396</data>
    </edge>
    <edge source="TUR" target="PRT">
      <data key="d0">431910496</data>
    </edge>
    <edge source="TUR" target="SVK">
      <data key="d0">391752711</data>
    </edge>
    <edge source="TUR" target="SVN">
      <data key="d0">538619122</data>
    </edge>
    <edge source="TUR" target="ESP">
      <data key="d0">3646391856</data>
    </edge>
    <edge source="TUR" target="SWE">
      <data key="d0">1174357007</data>
    </edge>
    <edge source="TUR" target="UKR">
      <data key="d0">1822388832</data>
    </edge>
    <edge source="TUR" target="BOL">
      <data key="d0">11805947</data>
    </edge>
    <edge source="TUR" target="BWA">
      <data key="d0">1702683</data>
    </edge>
    <edge source="TUR" target="BRA">
      <data key="d0">993892673</data>
    </edge>
    <edge source="TUR" target="BDI">
      <data key="d0">4124320</data>
    </edge>
    <edge source="TUR" target="BLR">
      <data key="d0">264038385</data>
    </edge>
    <edge source="TUR" target="KHM">
      <data key="d0">4810798</data>
    </edge>
    <edge source="TUR" target="CAF">
      <data key="d0">1557765</data>
    </edge>
    <edge source="TUR" target="CHL">
      <data key="d0">170469406</data>
    </edge>
    <edge source="TUR" target="COL">
      <data key="d0">149068713</data>
    </edge>
    <edge source="TUR" target="CRI">
      <data key="d0">20290539</data>
    </edge>
    <edge source="TUR" target="ECU">
      <data key="d0">46715125</data>
    </edge>
    <edge source="TUR" target="EST">
      <data key="d0">168393862</data>
    </edge>
    <edge source="TUR" target="GMB">
      <data key="d0">35086204</data>
    </edge>
    <edge source="TUR" target="GTM">
      <data key="d0">27439900</data>
    </edge>
    <edge source="TUR" target="HND">
      <data key="d0">12808853</data>
    </edge>
    <edge source="TUR" target="IDN">
      <data key="d0">232277647</data>
    </edge>
    <edge source="TUR" target="JAM">
      <data key="d0">41761531</data>
    </edge>
    <edge source="TUR" target="LVA">
      <data key="d0">119326093</data>
    </edge>
    <edge source="TUR" target="MDG">
      <data key="d0">56795853</data>
    </edge>
    <edge source="TUR" target="MWI">
      <data key="d0">3702669</data>
    </edge>
    <edge source="TUR" target="MEX">
      <data key="d0">205473705</data>
    </edge>
    <edge source="TUR" target="MDA">
      <data key="d0">223657670</data>
    </edge>
    <edge source="TUR" target="NZL">
      <data key="d0">66012927</data>
    </edge>
    <edge source="TUR" target="NIC">
      <data key="d0">8046282</data>
    </edge>
    <edge source="TUR" target="PAN">
      <data key="d0">213791222</data>
    </edge>
    <edge source="TUR" target="SEN">
      <data key="d0">128045214</data>
    </edge>
    <edge source="TUR" target="ZAF">
      <data key="d0">374249941</data>
    </edge>
    <edge source="TUR" target="ZWE">
      <data key="d0">8397737</data>
    </edge>
    <edge source="TUR" target="TZA">
      <data key="d0">129215117</data>
    </edge>
    <edge source="TUR" target="BFA">
      <data key="d0">12724967</data>
    </edge>
    <edge source="TUR" target="ARG">
      <data key="d0">310881923</data>
    </edge>
    <edge source="TUR" target="PER">
      <data key="d0">243251273</data>
    </edge>
    <edge source="TUR" target="PRY">
      <data key="d0">11641157</data>
    </edge>
    <edge source="TUR" target="ARM">
      <data key="d0">240802</data>
    </edge>
    <edge source="UKR" target="AZE">
      <data key="d0">745293768</data>
    </edge>
    <edge source="UKR" target="ARM">
      <data key="d0">179002998</data>
    </edge>
    <edge source="UKR" target="BLR">
      <data key="d0">2249785827</data>
    </edge>
    <edge source="UKR" target="CHN">
      <data key="d0">1749699056</data>
    </edge>
    <edge source="UKR" target="GEO">
      <data key="d0">540519943</data>
    </edge>
    <edge source="UKR" target="DEU">
      <data key="d0">1640676765</data>
    </edge>
    <edge source="UKR" target="HKG">
      <data key="d0">16809947</data>
    </edge>
    <edge source="UKR" target="JPN">
      <data key="d0">320478898</data>
    </edge>
    <edge source="UKR" target="KAZ">
      <data key="d0">2434101373</data>
    </edge>
    <edge source="UKR" target="MDA">
      <data key="d0">822341536</data>
    </edge>
    <edge source="UKR" target="POL">
      <data key="d0">2575019794</data>
    </edge>
    <edge source="UKR" target="RUS">
      <data key="d0">17594888854</data>
    </edge>
    <edge source="UKR" target="FRA">
      <data key="d0">548815412</data>
    </edge>
    <edge source="UKR" target="GHA">
      <data key="d0">98303499</data>
    </edge>
    <edge source="UKR" target="GRC">
      <data key="d0">209140767</data>
    </edge>
    <edge source="UKR" target="IRL">
      <data key="d0">73901200</data>
    </edge>
    <edge source="UKR" target="JOR">
      <data key="d0">536773615</data>
    </edge>
    <edge source="UKR" target="KGZ">
      <data key="d0">126750658</data>
    </edge>
    <edge source="UKR" target="LBN">
      <data key="d0">1423866710</data>
    </edge>
    <edge source="UKR" target="MRT">
      <data key="d0">11654408</data>
    </edge>
    <edge source="UKR" target="OMN">
      <data key="d0">69295212</data>
    </edge>
    <edge source="UKR" target="NLD">
      <data key="d0">829881202</data>
    </edge>
    <edge source="UKR" target="PAN">
      <data key="d0">29607408</data>
    </edge>
    <edge source="UKR" target="VNM">
      <data key="d0">123927708</data>
    </edge>
    <edge source="UKR" target="ARE">
      <data key="d0">414009530</data>
    </edge>
    <edge source="UKR" target="TUR">
      <data key="d0">3683043728</data>
    </edge>
    <edge source="UKR" target="GBR">
      <data key="d0">539684252</data>
    </edge>
    <edge source="UKR" target="USA">
      <data key="d0">994768413</data>
    </edge>
    <edge source="UKR" target="ALB">
      <data key="d0">54228655</data>
    </edge>
    <edge source="UKR" target="DZA">
      <data key="d0">285749916</data>
    </edge>
    <edge source="UKR" target="GMB">
      <data key="d0">3217009</data>
    </edge>
    <edge source="UKR" target="PSE">
      <data key="d0">5354392</data>
    </edge>
    <edge source="UKR" target="IDN">
      <data key="d0">472247995</data>
    </edge>
    <edge source="UKR" target="ISR">
      <data key="d0">789228327</data>
    </edge>
    <edge source="UKR" target="KOR">
      <data key="d0">481880606</data>
    </edge>
    <edge source="UKR" target="LTU">
      <data key="d0">278912855</data>
    </edge>
    <edge source="UKR" target="MYS">
      <data key="d0">125655050</data>
    </edge>
    <edge source="UKR" target="MEX">
      <data key="d0">200128082</data>
    </edge>
    <edge source="UKR" target="PAK">
      <data key="d0">113825055</data>
    </edge>
    <edge source="UKR" target="PHL">
      <data key="d0">14561324</data>
    </edge>
    <edge source="UKR" target="SAU">
      <data key="d0">926375387</data>
    </edge>
    <edge source="UKR" target="IND">
      <data key="d0">2281918271</data>
    </edge>
    <edge source="UKR" target="SGP">
      <data key="d0">155475153</data>
    </edge>
    <edge source="UKR" target="ZAF">
      <data key="d0">157155660</data>
    </edge>
    <edge source="UKR" target="THA">
      <data key="d0">144319722</data>
    </edge>
    <edge source="UKR" target="TUN">
      <data key="d0">316745369</data>
    </edge>
    <edge source="UKR" target="EGY">
      <data key="d0">2892268095</data>
    </edge>
    <edge source="UKR" target="TZA">
      <data key="d0">28625756</data>
    </edge>
    <edge source="UKR" target="AUS">
      <data key="d0">37630945</data>
    </edge>
    <edge source="UKR" target="CAN">
      <data key="d0">106682238</data>
    </edge>
    <edge source="UKR" target="ITA">
      <data key="d0">2479535824</data>
    </edge>
    <edge source="UKR" target="AUT">
      <data key="d0">517334194</data>
    </edge>
    <edge source="UKR" target="BEL">
      <data key="d0">467118080</data>
    </edge>
    <edge source="UKR" target="BGR">
      <data key="d0">568235788</data>
    </edge>
    <edge source="UKR" target="BDI">
      <data key="d0">2196460</data>
    </edge>
    <edge source="UKR" target="CMR">
      <data key="d0">19642551</data>
    </edge>
    <edge source="UKR" target="CAF">
      <data key="d0">999621</data>
    </edge>
    <edge source="UKR" target="LKA">
      <data key="d0">78704306</data>
    </edge>
    <edge source="UKR" target="CHL">
      <data key="d0">2269020</data>
    </edge>
    <edge source="UKR" target="HRV">
      <data key="d0">40173813</data>
    </edge>
    <edge source="UKR" target="CZE">
      <data key="d0">703812220</data>
    </edge>
    <edge source="UKR" target="BEN">
      <data key="d0">72130062</data>
    </edge>
    <edge source="UKR" target="DNK">
      <data key="d0">152704498</data>
    </edge>
    <edge source="UKR" target="EST">
      <data key="d0">253987822</data>
    </edge>
    <edge source="UKR" target="FIN">
      <data key="d0">47689754</data>
    </edge>
    <edge source="UKR" target="HUN">
      <data key="d0">1510193555</data>
    </edge>
    <edge source="UKR" target="LVA">
      <data key="d0">299607117</data>
    </edge>
    <edge source="UKR" target="MAR">
      <data key="d0">363016755</data>
    </edge>
    <edge source="UKR" target="MOZ">
      <data key="d0">10119633</data>
    </edge>
    <edge source="UKR" target="NZL">
      <data key="d0">4153569</data>
    </edge>
    <edge source="UKR" target="PRT">
      <data key="d0">343880012</data>
    </edge>
    <edge source="UKR" target="ROU">
      <data key="d0">551432663</data>
    </edge>
    <edge source="UKR" target="SEN">
      <data key="d0">89062960</data>
    </edge>
    <edge source="UKR" target="SRB">
      <data key="d0">124298829</data>
    </edge>
    <edge source="UKR" target="SVK">
      <data key="d0">672543082</data>
    </edge>
    <edge source="UKR" target="SVN">
      <data key="d0">10325961</data>
    </edge>
    <edge source="UKR" target="ESP">
      <data key="d0">1538996213</data>
    </edge>
    <edge source="UKR" target="SWE">
      <data key="d0">56513348</data>
    </edge>
    <edge source="UKR" target="CHE">
      <data key="d0">78152334</data>
    </edge>
    <edge source="UKR" target="TGO">
      <data key="d0">25705389</data>
    </edge>
    <edge source="UKR" target="UGA">
      <data key="d0">24062789</data>
    </edge>
    <edge source="UKR" target="CRI">
      <data key="d0">4136590</data>
    </edge>
    <edge source="UKR" target="CIV">
      <data key="d0">65789282</data>
    </edge>
    <edge source="UKR" target="MUS">
      <data key="d0">50647</data>
    </edge>
    <edge source="UKR" target="NOR">
      <data key="d0">72469197</data>
    </edge>
    <edge source="UKR" target="MKD">
      <data key="d0">12873005</data>
    </edge>
    <edge source="UKR" target="PRY">
      <data key="d0">8182400</data>
    </edge>
    <edge source="UKR" target="BRA">
      <data key="d0">348354097</data>
    </edge>
    <edge source="UKR" target="BOL">
      <data key="d0">623028</data>
    </edge>
    <edge source="UKR" target="COL">
      <data key="d0">54557680</data>
    </edge>
    <edge source="UKR" target="ZWE">
      <data key="d0">289306</data>
    </edge>
    <edge source="UKR" target="ETH">
      <data key="d0">97899788</data>
    </edge>
    <edge source="UKR" target="ECU">
      <data key="d0">38553526</data>
    </edge>
    <edge source="UKR" target="NER">
      <data key="d0">2081820</data>
    </edge>
    <edge source="UKR" target="ARG">
      <data key="d0">11742771</data>
    </edge>
    <edge source="UKR" target="HND">
      <data key="d0">13654222</data>
    </edge>
    <edge source="UKR" target="GTM">
      <data key="d0">19480629</data>
    </edge>
    <edge source="UKR" target="PER">
      <data key="d0">71902706</data>
    </edge>
    <edge source="UKR" target="URY">
      <data key="d0">184018</data>
    </edge>
    <edge source="UKR" target="SLV">
      <data key="d0">5499619</data>
    </edge>
    <edge source="UKR" target="NIC">
      <data key="d0">344004</data>
    </edge>
    <edge source="UKR" target="NAM">
      <data key="d0">142547</data>
    </edge>
    <edge source="UKR" target="BFA">
      <data key="d0">16645202</data>
    </edge>
    <edge source="UKR" target="KHM">
      <data key="d0">63103</data>
    </edge>
    <edge source="BEL" target="DZA">
      <data key="d0">1331983547</data>
    </edge>
    <edge source="BEL" target="ARG">
      <data key="d0">566552332</data>
    </edge>
    <edge source="BEL" target="AUS">
      <data key="d0">2318322444</data>
    </edge>
    <edge source="BEL" target="AUT">
      <data key="d0">4182624700</data>
    </edge>
    <edge source="BEL" target="BRA">
      <data key="d0">3329855724</data>
    </edge>
    <edge source="BEL" target="BGR">
      <data key="d0">562307265</data>
    </edge>
    <edge source="BEL" target="CMR">
      <data key="d0">303545764</data>
    </edge>
    <edge source="BEL" target="CAN">
      <data key="d0">2486545821</data>
    </edge>
    <edge source="BEL" target="CHL">
      <data key="d0">591342151</data>
    </edge>
    <edge source="BEL" target="CHN">
      <data key="d0">9458270712</data>
    </edge>
    <edge source="BEL" target="COL">
      <data key="d0">441234116</data>
    </edge>
    <edge source="BEL" target="HRV">
      <data key="d0">293497996</data>
    </edge>
    <edge source="BEL" target="CZE">
      <data key="d0">3355024252</data>
    </edge>
    <edge source="BEL" target="BEN">
      <data key="d0">259802174</data>
    </edge>
    <edge source="BEL" target="DNK">
      <data key="d0">3099136914</data>
    </edge>
    <edge source="BEL" target="ECU">
      <data key="d0">110807048</data>
    </edge>
    <edge source="BEL" target="ETH">
      <data key="d0">267277929</data>
    </edge>
    <edge source="BEL" target="FIN">
      <data key="d0">2586254214</data>
    </edge>
    <edge source="BEL" target="FRA">
      <data key="d0">68751285608</data>
    </edge>
    <edge source="BEL" target="GMB">
      <data key="d0">15114926</data>
    </edge>
    <edge source="BEL" target="DEU">
      <data key="d0">76153345446</data>
    </edge>
    <edge source="BEL" target="GHA">
      <data key="d0">365601417</data>
    </edge>
    <edge source="BEL" target="GRC">
      <data key="d0">1641964380</data>
    </edge>
    <edge source="BEL" target="HKG">
      <data key="d0">2975068542</data>
    </edge>
    <edge source="BEL" target="HUN">
      <data key="d0">2119119541</data>
    </edge>
    <edge source="BEL" target="IDN">
      <data key="d0">597711795</data>
    </edge>
    <edge source="BEL" target="IRL">
      <data key="d0">1810010827</data>
    </edge>
    <edge source="BEL" target="ISR">
      <data key="d0">2735392653</data>
    </edge>
    <edge source="BEL" target="ITA">
      <data key="d0">18757045361</data>
    </edge>
    <edge source="BEL" target="CIV">
      <data key="d0">292678734</data>
    </edge>
    <edge source="BEL" target="JPN">
      <data key="d0">4835896194</data>
    </edge>
    <edge source="BEL" target="JOR">
      <data key="d0">232334159</data>
    </edge>
    <edge source="BEL" target="KOR">
      <data key="d0">1958239281</data>
    </edge>
    <edge source="BEL" target="LBN">
      <data key="d0">390372134</data>
    </edge>
    <edge source="BEL" target="LVA">
      <data key="d0">329652619</data>
    </edge>
    <edge source="BEL" target="MEX">
      <data key="d0">1438754187</data>
    </edge>
    <edge source="BEL" target="MAR">
      <data key="d0">1034489927</data>
    </edge>
    <edge source="BEL" target="NLD">
      <data key="d0">54498160315</data>
    </edge>
    <edge source="BEL" target="NOR">
      <data key="d0">2108583684</data>
    </edge>
    <edge source="BEL" target="PAK">
      <data key="d0">332129372</data>
    </edge>
    <edge source="BEL" target="PER">
      <data key="d0">260018008</data>
    </edge>
    <edge source="BEL" target="PHL">
      <data key="d0">335252086</data>
    </edge>
    <edge source="BEL" target="POL">
      <data key="d0">6824790339</data>
    </edge>
    <edge source="BEL" target="PRT">
      <data key="d0">2077490349</data>
    </edge>
    <edge source="BEL" target="ROU">
      <data key="d0">1383055603</data>
    </edge>
    <edge source="BEL" target="SAU">
      <data key="d0">1774553389</data>
    </edge>
    <edge source="BEL" target="SEN">
      <data key="d0">504377157</data>
    </edge>
    <edge source="BEL" target="SRB">
      <data key="d0">259111840</data>
    </edge>
    <edge source="BEL" target="IND">
      <data key="d0">10115526730</data>
    </edge>
    <edge source="BEL" target="ZAF">
      <data key="d0">1919826388</data>
    </edge>
    <edge source="BEL" target="ESP">
      <data key="d0">9958738825</data>
    </edge>
    <edge source="BEL" target="SWE">
      <data key="d0">6168719000</data>
    </edge>
    <edge source="BEL" target="CHE">
      <data key="d0">6324989530</data>
    </edge>
    <edge source="BEL" target="THA">
      <data key="d0">1184413953</data>
    </edge>
    <edge source="BEL" target="TGO">
      <data key="d0">575654403</data>
    </edge>
    <edge source="BEL" target="ARE">
      <data key="d0">3025577737</data>
    </edge>
    <edge source="BEL" target="TUN">
      <data key="d0">514218657</data>
    </edge>
    <edge source="BEL" target="TUR">
      <data key="d0">5465928547</data>
    </edge>
    <edge source="BEL" target="UGA">
      <data key="d0">75447922</data>
    </edge>
    <edge source="BEL" target="UKR">
      <data key="d0">1122188837</data>
    </edge>
    <edge source="BEL" target="MKD">
      <data key="d0">78035940</data>
    </edge>
    <edge source="BEL" target="EGY">
      <data key="d0">1655704666</data>
    </edge>
    <edge source="BEL" target="GBR">
      <data key="d0">31033790892</data>
    </edge>
    <edge source="BEL" target="USA">
      <data key="d0">26158859574</data>
    </edge>
    <edge source="BEL" target="BFA">
      <data key="d0">82641017</data>
    </edge>
    <edge source="BEL" target="ALB">
      <data key="d0">20270654</data>
    </edge>
    <edge source="BEL" target="AZE">
      <data key="d0">77590210</data>
    </edge>
    <edge source="BEL" target="ARM">
      <data key="d0">85673482</data>
    </edge>
    <edge source="BEL" target="BDI">
      <data key="d0">41042127</data>
    </edge>
    <edge source="BEL" target="BLR">
      <data key="d0">328770195</data>
    </edge>
    <edge source="BEL" target="LKA">
      <data key="d0">350905445</data>
    </edge>
    <edge source="BEL" target="EST">
      <data key="d0">424347785</data>
    </edge>
    <edge source="BEL" target="GEO">
      <data key="d0">90781124</data>
    </edge>
    <edge source="BEL" target="GTM">
      <data key="d0">43293122</data>
    </edge>
    <edge source="BEL" target="KAZ">
      <data key="d0">270487488</data>
    </edge>
    <edge source="BEL" target="LTU">
      <data key="d0">1032733347</data>
    </edge>
    <edge source="BEL" target="MYS">
      <data key="d0">599982444</data>
    </edge>
    <edge source="BEL" target="MRT">
      <data key="d0">168250683</data>
    </edge>
    <edge source="BEL" target="MUS">
      <data key="d0">86108852</data>
    </edge>
    <edge source="BEL" target="MDA">
      <data key="d0">41982820</data>
    </edge>
    <edge source="BEL" target="OMN">
      <data key="d0">366068456</data>
    </edge>
    <edge source="BEL" target="NAM">
      <data key="d0">31789051</data>
    </edge>
    <edge source="BEL" target="NZL">
      <data key="d0">233569606</data>
    </edge>
    <edge source="BEL" target="RUS">
      <data key="d0">6893052777</data>
    </edge>
    <edge source="BEL" target="SGP">
      <data key="d0">1498042372</data>
    </edge>
    <edge source="BEL" target="SVK">
      <data key="d0">1124115004</data>
    </edge>
    <edge source="BEL" target="VNM">
      <data key="d0">354169436</data>
    </edge>
    <edge source="BEL" target="SVN">
      <data key="d0">612497199</data>
    </edge>
    <edge source="BEL" target="TZA">
      <data key="d0">100568229</data>
    </edge>
    <edge source="BEL" target="CAF">
      <data key="d0">11145534</data>
    </edge>
    <edge source="BEL" target="HND">
      <data key="d0">21282161</data>
    </edge>
    <edge source="BEL" target="JAM">
      <data key="d0">35842141</data>
    </edge>
    <edge source="BEL" target="KGZ">
      <data key="d0">24855341</data>
    </edge>
    <edge source="BEL" target="MDG">
      <data key="d0">70030626</data>
    </edge>
    <edge source="BEL" target="NER">
      <data key="d0">56339465</data>
    </edge>
    <edge source="BEL" target="PAN">
      <data key="d0">229786107</data>
    </edge>
    <edge source="BEL" target="ZWE">
      <data key="d0">8121429</data>
    </edge>
    <edge source="BEL" target="URY">
      <data key="d0">112088503</data>
    </edge>
    <edge source="BEL" target="BWA">
      <data key="d0">65381147</data>
    </edge>
    <edge source="BEL" target="CRI">
      <data key="d0">43070567</data>
    </edge>
    <edge source="BEL" target="MOZ">
      <data key="d0">65775786</data>
    </edge>
    <edge source="BEL" target="NIC">
      <data key="d0">9494756</data>
    </edge>
    <edge source="BEL" target="BOL">
      <data key="d0">27965978</data>
    </edge>
    <edge source="BEL" target="PRY">
      <data key="d0">30071674</data>
    </edge>
    <edge source="BEL" target="PSE">
      <data key="d0">5233704</data>
    </edge>
    <edge source="BEL" target="KHM">
      <data key="d0">46693533</data>
    </edge>
    <edge source="BEL" target="SLV">
      <data key="d0">34257385</data>
    </edge>
    <edge source="BEL" target="MWI">
      <data key="d0">30475402</data>
    </edge>
    <edge source="BLR" target="KAZ">
      <data key="d0">768989200</data>
    </edge>
    <edge source="BLR" target="RUS">
      <data key="d0">15074973900</data>
    </edge>
    <edge source="BLR" target="AZE">
      <data key="d0">139155900</data>
    </edge>
    <edge source="BLR" target="ARM">
      <data key="d0">31039100</data>
    </edge>
    <edge source="BLR" target="CZE">
      <data key="d0">129747700</data>
    </edge>
    <edge source="BLR" target="FRA">
      <data key="d0">96817100</data>
    </edge>
    <edge source="BLR" target="GEO">
      <data key="d0">35985400</data>
    </edge>
    <edge source="BLR" target="JOR">
      <data key="d0">42604200</data>
    </edge>
    <edge source="BLR" target="KGZ">
      <data key="d0">141746500</data>
    </edge>
    <edge source="BLR" target="LTU">
      <data key="d0">1181145000</data>
    </edge>
    <edge source="BLR" target="MDA">
      <data key="d0">253343400</data>
    </edge>
    <edge source="BLR" target="VNM">
      <data key="d0">155700300</data>
    </edge>
    <edge source="BLR" target="ESP">
      <data key="d0">22647000</data>
    </edge>
    <edge source="BLR" target="TUR">
      <data key="d0">145195900</data>
    </edge>
    <edge source="BLR" target="UKR">
      <data key="d0">5554364500</data>
    </edge>
    <edge source="BLR" target="CAN">
      <data key="d0">33970400</data>
    </edge>
    <edge source="BLR" target="CHN">
      <data key="d0">431986800</data>
    </edge>
    <edge source="BLR" target="ISR">
      <data key="d0">7137800</data>
    </edge>
    <edge source="BLR" target="LVA">
      <data key="d0">3269673400</data>
    </edge>
    <edge source="BLR" target="PAK">
      <data key="d0">53934300</data>
    </edge>
    <edge source="BLR" target="PHL">
      <data key="d0">23931400</data>
    </edge>
    <edge source="BLR" target="SRB">
      <data key="d0">72753100</data>
    </edge>
    <edge source="BLR" target="ARE">
      <data key="d0">13881600</data>
    </edge>
    <edge source="BLR" target="USA">
      <data key="d0">70954200</data>
    </edge>
    <edge source="BLR" target="EST">
      <data key="d0">485837000</data>
    </edge>
    <edge source="BLR" target="DEU">
      <data key="d0">1725475600</data>
    </edge>
    <edge source="BLR" target="NZL">
      <data key="d0">20444300</data>
    </edge>
    <edge source="BLR" target="POL">
      <data key="d0">949130700</data>
    </edge>
    <edge source="BLR" target="AUS">
      <data key="d0">32372000</data>
    </edge>
    <edge source="BLR" target="BGR">
      <data key="d0">29047100</data>
    </edge>
    <edge source="BLR" target="MKD">
      <data key="d0">2970500</data>
    </edge>
    <edge source="BLR" target="AUT">
      <data key="d0">20154600</data>
    </edge>
    <edge source="BLR" target="BEL">
      <data key="d0">206357000</data>
    </edge>
    <edge source="BLR" target="FIN">
      <data key="d0">145402600</data>
    </edge>
    <edge source="BLR" target="ITA">
      <data key="d0">676696600</data>
    </edge>
    <edge source="BLR" target="NLD">
      <data key="d0">7551088800</data>
    </edge>
    <edge source="BLR" target="SWE">
      <data key="d0">88329000</data>
    </edge>
    <edge source="BLR" target="CHE">
      <data key="d0">6475300</data>
    </edge>
    <edge source="BLR" target="GRC">
      <data key="d0">836200</data>
    </edge>
    <edge source="BLR" target="DNK">
      <data key="d0">13524300</data>
    </edge>
    <edge source="BLR" target="KOR">
      <data key="d0">37876900</data>
    </edge>
    <edge source="BLR" target="MAR">
      <data key="d0">8339900</data>
    </edge>
    <edge source="BLR" target="NOR">
      <data key="d0">208541900</data>
    </edge>
    <edge source="BLR" target="GBR">
      <data key="d0">546802000</data>
    </edge>
    <edge source="BLR" target="SVK">
      <data key="d0">97380200</data>
    </edge>
    <edge source="BLR" target="CHL">
      <data key="d0">17770200</data>
    </edge>
    <edge source="BLR" target="HUN">
      <data key="d0">69775800</data>
    </edge>
    <edge source="BLR" target="TZA">
      <data key="d0">456200</data>
    </edge>
    <edge source="BLR" target="ROU">
      <data key="d0">107615000</data>
    </edge>
    <edge source="BLR" target="IND">
      <data key="d0">263868200</data>
    </edge>
    <edge source="BLR" target="SVN">
      <data key="d0">12896800</data>
    </edge>
    <edge source="BLR" target="ARG">
      <data key="d0">7958400</data>
    </edge>
    <edge source="BLR" target="ECU">
      <data key="d0">5146300</data>
    </edge>
    <edge source="BLR" target="PRT">
      <data key="d0">1904700</data>
    </edge>
    <edge source="BLR" target="EGY">
      <data key="d0">75813000</data>
    </edge>
    <edge source="BLR" target="IRL">
      <data key="d0">4265700</data>
    </edge>
    <edge source="BLR" target="LBN">
      <data key="d0">12078000</data>
    </edge>
    <edge source="BLR" target="HRV">
      <data key="d0">39339000</data>
    </edge>
    <edge source="BLR" target="BRA">
      <data key="d0">801637000</data>
    </edge>
    <edge source="BLR" target="MYS">
      <data key="d0">117903100</data>
    </edge>
    <edge source="BLR" target="BOL">
      <data key="d0">262200</data>
    </edge>
    <edge source="BLR" target="CMR">
      <data key="d0">5685600</data>
    </edge>
    <edge source="BLR" target="LKA">
      <data key="d0">35126600</data>
    </edge>
    <edge source="BLR" target="COL">
      <data key="d0">29177100</data>
    </edge>
    <edge source="BLR" target="CRI">
      <data key="d0">3325000</data>
    </edge>
    <edge source="BLR" target="SLV">
      <data key="d0">5525000</data>
    </edge>
    <edge source="BLR" target="GHA">
      <data key="d0">18405400</data>
    </edge>
    <edge source="BLR" target="GTM">
      <data key="d0">464100</data>
    </edge>
    <edge source="BLR" target="HND">
      <data key="d0">6414900</data>
    </edge>
    <edge source="BLR" target="IDN">
      <data key="d0">90816500</data>
    </edge>
    <edge source="BLR" target="CIV">
      <data key="d0">16347200</data>
    </edge>
    <edge source="BLR" target="JPN">
      <data key="d0">15119800</data>
    </edge>
    <edge source="BLR" target="MDG">
      <data key="d0">217200</data>
    </edge>
    <edge source="BLR" target="MWI">
      <data key="d0">448900</data>
    </edge>
    <edge source="BLR" target="MUS">
      <data key="d0">2096900</data>
    </edge>
    <edge source="BLR" target="MEX">
      <data key="d0">18541900</data>
    </edge>
    <edge source="BLR" target="MOZ">
      <data key="d0">2070100</data>
    </edge>
    <edge source="BLR" target="OMN">
      <data key="d0">10244100</data>
    </edge>
    <edge source="BLR" target="NER">
      <data key="d0">287100</data>
    </edge>
    <edge source="BLR" target="PRY">
      <data key="d0">4405800</data>
    </edge>
    <edge source="BLR" target="PER">
      <data key="d0">1534400</data>
    </edge>
    <edge source="BLR" target="SEN">
      <data key="d0">5716900</data>
    </edge>
    <edge source="BLR" target="ZAF">
      <data key="d0">24525500</data>
    </edge>
    <edge source="BLR" target="ZWE">
      <data key="d0">798500</data>
    </edge>
    <edge source="BLR" target="THA">
      <data key="d0">77060600</data>
    </edge>
    <edge source="BLR" target="URY">
      <data key="d0">5431700</data>
    </edge>
    <edge source="BLR" target="HKG">
      <data key="d0">8699900</data>
    </edge>
    <edge source="BLR" target="SGP">
      <data key="d0">8153700</data>
    </edge>
    <edge source="BLR" target="DZA">
      <data key="d0">1829600</data>
    </edge>
    <edge source="BLR" target="MRT">
      <data key="d0">278600</data>
    </edge>
    <edge source="BLR" target="NIC">
      <data key="d0">3958200</data>
    </edge>
    <edge source="BLR" target="PAN">
      <data key="d0">238700</data>
    </edge>
    <edge source="BLR" target="TUN">
      <data key="d0">30414100</data>
    </edge>
    <edge source="BLR" target="ALB">
      <data key="d0">1888400</data>
    </edge>
    <edge source="BLR" target="ETH">
      <data key="d0">1994700</data>
    </edge>
    <edge source="BLR" target="SAU">
      <data key="d0">3714900</data>
    </edge>
    <edge source="BLR" target="KHM">
      <data key="d0">1827400</data>
    </edge>
    <edge source="BLR" target="GMB">
      <data key="d0">45100</data>
    </edge>
    <edge source="BLR" target="BFA">
      <data key="d0">34800</data>
    </edge>
    <edge source="BLR" target="UGA">
      <data key="d0">68200</data>
    </edge>
    <edge source="BLR" target="BEN">
      <data key="d0">92400</data>
    </edge>
    <edge source="BLR" target="TGO">
      <data key="d0">61600</data>
    </edge>
    <edge source="KHM" target="CHN">
      <data key="d0">176965141</data>
    </edge>
    <edge source="KHM" target="JPN">
      <data key="d0">183883270</data>
    </edge>
    <edge source="KHM" target="USA">
      <data key="d0">1897109074</data>
    </edge>
    <edge source="KHM" target="VNM">
      <data key="d0">110764166</data>
    </edge>
    <edge source="KHM" target="THA">
      <data key="d0">69436457</data>
    </edge>
    <edge source="KHM" target="HKG">
      <data key="d0">496661125</data>
    </edge>
    <edge source="KHM" target="MYS">
      <data key="d0">88636671</data>
    </edge>
    <edge source="KHM" target="SGP">
      <data key="d0">207741339</data>
    </edge>
    <edge source="KHM" target="AUS">
      <data key="d0">35442696</data>
    </edge>
    <edge source="KHM" target="AUT">
      <data key="d0">16608491</data>
    </edge>
    <edge source="KHM" target="BEL">
      <data key="d0">147183305</data>
    </edge>
    <edge source="KHM" target="BGR">
      <data key="d0">569248</data>
    </edge>
    <edge source="KHM" target="BLR">
      <data key="d0">543465</data>
    </edge>
    <edge source="KHM" target="CMR">
      <data key="d0">102065</data>
    </edge>
    <edge source="KHM" target="CAN">
      <data key="d0">394677208</data>
    </edge>
    <edge source="KHM" target="CZE">
      <data key="d0">7664186</data>
    </edge>
    <edge source="KHM" target="DNK">
      <data key="d0">20121954</data>
    </edge>
    <edge source="KHM" target="EST">
      <data key="d0">1133624</data>
    </edge>
    <edge source="KHM" target="FRA">
      <data key="d0">115775219</data>
    </edge>
    <edge source="KHM" target="GMB">
      <data key="d0">188704</data>
    </edge>
    <edge source="KHM" target="DEU">
      <data key="d0">426387011</data>
    </edge>
    <edge source="KHM" target="GHA">
      <data key="d0">1863994</data>
    </edge>
    <edge source="KHM" target="GRC">
      <data key="d0">4371134</data>
    </edge>
    <edge source="KHM" target="HUN">
      <data key="d0">453270</data>
    </edge>
    <edge source="KHM" target="ITA">
      <data key="d0">103014291</data>
    </edge>
    <edge source="KHM" target="CIV">
      <data key="d0">1616727</data>
    </edge>
    <edge source="KHM" target="LVA">
      <data key="d0">974159</data>
    </edge>
    <edge source="KHM" target="LTU">
      <data key="d0">1454575</data>
    </edge>
    <edge source="KHM" target="MDG">
      <data key="d0">57066</data>
    </edge>
    <edge source="KHM" target="MRT">
      <data key="d0">384180</data>
    </edge>
    <edge source="KHM" target="NLD">
      <data key="d0">112974550</data>
    </edge>
    <edge source="KHM" target="NZL">
      <data key="d0">1673652</data>
    </edge>
    <edge source="KHM" target="NOR">
      <data key="d0">13412574</data>
    </edge>
    <edge source="KHM" target="PHL">
      <data key="d0">2096482</data>
    </edge>
    <edge source="KHM" target="POL">
      <data key="d0">73678483</data>
    </edge>
    <edge source="KHM" target="PRT">
      <data key="d0">3035253</data>
    </edge>
    <edge source="KHM" target="ROU">
      <data key="d0">6226382</data>
    </edge>
    <edge source="KHM" target="RUS">
      <data key="d0">35094096</data>
    </edge>
    <edge source="KHM" target="SEN">
      <data key="d0">808993</data>
    </edge>
    <edge source="KHM" target="SVK">
      <data key="d0">2572127</data>
    </edge>
    <edge source="KHM" target="SVN">
      <data key="d0">329281</data>
    </edge>
    <edge source="KHM" target="ESP">
      <data key="d0">142203013</data>
    </edge>
    <edge source="KHM" target="SWE">
      <data key="d0">30091469</data>
    </edge>
    <edge source="KHM" target="TGO">
      <data key="d0">143728</data>
    </edge>
    <edge source="KHM" target="TUR">
      <data key="d0">10379148</data>
    </edge>
    <edge source="KHM" target="UKR">
      <data key="d0">2018333</data>
    </edge>
    <edge source="KHM" target="GBR">
      <data key="d0">472265599</data>
    </edge>
    <edge source="KHM" target="KOR">
      <data key="d0">70493803</data>
    </edge>
    <edge source="KHM" target="IND">
      <data key="d0">8644964</data>
    </edge>
    <edge source="KHM" target="LKA">
      <data key="d0">361687</data>
    </edge>
    <edge source="KHM" target="IDN">
      <data key="d0">7955058</data>
    </edge>
    <edge source="KHM" target="ISR">
      <data key="d0">3985564</data>
    </edge>
    <edge source="KHM" target="EGY">
      <data key="d0">608418</data>
    </edge>
    <edge source="KHM" target="JOR">
      <data key="d0">252385</data>
    </edge>
    <edge source="KHM" target="NIC">
      <data key="d0">165631</data>
    </edge>
    <edge source="KHM" target="PAK">
      <data key="d0">385110</data>
    </edge>
    <edge source="KHM" target="CHE">
      <data key="d0">21229920</data>
    </edge>
    <edge source="KHM" target="MUS">
      <data key="d0">98772</data>
    </edge>
    <edge source="KHM" target="BFA">
      <data key="d0">64624</data>
    </edge>
    <edge source="KHM" target="ZAF">
      <data key="d0">12363906</data>
    </edge>
    <edge source="KHM" target="MEX">
      <data key="d0">52243119</data>
    </edge>
    <edge source="KHM" target="PAN">
      <data key="d0">11947341</data>
    </edge>
    <edge source="KHM" target="IRL">
      <data key="d0">16765785</data>
    </edge>
    <edge source="KHM" target="TZA">
      <data key="d0">185211</data>
    </edge>
    <edge source="KHM" target="BRA">
      <data key="d0">13423119</data>
    </edge>
    <edge source="KHM" target="MOZ">
      <data key="d0">215307</data>
    </edge>
    <edge source="KHM" target="BDI">
      <data key="d0">22815</data>
    </edge>
    <edge source="KHM" target="CHL">
      <data key="d0">11367323</data>
    </edge>
    <edge source="KHM" target="COL">
      <data key="d0">356579</data>
    </edge>
    <edge source="KHM" target="CRI">
      <data key="d0">181807</data>
    </edge>
    <edge source="KHM" target="HRV">
      <data key="d0">3641363</data>
    </edge>
    <edge source="KHM" target="ECU">
      <data key="d0">707386</data>
    </edge>
    <edge source="KHM" target="FIN">
      <data key="d0">1715758</data>
    </edge>
    <edge source="KHM" target="GTM">
      <data key="d0">34976</data>
    </edge>
    <edge source="KHM" target="HND">
      <data key="d0">17450</data>
    </edge>
    <edge source="KHM" target="MWI">
      <data key="d0">16309</data>
    </edge>
    <edge source="KHM" target="PRY">
      <data key="d0">1127864</data>
    </edge>
    <edge source="KHM" target="PER">
      <data key="d0">2941647</data>
    </edge>
    <edge source="KHM" target="ARE">
      <data key="d0">25287678</data>
    </edge>
    <edge source="KHM" target="URY">
      <data key="d0">1762419</data>
    </edge>
    <edge source="KHM" target="SAU">
      <data key="d0">419483</data>
    </edge>
    <edge source="KHM" target="ARG">
      <data key="d0">8721767</data>
    </edge>
    <edge source="KHM" target="BOL">
      <data key="d0">301215</data>
    </edge>
    <edge source="KHM" target="SLV">
      <data key="d0">250632</data>
    </edge>
    <edge source="KHM" target="LBN">
      <data key="d0">227013</data>
    </edge>
    <edge source="KHM" target="MDA">
      <data key="d0">19415</data>
    </edge>
    <edge source="KHM" target="OMN">
      <data key="d0">29181</data>
    </edge>
    <edge source="COL" target="CAN">
      <data key="d0">466298418</data>
    </edge>
    <edge source="COL" target="ECU">
      <data key="d0">1909978723</data>
    </edge>
    <edge source="COL" target="DEU">
      <data key="d0">394983065</data>
    </edge>
    <edge source="COL" target="HKG">
      <data key="d0">425303516</data>
    </edge>
    <edge source="COL" target="JOR">
      <data key="d0">8396612</data>
    </edge>
    <edge source="COL" target="LBN">
      <data key="d0">33087651</data>
    </edge>
    <edge source="COL" target="MEX">
      <data key="d0">834403242</data>
    </edge>
    <edge source="COL" target="PAN">
      <data key="d0">2914820340</data>
    </edge>
    <edge source="COL" target="PER">
      <data key="d0">1581730578</data>
    </edge>
    <edge source="COL" target="GBR">
      <data key="d0">1128401513</data>
    </edge>
    <edge source="COL" target="USA">
      <data key="d0">19533023555</data>
    </edge>
    <edge source="COL" target="CHN">
      <data key="d0">3343033315</data>
    </edge>
    <edge source="COL" target="RUS">
      <data key="d0">118643614</data>
    </edge>
    <edge source="COL" target="VNM">
      <data key="d0">10000258</data>
    </edge>
    <edge source="COL" target="ESP">
      <data key="d0">2939508063</data>
    </edge>
    <edge source="COL" target="EGY">
      <data key="d0">3020247</data>
    </edge>
    <edge source="COL" target="AUS">
      <data key="d0">40112884</data>
    </edge>
    <edge source="COL" target="BOL">
      <data key="d0">125241005</data>
    </edge>
    <edge source="COL" target="NZL">
      <data key="d0">15210612</data>
    </edge>
    <edge source="COL" target="BEL">
      <data key="d0">488060794</data>
    </edge>
    <edge source="COL" target="CHL">
      <data key="d0">2188961103</data>
    </edge>
    <edge source="COL" target="CRI">
      <data key="d0">274358795</data>
    </edge>
    <edge source="COL" target="CZE">
      <data key="d0">3646541</data>
    </edge>
    <edge source="COL" target="DNK">
      <data key="d0">182613185</data>
    </edge>
    <edge source="COL" target="FRA">
      <data key="d0">306110746</data>
    </edge>
    <edge source="COL" target="GTM">
      <data key="d0">588730584</data>
    </edge>
    <edge source="COL" target="ISR">
      <data key="d0">525798700</data>
    </edge>
    <edge source="COL" target="ITA">
      <data key="d0">465853668</data>
    </edge>
    <edge source="COL" target="JAM">
      <data key="d0">49460225</data>
    </edge>
    <edge source="COL" target="JPN">
      <data key="d0">360069340</data>
    </edge>
    <edge source="COL" target="KOR">
      <data key="d0">335934328</data>
    </edge>
    <edge source="COL" target="MYS">
      <data key="d0">221551178</data>
    </edge>
    <edge source="COL" target="NLD">
      <data key="d0">2502946055</data>
    </edge>
    <edge source="COL" target="NOR">
      <data key="d0">29711257</data>
    </edge>
    <edge source="COL" target="POL">
      <data key="d0">16293735</data>
    </edge>
    <edge source="COL" target="SGP">
      <data key="d0">427044398</data>
    </edge>
    <edge source="COL" target="ZAF">
      <data key="d0">135698413</data>
    </edge>
    <edge source="COL" target="SWE">
      <data key="d0">45306414</data>
    </edge>
    <edge source="COL" target="CHE">
      <data key="d0">39156323</data>
    </edge>
    <edge source="COL" target="THA">
      <data key="d0">38140857</data>
    </edge>
    <edge source="COL" target="URY">
      <data key="d0">20072706</data>
    </edge>
    <edge source="COL" target="BRA">
      <data key="d0">1290001190</data>
    </edge>
    <edge source="COL" target="BEN">
      <data key="d0">2007916</data>
    </edge>
    <edge source="COL" target="SLV">
      <data key="d0">66471886</data>
    </edge>
    <edge source="COL" target="GHA">
      <data key="d0">2479883</data>
    </edge>
    <edge source="COL" target="HND">
      <data key="d0">185338584</data>
    </edge>
    <edge source="COL" target="PRY">
      <data key="d0">14218557</data>
    </edge>
    <edge source="COL" target="PHL">
      <data key="d0">10102088</data>
    </edge>
    <edge source="COL" target="PRT">
      <data key="d0">327481789</data>
    </edge>
    <edge source="COL" target="TGO">
      <data key="d0">130498503</data>
    </edge>
    <edge source="COL" target="DZA">
      <data key="d0">2145605</data>
    </edge>
    <edge source="COL" target="ARG">
      <data key="d0">287940838</data>
    </edge>
    <edge source="COL" target="GEO">
      <data key="d0">2938719</data>
    </edge>
    <edge source="COL" target="IDN">
      <data key="d0">130080724</data>
    </edge>
    <edge source="COL" target="IRL">
      <data key="d0">164274069</data>
    </edge>
    <edge source="COL" target="MAR">
      <data key="d0">4165730</data>
    </edge>
    <edge source="COL" target="SAU">
      <data key="d0">6951332</data>
    </edge>
    <edge source="COL" target="ARE">
      <data key="d0">11596831</data>
    </edge>
    <edge source="COL" target="TUR">
      <data key="d0">780724126</data>
    </edge>
    <edge source="COL" target="BGR">
      <data key="d0">466655</data>
    </edge>
    <edge source="COL" target="CMR">
      <data key="d0">3902733</data>
    </edge>
    <edge source="COL" target="HRV">
      <data key="d0">78489741</data>
    </edge>
    <edge source="COL" target="GRC">
      <data key="d0">19238337</data>
    </edge>
    <edge source="COL" target="HUN">
      <data key="d0">1162096</data>
    </edge>
    <edge source="COL" target="CIV">
      <data key="d0">110116370</data>
    </edge>
    <edge source="COL" target="LTU">
      <data key="d0">1397257</data>
    </edge>
    <edge source="COL" target="MDG">
      <data key="d0">144354</data>
    </edge>
    <edge source="COL" target="MRT">
      <data key="d0">340780</data>
    </edge>
    <edge source="COL" target="MOZ">
      <data key="d0">1681050</data>
    </edge>
    <edge source="COL" target="NER">
      <data key="d0">24705</data>
    </edge>
    <edge source="COL" target="ROU">
      <data key="d0">7160782</data>
    </edge>
    <edge source="COL" target="SEN">
      <data key="d0">27727867</data>
    </edge>
    <edge source="COL" target="IND">
      <data key="d0">1325025617</data>
    </edge>
    <edge source="COL" target="ZWE">
      <data key="d0">2172020</data>
    </edge>
    <edge source="COL" target="TUN">
      <data key="d0">10493833</data>
    </edge>
    <edge source="COL" target="UGA">
      <data key="d0">660824</data>
    </edge>
    <edge source="COL" target="UKR">
      <data key="d0">9863696</data>
    </edge>
    <edge source="COL" target="TZA">
      <data key="d0">2527767</data>
    </edge>
    <edge source="COL" target="ALB">
      <data key="d0">263459</data>
    </edge>
    <edge source="COL" target="EST">
      <data key="d0">310958</data>
    </edge>
    <edge source="COL" target="FIN">
      <data key="d0">55314084</data>
    </edge>
    <edge source="COL" target="LVA">
      <data key="d0">780500</data>
    </edge>
    <edge source="COL" target="SVN">
      <data key="d0">21831862</data>
    </edge>
    <edge source="COL" target="PAK">
      <data key="d0">1912647</data>
    </edge>
    <edge source="COL" target="NIC">
      <data key="d0">8728196</data>
    </edge>
    <edge source="COL" target="LKA">
      <data key="d0">385090</data>
    </edge>
    <edge source="COL" target="AZE">
      <data key="d0">137836</data>
    </edge>
    <edge source="COL" target="AUT">
      <data key="d0">1177624</data>
    </edge>
    <edge source="COL" target="BLR">
      <data key="d0">826151</data>
    </edge>
    <edge source="COL" target="KAZ">
      <data key="d0">337914</data>
    </edge>
    <edge source="COL" target="KGZ">
      <data key="d0">54638</data>
    </edge>
    <edge source="COL" target="SVK">
      <data key="d0">929297</data>
    </edge>
    <edge source="COL" target="OMN">
      <data key="d0">119342</data>
    </edge>
    <edge source="COL" target="KHM">
      <data key="d0">1120348</data>
    </edge>
    <edge source="COL" target="ETH">
      <data key="d0">741777</data>
    </edge>
    <edge source="COL" target="MUS">
      <data key="d0">33737</data>
    </edge>
    <edge source="COL" target="ARM">
      <data key="d0">654313</data>
    </edge>
    <edge source="CRI" target="CAN">
      <data key="d0">67915104</data>
    </edge>
    <edge source="CRI" target="SLV">
      <data key="d0">305037133</data>
    </edge>
    <edge source="CRI" target="GTM">
      <data key="d0">432454486</data>
    </edge>
    <edge source="CRI" target="HND">
      <data key="d0">349360403</data>
    </edge>
    <edge source="CRI" target="MEX">
      <data key="d0">314855745</data>
    </edge>
    <edge source="CRI" target="NIC">
      <data key="d0">501307970</data>
    </edge>
    <edge source="CRI" target="PAN">
      <data key="d0">583579784</data>
    </edge>
    <edge source="CRI" target="USA">
      <data key="d0">4274439309</data>
    </edge>
    <edge source="CRI" target="CHL">
      <data key="d0">24955041</data>
    </edge>
    <edge source="CRI" target="CHN">
      <data key="d0">326176167</data>
    </edge>
    <edge source="CRI" target="COL">
      <data key="d0">59550001</data>
    </edge>
    <edge source="CRI" target="HKG">
      <data key="d0">532607993</data>
    </edge>
    <edge source="CRI" target="JAM">
      <data key="d0">53265094</data>
    </edge>
    <edge source="CRI" target="JPN">
      <data key="d0">85508401</data>
    </edge>
    <edge source="CRI" target="KOR">
      <data key="d0">47753315</data>
    </edge>
    <edge source="CRI" target="VNM">
      <data key="d0">14237515</data>
    </edge>
    <edge source="CRI" target="ARG">
      <data key="d0">10769683</data>
    </edge>
    <edge source="CRI" target="AUS">
      <data key="d0">20964255</data>
    </edge>
    <edge source="CRI" target="BEL">
      <data key="d0">280420361</data>
    </edge>
    <edge source="CRI" target="BRA">
      <data key="d0">29515702</data>
    </edge>
    <edge source="CRI" target="ECU">
      <data key="d0">48891683</data>
    </edge>
    <edge source="CRI" target="FRA">
      <data key="d0">101389994</data>
    </edge>
    <edge source="CRI" target="DEU">
      <data key="d0">123336857</data>
    </edge>
    <edge source="CRI" target="IRL">
      <data key="d0">43102471</data>
    </edge>
    <edge source="CRI" target="CIV">
      <data key="d0">465354</data>
    </edge>
    <edge source="CRI" target="NLD">
      <data key="d0">850029349</data>
    </edge>
    <edge source="CRI" target="PER">
      <data key="d0">17590683</data>
    </edge>
    <edge source="CRI" target="ESP">
      <data key="d0">80555308</data>
    </edge>
    <edge source="CRI" target="ARE">
      <data key="d0">4179940</data>
    </edge>
    <edge source="CRI" target="LBN">
      <data key="d0">554222</data>
    </edge>
    <edge source="CRI" target="PHL">
      <data key="d0">3868771</data>
    </edge>
    <edge source="CRI" target="ALB">
      <data key="d0">227328</data>
    </edge>
    <edge source="CRI" target="DZA">
      <data key="d0">61066</data>
    </edge>
    <edge source="CRI" target="AUT">
      <data key="d0">338849</data>
    </edge>
    <edge source="CRI" target="BOL">
      <data key="d0">1410467</data>
    </edge>
    <edge source="CRI" target="BGR">
      <data key="d0">28042</data>
    </edge>
    <edge source="CRI" target="DNK">
      <data key="d0">3388113</data>
    </edge>
    <edge source="CRI" target="FIN">
      <data key="d0">14378740</data>
    </edge>
    <edge source="CRI" target="GEO">
      <data key="d0">64714</data>
    </edge>
    <edge source="CRI" target="GRC">
      <data key="d0">6936065</data>
    </edge>
    <edge source="CRI" target="IDN">
      <data key="d0">1663894</data>
    </edge>
    <edge source="CRI" target="ISR">
      <data key="d0">6811324</data>
    </edge>
    <edge source="CRI" target="ITA">
      <data key="d0">180249969</data>
    </edge>
    <edge source="CRI" target="LTU">
      <data key="d0">372119</data>
    </edge>
    <edge source="CRI" target="MYS">
      <data key="d0">219328184</data>
    </edge>
    <edge source="CRI" target="MAR">
      <data key="d0">1649464</data>
    </edge>
    <edge source="CRI" target="OMN">
      <data key="d0">56372</data>
    </edge>
    <edge source="CRI" target="NOR">
      <data key="d0">13626872</data>
    </edge>
    <edge source="CRI" target="POL">
      <data key="d0">1443110</data>
    </edge>
    <edge source="CRI" target="PRT">
      <data key="d0">33153754</data>
    </edge>
    <edge source="CRI" target="ROU">
      <data key="d0">653359</data>
    </edge>
    <edge source="CRI" target="RUS">
      <data key="d0">49021355</data>
    </edge>
    <edge source="CRI" target="SAU">
      <data key="d0">8755493</data>
    </edge>
    <edge source="CRI" target="SGP">
      <data key="d0">61865264</data>
    </edge>
    <edge source="CRI" target="ZAF">
      <data key="d0">1692357</data>
    </edge>
    <edge source="CRI" target="SWE">
      <data key="d0">25464337</data>
    </edge>
    <edge source="CRI" target="CHE">
      <data key="d0">4753466</data>
    </edge>
    <edge source="CRI" target="TUN">
      <data key="d0">27000</data>
    </edge>
    <edge source="CRI" target="TUR">
      <data key="d0">9279699</data>
    </edge>
    <edge source="CRI" target="UKR">
      <data key="d0">337117</data>
    </edge>
    <edge source="CRI" target="MKD">
      <data key="d0">34938</data>
    </edge>
    <edge source="CRI" target="EGY">
      <data key="d0">638746</data>
    </edge>
    <edge source="CRI" target="GBR">
      <data key="d0">242843862</data>
    </edge>
    <edge source="CRI" target="NZL">
      <data key="d0">1345830</data>
    </edge>
    <edge source="CRI" target="LVA">
      <data key="d0">453611</data>
    </edge>
    <edge source="CRI" target="SVN">
      <data key="d0">83375</data>
    </edge>
    <edge source="CRI" target="IND">
      <data key="d0">32409963</data>
    </edge>
    <edge source="CRI" target="URY">
      <data key="d0">1242328</data>
    </edge>
    <edge source="CRI" target="EST">
      <data key="d0">159886</data>
    </edge>
    <edge source="CRI" target="JOR">
      <data key="d0">100094</data>
    </edge>
    <edge source="CRI" target="MRT">
      <data key="d0">32923</data>
    </edge>
    <edge source="CRI" target="SVK">
      <data key="d0">276900</data>
    </edge>
    <edge source="CRI" target="THA">
      <data key="d0">6085831</data>
    </edge>
    <edge source="CRI" target="KHM">
      <data key="d0">345514</data>
    </edge>
    <edge source="CRI" target="CMR">
      <data key="d0">2196886</data>
    </edge>
    <edge source="CRI" target="PAK">
      <data key="d0">38040</data>
    </edge>
    <edge source="CRI" target="LKA">
      <data key="d0">63419</data>
    </edge>
    <edge source="CRI" target="ETH">
      <data key="d0">10294</data>
    </edge>
    <edge source="CRI" target="UGA">
      <data key="d0">18500</data>
    </edge>
    <edge source="CRI" target="TZA">
      <data key="d0">37000</data>
    </edge>
    <edge source="CRI" target="ARM">
      <data key="d0">209337</data>
    </edge>
    <edge source="CRI" target="GHA">
      <data key="d0">525305</data>
    </edge>
    <edge source="CRI" target="PRY">
      <data key="d0">677938</data>
    </edge>
    <edge source="CRI" target="MWI">
      <data key="d0">2461212</data>
    </edge>
    <edge source="CRI" target="MUS">
      <data key="d0">20320</data>
    </edge>
    <edge source="CRI" target="CZE">
      <data key="d0">30230</data>
    </edge>
    <edge source="CRI" target="HUN">
      <data key="d0">76961</data>
    </edge>
    <edge source="CRI" target="MOZ">
      <data key="d0">10800</data>
    </edge>
    <edge source="GTM" target="CRI">
      <data key="d0">423639739</data>
    </edge>
    <edge source="GTM" target="SLV">
      <data key="d0">1109820968</data>
    </edge>
    <edge source="GTM" target="NIC">
      <data key="d0">473106112</data>
    </edge>
    <edge source="GTM" target="USA">
      <data key="d0">4130183860</data>
    </edge>
    <edge source="GTM" target="CHN">
      <data key="d0">34676038</data>
    </edge>
    <edge source="GTM" target="ETH">
      <data key="d0">102328</data>
    </edge>
    <edge source="GTM" target="HND">
      <data key="d0">794993801</data>
    </edge>
    <edge source="GTM" target="HKG">
      <data key="d0">4508904</data>
    </edge>
    <edge source="GTM" target="MEX">
      <data key="d0">540981598</data>
    </edge>
    <edge source="GTM" target="MOZ">
      <data key="d0">861470</data>
    </edge>
    <edge source="GTM" target="PAN">
      <data key="d0">246584836</data>
    </edge>
    <edge source="GTM" target="FRA">
      <data key="d0">20606593</data>
    </edge>
    <edge source="GTM" target="NZL">
      <data key="d0">3030921</data>
    </edge>
    <edge source="GTM" target="CHL">
      <data key="d0">129801738</data>
    </edge>
    <edge source="GTM" target="DEU">
      <data key="d0">119548068</data>
    </edge>
    <edge source="GTM" target="JPN">
      <data key="d0">178378758</data>
    </edge>
    <edge source="GTM" target="POL">
      <data key="d0">4081730</data>
    </edge>
    <edge source="GTM" target="PRT">
      <data key="d0">12781709</data>
    </edge>
    <edge source="GTM" target="VNM">
      <data key="d0">671092</data>
    </edge>
    <edge source="GTM" target="ESP">
      <data key="d0">56882368</data>
    </edge>
    <edge source="GTM" target="EGY">
      <data key="d0">6689893</data>
    </edge>
    <edge source="GTM" target="GBR">
      <data key="d0">39335178</data>
    </edge>
    <edge source="GTM" target="COL">
      <data key="d0">61223897</data>
    </edge>
    <edge source="GTM" target="ALB">
      <data key="d0">564399</data>
    </edge>
    <edge source="GTM" target="AUS">
      <data key="d0">8095219</data>
    </edge>
    <edge source="GTM" target="AUT">
      <data key="d0">563480</data>
    </edge>
    <edge source="GTM" target="BEL">
      <data key="d0">75054160</data>
    </edge>
    <edge source="GTM" target="CAN">
      <data key="d0">148892293</data>
    </edge>
    <edge source="GTM" target="HRV">
      <data key="d0">23872830</data>
    </edge>
    <edge source="GTM" target="DNK">
      <data key="d0">1292037</data>
    </edge>
    <edge source="GTM" target="ECU">
      <data key="d0">22020271</data>
    </edge>
    <edge source="GTM" target="ITA">
      <data key="d0">84817927</data>
    </edge>
    <edge source="GTM" target="JAM">
      <data key="d0">27304055</data>
    </edge>
    <edge source="GTM" target="JOR">
      <data key="d0">10125372</data>
    </edge>
    <edge source="GTM" target="KOR">
      <data key="d0">53138382</data>
    </edge>
    <edge source="GTM" target="LTU">
      <data key="d0">1357460</data>
    </edge>
    <edge source="GTM" target="NLD">
      <data key="d0">174309560</data>
    </edge>
    <edge source="GTM" target="NOR">
      <data key="d0">15028611</data>
    </edge>
    <edge source="GTM" target="RUS">
      <data key="d0">14700099</data>
    </edge>
    <edge source="GTM" target="SAU">
      <data key="d0">86386718</data>
    </edge>
    <edge source="GTM" target="SVK">
      <data key="d0">2876938</data>
    </edge>
    <edge source="GTM" target="SWE">
      <data key="d0">7404277</data>
    </edge>
    <edge source="GTM" target="CHE">
      <data key="d0">4879476</data>
    </edge>
    <edge source="GTM" target="ARE">
      <data key="d0">45995381</data>
    </edge>
    <edge source="GTM" target="TUR">
      <data key="d0">2632054</data>
    </edge>
    <edge source="GTM" target="DZA">
      <data key="d0">21774806</data>
    </edge>
    <edge source="GTM" target="ARG">
      <data key="d0">4887543</data>
    </edge>
    <edge source="GTM" target="BOL">
      <data key="d0">1174435</data>
    </edge>
    <edge source="GTM" target="BRA">
      <data key="d0">11075447</data>
    </edge>
    <edge source="GTM" target="LKA">
      <data key="d0">316100</data>
    </edge>
    <edge source="GTM" target="CZE">
      <data key="d0">144586</data>
    </edge>
    <edge source="GTM" target="GHA">
      <data key="d0">66035465</data>
    </edge>
    <edge source="GTM" target="ISR">
      <data key="d0">22001876</data>
    </edge>
    <edge source="GTM" target="LBN">
      <data key="d0">1893873</data>
    </edge>
    <edge source="GTM" target="PER">
      <data key="d0">80204001</data>
    </edge>
    <edge source="GTM" target="PHL">
      <data key="d0">359748</data>
    </edge>
    <edge source="GTM" target="TUN">
      <data key="d0">22096910</data>
    </edge>
    <edge source="GTM" target="URY">
      <data key="d0">878459</data>
    </edge>
    <edge source="GTM" target="BGR">
      <data key="d0">1719542</data>
    </edge>
    <edge source="GTM" target="FIN">
      <data key="d0">7027791</data>
    </edge>
    <edge source="GTM" target="GRC">
      <data key="d0">5975179</data>
    </edge>
    <edge source="GTM" target="LVA">
      <data key="d0">67176</data>
    </edge>
    <edge source="GTM" target="MYS">
      <data key="d0">1502374</data>
    </edge>
    <edge source="GTM" target="MAR">
      <data key="d0">1210149</data>
    </edge>
    <edge source="GTM" target="OMN">
      <data key="d0">818983</data>
    </edge>
    <edge source="GTM" target="PAK">
      <data key="d0">16739875</data>
    </edge>
    <edge source="GTM" target="ROU">
      <data key="d0">554330</data>
    </edge>
    <edge source="GTM" target="IND">
      <data key="d0">16333838</data>
    </edge>
    <edge source="GTM" target="SGP">
      <data key="d0">7074867</data>
    </edge>
    <edge source="GTM" target="ZAF">
      <data key="d0">6645276</data>
    </edge>
    <edge source="GTM" target="UKR">
      <data key="d0">4601867</data>
    </edge>
    <edge source="GTM" target="IDN">
      <data key="d0">650095</data>
    </edge>
    <edge source="GTM" target="MKD">
      <data key="d0">110484</data>
    </edge>
    <edge source="GTM" target="THA">
      <data key="d0">6092272</data>
    </edge>
    <edge source="GTM" target="IRL">
      <data key="d0">47820</data>
    </edge>
    <edge source="GTM" target="PRY">
      <data key="d0">782613</data>
    </edge>
    <edge source="GTM" target="SEN">
      <data key="d0">53463</data>
    </edge>
    <edge source="GTM" target="TGO">
      <data key="d0">16882</data>
    </edge>
    <edge source="GTM" target="BWA">
      <data key="d0">67623</data>
    </edge>
    <edge source="GTM" target="MUS">
      <data key="d0">48958</data>
    </edge>
    <edge source="GTM" target="UGA">
      <data key="d0">46700</data>
    </edge>
    <edge source="GTM" target="TZA">
      <data key="d0">70229</data>
    </edge>
    <edge source="HKG" target="CAN">
      <data key="d0">3105229793</data>
    </edge>
    <edge source="HKG" target="CHN">
      <data key="d0">239422857938</data>
    </edge>
    <edge source="HKG" target="DEU">
      <data key="d0">10021082827</data>
    </edge>
    <edge source="HKG" target="IDN">
      <data key="d0">2664941724</data>
    </edge>
    <edge source="HKG" target="KOR">
      <data key="d0">7578840976</data>
    </edge>
    <edge source="HKG" target="NZL">
      <data key="d0">529179518</data>
    </edge>
    <edge source="HKG" target="USA">
      <data key="d0">43643682013</data>
    </edge>
    <edge source="HKG" target="AZE">
      <data key="d0">41524679</data>
    </edge>
    <edge source="HKG" target="AUS">
      <data key="d0">4980583238</data>
    </edge>
    <edge source="HKG" target="BRA">
      <data key="d0">1975428381</data>
    </edge>
    <edge source="HKG" target="JPN">
      <data key="d0">18546612217</data>
    </edge>
    <edge source="HKG" target="MYS">
      <data key="d0">3700883634</data>
    </edge>
    <edge source="HKG" target="MUS">
      <data key="d0">53396429</data>
    </edge>
    <edge source="HKG" target="NAM">
      <data key="d0">16268617</data>
    </edge>
    <edge source="HKG" target="NLD">
      <data key="d0">5337578957</data>
    </edge>
    <edge source="HKG" target="PHL">
      <data key="d0">2897131068</data>
    </edge>
    <edge source="HKG" target="SGP">
      <data key="d0">7198481380</data>
    </edge>
    <edge source="HKG" target="VNM">
      <data key="d0">6528973496</data>
    </edge>
    <edge source="HKG" target="ESP">
      <data key="d0">1722424093</data>
    </edge>
    <edge source="HKG" target="THA">
      <data key="d0">5375838906</data>
    </edge>
    <edge source="HKG" target="FRA">
      <data key="d0">4786896930</data>
    </edge>
    <edge source="HKG" target="PER">
      <data key="d0">246361062</data>
    </edge>
    <edge source="HKG" target="ARM">
      <data key="d0">6537059</data>
    </edge>
    <edge source="HKG" target="KHM">
      <data key="d0">808604773</data>
    </edge>
    <edge source="HKG" target="LKA">
      <data key="d0">400005576</data>
    </edge>
    <edge source="HKG" target="CZE">
      <data key="d0">786244824</data>
    </edge>
    <edge source="HKG" target="GRC">
      <data key="d0">126960808</data>
    </edge>
    <edge source="HKG" target="ITA">
      <data key="d0">3210788828</data>
    </edge>
    <edge source="HKG" target="PAN">
      <data key="d0">319831923</data>
    </edge>
    <edge source="HKG" target="PRT">
      <data key="d0">231734231</data>
    </edge>
    <edge source="HKG" target="RUS">
      <data key="d0">2181318235</data>
    </edge>
    <edge source="HKG" target="SAU">
      <data key="d0">751674695</data>
    </edge>
    <edge source="HKG" target="SEN">
      <data key="d0">28176432</data>
    </edge>
    <edge source="HKG" target="IND">
      <data key="d0">9941838085</data>
    </edge>
    <edge source="HKG" target="ZAF">
      <data key="d0">734201088</data>
    </edge>
    <edge source="HKG" target="SWE">
      <data key="d0">994081847</data>
    </edge>
    <edge source="HKG" target="ARE">
      <data key="d0">4369346104</data>
    </edge>
    <edge source="HKG" target="TUR">
      <data key="d0">812417131</data>
    </edge>
    <edge source="HKG" target="UKR">
      <data key="d0">236074987</data>
    </edge>
    <edge source="HKG" target="GBR">
      <data key="d0">7098073516</data>
    </edge>
    <edge source="HKG" target="URY">
      <data key="d0">114505640</data>
    </edge>
    <edge source="HKG" target="BEL">
      <data key="d0">2857356507</data>
    </edge>
    <edge source="HKG" target="CRI">
      <data key="d0">39769387</data>
    </edge>
    <edge source="HKG" target="HRV">
      <data key="d0">33024403</data>
    </edge>
    <edge source="HKG" target="GTM">
      <data key="d0">132528632</data>
    </edge>
    <edge source="HKG" target="IRL">
      <data key="d0">252262637</data>
    </edge>
    <edge source="HKG" target="JAM">
      <data key="d0">5087132</data>
    </edge>
    <edge source="HKG" target="MDG">
      <data key="d0">45000480</data>
    </edge>
    <edge source="HKG" target="NOR">
      <data key="d0">299432934</data>
    </edge>
    <edge source="HKG" target="ROU">
      <data key="d0">194991165</data>
    </edge>
    <edge source="HKG" target="SVN">
      <data key="d0">50858982</data>
    </edge>
    <edge source="HKG" target="CHE">
      <data key="d0">3392488863</data>
    </edge>
    <edge source="HKG" target="ALB">
      <data key="d0">6987148</data>
    </edge>
    <edge source="HKG" target="DZA">
      <data key="d0">47348626</data>
    </edge>
    <edge source="HKG" target="ARG">
      <data key="d0">402839836</data>
    </edge>
    <edge source="HKG" target="CHL">
      <data key="d0">598687407</data>
    </edge>
    <edge source="HKG" target="DNK">
      <data key="d0">662441233</data>
    </edge>
    <edge source="HKG" target="GHA">
      <data key="d0">80691613</data>
    </edge>
    <edge source="HKG" target="ISR">
      <data key="d0">1841129249</data>
    </edge>
    <edge source="HKG" target="LBN">
      <data key="d0">67191079</data>
    </edge>
    <edge source="HKG" target="LVA">
      <data key="d0">120581056</data>
    </edge>
    <edge source="HKG" target="MEX">
      <data key="d0">2183666635</data>
    </edge>
    <edge source="HKG" target="PAK">
      <data key="d0">260809534</data>
    </edge>
    <edge source="HKG" target="PRY">
      <data key="d0">342215854</data>
    </edge>
    <edge source="HKG" target="TGO">
      <data key="d0">6038370</data>
    </edge>
    <edge source="HKG" target="TUN">
      <data key="d0">110927400</data>
    </edge>
    <edge source="HKG" target="EGY">
      <data key="d0">353158827</data>
    </edge>
    <edge source="HKG" target="AUT">
      <data key="d0">581939374</data>
    </edge>
    <edge source="HKG" target="KAZ">
      <data key="d0">46579703</data>
    </edge>
    <edge source="HKG" target="JOR">
      <data key="d0">129555459</data>
    </edge>
    <edge source="HKG" target="KGZ">
      <data key="d0">9178335</data>
    </edge>
    <edge source="HKG" target="OMN">
      <data key="d0">43945022</data>
    </edge>
    <edge source="HKG" target="POL">
      <data key="d0">771415279</data>
    </edge>
    <edge source="HKG" target="CMR">
      <data key="d0">33013856</data>
    </edge>
    <edge source="HKG" target="MAR">
      <data key="d0">132643075</data>
    </edge>
    <edge source="HKG" target="UGA">
      <data key="d0">30865992</data>
    </edge>
    <edge source="HKG" target="BOL">
      <data key="d0">21145543</data>
    </edge>
    <edge source="HKG" target="BWA">
      <data key="d0">11123900</data>
    </edge>
    <edge source="HKG" target="COL">
      <data key="d0">328110801</data>
    </edge>
    <edge source="HKG" target="BEN">
      <data key="d0">5313315</data>
    </edge>
    <edge source="HKG" target="ECU">
      <data key="d0">130716664</data>
    </edge>
    <edge source="HKG" target="SLV">
      <data key="d0">58874330</data>
    </edge>
    <edge source="HKG" target="FIN">
      <data key="d0">1258439941</data>
    </edge>
    <edge source="HKG" target="HND">
      <data key="d0">58976945</data>
    </edge>
    <edge source="HKG" target="HUN">
      <data key="d0">1208252605</data>
    </edge>
    <edge source="HKG" target="ETH">
      <data key="d0">46720267</data>
    </edge>
    <edge source="HKG" target="EST">
      <data key="d0">139201594</data>
    </edge>
    <edge source="HKG" target="CIV">
      <data key="d0">13451083</data>
    </edge>
    <edge source="HKG" target="MWI">
      <data key="d0">9456243</data>
    </edge>
    <edge source="HKG" target="MOZ">
      <data key="d0">25533469</data>
    </edge>
    <edge source="HKG" target="LTU">
      <data key="d0">78387541</data>
    </edge>
    <edge source="HKG" target="ZWE">
      <data key="d0">12514081</data>
    </edge>
    <edge source="HKG" target="NIC">
      <data key="d0">61277480</data>
    </edge>
    <edge source="HKG" target="TZA">
      <data key="d0">27139836</data>
    </edge>
    <edge source="HKG" target="BFA">
      <data key="d0">12790979</data>
    </edge>
    <edge source="HKG" target="GEO">
      <data key="d0">31259413</data>
    </edge>
    <edge source="HKG" target="GMB">
      <data key="d0">1723115</data>
    </edge>
    <edge source="HKG" target="MRT">
      <data key="d0">5867284</data>
    </edge>
    <edge source="HKG" target="SVK">
      <data key="d0">168078779</data>
    </edge>
    <edge source="HKG" target="BGR">
      <data key="d0">34633515</data>
    </edge>
    <edge source="HKG" target="SRB">
      <data key="d0">30953937</data>
    </edge>
    <edge source="HKG" target="NER">
      <data key="d0">5657542</data>
    </edge>
    <edge source="HKG" target="BLR">
      <data key="d0">68478359</data>
    </edge>
    <edge source="HKG" target="BDI">
      <data key="d0">1330009</data>
    </edge>
    <edge source="HKG" target="MDA">
      <data key="d0">17687431</data>
    </edge>
    <edge source="HKG" target="MKD">
      <data key="d0">8933668</data>
    </edge>
    <edge source="HKG" target="CAF">
      <data key="d0">3453407</data>
    </edge>
    <edge source="IDN" target="AUT">
      <data key="d0">42961838</data>
    </edge>
    <edge source="IDN" target="CAN">
      <data key="d0">792431966</data>
    </edge>
    <edge source="IDN" target="CHN">
      <data key="d0">21659288702</data>
    </edge>
    <edge source="IDN" target="CZE">
      <data key="d0">63781753</data>
    </edge>
    <edge source="IDN" target="DEU">
      <data key="d0">3074903353</data>
    </edge>
    <edge source="IDN" target="HKG">
      <data key="d0">2577114093</data>
    </edge>
    <edge source="IDN" target="JPN">
      <data key="d0">30133513010</data>
    </edge>
    <edge source="IDN" target="KOR">
      <data key="d0">15048858727</data>
    </edge>
    <edge source="IDN" target="MYS">
      <data key="d0">11280174292</data>
    </edge>
    <edge source="IDN" target="OMN">
      <data key="d0">237838564</data>
    </edge>
    <edge source="IDN" target="NLD">
      <data key="d0">4664300346</data>
    </edge>
    <edge source="IDN" target="PAK">
      <data key="d0">1381734006</data>
    </edge>
    <edge source="IDN" target="RUS">
      <data key="d0">867318261</data>
    </edge>
    <edge source="IDN" target="SGP">
      <data key="d0">16783119379</data>
    </edge>
    <edge source="IDN" target="ESP">
      <data key="d0">2069248245</data>
    </edge>
    <edge source="IDN" target="THA">
      <data key="d0">6635029811</data>
    </edge>
    <edge source="IDN" target="GBR">
      <data key="d0">1696746278</data>
    </edge>
    <edge source="IDN" target="USA">
      <data key="d0">14910100054</data>
    </edge>
    <edge source="IDN" target="AUS">
      <data key="d0">4100656756</data>
    </edge>
    <edge source="IDN" target="BEL">
      <data key="d0">1297669487</data>
    </edge>
    <edge source="IDN" target="FRA">
      <data key="d0">1154873156</data>
    </edge>
    <edge source="IDN" target="VNM">
      <data key="d0">2273684689</data>
    </edge>
    <edge source="IDN" target="ZAF">
      <data key="d0">924091750</data>
    </edge>
    <edge source="IDN" target="DZA">
      <data key="d0">211035136</data>
    </edge>
    <edge source="IDN" target="LKA">
      <data key="d0">341540686</data>
    </edge>
    <edge source="IDN" target="GHA">
      <data key="d0">159329242</data>
    </edge>
    <edge source="IDN" target="LBN">
      <data key="d0">75731426</data>
    </edge>
    <edge source="IDN" target="MDG">
      <data key="d0">61508068</data>
    </edge>
    <edge source="IDN" target="MWI">
      <data key="d0">16036445</data>
    </edge>
    <edge source="IDN" target="MOZ">
      <data key="d0">99874762</data>
    </edge>
    <edge source="IDN" target="NZL">
      <data key="d0">441003516</data>
    </edge>
    <edge source="IDN" target="PHL">
      <data key="d0">3707624120</data>
    </edge>
    <edge source="IDN" target="SAU">
      <data key="d0">1776479679</data>
    </edge>
    <edge source="IDN" target="IND">
      <data key="d0">12496313263</data>
    </edge>
    <edge source="IDN" target="ARE">
      <data key="d0">1618980280</data>
    </edge>
    <edge source="IDN" target="ALB">
      <data key="d0">7787898</data>
    </edge>
    <edge source="IDN" target="ARG">
      <data key="d0">312538817</data>
    </edge>
    <edge source="IDN" target="BRA">
      <data key="d0">1486187196</data>
    </edge>
    <edge source="IDN" target="BGR">
      <data key="d0">47971218</data>
    </edge>
    <edge source="IDN" target="BLR">
      <data key="d0">3808978</data>
    </edge>
    <edge source="IDN" target="CMR">
      <data key="d0">42535433</data>
    </edge>
    <edge source="IDN" target="CHL">
      <data key="d0">175338448</data>
    </edge>
    <edge source="IDN" target="COL">
      <data key="d0">170646037</data>
    </edge>
    <edge source="IDN" target="HRV">
      <data key="d0">19324183</data>
    </edge>
    <edge source="IDN" target="BEN">
      <data key="d0">63447865</data>
    </edge>
    <edge source="IDN" target="DNK">
      <data key="d0">229351894</data>
    </edge>
    <edge source="IDN" target="ECU">
      <data key="d0">80895027</data>
    </edge>
    <edge source="IDN" target="EST">
      <data key="d0">41572023</data>
    </edge>
    <edge source="IDN" target="FIN">
      <data key="d0">197756636</data>
    </edge>
    <edge source="IDN" target="GMB">
      <data key="d0">38550521</data>
    </edge>
    <edge source="IDN" target="GRC">
      <data key="d0">139849378</data>
    </edge>
    <edge source="IDN" target="GTM">
      <data key="d0">28110172</data>
    </edge>
    <edge source="IDN" target="HND">
      <data key="d0">15557987</data>
    </edge>
    <edge source="IDN" target="HUN">
      <data key="d0">60780290</data>
    </edge>
    <edge source="IDN" target="IRL">
      <data key="d0">64956833</data>
    </edge>
    <edge source="IDN" target="ISR">
      <data key="d0">183953750</data>
    </edge>
    <edge source="IDN" target="ITA">
      <data key="d0">2276986137</data>
    </edge>
    <edge source="IDN" target="CIV">
      <data key="d0">86854881</data>
    </edge>
    <edge source="IDN" target="KAZ">
      <data key="d0">8432321</data>
    </edge>
    <edge source="IDN" target="JOR">
      <data key="d0">158205372</data>
    </edge>
    <edge source="IDN" target="LVA">
      <data key="d0">44431981</data>
    </edge>
    <edge source="IDN" target="LTU">
      <data key="d0">37548500</data>
    </edge>
    <edge source="IDN" target="MRT">
      <data key="d0">69654519</data>
    </edge>
    <edge source="IDN" target="MUS">
      <data key="d0">79718603</data>
    </edge>
    <edge source="IDN" target="MEX">
      <data key="d0">649880749</data>
    </edge>
    <edge source="IDN" target="MAR">
      <data key="d0">89820294</data>
    </edge>
    <edge source="IDN" target="NAM">
      <data key="d0">4268947</data>
    </edge>
    <edge source="IDN" target="NER">
      <data key="d0">2622870</data>
    </edge>
    <edge source="IDN" target="NOR">
      <data key="d0">87038542</data>
    </edge>
    <edge source="IDN" target="PAN">
      <data key="d0">154071692</data>
    </edge>
    <edge source="IDN" target="PRY">
      <data key="d0">18135881</data>
    </edge>
    <edge source="IDN" target="PER">
      <data key="d0">159885366</data>
    </edge>
    <edge source="IDN" target="POL">
      <data key="d0">340004912</data>
    </edge>
    <edge source="IDN" target="PRT">
      <data key="d0">81011113</data>
    </edge>
    <edge source="IDN" target="SEN">
      <data key="d0">43017159</data>
    </edge>
    <edge source="IDN" target="SWE">
      <data key="d0">166259390</data>
    </edge>
    <edge source="IDN" target="CHE">
      <data key="d0">58495064</data>
    </edge>
    <edge source="IDN" target="TGO">
      <data key="d0">68278480</data>
    </edge>
    <edge source="IDN" target="TUN">
      <data key="d0">95557758</data>
    </edge>
    <edge source="IDN" target="TUR">
      <data key="d0">1369675087</data>
    </edge>
    <edge source="IDN" target="UKR">
      <data key="d0">548867672</data>
    </edge>
    <edge source="IDN" target="EGY">
      <data key="d0">1013769245</data>
    </edge>
    <edge source="IDN" target="TZA">
      <data key="d0">236639482</data>
    </edge>
    <edge source="IDN" target="ARM">
      <data key="d0">3442024</data>
    </edge>
    <edge source="IDN" target="KHM">
      <data key="d0">292160973</data>
    </edge>
    <edge source="IDN" target="GEO">
      <data key="d0">51895400</data>
    </edge>
    <edge source="IDN" target="UGA">
      <data key="d0">10705112</data>
    </edge>
    <edge source="IDN" target="URY">
      <data key="d0">38156595</data>
    </edge>
    <edge source="IDN" target="BOL">
      <data key="d0">7313367</data>
    </edge>
    <edge source="IDN" target="CRI">
      <data key="d0">16059252</data>
    </edge>
    <edge source="IDN" target="ROU">
      <data key="d0">106390243</data>
    </edge>
    <edge source="IDN" target="SVN">
      <data key="d0">69417664</data>
    </edge>
    <edge source="IDN" target="JAM">
      <data key="d0">11012282</data>
    </edge>
    <edge source="IDN" target="SVK">
      <data key="d0">45430733</data>
    </edge>
    <edge source="IDN" target="ZWE">
      <data key="d0">8489604</data>
    </edge>
    <edge source="IDN" target="CAF">
      <data key="d0">461890</data>
    </edge>
    <edge source="IDN" target="KGZ">
      <data key="d0">2769899</data>
    </edge>
    <edge source="IDN" target="MKD">
      <data key="d0">13384695</data>
    </edge>
    <edge source="IDN" target="BFA">
      <data key="d0">4976656</data>
    </edge>
    <edge source="IDN" target="BDI">
      <data key="d0">1409498</data>
    </edge>
    <edge source="IDN" target="ETH">
      <data key="d0">30187080</data>
    </edge>
    <edge source="IDN" target="MDA">
      <data key="d0">541987</data>
    </edge>
    <edge source="IDN" target="NIC">
      <data key="d0">20328388</data>
    </edge>
    <edge source="IDN" target="BWA">
      <data key="d0">186806</data>
    </edge>
    <edge source="IDN" target="AZE">
      <data key="d0">4578536</data>
    </edge>
    <edge source="IDN" target="SLV">
      <data key="d0">12850649</data>
    </edge>
    <edge source="IDN" target="SRB">
      <data key="d0">1152593</data>
    </edge>
    <edge source="KOR" target="BEL">
      <data key="d0">2257066547</data>
    </edge>
    <edge source="KOR" target="CAN">
      <data key="d0">4823703568</data>
    </edge>
    <edge source="KOR" target="CHN">
      <data key="d0">134177822822</data>
    </edge>
    <edge source="KOR" target="FRA">
      <data key="d0">2826036114</data>
    </edge>
    <edge source="KOR" target="JPN">
      <data key="d0">38670226056</data>
    </edge>
    <edge source="KOR" target="ESP">
      <data key="d0">1668168704</data>
    </edge>
    <edge source="KOR" target="GBR">
      <data key="d0">4925088915</data>
    </edge>
    <edge source="KOR" target="USA">
      <data key="d0">58785464747</data>
    </edge>
    <edge source="KOR" target="DZA">
      <data key="d0">1130689443</data>
    </edge>
    <edge source="KOR" target="AUS">
      <data key="d0">9248065639</data>
    </edge>
    <edge source="KOR" target="BRA">
      <data key="d0">10283154172</data>
    </edge>
    <edge source="KOR" target="KHM">
      <data key="d0">593037535</data>
    </edge>
    <edge source="KOR" target="DEU">
      <data key="d0">7507806569</data>
    </edge>
    <edge source="KOR" target="GHA">
      <data key="d0">283763224</data>
    </edge>
    <edge source="KOR" target="HKG">
      <data key="d0">30906547673</data>
    </edge>
    <edge source="KOR" target="IDN">
      <data key="d0">13953607919</data>
    </edge>
    <edge source="KOR" target="KAZ">
      <data key="d0">885186588</data>
    </edge>
    <edge source="KOR" target="MYS">
      <data key="d0">7700668342</data>
    </edge>
    <edge source="KOR" target="NZL">
      <data key="d0">1464503988</data>
    </edge>
    <edge source="KOR" target="PHL">
      <data key="d0">8155791571</data>
    </edge>
    <edge source="KOR" target="RUS">
      <data key="d0">11096695296</data>
    </edge>
    <edge source="KOR" target="IND">
      <data key="d0">11920359300</data>
    </edge>
    <edge source="KOR" target="SGP">
      <data key="d0">22267010602</data>
    </edge>
    <edge source="KOR" target="VNM">
      <data key="d0">15932300275</data>
    </edge>
    <edge source="KOR" target="THA">
      <data key="d0">7992830350</data>
    </edge>
    <edge source="KOR" target="ARE">
      <data key="d0">6860979493</data>
    </edge>
    <edge source="KOR" target="ARG">
      <data key="d0">972711095</data>
    </edge>
    <edge source="KOR" target="BOL">
      <data key="d0">37944957</data>
    </edge>
    <edge source="KOR" target="CHL">
      <data key="d0">2469265821</data>
    </edge>
    <edge source="KOR" target="COL">
      <data key="d0">1467578801</data>
    </edge>
    <edge source="KOR" target="GTM">
      <data key="d0">363542525</data>
    </edge>
    <edge source="KOR" target="NLD">
      <data key="d0">5058251486</data>
    </edge>
    <edge source="KOR" target="PAK">
      <data key="d0">847108973</data>
    </edge>
    <edge source="KOR" target="PAN">
      <data key="d0">3977245353</data>
    </edge>
    <edge source="KOR" target="PRY">
      <data key="d0">160260542</data>
    </edge>
    <edge source="KOR" target="SAU">
      <data key="d0">9111739696</data>
    </edge>
    <edge source="KOR" target="SVK">
      <data key="d0">4624293379</data>
    </edge>
    <edge source="KOR" target="AUT">
      <data key="d0">838353219</data>
    </edge>
    <edge source="KOR" target="BGR">
      <data key="d0">104735920</data>
    </edge>
    <edge source="KOR" target="LKA">
      <data key="d0">319341093</data>
    </edge>
    <edge source="KOR" target="HRV">
      <data key="d0">49745746</data>
    </edge>
    <edge source="KOR" target="CZE">
      <data key="d0">1785231575</data>
    </edge>
    <edge source="KOR" target="BEN">
      <data key="d0">40307245</data>
    </edge>
    <edge source="KOR" target="DNK">
      <data key="d0">349771100</data>
    </edge>
    <edge source="KOR" target="ECU">
      <data key="d0">856737391</data>
    </edge>
    <edge source="KOR" target="ISR">
      <data key="d0">1527226526</data>
    </edge>
    <edge source="KOR" target="ITA">
      <data key="d0">3261578502</data>
    </edge>
    <edge source="KOR" target="CIV">
      <data key="d0">120621209</data>
    </edge>
    <edge source="KOR" target="KGZ">
      <data key="d0">161883440</data>
    </edge>
    <edge source="KOR" target="LBN">
      <data key="d0">353572360</data>
    </edge>
    <edge source="KOR" target="MUS">
      <data key="d0">59630667</data>
    </edge>
    <edge source="KOR" target="MEX">
      <data key="d0">9041715568</data>
    </edge>
    <edge source="KOR" target="MAR">
      <data key="d0">508463715</data>
    </edge>
    <edge source="KOR" target="MOZ">
      <data key="d0">43986060</data>
    </edge>
    <edge source="KOR" target="OMN">
      <data key="d0">923561844</data>
    </edge>
    <edge source="KOR" target="NAM">
      <data key="d0">15241412</data>
    </edge>
    <edge source="KOR" target="NOR">
      <data key="d0">1061340182</data>
    </edge>
    <edge source="KOR" target="PRT">
      <data key="d0">276192747</data>
    </edge>
    <edge source="KOR" target="ROU">
      <data key="d0">438653596</data>
    </edge>
    <edge source="KOR" target="SEN">
      <data key="d0">57226050</data>
    </edge>
    <edge source="KOR" target="ZAF">
      <data key="d0">2188020058</data>
    </edge>
    <edge source="KOR" target="TGO">
      <data key="d0">36356790</data>
    </edge>
    <edge source="KOR" target="TUR">
      <data key="d0">4551264832</data>
    </edge>
    <edge source="KOR" target="UKR">
      <data key="d0">1149384774</data>
    </edge>
    <edge source="KOR" target="EGY">
      <data key="d0">1806884264</data>
    </edge>
    <edge source="KOR" target="TZA">
      <data key="d0">199586207</data>
    </edge>
    <edge source="KOR" target="URY">
      <data key="d0">183969263</data>
    </edge>
    <edge source="KOR" target="AZE">
      <data key="d0">282032312</data>
    </edge>
    <edge source="KOR" target="ARM">
      <data key="d0">25201361</data>
    </edge>
    <edge source="KOR" target="CRI">
      <data key="d0">337280852</data>
    </edge>
    <edge source="KOR" target="GEO">
      <data key="d0">113496320</data>
    </edge>
    <edge source="KOR" target="IRL">
      <data key="d0">377592068</data>
    </edge>
    <edge source="KOR" target="JOR">
      <data key="d0">1395393000</data>
    </edge>
    <edge source="KOR" target="NIC">
      <data key="d0">185636745</data>
    </edge>
    <edge source="KOR" target="PER">
      <data key="d0">1472457021</data>
    </edge>
    <edge source="KOR" target="POL">
      <data key="d0">3676940049</data>
    </edge>
    <edge source="KOR" target="SWE">
      <data key="d0">788627173</data>
    </edge>
    <edge source="KOR" target="CHE">
      <data key="d0">400118586</data>
    </edge>
    <edge source="KOR" target="LTU">
      <data key="d0">122070174</data>
    </edge>
    <edge source="KOR" target="ETH">
      <data key="d0">107868457</data>
    </edge>
    <edge source="KOR" target="SVN">
      <data key="d0">1408342327</data>
    </edge>
    <edge source="KOR" target="HUN">
      <data key="d0">1157340064</data>
    </edge>
    <edge source="KOR" target="MDA">
      <data key="d0">4196375</data>
    </edge>
    <edge source="KOR" target="TUN">
      <data key="d0">423316099</data>
    </edge>
    <edge source="KOR" target="BLR">
      <data key="d0">43923890</data>
    </edge>
    <edge source="KOR" target="FIN">
      <data key="d0">744492880</data>
    </edge>
    <edge source="KOR" target="GRC">
      <data key="d0">1908561585</data>
    </edge>
    <edge source="KOR" target="LVA">
      <data key="d0">193524710</data>
    </edge>
    <edge source="KOR" target="MWI">
      <data key="d0">22388145</data>
    </edge>
    <edge source="KOR" target="ALB">
      <data key="d0">16033110</data>
    </edge>
    <edge source="KOR" target="CMR">
      <data key="d0">54084166</data>
    </edge>
    <edge source="KOR" target="SLV">
      <data key="d0">114857704</data>
    </edge>
    <edge source="KOR" target="EST">
      <data key="d0">136786386</data>
    </edge>
    <edge source="KOR" target="JAM">
      <data key="d0">26670766</data>
    </edge>
    <edge source="KOR" target="MDG">
      <data key="d0">26912488</data>
    </edge>
    <edge source="KOR" target="MRT">
      <data key="d0">15226590</data>
    </edge>
    <edge source="KOR" target="BWA">
      <data key="d0">5856044</data>
    </edge>
    <edge source="KOR" target="BDI">
      <data key="d0">893162</data>
    </edge>
    <edge source="KOR" target="NER">
      <data key="d0">9258788</data>
    </edge>
    <edge source="KOR" target="UGA">
      <data key="d0">9331977</data>
    </edge>
    <edge source="KOR" target="MKD">
      <data key="d0">3839122</data>
    </edge>
    <edge source="KOR" target="SRB">
      <data key="d0">50622127</data>
    </edge>
    <edge source="KOR" target="CAF">
      <data key="d0">44232626</data>
    </edge>
    <edge source="KOR" target="HND">
      <data key="d0">156384536</data>
    </edge>
    <edge source="KOR" target="ZWE">
      <data key="d0">28517882</data>
    </edge>
    <edge source="KOR" target="GMB">
      <data key="d0">2309681</data>
    </edge>
    <edge source="KOR" target="BFA">
      <data key="d0">26904727</data>
    </edge>
    <edge source="KOR" target="PSE">
      <data key="d0">46249196</data>
    </edge>
    <edge source="LBN" target="JOR">
      <data key="d0">141144618</data>
    </edge>
    <edge source="LBN" target="DZA">
      <data key="d0">26505862</data>
    </edge>
    <edge source="LBN" target="AUS">
      <data key="d0">12106193</data>
    </edge>
    <edge source="LBN" target="CAF">
      <data key="d0">3769555</data>
    </edge>
    <edge source="LBN" target="DEU">
      <data key="d0">33455999</data>
    </edge>
    <edge source="LBN" target="GHA">
      <data key="d0">29073978</data>
    </edge>
    <edge source="LBN" target="CIV">
      <data key="d0">27896485</data>
    </edge>
    <edge source="LBN" target="MAR">
      <data key="d0">15157232</data>
    </edge>
    <edge source="LBN" target="NZL">
      <data key="d0">442534</data>
    </edge>
    <edge source="LBN" target="NER">
      <data key="d0">2650102</data>
    </edge>
    <edge source="LBN" target="PRY">
      <data key="d0">3659701</data>
    </edge>
    <edge source="LBN" target="RUS">
      <data key="d0">7133054</data>
    </edge>
    <edge source="LBN" target="SAU">
      <data key="d0">350773245</data>
    </edge>
    <edge source="LBN" target="SEN">
      <data key="d0">6545937</data>
    </edge>
    <edge source="LBN" target="VNM">
      <data key="d0">99627</data>
    </edge>
    <edge source="LBN" target="ARE">
      <data key="d0">344908310</data>
    </edge>
    <edge source="LBN" target="EGY">
      <data key="d0">80096013</data>
    </edge>
    <edge source="LBN" target="BFA">
      <data key="d0">3938998</data>
    </edge>
    <edge source="LBN" target="CMR">
      <data key="d0">5032988</data>
    </edge>
    <edge source="LBN" target="BEN">
      <data key="d0">3621343</data>
    </edge>
    <edge source="LBN" target="MWI">
      <data key="d0">71552</data>
    </edge>
    <edge source="LBN" target="MYS">
      <data key="d0">1679657</data>
    </edge>
    <edge source="LBN" target="SWE">
      <data key="d0">8293462</data>
    </edge>
    <edge source="LBN" target="TGO">
      <data key="d0">5578350</data>
    </edge>
    <edge source="LBN" target="UGA">
      <data key="d0">2076435</data>
    </edge>
    <edge source="LBN" target="GBR">
      <data key="d0">44392690</data>
    </edge>
    <edge source="LBN" target="USA">
      <data key="d0">63915622</data>
    </edge>
    <edge source="LBN" target="DNK">
      <data key="d0">4491732</data>
    </edge>
    <edge source="LBN" target="ESP">
      <data key="d0">43817566</data>
    </edge>
    <edge source="LBN" target="TUR">
      <data key="d0">156878490</data>
    </edge>
    <edge source="LBN" target="AUT">
      <data key="d0">4433220</data>
    </edge>
    <edge source="LBN" target="ARM">
      <data key="d0">1565579</data>
    </edge>
    <edge source="LBN" target="BEL">
      <data key="d0">111195025</data>
    </edge>
    <edge source="LBN" target="BRA">
      <data key="d0">11175409</data>
    </edge>
    <edge source="LBN" target="CAN">
      <data key="d0">16859537</data>
    </edge>
    <edge source="LBN" target="COL">
      <data key="d0">1037615</data>
    </edge>
    <edge source="LBN" target="CZE">
      <data key="d0">964568</data>
    </edge>
    <edge source="LBN" target="FRA">
      <data key="d0">59519079</data>
    </edge>
    <edge source="LBN" target="GRC">
      <data key="d0">29152308</data>
    </edge>
    <edge source="LBN" target="MEX">
      <data key="d0">381175</data>
    </edge>
    <edge source="LBN" target="OMN">
      <data key="d0">14550617</data>
    </edge>
    <edge source="LBN" target="NLD">
      <data key="d0">18760287</data>
    </edge>
    <edge source="LBN" target="PAK">
      <data key="d0">2894186</data>
    </edge>
    <edge source="LBN" target="PAN">
      <data key="d0">942449</data>
    </edge>
    <edge source="LBN" target="PHL">
      <data key="d0">388361</data>
    </edge>
    <edge source="LBN" target="IND">
      <data key="d0">20918937</data>
    </edge>
    <edge source="LBN" target="SGP">
      <data key="d0">2087370</data>
    </edge>
    <edge source="LBN" target="CHE">
      <data key="d0">14228143</data>
    </edge>
    <edge source="LBN" target="TUN">
      <data key="d0">7825825</data>
    </edge>
    <edge source="LBN" target="CHL">
      <data key="d0">140135</data>
    </edge>
    <edge source="LBN" target="ECU">
      <data key="d0">102771</data>
    </edge>
    <edge source="LBN" target="SLV">
      <data key="d0">23335</data>
    </edge>
    <edge source="LBN" target="ETH">
      <data key="d0">632941</data>
    </edge>
    <edge source="LBN" target="GMB">
      <data key="d0">2900783</data>
    </edge>
    <edge source="LBN" target="HKG">
      <data key="d0">6796445</data>
    </edge>
    <edge source="LBN" target="IRL">
      <data key="d0">2332739</data>
    </edge>
    <edge source="LBN" target="ITA">
      <data key="d0">36177583</data>
    </edge>
    <edge source="LBN" target="JAM">
      <data key="d0">10602</data>
    </edge>
    <edge source="LBN" target="JPN">
      <data key="d0">25857049</data>
    </edge>
    <edge source="LBN" target="MRT">
      <data key="d0">1475381</data>
    </edge>
    <edge source="LBN" target="MOZ">
      <data key="d0">1580746</data>
    </edge>
    <edge source="LBN" target="NOR">
      <data key="d0">640679</data>
    </edge>
    <edge source="LBN" target="POL">
      <data key="d0">3557950</data>
    </edge>
    <edge source="LBN" target="ROU">
      <data key="d0">3232963</data>
    </edge>
    <edge source="LBN" target="SVK">
      <data key="d0">95710</data>
    </edge>
    <edge source="LBN" target="ZAF">
      <data key="d0">3712202</data>
    </edge>
    <edge source="LBN" target="ZWE">
      <data key="d0">1412219</data>
    </edge>
    <edge source="LBN" target="UKR">
      <data key="d0">959596</data>
    </edge>
    <edge source="LBN" target="TZA">
      <data key="d0">3469756</data>
    </edge>
    <edge source="LBN" target="AZE">
      <data key="d0">2291540</data>
    </edge>
    <edge source="LBN" target="IDN">
      <data key="d0">2203129</data>
    </edge>
    <edge source="LBN" target="KAZ">
      <data key="d0">445211</data>
    </edge>
    <edge source="LBN" target="CHN">
      <data key="d0">31283297</data>
    </edge>
    <edge source="LBN" target="SRB">
      <data key="d0">174015</data>
    </edge>
    <edge source="LBN" target="FIN">
      <data key="d0">442376</data>
    </edge>
    <edge source="LBN" target="MUS">
      <data key="d0">76765</data>
    </edge>
    <edge source="LBN" target="BGR">
      <data key="d0">11596771</data>
    </edge>
    <edge source="LBN" target="URY">
      <data key="d0">325938</data>
    </edge>
    <edge source="LBN" target="PRT">
      <data key="d0">424433</data>
    </edge>
    <edge source="LBN" target="KOR">
      <data key="d0">56680156</data>
    </edge>
    <edge source="LBN" target="THA">
      <data key="d0">1525224</data>
    </edge>
    <edge source="LBN" target="GEO">
      <data key="d0">733376</data>
    </edge>
    <edge source="LBN" target="BOL">
      <data key="d0">35733</data>
    </edge>
    <edge source="LBN" target="SVN">
      <data key="d0">5889672</data>
    </edge>
    <edge source="LBN" target="HUN">
      <data key="d0">239595</data>
    </edge>
    <edge source="LBN" target="LTU">
      <data key="d0">410354</data>
    </edge>
    <edge source="LBN" target="MDG">
      <data key="d0">50402</data>
    </edge>
    <edge source="LBN" target="EST">
      <data key="d0">65738</data>
    </edge>
    <edge source="LBN" target="MDA">
      <data key="d0">448472</data>
    </edge>
    <edge source="LBN" target="BLR">
      <data key="d0">105109</data>
    </edge>
    <edge source="LBN" target="ARG">
      <data key="d0">227600</data>
    </edge>
    <edge source="LBN" target="LVA">
      <data key="d0">13873</data>
    </edge>
    <edge source="LBN" target="PER">
      <data key="d0">122935</data>
    </edge>
    <edge source="LBN" target="BDI">
      <data key="d0">788720</data>
    </edge>
    <edge source="LBN" target="ALB">
      <data key="d0">155745</data>
    </edge>
    <edge source="LBN" target="KHM">
      <data key="d0">22083</data>
    </edge>
    <edge source="LBN" target="HND">
      <data key="d0">11970</data>
    </edge>
    <edge source="MYS" target="DEU">
      <data key="d0">5164323035</data>
    </edge>
    <edge source="MYS" target="HKG">
      <data key="d0">9641374931</data>
    </edge>
    <edge source="MYS" target="IDN">
      <data key="d0">8872169855</data>
    </edge>
    <edge source="MYS" target="JPN">
      <data key="d0">26929007642</data>
    </edge>
    <edge source="MYS" target="SGP">
      <data key="d0">30647082187</data>
    </edge>
    <edge source="MYS" target="VNM">
      <data key="d0">3796398951</data>
    </edge>
    <edge source="MYS" target="THA">
      <data key="d0">12129679799</data>
    </edge>
    <edge source="MYS" target="ARE">
      <data key="d0">3885981419</data>
    </edge>
    <edge source="MYS" target="GBR">
      <data key="d0">2182318999</data>
    </edge>
    <edge source="MYS" target="USA">
      <data key="d0">19614137985</data>
    </edge>
    <edge source="MYS" target="AUS">
      <data key="d0">9176651367</data>
    </edge>
    <edge source="MYS" target="KHM">
      <data key="d0">247036760</data>
    </edge>
    <edge source="MYS" target="CAN">
      <data key="d0">943620185</data>
    </edge>
    <edge source="MYS" target="LKA">
      <data key="d0">766238871</data>
    </edge>
    <edge source="MYS" target="CHN">
      <data key="d0">28650888906</data>
    </edge>
    <edge source="MYS" target="JOR">
      <data key="d0">180340861</data>
    </edge>
    <edge source="MYS" target="LBN">
      <data key="d0">101058614</data>
    </edge>
    <edge source="MYS" target="MUS">
      <data key="d0">113010493</data>
    </edge>
    <edge source="MYS" target="OMN">
      <data key="d0">245166677</data>
    </edge>
    <edge source="MYS" target="NLD">
      <data key="d0">5951877055</data>
    </edge>
    <edge source="MYS" target="PAK">
      <data key="d0">1847358466</data>
    </edge>
    <edge source="MYS" target="PAN">
      <data key="d0">156762018</data>
    </edge>
    <edge source="MYS" target="PHL">
      <data key="d0">3369165262</data>
    </edge>
    <edge source="MYS" target="RUS">
      <data key="d0">695326793</data>
    </edge>
    <edge source="MYS" target="SAU">
      <data key="d0">1202604030</data>
    </edge>
    <edge source="MYS" target="IND">
      <data key="d0">9476152594</data>
    </edge>
    <edge source="MYS" target="ZAF">
      <data key="d0">1064382271</data>
    </edge>
    <edge source="MYS" target="CHE">
      <data key="d0">195897228</data>
    </edge>
    <edge source="MYS" target="DZA">
      <data key="d0">133411246</data>
    </edge>
    <edge source="MYS" target="CMR">
      <data key="d0">82496775</data>
    </edge>
    <edge source="MYS" target="CAF">
      <data key="d0">2020500</data>
    </edge>
    <edge source="MYS" target="CHL">
      <data key="d0">135899630</data>
    </edge>
    <edge source="MYS" target="BEN">
      <data key="d0">340695917</data>
    </edge>
    <edge source="MYS" target="GEO">
      <data key="d0">23717961</data>
    </edge>
    <edge source="MYS" target="GMB">
      <data key="d0">28803989</data>
    </edge>
    <edge source="MYS" target="GHA">
      <data key="d0">254026567</data>
    </edge>
    <edge source="MYS" target="ITA">
      <data key="d0">951030393</data>
    </edge>
    <edge source="MYS" target="CIV">
      <data key="d0">76475110</data>
    </edge>
    <edge source="MYS" target="KOR">
      <data key="d0">8146696688</data>
    </edge>
    <edge source="MYS" target="MDG">
      <data key="d0">56001498</data>
    </edge>
    <edge source="MYS" target="MWI">
      <data key="d0">7614961</data>
    </edge>
    <edge source="MYS" target="MRT">
      <data key="d0">65486447</data>
    </edge>
    <edge source="MYS" target="MEX">
      <data key="d0">1479840693</data>
    </edge>
    <edge source="MYS" target="MAR">
      <data key="d0">71871181</data>
    </edge>
    <edge source="MYS" target="MOZ">
      <data key="d0">95013640</data>
    </edge>
    <edge source="MYS" target="NAM">
      <data key="d0">4378947</data>
    </edge>
    <edge source="MYS" target="NZL">
      <data key="d0">1165019509</data>
    </edge>
    <edge source="MYS" target="NER">
      <data key="d0">3595295</data>
    </edge>
    <edge source="MYS" target="SEN">
      <data key="d0">29037522</data>
    </edge>
    <edge source="MYS" target="SRB">
      <data key="d0">11304280</data>
    </edge>
    <edge source="MYS" target="ESP">
      <data key="d0">506077700</data>
    </edge>
    <edge source="MYS" target="TGO">
      <data key="d0">251526794</data>
    </edge>
    <edge source="MYS" target="UGA">
      <data key="d0">20172276</data>
    </edge>
    <edge source="MYS" target="EGY">
      <data key="d0">1068685721</data>
    </edge>
    <edge source="MYS" target="TZA">
      <data key="d0">165312941</data>
    </edge>
    <edge source="MYS" target="ALB">
      <data key="d0">2181641</data>
    </edge>
    <edge source="MYS" target="BEL">
      <data key="d0">736557906</data>
    </edge>
    <edge source="MYS" target="BRA">
      <data key="d0">1085664716</data>
    </edge>
    <edge source="MYS" target="CZE">
      <data key="d0">287341377</data>
    </edge>
    <edge source="MYS" target="DNK">
      <data key="d0">192334253</data>
    </edge>
    <edge source="MYS" target="FRA">
      <data key="d0">1792166433</data>
    </edge>
    <edge source="MYS" target="GRC">
      <data key="d0">121018551</data>
    </edge>
    <edge source="MYS" target="HUN">
      <data key="d0">219873901</data>
    </edge>
    <edge source="MYS" target="JAM">
      <data key="d0">17269005</data>
    </edge>
    <edge source="MYS" target="PER">
      <data key="d0">114206535</data>
    </edge>
    <edge source="MYS" target="POL">
      <data key="d0">301804423</data>
    </edge>
    <edge source="MYS" target="PRT">
      <data key="d0">139303544</data>
    </edge>
    <edge source="MYS" target="SWE">
      <data key="d0">449776114</data>
    </edge>
    <edge source="MYS" target="TUN">
      <data key="d0">50847799</data>
    </edge>
    <edge source="MYS" target="TUR">
      <data key="d0">813046079</data>
    </edge>
    <edge source="MYS" target="UKR">
      <data key="d0">438562031</data>
    </edge>
    <edge source="MYS" target="AUT">
      <data key="d0">65011513</data>
    </edge>
    <edge source="MYS" target="COL">
      <data key="d0">119731900</data>
    </edge>
    <edge source="MYS" target="PSE">
      <data key="d0">462258</data>
    </edge>
    <edge source="MYS" target="IRL">
      <data key="d0">170477103</data>
    </edge>
    <edge source="MYS" target="LVA">
      <data key="d0">64816336</data>
    </edge>
    <edge source="MYS" target="LTU">
      <data key="d0">54186997</data>
    </edge>
    <edge source="MYS" target="NOR">
      <data key="d0">91746764</data>
    </edge>
    <edge source="MYS" target="PRY">
      <data key="d0">7402150</data>
    </edge>
    <edge source="MYS" target="ARG">
      <data key="d0">294752545</data>
    </edge>
    <edge source="MYS" target="BOL">
      <data key="d0">2268094</data>
    </edge>
    <edge source="MYS" target="BGR">
      <data key="d0">38335694</data>
    </edge>
    <edge source="MYS" target="HRV">
      <data key="d0">20093078</data>
    </edge>
    <edge source="MYS" target="SLV">
      <data key="d0">17425844</data>
    </edge>
    <edge source="MYS" target="ETH">
      <data key="d0">79415676</data>
    </edge>
    <edge source="MYS" target="FIN">
      <data key="d0">270246675</data>
    </edge>
    <edge source="MYS" target="ROU">
      <data key="d0">91809662</data>
    </edge>
    <edge source="MYS" target="URY">
      <data key="d0">59273787</data>
    </edge>
    <edge source="MYS" target="GTM">
      <data key="d0">24850106</data>
    </edge>
    <edge source="MYS" target="ARM">
      <data key="d0">850976</data>
    </edge>
    <edge source="MYS" target="ECU">
      <data key="d0">30550729</data>
    </edge>
    <edge source="MYS" target="EST">
      <data key="d0">51049695</data>
    </edge>
    <edge source="MYS" target="KAZ">
      <data key="d0">45626674</data>
    </edge>
    <edge source="MYS" target="KGZ">
      <data key="d0">3406604</data>
    </edge>
    <edge source="MYS" target="MDA">
      <data key="d0">203112</data>
    </edge>
    <edge source="MYS" target="NIC">
      <data key="d0">4844143</data>
    </edge>
    <edge source="MYS" target="SVK">
      <data key="d0">79525305</data>
    </edge>
    <edge source="MYS" target="SVN">
      <data key="d0">29996120</data>
    </edge>
    <edge source="MYS" target="ZWE">
      <data key="d0">7102407</data>
    </edge>
    <edge source="MYS" target="HND">
      <data key="d0">24675917</data>
    </edge>
    <edge source="MYS" target="AZE">
      <data key="d0">7540811</data>
    </edge>
    <edge source="MYS" target="BWA">
      <data key="d0">4806698</data>
    </edge>
    <edge source="MYS" target="CRI">
      <data key="d0">60699626</data>
    </edge>
    <edge source="MYS" target="BFA">
      <data key="d0">2211582</data>
    </edge>
    <edge source="MYS" target="BLR">
      <data key="d0">10070278</data>
    </edge>
    <edge source="MYS" target="MKD">
      <data key="d0">136036</data>
    </edge>
    <edge source="MYS" target="BDI">
      <data key="d0">324337</data>
    </edge>
    <edge source="MRT" target="DZA">
      <data key="d0">16661</data>
    </edge>
    <edge source="MRT" target="BEL">
      <data key="d0">37322067</data>
    </edge>
    <edge source="MRT" target="BRA">
      <data key="d0">92323</data>
    </edge>
    <edge source="MRT" target="CMR">
      <data key="d0">3130920</data>
    </edge>
    <edge source="MRT" target="CHN">
      <data key="d0">1155807408</data>
    </edge>
    <edge source="MRT" target="CRI">
      <data key="d0">140228</data>
    </edge>
    <edge source="MRT" target="BEN">
      <data key="d0">1777103</data>
    </edge>
    <edge source="MRT" target="FRA">
      <data key="d0">122745104</data>
    </edge>
    <edge source="MRT" target="DEU">
      <data key="d0">117483031</data>
    </edge>
    <edge source="MRT" target="GHA">
      <data key="d0">29400027</data>
    </edge>
    <edge source="MRT" target="GRC">
      <data key="d0">4329665</data>
    </edge>
    <edge source="MRT" target="HKG">
      <data key="d0">264251</data>
    </edge>
    <edge source="MRT" target="ITA">
      <data key="d0">182272079</data>
    </edge>
    <edge source="MRT" target="CIV">
      <data key="d0">17466548</data>
    </edge>
    <edge source="MRT" target="JPN">
      <data key="d0">234703703</data>
    </edge>
    <edge source="MRT" target="KAZ">
      <data key="d0">262296</data>
    </edge>
    <edge source="MRT" target="KOR">
      <data key="d0">8664894</data>
    </edge>
    <edge source="MRT" target="LBN">
      <data key="d0">908554</data>
    </edge>
    <edge source="MRT" target="LVA">
      <data key="d0">12889</data>
    </edge>
    <edge source="MRT" target="LTU">
      <data key="d0">2015162</data>
    </edge>
    <edge source="MRT" target="MEX">
      <data key="d0">146023</data>
    </edge>
    <edge source="MRT" target="MAR">
      <data key="d0">518487</data>
    </edge>
    <edge source="MRT" target="NAM">
      <data key="d0">123488</data>
    </edge>
    <edge source="MRT" target="NLD">
      <data key="d0">7509823</data>
    </edge>
[truncated: 441,306 more chars]
