# Supplementary material for: Core-periphery structure in sectoral international trade networks: A new approach to an old theory
Source: PLoS One. 2020 Apr 2;15(4):e0229547. doi: 10.1371/journal.pone.0229547 (PMC7117750; doi:10.1371/journal.pone.0229547)
Supplement: S8 File — (ZIP) [file pone.0229547.s008.zip › S8_File/Networks 2012/11-BEVERAGES.graphml]

<?xml version='1.0' encoding='utf-8'?>
<graphml xmlns="http://graphml.graphdrawing.org/xmlns" xmlns:xsi="http://www.w3.org/2001/XMLSchema-instance" xsi:schemaLocation="http://graphml.graphdrawing.org/xmlns http://graphml.graphdrawing.org/xmlns/1.0/graphml.xsd">
  <key attr.name="weight" attr.type="long" for="edge" id="d0" />
  <graph edgedefault="directed">
    <node id="ALB" />
    <node id="FRA" />
    <node id="DEU" />
    <node id="GRC" />
    <node id="ITA" />
    <node id="SRB" />
    <node id="SVN" />
    <node id="MKD" />
    <node id="GBR" />
    <node id="USA" />
    <node id="DZA" />
    <node id="AUS" />
    <node id="BEL" />
    <node id="CAN" />
    <node id="CHN" />
    <node id="GMB" />
    <node id="GHA" />
    <node id="MRT" />
    <node id="OMN" />
    <node id="NLD" />
    <node id="NER" />
    <node id="SAU" />
    <node id="ESP" />
    <node id="ARE" />
    <node id="TUN" />
    <node id="ARG" />
    <node id="AUT" />
    <node id="ARM" />
    <node id="BOL" />
    <node id="BRA" />
    <node id="BGR" />
    <node id="BLR" />
    <node id="KHM" />
    <node id="CMR" />
    <node id="LKA" />
    <node id="CHL" />
    <node id="COL" />
    <node id="CRI" />
    <node id="HRV" />
    <node id="CZE" />
    <node id="BEN" />
    <node id="DNK" />
    <node id="ECU" />
    <node id="SLV" />
    <node id="EST" />
    <node id="FIN" />
    <node id="GTM" />
    <node id="HND" />
    <node id="HKG" />
    <node id="HUN" />
    <node id="IDN" />
    <node id="IRL" />
    <node id="ISR" />
    <node id="JAM" />
    <node id="JPN" />
    <node id="KAZ" />
    <node id="KOR" />
    <node id="LVA" />
    <node id="LTU" />
    <node id="MDG" />
    <node id="MYS" />
    <node id="MUS" />
    <node id="MEX" />
    <node id="MOZ" />
    <node id="NZL" />
    <node id="NIC" />
    <node id="NOR" />
    <node id="PAN" />
    <node id="PRY" />
    <node id="PER" />
    <node id="PHL" />
    <node id="POL" />
    <node id="PRT" />
    <node id="ROU" />
    <node id="RUS" />
    <node id="SEN" />
    <node id="IND" />
    <node id="SGP" />
    <node id="SVK" />
    <node id="VNM" />
    <node id="ZAF" />
    <node id="SWE" />
    <node id="CHE" />
    <node id="THA" />
    <node id="TGO" />
    <node id="TUR" />
    <node id="UKR" />
    <node id="TZA" />
    <node id="URY" />
    <node id="GEO" />
    <node id="LBN" />
    <node id="PAK" />
    <node id="UGA" />
    <node id="AZE" />
    <node id="ETH" />
    <node id="CIV" />
    <node id="JOR" />
    <node id="KGZ" />
    <node id="MDA" />
    <node id="MAR" />
    <node id="NAM" />
    <node id="EGY" />
    <node id="BFA" />
    <node id="BWA" />
    <node id="BDI" />
    <node id="CAF" />
    <node id="ZWE" />
    <node id="PSE" />
    <node id="MWI" />
    <edge source="ALB" target="FRA">
      <data key="d0">1238874</data>
    </edge>
    <edge source="ALB" target="DEU">
      <data key="d0">18566</data>
    </edge>
    <edge source="ALB" target="GRC">
      <data key="d0">53726</data>
    </edge>
    <edge source="ALB" target="ITA">
      <data key="d0">32176</data>
    </edge>
    <edge source="ALB" target="SRB">
      <data key="d0">1336496</data>
    </edge>
    <edge source="ALB" target="SVN">
      <data key="d0">34924</data>
    </edge>
    <edge source="ALB" target="MKD">
      <data key="d0">359967</data>
    </edge>
    <edge source="ALB" target="GBR">
      <data key="d0">129079</data>
    </edge>
    <edge source="ALB" target="USA">
      <data key="d0">32590</data>
    </edge>
    <edge source="FRA" target="ALB">
      <data key="d0">938765</data>
    </edge>
    <edge source="FRA" target="DZA">
      <data key="d0">24988009</data>
    </edge>
    <edge source="FRA" target="AZE">
      <data key="d0">2419022</data>
    </edge>
    <edge source="FRA" target="ARG">
      <data key="d0">4619723</data>
    </edge>
    <edge source="FRA" target="AUS">
      <data key="d0">166128444</data>
    </edge>
    <edge source="FRA" target="AUT">
      <data key="d0">84091933</data>
    </edge>
    <edge source="FRA" target="ARM">
      <data key="d0">1630720</data>
    </edge>
    <edge source="FRA" target="BEL">
      <data key="d0">1316036728</data>
    </edge>
    <edge source="FRA" target="BOL">
      <data key="d0">972314</data>
    </edge>
    <edge source="FRA" target="BRA">
      <data key="d0">56581101</data>
    </edge>
    <edge source="FRA" target="BGR">
      <data key="d0">6279763</data>
    </edge>
    <edge source="FRA" target="BDI">
      <data key="d0">291348</data>
    </edge>
    <edge source="FRA" target="BLR">
      <data key="d0">7193139</data>
    </edge>
    <edge source="FRA" target="KHM">
      <data key="d0">12184387</data>
    </edge>
    <edge source="FRA" target="CMR">
      <data key="d0">18133277</data>
    </edge>
    <edge source="FRA" target="CAN">
      <data key="d0">586535854</data>
    </edge>
    <edge source="FRA" target="CAF">
      <data key="d0">925572</data>
    </edge>
    <edge source="FRA" target="LKA">
      <data key="d0">1966226</data>
    </edge>
    <edge source="FRA" target="CHL">
      <data key="d0">4276792</data>
    </edge>
    <edge source="FRA" target="CHN">
      <data key="d0">1322682478</data>
    </edge>
    <edge source="FRA" target="COL">
      <data key="d0">6509467</data>
    </edge>
    <edge source="FRA" target="CRI">
      <data key="d0">1176555</data>
    </edge>
    <edge source="FRA" target="HRV">
      <data key="d0">3257199</data>
    </edge>
    <edge source="FRA" target="CZE">
      <data key="d0">54777007</data>
    </edge>
    <edge source="FRA" target="BEN">
      <data key="d0">8801112</data>
    </edge>
    <edge source="FRA" target="DNK">
      <data key="d0">156867036</data>
    </edge>
    <edge source="FRA" target="ECU">
      <data key="d0">773445</data>
    </edge>
    <edge source="FRA" target="SLV">
      <data key="d0">564416</data>
    </edge>
    <edge source="FRA" target="ETH">
      <data key="d0">2219149</data>
    </edge>
    <edge source="FRA" target="EST">
      <data key="d0">43546061</data>
    </edge>
    <edge source="FRA" target="FIN">
      <data key="d0">82088690</data>
    </edge>
    <edge source="FRA" target="GEO">
      <data key="d0">14475889</data>
    </edge>
    <edge source="FRA" target="DEU">
      <data key="d0">1415675618</data>
    </edge>
    <edge source="FRA" target="GHA">
      <data key="d0">10724411</data>
    </edge>
    <edge source="FRA" target="GRC">
      <data key="d0">25765123</data>
    </edge>
    <edge source="FRA" target="GTM">
      <data key="d0">1185285</data>
    </edge>
    <edge source="FRA" target="HND">
      <data key="d0">430115</data>
    </edge>
    <edge source="FRA" target="HKG">
      <data key="d0">551317795</data>
    </edge>
    <edge source="FRA" target="HUN">
      <data key="d0">6881602</data>
    </edge>
    <edge source="FRA" target="IDN">
      <data key="d0">6120489</data>
    </edge>
    <edge source="FRA" target="IRL">
      <data key="d0">114426888</data>
    </edge>
    <edge source="FRA" target="ISR">
      <data key="d0">35677557</data>
    </edge>
    <edge source="FRA" target="ITA">
      <data key="d0">280615842</data>
    </edge>
    <edge source="FRA" target="CIV">
      <data key="d0">16006379</data>
    </edge>
    <edge source="FRA" target="JAM">
      <data key="d0">3558167</data>
    </edge>
    <edge source="FRA" target="JPN">
      <data key="d0">822091432</data>
    </edge>
    <edge source="FRA" target="KAZ">
      <data key="d0">12211435</data>
    </edge>
    <edge source="FRA" target="JOR">
      <data key="d0">4939983</data>
    </edge>
    <edge source="FRA" target="KOR">
      <data key="d0">85588348</data>
    </edge>
    <edge source="FRA" target="KGZ">
      <data key="d0">1484786</data>
    </edge>
    <edge source="FRA" target="LBN">
      <data key="d0">34063846</data>
    </edge>
    <edge source="FRA" target="LVA">
      <data key="d0">92139148</data>
    </edge>
    <edge source="FRA" target="LTU">
      <data key="d0">80978724</data>
    </edge>
    <edge source="FRA" target="MDG">
      <data key="d0">2979501</data>
    </edge>
    <edge source="FRA" target="MWI">
      <data key="d0">11482</data>
    </edge>
    <edge source="FRA" target="MYS">
      <data key="d0">74254618</data>
    </edge>
    <edge source="FRA" target="MRT">
      <data key="d0">578975</data>
    </edge>
    <edge source="FRA" target="MUS">
      <data key="d0">9468130</data>
    </edge>
    <edge source="FRA" target="MEX">
      <data key="d0">60864460</data>
    </edge>
    <edge source="FRA" target="MDA">
      <data key="d0">961812</data>
    </edge>
    <edge source="FRA" target="MAR">
      <data key="d0">28182967</data>
    </edge>
    <edge source="FRA" target="MOZ">
      <data key="d0">935472</data>
    </edge>
    <edge source="FRA" target="OMN">
      <data key="d0">4581817</data>
    </edge>
    <edge source="FRA" target="NAM">
      <data key="d0">35961</data>
    </edge>
    <edge source="FRA" target="NLD">
      <data key="d0">592170450</data>
    </edge>
    <edge source="FRA" target="NZL">
      <data key="d0">19327252</data>
    </edge>
    <edge source="FRA" target="NIC">
      <data key="d0">132978</data>
    </edge>
    <edge source="FRA" target="NER">
      <data key="d0">1345174</data>
    </edge>
    <edge source="FRA" target="NOR">
      <data key="d0">71818667</data>
    </edge>
    <edge source="FRA" target="PAK">
      <data key="d0">221742</data>
    </edge>
    <edge source="FRA" target="PAN">
      <data key="d0">28776789</data>
    </edge>
    <edge source="FRA" target="PRY">
      <data key="d0">5660030</data>
    </edge>
    <edge source="FRA" target="PER">
      <data key="d0">2615612</data>
    </edge>
    <edge source="FRA" target="PHL">
      <data key="d0">6361213</data>
    </edge>
    <edge source="FRA" target="POL">
      <data key="d0">48204985</data>
    </edge>
    <edge source="FRA" target="PRT">
      <data key="d0">37574009</data>
    </edge>
    <edge source="FRA" target="ROU">
      <data key="d0">14737111</data>
    </edge>
    <edge source="FRA" target="RUS">
      <data key="d0">204556158</data>
    </edge>
    <edge source="FRA" target="SAU">
      <data key="d0">75984838</data>
    </edge>
    <edge source="FRA" target="SEN">
      <data key="d0">8595396</data>
    </edge>
    <edge source="FRA" target="SRB">
      <data key="d0">6237833</data>
    </edge>
    <edge source="FRA" target="IND">
      <data key="d0">11363554</data>
    </edge>
    <edge source="FRA" target="SGP">
      <data key="d0">1064500230</data>
    </edge>
    <edge source="FRA" target="SVK">
      <data key="d0">7991494</data>
    </edge>
    <edge source="FRA" target="VNM">
      <data key="d0">26690428</data>
    </edge>
    <edge source="FRA" target="SVN">
      <data key="d0">4639239</data>
    </edge>
    <edge source="FRA" target="ZAF">
      <data key="d0">36029706</data>
    </edge>
    <edge source="FRA" target="ZWE">
      <data key="d0">106449</data>
    </edge>
    <edge source="FRA" target="ESP">
      <data key="d0">348128874</data>
    </edge>
    <edge source="FRA" target="SWE">
      <data key="d0">165916298</data>
    </edge>
    <edge source="FRA" target="CHE">
      <data key="d0">615402493</data>
    </edge>
    <edge source="FRA" target="THA">
      <data key="d0">32035358</data>
    </edge>
    <edge source="FRA" target="TGO">
      <data key="d0">17064160</data>
    </edge>
    <edge source="FRA" target="ARE">
      <data key="d0">145925289</data>
    </edge>
    <edge source="FRA" target="TUN">
      <data key="d0">2983595</data>
    </edge>
    <edge source="FRA" target="TUR">
      <data key="d0">30365034</data>
    </edge>
    <edge source="FRA" target="UGA">
      <data key="d0">316880</data>
    </edge>
    <edge source="FRA" target="UKR">
      <data key="d0">28111577</data>
    </edge>
    <edge source="FRA" target="MKD">
      <data key="d0">277836</data>
    </edge>
    <edge source="FRA" target="EGY">
      <data key="d0">9409775</data>
    </edge>
    <edge source="FRA" target="GBR">
      <data key="d0">2230848376</data>
    </edge>
    <edge source="FRA" target="TZA">
      <data key="d0">1317390</data>
    </edge>
    <edge source="FRA" target="USA">
      <data key="d0">2663077621</data>
    </edge>
    <edge source="FRA" target="BFA">
      <data key="d0">5230275</data>
    </edge>
    <edge source="FRA" target="URY">
      <data key="d0">6325304</data>
    </edge>
    <edge source="DEU" target="ALB">
      <data key="d0">2968428</data>
    </edge>
    <edge source="DEU" target="DZA">
      <data key="d0">3063202</data>
    </edge>
    <edge source="DEU" target="AZE">
      <data key="d0">12814951</data>
    </edge>
    <edge source="DEU" target="ARG">
      <data key="d0">3300792</data>
    </edge>
    <edge source="DEU" target="AUS">
      <data key="d0">40061009</data>
    </edge>
    <edge source="DEU" target="AUT">
      <data key="d0">247656812</data>
    </edge>
    <edge source="DEU" target="ARM">
      <data key="d0">302509</data>
    </edge>
    <edge source="DEU" target="BEL">
      <data key="d0">298936801</data>
    </edge>
    <edge source="DEU" target="BOL">
      <data key="d0">218968</data>
    </edge>
    <edge source="DEU" target="BRA">
      <data key="d0">12496905</data>
    </edge>
    <edge source="DEU" target="BGR">
      <data key="d0">10749817</data>
    </edge>
    <edge source="DEU" target="BDI">
      <data key="d0">30846</data>
    </edge>
    <edge source="DEU" target="BLR">
      <data key="d0">8928276</data>
    </edge>
    <edge source="DEU" target="KHM">
      <data key="d0">66528</data>
    </edge>
    <edge source="DEU" target="CMR">
      <data key="d0">378995</data>
    </edge>
    <edge source="DEU" target="CAN">
      <data key="d0">82667986</data>
    </edge>
    <edge source="DEU" target="LKA">
      <data key="d0">287548</data>
    </edge>
    <edge source="DEU" target="CHL">
      <data key="d0">5167283</data>
    </edge>
    <edge source="DEU" target="CHN">
      <data key="d0">113667451</data>
    </edge>
    <edge source="DEU" target="COL">
      <data key="d0">1636445</data>
    </edge>
    <edge source="DEU" target="CRI">
      <data key="d0">1042088</data>
    </edge>
    <edge source="DEU" target="HRV">
      <data key="d0">17064068</data>
    </edge>
    <edge source="DEU" target="CZE">
      <data key="d0">88845746</data>
    </edge>
    <edge source="DEU" target="BEN">
      <data key="d0">772504</data>
    </edge>
    <edge source="DEU" target="DNK">
      <data key="d0">119442821</data>
    </edge>
    <edge source="DEU" target="ECU">
      <data key="d0">671913</data>
    </edge>
    <edge source="DEU" target="SLV">
      <data key="d0">299533</data>
    </edge>
    <edge source="DEU" target="ETH">
      <data key="d0">194582</data>
    </edge>
    <edge source="DEU" target="EST">
      <data key="d0">17703151</data>
    </edge>
    <edge source="DEU" target="FIN">
      <data key="d0">79355846</data>
    </edge>
    <edge source="DEU" target="FRA">
      <data key="d0">406708737</data>
    </edge>
    <edge source="DEU" target="GEO">
      <data key="d0">5927966</data>
    </edge>
    <edge source="DEU" target="GMB">
      <data key="d0">685976</data>
    </edge>
    <edge source="DEU" target="PSE">
      <data key="d0">10282</data>
    </edge>
    <edge source="DEU" target="GHA">
      <data key="d0">5162069</data>
    </edge>
    <edge source="DEU" target="GRC">
      <data key="d0">48176196</data>
    </edge>
    <edge source="DEU" target="GTM">
      <data key="d0">512388</data>
    </edge>
    <edge source="DEU" target="HND">
      <data key="d0">352723</data>
    </edge>
    <edge source="DEU" target="HKG">
      <data key="d0">31265761</data>
    </edge>
    <edge source="DEU" target="HUN">
      <data key="d0">44732866</data>
    </edge>
    <edge source="DEU" target="IDN">
      <data key="d0">413189</data>
    </edge>
    <edge source="DEU" target="IRL">
      <data key="d0">58248838</data>
    </edge>
    <edge source="DEU" target="ISR">
      <data key="d0">24226006</data>
    </edge>
    <edge source="DEU" target="ITA">
      <data key="d0">407912137</data>
    </edge>
    <edge source="DEU" target="CIV">
      <data key="d0">7912882</data>
    </edge>
    <edge source="DEU" target="JAM">
      <data key="d0">37242</data>
    </edge>
    <edge source="DEU" target="JPN">
      <data key="d0">55196507</data>
    </edge>
    <edge source="DEU" target="KAZ">
      <data key="d0">11960025</data>
    </edge>
    <edge source="DEU" target="JOR">
      <data key="d0">1701974</data>
    </edge>
    <edge source="DEU" target="KOR">
      <data key="d0">24536503</data>
    </edge>
    <edge source="DEU" target="KGZ">
      <data key="d0">666693</data>
    </edge>
    <edge source="DEU" target="LBN">
      <data key="d0">24473001</data>
    </edge>
    <edge source="DEU" target="LVA">
      <data key="d0">23940295</data>
    </edge>
    <edge source="DEU" target="LTU">
      <data key="d0">43269897</data>
    </edge>
    <edge source="DEU" target="MDG">
      <data key="d0">89488</data>
    </edge>
    <edge source="DEU" target="MYS">
      <data key="d0">2860882</data>
    </edge>
    <edge source="DEU" target="MRT">
      <data key="d0">40328</data>
    </edge>
    <edge source="DEU" target="MUS">
      <data key="d0">1687010</data>
    </edge>
    <edge source="DEU" target="MEX">
      <data key="d0">10146543</data>
    </edge>
    <edge source="DEU" target="MDA">
      <data key="d0">16340475</data>
    </edge>
    <edge source="DEU" target="MAR">
      <data key="d0">966143</data>
    </edge>
    <edge source="DEU" target="MOZ">
      <data key="d0">39546</data>
    </edge>
    <edge source="DEU" target="OMN">
      <data key="d0">3518509</data>
    </edge>
    <edge source="DEU" target="NAM">
      <data key="d0">1413463</data>
    </edge>
    <edge source="DEU" target="NLD">
      <data key="d0">827020700</data>
    </edge>
    <edge source="DEU" target="NZL">
      <data key="d0">6172058</data>
    </edge>
    <edge source="DEU" target="NIC">
      <data key="d0">124066</data>
    </edge>
    <edge source="DEU" target="NER">
      <data key="d0">205929</data>
    </edge>
    <edge source="DEU" target="NOR">
      <data key="d0">162790398</data>
    </edge>
    <edge source="DEU" target="PAK">
      <data key="d0">241122</data>
    </edge>
    <edge source="DEU" target="PAN">
      <data key="d0">557403</data>
    </edge>
    <edge source="DEU" target="PRY">
      <data key="d0">946549</data>
    </edge>
    <edge source="DEU" target="PER">
      <data key="d0">764265</data>
    </edge>
    <edge source="DEU" target="PHL">
      <data key="d0">1706151</data>
    </edge>
    <edge source="DEU" target="POL">
      <data key="d0">128789572</data>
    </edge>
    <edge source="DEU" target="PRT">
      <data key="d0">23727944</data>
    </edge>
    <edge source="DEU" target="ROU">
      <data key="d0">26565114</data>
    </edge>
    <edge source="DEU" target="RUS">
      <data key="d0">201531507</data>
    </edge>
    <edge source="DEU" target="SAU">
      <data key="d0">1572295</data>
    </edge>
    <edge source="DEU" target="SEN">
      <data key="d0">799600</data>
    </edge>
    <edge source="DEU" target="SRB">
      <data key="d0">3249328</data>
    </edge>
    <edge source="DEU" target="IND">
      <data key="d0">1241692</data>
    </edge>
    <edge source="DEU" target="SGP">
      <data key="d0">28321988</data>
    </edge>
    <edge source="DEU" target="SVK">
      <data key="d0">15446756</data>
    </edge>
    <edge source="DEU" target="VNM">
      <data key="d0">3175433</data>
    </edge>
    <edge source="DEU" target="SVN">
      <data key="d0">20200140</data>
    </edge>
    <edge source="DEU" target="ZAF">
      <data key="d0">24036919</data>
    </edge>
    <edge source="DEU" target="ZWE">
      <data key="d0">169724</data>
    </edge>
    <edge source="DEU" target="ESP">
      <data key="d0">182087749</data>
    </edge>
    <edge source="DEU" target="SWE">
      <data key="d0">184359723</data>
    </edge>
    <edge source="DEU" target="CHE">
      <data key="d0">231283137</data>
    </edge>
    <edge source="DEU" target="THA">
      <data key="d0">5194539</data>
    </edge>
    <edge source="DEU" target="TGO">
      <data key="d0">1473189</data>
    </edge>
    <edge source="DEU" target="ARE">
      <data key="d0">23143707</data>
    </edge>
    <edge source="DEU" target="TUN">
      <data key="d0">1448753</data>
    </edge>
    <edge source="DEU" target="TUR">
      <data key="d0">57745291</data>
    </edge>
    <edge source="DEU" target="UGA">
      <data key="d0">1015149</data>
    </edge>
    <edge source="DEU" target="UKR">
      <data key="d0">38060231</data>
    </edge>
    <edge source="DEU" target="MKD">
      <data key="d0">1005292</data>
    </edge>
    <edge source="DEU" target="EGY">
      <data key="d0">2490550</data>
    </edge>
    <edge source="DEU" target="GBR">
      <data key="d0">576377397</data>
    </edge>
    <edge source="DEU" target="TZA">
      <data key="d0">263750</data>
    </edge>
    <edge source="DEU" target="USA">
      <data key="d0">555881116</data>
    </edge>
    <edge source="DEU" target="BFA">
      <data key="d0">2447055</data>
    </edge>
    <edge source="DEU" target="URY">
      <data key="d0">1294920</data>
    </edge>
    <edge source="GRC" target="ALB">
      <data key="d0">15953316</data>
    </edge>
    <edge source="GRC" target="AUS">
      <data key="d0">2353502</data>
    </edge>
    <edge source="GRC" target="AUT">
      <data key="d0">2840865</data>
    </edge>
    <edge source="GRC" target="BEL">
      <data key="d0">3768323</data>
    </edge>
    <edge source="GRC" target="BRA">
      <data key="d0">290437</data>
    </edge>
    <edge source="GRC" target="BGR">
      <data key="d0">10077174</data>
    </edge>
    <edge source="GRC" target="BLR">
      <data key="d0">30661</data>
    </edge>
    <edge source="GRC" target="CAN">
      <data key="d0">5694074</data>
    </edge>
    <edge source="GRC" target="CHN">
      <data key="d0">2310563</data>
    </edge>
    <edge source="GRC" target="CRI">
      <data key="d0">12245</data>
    </edge>
    <edge source="GRC" target="HRV">
      <data key="d0">218087</data>
    </edge>
    <edge source="GRC" target="CZE">
      <data key="d0">2445799</data>
    </edge>
    <edge source="GRC" target="DNK">
      <data key="d0">619559</data>
    </edge>
    <edge source="GRC" target="EST">
      <data key="d0">358349</data>
    </edge>
    <edge source="GRC" target="FIN">
      <data key="d0">397029</data>
    </edge>
    <edge source="GRC" target="FRA">
      <data key="d0">12070856</data>
    </edge>
    <edge source="GRC" target="GEO">
      <data key="d0">30283</data>
    </edge>
    <edge source="GRC" target="DEU">
      <data key="d0">69366097</data>
    </edge>
    <edge source="GRC" target="HKG">
      <data key="d0">411145</data>
    </edge>
    <edge source="GRC" target="HUN">
      <data key="d0">1056757</data>
    </edge>
    <edge source="GRC" target="IRL">
      <data key="d0">426892</data>
    </edge>
    <edge source="GRC" target="ISR">
      <data key="d0">5982788</data>
    </edge>
    <edge source="GRC" target="ITA">
      <data key="d0">7062215</data>
    </edge>
    <edge source="GRC" target="JPN">
      <data key="d0">256794</data>
    </edge>
    <edge source="GRC" target="KOR">
      <data key="d0">10366</data>
    </edge>
    <edge source="GRC" target="LVA">
      <data key="d0">1643740</data>
    </edge>
    <edge source="GRC" target="LTU">
      <data key="d0">584972</data>
    </edge>
    <edge source="GRC" target="MYS">
      <data key="d0">10873</data>
    </edge>
    <edge source="GRC" target="MEX">
      <data key="d0">107945</data>
    </edge>
    <edge source="GRC" target="NLD">
      <data key="d0">6263459</data>
    </edge>
    <edge source="GRC" target="NZL">
      <data key="d0">15030</data>
    </edge>
    <edge source="GRC" target="NOR">
      <data key="d0">143350</data>
    </edge>
    <edge source="GRC" target="PAN">
      <data key="d0">98403</data>
    </edge>
    <edge source="GRC" target="POL">
      <data key="d0">2760493</data>
    </edge>
    <edge source="GRC" target="ROU">
      <data key="d0">10021869</data>
    </edge>
    <edge source="GRC" target="RUS">
      <data key="d0">909924</data>
    </edge>
    <edge source="GRC" target="SAU">
      <data key="d0">71503</data>
    </edge>
    <edge source="GRC" target="SRB">
      <data key="d0">5263333</data>
    </edge>
    <edge source="GRC" target="SGP">
      <data key="d0">71772</data>
    </edge>
    <edge source="GRC" target="SVK">
      <data key="d0">214279</data>
    </edge>
    <edge source="GRC" target="SVN">
      <data key="d0">16271</data>
    </edge>
    <edge source="GRC" target="ZAF">
      <data key="d0">71622</data>
    </edge>
    <edge source="GRC" target="ESP">
      <data key="d0">12379025</data>
    </edge>
    <edge source="GRC" target="SWE">
      <data key="d0">798253</data>
    </edge>
    <edge source="GRC" target="CHE">
      <data key="d0">1403197</data>
    </edge>
    <edge source="GRC" target="THA">
      <data key="d0">24841</data>
    </edge>
    <edge source="GRC" target="ARE">
      <data key="d0">22801</data>
    </edge>
    <edge source="GRC" target="TUR">
      <data key="d0">542658</data>
    </edge>
    <edge source="GRC" target="UKR">
      <data key="d0">242420</data>
    </edge>
    <edge source="GRC" target="MKD">
      <data key="d0">3761210</data>
    </edge>
    <edge source="GRC" target="EGY">
      <data key="d0">173400</data>
    </edge>
    <edge source="GRC" target="GBR">
      <data key="d0">4510586</data>
    </edge>
    <edge source="GRC" target="USA">
      <data key="d0">13821019</data>
    </edge>
    <edge source="ITA" target="ALB">
      <data key="d0">22539846</data>
    </edge>
    <edge source="ITA" target="DZA">
      <data key="d0">455437</data>
    </edge>
    <edge source="ITA" target="AZE">
      <data key="d0">1207155</data>
    </edge>
    <edge source="ITA" target="ARG">
      <data key="d0">2394313</data>
    </edge>
    <edge source="ITA" target="AUS">
      <data key="d0">81374033</data>
    </edge>
    <edge source="ITA" target="AUT">
      <data key="d0">174446871</data>
    </edge>
    <edge source="ITA" target="ARM">
      <data key="d0">599436</data>
    </edge>
    <edge source="ITA" target="BEL">
      <data key="d0">150059029</data>
    </edge>
    <edge source="ITA" target="BOL">
      <data key="d0">346908</data>
    </edge>
    <edge source="ITA" target="BRA">
      <data key="d0">42165124</data>
    </edge>
    <edge source="ITA" target="BGR">
      <data key="d0">11808293</data>
    </edge>
    <edge source="ITA" target="BLR">
      <data key="d0">1812702</data>
    </edge>
    <edge source="ITA" target="KHM">
      <data key="d0">430614</data>
    </edge>
    <edge source="ITA" target="CMR">
      <data key="d0">1036446</data>
    </edge>
    <edge source="ITA" target="CAN">
      <data key="d0">433270344</data>
    </edge>
    <edge source="ITA" target="LKA">
      <data key="d0">319919</data>
    </edge>
    <edge source="ITA" target="CHL">
      <data key="d0">8507009</data>
    </edge>
    <edge source="ITA" target="CHN">
      <data key="d0">105386129</data>
    </edge>
    <edge source="ITA" target="COL">
      <data key="d0">1830465</data>
    </edge>
    <edge source="ITA" target="CRI">
      <data key="d0">2413813</data>
    </edge>
    <edge source="ITA" target="HRV">
      <data key="d0">4512879</data>
    </edge>
    <edge source="ITA" target="CZE">
      <data key="d0">58595916</data>
    </edge>
    <edge source="ITA" target="BEN">
      <data key="d0">448565</data>
    </edge>
    <edge source="ITA" target="DNK">
      <data key="d0">185608364</data>
    </edge>
    <edge source="ITA" target="ECU">
      <data key="d0">328834</data>
    </edge>
    <edge source="ITA" target="SLV">
      <data key="d0">499450</data>
    </edge>
    <edge source="ITA" target="ETH">
      <data key="d0">333099</data>
    </edge>
    <edge source="ITA" target="EST">
      <data key="d0">11531150</data>
    </edge>
    <edge source="ITA" target="FIN">
      <data key="d0">33244031</data>
    </edge>
    <edge source="ITA" target="FRA">
      <data key="d0">374937452</data>
    </edge>
    <edge source="ITA" target="GEO">
      <data key="d0">1020598</data>
    </edge>
    <edge source="ITA" target="DEU">
      <data key="d0">1553592741</data>
    </edge>
    <edge source="ITA" target="GHA">
      <data key="d0">4425649</data>
    </edge>
    <edge source="ITA" target="GRC">
      <data key="d0">42779346</data>
    </edge>
    <edge source="ITA" target="GTM">
      <data key="d0">954973</data>
    </edge>
    <edge source="ITA" target="HND">
      <data key="d0">398934</data>
    </edge>
    <edge source="ITA" target="HKG">
      <data key="d0">37514275</data>
    </edge>
    <edge source="ITA" target="HUN">
      <data key="d0">55700320</data>
    </edge>
    <edge source="ITA" target="IDN">
      <data key="d0">1670411</data>
    </edge>
    <edge source="ITA" target="IRL">
      <data key="d0">41264734</data>
    </edge>
    <edge source="ITA" target="ISR">
      <data key="d0">19038256</data>
    </edge>
    <edge source="ITA" target="CIV">
      <data key="d0">416688</data>
    </edge>
    <edge source="ITA" target="JAM">
      <data key="d0">458652</data>
    </edge>
    <edge source="ITA" target="JPN">
      <data key="d0">224053069</data>
    </edge>
    <edge source="ITA" target="KAZ">
      <data key="d0">4410276</data>
    </edge>
    <edge source="ITA" target="JOR">
      <data key="d0">602143</data>
    </edge>
    <edge source="ITA" target="KOR">
      <data key="d0">27877443</data>
    </edge>
    <edge source="ITA" target="KGZ">
      <data key="d0">237144</data>
    </edge>
    <edge source="ITA" target="LBN">
      <data key="d0">2022559</data>
    </edge>
    <edge source="ITA" target="LVA">
      <data key="d0">28942626</data>
    </edge>
    <edge source="ITA" target="LTU">
      <data key="d0">25472725</data>
    </edge>
    <edge source="ITA" target="MYS">
      <data key="d0">5284533</data>
    </edge>
    <edge source="ITA" target="MRT">
      <data key="d0">75042</data>
    </edge>
    <edge source="ITA" target="MUS">
      <data key="d0">399054</data>
    </edge>
    <edge source="ITA" target="MEX">
      <data key="d0">26991398</data>
    </edge>
    <edge source="ITA" target="MDA">
      <data key="d0">383251</data>
    </edge>
    <edge source="ITA" target="MAR">
      <data key="d0">890867</data>
    </edge>
    <edge source="ITA" target="MOZ">
      <data key="d0">280271</data>
    </edge>
    <edge source="ITA" target="OMN">
      <data key="d0">159350</data>
    </edge>
    <edge source="ITA" target="NLD">
      <data key="d0">183041795</data>
    </edge>
    <edge source="ITA" target="NZL">
      <data key="d0">4761145</data>
    </edge>
    <edge source="ITA" target="NIC">
      <data key="d0">200326</data>
    </edge>
    <edge source="ITA" target="NER">
      <data key="d0">51525</data>
    </edge>
    <edge source="ITA" target="NOR">
      <data key="d0">104898215</data>
    </edge>
    <edge source="ITA" target="PAK">
      <data key="d0">44425</data>
    </edge>
    <edge source="ITA" target="PAN">
      <data key="d0">3166631</data>
    </edge>
    <edge source="ITA" target="PRY">
      <data key="d0">2564184</data>
    </edge>
    <edge source="ITA" target="PER">
      <data key="d0">3322618</data>
    </edge>
    <edge source="ITA" target="PHL">
      <data key="d0">2513624</data>
    </edge>
    <edge source="ITA" target="POL">
      <data key="d0">51602119</data>
    </edge>
    <edge source="ITA" target="PRT">
      <data key="d0">36253354</data>
    </edge>
    <edge source="ITA" target="ROU">
      <data key="d0">17294701</data>
    </edge>
    <edge source="ITA" target="RUS">
      <data key="d0">191491093</data>
    </edge>
    <edge source="ITA" target="SAU">
      <data key="d0">2178621</data>
    </edge>
    <edge source="ITA" target="SEN">
      <data key="d0">234861</data>
    </edge>
    <edge source="ITA" target="SRB">
      <data key="d0">8498864</data>
    </edge>
    <edge source="ITA" target="IND">
      <data key="d0">2972094</data>
    </edge>
    <edge source="ITA" target="SGP">
      <data key="d0">24026308</data>
    </edge>
    <edge source="ITA" target="SVK">
      <data key="d0">19954095</data>
    </edge>
    <edge source="ITA" target="VNM">
      <data key="d0">2723435</data>
    </edge>
    <edge source="ITA" target="SVN">
      <data key="d0">22198824</data>
    </edge>
    <edge source="ITA" target="ZAF">
      <data key="d0">22660239</data>
    </edge>
    <edge source="ITA" target="ZWE">
      <data key="d0">13857</data>
    </edge>
    <edge source="ITA" target="ESP">
      <data key="d0">122992990</data>
    </edge>
    <edge source="ITA" target="SWE">
      <data key="d0">165094564</data>
    </edge>
    <edge source="ITA" target="CHE">
      <data key="d0">504163032</data>
    </edge>
    <edge source="ITA" target="THA">
      <data key="d0">12501466</data>
    </edge>
    <edge source="ITA" target="TGO">
      <data key="d0">424434</data>
    </edge>
    <edge source="ITA" target="ARE">
      <data key="d0">22452504</data>
    </edge>
    <edge source="ITA" target="TUN">
      <data key="d0">1328640</data>
    </edge>
    <edge source="ITA" target="TUR">
      <data key="d0">8633694</data>
    </edge>
    <edge source="ITA" target="UGA">
      <data key="d0">442539</data>
    </edge>
    <edge source="ITA" target="UKR">
      <data key="d0">24544824</data>
    </edge>
    <edge source="ITA" target="MKD">
      <data key="d0">353273</data>
    </edge>
    <edge source="ITA" target="EGY">
      <data key="d0">1101938</data>
    </edge>
    <edge source="ITA" target="GBR">
      <data key="d0">882498200</data>
    </edge>
    <edge source="ITA" target="TZA">
      <data key="d0">270162</data>
    </edge>
    <edge source="ITA" target="USA">
      <data key="d0">1598976272</data>
    </edge>
    <edge source="ITA" target="BFA">
      <data key="d0">199256</data>
    </edge>
    <edge source="ITA" target="URY">
      <data key="d0">1736805</data>
    </edge>
    <edge source="SRB" target="ALB">
      <data key="d0">5107267</data>
    </edge>
    <edge source="SRB" target="AUS">
      <data key="d0">605225</data>
    </edge>
    <edge source="SRB" target="AUT">
      <data key="d0">2889751</data>
    </edge>
    <edge source="SRB" target="BEL">
      <data key="d0">34602</data>
    </edge>
    <edge source="SRB" target="BGR">
      <data key="d0">7476485</data>
    </edge>
    <edge source="SRB" target="CAN">
      <data key="d0">528110</data>
    </edge>
    <edge source="SRB" target="CHN">
      <data key="d0">385270</data>
    </edge>
    <edge source="SRB" target="HRV">
      <data key="d0">7290373</data>
    </edge>
    <edge source="SRB" target="CZE">
      <data key="d0">8517498</data>
    </edge>
    <edge source="SRB" target="DNK">
      <data key="d0">208756</data>
    </edge>
    <edge source="SRB" target="FRA">
      <data key="d0">583500</data>
    </edge>
    <edge source="SRB" target="DEU">
      <data key="d0">686413</data>
    </edge>
    <edge source="SRB" target="GRC">
      <data key="d0">2587238</data>
    </edge>
    <edge source="SRB" target="HKG">
      <data key="d0">40600</data>
    </edge>
    <edge source="SRB" target="HUN">
      <data key="d0">6038597</data>
    </edge>
    <edge source="SRB" target="ISR">
      <data key="d0">137484</data>
    </edge>
    <edge source="SRB" target="ITA">
      <data key="d0">126600</data>
    </edge>
    <edge source="SRB" target="JOR">
      <data key="d0">21329</data>
    </edge>
    <edge source="SRB" target="LTU">
      <data key="d0">42428</data>
    </edge>
    <edge source="SRB" target="NLD">
      <data key="d0">3088255</data>
    </edge>
    <edge source="SRB" target="ROU">
      <data key="d0">2094160</data>
    </edge>
    <edge source="SRB" target="RUS">
      <data key="d0">5056912</data>
    </edge>
    <edge source="SRB" target="SVK">
      <data key="d0">91713</data>
    </edge>
    <edge source="SRB" target="SVN">
      <data key="d0">1288781</data>
    </edge>
    <edge source="SRB" target="SWE">
      <data key="d0">96757</data>
    </edge>
    <edge source="SRB" target="CHE">
      <data key="d0">845475</data>
    </edge>
    <edge source="SRB" target="UKR">
      <data key="d0">200119</data>
    </edge>
    <edge source="SRB" target="MKD">
      <data key="d0">16005513</data>
    </edge>
    <edge source="SRB" target="GBR">
      <data key="d0">360039</data>
    </edge>
    <edge source="SRB" target="USA">
      <data key="d0">853311</data>
    </edge>
    <edge source="SVN" target="ALB">
      <data key="d0">1673834</data>
    </edge>
    <edge source="SVN" target="AZE">
      <data key="d0">154298</data>
    </edge>
    <edge source="SVN" target="AUS">
      <data key="d0">285864</data>
    </edge>
    <edge source="SVN" target="AUT">
      <data key="d0">3309177</data>
    </edge>
    <edge source="SVN" target="BEL">
      <data key="d0">96315</data>
    </edge>
    <edge source="SVN" target="BRA">
      <data key="d0">14384</data>
    </edge>
    <edge source="SVN" target="BGR">
      <data key="d0">150384</data>
    </edge>
    <edge source="SVN" target="CAN">
      <data key="d0">559574</data>
    </edge>
    <edge source="SVN" target="CHN">
      <data key="d0">1104292</data>
    </edge>
    <edge source="SVN" target="HRV">
      <data key="d0">21582574</data>
    </edge>
    <edge source="SVN" target="CZE">
      <data key="d0">575508</data>
    </edge>
    <edge source="SVN" target="DNK">
      <data key="d0">146897</data>
    </edge>
    <edge source="SVN" target="FIN">
      <data key="d0">11575</data>
    </edge>
    <edge source="SVN" target="FRA">
      <data key="d0">993876</data>
    </edge>
    <edge source="SVN" target="DEU">
      <data key="d0">1726751</data>
    </edge>
    <edge source="SVN" target="HKG">
      <data key="d0">85538</data>
    </edge>
    <edge source="SVN" target="HUN">
      <data key="d0">1533589</data>
    </edge>
    <edge source="SVN" target="IRL">
      <data key="d0">15300</data>
    </edge>
    <edge source="SVN" target="ISR">
      <data key="d0">43228</data>
    </edge>
    <edge source="SVN" target="ITA">
      <data key="d0">26290239</data>
    </edge>
    <edge source="SVN" target="JPN">
      <data key="d0">169077</data>
    </edge>
    <edge source="SVN" target="KAZ">
      <data key="d0">10097</data>
    </edge>
    <edge source="SVN" target="JOR">
      <data key="d0">23417</data>
    </edge>
    <edge source="SVN" target="LTU">
      <data key="d0">93493</data>
    </edge>
    <edge source="SVN" target="MYS">
      <data key="d0">13203</data>
    </edge>
    <edge source="SVN" target="MEX">
      <data key="d0">33960</data>
    </edge>
    <edge source="SVN" target="NLD">
      <data key="d0">844941</data>
    </edge>
    <edge source="SVN" target="NOR">
      <data key="d0">54720</data>
    </edge>
    <edge source="SVN" target="PAK">
      <data key="d0">11805</data>
    </edge>
    <edge source="SVN" target="POL">
      <data key="d0">376501</data>
    </edge>
    <edge source="SVN" target="ROU">
      <data key="d0">220902</data>
    </edge>
    <edge source="SVN" target="RUS">
      <data key="d0">3073037</data>
    </edge>
    <edge source="SVN" target="SRB">
      <data key="d0">15098771</data>
    </edge>
    <edge source="SVN" target="SVK">
      <data key="d0">173832</data>
    </edge>
    <edge source="SVN" target="ESP">
      <data key="d0">128760</data>
    </edge>
    <edge source="SVN" target="SWE">
      <data key="d0">300109</data>
    </edge>
    <edge source="SVN" target="CHE">
      <data key="d0">256039</data>
    </edge>
    <edge source="SVN" target="THA">
      <data key="d0">22345</data>
    </edge>
    <edge source="SVN" target="ARE">
      <data key="d0">30778</data>
    </edge>
    <edge source="SVN" target="TUR">
      <data key="d0">1085470</data>
    </edge>
    <edge source="SVN" target="UKR">
      <data key="d0">383664</data>
    </edge>
    <edge source="SVN" target="MKD">
      <data key="d0">2226564</data>
    </edge>
    <edge source="SVN" target="GBR">
      <data key="d0">1910035</data>
    </edge>
    <edge source="SVN" target="USA">
      <data key="d0">2443075</data>
    </edge>
    <edge source="MKD" target="ALB">
      <data key="d0">4938056</data>
    </edge>
    <edge source="MKD" target="AUS">
      <data key="d0">405159</data>
    </edge>
    <edge source="MKD" target="AUT">
      <data key="d0">92740</data>
    </edge>
    <edge source="MKD" target="BEL">
      <data key="d0">23597</data>
    </edge>
    <edge source="MKD" target="BGR">
      <data key="d0">473701</data>
    </edge>
    <edge source="MKD" target="CAN">
      <data key="d0">806306</data>
    </edge>
    <edge source="MKD" target="CHN">
      <data key="d0">1023281</data>
    </edge>
    <edge source="MKD" target="HRV">
      <data key="d0">8578299</data>
    </edge>
    <edge source="MKD" target="CZE">
      <data key="d0">7114956</data>
    </edge>
    <edge source="MKD" target="DNK">
      <data key="d0">22316</data>
    </edge>
    <edge source="MKD" target="FIN">
      <data key="d0">11605</data>
    </edge>
    <edge source="MKD" target="FRA">
      <data key="d0">135937</data>
    </edge>
    <edge source="MKD" target="DEU">
      <data key="d0">20515240</data>
    </edge>
    <edge source="MKD" target="GRC">
      <data key="d0">109173</data>
    </edge>
    <edge source="MKD" target="HKG">
      <data key="d0">62623</data>
    </edge>
    <edge source="MKD" target="HUN">
      <data key="d0">534709</data>
    </edge>
    <edge source="MKD" target="ISR">
      <data key="d0">70900</data>
    </edge>
    <edge source="MKD" target="ITA">
      <data key="d0">2256391</data>
    </edge>
    <edge source="MKD" target="JPN">
      <data key="d0">615016</data>
    </edge>
    <edge source="MKD" target="LVA">
      <data key="d0">34597</data>
    </edge>
    <edge source="MKD" target="LTU">
      <data key="d0">28026</data>
    </edge>
    <edge source="MKD" target="NLD">
      <data key="d0">56416</data>
    </edge>
    <edge source="MKD" target="POL">
      <data key="d0">553033</data>
    </edge>
    <edge source="MKD" target="PRT">
      <data key="d0">103270</data>
    </edge>
    <edge source="MKD" target="ROU">
      <data key="d0">3852420</data>
    </edge>
    <edge source="MKD" target="RUS">
      <data key="d0">684524</data>
    </edge>
    <edge source="MKD" target="SRB">
      <data key="d0">28037229</data>
    </edge>
    <edge source="MKD" target="SVK">
      <data key="d0">1263602</data>
    </edge>
    <edge source="MKD" target="SVN">
      <data key="d0">934495</data>
    </edge>
    <edge source="MKD" target="ESP">
      <data key="d0">646352</data>
    </edge>
    <edge source="MKD" target="SWE">
      <data key="d0">90367</data>
    </edge>
    <edge source="MKD" target="CHE">
      <data key="d0">533915</data>
    </edge>
    <edge source="MKD" target="TUR">
      <data key="d0">63100</data>
    </edge>
    <edge source="MKD" target="UKR">
      <data key="d0">411254</data>
    </edge>
    <edge source="MKD" target="USA">
      <data key="d0">433905</data>
    </edge>
    <edge source="GBR" target="ALB">
      <data key="d0">915218</data>
    </edge>
    <edge source="GBR" target="DZA">
      <data key="d0">3637210</data>
    </edge>
    <edge source="GBR" target="AZE">
      <data key="d0">2261185</data>
    </edge>
    <edge source="GBR" target="ARG">
      <data key="d0">24156337</data>
    </edge>
    <edge source="GBR" target="AUS">
      <data key="d0">195463253</data>
    </edge>
    <edge source="GBR" target="AUT">
      <data key="d0">13839832</data>
    </edge>
    <edge source="GBR" target="ARM">
      <data key="d0">1138317</data>
    </edge>
    <edge source="GBR" target="BEL">
      <data key="d0">259610365</data>
    </edge>
    <edge source="GBR" target="BOL">
      <data key="d0">8250812</data>
    </edge>
    <edge source="GBR" target="BWA">
      <data key="d0">406067</data>
    </edge>
    <edge source="GBR" target="BRA">
      <data key="d0">143547149</data>
    </edge>
    <edge source="GBR" target="BGR">
      <data key="d0">49835054</data>
    </edge>
    <edge source="GBR" target="BLR">
      <data key="d0">1691036</data>
    </edge>
    <edge source="GBR" target="KHM">
      <data key="d0">446367</data>
    </edge>
    <edge source="GBR" target="CMR">
      <data key="d0">5171964</data>
    </edge>
    <edge source="GBR" target="CAN">
      <data key="d0">204231736</data>
    </edge>
    <edge source="GBR" target="LKA">
      <data key="d0">9355911</data>
    </edge>
    <edge source="GBR" target="CHL">
      <data key="d0">46880064</data>
    </edge>
    <edge source="GBR" target="CHN">
      <data key="d0">131149020</data>
    </edge>
    <edge source="GBR" target="COL">
      <data key="d0">39292115</data>
    </edge>
    <edge source="GBR" target="CRI">
      <data key="d0">13595651</data>
    </edge>
    <edge source="GBR" target="HRV">
      <data key="d0">5865786</data>
    </edge>
    <edge source="GBR" target="CZE">
      <data key="d0">29747986</data>
    </edge>
    <edge source="GBR" target="BEN">
      <data key="d0">876069</data>
    </edge>
    <edge source="GBR" target="DNK">
      <data key="d0">73361764</data>
    </edge>
    <edge source="GBR" target="ECU">
      <data key="d0">9248587</data>
    </edge>
    <edge source="GBR" target="SLV">
      <data key="d0">1133860</data>
    </edge>
    <edge source="GBR" target="ETH">
      <data key="d0">5379427</data>
    </edge>
    <edge source="GBR" target="EST">
      <data key="d0">138797816</data>
    </edge>
    <edge source="GBR" target="FIN">
      <data key="d0">39651859</data>
    </edge>
    <edge source="GBR" target="FRA">
      <data key="d0">916268580</data>
    </edge>
    <edge source="GBR" target="GEO">
      <data key="d0">5295282</data>
    </edge>
    <edge source="GBR" target="GMB">
      <data key="d0">174334</data>
    </edge>
    <edge source="GBR" target="PSE">
      <data key="d0">15180</data>
    </edge>
    <edge source="GBR" target="DEU">
      <data key="d0">425577356</data>
    </edge>
    <edge source="GBR" target="GHA">
      <data key="d0">20021605</data>
    </edge>
    <edge source="GBR" target="GRC">
      <data key="d0">102724688</data>
    </edge>
    <edge source="GBR" target="GTM">
      <data key="d0">6159488</data>
    </edge>
    <edge source="GBR" target="HND">
      <data key="d0">746531</data>
    </edge>
    <edge source="GBR" target="HKG">
      <data key="d0">318494955</data>
    </edge>
    <edge source="GBR" target="HUN">
      <data key="d0">11134799</data>
    </edge>
    <edge source="GBR" target="IDN">
      <data key="d0">247139</data>
    </edge>
    <edge source="GBR" target="IRL">
      <data key="d0">654117147</data>
    </edge>
    <edge source="GBR" target="ISR">
      <data key="d0">19868583</data>
    </edge>
    <edge source="GBR" target="ITA">
      <data key="d0">137391610</data>
    </edge>
    <edge source="GBR" target="CIV">
      <data key="d0">1724016</data>
    </edge>
    <edge source="GBR" target="JAM">
      <data key="d0">1288767</data>
    </edge>
    <edge source="GBR" target="JPN">
      <data key="d0">154005833</data>
    </edge>
    <edge source="GBR" target="KAZ">
      <data key="d0">688954</data>
    </edge>
    <edge source="GBR" target="JOR">
      <data key="d0">6162869</data>
    </edge>
    <edge source="GBR" target="KOR">
      <data key="d0">236581435</data>
    </edge>
    <edge source="GBR" target="LBN">
      <data key="d0">50177438</data>
    </edge>
    <edge source="GBR" target="LVA">
      <data key="d0">141929895</data>
    </edge>
    <edge source="GBR" target="LTU">
      <data key="d0">5453503</data>
    </edge>
    <edge source="GBR" target="MDG">
      <data key="d0">1425585</data>
    </edge>
    <edge source="GBR" target="MYS">
      <data key="d0">26672216</data>
    </edge>
    <edge source="GBR" target="MUS">
      <data key="d0">3057996</data>
    </edge>
    <edge source="GBR" target="MEX">
      <data key="d0">151714670</data>
    </edge>
    <edge source="GBR" target="MDA">
      <data key="d0">312303</data>
    </edge>
    <edge source="GBR" target="MAR">
      <data key="d0">15218200</data>
    </edge>
    <edge source="GBR" target="MOZ">
      <data key="d0">1582966</data>
    </edge>
    <edge source="GBR" target="OMN">
      <data key="d0">10484122</data>
    </edge>
    <edge source="GBR" target="NAM">
      <data key="d0">3755121</data>
    </edge>
    <edge source="GBR" target="NLD">
      <data key="d0">251091559</data>
    </edge>
    <edge source="GBR" target="NZL">
      <data key="d0">17266070</data>
    </edge>
    <edge source="GBR" target="NIC">
      <data key="d0">380034</data>
    </edge>
    <edge source="GBR" target="NER">
      <data key="d0">25363</data>
    </edge>
    <edge source="GBR" target="NOR">
      <data key="d0">42233028</data>
    </edge>
    <edge source="GBR" target="PAK">
      <data key="d0">657583</data>
    </edge>
    <edge source="GBR" target="PAN">
      <data key="d0">87663034</data>
    </edge>
    <edge source="GBR" target="PRY">
      <data key="d0">32275711</data>
    </edge>
    <edge source="GBR" target="PER">
      <data key="d0">31055625</data>
    </edge>
    <edge source="GBR" target="PHL">
      <data key="d0">4613286</data>
    </edge>
    <edge source="GBR" target="POL">
      <data key="d0">85198524</data>
    </edge>
    <edge source="GBR" target="PRT">
      <data key="d0">69539446</data>
    </edge>
    <edge source="GBR" target="ROU">
      <data key="d0">26844052</data>
    </edge>
    <edge source="GBR" target="RUS">
      <data key="d0">49908808</data>
    </edge>
    <edge source="GBR" target="SAU">
      <data key="d0">3537398</data>
    </edge>
    <edge source="GBR" target="SEN">
      <data key="d0">665184</data>
    </edge>
    <edge source="GBR" target="SRB">
      <data key="d0">3180682</data>
    </edge>
    <edge source="GBR" target="IND">
      <data key="d0">100875883</data>
    </edge>
    <edge source="GBR" target="SGP">
      <data key="d0">585244028</data>
    </edge>
    <edge source="GBR" target="SVK">
      <data key="d0">3111297</data>
    </edge>
    <edge source="GBR" target="VNM">
      <data key="d0">4439839</data>
    </edge>
    <edge source="GBR" target="SVN">
      <data key="d0">4616047</data>
    </edge>
    <edge source="GBR" target="ZAF">
      <data key="d0">289946751</data>
    </edge>
    <edge source="GBR" target="ZWE">
      <data key="d0">245995</data>
    </edge>
    <edge source="GBR" target="ESP">
      <data key="d0">518270565</data>
    </edge>
    <edge source="GBR" target="SWE">
      <data key="d0">113383013</data>
    </edge>
    <edge source="GBR" target="CHE">
      <data key="d0">84634553</data>
    </edge>
    <edge source="GBR" target="THA">
      <data key="d0">69089907</data>
    </edge>
    <edge source="GBR" target="TGO">
      <data key="d0">1324597</data>
    </edge>
    <edge source="GBR" target="ARE">
      <data key="d0">171551509</data>
    </edge>
    <edge source="GBR" target="TUN">
      <data key="d0">861807</data>
    </edge>
    <edge source="GBR" target="TUR">
      <data key="d0">84673637</data>
    </edge>
    <edge source="GBR" target="UGA">
      <data key="d0">1034328</data>
    </edge>
    <edge source="GBR" target="UKR">
      <data key="d0">10629373</data>
    </edge>
    <edge source="GBR" target="EGY">
      <data key="d0">10297416</data>
    </edge>
    <edge source="GBR" target="TZA">
      <data key="d0">3954339</data>
    </edge>
    <edge source="GBR" target="USA">
      <data key="d0">2188246097</data>
    </edge>
    <edge source="GBR" target="BFA">
      <data key="d0">1913154</data>
    </edge>
    <edge source="GBR" target="URY">
      <data key="d0">45971245</data>
    </edge>
    <edge source="USA" target="ALB">
      <data key="d0">409283</data>
    </edge>
    <edge source="USA" target="AZE">
      <data key="d0">31560</data>
    </edge>
    <edge source="USA" target="ARG">
      <data key="d0">3968718</data>
    </edge>
    <edge source="USA" target="AUS">
      <data key="d0">203790241</data>
    </edge>
    <edge source="USA" target="AUT">
      <data key="d0">7655410</data>
    </edge>
    <edge source="USA" target="ARM">
      <data key="d0">26993</data>
    </edge>
    <edge source="USA" target="BEL">
      <data key="d0">52198051</data>
    </edge>
    <edge source="USA" target="BOL">
      <data key="d0">1631743</data>
    </edge>
    <edge source="USA" target="BRA">
      <data key="d0">10250210</data>
    </edge>
    <edge source="USA" target="BGR">
      <data key="d0">6351875</data>
    </edge>
    <edge source="USA" target="BLR">
      <data key="d0">69012</data>
    </edge>
    <edge source="USA" target="KHM">
      <data key="d0">839204</data>
    </edge>
    <edge source="USA" target="CMR">
      <data key="d0">117871</data>
    </edge>
    <edge source="USA" target="CAN">
      <data key="d0">1472196733</data>
    </edge>
    <edge source="USA" target="LKA">
      <data key="d0">700698</data>
    </edge>
    <edge source="USA" target="CHL">
      <data key="d0">45448432</data>
    </edge>
    <edge source="USA" target="CHN">
      <data key="d0">91926085</data>
    </edge>
    <edge source="USA" target="COL">
      <data key="d0">16068970</data>
    </edge>
    <edge source="USA" target="CRI">
      <data key="d0">7322752</data>
    </edge>
    <edge source="USA" target="HRV">
      <data key="d0">3025003</data>
    </edge>
    <edge source="USA" target="CZE">
      <data key="d0">2751156</data>
    </edge>
    <edge source="USA" target="BEN">
      <data key="d0">3442197</data>
    </edge>
    <edge source="USA" target="DNK">
      <data key="d0">27087577</data>
    </edge>
    <edge source="USA" target="ECU">
      <data key="d0">5034311</data>
    </edge>
    <edge source="USA" target="SLV">
      <data key="d0">2448938</data>
    </edge>
    <edge source="USA" target="ETH">
      <data key="d0">11676</data>
    </edge>
    <edge source="USA" target="EST">
      <data key="d0">8012119</data>
    </edge>
    <edge source="USA" target="FIN">
      <data key="d0">5377077</data>
    </edge>
    <edge source="USA" target="FRA">
      <data key="d0">150250013</data>
    </edge>
    <edge source="USA" target="GEO">
      <data key="d0">4349854</data>
    </edge>
    <edge source="USA" target="GMB">
      <data key="d0">47362</data>
    </edge>
    <edge source="USA" target="DEU">
      <data key="d0">183775260</data>
    </edge>
    <edge source="USA" target="GHA">
      <data key="d0">827849</data>
    </edge>
    <edge source="USA" target="GRC">
      <data key="d0">5818965</data>
    </edge>
    <edge source="USA" target="GTM">
      <data key="d0">8961104</data>
    </edge>
    <edge source="USA" target="HND">
      <data key="d0">8742652</data>
    </edge>
    <edge source="USA" target="HKG">
      <data key="d0">139665588</data>
    </edge>
    <edge source="USA" target="HUN">
      <data key="d0">2631737</data>
    </edge>
    <edge source="USA" target="IDN">
      <data key="d0">554902</data>
    </edge>
    <edge source="USA" target="IRL">
      <data key="d0">9603054</data>
    </edge>
    <edge source="USA" target="ISR">
      <data key="d0">8289256</data>
    </edge>
    <edge source="USA" target="ITA">
      <data key="d0">70142403</data>
    </edge>
    <edge source="USA" target="JAM">
      <data key="d0">15314984</data>
    </edge>
    <edge source="USA" target="JPN">
      <data key="d0">351363815</data>
    </edge>
    <edge source="USA" target="KAZ">
      <data key="d0">72155</data>
    </edge>
    <edge source="USA" target="JOR">
      <data key="d0">1265449</data>
    </edge>
    <edge source="USA" target="KOR">
      <data key="d0">45668768</data>
    </edge>
    <edge source="USA" target="KGZ">
      <data key="d0">25620</data>
    </edge>
    <edge source="USA" target="LBN">
      <data key="d0">1410586</data>
    </edge>
    <edge source="USA" target="LVA">
      <data key="d0">35642770</data>
    </edge>
    <edge source="USA" target="LTU">
      <data key="d0">3612301</data>
    </edge>
    <edge source="USA" target="MYS">
      <data key="d0">9316628</data>
    </edge>
    <edge source="USA" target="MUS">
      <data key="d0">23438</data>
    </edge>
    <edge source="USA" target="MEX">
      <data key="d0">438927506</data>
    </edge>
    <edge source="USA" target="MAR">
      <data key="d0">1229699</data>
    </edge>
    <edge source="USA" target="OMN">
      <data key="d0">599881</data>
    </edge>
    <edge source="USA" target="NAM">
      <data key="d0">66138</data>
    </edge>
    <edge source="USA" target="NLD">
      <data key="d0">191043152</data>
    </edge>
    <edge source="USA" target="NZL">
      <data key="d0">29076800</data>
    </edge>
    <edge source="USA" target="NIC">
      <data key="d0">1732515</data>
    </edge>
    <edge source="USA" target="NER">
      <data key="d0">63000</data>
    </edge>
    <edge source="USA" target="NOR">
      <data key="d0">6529433</data>
    </edge>
    <edge source="USA" target="PAK">
      <data key="d0">906673</data>
    </edge>
    <edge source="USA" target="PAN">
      <data key="d0">95492701</data>
    </edge>
    <edge source="USA" target="PRY">
      <data key="d0">40823483</data>
    </edge>
    <edge source="USA" target="PER">
      <data key="d0">4554821</data>
    </edge>
    <edge source="USA" target="PHL">
      <data key="d0">12896146</data>
    </edge>
    <edge source="USA" target="POL">
      <data key="d0">26490125</data>
    </edge>
    <edge source="USA" target="PRT">
      <data key="d0">1688022</data>
    </edge>
    <edge source="USA" target="ROU">
      <data key="d0">9360465</data>
    </edge>
    <edge source="USA" target="RUS">
      <data key="d0">7263474</data>
    </edge>
    <edge source="USA" target="SAU">
      <data key="d0">3479217</data>
    </edge>
    <edge source="USA" target="SRB">
      <data key="d0">1077902</data>
    </edge>
    <edge source="USA" target="IND">
      <data key="d0">4822661</data>
    </edge>
    <edge source="USA" target="SGP">
      <data key="d0">54420531</data>
    </edge>
    <edge source="USA" target="SVK">
      <data key="d0">185216</data>
    </edge>
    <edge source="USA" target="VNM">
      <data key="d0">53151984</data>
    </edge>
    <edge source="USA" target="SVN">
      <data key="d0">3350043</data>
    </edge>
    <edge source="USA" target="ZAF">
      <data key="d0">29428826</data>
    </edge>
    <edge source="USA" target="ESP">
      <data key="d0">66857920</data>
    </edge>
    <edge source="USA" target="SWE">
      <data key="d0">37891171</data>
    </edge>
    <edge source="USA" target="CHE">
      <data key="d0">26541937</data>
    </edge>
    <edge source="USA" target="THA">
      <data key="d0">12764611</data>
    </edge>
    <edge source="USA" target="TGO">
      <data key="d0">844827</data>
    </edge>
    <edge source="USA" target="ARE">
      <data key="d0">22560534</data>
    </edge>
    <edge source="USA" target="TUN">
      <data key="d0">17496</data>
    </edge>
    <edge source="USA" target="TUR">
      <data key="d0">20190163</data>
    </edge>
    <edge source="USA" target="UKR">
      <data key="d0">1580600</data>
    </edge>
    <edge source="USA" target="EGY">
      <data key="d0">1244275</data>
    </edge>
    <edge source="USA" target="GBR">
      <data key="d0">394700296</data>
    </edge>
    <edge source="USA" target="BFA">
      <data key="d0">17936</data>
    </edge>
    <edge source="USA" target="URY">
      <data key="d0">3748857</data>
    </edge>
    <edge source="DZA" target="AUS">
      <data key="d0">49048</data>
    </edge>
    <edge source="DZA" target="BEL">
      <data key="d0">129141</data>
    </edge>
    <edge source="DZA" target="CAN">
      <data key="d0">176548</data>
    </edge>
    <edge source="DZA" target="CHN">
      <data key="d0">675750</data>
    </edge>
    <edge source="DZA" target="FRA">
      <data key="d0">2075944</data>
    </edge>
    <edge source="DZA" target="GMB">
      <data key="d0">1071000</data>
    </edge>
    <edge source="DZA" target="GHA">
      <data key="d0">4348179</data>
    </edge>
    <edge source="DZA" target="ITA">
      <data key="d0">281237</data>
    </edge>
    <edge source="DZA" target="MRT">
      <data key="d0">17358</data>
    </edge>
    <edge source="DZA" target="OMN">
      <data key="d0">16224</data>
    </edge>
    <edge source="DZA" target="NLD">
      <data key="d0">2065447</data>
    </edge>
    <edge source="DZA" target="NER">
      <data key="d0">331332</data>
    </edge>
    <edge source="DZA" target="SAU">
      <data key="d0">13757</data>
    </edge>
    <edge source="DZA" target="ESP">
      <data key="d0">1544457</data>
    </edge>
    <edge source="DZA" target="ARE">
      <data key="d0">14715</data>
    </edge>
    <edge source="DZA" target="TUN">
      <data key="d0">365046</data>
    </edge>
    <edge source="DZA" target="GBR">
      <data key="d0">121191</data>
    </edge>
    <edge source="AUS" target="AUT">
      <data key="d0">1178835</data>
    </edge>
    <edge source="AUS" target="ARM">
      <data key="d0">110625</data>
    </edge>
    <edge source="AUS" target="BEL">
      <data key="d0">21890433</data>
    </edge>
    <edge source="AUS" target="BRA">
      <data key="d0">2386097</data>
    </edge>
    <edge source="AUS" target="BGR">
      <data key="d0">67599</data>
    </edge>
    <edge source="AUS" target="BLR">
      <data key="d0">63816</data>
    </edge>
    <edge source="AUS" target="KHM">
      <data key="d0">2279250</data>
    </edge>
    <edge source="AUS" target="CAN">
      <data key="d0">186765181</data>
    </edge>
    <edge source="AUS" target="LKA">
      <data key="d0">812418</data>
    </edge>
    <edge source="AUS" target="CHL">
      <data key="d0">62064</data>
    </edge>
    <edge source="AUS" target="CHN">
      <data key="d0">246879593</data>
    </edge>
    <edge source="AUS" target="COL">
      <data key="d0">68830</data>
    </edge>
    <edge source="AUS" target="CRI">
      <data key="d0">88077</data>
    </edge>
    <edge source="AUS" target="HRV">
      <data key="d0">16057</data>
    </edge>
    <edge source="AUS" target="CZE">
      <data key="d0">368277</data>
    </edge>
    <edge source="AUS" target="DNK">
      <data key="d0">30928521</data>
    </edge>
    <edge source="AUS" target="EST">
      <data key="d0">420485</data>
    </edge>
    <edge source="AUS" target="FIN">
      <data key="d0">11071545</data>
    </edge>
    <edge source="AUS" target="FRA">
      <data key="d0">7817697</data>
    </edge>
    <edge source="AUS" target="GEO">
      <data key="d0">37163</data>
    </edge>
    <edge source="AUS" target="DEU">
      <data key="d0">25360916</data>
    </edge>
    <edge source="AUS" target="GHA">
      <data key="d0">98436</data>
    </edge>
    <edge source="AUS" target="GRC">
      <data key="d0">65721</data>
    </edge>
    <edge source="AUS" target="GTM">
      <data key="d0">27111</data>
    </edge>
    <edge source="AUS" target="HKG">
      <data key="d0">83335147</data>
    </edge>
    <edge source="AUS" target="IDN">
      <data key="d0">4690446</data>
    </edge>
    <edge source="AUS" target="IRL">
      <data key="d0">21757102</data>
    </edge>
    <edge source="AUS" target="ISR">
      <data key="d0">464936</data>
    </edge>
    <edge source="AUS" target="ITA">
      <data key="d0">812221</data>
    </edge>
    <edge source="AUS" target="JAM">
      <data key="d0">352687</data>
    </edge>
    <edge source="AUS" target="JPN">
      <data key="d0">50072289</data>
    </edge>
    <edge source="AUS" target="KOR">
      <data key="d0">17469346</data>
    </edge>
    <edge source="AUS" target="LBN">
      <data key="d0">10061</data>
    </edge>
    <edge source="AUS" target="LVA">
      <data key="d0">4717273</data>
    </edge>
    <edge source="AUS" target="LTU">
      <data key="d0">169342</data>
    </edge>
    <edge source="AUS" target="MYS">
      <data key="d0">29963651</data>
    </edge>
    <edge source="AUS" target="MUS">
      <data key="d0">172068</data>
    </edge>
    <edge source="AUS" target="MEX">
      <data key="d0">2109969</data>
    </edge>
    <edge source="AUS" target="OMN">
      <data key="d0">229881</data>
    </edge>
    <edge source="AUS" target="NLD">
      <data key="d0">90926613</data>
    </edge>
    <edge source="AUS" target="NZL">
      <data key="d0">135156668</data>
    </edge>
    <edge source="AUS" target="NOR">
      <data key="d0">9132197</data>
    </edge>
    <edge source="AUS" target="PAK">
      <data key="d0">352378</data>
    </edge>
    <edge source="AUS" target="PAN">
      <data key="d0">185914</data>
    </edge>
    <edge source="AUS" target="PER">
      <data key="d0">59484</data>
    </edge>
    <edge source="AUS" target="PHL">
      <data key="d0">6151698</data>
    </edge>
    <edge source="AUS" target="POL">
      <data key="d0">2572239</data>
    </edge>
    <edge source="AUS" target="ROU">
      <data key="d0">326945</data>
    </edge>
    <edge source="AUS" target="RUS">
      <data key="d0">1427240</data>
    </edge>
    <edge source="AUS" target="SAU">
      <data key="d0">157051</data>
    </edge>
    <edge source="AUS" target="SRB">
      <data key="d0">18635</data>
    </edge>
    <edge source="AUS" target="IND">
      <data key="d0">3192358</data>
    </edge>
    <edge source="AUS" target="SGP">
      <data key="d0">57346688</data>
    </edge>
    <edge source="AUS" target="VNM">
      <data key="d0">8782451</data>
    </edge>
    <edge source="AUS" target="SVN">
      <data key="d0">35465</data>
    </edge>
    <edge source="AUS" target="ZAF">
      <data key="d0">8256208</data>
    </edge>
    <edge source="AUS" target="ESP">
      <data key="d0">999944</data>
    </edge>
    <edge source="AUS" target="SWE">
      <data key="d0">29791471</data>
    </edge>
    <edge source="AUS" target="CHE">
      <data key="d0">3776037</data>
    </edge>
    <edge source="AUS" target="THA">
      <data key="d0">19334025</data>
    </edge>
    <edge source="AUS" target="TGO">
      <data key="d0">43453</data>
    </edge>
    <edge source="AUS" target="ARE">
      <data key="d0">13217016</data>
    </edge>
    <edge source="AUS" target="TUR">
      <data key="d0">182628</data>
    </edge>
    <edge source="AUS" target="UGA">
      <data key="d0">35562</data>
    </edge>
    <edge source="AUS" target="UKR">
      <data key="d0">431662</data>
    </edge>
    <edge source="AUS" target="GBR">
      <data key="d0">422360476</data>
    </edge>
    <edge source="AUS" target="USA">
      <data key="d0">495600632</data>
    </edge>
    <edge source="AUS" target="URY">
      <data key="d0">580260</data>
    </edge>
    <edge source="BEL" target="ALB">
      <data key="d0">71452</data>
    </edge>
    <edge source="BEL" target="DZA">
      <data key="d0">1057766</data>
    </edge>
    <edge source="BEL" target="AZE">
      <data key="d0">648133</data>
    </edge>
    <edge source="BEL" target="ARG">
      <data key="d0">87326</data>
    </edge>
    <edge source="BEL" target="AUS">
      <data key="d0">5443055</data>
    </edge>
    <edge source="BEL" target="AUT">
      <data key="d0">10548101</data>
    </edge>
    <edge source="BEL" target="ARM">
      <data key="d0">357440</data>
    </edge>
    <edge source="BEL" target="BWA">
      <data key="d0">322131</data>
    </edge>
    <edge source="BEL" target="BRA">
      <data key="d0">3993026</data>
    </edge>
    <edge source="BEL" target="BGR">
      <data key="d0">364923</data>
    </edge>
    <edge source="BEL" target="BDI">
      <data key="d0">473481</data>
    </edge>
    <edge source="BEL" target="BLR">
      <data key="d0">81230</data>
    </edge>
    <edge source="BEL" target="KHM">
      <data key="d0">531613</data>
    </edge>
    <edge source="BEL" target="CMR">
      <data key="d0">2145475</data>
    </edge>
    <edge source="BEL" target="CAN">
      <data key="d0">34946234</data>
    </edge>
    <edge source="BEL" target="CAF">
      <data key="d0">658404</data>
    </edge>
    <edge source="BEL" target="CHL">
      <data key="d0">591271</data>
    </edge>
    <edge source="BEL" target="CHN">
      <data key="d0">9391100</data>
    </edge>
    <edge source="BEL" target="COL">
      <data key="d0">264964</data>
    </edge>
    <edge source="BEL" target="CRI">
      <data key="d0">254711</data>
    </edge>
    <edge source="BEL" target="HRV">
      <data key="d0">1034523</data>
    </edge>
    <edge source="BEL" target="CZE">
      <data key="d0">2665271</data>
    </edge>
    <edge source="BEL" target="BEN">
      <data key="d0">2874218</data>
    </edge>
    <edge source="BEL" target="DNK">
      <data key="d0">11385035</data>
    </edge>
    <edge source="BEL" target="ECU">
      <data key="d0">97796</data>
    </edge>
    <edge source="BEL" target="EST">
      <data key="d0">902763</data>
    </edge>
    <edge source="BEL" target="FIN">
      <data key="d0">8994815</data>
    </edge>
    <edge source="BEL" target="FRA">
      <data key="d0">826233253</data>
    </edge>
    <edge source="BEL" target="GEO">
      <data key="d0">164923</data>
    </edge>
    <edge source="BEL" target="GMB">
      <data key="d0">369841</data>
    </edge>
    <edge source="BEL" target="DEU">
      <data key="d0">156768015</data>
    </edge>
    <edge source="BEL" target="GHA">
      <data key="d0">6384776</data>
    </edge>
    <edge source="BEL" target="GRC">
      <data key="d0">3482848</data>
    </edge>
    <edge source="BEL" target="GTM">
      <data key="d0">200974</data>
    </edge>
    <edge source="BEL" target="HND">
      <data key="d0">49658</data>
    </edge>
    <edge source="BEL" target="HKG">
      <data key="d0">7267765</data>
    </edge>
    <edge source="BEL" target="HUN">
      <data key="d0">4046364</data>
    </edge>
    <edge source="BEL" target="IDN">
      <data key="d0">171489</data>
    </edge>
    <edge source="BEL" target="IRL">
      <data key="d0">10369770</data>
    </edge>
    <edge source="BEL" target="ISR">
      <data key="d0">11360660</data>
    </edge>
    <edge source="BEL" target="ITA">
      <data key="d0">61514627</data>
    </edge>
    <edge source="BEL" target="CIV">
      <data key="d0">1103605</data>
    </edge>
    <edge source="BEL" target="JAM">
      <data key="d0">108351</data>
    </edge>
    <edge source="BEL" target="JPN">
      <data key="d0">58113623</data>
    </edge>
    <edge source="BEL" target="KAZ">
      <data key="d0">1588457</data>
    </edge>
    <edge source="BEL" target="JOR">
      <data key="d0">109910</data>
    </edge>
    <edge source="BEL" target="KOR">
      <data key="d0">2530776</data>
    </edge>
    <edge source="BEL" target="LBN">
      <data key="d0">539027</data>
    </edge>
    <edge source="BEL" target="LVA">
      <data key="d0">1149265</data>
    </edge>
    <edge source="BEL" target="LTU">
      <data key="d0">1556193</data>
    </edge>
    <edge source="BEL" target="MDG">
      <data key="d0">935125</data>
    </edge>
    <edge source="BEL" target="MYS">
      <data key="d0">9906735</data>
    </edge>
    <edge source="BEL" target="MRT">
      <data key="d0">34683</data>
    </edge>
    <edge source="BEL" target="MUS">
      <data key="d0">251663</data>
    </edge>
    <edge source="BEL" target="MEX">
      <data key="d0">1841321</data>
    </edge>
    <edge source="BEL" target="MAR">
      <data key="d0">416035</data>
    </edge>
    <edge source="BEL" target="OMN">
      <data key="d0">77481</data>
    </edge>
    <edge source="BEL" target="NAM">
      <data key="d0">55194</data>
    </edge>
    <edge source="BEL" target="NLD">
      <data key="d0">584410404</data>
    </edge>
    <edge source="BEL" target="NZL">
      <data key="d0">850570</data>
    </edge>
    <edge source="BEL" target="NER">
      <data key="d0">1193098</data>
    </edge>
    <edge source="BEL" target="NOR">
      <data key="d0">5189652</data>
    </edge>
    <edge source="BEL" target="PAK">
      <data key="d0">27388</data>
    </edge>
    <edge source="BEL" target="PAN">
      <data key="d0">216359</data>
    </edge>
    <edge source="BEL" target="PRY">
      <data key="d0">46167</data>
    </edge>
    <edge source="BEL" target="PER">
      <data key="d0">169454</data>
    </edge>
    <edge source="BEL" target="PHL">
      <data key="d0">1316547</data>
    </edge>
    <edge source="BEL" target="POL">
      <data key="d0">17483620</data>
    </edge>
    <edge source="BEL" target="PRT">
      <data key="d0">4649190</data>
    </edge>
    <edge source="BEL" target="ROU">
      <data key="d0">1706461</data>
    </edge>
    <edge source="BEL" target="RUS">
      <data key="d0">20081565</data>
    </edge>
    <edge source="BEL" target="SAU">
      <data key="d0">635579</data>
    </edge>
    <edge source="BEL" target="SEN">
      <data key="d0">867365</data>
    </edge>
    <edge source="BEL" target="SRB">
      <data key="d0">350512</data>
    </edge>
    <edge source="BEL" target="IND">
      <data key="d0">1131291</data>
    </edge>
    <edge source="BEL" target="SGP">
      <data key="d0">5835094</data>
    </edge>
    <edge source="BEL" target="SVK">
      <data key="d0">650640</data>
    </edge>
    <edge source="BEL" target="VNM">
      <data key="d0">7878401</data>
    </edge>
    <edge source="BEL" target="SVN">
      <data key="d0">267904</data>
    </edge>
    <edge source="BEL" target="ZAF">
      <data key="d0">4150775</data>
    </edge>
    <edge source="BEL" target="ZWE">
      <data key="d0">95341</data>
    </edge>
    <edge source="BEL" target="ESP">
      <data key="d0">43546629</data>
    </edge>
    <edge source="BEL" target="SWE">
      <data key="d0">14295075</data>
    </edge>
    <edge source="BEL" target="CHE">
      <data key="d0">20167257</data>
    </edge>
    <edge source="BEL" target="THA">
      <data key="d0">3466438</data>
    </edge>
    <edge source="BEL" target="TGO">
      <data key="d0">3695966</data>
    </edge>
    <edge source="BEL" target="ARE">
      <data key="d0">4424608</data>
    </edge>
    <edge source="BEL" target="TUN">
      <data key="d0">150210</data>
    </edge>
    <edge source="BEL" target="TUR">
      <data key="d0">7082561</data>
    </edge>
    <edge source="BEL" target="UKR">
      <data key="d0">19347769</data>
    </edge>
    <edge source="BEL" target="MKD">
      <data key="d0">12947</data>
    </edge>
    <edge source="BEL" target="EGY">
      <data key="d0">187596</data>
    </edge>
    <edge source="BEL" target="GBR">
      <data key="d0">268680462</data>
    </edge>
    <edge source="BEL" target="TZA">
      <data key="d0">46445</data>
    </edge>
    <edge source="BEL" target="USA">
      <data key="d0">167827338</data>
    </edge>
    <edge source="BEL" target="BFA">
      <data key="d0">576963</data>
    </edge>
    <edge source="BEL" target="URY">
      <data key="d0">61813</data>
    </edge>
    <edge source="CAN" target="ARG">
      <data key="d0">58067</data>
    </edge>
    <edge source="CAN" target="AUS">
      <data key="d0">6045459</data>
    </edge>
    <edge source="CAN" target="BEL">
      <data key="d0">791245</data>
    </edge>
    <edge source="CAN" target="KHM">
      <data key="d0">61780</data>
    </edge>
    <edge source="CAN" target="CHL">
      <data key="d0">63703</data>
    </edge>
    <edge source="CAN" target="CHN">
      <data key="d0">18466148</data>
    </edge>
    <edge source="CAN" target="COL">
      <data key="d0">3614106</data>
    </edge>
    <edge source="CAN" target="CRI">
      <data key="d0">46502</data>
    </edge>
    <edge source="CAN" target="HRV">
      <data key="d0">96769</data>
    </edge>
    <edge source="CAN" target="CZE">
      <data key="d0">2565167</data>
    </edge>
    <edge source="CAN" target="DNK">
      <data key="d0">256325</data>
    </edge>
    <edge source="CAN" target="ECU">
      <data key="d0">336060</data>
    </edge>
    <edge source="CAN" target="EST">
      <data key="d0">111235</data>
    </edge>
    <edge source="CAN" target="FIN">
      <data key="d0">2052667</data>
    </edge>
    <edge source="CAN" target="FRA">
      <data key="d0">6158411</data>
    </edge>
    <edge source="CAN" target="GEO">
      <data key="d0">78995</data>
    </edge>
    <edge source="CAN" target="DEU">
      <data key="d0">4695762</data>
    </edge>
    <edge source="CAN" target="GHA">
      <data key="d0">64315</data>
    </edge>
    <edge source="CAN" target="GTM">
      <data key="d0">48343</data>
    </edge>
    <edge source="CAN" target="HND">
      <data key="d0">141418</data>
    </edge>
    <edge source="CAN" target="HKG">
      <data key="d0">2408008</data>
    </edge>
    <edge source="CAN" target="HUN">
      <data key="d0">637900</data>
    </edge>
    <edge source="CAN" target="IRL">
      <data key="d0">60192</data>
    </edge>
    <edge source="CAN" target="ISR">
      <data key="d0">265903</data>
    </edge>
    <edge source="CAN" target="JAM">
      <data key="d0">101773</data>
    </edge>
    <edge source="CAN" target="JPN">
      <data key="d0">19988361</data>
    </edge>
    <edge source="CAN" target="JOR">
      <data key="d0">16865</data>
    </edge>
    <edge source="CAN" target="KOR">
      <data key="d0">2565081</data>
    </edge>
    <edge source="CAN" target="LBN">
      <data key="d0">152318</data>
    </edge>
    <edge source="CAN" target="LVA">
      <data key="d0">194761</data>
    </edge>
    <edge source="CAN" target="LTU">
      <data key="d0">395667</data>
    </edge>
    <edge source="CAN" target="MYS">
      <data key="d0">2132706</data>
    </edge>
    <edge source="CAN" target="MUS">
      <data key="d0">20171</data>
    </edge>
    <edge source="CAN" target="MEX">
      <data key="d0">240823</data>
    </edge>
    <edge source="CAN" target="OMN">
      <data key="d0">15534</data>
    </edge>
    <edge source="CAN" target="NLD">
      <data key="d0">634516</data>
    </edge>
    <edge source="CAN" target="NZL">
      <data key="d0">709783</data>
    </edge>
    <edge source="CAN" target="NOR">
      <data key="d0">746480</data>
    </edge>
    <edge source="CAN" target="PAN">
      <data key="d0">171152</data>
    </edge>
    <edge source="CAN" target="PHL">
      <data key="d0">1590733</data>
    </edge>
    <edge source="CAN" target="POL">
      <data key="d0">86078</data>
    </edge>
    <edge source="CAN" target="PRT">
      <data key="d0">17412</data>
    </edge>
    <edge source="CAN" target="ROU">
      <data key="d0">180365</data>
    </edge>
    <edge source="CAN" target="RUS">
      <data key="d0">2016555</data>
    </edge>
    <edge source="CAN" target="SAU">
      <data key="d0">234371</data>
    </edge>
    <edge source="CAN" target="SRB">
      <data key="d0">31815</data>
    </edge>
    <edge source="CAN" target="IND">
      <data key="d0">48414</data>
    </edge>
    <edge source="CAN" target="SGP">
      <data key="d0">2083118</data>
    </edge>
    <edge source="CAN" target="VNM">
      <data key="d0">691714</data>
    </edge>
    <edge source="CAN" target="SVN">
      <data key="d0">333960</data>
    </edge>
    <edge source="CAN" target="ZAF">
      <data key="d0">3532478</data>
    </edge>
    <edge source="CAN" target="ESP">
      <data key="d0">1179666</data>
    </edge>
    <edge source="CAN" target="SWE">
      <data key="d0">2166452</data>
    </edge>
    <edge source="CAN" target="CHE">
      <data key="d0">1105449</data>
    </edge>
    <edge source="CAN" target="THA">
      <data key="d0">4611527</data>
    </edge>
    <edge source="CAN" target="ARE">
      <data key="d0">829372</data>
    </edge>
    <edge source="CAN" target="TUR">
      <data key="d0">19638</data>
    </edge>
    <edge source="CAN" target="UKR">
      <data key="d0">96339</data>
    </edge>
    <edge source="CAN" target="GBR">
      <data key="d0">3231420</data>
    </edge>
    <edge source="CAN" target="USA">
      <data key="d0">800942511</data>
    </edge>
    <edge source="CAN" target="URY">
      <data key="d0">132122</data>
    </edge>
    <edge source="CHN" target="DZA">
      <data key="d0">54965</data>
    </edge>
    <edge source="CHN" target="AZE">
      <data key="d0">14400</data>
    </edge>
    <edge source="CHN" target="AUS">
      <data key="d0">15791787</data>
    </edge>
    <edge source="CHN" target="AUT">
      <data key="d0">722584</data>
    </edge>
    <edge source="CHN" target="BEL">
      <data key="d0">2744983</data>
    </edge>
    <edge source="CHN" target="BOL">
      <data key="d0">23628</data>
    </edge>
    <edge source="CHN" target="BRA">
      <data key="d0">4704025</data>
    </edge>
    <edge source="CHN" target="BGR">
      <data key="d0">23654</data>
    </edge>
    <edge source="CHN" target="KHM">
      <data key="d0">3195560</data>
    </edge>
    <edge source="CHN" target="CAN">
      <data key="d0">11564771</data>
    </edge>
    <edge source="CHN" target="CHL">
      <data key="d0">4635347</data>
    </edge>
    <edge source="CHN" target="COL">
      <data key="d0">720087</data>
    </edge>
    <edge source="CHN" target="CRI">
      <data key="d0">128467</data>
    </edge>
    <edge source="CHN" target="CZE">
      <data key="d0">171430</data>
    </edge>
    <edge source="CHN" target="BEN">
      <data key="d0">154626</data>
    </edge>
    <edge source="CHN" target="DNK">
      <data key="d0">110424</data>
    </edge>
    <edge source="CHN" target="ECU">
      <data key="d0">14212</data>
    </edge>
    <edge source="CHN" target="FIN">
      <data key="d0">56309</data>
    </edge>
    <edge source="CHN" target="FRA">
      <data key="d0">13738223</data>
    </edge>
    <edge source="CHN" target="PSE">
      <data key="d0">175104</data>
    </edge>
    <edge source="CHN" target="DEU">
      <data key="d0">3628316</data>
    </edge>
    <edge source="CHN" target="GHA">
      <data key="d0">587297</data>
    </edge>
    <edge source="CHN" target="GRC">
      <data key="d0">220832</data>
    </edge>
    <edge source="CHN" target="HKG">
      <data key="d0">851325331</data>
    </edge>
    <edge source="CHN" target="HUN">
      <data key="d0">36356</data>
    </edge>
    <edge source="CHN" target="IDN">
      <data key="d0">1248349</data>
    </edge>
    <edge source="CHN" target="IRL">
      <data key="d0">172283</data>
    </edge>
    <edge source="CHN" target="ISR">
      <data key="d0">208756</data>
    </edge>
    <edge source="CHN" target="ITA">
      <data key="d0">5372847</data>
    </edge>
    <edge source="CHN" target="CIV">
      <data key="d0">12600</data>
    </edge>
    <edge source="CHN" target="JAM">
      <data key="d0">2061243</data>
    </edge>
    <edge source="CHN" target="JPN">
      <data key="d0">47892362</data>
    </edge>
    <edge source="CHN" target="KAZ">
      <data key="d0">173691</data>
    </edge>
    <edge source="CHN" target="JOR">
      <data key="d0">17556</data>
    </edge>
    <edge source="CHN" target="KOR">
      <data key="d0">18918990</data>
    </edge>
    <edge source="CHN" target="LVA">
      <data key="d0">871226</data>
    </edge>
    <edge source="CHN" target="LTU">
      <data key="d0">28858</data>
    </edge>
    <edge source="CHN" target="MWI">
      <data key="d0">101345</data>
    </edge>
    <edge source="CHN" target="MYS">
      <data key="d0">19812740</data>
    </edge>
    <edge source="CHN" target="MRT">
      <data key="d0">23165</data>
    </edge>
    <edge source="CHN" target="MUS">
      <data key="d0">29729</data>
    </edge>
    <edge source="CHN" target="MEX">
      <data key="d0">821377</data>
    </edge>
    <edge source="CHN" target="OMN">
      <data key="d0">1266069</data>
    </edge>
    <edge source="CHN" target="NAM">
      <data key="d0">2003033</data>
    </edge>
    <edge source="CHN" target="NLD">
      <data key="d0">5175578</data>
    </edge>
    <edge source="CHN" target="NZL">
      <data key="d0">12850583</data>
    </edge>
    <edge source="CHN" target="NER">
      <data key="d0">50917</data>
    </edge>
    <edge source="CHN" target="NOR">
      <data key="d0">27881</data>
    </edge>
    <edge source="CHN" target="PAK">
      <data key="d0">130349</data>
    </edge>
    <edge source="CHN" target="PAN">
      <data key="d0">2543153</data>
    </edge>
    <edge source="CHN" target="PER">
      <data key="d0">66351</data>
    </edge>
    <edge source="CHN" target="PHL">
      <data key="d0">12770798</data>
    </edge>
    <edge source="CHN" target="POL">
      <data key="d0">114404</data>
    </edge>
    <edge source="CHN" target="PRT">
      <data key="d0">316036</data>
    </edge>
    <edge source="CHN" target="ROU">
      <data key="d0">40697</data>
    </edge>
    <edge source="CHN" target="RUS">
      <data key="d0">12059092</data>
    </edge>
    <edge source="CHN" target="IND">
      <data key="d0">2450053</data>
    </edge>
    <edge source="CHN" target="SGP">
      <data key="d0">29577094</data>
    </edge>
    <edge source="CHN" target="SVK">
      <data key="d0">223416</data>
    </edge>
    <edge source="CHN" target="VNM">
      <data key="d0">5309015</data>
    </edge>
    <edge source="CHN" target="SVN">
      <data key="d0">33108</data>
    </edge>
    <edge source="CHN" target="ZAF">
      <data key="d0">7612678</data>
    </edge>
    <edge source="CHN" target="ZWE">
      <data key="d0">109326</data>
    </edge>
    <edge source="CHN" target="ESP">
      <data key="d0">2343881</data>
    </edge>
    <edge source="CHN" target="SWE">
      <data key="d0">49335</data>
    </edge>
    <edge source="CHN" target="CHE">
      <data key="d0">16110</data>
    </edge>
    <edge source="CHN" target="THA">
      <data key="d0">7855652</data>
    </edge>
    <edge source="CHN" target="ARE">
      <data key="d0">9920039</data>
    </edge>
    <edge source="CHN" target="TUR">
      <data key="d0">34646</data>
    </edge>
    <edge source="CHN" target="UGA">
      <data key="d0">399308</data>
    </edge>
    <edge source="CHN" target="UKR">
      <data key="d0">50276</data>
    </edge>
    <edge source="CHN" target="EGY">
      <data key="d0">50902</data>
    </edge>
    <edge source="CHN" target="GBR">
      <data key="d0">7941528</data>
    </edge>
    <edge source="CHN" target="TZA">
      <data key="d0">11073</data>
    </edge>
    <edge source="CHN" target="USA">
      <data key="d0">40330505</data>
    </edge>
    <edge source="CHN" target="URY">
      <data key="d0">150590</data>
    </edge>
    <edge source="GHA" target="BEL">
      <data key="d0">21366</data>
    </edge>
    <edge source="GHA" target="BEN">
      <data key="d0">115466</data>
    </edge>
    <edge source="GHA" target="DEU">
      <data key="d0">14851</data>
    </edge>
    <edge source="GHA" target="JPN">
      <data key="d0">17484</data>
    </edge>
    <edge source="GHA" target="NLD">
      <data key="d0">84906</data>
    </edge>
    <edge source="GHA" target="ZAF">
      <data key="d0">246841</data>
    </edge>
    <edge source="GHA" target="CHE">
      <data key="d0">15483</data>
    </edge>
    <edge source="GHA" target="TGO">
      <data key="d0">599828</data>
    </edge>
    <edge source="GHA" target="GBR">
      <data key="d0">54707</data>
    </edge>
    <edge source="GHA" target="USA">
      <data key="d0">182529</data>
    </edge>
    <edge source="GHA" target="BFA">
      <data key="d0">1390418</data>
    </edge>
    <edge source="OMN" target="SAU">
      <data key="d0">39176</data>
    </edge>
    <edge source="OMN" target="ARE">
      <data key="d0">2430000</data>
    </edge>
    <edge source="NLD" target="ALB">
      <data key="d0">2679542</data>
    </edge>
    <edge source="NLD" target="DZA">
      <data key="d0">8140416</data>
    </edge>
    <edge source="NLD" target="AZE">
      <data key="d0">1904375</data>
    </edge>
    <edge source="NLD" target="ARG">
      <data key="d0">3526595</data>
    </edge>
    <edge source="NLD" target="AUS">
      <data key="d0">69846935</data>
    </edge>
    <edge source="NLD" target="AUT">
      <data key="d0">19562362</data>
    </edge>
    <edge source="NLD" target="ARM">
      <data key="d0">621695</data>
    </edge>
    <edge source="NLD" target="BEL">
      <data key="d0">312960678</data>
    </edge>
    <edge source="NLD" target="BOL">
      <data key="d0">310761</data>
    </edge>
    <edge source="NLD" target="BRA">
      <data key="d0">43222952</data>
    </edge>
    <edge source="NLD" target="BGR">
      <data key="d0">6528620</data>
    </edge>
    <edge source="NLD" target="BDI">
      <data key="d0">53000</data>
    </edge>
    <edge source="NLD" target="BLR">
      <data key="d0">201416</data>
    </edge>
    <edge source="NLD" target="KHM">
      <data key="d0">516193</data>
    </edge>
    <edge source="NLD" target="CMR">
      <data key="d0">3106298</data>
    </edge>
    <edge source="NLD" target="CAN">
      <data key="d0">102091119</data>
    </edge>
    <edge source="NLD" target="LKA">
      <data key="d0">533364</data>
    </edge>
    <edge source="NLD" target="CHL">
      <data key="d0">3727630</data>
    </edge>
    <edge source="NLD" target="CHN">
      <data key="d0">23213628</data>
    </edge>
    <edge source="NLD" target="COL">
      <data key="d0">7081673</data>
    </edge>
    <edge source="NLD" target="CRI">
      <data key="d0">783499</data>
    </edge>
    <edge source="NLD" target="HRV">
      <data key="d0">10073912</data>
    </edge>
    <edge source="NLD" target="CZE">
      <data key="d0">34342993</data>
    </edge>
    <edge source="NLD" target="BEN">
      <data key="d0">1281682</data>
    </edge>
    <edge source="NLD" target="DNK">
      <data key="d0">33784678</data>
    </edge>
    <edge source="NLD" target="ECU">
      <data key="d0">705096</data>
    </edge>
    <edge source="NLD" target="SLV">
      <data key="d0">197066</data>
    </edge>
    <edge source="NLD" target="ETH">
      <data key="d0">319649</data>
    </edge>
    <edge source="NLD" target="EST">
      <data key="d0">13370928</data>
    </edge>
    <edge source="NLD" target="FIN">
      <data key="d0">25128658</data>
    </edge>
    <edge source="NLD" target="FRA">
      <data key="d0">322120557</data>
    </edge>
    <edge source="NLD" target="GEO">
      <data key="d0">2798732</data>
    </edge>
    <edge source="NLD" target="GMB">
      <data key="d0">1092679</data>
    </edge>
    <edge source="NLD" target="DEU">
      <data key="d0">387299026</data>
    </edge>
    <edge source="NLD" target="GHA">
      <data key="d0">11074330</data>
    </edge>
    <edge source="NLD" target="GRC">
      <data key="d0">19067472</data>
    </edge>
    <edge source="NLD" target="GTM">
      <data key="d0">178072</data>
    </edge>
    <edge source="NLD" target="HND">
      <data key="d0">802466</data>
    </edge>
    <edge source="NLD" target="HKG">
      <data key="d0">21317285</data>
    </edge>
    <edge source="NLD" target="HUN">
      <data key="d0">10591637</data>
    </edge>
    <edge source="NLD" target="IDN">
      <data key="d0">788884</data>
    </edge>
    <edge source="NLD" target="IRL">
      <data key="d0">139812826</data>
    </edge>
    <edge source="NLD" target="ISR">
      <data key="d0">13837758</data>
    </edge>
    <edge source="NLD" target="ITA">
      <data key="d0">128233198</data>
    </edge>
    <edge source="NLD" target="CIV">
      <data key="d0">2283740</data>
    </edge>
    <edge source="NLD" target="JAM">
      <data key="d0">2249624</data>
    </edge>
    <edge source="NLD" target="JPN">
      <data key="d0">70468452</data>
    </edge>
    <edge source="NLD" target="KAZ">
      <data key="d0">456719</data>
    </edge>
    <edge source="NLD" target="JOR">
      <data key="d0">1872874</data>
    </edge>
    <edge source="NLD" target="KOR">
      <data key="d0">18941738</data>
    </edge>
    <edge source="NLD" target="KGZ">
      <data key="d0">1366546</data>
    </edge>
    <edge source="NLD" target="LBN">
      <data key="d0">5499119</data>
    </edge>
    <edge source="NLD" target="LVA">
      <data key="d0">11935269</data>
    </edge>
    <edge source="NLD" target="LTU">
      <data key="d0">9541776</data>
    </edge>
    <edge source="NLD" target="MDG">
      <data key="d0">141975</data>
    </edge>
    <edge source="NLD" target="MYS">
      <data key="d0">19992879</data>
    </edge>
    <edge source="NLD" target="MRT">
      <data key="d0">145477</data>
    </edge>
    <edge source="NLD" target="MUS">
      <data key="d0">1852311</data>
    </edge>
    <edge source="NLD" target="MEX">
      <data key="d0">4706620</data>
    </edge>
    <edge source="NLD" target="MDA">
      <data key="d0">2480098</data>
    </edge>
    <edge source="NLD" target="MAR">
      <data key="d0">1270330</data>
    </edge>
    <edge source="NLD" target="MOZ">
      <data key="d0">681837</data>
    </edge>
    <edge source="NLD" target="OMN">
      <data key="d0">5526502</data>
    </edge>
    <edge source="NLD" target="NAM">
      <data key="d0">234842</data>
    </edge>
    <edge source="NLD" target="NZL">
      <data key="d0">13277509</data>
    </edge>
    <edge source="NLD" target="NIC">
      <data key="d0">41209</data>
    </edge>
    <edge source="NLD" target="NER">
      <data key="d0">647613</data>
    </edge>
    <edge source="NLD" target="NOR">
      <data key="d0">115495821</data>
    </edge>
    <edge source="NLD" target="PAK">
      <data key="d0">1630043</data>
    </edge>
    <edge source="NLD" target="PAN">
      <data key="d0">4726505</data>
    </edge>
    <edge source="NLD" target="PRY">
      <data key="d0">1482083</data>
    </edge>
    <edge source="NLD" target="PER">
      <data key="d0">1714638</data>
    </edge>
    <edge source="NLD" target="PHL">
      <data key="d0">2598760</data>
    </edge>
    <edge source="NLD" target="POL">
      <data key="d0">44332403</data>
    </edge>
    <edge source="NLD" target="PRT">
      <data key="d0">12174026</data>
    </edge>
    <edge source="NLD" target="ROU">
      <data key="d0">12562640</data>
    </edge>
    <edge source="NLD" target="RUS">
      <data key="d0">21546023</data>
    </edge>
    <edge source="NLD" target="SAU">
      <data key="d0">26074712</data>
    </edge>
    <edge source="NLD" target="SEN">
      <data key="d0">3727673</data>
    </edge>
    <edge source="NLD" target="SRB">
      <data key="d0">2895825</data>
    </edge>
    <edge source="NLD" target="IND">
      <data key="d0">2289884</data>
    </edge>
    <edge source="NLD" target="SGP">
      <data key="d0">36690414</data>
    </edge>
    <edge source="NLD" target="SVK">
      <data key="d0">21280911</data>
    </edge>
    <edge source="NLD" target="VNM">
      <data key="d0">60630448</data>
    </edge>
    <edge source="NLD" target="SVN">
      <data key="d0">7018884</data>
    </edge>
    <edge source="NLD" target="ZAF">
      <data key="d0">21357965</data>
    </edge>
    <edge source="NLD" target="ZWE">
      <data key="d0">14980</data>
    </edge>
    <edge source="NLD" target="ESP">
      <data key="d0">200837779</data>
    </edge>
    <edge source="NLD" target="SWE">
      <data key="d0">55277305</data>
    </edge>
    <edge source="NLD" target="CHE">
      <data key="d0">34429044</data>
    </edge>
    <edge source="NLD" target="THA">
      <data key="d0">5231456</data>
    </edge>
    <edge source="NLD" target="TGO">
      <data key="d0">3779478</data>
    </edge>
    <edge source="NLD" target="ARE">
      <data key="d0">42847038</data>
    </edge>
    <edge source="NLD" target="TUN">
      <data key="d0">350551</data>
    </edge>
    <edge source="NLD" target="TUR">
      <data key="d0">73454529</data>
    </edge>
    <edge source="NLD" target="UGA">
      <data key="d0">1227048</data>
    </edge>
    <edge source="NLD" target="UKR">
      <data key="d0">21809940</data>
    </edge>
    <edge source="NLD" target="MKD">
      <data key="d0">82339</data>
    </edge>
    <edge source="NLD" target="EGY">
      <data key="d0">2504566</data>
    </edge>
    <edge source="NLD" target="GBR">
      <data key="d0">475434263</data>
    </edge>
    <edge source="NLD" target="TZA">
      <data key="d0">4767769</data>
    </edge>
    <edge source="NLD" target="USA">
      <data key="d0">974344613</data>
    </edge>
    <edge source="NLD" target="BFA">
      <data key="d0">829760</data>
    </edge>
    <edge source="NLD" target="URY">
      <data key="d0">2514196</data>
    </edge>
    <edge source="NER" target="FRA">
      <data key="d0">30251</data>
    </edge>
    <edge source="NER" target="GRC">
      <data key="d0">16871</data>
    </edge>
    <edge source="NER" target="GBR">
      <data key="d0">79498</data>
    </edge>
    <edge source="SAU" target="DZA">
      <data key="d0">37333</data>
    </edge>
    <edge source="SAU" target="BDI">
      <data key="d0">27733</data>
    </edge>
    <edge source="SAU" target="CMR">
      <data key="d0">288267</data>
    </edge>
    <edge source="SAU" target="CAN">
      <data key="d0">34133</data>
    </edge>
    <edge source="SAU" target="BEN">
      <data key="d0">229067</data>
    </edge>
    <edge source="SAU" target="PSE">
      <data key="d0">124533</data>
    </edge>
    <edge source="SAU" target="JOR">
      <data key="d0">27906435</data>
    </edge>
    <edge source="SAU" target="LBN">
      <data key="d0">1749336</data>
    </edge>
    <edge source="SAU" target="MYS">
      <data key="d0">642401</data>
    </edge>
    <edge source="SAU" target="MRT">
      <data key="d0">1182401</data>
    </edge>
    <edge source="SAU" target="MAR">
      <data key="d0">60800</data>
    </edge>
    <edge source="SAU" target="OMN">
      <data key="d0">5749874</data>
    </edge>
    <edge source="SAU" target="PAK">
      <data key="d0">674401</data>
    </edge>
    <edge source="SAU" target="PHL">
      <data key="d0">33867</data>
    </edge>
    <edge source="SAU" target="SEN">
      <data key="d0">841334</data>
    </edge>
    <edge source="SAU" target="IND">
      <data key="d0">66400</data>
    </edge>
    <edge source="SAU" target="ZAF">
      <data key="d0">108800</data>
    </edge>
    <edge source="SAU" target="ESP">
      <data key="d0">27733</data>
    </edge>
    <edge source="SAU" target="TGO">
      <data key="d0">40800</data>
    </edge>
    <edge source="SAU" target="ARE">
      <data key="d0">12021615</data>
    </edge>
    <edge source="SAU" target="TUN">
      <data key="d0">386934</data>
    </edge>
    <edge source="SAU" target="EGY">
      <data key="d0">525867</data>
    </edge>
    <edge source="SAU" target="GBR">
      <data key="d0">850934</data>
    </edge>
    <edge source="SAU" target="USA">
      <data key="d0">290400</data>
    </edge>
    <edge source="ESP" target="ALB">
      <data key="d0">447444</data>
    </edge>
    <edge source="ESP" target="DZA">
      <data key="d0">10991716</data>
    </edge>
    <edge source="ESP" target="AZE">
      <data key="d0">70914</data>
    </edge>
    <edge source="ESP" target="ARG">
      <data key="d0">1139510</data>
    </edge>
    <edge source="ESP" target="AUS">
      <data key="d0">15563139</data>
    </edge>
    <edge source="ESP" target="AUT">
      <data key="d0">22740677</data>
    </edge>
    <edge source="ESP" target="ARM">
      <data key="d0">19326848</data>
    </edge>
    <edge source="ESP" target="BEL">
      <data key="d0">156010078</data>
    </edge>
    <edge source="ESP" target="BOL">
      <data key="d0">1554447</data>
    </edge>
    <edge source="ESP" target="BWA">
      <data key="d0">120764</data>
    </edge>
    <edge source="ESP" target="BRA">
      <data key="d0">18633976</data>
    </edge>
    <edge source="ESP" target="BGR">
      <data key="d0">1941481</data>
    </edge>
    <edge source="ESP" target="BDI">
      <data key="d0">63341</data>
    </edge>
    <edge source="ESP" target="BLR">
      <data key="d0">1330821</data>
    </edge>
    <edge source="ESP" target="KHM">
      <data key="d0">157748</data>
    </edge>
    <edge source="ESP" target="CMR">
      <data key="d0">6899480</data>
    </edge>
    <edge source="ESP" target="CAN">
      <data key="d0">97003411</data>
    </edge>
    <edge source="ESP" target="CAF">
      <data key="d0">128655</data>
    </edge>
    <edge source="ESP" target="LKA">
      <data key="d0">38829</data>
    </edge>
    <edge source="ESP" target="CHL">
      <data key="d0">6723148</data>
    </edge>
    <edge source="ESP" target="CHN">
      <data key="d0">130746691</data>
    </edge>
    <edge source="ESP" target="COL">
      <data key="d0">5542302</data>
    </edge>
    <edge source="ESP" target="CRI">
      <data key="d0">2316707</data>
    </edge>
    <edge source="ESP" target="HRV">
      <data key="d0">815251</data>
    </edge>
    <edge source="ESP" target="CZE">
      <data key="d0">23373946</data>
    </edge>
    <edge source="ESP" target="BEN">
      <data key="d0">4953791</data>
    </edge>
    <edge source="ESP" target="DNK">
      <data key="d0">61402425</data>
    </edge>
    <edge source="ESP" target="ECU">
      <data key="d0">529123</data>
    </edge>
    <edge source="ESP" target="SLV">
      <data key="d0">457477</data>
    </edge>
    <edge source="ESP" target="ETH">
      <data key="d0">48120</data>
    </edge>
    <edge source="ESP" target="EST">
      <data key="d0">20764929</data>
    </edge>
    <edge source="ESP" target="FIN">
      <data key="d0">33281521</data>
    </edge>
    <edge source="ESP" target="FRA">
      <data key="d0">436487196</data>
    </edge>
    <edge source="ESP" target="GEO">
      <data key="d0">43037</data>
    </edge>
    <edge source="ESP" target="GMB">
      <data key="d0">529435</data>
    </edge>
    <edge source="ESP" target="DEU">
      <data key="d0">679095894</data>
    </edge>
    <edge source="ESP" target="GHA">
      <data key="d0">31239958</data>
    </edge>
    <edge source="ESP" target="GRC">
      <data key="d0">10690493</data>
    </edge>
    <edge source="ESP" target="GTM">
      <data key="d0">2517516</data>
    </edge>
    <edge source="ESP" target="HND">
      <data key="d0">425132</data>
    </edge>
    <edge source="ESP" target="HKG">
      <data key="d0">14462679</data>
    </edge>
    <edge source="ESP" target="HUN">
      <data key="d0">1879840</data>
    </edge>
    <edge source="ESP" target="IDN">
      <data key="d0">443853</data>
    </edge>
    <edge source="ESP" target="IRL">
      <data key="d0">29488949</data>
    </edge>
    <edge source="ESP" target="ISR">
      <data key="d0">5330456</data>
    </edge>
    <edge source="ESP" target="ITA">
      <data key="d0">174424477</data>
    </edge>
    <edge source="ESP" target="CIV">
      <data key="d0">17539686</data>
    </edge>
    <edge source="ESP" target="JAM">
      <data key="d0">1559982</data>
    </edge>
    <edge source="ESP" target="JPN">
      <data key="d0">112468497</data>
    </edge>
    <edge source="ESP" target="KAZ">
      <data key="d0">785927</data>
    </edge>
    <edge source="ESP" target="JOR">
      <data key="d0">3540941</data>
    </edge>
    <edge source="ESP" target="KOR">
      <data key="d0">11019941</data>
    </edge>
    <edge source="ESP" target="KGZ">
      <data key="d0">53775</data>
    </edge>
    <edge source="ESP" target="LBN">
      <data key="d0">708709</data>
    </edge>
    <edge source="ESP" target="LVA">
      <data key="d0">24421012</data>
    </edge>
    <edge source="ESP" target="LTU">
      <data key="d0">25120657</data>
    </edge>
    <edge source="ESP" target="MYS">
      <data key="d0">1768210</data>
    </edge>
    <edge source="ESP" target="MRT">
      <data key="d0">252855</data>
    </edge>
    <edge source="ESP" target="MUS">
      <data key="d0">103121</data>
    </edge>
    <edge source="ESP" target="MEX">
      <data key="d0">125632087</data>
    </edge>
    <edge source="ESP" target="MAR">
      <data key="d0">11999685</data>
    </edge>
    <edge source="ESP" target="MOZ">
      <data key="d0">896280</data>
    </edge>
    <edge source="ESP" target="OMN">
      <data key="d0">13964</data>
    </edge>
    <edge source="ESP" target="NAM">
      <data key="d0">18246</data>
    </edge>
    <edge source="ESP" target="NLD">
      <data key="d0">155928628</data>
    </edge>
    <edge source="ESP" target="NZL">
      <data key="d0">2100777</data>
    </edge>
    <edge source="ESP" target="NIC">
      <data key="d0">326212</data>
    </edge>
    <edge source="ESP" target="NER">
      <data key="d0">1575567</data>
    </edge>
    <edge source="ESP" target="NOR">
      <data key="d0">37464278</data>
    </edge>
    <edge source="ESP" target="PAK">
      <data key="d0">88409</data>
    </edge>
    <edge source="ESP" target="PAN">
      <data key="d0">7791444</data>
    </edge>
    <edge source="ESP" target="PRY">
      <data key="d0">1313119</data>
    </edge>
    <edge source="ESP" target="PER">
      <data key="d0">6341044</data>
    </edge>
    <edge source="ESP" target="PHL">
      <data key="d0">119539885</data>
    </edge>
    <edge source="ESP" target="POL">
      <data key="d0">27138290</data>
    </edge>
    <edge source="ESP" target="PRT">
      <data key="d0">215321757</data>
    </edge>
    <edge source="ESP" target="ROU">
      <data key="d0">11903809</data>
    </edge>
    <edge source="ESP" target="RUS">
      <data key="d0">63268356</data>
    </edge>
    <edge source="ESP" target="SAU">
      <data key="d0">147606</data>
    </edge>
    <edge source="ESP" target="SEN">
      <data key="d0">4394738</data>
    </edge>
    <edge source="ESP" target="SRB">
      <data key="d0">813171</data>
    </edge>
    <edge source="ESP" target="IND">
      <data key="d0">941711</data>
    </edge>
    <edge source="ESP" target="SGP">
      <data key="d0">7204678</data>
    </edge>
    <edge source="ESP" target="SVK">
      <data key="d0">6311038</data>
    </edge>
    <edge source="ESP" target="VNM">
      <data key="d0">1749567</data>
    </edge>
    <edge source="ESP" target="SVN">
      <data key="d0">1837352</data>
    </edge>
    <edge source="ESP" target="ZAF">
      <data key="d0">2907231</data>
    </edge>
    <edge source="ESP" target="SWE">
      <data key="d0">82920430</data>
    </edge>
    <edge source="ESP" target="CHE">
      <data key="d0">146778930</data>
    </edge>
    <edge source="ESP" target="THA">
      <data key="d0">938459</data>
    </edge>
    <edge source="ESP" target="TGO">
      <data key="d0">8176170</data>
    </edge>
    <edge source="ESP" target="ARE">
      <data key="d0">5365966</data>
    </edge>
    <edge source="ESP" target="TUN">
      <data key="d0">120522</data>
    </edge>
    <edge source="ESP" target="TUR">
      <data key="d0">2703779</data>
    </edge>
    <edge source="ESP" target="UGA">
      <data key="d0">109751</data>
    </edge>
    <edge source="ESP" target="UKR">
      <data key="d0">16454355</data>
    </edge>
    <edge source="ESP" target="EGY">
      <data key="d0">113584</data>
    </edge>
    <edge source="ESP" target="GBR">
      <data key="d0">506001881</data>
    </edge>
    <edge source="ESP" target="TZA">
      <data key="d0">780784</data>
    </edge>
    <edge source="ESP" target="USA">
      <data key="d0">341537883</data>
    </edge>
    <edge source="ESP" target="BFA">
      <data key="d0">12214626</data>
    </edge>
    <edge source="ESP" target="URY">
      <data key="d0">4827507</data>
    </edge>
    <edge source="ARE" target="DZA">
      <data key="d0">268604</data>
    </edge>
    <edge source="ARE" target="AZE">
      <data key="d0">16088</data>
    </edge>
    <edge source="ARE" target="AUS">
      <data key="d0">2603934</data>
    </edge>
    <edge source="ARE" target="AUT">
      <data key="d0">61768</data>
    </edge>
    <edge source="ARE" target="BEL">
      <data key="d0">207493</data>
    </edge>
    <edge source="ARE" target="BWA">
      <data key="d0">35098</data>
    </edge>
    <edge source="ARE" target="BRA">
      <data key="d0">412057</data>
    </edge>
    <edge source="ARE" target="BDI">
      <data key="d0">394770</data>
    </edge>
    <edge source="ARE" target="KHM">
      <data key="d0">60240</data>
    </edge>
    <edge source="ARE" target="CMR">
      <data key="d0">726719</data>
    </edge>
    <edge source="ARE" target="CAN">
      <data key="d0">999592</data>
    </edge>
    <edge source="ARE" target="LKA">
      <data key="d0">4925669</data>
    </edge>
    <edge source="ARE" target="CHN">
      <data key="d0">1223946</data>
    </edge>
    <edge source="ARE" target="CZE">
      <data key="d0">26665</data>
    </edge>
    <edge source="ARE" target="BEN">
      <data key="d0">425588</data>
    </edge>
    <edge source="ARE" target="DNK">
      <data key="d0">70149</data>
    </edge>
    <edge source="ARE" target="ETH">
      <data key="d0">1489159</data>
    </edge>
    <edge source="ARE" target="FRA">
      <data key="d0">384791</data>
    </edge>
    <edge source="ARE" target="GMB">
      <data key="d0">161728</data>
    </edge>
    <edge source="ARE" target="DEU">
      <data key="d0">535907</data>
    </edge>
    <edge source="ARE" target="GHA">
      <data key="d0">1990864</data>
    </edge>
    <edge source="ARE" target="HKG">
      <data key="d0">945962</data>
    </edge>
    <edge source="ARE" target="HUN">
      <data key="d0">11569</data>
    </edge>
    <edge source="ARE" target="IDN">
      <data key="d0">18601</data>
    </edge>
    <edge source="ARE" target="IRL">
      <data key="d0">76755</data>
    </edge>
    <edge source="ARE" target="ITA">
      <data key="d0">142439</data>
    </edge>
    <edge source="ARE" target="CIV">
      <data key="d0">31015</data>
    </edge>
    <edge source="ARE" target="JPN">
      <data key="d0">394363</data>
    </edge>
    <edge source="ARE" target="KAZ">
      <data key="d0">416359</data>
    </edge>
    <edge source="ARE" target="JOR">
      <data key="d0">605434</data>
    </edge>
    <edge source="ARE" target="KOR">
      <data key="d0">372640</data>
    </edge>
    <edge source="ARE" target="KGZ">
      <data key="d0">35676</data>
    </edge>
    <edge source="ARE" target="LBN">
      <data key="d0">939122</data>
    </edge>
    <edge source="ARE" target="LVA">
      <data key="d0">788269</data>
    </edge>
    <edge source="ARE" target="MDG">
      <data key="d0">582248</data>
    </edge>
    <edge source="ARE" target="MYS">
      <data key="d0">6290101</data>
    </edge>
    <edge source="ARE" target="MRT">
      <data key="d0">341239</data>
    </edge>
    <edge source="ARE" target="MUS">
      <data key="d0">374593</data>
    </edge>
    <edge source="ARE" target="MAR">
      <data key="d0">60281</data>
    </edge>
    <edge source="ARE" target="MOZ">
      <data key="d0">735001</data>
    </edge>
    <edge source="ARE" target="OMN">
      <data key="d0">52010877</data>
    </edge>
    <edge source="ARE" target="NAM">
      <data key="d0">42449</data>
    </edge>
    <edge source="ARE" target="NLD">
      <data key="d0">7739598</data>
    </edge>
    <edge source="ARE" target="NZL">
      <data key="d0">1109180</data>
    </edge>
    <edge source="ARE" target="NER">
      <data key="d0">26982</data>
    </edge>
    <edge source="ARE" target="NOR">
      <data key="d0">11709</data>
    </edge>
    <edge source="ARE" target="PAK">
      <data key="d0">30191384</data>
    </edge>
    <edge source="ARE" target="PHL">
      <data key="d0">60999</data>
    </edge>
    <edge source="ARE" target="POL">
      <data key="d0">27523</data>
    </edge>
    <edge source="ARE" target="PRT">
      <data key="d0">23226</data>
    </edge>
    <edge source="ARE" target="SAU">
      <data key="d0">1689430</data>
    </edge>
    <edge source="ARE" target="SEN">
      <data key="d0">441174</data>
    </edge>
    <edge source="ARE" target="IND">
      <data key="d0">21109308</data>
    </edge>
    <edge source="ARE" target="SGP">
      <data key="d0">14301663</data>
    </edge>
    <edge source="ARE" target="VNM">
      <data key="d0">3226370</data>
    </edge>
    <edge source="ARE" target="ZAF">
      <data key="d0">4012950</data>
    </edge>
    <edge source="ARE" target="ZWE">
      <data key="d0">22803</data>
    </edge>
    <edge source="ARE" target="ESP">
      <data key="d0">1401420</data>
    </edge>
    <edge source="ARE" target="SWE">
      <data key="d0">50050</data>
    </edge>
    <edge source="ARE" target="CHE">
      <data key="d0">128564</data>
    </edge>
    <edge source="ARE" target="THA">
      <data key="d0">1412076</data>
    </edge>
    <edge source="ARE" target="TGO">
      <data key="d0">2531167</data>
    </edge>
    <edge source="ARE" target="TUR">
      <data key="d0">1192518</data>
    </edge>
    <edge source="ARE" target="UGA">
      <data key="d0">400553</data>
    </edge>
    <edge source="ARE" target="EGY">
      <data key="d0">1244732</data>
    </edge>
    <edge source="ARE" target="GBR">
      <data key="d0">1880537</data>
    </edge>
    <edge source="ARE" target="TZA">
      <data key="d0">3510301</data>
    </edge>
    <edge source="ARE" target="USA">
      <data key="d0">397921</data>
    </edge>
    <edge source="ARE" target="BFA">
      <data key="d0">11232</data>
    </edge>
    <edge source="TUN" target="DZA">
      <data key="d0">1803259</data>
    </edge>
    <edge source="TUN" target="BEL">
      <data key="d0">83602</data>
    </edge>
    <edge source="TUN" target="BRA">
      <data key="d0">43700</data>
    </edge>
    <edge source="TUN" target="CAN">
      <data key="d0">66290</data>
    </edge>
    <edge source="TUN" target="BEN">
      <data key="d0">35756</data>
    </edge>
    <edge source="TUN" target="ETH">
      <data key="d0">992109</data>
    </edge>
    <edge source="TUN" target="FRA">
      <data key="d0">8083710</data>
    </edge>
    <edge source="TUN" target="DEU">
      <data key="d0">416386</data>
    </edge>
    <edge source="TUN" target="ITA">
      <data key="d0">828647</data>
    </edge>
    <edge source="TUN" target="CIV">
      <data key="d0">1431875</data>
    </edge>
    <edge source="TUN" target="JPN">
      <data key="d0">85253</data>
    </edge>
    <edge source="TUN" target="SEN">
      <data key="d0">9198406</data>
    </edge>
    <edge source="TUN" target="SWE">
      <data key="d0">19417</data>
    </edge>
    <edge source="TUN" target="CHE">
      <data key="d0">30162</data>
    </edge>
    <edge source="TUN" target="TUR">
      <data key="d0">28560</data>
    </edge>
    <edge source="TUN" target="GBR">
      <data key="d0">16515</data>
    </edge>
    <edge source="TUN" target="USA">
      <data key="d0">11872</data>
    </edge>
    <edge source="TUN" target="BFA">
      <data key="d0">4854454</data>
    </edge>
    <edge source="ARG" target="AUS">
      <data key="d0">2883192</data>
    </edge>
    <edge source="ARG" target="AUT">
      <data key="d0">707066</data>
    </edge>
    <edge source="ARG" target="ARM">
      <data key="d0">19623</data>
    </edge>
    <edge source="ARG" target="BEL">
      <data key="d0">10849075</data>
    </edge>
    <edge source="ARG" target="BOL">
      <data key="d0">11999755</data>
    </edge>
    <edge source="ARG" target="BRA">
      <data key="d0">63550487</data>
    </edge>
    <edge source="ARG" target="BGR">
      <data key="d0">229001</data>
    </edge>
    <edge source="ARG" target="BLR">
      <data key="d0">130688</data>
    </edge>
    <edge source="ARG" target="KHM">
      <data key="d0">142688</data>
    </edge>
    <edge source="ARG" target="CMR">
      <data key="d0">101935</data>
    </edge>
    <edge source="ARG" target="CAN">
      <data key="d0">92043965</data>
    </edge>
    <edge source="ARG" target="LKA">
      <data key="d0">50793</data>
    </edge>
    <edge source="ARG" target="CHL">
      <data key="d0">25494985</data>
    </edge>
    <edge source="ARG" target="CHN">
      <data key="d0">21173999</data>
    </edge>
    <edge source="ARG" target="COL">
      <data key="d0">11952212</data>
    </edge>
    <edge source="ARG" target="CRI">
      <data key="d0">3168697</data>
    </edge>
    <edge source="ARG" target="HRV">
      <data key="d0">62321</data>
    </edge>
    <edge source="ARG" target="CZE">
      <data key="d0">1106192</data>
    </edge>
    <edge source="ARG" target="BEN">
      <data key="d0">84564</data>
    </edge>
    <edge source="ARG" target="DNK">
      <data key="d0">15792740</data>
    </edge>
    <edge source="ARG" target="ECU">
      <data key="d0">3407591</data>
    </edge>
    <edge source="ARG" target="SLV">
      <data key="d0">342870</data>
    </edge>
    <edge source="ARG" target="EST">
      <data key="d0">1484883</data>
    </edge>
    <edge source="ARG" target="FIN">
      <data key="d0">8665167</data>
    </edge>
    <edge source="ARG" target="FRA">
      <data key="d0">8530687</data>
    </edge>
    <edge source="ARG" target="GMB">
      <data key="d0">14288</data>
    </edge>
    <edge source="ARG" target="DEU">
      <data key="d0">16528247</data>
    </edge>
    <edge source="ARG" target="GHA">
      <data key="d0">818844</data>
    </edge>
    <edge source="ARG" target="GRC">
      <data key="d0">122354</data>
    </edge>
    <edge source="ARG" target="GTM">
      <data key="d0">946921</data>
    </edge>
    <edge source="ARG" target="HND">
      <data key="d0">557414</data>
    </edge>
    <edge source="ARG" target="HKG">
      <data key="d0">4273771</data>
    </edge>
    <edge source="ARG" target="HUN">
      <data key="d0">25039</data>
    </edge>
    <edge source="ARG" target="IDN">
      <data key="d0">162537</data>
    </edge>
    <edge source="ARG" target="IRL">
      <data key="d0">4384985</data>
    </edge>
    <edge source="ARG" target="ISR">
      <data key="d0">625912</data>
    </edge>
    <edge source="ARG" target="ITA">
      <data key="d0">1248417</data>
    </edge>
    <edge source="ARG" target="JAM">
      <data key="d0">585661</data>
    </edge>
    <edge source="ARG" target="JPN">
      <data key="d0">25095549</data>
    </edge>
    <edge source="ARG" target="KAZ">
      <data key="d0">372132</data>
    </edge>
    <edge source="ARG" target="KOR">
      <data key="d0">2794808</data>
    </edge>
    <edge source="ARG" target="LVA">
      <data key="d0">1263181</data>
    </edge>
    <edge source="ARG" target="LTU">
      <data key="d0">696094</data>
    </edge>
    <edge source="ARG" target="MDG">
      <data key="d0">50880</data>
    </edge>
    <edge source="ARG" target="MYS">
      <data key="d0">557761</data>
    </edge>
    <edge source="ARG" target="MUS">
      <data key="d0">84172</data>
    </edge>
    <edge source="ARG" target="MEX">
      <data key="d0">18699859</data>
    </edge>
    <edge source="ARG" target="MOZ">
      <data key="d0">94487</data>
    </edge>
    <edge source="ARG" target="NLD">
      <data key="d0">36503656</data>
    </edge>
    <edge source="ARG" target="NZL">
      <data key="d0">412097</data>
    </edge>
    <edge source="ARG" target="NIC">
      <data key="d0">467668</data>
    </edge>
    <edge source="ARG" target="NOR">
      <data key="d0">4943353</data>
    </edge>
    <edge source="ARG" target="PAN">
      <data key="d0">4885566</data>
    </edge>
    <edge source="ARG" target="PRY">
      <data key="d0">44008032</data>
    </edge>
    <edge source="ARG" target="PER">
      <data key="d0">14394269</data>
    </edge>
    <edge source="ARG" target="PHL">
      <data key="d0">987057</data>
    </edge>
    <edge source="ARG" target="POL">
      <data key="d0">2568724</data>
    </edge>
    <edge source="ARG" target="PRT">
      <data key="d0">156394</data>
    </edge>
    <edge source="ARG" target="ROU">
      <data key="d0">84597</data>
    </edge>
    <edge source="ARG" target="RUS">
      <data key="d0">16914792</data>
    </edge>
    <edge source="ARG" target="SEN">
      <data key="d0">61546</data>
    </edge>
    <edge source="ARG" target="SRB">
      <data key="d0">32904</data>
    </edge>
    <edge source="ARG" target="IND">
      <data key="d0">191242</data>
    </edge>
    <edge source="ARG" target="SGP">
      <data key="d0">3002249</data>
    </edge>
    <edge source="ARG" target="SVK">
      <data key="d0">210264</data>
    </edge>
    <edge source="ARG" target="VNM">
      <data key="d0">952351</data>
    </edge>
    <edge source="ARG" target="SVN">
      <data key="d0">68510</data>
    </edge>
    <edge source="ARG" target="ZAF">
      <data key="d0">159753</data>
    </edge>
    <edge source="ARG" target="ESP">
      <data key="d0">10153781</data>
    </edge>
    <edge source="ARG" target="SWE">
      <data key="d0">14032504</data>
    </edge>
    <edge source="ARG" target="CHE">
      <data key="d0">15203084</data>
    </edge>
    <edge source="ARG" target="THA">
      <data key="d0">926991</data>
    </edge>
    <edge source="ARG" target="TGO">
      <data key="d0">74514</data>
    </edge>
    <edge source="ARG" target="ARE">
      <data key="d0">1789051</data>
    </edge>
    <edge source="ARG" target="TUR">
      <data key="d0">664846</data>
    </edge>
    <edge source="ARG" target="UKR">
      <data key="d0">1056159</data>
    </edge>
    <edge source="ARG" target="GBR">
      <data key="d0">51977467</data>
    </edge>
    <edge source="ARG" target="TZA">
      <data key="d0">18478</data>
    </edge>
    <edge source="ARG" target="USA">
      <data key="d0">380539642</data>
    </edge>
    <edge source="ARG" target="URY">
      <data key="d0">28924833</data>
    </edge>
    <edge source="AUT" target="ALB">
      <data key="d0">15838691</data>
    </edge>
    <edge source="AUT" target="DZA">
      <data key="d0">6729777</data>
    </edge>
    <edge source="AUT" target="AZE">
      <data key="d0">15489212</data>
    </edge>
    <edge source="AUT" target="ARG">
      <data key="d0">9942866</data>
    </edge>
    <edge source="AUT" target="AUS">
      <data key="d0">52031734</data>
    </edge>
    <edge source="AUT" target="ARM">
      <data key="d0">880778</data>
    </edge>
    <edge source="AUT" target="BEL">
      <data key="d0">25618735</data>
    </edge>
    <edge source="AUT" target="BOL">
      <data key="d0">3645041</data>
    </edge>
    <edge source="AUT" target="BRA">
      <data key="d0">66590146</data>
    </edge>
    <edge source="AUT" target="BGR">
      <data key="d0">3782835</data>
    </edge>
    <edge source="AUT" target="BLR">
      <data key="d0">942181</data>
    </edge>
    <edge source="AUT" target="CMR">
      <data key="d0">263131</data>
    </edge>
    <edge source="AUT" target="CAN">
      <data key="d0">3978769</data>
    </edge>
    <edge source="AUT" target="LKA">
      <data key="d0">2739082</data>
    </edge>
    <edge source="AUT" target="CHL">
      <data key="d0">14572232</data>
    </edge>
    <edge source="AUT" target="CHN">
      <data key="d0">3565726</data>
    </edge>
    <edge source="AUT" target="COL">
      <data key="d0">6536660</data>
    </edge>
    <edge source="AUT" target="CRI">
      <data key="d0">1134510</data>
    </edge>
    <edge source="AUT" target="HRV">
      <data key="d0">8287712</data>
    </edge>
    <edge source="AUT" target="CZE">
      <data key="d0">18973122</data>
    </edge>
    <edge source="AUT" target="BEN">
      <data key="d0">251697</data>
    </edge>
    <edge source="AUT" target="DNK">
      <data key="d0">5044764</data>
    </edge>
    <edge source="AUT" target="ECU">
      <data key="d0">1143995</data>
    </edge>
    <edge source="AUT" target="SLV">
      <data key="d0">836387</data>
    </edge>
    <edge source="AUT" target="ETH">
      <data key="d0">330100</data>
    </edge>
    <edge source="AUT" target="EST">
      <data key="d0">1006260</data>
    </edge>
    <edge source="AUT" target="FIN">
      <data key="d0">6371595</data>
    </edge>
    <edge source="AUT" target="FRA">
      <data key="d0">28677202</data>
    </edge>
    <edge source="AUT" target="GEO">
      <data key="d0">2829952</data>
    </edge>
    <edge source="AUT" target="DEU">
      <data key="d0">527370492</data>
    </edge>
    <edge source="AUT" target="GHA">
      <data key="d0">4550300</data>
    </edge>
    <edge source="AUT" target="GRC">
      <data key="d0">15936604</data>
    </edge>
    <edge source="AUT" target="GTM">
      <data key="d0">996823</data>
    </edge>
    <edge source="AUT" target="HND">
      <data key="d0">639174</data>
    </edge>
    <edge source="AUT" target="HKG">
      <data key="d0">7051224</data>
    </edge>
    <edge source="AUT" target="HUN">
      <data key="d0">25512142</data>
    </edge>
    <edge source="AUT" target="IDN">
      <data key="d0">373014</data>
    </edge>
    <edge source="AUT" target="IRL">
      <data key="d0">1241153</data>
    </edge>
    <edge source="AUT" target="ISR">
      <data key="d0">1687583</data>
    </edge>
    <edge source="AUT" target="ITA">
      <data key="d0">138420560</data>
    </edge>
    <edge source="AUT" target="CIV">
      <data key="d0">708016</data>
    </edge>
    <edge source="AUT" target="JAM">
      <data key="d0">2721700</data>
    </edge>
    <edge source="AUT" target="JPN">
      <data key="d0">7475499</data>
    </edge>
    <edge source="AUT" target="KAZ">
      <data key="d0">9895872</data>
    </edge>
    <edge source="AUT" target="JOR">
      <data key="d0">4805879</data>
    </edge>
    <edge source="AUT" target="KOR">
      <data key="d0">13533988</data>
    </edge>
    <edge source="AUT" target="KGZ">
      <data key="d0">755831</data>
    </edge>
    <edge source="AUT" target="LBN">
      <data key="d0">6090549</data>
    </edge>
    <edge source="AUT" target="LVA">
      <data key="d0">2868445</data>
    </edge>
    <edge source="AUT" target="LTU">
      <data key="d0">869401</data>
    </edge>
    <edge source="AUT" target="MYS">
      <data key="d0">2344775</data>
    </edge>
    <edge source="AUT" target="MRT">
      <data key="d0">37305</data>
    </edge>
    <edge source="AUT" target="MUS">
      <data key="d0">2744363</data>
    </edge>
    <edge source="AUT" target="MEX">
      <data key="d0">40337</data>
    </edge>
    <edge source="AUT" target="MDA">
      <data key="d0">178195</data>
    </edge>
    <edge source="AUT" target="MAR">
      <data key="d0">2913369</data>
    </edge>
    <edge source="AUT" target="MOZ">
      <data key="d0">1866986</data>
    </edge>
    <edge source="AUT" target="OMN">
      <data key="d0">5488161</data>
    </edge>
    <edge source="AUT" target="NAM">
      <data key="d0">1210859</data>
    </edge>
    <edge source="AUT" target="NLD">
      <data key="d0">36383395</data>
    </edge>
    <edge source="AUT" target="NZL">
      <data key="d0">8330711</data>
    </edge>
    <edge source="AUT" target="NIC">
      <data key="d0">261444</data>
    </edge>
    <edge source="AUT" target="NER">
      <data key="d0">11995</data>
    </edge>
    <edge source="AUT" target="NOR">
      <data key="d0">6645292</data>
    </edge>
    <edge source="AUT" target="PAK">
      <data key="d0">3542289</data>
    </edge>
    <edge source="AUT" target="PAN">
      <data key="d0">4983268</data>
    </edge>
    <edge source="AUT" target="PRY">
      <data key="d0">3526284</data>
    </edge>
    <edge source="AUT" target="PER">
      <data key="d0">5187275</data>
    </edge>
    <edge source="AUT" target="PHL">
      <data key="d0">866176</data>
    </edge>
    <edge source="AUT" target="POL">
      <data key="d0">4401871</data>
    </edge>
    <edge source="AUT" target="PRT">
      <data key="d0">2491788</data>
    </edge>
    <edge source="AUT" target="ROU">
      <data key="d0">8458932</data>
    </edge>
    <edge source="AUT" target="RUS">
      <data key="d0">15546271</data>
    </edge>
    <edge source="AUT" target="SAU">
      <data key="d0">18214252</data>
    </edge>
    <edge source="AUT" target="SEN">
      <data key="d0">854147</data>
    </edge>
    <edge source="AUT" target="SRB">
      <data key="d0">12871161</data>
    </edge>
    <edge source="AUT" target="IND">
      <data key="d0">5218341</data>
    </edge>
    <edge source="AUT" target="SGP">
      <data key="d0">4602968</data>
    </edge>
    <edge source="AUT" target="SVK">
      <data key="d0">17809301</data>
    </edge>
    <edge source="AUT" target="VNM">
      <data key="d0">126991</data>
    </edge>
    <edge source="AUT" target="SVN">
      <data key="d0">27991201</data>
    </edge>
    <edge source="AUT" target="ZAF">
      <data key="d0">35667057</data>
    </edge>
    <edge source="AUT" target="ESP">
      <data key="d0">24891752</data>
    </edge>
    <edge source="AUT" target="SWE">
      <data key="d0">12220711</data>
    </edge>
    <edge source="AUT" target="CHE">
      <data key="d0">86848080</data>
    </edge>
    <edge source="AUT" target="THA">
      <data key="d0">232323</data>
    </edge>
    <edge source="AUT" target="TGO">
      <data key="d0">622540</data>
    </edge>
    <edge source="AUT" target="ARE">
      <data key="d0">26125531</data>
    </edge>
    <edge source="AUT" target="TUN">
      <data key="d0">2856310</data>
    </edge>
    <edge source="AUT" target="TUR">
      <data key="d0">26641975</data>
    </edge>
    <edge source="AUT" target="UGA">
      <data key="d0">2980239</data>
    </edge>
    <edge source="AUT" target="UKR">
      <data key="d0">3809913</data>
    </edge>
    <edge source="AUT" target="MKD">
      <data key="d0">2645815</data>
    </edge>
    <edge source="AUT" target="EGY">
      <data key="d0">2375043</data>
    </edge>
    <edge source="AUT" target="GBR">
      <data key="d0">60489325</data>
    </edge>
    <edge source="AUT" target="TZA">
      <data key="d0">7718465</data>
    </edge>
    <edge source="AUT" target="USA">
      <data key="d0">553361234</data>
    </edge>
    <edge source="AUT" target="BFA">
      <data key="d0">342655</data>
    </edge>
    <edge source="AUT" target="URY">
      <data key="d0">696962</data>
    </edge>
    <edge source="ARM" target="AUS">
      <data key="d0">17798</data>
    </edge>
    <edge source="ARM" target="BEL">
      <data key="d0">14131</data>
    </edge>
    <edge source="ARM" target="BGR">
      <data key="d0">124489</data>
    </edge>
    <edge source="ARM" target="BLR">
      <data key="d0">5019163</data>
    </edge>
    <edge source="ARM" target="CAN">
      <data key="d0">24888</data>
    </edge>
    <edge source="ARM" target="CHN">
      <data key="d0">453134</data>
    </edge>
    <edge source="ARM" target="CZE">
      <data key="d0">92465</data>
    </edge>
    <edge source="ARM" target="EST">
      <data key="d0">76504</data>
    </edge>
    <edge source="ARM" target="FRA">
      <data key="d0">346882</data>
    </edge>
    <edge source="ARM" target="GEO">
      <data key="d0">2487158</data>
    </edge>
    <edge source="ARM" target="DEU">
      <data key="d0">1788660</data>
    </edge>
    <edge source="ARM" target="HKG">
      <data key="d0">190605</data>
    </edge>
    <edge source="ARM" target="JPN">
      <data key="d0">19056</data>
    </edge>
    <edge source="ARM" target="KAZ">
      <data key="d0">1463520</data>
    </edge>
    <edge source="ARM" target="KOR">
      <data key="d0">21668</data>
    </edge>
    <edge source="ARM" target="LBN">
      <data key="d0">43892</data>
    </edge>
    <edge source="ARM" target="LVA">
      <data key="d0">1138673</data>
    </edge>
    <edge source="ARM" target="LTU">
      <data key="d0">1012612</data>
    </edge>
    <edge source="ARM" target="POL">
      <data key="d0">260412</data>
    </edge>
    <edge source="ARM" target="RUS">
      <data key="d0">152951757</data>
    </edge>
    <edge source="ARM" target="SGP">
      <data key="d0">12596</data>
    </edge>
    <edge source="ARM" target="SVK">
      <data key="d0">112476</data>
    </edge>
    <edge source="ARM" target="SWE">
      <data key="d0">10303</data>
    </edge>
    <edge source="ARM" target="CHE">
      <data key="d0">13090</data>
    </edge>
    <edge source="ARM" target="UKR">
      <data key="d0">9439230</data>
    </edge>
    <edge source="ARM" target="GBR">
      <data key="d0">12727</data>
    </edge>
    <edge source="ARM" target="USA">
      <data key="d0">2846268</data>
    </edge>
    <edge source="BOL" target="ARG">
      <data key="d0">255491</data>
    </edge>
    <edge source="BOL" target="CHL">
      <data key="d0">2749695</data>
    </edge>
    <edge source="BOL" target="CHN">
      <data key="d0">39650</data>
    </edge>
    <edge source="BOL" target="NLD">
      <data key="d0">74135</data>
    </edge>
    <edge source="BOL" target="ESP">
      <data key="d0">114401</data>
    </edge>
    <edge source="BOL" target="USA">
      <data key="d0">148657</data>
    </edge>
    <edge source="BOL" target="URY">
      <data key="d0">42861</data>
    </edge>
    <edge source="BRA" target="ARG">
      <data key="d0">5923918</data>
    </edge>
    <edge source="BRA" target="AUS">
      <data key="d0">335308</data>
    </edge>
    <edge source="BRA" target="AUT">
      <data key="d0">246031</data>
    </edge>
    <edge source="BRA" target="BEL">
      <data key="d0">373381</data>
    </edge>
    <edge source="BRA" target="BOL">
      <data key="d0">15712874</data>
    </edge>
    <edge source="BRA" target="CAN">
      <data key="d0">244011</data>
    </edge>
    <edge source="BRA" target="CHL">
      <data key="d0">1584275</data>
    </edge>
    <edge source="BRA" target="CHN">
      <data key="d0">939431</data>
    </edge>
    <edge source="BRA" target="COL">
      <data key="d0">2568351</data>
    </edge>
    <edge source="BRA" target="CRI">
      <data key="d0">506551</data>
    </edge>
    <edge source="BRA" target="CZE">
      <data key="d0">70739</data>
    </edge>
    <edge source="BRA" target="DNK">
      <data key="d0">29723</data>
    </edge>
    <edge source="BRA" target="ECU">
      <data key="d0">303824</data>
    </edge>
    <edge source="BRA" target="EST">
      <data key="d0">26813</data>
    </edge>
    <edge source="BRA" target="FIN">
      <data key="d0">72106</data>
    </edge>
    <edge source="BRA" target="FRA">
      <data key="d0">1312297</data>
    </edge>
    <edge source="BRA" target="DEU">
      <data key="d0">2457881</data>
    </edge>
    <edge source="BRA" target="GHA">
      <data key="d0">214674</data>
    </edge>
    <edge source="BRA" target="GRC">
      <data key="d0">23641</data>
    </edge>
    <edge source="BRA" target="GTM">
      <data key="d0">91740</data>
    </edge>
    <edge source="BRA" target="HKG">
      <data key="d0">62506</data>
    </edge>
    <edge source="BRA" target="IRL">
      <data key="d0">419725</data>
    </edge>
    <edge source="BRA" target="ISR">
      <data key="d0">61331</data>
    </edge>
    <edge source="BRA" target="ITA">
      <data key="d0">789246</data>
    </edge>
    <edge source="BRA" target="JPN">
      <data key="d0">1453166</data>
    </edge>
    <edge source="BRA" target="KOR">
      <data key="d0">36453</data>
    </edge>
    <edge source="BRA" target="LBN">
      <data key="d0">65693</data>
    </edge>
    <edge source="BRA" target="LTU">
      <data key="d0">26440</data>
    </edge>
    <edge source="BRA" target="MDG">
      <data key="d0">14025</data>
    </edge>
    <edge source="BRA" target="MYS">
      <data key="d0">10195</data>
    </edge>
    <edge source="BRA" target="MEX">
      <data key="d0">123367</data>
    </edge>
    <edge source="BRA" target="MOZ">
      <data key="d0">28673</data>
    </edge>
    <edge source="BRA" target="NLD">
      <data key="d0">1218526</data>
    </edge>
    <edge source="BRA" target="NZL">
      <data key="d0">29276</data>
    </edge>
    <edge source="BRA" target="NOR">
      <data key="d0">84871</data>
    </edge>
    <edge source="BRA" target="PAN">
      <data key="d0">914744</data>
    </edge>
    <edge source="BRA" target="PRY">
      <data key="d0">49596574</data>
    </edge>
    <edge source="BRA" target="PER">
      <data key="d0">3657296</data>
    </edge>
    <edge source="BRA" target="PHL">
      <data key="d0">11582</data>
    </edge>
    <edge source="BRA" target="POL">
      <data key="d0">89158</data>
    </edge>
    <edge source="BRA" target="PRT">
      <data key="d0">1732809</data>
    </edge>
    <edge source="BRA" target="RUS">
      <data key="d0">2143963</data>
    </edge>
    <edge source="BRA" target="SGP">
      <data key="d0">19647</data>
    </edge>
    <edge source="BRA" target="VNM">
      <data key="d0">18210</data>
    </edge>
    <edge source="BRA" target="ZAF">
      <data key="d0">3258515</data>
    </edge>
    <edge source="BRA" target="ESP">
      <data key="d0">867968</data>
    </edge>
    <edge source="BRA" target="SWE">
      <data key="d0">37206</data>
    </edge>
    <edge source="BRA" target="CHE">
      <data key="d0">676763</data>
    </edge>
    <edge source="BRA" target="TGO">
      <data key="d0">108755</data>
    </edge>
    <edge source="BRA" target="ARE">
      <data key="d0">56436</data>
    </edge>
    <edge source="BRA" target="TUR">
      <data key="d0">34371</data>
    </edge>
    <edge source="BRA" target="GBR">
      <data key="d0">1043723</data>
    </edge>
    <edge source="BRA" target="USA">
      <data key="d0">7471663</data>
    </edge>
    <edge source="BRA" target="URY">
      <data key="d0">5105238</data>
    </edge>
    <edge source="BGR" target="ALB">
      <data key="d0">513928</data>
    </edge>
    <edge source="BGR" target="DZA">
      <data key="d0">274789</data>
    </edge>
    <edge source="BGR" target="AZE">
      <data key="d0">90168</data>
    </edge>
    <edge source="BGR" target="AUS">
      <data key="d0">51674</data>
    </edge>
    <edge source="BGR" target="AUT">
      <data key="d0">1213506</data>
    </edge>
    <edge source="BGR" target="ARM">
      <data key="d0">34056</data>
    </edge>
    <edge source="BGR" target="BEL">
      <data key="d0">2289411</data>
    </edge>
    <edge source="BGR" target="BLR">
      <data key="d0">145779</data>
    </edge>
    <edge source="BGR" target="KHM">
      <data key="d0">15889</data>
    </edge>
    <edge source="BGR" target="CAN">
      <data key="d0">373933</data>
    </edge>
    <edge source="BGR" target="CHN">
      <data key="d0">1965709</data>
    </edge>
    <edge source="BGR" target="HRV">
      <data key="d0">1406539</data>
    </edge>
    <edge source="BGR" target="CZE">
      <data key="d0">6057365</data>
    </edge>
    <edge source="BGR" target="BEN">
      <data key="d0">74903</data>
    </edge>
    <edge source="BGR" target="DNK">
      <data key="d0">44530</data>
    </edge>
    <edge source="BGR" target="EST">
      <data key="d0">134006</data>
    </edge>
    <edge source="BGR" target="FIN">
      <data key="d0">114887</data>
    </edge>
    <edge source="BGR" target="FRA">
      <data key="d0">1612695</data>
    </edge>
    <edge source="BGR" target="GEO">
      <data key="d0">127634</data>
    </edge>
    <edge source="BGR" target="DEU">
      <data key="d0">2450620</data>
    </edge>
    <edge source="BGR" target="GHA">
      <data key="d0">678645</data>
    </edge>
    <edge source="BGR" target="GRC">
      <data key="d0">16512122</data>
    </edge>
    <edge source="BGR" target="HKG">
      <data key="d0">308678</data>
    </edge>
    <edge source="BGR" target="HUN">
      <data key="d0">34630</data>
    </edge>
    <edge source="BGR" target="ISR">
      <data key="d0">376455</data>
    </edge>
    <edge source="BGR" target="ITA">
      <data key="d0">3411674</data>
    </edge>
    <edge source="BGR" target="JPN">
      <data key="d0">772852</data>
    </edge>
    <edge source="BGR" target="JOR">
      <data key="d0">51912</data>
    </edge>
    <edge source="BGR" target="KOR">
      <data key="d0">46625</data>
    </edge>
    <edge source="BGR" target="LBN">
      <data key="d0">96336</data>
    </edge>
    <edge source="BGR" target="LVA">
      <data key="d0">643460</data>
    </edge>
    <edge source="BGR" target="LTU">
      <data key="d0">1646775</data>
    </edge>
    <edge source="BGR" target="MEX">
      <data key="d0">13338</data>
    </edge>
    <edge source="BGR" target="MDA">
      <data key="d0">7684716</data>
    </edge>
    <edge source="BGR" target="NLD">
      <data key="d0">494834</data>
    </edge>
    <edge source="BGR" target="NOR">
      <data key="d0">90524</data>
    </edge>
    <edge source="BGR" target="POL">
      <data key="d0">16855805</data>
    </edge>
    <edge source="BGR" target="ROU">
      <data key="d0">10687513</data>
    </edge>
    <edge source="BGR" target="RUS">
      <data key="d0">28325933</data>
    </edge>
    <edge source="BGR" target="SRB">
      <data key="d0">152360</data>
    </edge>
    <edge source="BGR" target="IND">
      <data key="d0">59354</data>
    </edge>
    <edge source="BGR" target="SGP">
      <data key="d0">34999</data>
    </edge>
    <edge source="BGR" target="SVK">
      <data key="d0">561208</data>
    </edge>
    <edge source="BGR" target="VNM">
      <data key="d0">164125</data>
    </edge>
    <edge source="BGR" target="SVN">
      <data key="d0">26353</data>
    </edge>
    <edge source="BGR" target="ZAF">
      <data key="d0">31636</data>
    </edge>
    <edge source="BGR" target="ESP">
      <data key="d0">491993</data>
    </edge>
    <edge source="BGR" target="SWE">
      <data key="d0">2903558</data>
    </edge>
    <edge source="BGR" target="CHE">
      <data key="d0">489565</data>
    </edge>
    <edge source="BGR" target="ARE">
      <data key="d0">85170</data>
    </edge>
    <edge source="BGR" target="TUR">
      <data key="d0">397084</data>
    </edge>
    <edge source="BGR" target="UGA">
      <data key="d0">123037</data>
    </edge>
    <edge source="BGR" target="UKR">
      <data key="d0">243697</data>
    </edge>
    <edge source="BGR" target="MKD">
      <data key="d0">1092126</data>
    </edge>
    <edge source="BGR" target="GBR">
      <data key="d0">2468403</data>
    </edge>
    <edge source="BGR" target="USA">
      <data key="d0">902714</data>
    </edge>
    <edge source="BGR" target="URY">
      <data key="d0">108389</data>
    </edge>
    <edge source="BLR" target="AZE">
      <data key="d0">159900</data>
    </edge>
    <edge source="BLR" target="ARM">
      <data key="d0">250300</data>
    </edge>
    <edge source="BLR" target="BGR">
      <data key="d0">104600</data>
    </edge>
    <edge source="BLR" target="CHL">
      <data key="d0">27600</data>
    </edge>
    <edge source="BLR" target="CHN">
      <data key="d0">49500</data>
    </edge>
    <edge source="BLR" target="CZE">
      <data key="d0">47200</data>
    </edge>
    <edge source="BLR" target="EST">
      <data key="d0">794700</data>
    </edge>
    <edge source="BLR" target="GEO">
      <data key="d0">491300</data>
    </edge>
    <edge source="BLR" target="DEU">
      <data key="d0">998000</data>
    </edge>
    <edge source="BLR" target="HUN">
      <data key="d0">33200</data>
    </edge>
    <edge source="BLR" target="ISR">
      <data key="d0">145600</data>
    </edge>
    <edge source="BLR" target="KAZ">
      <data key="d0">2466400</data>
    </edge>
    <edge source="BLR" target="KGZ">
      <data key="d0">115300</data>
    </edge>
    <edge source="BLR" target="LVA">
      <data key="d0">5329700</data>
    </edge>
    <edge source="BLR" target="LTU">
      <data key="d0">13281600</data>
    </edge>
    <edge source="BLR" target="MDA">
      <data key="d0">562900</data>
    </edge>
    <edge source="BLR" target="NZL">
      <data key="d0">60100</data>
    </edge>
    <edge source="BLR" target="NOR">
      <data key="d0">32300</data>
    </edge>
    <edge source="BLR" target="POL">
      <data key="d0">242200</data>
    </edge>
    <edge source="BLR" target="RUS">
      <data key="d0">52232800</data>
    </edge>
    <edge source="BLR" target="SVK">
      <data key="d0">51100</data>
    </edge>
    <edge source="BLR" target="VNM">
      <data key="d0">469900</data>
    </edge>
    <edge source="BLR" target="TUR">
      <data key="d0">749100</data>
    </edge>
    <edge source="BLR" target="UKR">
      <data key="d0">2680700</data>
    </edge>
    <edge source="BLR" target="TZA">
      <data key="d0">20600</data>
    </edge>
    <edge source="BLR" target="USA">
      <data key="d0">207500</data>
    </edge>
    <edge source="KHM" target="LKA">
      <data key="d0">124100</data>
    </edge>
    <edge source="KHM" target="FRA">
      <data key="d0">50036</data>
    </edge>
    <edge source="KHM" target="JPN">
      <data key="d0">26903</data>
    </edge>
    <edge source="KHM" target="MYS">
      <data key="d0">70810</data>
    </edge>
    <edge source="KHM" target="SGP">
      <data key="d0">125447</data>
    </edge>
    <edge source="KHM" target="VNM">
      <data key="d0">4280106</data>
    </edge>
    <edge source="KHM" target="THA">
      <data key="d0">1504536</data>
    </edge>
    <edge source="CMR" target="BEL">
      <data key="d0">85989</data>
    </edge>
    <edge source="CMR" target="CAF">
      <data key="d0">666371</data>
    </edge>
    <edge source="CMR" target="FRA">
      <data key="d0">647109</data>
    </edge>
    <edge source="CMR" target="CIV">
      <data key="d0">70579</data>
    </edge>
    <edge source="CMR" target="TGO">
      <data key="d0">933966</data>
    </edge>
    <edge source="CMR" target="USA">
      <data key="d0">70599</data>
    </edge>
    <edge source="CMR" target="BFA">
      <data key="d0">3512127</data>
    </edge>
    <edge source="LKA" target="AUS">
      <data key="d0">263770</data>
    </edge>
    <edge source="LKA" target="AUT">
      <data key="d0">742562</data>
    </edge>
    <edge source="LKA" target="CAN">
      <data key="d0">269577</data>
    </edge>
    <edge source="LKA" target="ETH">
      <data key="d0">96992</data>
    </edge>
    <edge source="LKA" target="FRA">
      <data key="d0">388419</data>
    </edge>
    <edge source="LKA" target="DEU">
      <data key="d0">54506</data>
    </edge>
    <edge source="LKA" target="HKG">
      <data key="d0">35421</data>
    </edge>
    <edge source="LKA" target="ITA">
      <data key="d0">141477</data>
    </edge>
    <edge source="LKA" target="JPN">
      <data key="d0">162351</data>
    </edge>
    <edge source="LKA" target="KOR">
      <data key="d0">59332</data>
    </edge>
    <edge source="LKA" target="MYS">
      <data key="d0">94427</data>
    </edge>
    <edge source="LKA" target="NLD">
      <data key="d0">111528</data>
    </edge>
    <edge source="LKA" target="NER">
      <data key="d0">200748</data>
    </edge>
    <edge source="LKA" target="NOR">
      <data key="d0">15700</data>
    </edge>
    <edge source="LKA" target="IND">
      <data key="d0">330497</data>
    </edge>
    <edge source="LKA" target="SGP">
      <data key="d0">152159</data>
    </edge>
    <edge source="LKA" target="CHE">
      <data key="d0">48850</data>
    </edge>
    <edge source="LKA" target="THA">
      <data key="d0">146397</data>
    </edge>
    <edge source="LKA" target="ARE">
      <data key="d0">206492</data>
    </edge>
    <edge source="LKA" target="GBR">
      <data key="d0">711175</data>
    </edge>
    <edge source="LKA" target="USA">
      <data key="d0">246014</data>
    </edge>
    <edge source="CHL" target="ARG">
      <data key="d0">5639655</data>
    </edge>
    <edge source="CHL" target="AUS">
      <data key="d0">3375485</data>
    </edge>
    <edge source="CHL" target="AUT">
      <data key="d0">720338</data>
    </edge>
    <edge source="CHL" target="ARM">
      <data key="d0">100947</data>
    </edge>
    <edge source="CHL" target="BEL">
      <data key="d0">33277919</data>
    </edge>
    <edge source="CHL" target="BOL">
      <data key="d0">7174791</data>
    </edge>
    <edge source="CHL" target="BRA">
      <data key="d0">95158926</data>
    </edge>
    <edge source="CHL" target="BGR">
      <data key="d0">1119042</data>
    </edge>
    <edge source="CHL" target="BLR">
      <data key="d0">374724</data>
    </edge>
    <edge source="CHL" target="KHM">
      <data key="d0">630806</data>
    </edge>
    <edge source="CHL" target="CMR">
      <data key="d0">339865</data>
    </edge>
    <edge source="CHL" target="CAN">
      <data key="d0">92753820</data>
    </edge>
    <edge source="CHL" target="LKA">
      <data key="d0">510140</data>
    </edge>
    <edge source="CHL" target="CHN">
      <data key="d0">144725272</data>
    </edge>
    <edge source="CHL" target="COL">
      <data key="d0">23611229</data>
    </edge>
    <edge source="CHL" target="CRI">
      <data key="d0">8914520</data>
    </edge>
    <edge source="CHL" target="HRV">
      <data key="d0">149645</data>
    </edge>
    <edge source="CHL" target="CZE">
      <data key="d0">4911035</data>
    </edge>
    <edge source="CHL" target="DNK">
      <data key="d0">52738347</data>
    </edge>
    <edge source="CHL" target="ECU">
      <data key="d0">16464193</data>
    </edge>
    <edge source="CHL" target="SLV">
      <data key="d0">1680070</data>
    </edge>
    <edge source="CHL" target="ETH">
      <data key="d0">28194</data>
    </edge>
    <edge source="CHL" target="EST">
      <data key="d0">6284807</data>
    </edge>
    <edge source="CHL" target="FIN">
      <data key="d0">36094062</data>
    </edge>
    <edge source="CHL" target="FRA">
      <data key="d0">27081526</data>
    </edge>
    <edge source="CHL" target="DEU">
      <data key="d0">63624887</data>
    </edge>
    <edge source="CHL" target="GHA">
      <data key="d0">284095</data>
    </edge>
    <edge source="CHL" target="GRC">
      <data key="d0">288916</data>
    </edge>
    <edge source="CHL" target="GTM">
      <data key="d0">2680604</data>
    </edge>
    <edge source="CHL" target="HND">
      <data key="d0">1374177</data>
    </edge>
    <edge source="CHL" target="HKG">
      <data key="d0">14264669</data>
    </edge>
    <edge source="CHL" target="HUN">
      <data key="d0">76272</data>
    </edge>
    <edge source="CHL" target="IDN">
      <data key="d0">815560</data>
    </edge>
    <edge source="CHL" target="IRL">
      <data key="d0">43727520</data>
    </edge>
    <edge source="CHL" target="ISR">
      <data key="d0">982006</data>
    </edge>
    <edge source="CHL" target="ITA">
      <data key="d0">1789879</data>
    </edge>
    <edge source="CHL" target="CIV">
      <data key="d0">176811</data>
    </edge>
    <edge source="CHL" target="JAM">
      <data key="d0">734967</data>
    </edge>
    <edge source="CHL" target="JPN">
      <data key="d0">126936289</data>
    </edge>
    <edge source="CHL" target="KAZ">
      <data key="d0">867763</data>
    </edge>
    <edge source="CHL" target="JOR">
      <data key="d0">207104</data>
    </edge>
    <edge source="CHL" target="KOR">
      <data key="d0">29497461</data>
    </edge>
    <edge source="CHL" target="KGZ">
      <data key="d0">60786</data>
    </edge>
    <edge source="CHL" target="LBN">
      <data key="d0">61468</data>
    </edge>
    <edge source="CHL" target="LVA">
      <data key="d0">4723084</data>
    </edge>
    <edge source="CHL" target="LTU">
      <data key="d0">4340363</data>
    </edge>
    <edge source="CHL" target="MDG">
      <data key="d0">52670</data>
    </edge>
    <edge source="CHL" target="MYS">
      <data key="d0">3409844</data>
    </edge>
    <edge source="CHL" target="MUS">
      <data key="d0">355237</data>
    </edge>
    <edge source="CHL" target="MEX">
      <data key="d0">33919628</data>
    </edge>
    <edge source="CHL" target="MAR">
      <data key="d0">149569</data>
    </edge>
    <edge source="CHL" target="MOZ">
      <data key="d0">2854719</data>
    </edge>
    <edge source="CHL" target="NLD">
      <data key="d0">103383494</data>
    </edge>
    <edge source="CHL" target="NZL">
      <data key="d0">2675696</data>
    </edge>
    <edge source="CHL" target="NIC">
      <data key="d0">1006318</data>
    </edge>
    <edge source="CHL" target="NOR">
      <data key="d0">12226376</data>
    </edge>
    <edge source="CHL" target="PAN">
      <data key="d0">8804511</data>
    </edge>
    <edge source="CHL" target="PRY">
      <data key="d0">15645585</data>
    </edge>
    <edge source="CHL" target="PER">
      <data key="d0">14373956</data>
    </edge>
    <edge source="CHL" target="PHL">
      <data key="d0">2748144</data>
    </edge>
    <edge source="CHL" target="POL">
      <data key="d0">13067543</data>
    </edge>
    <edge source="CHL" target="PRT">
      <data key="d0">265051</data>
    </edge>
    <edge source="CHL" target="ROU">
      <data key="d0">560450</data>
    </edge>
    <edge source="CHL" target="RUS">
      <data key="d0">40684915</data>
    </edge>
    <edge source="CHL" target="SAU">
      <data key="d0">51474</data>
    </edge>
    <edge source="CHL" target="SRB">
      <data key="d0">122303</data>
    </edge>
    <edge source="CHL" target="IND">
      <data key="d0">1031032</data>
    </edge>
    <edge source="CHL" target="SGP">
      <data key="d0">7830631</data>
    </edge>
    <edge source="CHL" target="SVK">
      <data key="d0">557819</data>
    </edge>
    <edge source="CHL" target="VNM">
      <data key="d0">7655457</data>
    </edge>
    <edge source="CHL" target="SVN">
      <data key="d0">230724</data>
    </edge>
    <edge source="CHL" target="ZAF">
      <data key="d0">346343</data>
    </edge>
    <edge source="CHL" target="ZWE">
      <data key="d0">36444</data>
    </edge>
    <edge source="CHL" target="ESP">
      <data key="d0">29060988</data>
    </edge>
    <edge source="CHL" target="SWE">
      <data key="d0">34781763</data>
    </edge>
    <edge source="CHL" target="CHE">
      <data key="d0">11998269</data>
    </edge>
    <edge source="CHL" target="THA">
      <data key="d0">5179204</data>
    </edge>
    <edge source="CHL" target="TGO">
      <data key="d0">107103</data>
    </edge>
    <edge source="CHL" target="ARE">
      <data key="d0">5247367</data>
    </edge>
    <edge source="CHL" target="TUR">
      <data key="d0">1575778</data>
    </edge>
    <edge source="CHL" target="UGA">
      <data key="d0">10890</data>
    </edge>
    <edge source="CHL" target="UKR">
      <data key="d0">6450624</data>
    </edge>
    <edge source="CHL" target="GBR">
      <data key="d0">227731056</data>
    </edge>
    <edge source="CHL" target="TZA">
      <data key="d0">98278</data>
    </edge>
    <edge source="CHL" target="USA">
      <data key="d0">305343886</data>
    </edge>
    <edge source="CHL" target="BFA">
      <data key="d0">44845</data>
    </edge>
    <edge source="CHL" target="URY">
      <data key="d0">11748559</data>
    </edge>
    <edge source="COL" target="ARG">
      <data key="d0">29955</data>
    </edge>
    <edge source="COL" target="AUS">
      <data key="d0">83400</data>
    </edge>
    <edge source="COL" target="BOL">
      <data key="d0">145848</data>
    </edge>
    <edge source="COL" target="CAN">
      <data key="d0">124028</data>
    </edge>
    <edge source="COL" target="CHL">
      <data key="d0">2416558</data>
    </edge>
    <edge source="COL" target="CHN">
      <data key="d0">63504</data>
    </edge>
    <edge source="COL" target="ECU">
      <data key="d0">7102781</data>
    </edge>
    <edge source="COL" target="DEU">
      <data key="d0">63064</data>
    </edge>
    <edge source="COL" target="ITA">
      <data key="d0">317967</data>
    </edge>
    <edge source="COL" target="JAM">
      <data key="d0">24804</data>
    </edge>
    <edge source="COL" target="MEX">
      <data key="d0">40865</data>
    </edge>
    <edge source="COL" target="NLD">
      <data key="d0">360731</data>
    </edge>
    <edge source="COL" target="PAN">
      <data key="d0">2927133</data>
    </edge>
    <edge source="COL" target="PRY">
      <data key="d0">588763</data>
    </edge>
    <edge source="COL" target="PER">
      <data key="d0">615948</data>
    </edge>
    <edge source="COL" target="SGP">
      <data key="d0">17335</data>
    </edge>
    <edge source="COL" target="ESP">
      <data key="d0">6605665</data>
    </edge>
    <edge source="COL" target="SWE">
      <data key="d0">167916</data>
    </edge>
    <edge source="COL" target="GBR">
      <data key="d0">285302</data>
    </edge>
    <edge source="COL" target="USA">
      <data key="d0">8299236</data>
    </edge>
    <edge source="CRI" target="AUS">
      <data key="d0">12096</data>
    </edge>
    <edge source="CRI" target="BEL">
      <data key="d0">553163</data>
    </edge>
    <edge source="CRI" target="CHN">
      <data key="d0">324000</data>
    </edge>
    <edge source="CRI" target="COL">
      <data key="d0">3004358</data>
    </edge>
    <edge source="CRI" target="ECU">
      <data key="d0">58766</data>
    </edge>
    <edge source="CRI" target="SLV">
      <data key="d0">3920648</data>
    </edge>
    <edge source="CRI" target="FRA">
      <data key="d0">209168</data>
    </edge>
    <edge source="CRI" target="DEU">
      <data key="d0">378356</data>
    </edge>
    <edge source="CRI" target="GTM">
      <data key="d0">3824260</data>
    </edge>
    <edge source="CRI" target="HND">
      <data key="d0">1041750</data>
    </edge>
    <edge source="CRI" target="JAM">
      <data key="d0">436422</data>
    </edge>
    <edge source="CRI" target="NLD">
      <data key="d0">53123</data>
    </edge>
    <edge source="CRI" target="NIC">
      <data key="d0">17055636</data>
    </edge>
    <edge source="CRI" target="PAN">
      <data key="d0">15968401</data>
    </edge>
    <edge source="CRI" target="CHE">
      <data key="d0">66000</data>
    </edge>
    <edge source="CRI" target="GBR">
      <data key="d0">233377</data>
    </edge>
    <edge source="CRI" target="USA">
      <data key="d0">3053015</data>
    </edge>
    <edge source="HRV" target="ALB">
      <data key="d0">17159</data>
    </edge>
    <edge source="HRV" target="AUS">
      <data key="d0">580456</data>
    </edge>
    <edge source="HRV" target="AUT">
      <data key="d0">4686172</data>
    </edge>
    <edge source="HRV" target="BEL">
      <data key="d0">199595</data>
    </edge>
    <edge source="HRV" target="BGR">
      <data key="d0">590910</data>
    </edge>
    <edge source="HRV" target="CAN">
      <data key="d0">580919</data>
    </edge>
    <edge source="HRV" target="CHN">
      <data key="d0">1248048</data>
    </edge>
    <edge source="HRV" target="CZE">
      <data key="d0">1632349</data>
    </edge>
    <edge source="HRV" target="DNK">
      <data key="d0">90990</data>
    </edge>
    <edge source="HRV" target="FRA">
      <data key="d0">87567</data>
    </edge>
    <edge source="HRV" target="DEU">
      <data key="d0">6120043</data>
    </edge>
    <edge source="HRV" target="HKG">
      <data key="d0">22112</data>
    </edge>
    <edge source="HRV" target="HUN">
      <data key="d0">7809858</data>
    </edge>
    <edge source="HRV" target="ITA">
      <data key="d0">261958</data>
    </edge>
    <edge source="HRV" target="JPN">
      <data key="d0">109407</data>
    </edge>
    <edge source="HRV" target="LTU">
      <data key="d0">54225</data>
    </edge>
    <edge source="HRV" target="NLD">
      <data key="d0">235375</data>
    </edge>
    <edge source="HRV" target="POL">
      <data key="d0">1426881</data>
    </edge>
    <edge source="HRV" target="PRT">
      <data key="d0">26570</data>
    </edge>
    <edge source="HRV" target="ROU">
      <data key="d0">134869</data>
    </edge>
    <edge source="HRV" target="RUS">
      <data key="d0">681153</data>
    </edge>
    <edge source="HRV" target="SAU">
      <data key="d0">39789</data>
    </edge>
    <edge source="HRV" target="SRB">
      <data key="d0">6323578</data>
    </edge>
    <edge source="HRV" target="SGP">
      <data key="d0">31494</data>
    </edge>
    <edge source="HRV" target="SVK">
      <data key="d0">1255297</data>
    </edge>
    <edge source="HRV" target="SVN">
      <data key="d0">18966334</data>
    </edge>
    <edge source="HRV" target="SWE">
      <data key="d0">746223</data>
    </edge>
    <edge source="HRV" target="CHE">
      <data key="d0">585476</data>
    </edge>
    <edge source="HRV" target="ARE">
      <data key="d0">276252</data>
    </edge>
    <edge source="HRV" target="UKR">
      <data key="d0">14186</data>
    </edge>
    <edge source="HRV" target="MKD">
      <data key="d0">3987630</data>
    </edge>
    <edge source="HRV" target="GBR">
      <data key="d0">667841</data>
    </edge>
    <edge source="HRV" target="USA">
      <data key="d0">2979956</data>
    </edge>
    <edge source="CZE" target="ALB">
      <data key="d0">54291</data>
    </edge>
    <edge source="CZE" target="DZA">
      <data key="d0">88052</data>
    </edge>
    <edge source="CZE" target="AZE">
      <data key="d0">92268</data>
    </edge>
    <edge source="CZE" target="ARG">
      <data key="d0">26100</data>
    </edge>
    <edge source="CZE" target="AUS">
      <data key="d0">1570598</data>
    </edge>
    <edge source="CZE" target="AUT">
      <data key="d0">20950963</data>
    </edge>
    <edge source="CZE" target="ARM">
      <data key="d0">133989</data>
    </edge>
    <edge source="CZE" target="BEL">
      <data key="d0">656423</data>
    </edge>
    <edge source="CZE" target="BRA">
      <data key="d0">315266</data>
    </edge>
    <edge source="CZE" target="BGR">
      <data key="d0">2150986</data>
    </edge>
    <edge source="CZE" target="BLR">
      <data key="d0">1194911</data>
    </edge>
    <edge source="CZE" target="CAN">
      <data key="d0">4482053</data>
    </edge>
    <edge source="CZE" target="CHL">
      <data key="d0">360714</data>
    </edge>
    <edge source="CZE" target="CHN">
      <data key="d0">2785540</data>
    </edge>
    <edge source="CZE" target="HRV">
      <data key="d0">1657605</data>
    </edge>
    <edge source="CZE" target="DNK">
      <data key="d0">3471676</data>
    </edge>
    <edge source="CZE" target="EST">
      <data key="d0">2873969</data>
    </edge>
    <edge source="CZE" target="FIN">
      <data key="d0">4653732</data>
    </edge>
    <edge source="CZE" target="FRA">
      <data key="d0">3380312</data>
    </edge>
    <edge source="CZE" target="GEO">
      <data key="d0">862734</data>
    </edge>
    <edge source="CZE" target="DEU">
      <data key="d0">69423352</data>
    </edge>
    <edge source="CZE" target="GHA">
      <data key="d0">101995</data>
    </edge>
    <edge source="CZE" target="GRC">
      <data key="d0">2454149</data>
    </edge>
    <edge source="CZE" target="HKG">
      <data key="d0">96786</data>
    </edge>
    <edge source="CZE" target="HUN">
      <data key="d0">16700477</data>
    </edge>
    <edge source="CZE" target="IRL">
      <data key="d0">2912241</data>
    </edge>
    <edge source="CZE" target="ISR">
      <data key="d0">1432641</data>
    </edge>
    <edge source="CZE" target="ITA">
      <data key="d0">18937098</data>
    </edge>
    <edge source="CZE" target="JPN">
      <data key="d0">457260</data>
    </edge>
    <edge source="CZE" target="KAZ">
      <data key="d0">703622</data>
    </edge>
    <edge source="CZE" target="KOR">
      <data key="d0">814253</data>
    </edge>
    <edge source="CZE" target="LBN">
      <data key="d0">91000</data>
    </edge>
    <edge source="CZE" target="LVA">
      <data key="d0">1490634</data>
    </edge>
    <edge source="CZE" target="LTU">
      <data key="d0">7436994</data>
    </edge>
    <edge source="CZE" target="MEX">
      <data key="d0">250207</data>
    </edge>
    <edge source="CZE" target="MDA">
      <data key="d0">649219</data>
    </edge>
    <edge source="CZE" target="NLD">
      <data key="d0">4687892</data>
    </edge>
    <edge source="CZE" target="NZL">
      <data key="d0">451971</data>
    </edge>
    <edge source="CZE" target="NOR">
      <data key="d0">1285504</data>
    </edge>
    <edge source="CZE" target="PAN">
      <data key="d0">32396</data>
    </edge>
    <edge source="CZE" target="POL">
      <data key="d0">54856611</data>
    </edge>
    <edge source="CZE" target="ROU">
      <data key="d0">3343222</data>
    </edge>
    <edge source="CZE" target="RUS">
      <data key="d0">28197480</data>
    </edge>
    <edge source="CZE" target="SRB">
      <data key="d0">1081442</data>
    </edge>
    <edge source="CZE" target="IND">
      <data key="d0">12183</data>
    </edge>
    <edge source="CZE" target="SGP">
      <data key="d0">31867</data>
    </edge>
    <edge source="CZE" target="SVK">
      <data key="d0">166055937</data>
    </edge>
    <edge source="CZE" target="VNM">
      <data key="d0">643325</data>
    </edge>
    <edge source="CZE" target="SVN">
      <data key="d0">3256600</data>
    </edge>
    <edge source="CZE" target="ZAF">
      <data key="d0">205718</data>
    </edge>
    <edge source="CZE" target="ESP">
      <data key="d0">3885530</data>
    </edge>
    <edge source="CZE" target="SWE">
      <data key="d0">21467605</data>
    </edge>
    <edge source="CZE" target="CHE">
      <data key="d0">3768445</data>
    </edge>
    <edge source="CZE" target="TGO">
      <data key="d0">24746</data>
    </edge>
    <edge source="CZE" target="ARE">
      <data key="d0">324320</data>
    </edge>
    <edge source="CZE" target="TUR">
      <data key="d0">154923</data>
    </edge>
    <edge source="CZE" target="UKR">
      <data key="d0">6360955</data>
    </edge>
    <edge source="CZE" target="MKD">
      <data key="d0">221006</data>
    </edge>
    <edge source="CZE" target="EGY">
      <data key="d0">78180</data>
    </edge>
    <edge source="CZE" target="GBR">
      <data key="d0">15444989</data>
    </edge>
    <edge source="CZE" target="USA">
      <data key="d0">11602722</data>
    </edge>
    <edge source="BEN" target="GHA">
      <data key="d0">66039</data>
    </edge>
    <edge source="BEN" target="TGO">
      <data key="d0">105193</data>
    </edge>
    <edge source="BEN" target="BFA">
      <data key="d0">18481</data>
    </edge>
    <edge source="DNK" target="AUS">
      <data key="d0">969372</data>
    </edge>
    <edge source="DNK" target="AUT">
      <data key="d0">1467148</data>
    </edge>
    <edge source="DNK" target="BEL">
      <data key="d0">5429099</data>
    </edge>
    <edge source="DNK" target="BRA">
      <data key="d0">396230</data>
    </edge>
    <edge source="DNK" target="BGR">
      <data key="d0">114654</data>
    </edge>
    <edge source="DNK" target="CAN">
      <data key="d0">10136339</data>
    </edge>
    <edge source="DNK" target="CHL">
      <data key="d0">69162</data>
    </edge>
    <edge source="DNK" target="CHN">
      <data key="d0">508591</data>
    </edge>
    <edge source="DNK" target="COL">
      <data key="d0">21727</data>
    </edge>
    <edge source="DNK" target="CZE">
      <data key="d0">2519757</data>
    </edge>
    <edge source="DNK" target="BEN">
      <data key="d0">15499</data>
    </edge>
    <edge source="DNK" target="ECU">
      <data key="d0">87353</data>
    </edge>
    <edge source="DNK" target="ETH">
      <data key="d0">75108</data>
    </edge>
    <edge source="DNK" target="EST">
      <data key="d0">8362498</data>
    </edge>
    <edge source="DNK" target="FIN">
      <data key="d0">53151573</data>
    </edge>
    <edge source="DNK" target="FRA">
      <data key="d0">9704118</data>
    </edge>
    <edge source="DNK" target="GEO">
      <data key="d0">83016</data>
    </edge>
    <edge source="DNK" target="DEU">
      <data key="d0">385325152</data>
    </edge>
    <edge source="DNK" target="GHA">
      <data key="d0">628145</data>
    </edge>
    <edge source="DNK" target="GRC">
      <data key="d0">1165829</data>
    </edge>
    <edge source="DNK" target="HKG">
      <data key="d0">4659962</data>
    </edge>
    <edge source="DNK" target="HUN">
      <data key="d0">92152</data>
    </edge>
    <edge source="DNK" target="IRL">
      <data key="d0">285304</data>
    </edge>
    <edge source="DNK" target="ISR">
      <data key="d0">468284</data>
    </edge>
    <edge source="DNK" target="ITA">
      <data key="d0">75702828</data>
    </edge>
    <edge source="DNK" target="JPN">
      <data key="d0">571134</data>
    </edge>
    <edge source="DNK" target="KAZ">
      <data key="d0">187104</data>
    </edge>
    <edge source="DNK" target="KOR">
      <data key="d0">1369397</data>
    </edge>
    <edge source="DNK" target="LBN">
      <data key="d0">80416</data>
    </edge>
    <edge source="DNK" target="LVA">
      <data key="d0">3549963</data>
    </edge>
    <edge source="DNK" target="LTU">
      <data key="d0">5007260</data>
    </edge>
    <edge source="DNK" target="MYS">
      <data key="d0">278374</data>
    </edge>
    <edge source="DNK" target="MUS">
      <data key="d0">28965</data>
    </edge>
    <edge source="DNK" target="MEX">
      <data key="d0">345810</data>
    </edge>
    <edge source="DNK" target="OMN">
      <data key="d0">192296</data>
    </edge>
    <edge source="DNK" target="NLD">
      <data key="d0">17573196</data>
    </edge>
    <edge source="DNK" target="NZL">
      <data key="d0">26759</data>
    </edge>
    <edge source="DNK" target="NER">
      <data key="d0">14028</data>
    </edge>
    <edge source="DNK" target="NOR">
      <data key="d0">28508346</data>
    </edge>
    <edge source="DNK" target="PAN">
      <data key="d0">191871</data>
    </edge>
    <edge source="DNK" target="PRY">
      <data key="d0">244977</data>
    </edge>
    <edge source="DNK" target="PER">
      <data key="d0">126182</data>
    </edge>
    <edge source="DNK" target="POL">
      <data key="d0">1218339</data>
    </edge>
    <edge source="DNK" target="PRT">
      <data key="d0">2952924</data>
    </edge>
    <edge source="DNK" target="ROU">
      <data key="d0">1351035</data>
    </edge>
    <edge source="DNK" target="RUS">
      <data key="d0">283567</data>
    </edge>
    <edge source="DNK" target="SAU">
      <data key="d0">12036</data>
    </edge>
    <edge source="DNK" target="IND">
      <data key="d0">120717</data>
    </edge>
    <edge source="DNK" target="SGP">
      <data key="d0">294252</data>
    </edge>
    <edge source="DNK" target="SVK">
      <data key="d0">67695</data>
    </edge>
    <edge source="DNK" target="VNM">
      <data key="d0">316549</data>
    </edge>
    <edge source="DNK" target="SVN">
      <data key="d0">23585</data>
    </edge>
    <edge source="DNK" target="ZAF">
      <data key="d0">480662</data>
    </edge>
    <edge source="DNK" target="ESP">
      <data key="d0">10861778</data>
    </edge>
    <edge source="DNK" target="SWE">
      <data key="d0">92247361</data>
    </edge>
    <edge source="DNK" target="CHE">
      <data key="d0">5620231</data>
    </edge>
    <edge source="DNK" target="THA">
      <data key="d0">179159</data>
    </edge>
    <edge source="DNK" target="TGO">
      <data key="d0">345686</data>
    </edge>
    <edge source="DNK" target="ARE">
      <data key="d0">1058949</data>
    </edge>
    <edge source="DNK" target="TUR">
      <data key="d0">313100</data>
    </edge>
    <edge source="DNK" target="UKR">
      <data key="d0">231945</data>
    </edge>
    <edge source="DNK" target="EGY">
      <data key="d0">135866</data>
    </edge>
    <edge source="DNK" target="GBR">
      <data key="d0">42650754</data>
    </edge>
    <edge source="DNK" target="USA">
      <data key="d0">13397455</data>
    </edge>
    <edge source="DNK" target="BFA">
      <data key="d0">858925</data>
    </edge>
    <edge source="DNK" target="URY">
      <data key="d0">248100</data>
    </edge>
    <edge source="ECU" target="CHL">
      <data key="d0">215451</data>
    </edge>
    <edge source="ECU" target="COL">
      <data key="d0">165492</data>
    </edge>
    <edge source="ECU" target="SLV">
      <data key="d0">16000</data>
    </edge>
    <edge source="ECU" target="DEU">
      <data key="d0">21785</data>
    </edge>
    <edge source="ECU" target="GTM">
      <data key="d0">11562</data>
    </edge>
    <edge source="ECU" target="ITA">
      <data key="d0">49801</data>
    </edge>
    <edge source="ECU" target="PAN">
      <data key="d0">1812511</data>
    </edge>
    <edge source="ECU" target="PER">
      <data key="d0">176106</data>
    </edge>
    <edge source="ECU" target="ESP">
      <data key="d0">30496</data>
    </edge>
    <edge source="ECU" target="CHE">
      <data key="d0">15432</data>
    </edge>
    <edge source="ECU" target="USA">
      <data key="d0">1069873</data>
    </edge>
    <edge source="SLV" target="AUS">
      <data key="d0">1725768</data>
    </edge>
    <edge source="SLV" target="CRI">
      <data key="d0">4038337</data>
    </edge>
    <edge source="SLV" target="GTM">
      <data key="d0">36546755</data>
    </edge>
    <edge source="SLV" target="HND">
      <data key="d0">18205865</data>
    </edge>
    <edge source="SLV" target="JAM">
      <data key="d0">1631362</data>
    </edge>
    <edge source="SLV" target="MEX">
      <data key="d0">6237567</data>
    </edge>
    <edge source="SLV" target="NIC">
      <data key="d0">14978383</data>
    </edge>
    <edge source="SLV" target="PAN">
      <data key="d0">15213518</data>
    </edge>
    <edge source="SLV" target="GBR">
      <data key="d0">46089</data>
    </edge>
    <edge source="SLV" target="USA">
      <data key="d0">5385252</data>
    </edge>
    <edge source="EST" target="AZE">
      <data key="d0">60569</data>
    </edge>
    <edge source="EST" target="AUS">
      <data key="d0">27981</data>
    </edge>
    <edge source="EST" target="AUT">
      <data key="d0">22037</data>
    </edge>
    <edge source="EST" target="BGR">
      <data key="d0">11518</data>
    </edge>
    <edge source="EST" target="BLR">
      <data key="d0">94732</data>
    </edge>
    <edge source="EST" target="CAN">
      <data key="d0">62972</data>
    </edge>
    <edge source="EST" target="CHN">
      <data key="d0">186810</data>
    </edge>
    <edge source="EST" target="CZE">
      <data key="d0">104263</data>
    </edge>
    <edge source="EST" target="DNK">
      <data key="d0">5576191</data>
    </edge>
    <edge source="EST" target="FIN">
      <data key="d0">39305046</data>
    </edge>
    <edge source="EST" target="FRA">
      <data key="d0">20203</data>
    </edge>
    <edge source="EST" target="DEU">
      <data key="d0">777021</data>
    </edge>
    <edge source="EST" target="GRC">
      <data key="d0">70015</data>
    </edge>
    <edge source="EST" target="HUN">
      <data key="d0">221391</data>
    </edge>
    <edge source="EST" target="ISR">
      <data key="d0">72790</data>
    </edge>
    <edge source="EST" target="ITA">
      <data key="d0">53787</data>
    </edge>
    <edge source="EST" target="JPN">
      <data key="d0">273067</data>
    </edge>
    <edge source="EST" target="KAZ">
      <data key="d0">7588303</data>
    </edge>
    <edge source="EST" target="LBN">
      <data key="d0">16924</data>
    </edge>
    <edge source="EST" target="LVA">
      <data key="d0">25119386</data>
    </edge>
    <edge source="EST" target="LTU">
      <data key="d0">13235517</data>
    </edge>
    <edge source="EST" target="MEX">
      <data key="d0">10166</data>
    </edge>
    <edge source="EST" target="NLD">
      <data key="d0">809197</data>
    </edge>
    <edge source="EST" target="NOR">
      <data key="d0">1015708</data>
    </edge>
    <edge source="EST" target="POL">
      <data key="d0">10166663</data>
    </edge>
    <edge source="EST" target="RUS">
      <data key="d0">154421368</data>
    </edge>
    <edge source="EST" target="IND">
      <data key="d0">13148</data>
    </edge>
    <edge source="EST" target="SGP">
      <data key="d0">359202</data>
    </edge>
    <edge source="EST" target="ESP">
      <data key="d0">39198</data>
    </edge>
    <edge source="EST" target="SWE">
      <data key="d0">2581048</data>
    </edge>
    <edge source="EST" target="CHE">
      <data key="d0">14304</data>
    </edge>
    <edge source="EST" target="THA">
      <data key="d0">10943</data>
    </edge>
    <edge source="EST" target="TUR">
      <data key="d0">38021</data>
    </edge>
    <edge source="EST" target="UKR">
      <data key="d0">3311555</data>
    </edge>
    <edge source="EST" target="GBR">
      <data key="d0">196038</data>
    </edge>
    <edge source="EST" target="USA">
      <data key="d0">422781</data>
    </edge>
    <edge source="FIN" target="DZA">
      <data key="d0">20793</data>
    </edge>
    <edge source="FIN" target="AZE">
      <data key="d0">42416</data>
    </edge>
    <edge source="FIN" target="AUS">
      <data key="d0">1010379</data>
    </edge>
    <edge source="FIN" target="AUT">
      <data key="d0">42387</data>
    </edge>
    <edge source="FIN" target="ARM">
      <data key="d0">1327585</data>
    </edge>
    <edge source="FIN" target="BEL">
      <data key="d0">71079</data>
    </edge>
    <edge source="FIN" target="BOL">
      <data key="d0">44465</data>
    </edge>
    <edge source="FIN" target="BRA">
      <data key="d0">93288</data>
    </edge>
    <edge source="FIN" target="BGR">
      <data key="d0">972205</data>
    </edge>
    <edge source="FIN" target="CAN">
      <data key="d0">2739818</data>
    </edge>
    <edge source="FIN" target="LKA">
      <data key="d0">14879</data>
    </edge>
    <edge source="FIN" target="CHL">
      <data key="d0">922820</data>
    </edge>
    <edge source="FIN" target="CHN">
      <data key="d0">438005</data>
    </edge>
    <edge source="FIN" target="COL">
      <data key="d0">38786</data>
    </edge>
    <edge source="FIN" target="CRI">
      <data key="d0">357670</data>
    </edge>
    <edge source="FIN" target="HRV">
      <data key="d0">27546</data>
    </edge>
    <edge source="FIN" target="CZE">
      <data key="d0">3928268</data>
    </edge>
    <edge source="FIN" target="DNK">
      <data key="d0">4075284</data>
    </edge>
    <edge source="FIN" target="ECU">
      <data key="d0">54775</data>
    </edge>
    <edge source="FIN" target="SLV">
      <data key="d0">222439</data>
    </edge>
    <edge source="FIN" target="EST">
      <data key="d0">42032005</data>
    </edge>
    <edge source="FIN" target="FRA">
      <data key="d0">471096</data>
    </edge>
    <edge source="FIN" target="GEO">
      <data key="d0">1036665</data>
    </edge>
    <edge source="FIN" target="DEU">
      <data key="d0">4838143</data>
    </edge>
    <edge source="FIN" target="GRC">
      <data key="d0">113301</data>
    </edge>
    <edge source="FIN" target="GTM">
      <data key="d0">163168</data>
    </edge>
    <edge source="FIN" target="HND">
      <data key="d0">66295</data>
    </edge>
    <edge source="FIN" target="HKG">
      <data key="d0">166024</data>
    </edge>
    <edge source="FIN" target="HUN">
      <data key="d0">884886</data>
    </edge>
    <edge source="FIN" target="IRL">
      <data key="d0">333113</data>
    </edge>
    <edge source="FIN" target="ISR">
      <data key="d0">6384824</data>
    </edge>
    <edge source="FIN" target="ITA">
      <data key="d0">715795</data>
    </edge>
    <edge source="FIN" target="JPN">
      <data key="d0">109548</data>
    </edge>
    <edge source="FIN" target="KAZ">
      <data key="d0">285036</data>
    </edge>
    <edge source="FIN" target="JOR">
      <data key="d0">61701</data>
    </edge>
    <edge source="FIN" target="KOR">
      <data key="d0">167477</data>
    </edge>
    <edge source="FIN" target="LVA">
      <data key="d0">14469370</data>
    </edge>
    <edge source="FIN" target="LTU">
      <data key="d0">2255653</data>
    </edge>
    <edge source="FIN" target="MEX">
      <data key="d0">474622</data>
    </edge>
    <edge source="FIN" target="MDA">
      <data key="d0">129396</data>
    </edge>
    <edge source="FIN" target="MAR">
      <data key="d0">77627</data>
    </edge>
    <edge source="FIN" target="NLD">
      <data key="d0">1747985</data>
    </edge>
    <edge source="FIN" target="NZL">
      <data key="d0">120919</data>
    </edge>
    <edge source="FIN" target="NIC">
      <data key="d0">128786</data>
    </edge>
    <edge source="FIN" target="NOR">
      <data key="d0">3465678</data>
    </edge>
    <edge source="FIN" target="PAN">
      <data key="d0">348595</data>
    </edge>
    <edge source="FIN" target="PRY">
      <data key="d0">19289</data>
    </edge>
    <edge source="FIN" target="POL">
      <data key="d0">23228312</data>
    </edge>
    <edge source="FIN" target="PRT">
      <data key="d0">14135</data>
    </edge>
    <edge source="FIN" target="ROU">
      <data key="d0">1344810</data>
    </edge>
    <edge source="FIN" target="RUS">
      <data key="d0">36728967</data>
    </edge>
    <edge source="FIN" target="SAU">
      <data key="d0">324142</data>
    </edge>
    <edge source="FIN" target="IND">
      <data key="d0">228562</data>
    </edge>
    <edge source="FIN" target="SGP">
      <data key="d0">267764</data>
    </edge>
    <edge source="FIN" target="SVK">
      <data key="d0">1902693</data>
    </edge>
    <edge source="FIN" target="SVN">
      <data key="d0">101484</data>
    </edge>
    <edge source="FIN" target="ZAF">
      <data key="d0">78810</data>
    </edge>
    <edge source="FIN" target="ESP">
      <data key="d0">745001</data>
    </edge>
    <edge source="FIN" target="SWE">
      <data key="d0">21361748</data>
    </edge>
    <edge source="FIN" target="CHE">
      <data key="d0">895905</data>
    </edge>
    <edge source="FIN" target="THA">
      <data key="d0">273789</data>
    </edge>
    <edge source="FIN" target="ARE">
      <data key="d0">485420</data>
    </edge>
    <edge source="FIN" target="TUR">
      <data key="d0">712581</data>
    </edge>
    <edge source="FIN" target="UKR">
      <data key="d0">453060</data>
    </edge>
    <edge source="FIN" target="EGY">
      <data key="d0">90891</data>
    </edge>
    <edge source="FIN" target="GBR">
      <data key="d0">3378538</data>
    </edge>
    <edge source="FIN" target="USA">
      <data key="d0">10632064</data>
    </edge>
    <edge source="GTM" target="AUS">
      <data key="d0">1015606</data>
    </edge>
    <edge source="GTM" target="CAN">
      <data key="d0">1553526</data>
    </edge>
    <edge source="GTM" target="CHL">
      <data key="d0">800633</data>
    </edge>
    <edge source="GTM" target="CHN">
      <data key="d0">58500</data>
    </edge>
    <edge source="GTM" target="COL">
      <data key="d0">800662</data>
    </edge>
    <edge source="GTM" target="CRI">
      <data key="d0">2107129</data>
    </edge>
    <edge source="GTM" target="CZE">
      <data key="d0">77045</data>
    </edge>
    <edge source="GTM" target="DNK">
      <data key="d0">47190</data>
    </edge>
    <edge source="GTM" target="SLV">
      <data key="d0">49450041</data>
    </edge>
    <edge source="GTM" target="FRA">
      <data key="d0">194256</data>
    </edge>
    <edge source="GTM" target="DEU">
      <data key="d0">2887245</data>
    </edge>
    <edge source="GTM" target="HND">
      <data key="d0">40611078</data>
    </edge>
    <edge source="GTM" target="ITA">
      <data key="d0">2630445</data>
    </edge>
    <edge source="GTM" target="JAM">
      <data key="d0">1090995</data>
    </edge>
    <edge source="GTM" target="MEX">
      <data key="d0">12600598</data>
    </edge>
    <edge source="GTM" target="NLD">
      <data key="d0">63265</data>
    </edge>
    <edge source="GTM" target="NIC">
      <data key="d0">12475937</data>
    </edge>
    <edge source="GTM" target="PAN">
      <data key="d0">5449827</data>
    </edge>
    <edge source="GTM" target="PER">
      <data key="d0">948972</data>
    </edge>
    <edge source="GTM" target="SGP">
      <data key="d0">414550</data>
    </edge>
    <edge source="GTM" target="ZAF">
      <data key="d0">794924</data>
    </edge>
    <edge source="GTM" target="ESP">
      <data key="d0">1121400</data>
    </edge>
    <edge source="GTM" target="CHE">
      <data key="d0">23900</data>
    </edge>
    <edge source="GTM" target="GBR">
      <data key="d0">2364717</data>
    </edge>
    <edge source="GTM" target="USA">
      <data key="d0">10767090</data>
    </edge>
    <edge source="HND" target="SLV">
      <data key="d0">1418409</data>
    </edge>
    <edge source="HND" target="FRA">
      <data key="d0">93000</data>
    </edge>
    <edge source="HND" target="GTM">
      <data key="d0">386625</data>
    </edge>
    <edge source="HND" target="NIC">
      <data key="d0">1297555</data>
    </edge>
    <edge source="HND" target="USA">
      <data key="d0">3820365</data>
    </edge>
    <edge source="HKG" target="AZE">
      <data key="d0">19308</data>
    </edge>
    <edge source="HKG" target="ARG">
      <data key="d0">15345</data>
    </edge>
    <edge source="HKG" target="AUS">
      <data key="d0">4731810</data>
    </edge>
    <edge source="HKG" target="BEL">
      <data key="d0">34541</data>
    </edge>
    <edge source="HKG" target="BRA">
      <data key="d0">81450</data>
    </edge>
    <edge source="HKG" target="KHM">
      <data key="d0">179342</data>
    </edge>
    <edge source="HKG" target="CAN">
      <data key="d0">4827963</data>
    </edge>
    <edge source="HKG" target="LKA">
      <data key="d0">11872</data>
    </edge>
    <edge source="HKG" target="CHN">
      <data key="d0">411508466</data>
    </edge>
    <edge source="HKG" target="CZE">
      <data key="d0">19081</data>
    </edge>
    <edge source="HKG" target="DNK">
      <data key="d0">276269</data>
    </edge>
    <edge source="HKG" target="ETH">
      <data key="d0">12609</data>
    </edge>
    <edge source="HKG" target="EST">
      <data key="d0">71886</data>
    </edge>
    <edge source="HKG" target="FRA">
      <data key="d0">1881434</data>
    </edge>
    <edge source="HKG" target="DEU">
      <data key="d0">192127</data>
    </edge>
    <edge source="HKG" target="GRC">
      <data key="d0">135613</data>
    </edge>
    <edge source="HKG" target="GTM">
      <data key="d0">122403</data>
    </edge>
    <edge source="HKG" target="IDN">
      <data key="d0">455505</data>
    </edge>
    <edge source="HKG" target="ISR">
      <data key="d0">32397</data>
    </edge>
    <edge source="HKG" target="ITA">
      <data key="d0">2911265</data>
    </edge>
    <edge source="HKG" target="JPN">
      <data key="d0">4092649</data>
    </edge>
    <edge source="HKG" target="KOR">
      <data key="d0">4424244</data>
    </edge>
    <edge source="HKG" target="LBN">
      <data key="d0">42255</data>
    </edge>
    <edge source="HKG" target="MYS">
      <data key="d0">6853407</data>
    </edge>
    <edge source="HKG" target="MUS">
      <data key="d0">40704</data>
    </edge>
    <edge source="HKG" target="NLD">
      <data key="d0">2627403</data>
    </edge>
    <edge source="HKG" target="NZL">
      <data key="d0">474214</data>
    </edge>
    <edge source="HKG" target="PAK">
      <data key="d0">38416</data>
    </edge>
    <edge source="HKG" target="PAN">
      <data key="d0">137960</data>
    </edge>
    <edge source="HKG" target="PHL">
      <data key="d0">800793</data>
    </edge>
    <edge source="HKG" target="PRT">
      <data key="d0">36363</data>
    </edge>
    <edge source="HKG" target="SAU">
      <data key="d0">108763</data>
    </edge>
    <edge source="HKG" target="IND">
      <data key="d0">336294</data>
    </edge>
    <edge source="HKG" target="SGP">
      <data key="d0">17905289</data>
    </edge>
    <edge source="HKG" target="VNM">
      <data key="d0">118342092</data>
    </edge>
    <edge source="HKG" target="ZAF">
      <data key="d0">423489</data>
    </edge>
    <edge source="HKG" target="ESP">
      <data key="d0">74962</data>
    </edge>
    <edge source="HKG" target="SWE">
      <data key="d0">12378</data>
    </edge>
    <edge source="HKG" target="CHE">
      <data key="d0">3204200</data>
    </edge>
    <edge source="HKG" target="THA">
      <data key="d0">535469</data>
    </edge>
    <edge source="HKG" target="TGO">
      <data key="d0">12429</data>
    </edge>
    <edge source="HKG" target="ARE">
      <data key="d0">5637638</data>
    </edge>
    <edge source="HKG" target="GBR">
      <data key="d0">3718200</data>
    </edge>
    <edge source="HKG" target="USA">
      <data key="d0">16769934</data>
    </edge>
    <edge source="HUN" target="ALB">
      <data key="d0">495843</data>
    </edge>
    <edge source="HUN" target="AZE">
      <data key="d0">34853</data>
    </edge>
    <edge source="HUN" target="AUS">
      <data key="d0">235414</data>
    </edge>
    <edge source="HUN" target="AUT">
      <data key="d0">28415839</data>
    </edge>
    <edge source="HUN" target="ARM">
      <data key="d0">160221</data>
    </edge>
    <edge source="HUN" target="BEL">
      <data key="d0">296738</data>
    </edge>
    <edge source="HUN" target="BRA">
      <data key="d0">461783</data>
    </edge>
    <edge source="HUN" target="BGR">
      <data key="d0">2573902</data>
    </edge>
    <edge source="HUN" target="BLR">
      <data key="d0">456429</data>
    </edge>
    <edge source="HUN" target="CAN">
      <data key="d0">3541367</data>
    </edge>
    <edge source="HUN" target="CHN">
      <data key="d0">4292975</data>
    </edge>
    <edge source="HUN" target="HRV">
      <data key="d0">10501627</data>
    </edge>
    <edge source="HUN" target="CZE">
      <data key="d0">25383514</data>
    </edge>
    <edge source="HUN" target="DNK">
      <data key="d0">1133457</data>
    </edge>
    <edge source="HUN" target="EST">
      <data key="d0">4640096</data>
    </edge>
    <edge source="HUN" target="FIN">
      <data key="d0">1068061</data>
    </edge>
    <edge source="HUN" target="FRA">
      <data key="d0">1815849</data>
    </edge>
    <edge source="HUN" target="DEU">
      <data key="d0">16760564</data>
    </edge>
    <edge source="HUN" target="GRC">
      <data key="d0">1095099</data>
    </edge>
    <edge source="HUN" target="HKG">
      <data key="d0">420564</data>
    </edge>
    <edge source="HUN" target="IRL">
      <data key="d0">470837</data>
    </edge>
    <edge source="HUN" target="ISR">
      <data key="d0">83312</data>
    </edge>
    <edge source="HUN" target="ITA">
      <data key="d0">9739314</data>
    </edge>
    <edge source="HUN" target="JPN">
      <data key="d0">766243</data>
    </edge>
    <edge source="HUN" target="KOR">
      <data key="d0">78216</data>
    </edge>
    <edge source="HUN" target="LBN">
      <data key="d0">13734</data>
    </edge>
    <edge source="HUN" target="LVA">
      <data key="d0">2772853</data>
    </edge>
    <edge source="HUN" target="LTU">
      <data key="d0">5906298</data>
    </edge>
    <edge source="HUN" target="MYS">
      <data key="d0">269021</data>
    </edge>
    <edge source="HUN" target="MDA">
      <data key="d0">43080</data>
    </edge>
    <edge source="HUN" target="NAM">
      <data key="d0">12663</data>
    </edge>
    <edge source="HUN" target="NLD">
      <data key="d0">682514</data>
    </edge>
    <edge source="HUN" target="NOR">
      <data key="d0">500120</data>
    </edge>
    <edge source="HUN" target="PAN">
      <data key="d0">10063</data>
    </edge>
    <edge source="HUN" target="POL">
      <data key="d0">18651926</data>
    </edge>
    <edge source="HUN" target="ROU">
      <data key="d0">18689992</data>
    </edge>
    <edge source="HUN" target="RUS">
      <data key="d0">7050652</data>
    </edge>
    <edge source="HUN" target="SAU">
      <data key="d0">16863</data>
    </edge>
    <edge source="HUN" target="SRB">
      <data key="d0">2964089</data>
    </edge>
    <edge source="HUN" target="SGP">
      <data key="d0">24591</data>
    </edge>
    <edge source="HUN" target="SVK">
      <data key="d0">45288836</data>
    </edge>
    <edge source="HUN" target="VNM">
      <data key="d0">418178</data>
    </edge>
    <edge source="HUN" target="SVN">
      <data key="d0">5466668</data>
    </edge>
    <edge source="HUN" target="ZAF">
      <data key="d0">57748</data>
    </edge>
    <edge source="HUN" target="ESP">
      <data key="d0">769512</data>
    </edge>
    <edge source="HUN" target="SWE">
      <data key="d0">5754160</data>
    </edge>
    <edge source="HUN" target="CHE">
      <data key="d0">2919639</data>
    </edge>
    <edge source="HUN" target="ARE">
      <data key="d0">453936</data>
    </edge>
    <edge source="HUN" target="TUR">
      <data key="d0">250537</data>
    </edge>
    <edge source="HUN" target="UKR">
      <data key="d0">1676890</data>
    </edge>
    <edge source="HUN" target="EGY">
      <data key="d0">52315</data>
    </edge>
    <edge source="HUN" target="GBR">
      <data key="d0">9069862</data>
    </edge>
    <edge source="HUN" target="USA">
      <data key="d0">3101877</data>
    </edge>
    <edge source="IDN" target="DZA">
      <data key="d0">30912</data>
    </edge>
    <edge source="IDN" target="AUS">
      <data key="d0">4648825</data>
    </edge>
    <edge source="IDN" target="BEL">
      <data key="d0">66107</data>
    </edge>
    <edge source="IDN" target="KHM">
      <data key="d0">197326</data>
    </edge>
    <edge source="IDN" target="CHN">
      <data key="d0">2751461</data>
    </edge>
    <edge source="IDN" target="BEN">
      <data key="d0">151895</data>
    </edge>
    <edge source="IDN" target="DEU">
      <data key="d0">146494</data>
    </edge>
    <edge source="IDN" target="GHA">
      <data key="d0">10858</data>
    </edge>
    <edge source="IDN" target="HKG">
      <data key="d0">5324300</data>
    </edge>
    <edge source="IDN" target="JPN">
      <data key="d0">2342616</data>
    </edge>
    <edge source="IDN" target="KOR">
      <data key="d0">1620503</data>
    </edge>
    <edge source="IDN" target="MYS">
      <data key="d0">6603884</data>
    </edge>
    <edge source="IDN" target="NLD">
      <data key="d0">1491955</data>
    </edge>
    <edge source="IDN" target="NZL">
      <data key="d0">63866</data>
    </edge>
    <edge source="IDN" target="PHL">
      <data key="d0">1407116</data>
    </edge>
    <edge source="IDN" target="SAU">
      <data key="d0">681659</data>
    </edge>
    <edge source="IDN" target="IND">
      <data key="d0">33674</data>
    </edge>
    <edge source="IDN" target="SGP">
      <data key="d0">18496091</data>
    </edge>
    <edge source="IDN" target="VNM">
      <data key="d0">2910476</data>
    </edge>
    <edge source="IDN" target="ESP">
      <data key="d0">18137</data>
    </edge>
    <edge source="IDN" target="THA">
      <data key="d0">7402926</data>
    </edge>
    <edge source="IDN" target="TGO">
      <data key="d0">231643</data>
    </edge>
    <edge source="IDN" target="ARE">
      <data key="d0">357905</data>
    </edge>
    <edge source="IDN" target="EGY">
      <data key="d0">23115</data>
    </edge>
    <edge source="IDN" target="GBR">
      <data key="d0">46819</data>
    </edge>
    <edge source="IDN" target="USA">
      <data key="d0">8880562</data>
    </edge>
    <edge source="IRL" target="ARG">
      <data key="d0">2727755</data>
    </edge>
    <edge source="IRL" target="AUS">
      <data key="d0">19948262</data>
    </edge>
    <edge source="IRL" target="AUT">
      <data key="d0">4884908</data>
    </edge>
    <edge source="IRL" target="ARM">
      <data key="d0">556393</data>
    </edge>
    <edge source="IRL" target="BEL">
      <data key="d0">11199522</data>
    </edge>
    <edge source="IRL" target="BRA">
      <data key="d0">1103794</data>
    </edge>
    <edge source="IRL" target="BGR">
      <data key="d0">7976948</data>
    </edge>
    <edge source="IRL" target="BLR">
      <data key="d0">242477</data>
    </edge>
    <edge source="IRL" target="CMR">
      <data key="d0">728433</data>
    </edge>
    <edge source="IRL" target="CAN">
      <data key="d0">84467141</data>
    </edge>
    <edge source="IRL" target="CHL">
      <data key="d0">1355330</data>
    </edge>
    <edge source="IRL" target="CHN">
      <data key="d0">3707194</data>
    </edge>
    <edge source="IRL" target="COL">
      <data key="d0">3897020</data>
    </edge>
    <edge source="IRL" target="CRI">
      <data key="d0">1592165</data>
    </edge>
    <edge source="IRL" target="HRV">
      <data key="d0">874550</data>
    </edge>
    <edge source="IRL" target="CZE">
      <data key="d0">4085166</data>
    </edge>
    <edge source="IRL" target="BEN">
      <data key="d0">48517</data>
    </edge>
    <edge source="IRL" target="DNK">
      <data key="d0">9933022</data>
    </edge>
    <edge source="IRL" target="ECU">
      <data key="d0">175340</data>
    </edge>
    <edge source="IRL" target="EST">
      <data key="d0">6892055</data>
    </edge>
    <edge source="IRL" target="FIN">
      <data key="d0">6020221</data>
    </edge>
    <edge source="IRL" target="FRA">
      <data key="d0">39062363</data>
    </edge>
    <edge source="IRL" target="GEO">
      <data key="d0">1422611</data>
    </edge>
    <edge source="IRL" target="GMB">
      <data key="d0">98114</data>
    </edge>
    <edge source="IRL" target="DEU">
      <data key="d0">74204103</data>
    </edge>
    <edge source="IRL" target="GHA">
      <data key="d0">1517038</data>
    </edge>
    <edge source="IRL" target="GRC">
      <data key="d0">4652849</data>
    </edge>
    <edge source="IRL" target="HKG">
      <data key="d0">1339733</data>
    </edge>
    <edge source="IRL" target="HUN">
      <data key="d0">2846074</data>
    </edge>
    <edge source="IRL" target="IDN">
      <data key="d0">207656</data>
    </edge>
    <edge source="IRL" target="ISR">
      <data key="d0">2529126</data>
    </edge>
    <edge source="IRL" target="ITA">
      <data key="d0">22964336</data>
    </edge>
    <edge source="IRL" target="JAM">
      <data key="d0">415781</data>
    </edge>
    <edge source="IRL" target="JPN">
      <data key="d0">7278862</data>
    </edge>
    <edge source="IRL" target="KAZ">
      <data key="d0">91234</data>
    </edge>
    <edge source="IRL" target="JOR">
      <data key="d0">224054</data>
    </edge>
    <edge source="IRL" target="KOR">
      <data key="d0">1481798</data>
    </edge>
    <edge source="IRL" target="LBN">
      <data key="d0">316039</data>
    </edge>
    <edge source="IRL" target="LVA">
      <data key="d0">55677555</data>
    </edge>
    <edge source="IRL" target="LTU">
      <data key="d0">760916</data>
    </edge>
    <edge source="IRL" target="MYS">
      <data key="d0">178813</data>
    </edge>
    <edge source="IRL" target="MUS">
      <data key="d0">140411</data>
    </edge>
    <edge source="IRL" target="MEX">
      <data key="d0">6565387</data>
    </edge>
    <edge source="IRL" target="MAR">
      <data key="d0">67527</data>
    </edge>
    <edge source="IRL" target="OMN">
      <data key="d0">54411</data>
    </edge>
    <edge source="IRL" target="NLD">
      <data key="d0">20251399</data>
    </edge>
    <edge source="IRL" target="NZL">
      <data key="d0">3023670</data>
    </edge>
    <edge source="IRL" target="NOR">
      <data key="d0">12778032</data>
    </edge>
    <edge source="IRL" target="PAN">
      <data key="d0">3991619</data>
    </edge>
    <edge source="IRL" target="PRY">
      <data key="d0">13120</data>
    </edge>
    <edge source="IRL" target="PER">
      <data key="d0">1884886</data>
    </edge>
    <edge source="IRL" target="PHL">
      <data key="d0">52712</data>
    </edge>
    <edge source="IRL" target="POL">
      <data key="d0">8714713</data>
    </edge>
    <edge source="IRL" target="PRT">
      <data key="d0">7319175</data>
    </edge>
    <edge source="IRL" target="ROU">
      <data key="d0">2915582</data>
    </edge>
    <edge source="IRL" target="RUS">
      <data key="d0">17661757</data>
    </edge>
    <edge source="IRL" target="SAU">
      <data key="d0">1442991</data>
    </edge>
    <edge source="IRL" target="SRB">
      <data key="d0">100984</data>
    </edge>
    <edge source="IRL" target="IND">
      <data key="d0">74016</data>
    </edge>
    <edge source="IRL" target="SGP">
      <data key="d0">14935445</data>
    </edge>
    <edge source="IRL" target="SVK">
      <data key="d0">231446</data>
    </edge>
    <edge source="IRL" target="VNM">
      <data key="d0">258972</data>
    </edge>
    <edge source="IRL" target="SVN">
      <data key="d0">1055373</data>
    </edge>
    <edge source="IRL" target="ZAF">
      <data key="d0">10418205</data>
    </edge>
    <edge source="IRL" target="ESP">
      <data key="d0">26481312</data>
    </edge>
    <edge source="IRL" target="SWE">
      <data key="d0">14679880</data>
    </edge>
    <edge source="IRL" target="CHE">
      <data key="d0">9896384</data>
    </edge>
    <edge source="IRL" target="THA">
      <data key="d0">967896</data>
    </edge>
    <edge source="IRL" target="ARE">
      <data key="d0">3800651</data>
    </edge>
    <edge source="IRL" target="TUR">
      <data key="d0">2370732</data>
    </edge>
    <edge source="IRL" target="UGA">
      <data key="d0">40324</data>
    </edge>
    <edge source="IRL" target="UKR">
      <data key="d0">6005154</data>
    </edge>
    <edge source="IRL" target="EGY">
      <data key="d0">1524840</data>
    </edge>
    <edge source="IRL" target="GBR">
      <data key="d0">297140749</data>
    </edge>
    <edge source="IRL" target="TZA">
      <data key="d0">82270</data>
    </edge>
    <edge source="IRL" target="USA">
      <data key="d0">440320178</data>
    </edge>
    <edge source="IRL" target="URY">
      <data key="d0">1352714</data>
    </edge>
    <edge source="ISR" target="ARG">
      <data key="d0">40000</data>
    </edge>
    <edge source="ISR" target="AUS">
      <data key="d0">385000</data>
    </edge>
    <edge source="ISR" target="AUT">
      <data key="d0">65000</data>
    </edge>
    <edge source="ISR" target="BEL">
      <data key="d0">859000</data>
    </edge>
    <edge source="ISR" target="BRA">
      <data key="d0">85000</data>
    </edge>
    <edge source="ISR" target="CAN">
      <data key="d0">1308000</data>
    </edge>
    <edge source="ISR" target="CHN">
      <data key="d0">174000</data>
    </edge>
    <edge source="ISR" target="COL">
      <data key="d0">16000</data>
    </edge>
    <edge source="ISR" target="CZE">
      <data key="d0">52000</data>
    </edge>
    <edge source="ISR" target="DNK">
      <data key="d0">290000</data>
    </edge>
    <edge source="ISR" target="EST">
      <data key="d0">122000</data>
    </edge>
    <edge source="ISR" target="FIN">
      <data key="d0">91000</data>
    </edge>
    <edge source="ISR" target="FRA">
      <data key="d0">3891000</data>
    </edge>
    <edge source="ISR" target="DEU">
      <data key="d0">915000</data>
    </edge>
    <edge source="ISR" target="GRC">
      <data key="d0">12000</data>
    </edge>
    <edge source="ISR" target="HKG">
      <data key="d0">262000</data>
    </edge>
    <edge source="ISR" target="HUN">
      <data key="d0">32000</data>
    </edge>
    <edge source="ISR" target="ITA">
      <data key="d0">831000</data>
    </edge>
    <edge source="ISR" target="JPN">
      <data key="d0">713000</data>
    </edge>
    <edge source="ISR" target="KOR">
      <data key="d0">31000</data>
    </edge>
    <edge source="ISR" target="LVA">
      <data key="d0">143000</data>
    </edge>
    <edge source="ISR" target="LTU">
      <data key="d0">58000</data>
    </edge>
    <edge source="ISR" target="MEX">
      <data key="d0">160000</data>
    </edge>
    <edge source="ISR" target="NLD">
      <data key="d0">472000</data>
    </edge>
    <edge source="ISR" target="NZL">
      <data key="d0">12000</data>
    </edge>
    <edge source="ISR" target="PAN">
      <data key="d0">139000</data>
    </edge>
    <edge source="ISR" target="PER">
      <data key="d0">18000</data>
    </edge>
    <edge source="ISR" target="PHL">
      <data key="d0">24000</data>
    </edge>
    <edge source="ISR" target="POL">
      <data key="d0">466000</data>
    </edge>
    <edge source="ISR" target="ROU">
      <data key="d0">55000</data>
    </edge>
    <edge source="ISR" target="RUS">
      <data key="d0">1053000</data>
    </edge>
    <edge source="ISR" target="SGP">
      <data key="d0">137000</data>
    </edge>
    <edge source="ISR" target="SVK">
      <data key="d0">38000</data>
    </edge>
    <edge source="ISR" target="SVN">
      <data key="d0">74000</data>
    </edge>
    <edge source="ISR" target="ZAF">
      <data key="d0">127000</data>
    </edge>
    <edge source="ISR" target="ESP">
      <data key="d0">15000</data>
    </edge>
    <edge source="ISR" target="CHE">
      <data key="d0">377000</data>
    </edge>
    <edge source="ISR" target="THA">
      <data key="d0">56000</data>
    </edge>
    <edge source="ISR" target="UKR">
      <data key="d0">48000</data>
    </edge>
    <edge source="ISR" target="GBR">
      <data key="d0">3228000</data>
    </edge>
    <edge source="ISR" target="USA">
      <data key="d0">18276000</data>
    </edge>
    <edge source="JAM" target="AUS">
      <data key="d0">393167</data>
    </edge>
    <edge source="JAM" target="AUT">
      <data key="d0">89362</data>
    </edge>
    <edge source="JAM" target="BRA">
      <data key="d0">1565715</data>
    </edge>
    <edge source="JAM" target="CAN">
      <data key="d0">16965893</data>
    </edge>
    <edge source="JAM" target="CHL">
      <data key="d0">35099</data>
    </edge>
    <edge source="JAM" target="CRI">
      <data key="d0">45421</data>
    </edge>
    <edge source="JAM" target="ECU">
      <data key="d0">76649</data>
    </edge>
    <edge source="JAM" target="SLV">
      <data key="d0">15594</data>
    </edge>
    <edge source="JAM" target="FIN">
      <data key="d0">22556</data>
    </edge>
    <edge source="JAM" target="FRA">
      <data key="d0">782783</data>
    </edge>
    <edge source="JAM" target="DEU">
      <data key="d0">2164198</data>
    </edge>
    <edge source="JAM" target="GTM">
      <data key="d0">15031</data>
    </edge>
    <edge source="JAM" target="IRL">
      <data key="d0">1262662</data>
    </edge>
    <edge source="JAM" target="ITA">
      <data key="d0">830906</data>
    </edge>
    <edge source="JAM" target="JPN">
      <data key="d0">647080</data>
    </edge>
    <edge source="JAM" target="KOR">
      <data key="d0">27385</data>
    </edge>
    <edge source="JAM" target="MEX">
      <data key="d0">2460911</data>
    </edge>
    <edge source="JAM" target="NLD">
      <data key="d0">957278</data>
    </edge>
    <edge source="JAM" target="NZL">
      <data key="d0">3626703</data>
    </edge>
    <edge source="JAM" target="NOR">
      <data key="d0">55382</data>
    </edge>
    <edge source="JAM" target="PAN">
      <data key="d0">359587</data>
    </edge>
    <edge source="JAM" target="PER">
      <data key="d0">2029454</data>
    </edge>
    <edge source="JAM" target="PHL">
      <data key="d0">241146</data>
    </edge>
    <edge source="JAM" target="IND">
      <data key="d0">230106</data>
    </edge>
    <edge source="JAM" target="THA">
      <data key="d0">80467</data>
    </edge>
    <edge source="JAM" target="ARE">
      <data key="d0">33559</data>
    </edge>
    <edge source="JAM" target="GBR">
      <data key="d0">19310197</data>
    </edge>
    <edge source="JAM" target="USA">
      <data key="d0">33253535</data>
    </edge>
    <edge source="JPN" target="ARG">
      <data key="d0">44474</data>
    </edge>
    <edge source="JPN" target="AUS">
      <data key="d0">15572581</data>
    </edge>
    <edge source="JPN" target="AUT">
      <data key="d0">492520</data>
    </edge>
    <edge source="JPN" target="BEL">
      <data key="d0">270201</data>
    </edge>
    <edge source="JPN" target="BRA">
      <data key="d0">848987</data>
    </edge>
    <edge source="JPN" target="KHM">
      <data key="d0">51677</data>
    </edge>
    <edge source="JPN" target="CAN">
      <data key="d0">5255533</data>
    </edge>
    <edge source="JPN" target="LKA">
      <data key="d0">28651</data>
    </edge>
    <edge source="JPN" target="CHN">
      <data key="d0">47366285</data>
    </edge>
    <edge source="JPN" target="CZE">
      <data key="d0">43810</data>
    </edge>
    <edge source="JPN" target="DNK">
      <data key="d0">118714</data>
    </edge>
    <edge source="JPN" target="EST">
      <data key="d0">21498</data>
    </edge>
    <edge source="JPN" target="FIN">
      <data key="d0">83999</data>
    </edge>
    <edge source="JPN" target="FRA">
      <data key="d0">10515639</data>
    </edge>
    <edge source="JPN" target="DEU">
      <data key="d0">1842333</data>
    </edge>
    <edge source="JPN" target="HKG">
      <data key="d0">59081228</data>
    </edge>
    <edge source="JPN" target="HUN">
      <data key="d0">11275</data>
    </edge>
    <edge source="JPN" target="IDN">
      <data key="d0">1053241</data>
    </edge>
    <edge source="JPN" target="IRL">
      <data key="d0">222996</data>
    </edge>
    <edge source="JPN" target="ISR">
      <data key="d0">247588</data>
    </edge>
    <edge source="JPN" target="ITA">
      <data key="d0">834468</data>
    </edge>
    <edge source="JPN" target="KOR">
      <data key="d0">46518337</data>
    </edge>
    <edge source="JPN" target="LBN">
      <data key="d0">65909</data>
    </edge>
    <edge source="JPN" target="LVA">
      <data key="d0">3095782</data>
    </edge>
    <edge source="JPN" target="MYS">
      <data key="d0">7924917</data>
    </edge>
    <edge source="JPN" target="MEX">
      <data key="d0">317982</data>
    </edge>
    <edge source="JPN" target="OMN">
      <data key="d0">1752082</data>
    </edge>
    <edge source="JPN" target="NLD">
      <data key="d0">1917964</data>
    </edge>
    <edge source="JPN" target="NZL">
      <data key="d0">1984098</data>
    </edge>
    <edge source="JPN" target="NOR">
      <data key="d0">16687</data>
    </edge>
    <edge source="JPN" target="PAN">
      <data key="d0">59407</data>
    </edge>
    <edge source="JPN" target="PHL">
      <data key="d0">1235384</data>
    </edge>
    <edge source="JPN" target="POL">
      <data key="d0">67701</data>
    </edge>
    <edge source="JPN" target="PRT">
      <data key="d0">123662</data>
    </edge>
    <edge source="JPN" target="RUS">
      <data key="d0">9266650</data>
    </edge>
    <edge source="JPN" target="SAU">
      <data key="d0">90677</data>
    </edge>
    <edge source="JPN" target="IND">
      <data key="d0">134461</data>
    </edge>
    <edge source="JPN" target="SGP">
      <data key="d0">19936369</data>
    </edge>
    <edge source="JPN" target="VNM">
      <data key="d0">3277022</data>
    </edge>
    <edge source="JPN" target="ESP">
      <data key="d0">405188</data>
    </edge>
    <edge source="JPN" target="SWE">
      <data key="d0">339805</data>
    </edge>
    <edge source="JPN" target="CHE">
      <data key="d0">375648</data>
    </edge>
    <edge source="JPN" target="THA">
      <data key="d0">4613819</data>
    </edge>
    <edge source="JPN" target="ARE">
      <data key="d0">26763910</data>
    </edge>
    <edge source="JPN" target="TUR">
      <data key="d0">25269</data>
    </edge>
    <edge source="JPN" target="UKR">
      <data key="d0">57165</data>
    </edge>
    <edge source="JPN" target="GBR">
      <data key="d0">8560768</data>
    </edge>
    <edge source="JPN" target="USA">
      <data key="d0">83056777</data>
    </edge>
    <edge source="KAZ" target="CHN">
      <data key="d0">20600</data>
    </edge>
    <edge source="KAZ" target="GEO">
      <data key="d0">306800</data>
    </edge>
    <edge source="KAZ" target="KGZ">
      <data key="d0">20970400</data>
    </edge>
    <edge source="KAZ" target="RUS">
      <data key="d0">4957970</data>
    </edge>
    <edge source="KAZ" target="GBR">
      <data key="d0">139600</data>
    </edge>
    <edge source="KAZ" target="USA">
      <data key="d0">37000</data>
    </edge>
    <edge source="KOR" target="ALB">
      <data key="d0">89489</data>
    </edge>
    <edge source="KOR" target="AZE">
      <data key="d0">465534</data>
    </edge>
    <edge source="KOR" target="ARG">
      <data key="d0">365666</data>
    </edge>
    <edge source="KOR" target="AUS">
      <data key="d0">11245976</data>
    </edge>
    <edge source="KOR" target="AUT">
      <data key="d0">145281</data>
    </edge>
    <edge source="KOR" target="ARM">
      <data key="d0">68999</data>
    </edge>
    <edge source="KOR" target="BEL">
      <data key="d0">91020</data>
    </edge>
    <edge source="KOR" target="BOL">
      <data key="d0">80757</data>
    </edge>
    <edge source="KOR" target="BRA">
      <data key="d0">1855981</data>
    </edge>
    <edge source="KOR" target="BGR">
      <data key="d0">816715</data>
    </edge>
    <edge source="KOR" target="KHM">
      <data key="d0">16841216</data>
    </edge>
    <edge source="KOR" target="CMR">
      <data key="d0">42685</data>
    </edge>
    <edge source="KOR" target="CAN">
      <data key="d0">5939512</data>
    </edge>
    <edge source="KOR" target="LKA">
      <data key="d0">11938</data>
    </edge>
    <edge source="KOR" target="CHL">
      <data key="d0">563963</data>
    </edge>
    <edge source="KOR" target="CHN">
      <data key="d0">64956996</data>
    </edge>
    <edge source="KOR" target="COL">
      <data key="d0">900564</data>
    </edge>
    <edge source="KOR" target="CRI">
      <data key="d0">4297943</data>
    </edge>
    <edge source="KOR" target="HRV">
      <data key="d0">29623</data>
    </edge>
    <edge source="KOR" target="CZE">
      <data key="d0">1097993</data>
    </edge>
    <edge source="KOR" target="DNK">
      <data key="d0">84760</data>
    </edge>
    <edge source="KOR" target="ECU">
      <data key="d0">349658</data>
    </edge>
    <edge source="KOR" target="SLV">
      <data key="d0">220553</data>
    </edge>
    <edge source="KOR" target="EST">
      <data key="d0">94321</data>
    </edge>
    <edge source="KOR" target="FRA">
      <data key="d0">852381</data>
    </edge>
    <edge source="KOR" target="GEO">
      <data key="d0">307360</data>
    </edge>
    <edge source="KOR" target="DEU">
      <data key="d0">850355</data>
    </edge>
    <edge source="KOR" target="GHA">
      <data key="d0">167151</data>
    </edge>
    <edge source="KOR" target="GTM">
      <data key="d0">761372</data>
    </edge>
    <edge source="KOR" target="HKG">
      <data key="d0">34084639</data>
    </edge>
    <edge source="KOR" target="HUN">
      <data key="d0">106603</data>
    </edge>
    <edge source="KOR" target="IDN">
      <data key="d0">1851611</data>
    </edge>
    <edge source="KOR" target="IRL">
      <data key="d0">230291</data>
    </edge>
    <edge source="KOR" target="ISR">
      <data key="d0">360768</data>
    </edge>
    <edge source="KOR" target="ITA">
      <data key="d0">156119</data>
    </edge>
    <edge source="KOR" target="CIV">
      <data key="d0">57257</data>
    </edge>
    <edge source="KOR" target="JAM">
      <data key="d0">372894</data>
    </edge>
    <edge source="KOR" target="JPN">
      <data key="d0">340409071</data>
    </edge>
    <edge source="KOR" target="KAZ">
      <data key="d0">4210772</data>
    </edge>
    <edge source="KOR" target="JOR">
      <data key="d0">75115</data>
    </edge>
    <edge source="KOR" target="KGZ">
      <data key="d0">368907</data>
    </edge>
    <edge source="KOR" target="LVA">
      <data key="d0">60049</data>
    </edge>
    <edge source="KOR" target="LTU">
      <data key="d0">726038</data>
    </edge>
    <edge source="KOR" target="MDG">
      <data key="d0">141769</data>
    </edge>
    <edge source="KOR" target="MYS">
      <data key="d0">2387891</data>
    </edge>
    <edge source="KOR" target="MRT">
      <data key="d0">107843</data>
    </edge>
    <edge source="KOR" target="MUS">
      <data key="d0">906443</data>
    </edge>
    <edge source="KOR" target="MEX">
      <data key="d0">500978</data>
    </edge>
    <edge source="KOR" target="OMN">
      <data key="d0">29439</data>
    </edge>
    <edge source="KOR" target="NLD">
      <data key="d0">2220801</data>
    </edge>
    <edge source="KOR" target="NZL">
      <data key="d0">2489626</data>
    </edge>
    <edge source="KOR" target="NIC">
      <data key="d0">120059</data>
    </edge>
    <edge source="KOR" target="PAK">
      <data key="d0">572988</data>
    </edge>
    <edge source="KOR" target="PAN">
      <data key="d0">821236</data>
    </edge>
    <edge source="KOR" target="PRY">
      <data key="d0">220743</data>
    </edge>
    <edge source="KOR" target="PER">
      <data key="d0">86944</data>
    </edge>
    <edge source="KOR" target="PHL">
      <data key="d0">5606767</data>
    </edge>
    <edge source="KOR" target="POL">
      <data key="d0">805904</data>
    </edge>
    <edge source="KOR" target="PRT">
      <data key="d0">35110</data>
    </edge>
    <edge source="KOR" target="ROU">
      <data key="d0">1128753</data>
    </edge>
    <edge source="KOR" target="RUS">
      <data key="d0">40545897</data>
    </edge>
    <edge source="KOR" target="SAU">
      <data key="d0">1030817</data>
    </edge>
    <edge source="KOR" target="IND">
      <data key="d0">361884</data>
    </edge>
    <edge source="KOR" target="SGP">
      <data key="d0">10024902</data>
    </edge>
    <edge source="KOR" target="SVK">
      <data key="d0">32019</data>
    </edge>
    <edge source="KOR" target="VNM">
      <data key="d0">3956985</data>
    </edge>
    <edge source="KOR" target="SVN">
      <data key="d0">1007637</data>
    </edge>
    <edge source="KOR" target="ZAF">
      <data key="d0">780989</data>
    </edge>
    <edge source="KOR" target="ESP">
      <data key="d0">195317</data>
    </edge>
    <edge source="KOR" target="SWE">
      <data key="d0">1134023</data>
    </edge>
    <edge source="KOR" target="CHE">
      <data key="d0">23326</data>
    </edge>
    <edge source="KOR" target="THA">
      <data key="d0">1647898</data>
    </edge>
    <edge source="KOR" target="ARE">
      <data key="d0">1018637</data>
    </edge>
    <edge source="KOR" target="TUR">
      <data key="d0">54648</data>
    </edge>
    <edge source="KOR" target="UKR">
      <data key="d0">536849</data>
    </edge>
    <edge source="KOR" target="EGY">
      <data key="d0">75932</data>
    </edge>
    <edge source="KOR" target="GBR">
      <data key="d0">3410686</data>
    </edge>
    <edge source="KOR" target="TZA">
      <data key="d0">70657</data>
    </edge>
    <edge source="KOR" target="USA">
      <data key="d0">71740398</data>
    </edge>
    <edge source="KOR" target="URY">
      <data key="d0">46117</data>
    </edge>
    <edge source="LVA" target="AZE">
      <data key="d0">136254</data>
    </edge>
    <edge source="LVA" target="AUS">
      <data key="d0">565137</data>
    </edge>
    <edge source="LVA" target="AUT">
      <data key="d0">1190370</data>
    </edge>
    <edge source="LVA" target="ARM">
      <data key="d0">77775</data>
    </edge>
    <edge source="LVA" target="BEL">
      <data key="d0">514307</data>
    </edge>
    <edge source="LVA" target="BOL">
      <data key="d0">102793</data>
    </edge>
    <edge source="LVA" target="BRA">
      <data key="d0">281932</data>
    </edge>
    <edge source="LVA" target="BGR">
      <data key="d0">28763</data>
    </edge>
    <edge source="LVA" target="BLR">
      <data key="d0">5390588</data>
    </edge>
    <edge source="LVA" target="CAN">
      <data key="d0">2499771</data>
    </edge>
    <edge source="LVA" target="CHL">
      <data key="d0">1987230</data>
    </edge>
    <edge source="LVA" target="CHN">
      <data key="d0">344891</data>
    </edge>
    <edge source="LVA" target="CZE">
      <data key="d0">148267</data>
    </edge>
    <edge source="LVA" target="DNK">
      <data key="d0">136876</data>
    </edge>
    <edge source="LVA" target="SLV">
      <data key="d0">31557</data>
    </edge>
    <edge source="LVA" target="ETH">
      <data key="d0">173482</data>
    </edge>
    <edge source="LVA" target="EST">
      <data key="d0">24927844</data>
    </edge>
    <edge source="LVA" target="FIN">
      <data key="d0">378045</data>
    </edge>
    <edge source="LVA" target="FRA">
      <data key="d0">267922</data>
    </edge>
    <edge source="LVA" target="GEO">
      <data key="d0">433018</data>
    </edge>
    <edge source="LVA" target="DEU">
      <data key="d0">2543145</data>
    </edge>
    <edge source="LVA" target="GRC">
      <data key="d0">1482302</data>
    </edge>
    <edge source="LVA" target="GTM">
      <data key="d0">37079</data>
    </edge>
    <edge source="LVA" target="HND">
      <data key="d0">18228</data>
    </edge>
    <edge source="LVA" target="HKG">
      <data key="d0">79162</data>
    </edge>
    <edge source="LVA" target="IRL">
      <data key="d0">262564</data>
    </edge>
    <edge source="LVA" target="ISR">
      <data key="d0">1237074</data>
    </edge>
    <edge source="LVA" target="ITA">
      <data key="d0">1182066</data>
    </edge>
    <edge source="LVA" target="JAM">
      <data key="d0">19623</data>
    </edge>
    <edge source="LVA" target="JPN">
      <data key="d0">226380</data>
    </edge>
    <edge source="LVA" target="KAZ">
      <data key="d0">8258920</data>
    </edge>
    <edge source="LVA" target="KGZ">
      <data key="d0">319381</data>
    </edge>
    <edge source="LVA" target="LBN">
      <data key="d0">1043468</data>
    </edge>
    <edge source="LVA" target="LTU">
      <data key="d0">26222290</data>
    </edge>
    <edge source="LVA" target="MYS">
      <data key="d0">30277</data>
    </edge>
    <edge source="LVA" target="MEX">
      <data key="d0">895637</data>
    </edge>
    <edge source="LVA" target="MDA">
      <data key="d0">1868345</data>
    </edge>
    <edge source="LVA" target="NLD">
      <data key="d0">1771590</data>
    </edge>
    <edge source="LVA" target="NZL">
      <data key="d0">415271</data>
    </edge>
    <edge source="LVA" target="NOR">
      <data key="d0">2034894</data>
    </edge>
    <edge source="LVA" target="PAN">
      <data key="d0">610408</data>
    </edge>
    <edge source="LVA" target="PRY">
      <data key="d0">77009</data>
    </edge>
    <edge source="LVA" target="PER">
      <data key="d0">80757</data>
    </edge>
    <edge source="LVA" target="PHL">
      <data key="d0">40800</data>
    </edge>
    <edge source="LVA" target="POL">
      <data key="d0">897843</data>
    </edge>
    <edge source="LVA" target="PRT">
      <data key="d0">176725</data>
    </edge>
    <edge source="LVA" target="ROU">
      <data key="d0">583029</data>
    </edge>
    <edge source="LVA" target="RUS">
      <data key="d0">428736171</data>
    </edge>
    <edge source="LVA" target="IND">
      <data key="d0">260247</data>
    </edge>
    <edge source="LVA" target="SGP">
      <data key="d0">385372</data>
    </edge>
    <edge source="LVA" target="SVK">
      <data key="d0">21714</data>
    </edge>
    <edge source="LVA" target="VNM">
      <data key="d0">547818</data>
    </edge>
    <edge source="LVA" target="ZAF">
      <data key="d0">94906</data>
    </edge>
    <edge source="LVA" target="ESP">
      <data key="d0">960781</data>
    </edge>
    <edge source="LVA" target="SWE">
      <data key="d0">181580</data>
    </edge>
    <edge source="LVA" target="CHE">
      <data key="d0">299617</data>
    </edge>
    <edge source="LVA" target="ARE">
      <data key="d0">6177460</data>
    </edge>
    <edge source="LVA" target="TUR">
      <data key="d0">117832</data>
    </edge>
    <edge source="LVA" target="UGA">
      <data key="d0">24530</data>
    </edge>
    <edge source="LVA" target="UKR">
      <data key="d0">5893689</data>
    </edge>
    <edge source="LVA" target="EGY">
      <data key="d0">27818</data>
    </edge>
    <edge source="LVA" target="GBR">
      <data key="d0">2655058</data>
    </edge>
    <edge source="LVA" target="TZA">
      <data key="d0">15230</data>
    </edge>
    <edge source="LVA" target="USA">
      <data key="d0">29637796</data>
    </edge>
    <edge source="LVA" target="URY">
      <data key="d0">72366</data>
    </edge>
    <edge source="LTU" target="BEL">
      <data key="d0">411874</data>
    </edge>
    <edge source="LTU" target="BRA">
      <data key="d0">20711</data>
    </edge>
    <edge source="LTU" target="BGR">
      <data key="d0">238845</data>
    </edge>
    <edge source="LTU" target="BLR">
      <data key="d0">4588867</data>
    </edge>
    <edge source="LTU" target="CAN">
      <data key="d0">103154</data>
    </edge>
    <edge source="LTU" target="CHN">
      <data key="d0">30347</data>
    </edge>
    <edge source="LTU" target="CZE">
      <data key="d0">42620</data>
    </edge>
    <edge source="LTU" target="DNK">
      <data key="d0">804700</data>
    </edge>
    <edge source="LTU" target="EST">
      <data key="d0">22884006</data>
    </edge>
    <edge source="LTU" target="FIN">
      <data key="d0">1482602</data>
    </edge>
    <edge source="LTU" target="FRA">
      <data key="d0">1697256</data>
    </edge>
    <edge source="LTU" target="GEO">
      <data key="d0">104365</data>
    </edge>
    <edge source="LTU" target="DEU">
      <data key="d0">1565195</data>
    </edge>
    <edge source="LTU" target="GHA">
      <data key="d0">78915</data>
    </edge>
    <edge source="LTU" target="GRC">
      <data key="d0">72939</data>
    </edge>
    <edge source="LTU" target="HKG">
      <data key="d0">44705</data>
    </edge>
    <edge source="LTU" target="IRL">
      <data key="d0">825398</data>
    </edge>
    <edge source="LTU" target="ISR">
      <data key="d0">447855</data>
    </edge>
    <edge source="LTU" target="ITA">
      <data key="d0">166966</data>
    </edge>
    <edge source="LTU" target="KAZ">
      <data key="d0">288624</data>
    </edge>
    <edge source="LTU" target="KOR">
      <data key="d0">23652</data>
    </edge>
    <edge source="LTU" target="KGZ">
      <data key="d0">47544</data>
    </edge>
    <edge source="LTU" target="LBN">
      <data key="d0">58162</data>
    </edge>
    <edge source="LTU" target="LVA">
      <data key="d0">49881110</data>
    </edge>
    <edge source="LTU" target="MEX">
      <data key="d0">22822</data>
    </edge>
    <edge source="LTU" target="MAR">
      <data key="d0">12768</data>
    </edge>
    <edge source="LTU" target="NLD">
      <data key="d0">810563</data>
    </edge>
    <edge source="LTU" target="NOR">
      <data key="d0">510148</data>
    </edge>
    <edge source="LTU" target="PER">
      <data key="d0">211131</data>
    </edge>
    <edge source="LTU" target="POL">
      <data key="d0">6259958</data>
    </edge>
    <edge source="LTU" target="PRT">
      <data key="d0">190017</data>
    </edge>
    <edge source="LTU" target="ROU">
      <data key="d0">90692</data>
    </edge>
    <edge source="LTU" target="RUS">
      <data key="d0">217279178</data>
    </edge>
    <edge source="LTU" target="IND">
      <data key="d0">95969</data>
    </edge>
    <edge source="LTU" target="SGP">
      <data key="d0">43130</data>
    </edge>
    <edge source="LTU" target="SVK">
      <data key="d0">16461</data>
    </edge>
    <edge source="LTU" target="VNM">
      <data key="d0">10060</data>
    </edge>
    <edge source="LTU" target="SVN">
      <data key="d0">27542</data>
    </edge>
    <edge source="LTU" target="ESP">
      <data key="d0">246524</data>
    </edge>
    <edge source="LTU" target="SWE">
      <data key="d0">969563</data>
    </edge>
    <edge source="LTU" target="CHE">
      <data key="d0">41541</data>
    </edge>
    <edge source="LTU" target="TUR">
      <data key="d0">223280</data>
    </edge>
    <edge source="LTU" target="UKR">
      <data key="d0">867876</data>
    </edge>
    <edge source="LTU" target="GBR">
      <data key="d0">3140636</data>
    </edge>
    <edge source="LTU" target="TZA">
      <data key="d0">44187</data>
    </edge>
    <edge source="LTU" target="USA">
      <data key="d0">1063080</data>
    </edge>
    <edge source="MDG" target="FRA">
      <data key="d0">809877</data>
    </edge>
    <edge source="MDG" target="MUS">
      <data key="d0">28324</data>
    </edge>
    <edge source="MDG" target="USA">
      <data key="d0">111780</data>
    </edge>
    <edge source="MYS" target="ALB">
      <data key="d0">44165</data>
    </edge>
    <edge source="MYS" target="DZA">
      <data key="d0">66421</data>
    </edge>
    <edge source="MYS" target="AUS">
      <data key="d0">9640251</data>
    </edge>
    <edge source="MYS" target="BEL">
      <data key="d0">77996</data>
    </edge>
    <edge source="MYS" target="BWA">
      <data key="d0">10984</data>
    </edge>
    <edge source="MYS" target="BRA">
      <data key="d0">28712</data>
    </edge>
    <edge source="MYS" target="BGR">
      <data key="d0">24099</data>
    </edge>
    <edge source="MYS" target="KHM">
      <data key="d0">16026224</data>
    </edge>
    <edge source="MYS" target="CMR">
      <data key="d0">26812</data>
    </edge>
    <edge source="MYS" target="CAN">
      <data key="d0">347920</data>
    </edge>
    <edge source="MYS" target="LKA">
      <data key="d0">399165</data>
    </edge>
    <edge source="MYS" target="CHL">
      <data key="d0">115817</data>
    </edge>
    <edge source="MYS" target="CHN">
      <data key="d0">15471705</data>
    </edge>
    <edge source="MYS" target="COL">
      <data key="d0">50658</data>
    </edge>
    <edge source="MYS" target="HRV">
      <data key="d0">31396</data>
    </edge>
    <edge source="MYS" target="CZE">
      <data key="d0">11417</data>
    </edge>
    <edge source="MYS" target="FRA">
      <data key="d0">1361677</data>
    </edge>
    <edge source="MYS" target="GEO">
      <data key="d0">18325</data>
    </edge>
    <edge source="MYS" target="DEU">
      <data key="d0">300210</data>
    </edge>
    <edge source="MYS" target="GHA">
      <data key="d0">5024627</data>
    </edge>
    <edge source="MYS" target="GRC">
      <data key="d0">16366</data>
    </edge>
    <edge source="MYS" target="HKG">
      <data key="d0">15706849</data>
    </edge>
    <edge source="MYS" target="HUN">
      <data key="d0">36281</data>
    </edge>
    <edge source="MYS" target="IDN">
      <data key="d0">116239790</data>
    </edge>
    <edge source="MYS" target="IRL">
      <data key="d0">30890</data>
    </edge>
    <edge source="MYS" target="ITA">
      <data key="d0">41622</data>
    </edge>
    <edge source="MYS" target="JAM">
      <data key="d0">563519</data>
    </edge>
    <edge source="MYS" target="JPN">
      <data key="d0">7874191</data>
    </edge>
    <edge source="MYS" target="JOR">
      <data key="d0">62635</data>
    </edge>
    <edge source="MYS" target="KOR">
      <data key="d0">3161524</data>
    </edge>
    <edge source="MYS" target="LBN">
      <data key="d0">29611</data>
    </edge>
    <edge source="MYS" target="LVA">
      <data key="d0">35982</data>
    </edge>
    <edge source="MYS" target="MDG">
      <data key="d0">13924</data>
    </edge>
    <edge source="MYS" target="MUS">
      <data key="d0">200969</data>
    </edge>
    <edge source="MYS" target="MEX">
      <data key="d0">14905</data>
    </edge>
    <edge source="MYS" target="OMN">
      <data key="d0">47511</data>
    </edge>
    <edge source="MYS" target="NLD">
      <data key="d0">1094421</data>
    </edge>
    <edge source="MYS" target="NZL">
      <data key="d0">1517982</data>
    </edge>
    <edge source="MYS" target="NOR">
      <data key="d0">19337</data>
    </edge>
    <edge source="MYS" target="PAK">
      <data key="d0">225738</data>
    </edge>
    <edge source="MYS" target="PAN">
      <data key="d0">538153</data>
    </edge>
    <edge source="MYS" target="PER">
      <data key="d0">22347</data>
    </edge>
    <edge source="MYS" target="PHL">
      <data key="d0">9505234</data>
    </edge>
    <edge source="MYS" target="POL">
      <data key="d0">118246</data>
    </edge>
    <edge source="MYS" target="ROU">
      <data key="d0">75091</data>
    </edge>
    <edge source="MYS" target="RUS">
      <data key="d0">57708</data>
    </edge>
    <edge source="MYS" target="SAU">
      <data key="d0">51156</data>
    </edge>
    <edge source="MYS" target="SEN">
      <data key="d0">131195</data>
    </edge>
    <edge source="MYS" target="SRB">
      <data key="d0">32185</data>
    </edge>
    <edge source="MYS" target="IND">
      <data key="d0">2949135</data>
    </edge>
    <edge source="MYS" target="SGP">
      <data key="d0">256675373</data>
    </edge>
    <edge source="MYS" target="VNM">
      <data key="d0">87172841</data>
    </edge>
    <edge source="MYS" target="SVN">
      <data key="d0">35904</data>
    </edge>
    <edge source="MYS" target="ZAF">
      <data key="d0">92200</data>
    </edge>
    <edge source="MYS" target="ESP">
      <data key="d0">474238</data>
    </edge>
    <edge source="MYS" target="CHE">
      <data key="d0">296130</data>
    </edge>
    <edge source="MYS" target="THA">
      <data key="d0">78916963</data>
    </edge>
    <edge source="MYS" target="TGO">
      <data key="d0">169978</data>
    </edge>
    <edge source="MYS" target="ARE">
      <data key="d0">3723905</data>
    </edge>
    <edge source="MYS" target="TUR">
      <data key="d0">448886</data>
    </edge>
    <edge source="MYS" target="UKR">
      <data key="d0">346827</data>
    </edge>
    <edge source="MYS" target="GBR">
      <data key="d0">1739464</data>
    </edge>
    <edge source="MYS" target="TZA">
      <data key="d0">89922</data>
    </edge>
    <edge source="MYS" target="USA">
      <data key="d0">6775476</data>
    </edge>
    <edge source="MUS" target="AUS">
      <data key="d0">469557</data>
    </edge>
    <edge source="MUS" target="BDI">
      <data key="d0">52989</data>
    </edge>
    <edge source="MUS" target="CHN">
      <data key="d0">54152</data>
    </edge>
    <edge source="MUS" target="CZE">
      <data key="d0">56301</data>
    </edge>
    <edge source="MUS" target="FRA">
      <data key="d0">6207699</data>
    </edge>
    <edge source="MUS" target="DEU">
      <data key="d0">25233</data>
    </edge>
    <edge source="MUS" target="HKG">
      <data key="d0">19932</data>
    </edge>
    <edge source="MUS" target="ITA">
      <data key="d0">38970</data>
    </edge>
    <edge source="MUS" target="JPN">
      <data key="d0">32606</data>
    </edge>
    <edge source="MUS" target="KOR">
      <data key="d0">19234</data>
    </edge>
    <edge source="MUS" target="MDG">
      <data key="d0">1184562</data>
    </edge>
    <edge source="MUS" target="MYS">
      <data key="d0">24827</data>
    </edge>
    <edge source="MUS" target="NLD">
      <data key="d0">286488</data>
    </edge>
    <edge source="MUS" target="IND">
      <data key="d0">19097</data>
    </edge>
    <edge source="MUS" target="ZAF">
      <data key="d0">413292</data>
    </edge>
    <edge source="MUS" target="ZWE">
      <data key="d0">56253</data>
    </edge>
    <edge source="MUS" target="CHE">
      <data key="d0">23156</data>
    </edge>
    <edge source="MUS" target="ARE">
      <data key="d0">97000</data>
    </edge>
    <edge source="MUS" target="GBR">
      <data key="d0">405175</data>
    </edge>
    <edge source="MUS" target="TZA">
      <data key="d0">1172769</data>
    </edge>
    <edge source="MUS" target="USA">
      <data key="d0">106715</data>
    </edge>
    <edge source="MEX" target="ALB">
      <data key="d0">572249</data>
    </edge>
    <edge source="MEX" target="AZE">
      <data key="d0">468447</data>
    </edge>
    <edge source="MEX" target="ARG">
      <data key="d0">11149795</data>
    </edge>
    <edge source="MEX" target="AUS">
      <data key="d0">126782804</data>
    </edge>
    <edge source="MEX" target="AUT">
      <data key="d0">2872963</data>
    </edge>
    <edge source="MEX" target="ARM">
      <data key="d0">140343</data>
    </edge>
    <edge source="MEX" target="BEL">
      <data key="d0">2797714</data>
    </edge>
    <edge source="MEX" target="BOL">
      <data key="d0">3555561</data>
    </edge>
    <edge source="MEX" target="BRA">
      <data key="d0">11156798</data>
    </edge>
    <edge source="MEX" target="BGR">
      <data key="d0">351292</data>
    </edge>
    <edge source="MEX" target="BLR">
      <data key="d0">251618</data>
    </edge>
    <edge source="MEX" target="CAN">
      <data key="d0">65090843</data>
    </edge>
    <edge source="MEX" target="LKA">
      <data key="d0">243368</data>
    </edge>
    <edge source="MEX" target="CHL">
      <data key="d0">45895185</data>
    </edge>
    <edge source="MEX" target="CHN">
      <data key="d0">9106671</data>
    </edge>
    <edge source="MEX" target="COL">
      <data key="d0">8946162</data>
    </edge>
    <edge source="MEX" target="CRI">
      <data key="d0">6109772</data>
    </edge>
    <edge source="MEX" target="HRV">
      <data key="d0">343908</data>
    </edge>
    <edge source="MEX" target="CZE">
      <data key="d0">2446562</data>
    </edge>
    <edge source="MEX" target="DNK">
      <data key="d0">1168911</data>
    </edge>
    <edge source="MEX" target="ECU">
      <data key="d0">5645645</data>
    </edge>
    <edge source="MEX" target="SLV">
      <data key="d0">3068738</data>
    </edge>
    <edge source="MEX" target="EST">
      <data key="d0">1675501</data>
    </edge>
    <edge source="MEX" target="FIN">
      <data key="d0">2677523</data>
    </edge>
    <edge source="MEX" target="FRA">
      <data key="d0">12987145</data>
    </edge>
    <edge source="MEX" target="GEO">
      <data key="d0">104538</data>
    </edge>
    <edge source="MEX" target="DEU">
      <data key="d0">22265690</data>
    </edge>
    <edge source="MEX" target="GHA">
      <data key="d0">11928</data>
    </edge>
    <edge source="MEX" target="GRC">
      <data key="d0">7473941</data>
    </edge>
    <edge source="MEX" target="GTM">
      <data key="d0">11442052</data>
    </edge>
    <edge source="MEX" target="HND">
      <data key="d0">5762527</data>
    </edge>
    <edge source="MEX" target="HKG">
      <data key="d0">2750700</data>
    </edge>
    <edge source="MEX" target="HUN">
      <data key="d0">767427</data>
    </edge>
    <edge source="MEX" target="IRL">
      <data key="d0">2225624</data>
    </edge>
    <edge source="MEX" target="ISR">
      <data key="d0">1736355</data>
    </edge>
    <edge source="MEX" target="ITA">
      <data key="d0">18777010</data>
    </edge>
    <edge source="MEX" target="JAM">
      <data key="d0">90392</data>
    </edge>
    <edge source="MEX" target="JPN">
      <data key="d0">28267347</data>
    </edge>
    <edge source="MEX" target="KAZ">
      <data key="d0">1086162</data>
    </edge>
    <edge source="MEX" target="JOR">
      <data key="d0">151832</data>
    </edge>
    <edge source="MEX" target="KOR">
      <data key="d0">5713279</data>
    </edge>
    <edge source="MEX" target="KGZ">
      <data key="d0">35132</data>
    </edge>
    <edge source="MEX" target="LBN">
      <data key="d0">1880429</data>
    </edge>
    <edge source="MEX" target="LVA">
      <data key="d0">5613277</data>
    </edge>
    <edge source="MEX" target="LTU">
      <data key="d0">332347</data>
    </edge>
    <edge source="MEX" target="MYS">
      <data key="d0">528310</data>
    </edge>
    <edge source="MEX" target="MUS">
      <data key="d0">22522</data>
    </edge>
    <edge source="MEX" target="MAR">
      <data key="d0">254513</data>
    </edge>
    <edge source="MEX" target="OMN">
      <data key="d0">176699</data>
    </edge>
    <edge source="MEX" target="NLD">
      <data key="d0">6206753</data>
    </edge>
    <edge source="MEX" target="NZL">
      <data key="d0">16057325</data>
    </edge>
    <edge source="MEX" target="NIC">
      <data key="d0">1433807</data>
    </edge>
    <edge source="MEX" target="NOR">
      <data key="d0">3393704</data>
    </edge>
    <edge source="MEX" target="PAN">
      <data key="d0">17944946</data>
    </edge>
    <edge source="MEX" target="PRY">
      <data key="d0">3605323</data>
    </edge>
    <edge source="MEX" target="PER">
      <data key="d0">7160573</data>
    </edge>
    <edge source="MEX" target="PHL">
      <data key="d0">495726</data>
    </edge>
    <edge source="MEX" target="POL">
      <data key="d0">1232675</data>
    </edge>
    <edge source="MEX" target="PRT">
      <data key="d0">503113</data>
    </edge>
    <edge source="MEX" target="ROU">
      <data key="d0">768608</data>
    </edge>
    <edge source="MEX" target="RUS">
      <data key="d0">22710735</data>
    </edge>
    <edge source="MEX" target="SEN">
      <data key="d0">15630</data>
    </edge>
    <edge source="MEX" target="IND">
      <data key="d0">2673736</data>
    </edge>
    <edge source="MEX" target="SGP">
      <data key="d0">13354820</data>
    </edge>
    <edge source="MEX" target="SVK">
      <data key="d0">48372</data>
    </edge>
    <edge source="MEX" target="VNM">
      <data key="d0">652077</data>
    </edge>
    <edge source="MEX" target="SVN">
      <data key="d0">308072</data>
    </edge>
    <edge source="MEX" target="ZAF">
      <data key="d0">6789683</data>
    </edge>
    <edge source="MEX" target="ESP">
      <data key="d0">36071398</data>
    </edge>
    <edge source="MEX" target="SWE">
      <data key="d0">4133713</data>
    </edge>
    <edge source="MEX" target="CHE">
      <data key="d0">2492260</data>
    </edge>
    <edge source="MEX" target="THA">
      <data key="d0">713975</data>
    </edge>
    <edge source="MEX" target="ARE">
      <data key="d0">8326788</data>
    </edge>
    <edge source="MEX" target="TUR">
      <data key="d0">3325183</data>
    </edge>
    <edge source="MEX" target="UKR">
      <data key="d0">2528737</data>
    </edge>
    <edge source="MEX" target="EGY">
      <data key="d0">277515</data>
    </edge>
    <edge source="MEX" target="GBR">
      <data key="d0">69699256</data>
    </edge>
    <edge source="MEX" target="USA">
      <data key="d0">2639291447</data>
    </edge>
    <edge source="MEX" target="URY">
      <data key="d0">3169049</data>
    </edge>
    <edge source="MOZ" target="NLD">
      <data key="d0">62118</data>
    </edge>
    <edge source="MOZ" target="ZAF">
      <data key="d0">1004264</data>
    </edge>
    <edge source="MOZ" target="ZWE">
      <data key="d0">67083</data>
    </edge>
    <edge source="MOZ" target="ESP">
      <data key="d0">21760</data>
    </edge>
    <edge source="MOZ" target="ARE">
      <data key="d0">10260</data>
    </edge>
    <edge source="NZL" target="ARG">
      <data key="d0">26090</data>
    </edge>
    <edge source="NZL" target="AUS">
      <data key="d0">457445646</data>
    </edge>
    <edge source="NZL" target="AUT">
      <data key="d0">94834</data>
    </edge>
    <edge source="NZL" target="BEL">
      <data key="d0">5246248</data>
    </edge>
    <edge source="NZL" target="BRA">
      <data key="d0">749692</data>
    </edge>
    <edge source="NZL" target="BGR">
      <data key="d0">695427</data>
    </edge>
    <edge source="NZL" target="KHM">
      <data key="d0">113419</data>
    </edge>
    <edge source="NZL" target="CAN">
      <data key="d0">66972660</data>
    </edge>
    <edge source="NZL" target="LKA">
      <data key="d0">32162</data>
    </edge>
    <edge source="NZL" target="CHL">
      <data key="d0">68953</data>
    </edge>
    <edge source="NZL" target="CHN">
      <data key="d0">26992507</data>
    </edge>
    <edge source="NZL" target="COL">
      <data key="d0">570100</data>
    </edge>
    <edge source="NZL" target="CZE">
      <data key="d0">33557</data>
    </edge>
    <edge source="NZL" target="DNK">
      <data key="d0">4664330</data>
    </edge>
    <edge source="NZL" target="EST">
      <data key="d0">37951</data>
    </edge>
    <edge source="NZL" target="FIN">
      <data key="d0">1464333</data>
    </edge>
    <edge source="NZL" target="FRA">
      <data key="d0">7000121</data>
    </edge>
    <edge source="NZL" target="DEU">
      <data key="d0">7541726</data>
    </edge>
    <edge source="NZL" target="GRC">
      <data key="d0">77861</data>
    </edge>
    <edge source="NZL" target="HKG">
      <data key="d0">18685883</data>
    </edge>
    <edge source="NZL" target="IDN">
      <data key="d0">407372</data>
    </edge>
    <edge source="NZL" target="IRL">
      <data key="d0">11629096</data>
    </edge>
    <edge source="NZL" target="ISR">
      <data key="d0">64953</data>
    </edge>
    <edge source="NZL" target="ITA">
      <data key="d0">448533</data>
    </edge>
    <edge source="NZL" target="JAM">
      <data key="d0">53683</data>
    </edge>
    <edge source="NZL" target="JPN">
      <data key="d0">11701509</data>
    </edge>
    <edge source="NZL" target="KOR">
      <data key="d0">7306953</data>
    </edge>
    <edge source="NZL" target="LVA">
      <data key="d0">2062675</data>
    </edge>
    <edge source="NZL" target="LTU">
      <data key="d0">138305</data>
    </edge>
    <edge source="NZL" target="MYS">
      <data key="d0">2405410</data>
    </edge>
    <edge source="NZL" target="MUS">
      <data key="d0">73145</data>
    </edge>
    <edge source="NZL" target="MEX">
      <data key="d0">319813</data>
    </edge>
    <edge source="NZL" target="NLD">
      <data key="d0">22952596</data>
    </edge>
    <edge source="NZL" target="NOR">
      <data key="d0">962095</data>
    </edge>
    <edge source="NZL" target="PER">
      <data key="d0">74345</data>
    </edge>
    <edge source="NZL" target="PHL">
      <data key="d0">1940394</data>
    </edge>
    <edge source="NZL" target="POL">
      <data key="d0">164367</data>
    </edge>
    <edge source="NZL" target="PRT">
      <data key="d0">395263</data>
    </edge>
    <edge source="NZL" target="RUS">
      <data key="d0">93083</data>
    </edge>
    <edge source="NZL" target="IND">
      <data key="d0">424198</data>
    </edge>
    <edge source="NZL" target="SGP">
      <data key="d0">18051602</data>
    </edge>
    <edge source="NZL" target="SVK">
      <data key="d0">23901</data>
    </edge>
    <edge source="NZL" target="VNM">
      <data key="d0">559049</data>
    </edge>
    <edge source="NZL" target="ZAF">
      <data key="d0">487395</data>
    </edge>
    <edge source="NZL" target="ESP">
      <data key="d0">87687</data>
    </edge>
    <edge source="NZL" target="SWE">
      <data key="d0">10872049</data>
    </edge>
    <edge source="NZL" target="CHE">
      <data key="d0">356816</data>
    </edge>
    <edge source="NZL" target="THA">
      <data key="d0">1906876</data>
    </edge>
    <edge source="NZL" target="ARE">
      <data key="d0">5596560</data>
    </edge>
    <edge source="NZL" target="TUR">
      <data key="d0">82604</data>
    </edge>
    <edge source="NZL" target="UKR">
      <data key="d0">695533</data>
    </edge>
    <edge source="NZL" target="EGY">
      <data key="d0">14442</data>
    </edge>
    <edge source="NZL" target="GBR">
      <data key="d0">234684899</data>
    </edge>
    <edge source="NZL" target="USA">
      <data key="d0">233652946</data>
    </edge>
    <edge source="NIC" target="AUS">
      <data key="d0">21865</data>
    </edge>
    <edge source="NIC" target="BEL">
      <data key="d0">63507</data>
    </edge>
    <edge source="NIC" target="BOL">
      <data key="d0">285331</data>
    </edge>
    <edge source="NIC" target="CAN">
      <data key="d0">428171</data>
    </edge>
    <edge source="NIC" target="CHL">
      <data key="d0">2931035</data>
    </edge>
    <edge source="NIC" target="COL">
      <data key="d0">10025</data>
    </edge>
    <edge source="NIC" target="CRI">
      <data key="d0">6597391</data>
    </edge>
    <edge source="NIC" target="CZE">
      <data key="d0">11524</data>
    </edge>
    <edge source="NIC" target="ECU">
      <data key="d0">16301</data>
    </edge>
    <edge source="NIC" target="SLV">
      <data key="d0">1428228</data>
    </edge>
    <edge source="NIC" target="FRA">
      <data key="d0">10324</data>
    </edge>
    <edge source="NIC" target="DEU">
      <data key="d0">102330</data>
    </edge>
    <edge source="NIC" target="GTM">
      <data key="d0">6289166</data>
    </edge>
    <edge source="NIC" target="HND">
      <data key="d0">6729834</data>
    </edge>
    <edge source="NIC" target="ITA">
      <data key="d0">55191</data>
    </edge>
    <edge source="NIC" target="MEX">
      <data key="d0">1240372</data>
    </edge>
    <edge source="NIC" target="NLD">
      <data key="d0">22820</data>
    </edge>
    <edge source="NIC" target="PAN">
      <data key="d0">1672872</data>
    </edge>
    <edge source="NIC" target="PER">
      <data key="d0">521437</data>
    </edge>
    <edge source="NIC" target="RUS">
      <data key="d0">23784</data>
    </edge>
    <edge source="NIC" target="ESP">
      <data key="d0">1118126</data>
    </edge>
    <edge source="NIC" target="GBR">
      <data key="d0">25755</data>
    </edge>
    <edge source="NIC" target="USA">
      <data key="d0">2676863</data>
    </edge>
    <edge source="NOR" target="ARG">
      <data key="d0">13455</data>
    </edge>
    <edge source="NOR" target="AUS">
      <data key="d0">1443390</data>
    </edge>
    <edge source="NOR" target="AUT">
      <data key="d0">15064</data>
    </edge>
    <edge source="NOR" target="BEL">
      <data key="d0">172238</data>
    </edge>
    <edge source="NOR" target="BRA">
      <data key="d0">124254</data>
    </edge>
    <edge source="NOR" target="CAN">
      <data key="d0">862230</data>
    </edge>
    <edge source="NOR" target="CHN">
      <data key="d0">903868</data>
    </edge>
    <edge source="NOR" target="DNK">
      <data key="d0">7412480</data>
    </edge>
    <edge source="NOR" target="EST">
      <data key="d0">34835</data>
    </edge>
    <edge source="NOR" target="FIN">
      <data key="d0">2881954</data>
    </edge>
    <edge source="NOR" target="FRA">
      <data key="d0">985501</data>
    </edge>
    <edge source="NOR" target="DEU">
      <data key="d0">20656665</data>
    </edge>
    <edge source="NOR" target="GHA">
      <data key="d0">41565</data>
    </edge>
    <edge source="NOR" target="GRC">
      <data key="d0">78163</data>
    </edge>
    <edge source="NOR" target="HKG">
      <data key="d0">215430</data>
    </edge>
    <edge source="NOR" target="IRL">
      <data key="d0">10903</data>
    </edge>
    <edge source="NOR" target="ITA">
      <data key="d0">275509</data>
    </edge>
    <edge source="NOR" target="JPN">
      <data key="d0">261322</data>
    </edge>
    <edge source="NOR" target="KAZ">
      <data key="d0">171635</data>
    </edge>
    <edge source="NOR" target="KOR">
      <data key="d0">104849</data>
    </edge>
    <edge source="NOR" target="LVA">
      <data key="d0">62119</data>
    </edge>
    <edge source="NOR" target="MEX">
      <data key="d0">12439</data>
    </edge>
    <edge source="NOR" target="NLD">
      <data key="d0">346837</data>
    </edge>
    <edge source="NOR" target="NZL">
      <data key="d0">13508</data>
    </edge>
    <edge source="NOR" target="POL">
      <data key="d0">17063</data>
    </edge>
    <edge source="NOR" target="PRT">
      <data key="d0">57328</data>
    </edge>
    <edge source="NOR" target="RUS">
      <data key="d0">899036</data>
    </edge>
    <edge source="NOR" target="SAU">
      <data key="d0">236795</data>
    </edge>
    <edge source="NOR" target="SGP">
      <data key="d0">390104</data>
    </edge>
    <edge source="NOR" target="VNM">
      <data key="d0">11998</data>
    </edge>
    <edge source="NOR" target="ZAF">
      <data key="d0">90372</data>
    </edge>
    <edge source="NOR" target="ESP">
      <data key="d0">618294</data>
    </edge>
    <edge source="NOR" target="SWE">
      <data key="d0">17130900</data>
    </edge>
    <edge source="NOR" target="CHE">
      <data key="d0">224492</data>
    </edge>
    <edge source="NOR" target="THA">
      <data key="d0">878303</data>
    </edge>
    <edge source="NOR" target="TGO">
      <data key="d0">18656</data>
    </edge>
    <edge source="NOR" target="ARE">
      <data key="d0">3649753</data>
    </edge>
    <edge source="NOR" target="TUR">
      <data key="d0">62666</data>
    </edge>
    <edge source="NOR" target="EGY">
      <data key="d0">15262</data>
    </edge>
    <edge source="NOR" target="GBR">
      <data key="d0">3257834</data>
    </edge>
    <edge source="NOR" target="USA">
      <data key="d0">39359103</data>
    </edge>
    <edge source="PAN" target="BOL">
      <data key="d0">157844</data>
    </edge>
    <edge source="PAN" target="BRA">
      <data key="d0">107835</data>
    </edge>
    <edge source="PAN" target="CAN">
      <data key="d0">111422</data>
    </edge>
    <edge source="PAN" target="CHL">
      <data key="d0">5934425</data>
    </edge>
    <edge source="PAN" target="CHN">
      <data key="d0">434625</data>
    </edge>
    <edge source="PAN" target="COL">
      <data key="d0">82748069</data>
    </edge>
    <edge source="PAN" target="CRI">
      <data key="d0">4067360</data>
    </edge>
    <edge source="PAN" target="ECU">
      <data key="d0">2593701</data>
    </edge>
    <edge source="PAN" target="SLV">
      <data key="d0">6885591</data>
    </edge>
    <edge source="PAN" target="FRA">
      <data key="d0">751095</data>
    </edge>
    <edge source="PAN" target="DEU">
      <data key="d0">13269</data>
    </edge>
    <edge source="PAN" target="GTM">
      <data key="d0">6949616</data>
    </edge>
    <edge source="PAN" target="HND">
      <data key="d0">3931853</data>
    </edge>
    <edge source="PAN" target="HKG">
      <data key="d0">1368254</data>
    </edge>
    <edge source="PAN" target="ISR">
      <data key="d0">118148</data>
    </edge>
    <edge source="PAN" target="ITA">
      <data key="d0">20185</data>
    </edge>
    <edge source="PAN" target="JAM">
      <data key="d0">385200</data>
    </edge>
    <edge source="PAN" target="KOR">
      <data key="d0">3828215</data>
    </edge>
    <edge source="PAN" target="MYS">
      <data key="d0">3076929</data>
    </edge>
    <edge source="PAN" target="MEX">
      <data key="d0">2490125</data>
    </edge>
    <edge source="PAN" target="NLD">
      <data key="d0">5862752</data>
    </edge>
    <edge source="PAN" target="NIC">
      <data key="d0">4460686</data>
    </edge>
    <edge source="PAN" target="PRY">
      <data key="d0">475534</data>
    </edge>
    <edge source="PAN" target="PER">
      <data key="d0">3617759</data>
    </edge>
    <edge source="PAN" target="SGP">
      <data key="d0">203322</data>
    </edge>
    <edge source="PAN" target="VNM">
      <data key="d0">3226664</data>
    </edge>
    <edge source="PAN" target="ESP">
      <data key="d0">331603</data>
    </edge>
    <edge source="PAN" target="THA">
      <data key="d0">87940</data>
    </edge>
    <edge source="PAN" target="TGO">
      <data key="d0">32760</data>
    </edge>
    <edge source="PAN" target="ARE">
      <data key="d0">303473</data>
    </edge>
    <edge source="PAN" target="GBR">
      <data key="d0">12534</data>
    </edge>
    <edge source="PAN" target="USA">
      <data key="d0">8124358</data>
    </edge>
    <edge source="PAN" target="URY">
      <data key="d0">1361353</data>
    </edge>
    <edge source="PRY" target="ARG">
      <data key="d0">34510</data>
    </edge>
    <edge source="PRY" target="BOL">
      <data key="d0">201822</data>
    </edge>
    <edge source="PRY" target="BRA">
      <data key="d0">36118</data>
    </edge>
    <edge source="PRY" target="CHL">
      <data key="d0">234699</data>
    </edge>
    <edge source="PRY" target="NLD">
      <data key="d0">68500</data>
    </edge>
    <edge source="PRY" target="GBR">
      <data key="d0">26640</data>
    </edge>
    <edge source="PRY" target="USA">
      <data key="d0">46440</data>
    </edge>
    <edge source="PRY" target="URY">
      <data key="d0">1389229</data>
    </edge>
    <edge source="PER" target="ARG">
      <data key="d0">198786</data>
    </edge>
    <edge source="PER" target="AUS">
      <data key="d0">134812</data>
    </edge>
    <edge source="PER" target="BEL">
      <data key="d0">112559</data>
    </edge>
    <edge source="PER" target="BOL">
      <data key="d0">9593249</data>
    </edge>
    <edge source="PER" target="BRA">
      <data key="d0">22796</data>
    </edge>
    <edge source="PER" target="CAN">
      <data key="d0">91485</data>
    </edge>
    <edge source="PER" target="CHL">
      <data key="d0">9731547</data>
    </edge>
    <edge source="PER" target="CHN">
      <data key="d0">253740</data>
    </edge>
    <edge source="PER" target="COL">
      <data key="d0">276829</data>
    </edge>
    <edge source="PER" target="CRI">
      <data key="d0">158552</data>
    </edge>
    <edge source="PER" target="ECU">
      <data key="d0">643201</data>
    </edge>
    <edge source="PER" target="SLV">
      <data key="d0">18733</data>
    </edge>
    <edge source="PER" target="FRA">
      <data key="d0">70658</data>
    </edge>
    <edge source="PER" target="DEU">
      <data key="d0">217969</data>
    </edge>
    <edge source="PER" target="GTM">
      <data key="d0">39251</data>
    </edge>
    <edge source="PER" target="HND">
      <data key="d0">11700</data>
    </edge>
    <edge source="PER" target="HKG">
      <data key="d0">46997</data>
    </edge>
    <edge source="PER" target="ITA">
      <data key="d0">79787</data>
    </edge>
    <edge source="PER" target="JPN">
      <data key="d0">850965</data>
    </edge>
    <edge source="PER" target="KOR">
      <data key="d0">34086</data>
    </edge>
    <edge source="PER" target="LVA">
      <data key="d0">213949</data>
    </edge>
    <edge source="PER" target="MEX">
      <data key="d0">14521</data>
    </edge>
    <edge source="PER" target="NLD">
      <data key="d0">434027</data>
    </edge>
    <edge source="PER" target="PAN">
      <data key="d0">104828</data>
    </edge>
    <edge source="PER" target="SVK">
      <data key="d0">14136</data>
    </edge>
    <edge source="PER" target="ESP">
      <data key="d0">489252</data>
    </edge>
    <edge source="PER" target="SWE">
      <data key="d0">57469</data>
    </edge>
    <edge source="PER" target="CHE">
      <data key="d0">50820</data>
    </edge>
    <edge source="PER" target="GBR">
      <data key="d0">1319688</data>
    </edge>
    <edge source="PER" target="USA">
      <data key="d0">6823115</data>
    </edge>
    <edge source="PHL" target="AUS">
      <data key="d0">1393292</data>
    </edge>
    <edge source="PHL" target="BEL">
      <data key="d0">12594</data>
    </edge>
    <edge source="PHL" target="BRA">
      <data key="d0">396000</data>
    </edge>
    <edge source="PHL" target="CAN">
      <data key="d0">919923</data>
    </edge>
    <edge source="PHL" target="LKA">
      <data key="d0">15311</data>
    </edge>
    <edge source="PHL" target="CHN">
      <data key="d0">1937787</data>
    </edge>
    <edge source="PHL" target="CRI">
      <data key="d0">10787</data>
    </edge>
    <edge source="PHL" target="CZE">
      <data key="d0">17918</data>
    </edge>
    <edge source="PHL" target="FRA">
      <data key="d0">38684</data>
    </edge>
    <edge source="PHL" target="DEU">
      <data key="d0">56819</data>
    </edge>
    <edge source="PHL" target="HKG">
      <data key="d0">2303041</data>
    </edge>
    <edge source="PHL" target="IDN">
      <data key="d0">813140</data>
    </edge>
    <edge source="PHL" target="IRL">
      <data key="d0">72272</data>
    </edge>
    <edge source="PHL" target="ISR">
      <data key="d0">31590</data>
    </edge>
    <edge source="PHL" target="ITA">
      <data key="d0">44623</data>
    </edge>
    <edge source="PHL" target="JPN">
      <data key="d0">534713</data>
    </edge>
    <edge source="PHL" target="KOR">
      <data key="d0">4047777</data>
    </edge>
    <edge source="PHL" target="LBN">
      <data key="d0">16435</data>
    </edge>
    <edge source="PHL" target="MYS">
      <data key="d0">2393707</data>
    </edge>
    <edge source="PHL" target="NLD">
      <data key="d0">641368</data>
    </edge>
    <edge source="PHL" target="NZL">
      <data key="d0">299109</data>
    </edge>
    <edge source="PHL" target="PAK">
      <data key="d0">93843</data>
    </edge>
    <edge source="PHL" target="PER">
      <data key="d0">16800</data>
    </edge>
    <edge source="PHL" target="SAU">
      <data key="d0">252319</data>
    </edge>
    <edge source="PHL" target="SGP">
      <data key="d0">4913041</data>
    </edge>
    <edge source="PHL" target="VNM">
      <data key="d0">2599501</data>
    </edge>
    <edge source="PHL" target="THA">
      <data key="d0">13157062</data>
    </edge>
    <edge source="PHL" target="ARE">
      <data key="d0">1081839</data>
    </edge>
    <edge source="PHL" target="GBR">
      <data key="d0">687249</data>
    </edge>
    <edge source="PHL" target="USA">
      <data key="d0">15605875</data>
    </edge>
    <edge source="POL" target="ALB">
      <data key="d0">419552</data>
    </edge>
    <edge source="POL" target="DZA">
      <data key="d0">96473</data>
    </edge>
    <edge source="POL" target="AZE">
      <data key="d0">546954</data>
    </edge>
    <edge source="POL" target="ARG">
      <data key="d0">142991</data>
    </edge>
    <edge source="POL" target="AUS">
      <data key="d0">2246725</data>
    </edge>
    <edge source="POL" target="AUT">
      <data key="d0">2293062</data>
    </edge>
    <edge source="POL" target="ARM">
      <data key="d0">175709</data>
    </edge>
    <edge source="POL" target="BEL">
      <data key="d0">3652983</data>
    </edge>
    <edge source="POL" target="BRA">
      <data key="d0">421424</data>
    </edge>
    <edge source="POL" target="BGR">
      <data key="d0">13119704</data>
    </edge>
    <edge source="POL" target="BLR">
      <data key="d0">1236932</data>
    </edge>
    <edge source="POL" target="CMR">
      <data key="d0">27753</data>
    </edge>
    <edge source="POL" target="CAN">
      <data key="d0">11531969</data>
    </edge>
    <edge source="POL" target="LKA">
      <data key="d0">157501</data>
    </edge>
    <edge source="POL" target="CHL">
      <data key="d0">2143748</data>
    </edge>
    <edge source="POL" target="CHN">
      <data key="d0">1053118</data>
    </edge>
    <edge source="POL" target="COL">
      <data key="d0">11634</data>
    </edge>
    <edge source="POL" target="CRI">
      <data key="d0">18786</data>
    </edge>
    <edge source="POL" target="HRV">
      <data key="d0">1571233</data>
    </edge>
    <edge source="POL" target="CZE">
      <data key="d0">45227655</data>
    </edge>
    <edge source="POL" target="BEN">
      <data key="d0">604413</data>
    </edge>
    <edge source="POL" target="DNK">
      <data key="d0">2113058</data>
    </edge>
    <edge source="POL" target="ECU">
      <data key="d0">22159</data>
    </edge>
    <edge source="POL" target="EST">
      <data key="d0">4453818</data>
    </edge>
    <edge source="POL" target="FIN">
      <data key="d0">181357</data>
    </edge>
    <edge source="POL" target="FRA">
      <data key="d0">89989513</data>
    </edge>
    <edge source="POL" target="GEO">
      <data key="d0">718979</data>
    </edge>
    <edge source="POL" target="DEU">
      <data key="d0">39755356</data>
    </edge>
    <edge source="POL" target="GHA">
      <data key="d0">36438</data>
    </edge>
    <edge source="POL" target="GRC">
      <data key="d0">4098965</data>
    </edge>
    <edge source="POL" target="HKG">
      <data key="d0">106947</data>
    </edge>
    <edge source="POL" target="HUN">
      <data key="d0">26324735</data>
    </edge>
    <edge source="POL" target="IDN">
      <data key="d0">46260</data>
    </edge>
    <edge source="POL" target="IRL">
      <data key="d0">17264052</data>
    </edge>
    <edge source="POL" target="ISR">
      <data key="d0">18057780</data>
    </edge>
    <edge source="POL" target="ITA">
      <data key="d0">17339611</data>
    </edge>
    <edge source="POL" target="CIV">
      <data key="d0">50215</data>
    </edge>
    <edge source="POL" target="JAM">
      <data key="d0">25483</data>
    </edge>
    <edge source="POL" target="JPN">
      <data key="d0">679715</data>
    </edge>
    <edge source="POL" target="KAZ">
      <data key="d0">732808</data>
    </edge>
    <edge source="POL" target="JOR">
      <data key="d0">207223</data>
    </edge>
    <edge source="POL" target="KOR">
      <data key="d0">73713</data>
    </edge>
    <edge source="POL" target="KGZ">
      <data key="d0">155019</data>
    </edge>
    <edge source="POL" target="LBN">
      <data key="d0">511204</data>
    </edge>
    <edge source="POL" target="LVA">
      <data key="d0">7264685</data>
    </edge>
    <edge source="POL" target="LTU">
      <data key="d0">30024062</data>
    </edge>
    <edge source="POL" target="MEX">
      <data key="d0">3607483</data>
    </edge>
    <edge source="POL" target="MDA">
      <data key="d0">501634</data>
    </edge>
    <edge source="POL" target="MAR">
      <data key="d0">52202</data>
    </edge>
    <edge source="POL" target="NLD">
      <data key="d0">4882454</data>
    </edge>
    <edge source="POL" target="NZL">
      <data key="d0">36124</data>
    </edge>
    <edge source="POL" target="NOR">
      <data key="d0">398406</data>
    </edge>
    <edge source="POL" target="PAN">
      <data key="d0">53753</data>
    </edge>
    <edge source="POL" target="PRY">
      <data key="d0">257991</data>
    </edge>
    <edge source="POL" target="PER">
      <data key="d0">42981</data>
    </edge>
    <edge source="POL" target="PRT">
      <data key="d0">1014371</data>
    </edge>
    <edge source="POL" target="ROU">
      <data key="d0">19505721</data>
    </edge>
    <edge source="POL" target="RUS">
      <data key="d0">7888550</data>
    </edge>
    <edge source="POL" target="SAU">
      <data key="d0">451814</data>
    </edge>
    <edge source="POL" target="SEN">
      <data key="d0">54182</data>
    </edge>
    <edge source="POL" target="SRB">
      <data key="d0">850789</data>
    </edge>
    <edge source="POL" target="IND">
      <data key="d0">389031</data>
    </edge>
    <edge source="POL" target="SGP">
      <data key="d0">96777</data>
    </edge>
    <edge source="POL" target="SVK">
      <data key="d0">25307880</data>
    </edge>
    <edge source="POL" target="VNM">
      <data key="d0">159105</data>
    </edge>
    <edge source="POL" target="SVN">
      <data key="d0">2549778</data>
    </edge>
    <edge source="POL" target="ZAF">
      <data key="d0">734353</data>
    </edge>
    <edge source="POL" target="ESP">
      <data key="d0">5677443</data>
    </edge>
    <edge source="POL" target="SWE">
      <data key="d0">5884945</data>
    </edge>
    <edge source="POL" target="CHE">
      <data key="d0">1046178</data>
    </edge>
    <edge source="POL" target="THA">
      <data key="d0">15033</data>
    </edge>
    <edge source="POL" target="ARE">
      <data key="d0">1348381</data>
    </edge>
    <edge source="POL" target="TUN">
      <data key="d0">87333</data>
    </edge>
    <edge source="POL" target="TUR">
      <data key="d0">599756</data>
    </edge>
    <edge source="POL" target="UGA">
      <data key="d0">29043</data>
    </edge>
    <edge source="POL" target="UKR">
      <data key="d0">8379238</data>
    </edge>
    <edge source="POL" target="MKD">
      <data key="d0">66395</data>
    </edge>
    <edge source="POL" target="EGY">
      <data key="d0">331237</data>
    </edge>
    <edge source="POL" target="GBR">
      <data key="d0">30543936</data>
    </edge>
    <edge source="POL" target="USA">
      <data key="d0">58040926</data>
    </edge>
    <edge source="POL" target="URY">
      <data key="d0">378013</data>
    </edge>
    <edge source="PRT" target="DZA">
      <data key="d0">615345</data>
    </edge>
    <edge source="PRT" target="ARG">
      <data key="d0">17513</data>
    </edge>
    <edge source="PRT" target="AUS">
      <data key="d0">3290984</data>
    </edge>
    <edge source="PRT" target="AUT">
      <data key="d0">2121019</data>
    </edge>
    <edge source="PRT" target="BEL">
      <data key="d0">62271148</data>
    </edge>
    <edge source="PRT" target="BOL">
      <data key="d0">36710</data>
    </edge>
    <edge source="PRT" target="BRA">
      <data key="d0">37173687</data>
    </edge>
    <edge source="PRT" target="BGR">
      <data key="d0">77344</data>
    </edge>
    <edge source="PRT" target="CMR">
      <data key="d0">52545</data>
    </edge>
    <edge source="PRT" target="CAN">
      <data key="d0">51474161</data>
    </edge>
    <edge source="PRT" target="CHL">
      <data key="d0">81595</data>
    </edge>
    <edge source="PRT" target="CHN">
      <data key="d0">14458339</data>
    </edge>
    <edge source="PRT" target="COL">
      <data key="d0">72661</data>
    </edge>
    <edge source="PRT" target="CRI">
      <data key="d0">33080</data>
    </edge>
    <edge source="PRT" target="HRV">
      <data key="d0">46530</data>
    </edge>
    <edge source="PRT" target="CZE">
      <data key="d0">1479885</data>
    </edge>
    <edge source="PRT" target="BEN">
      <data key="d0">313462</data>
    </edge>
    <edge source="PRT" target="DNK">
      <data key="d0">12376933</data>
    </edge>
    <edge source="PRT" target="EST">
      <data key="d0">673090</data>
    </edge>
    <edge source="PRT" target="FIN">
      <data key="d0">4312797</data>
    </edge>
    <edge source="PRT" target="FRA">
      <data key="d0">176172764</data>
    </edge>
    <edge source="PRT" target="GEO">
      <data key="d0">15934</data>
    </edge>
    <edge source="PRT" target="GMB">
      <data key="d0">43341</data>
    </edge>
    <edge source="PRT" target="DEU">
      <data key="d0">54377532</data>
    </edge>
    <edge source="PRT" target="GHA">
      <data key="d0">62724</data>
    </edge>
    <edge source="PRT" target="GRC">
      <data key="d0">183943</data>
    </edge>
    <edge source="PRT" target="GTM">
      <data key="d0">17157</data>
    </edge>
    <edge source="PRT" target="HKG">
      <data key="d0">2811998</data>
    </edge>
    <edge source="PRT" target="HUN">
      <data key="d0">124396</data>
    </edge>
    <edge source="PRT" target="IDN">
      <data key="d0">95005</data>
    </edge>
    <edge source="PRT" target="IRL">
      <data key="d0">3770376</data>
    </edge>
    <edge source="PRT" target="ISR">
      <data key="d0">403360</data>
    </edge>
    <edge source="PRT" target="ITA">
      <data key="d0">9738691</data>
    </edge>
    <edge source="PRT" target="CIV">
      <data key="d0">156826</data>
    </edge>
    <edge source="PRT" target="JPN">
      <data key="d0">7788501</data>
    </edge>
    <edge source="PRT" target="KAZ">
      <data key="d0">17213</data>
    </edge>
    <edge source="PRT" target="JOR">
      <data key="d0">47953</data>
    </edge>
    <edge source="PRT" target="KOR">
      <data key="d0">224233</data>
    </edge>
    <edge source="PRT" target="LBN">
      <data key="d0">292901</data>
    </edge>
    <edge source="PRT" target="LVA">
      <data key="d0">897099</data>
    </edge>
    <edge source="PRT" target="LTU">
      <data key="d0">352711</data>
    </edge>
    <edge source="PRT" target="MDG">
      <data key="d0">106772</data>
    </edge>
    <edge source="PRT" target="MYS">
      <data key="d0">122121</data>
    </edge>
    <edge source="PRT" target="MUS">
      <data key="d0">61951</data>
    </edge>
    <edge source="PRT" target="MEX">
      <data key="d0">2760468</data>
    </edge>
    <edge source="PRT" target="MAR">
      <data key="d0">302082</data>
    </edge>
    <edge source="PRT" target="MOZ">
      <data key="d0">11441549</data>
    </edge>
    <edge source="PRT" target="NAM">
      <data key="d0">1159618</data>
    </edge>
    <edge source="PRT" target="NLD">
      <data key="d0">66279617</data>
    </edge>
    <edge source="PRT" target="NZL">
      <data key="d0">1221958</data>
    </edge>
    <edge source="PRT" target="NER">
      <data key="d0">51267</data>
    </edge>
    <edge source="PRT" target="NOR">
      <data key="d0">8841567</data>
    </edge>
    <edge source="PRT" target="PAN">
      <data key="d0">141535</data>
    </edge>
    <edge source="PRT" target="PRY">
      <data key="d0">290737</data>
    </edge>
    <edge source="PRT" target="PER">
      <data key="d0">66656</data>
    </edge>
    <edge source="PRT" target="PHL">
      <data key="d0">193227</data>
    </edge>
    <edge source="PRT" target="POL">
      <data key="d0">14718548</data>
    </edge>
    <edge source="PRT" target="ROU">
      <data key="d0">236211</data>
    </edge>
    <edge source="PRT" target="RUS">
      <data key="d0">2578587</data>
    </edge>
    <edge source="PRT" target="SEN">
      <data key="d0">95998</data>
    </edge>
    <edge source="PRT" target="SRB">
      <data key="d0">268178</data>
    </edge>
    <edge source="PRT" target="IND">
      <data key="d0">119713</data>
    </edge>
    <edge source="PRT" target="SGP">
      <data key="d0">1410519</data>
    </edge>
    <edge source="PRT" target="SVK">
      <data key="d0">136871</data>
    </edge>
    <edge source="PRT" target="VNM">
      <data key="d0">28134</data>
    </edge>
    <edge source="PRT" target="SVN">
      <data key="d0">97405</data>
    </edge>
    <edge source="PRT" target="ZAF">
      <data key="d0">1411574</data>
    </edge>
    <edge source="PRT" target="ESP">
      <data key="d0">138125854</data>
    </edge>
    <edge source="PRT" target="SWE">
      <data key="d0">20951904</data>
    </edge>
    <edge source="PRT" target="CHE">
      <data key="d0">50817749</data>
    </edge>
    <edge source="PRT" target="THA">
      <data key="d0">150991</data>
    </edge>
    <edge source="PRT" target="TGO">
      <data key="d0">107890</data>
    </edge>
    <edge source="PRT" target="ARE">
      <data key="d0">2178085</data>
    </edge>
    <edge source="PRT" target="TUN">
      <data key="d0">11272</data>
    </edge>
    <edge source="PRT" target="TUR">
      <data key="d0">261353</data>
    </edge>
    <edge source="PRT" target="UKR">
      <data key="d0">423100</data>
    </edge>
    <edge source="PRT" target="GBR">
      <data key="d0">99863905</data>
    </edge>
    <edge source="PRT" target="USA">
      <data key="d0">72333003</data>
    </edge>
    <edge source="PRT" target="BFA">
      <data key="d0">214911</data>
    </edge>
    <edge source="PRT" target="URY">
      <data key="d0">377654</data>
    </edge>
    <edge source="ROU" target="ALB">
      <data key="d0">1140637</data>
    </edge>
    <edge source="ROU" target="DZA">
      <data key="d0">43460</data>
    </edge>
    <edge source="ROU" target="AUS">
      <data key="d0">26397</data>
    </edge>
    <edge source="ROU" target="AUT">
      <data key="d0">1689652</data>
    </edge>
    <edge source="ROU" target="BEL">
      <data key="d0">78956</data>
    </edge>
    <edge source="ROU" target="BRA">
      <data key="d0">80983</data>
    </edge>
    <edge source="ROU" target="BGR">
      <data key="d0">29388570</data>
    </edge>
    <edge source="ROU" target="CAN">
      <data key="d0">1170720</data>
    </edge>
    <edge source="ROU" target="CHN">
      <data key="d0">3923570</data>
    </edge>
    <edge source="ROU" target="HRV">
      <data key="d0">1203891</data>
    </edge>
    <edge source="ROU" target="CZE">
      <data key="d0">1523644</data>
    </edge>
    <edge source="ROU" target="DNK">
      <data key="d0">45258</data>
    </edge>
    <edge source="ROU" target="EST">
      <data key="d0">1302762</data>
    </edge>
    <edge source="ROU" target="FIN">
      <data key="d0">24740</data>
    </edge>
    <edge source="ROU" target="FRA">
      <data key="d0">105269</data>
    </edge>
    <edge source="ROU" target="GEO">
      <data key="d0">77860</data>
    </edge>
    <edge source="ROU" target="DEU">
      <data key="d0">3053367</data>
    </edge>
    <edge source="ROU" target="GHA">
      <data key="d0">47855</data>
    </edge>
    <edge source="ROU" target="GRC">
      <data key="d0">8949220</data>
    </edge>
    <edge source="ROU" target="HUN">
      <data key="d0">6451888</data>
    </edge>
    <edge source="ROU" target="IRL">
      <data key="d0">27484</data>
    </edge>
    <edge source="ROU" target="ISR">
      <data key="d0">903609</data>
    </edge>
    <edge source="ROU" target="ITA">
      <data key="d0">7318729</data>
    </edge>
    <edge source="ROU" target="JPN">
      <data key="d0">330249</data>
    </edge>
    <edge source="ROU" target="KOR">
      <data key="d0">49924</data>
    </edge>
    <edge source="ROU" target="LVA">
      <data key="d0">224828</data>
    </edge>
    <edge source="ROU" target="MYS">
      <data key="d0">20272</data>
    </edge>
    <edge source="ROU" target="MEX">
      <data key="d0">39871</data>
    </edge>
    <edge source="ROU" target="MDA">
      <data key="d0">4183838</data>
    </edge>
    <edge source="ROU" target="NLD">
      <data key="d0">424724</data>
    </edge>
    <edge source="ROU" target="PHL">
      <data key="d0">19000</data>
    </edge>
    <edge source="ROU" target="POL">
      <data key="d0">1155489</data>
    </edge>
    <edge source="ROU" target="RUS">
      <data key="d0">326111</data>
    </edge>
    <edge source="ROU" target="SRB">
      <data key="d0">676889</data>
    </edge>
    <edge source="ROU" target="SVK">
      <data key="d0">751654</data>
    </edge>
    <edge source="ROU" target="SVN">
      <data key="d0">486212</data>
    </edge>
    <edge source="ROU" target="ESP">
      <data key="d0">4341319</data>
    </edge>
    <edge source="ROU" target="THA">
      <data key="d0">42552</data>
    </edge>
    <edge source="ROU" target="ARE">
      <data key="d0">376764</data>
    </edge>
    <edge source="ROU" target="TUR">
      <data key="d0">8337492</data>
    </edge>
    <edge source="ROU" target="MKD">
      <data key="d0">2199241</data>
    </edge>
    <edge source="ROU" target="GBR">
      <data key="d0">4587582</data>
    </edge>
    <edge source="ROU" target="USA">
      <data key="d0">1679643</data>
    </edge>
    <edge source="RUS" target="ALB">
      <data key="d0">35472</data>
    </edge>
    <edge source="RUS" target="AZE">
      <data key="d0">20207283</data>
    </edge>
    <edge source="RUS" target="AUS">
      <data key="d0">1558171</data>
    </edge>
    <edge source="RUS" target="AUT">
      <data key="d0">467779</data>
    </edge>
    <edge source="RUS" target="ARM">
      <data key="d0">17943954</data>
    </edge>
    <edge source="RUS" target="BEL">
      <data key="d0">539190</data>
    </edge>
    <edge source="RUS" target="BRA">
      <data key="d0">47816</data>
    </edge>
    <edge source="RUS" target="BGR">
      <data key="d0">1326234</data>
    </edge>
    <edge source="RUS" target="BLR">
      <data key="d0">74491046</data>
    </edge>
    <edge source="RUS" target="CMR">
      <data key="d0">32299</data>
    </edge>
    <edge source="RUS" target="CAN">
      <data key="d0">2555935</data>
    </edge>
    <edge source="RUS" target="LKA">
      <data key="d0">24836</data>
    </edge>
    <edge source="RUS" target="CHL">
      <data key="d0">492907</data>
    </edge>
    <edge source="RUS" target="CHN">
      <data key="d0">2682934</data>
    </edge>
    <edge source="RUS" target="COL">
      <data key="d0">47128</data>
    </edge>
    <edge source="RUS" target="CZE">
      <data key="d0">517006</data>
    </edge>
    <edge source="RUS" target="BEN">
      <data key="d0">48552</data>
    </edge>
    <edge source="RUS" target="DNK">
      <data key="d0">115817</data>
    </edge>
    <edge source="RUS" target="SLV">
      <data key="d0">18244</data>
    </edge>
    <edge source="RUS" target="ETH">
      <data key="d0">326175</data>
    </edge>
    <edge source="RUS" target="EST">
      <data key="d0">3648656</data>
    </edge>
    <edge source="RUS" target="FIN">
      <data key="d0">195670</data>
    </edge>
    <edge source="RUS" target="FRA">
      <data key="d0">3205751</data>
    </edge>
    <edge source="RUS" target="GEO">
      <data key="d0">23923346</data>
    </edge>
    <edge source="RUS" target="DEU">
      <data key="d0">22908246</data>
    </edge>
    <edge source="RUS" target="GRC">
      <data key="d0">624296</data>
    </edge>
    <edge source="RUS" target="GTM">
      <data key="d0">54898</data>
    </edge>
    <edge source="RUS" target="HKG">
      <data key="d0">81390</data>
    </edge>
    <edge source="RUS" target="HUN">
      <data key="d0">32575</data>
    </edge>
    <edge source="RUS" target="IRL">
      <data key="d0">581243</data>
    </edge>
    <edge source="RUS" target="ISR">
      <data key="d0">4601421</data>
    </edge>
    <edge source="RUS" target="ITA">
      <data key="d0">1291925</data>
    </edge>
    <edge source="RUS" target="CIV">
      <data key="d0">41960</data>
    </edge>
    <edge source="RUS" target="JPN">
      <data key="d0">73341</data>
    </edge>
    <edge source="RUS" target="KAZ">
      <data key="d0">98321762</data>
    </edge>
    <edge source="RUS" target="JOR">
      <data key="d0">424534</data>
    </edge>
    <edge source="RUS" target="KOR">
      <data key="d0">315295</data>
    </edge>
    <edge source="RUS" target="KGZ">
      <data key="d0">21243955</data>
    </edge>
    <edge source="RUS" target="LBN">
      <data key="d0">778799</data>
    </edge>
    <edge source="RUS" target="LVA">
      <data key="d0">13429424</data>
    </edge>
    <edge source="RUS" target="LTU">
      <data key="d0">8876150</data>
    </edge>
    <edge source="RUS" target="MYS">
      <data key="d0">21898</data>
    </edge>
    <edge source="RUS" target="MEX">
      <data key="d0">72917</data>
    </edge>
    <edge source="RUS" target="MDA">
      <data key="d0">5046603</data>
    </edge>
    <edge source="RUS" target="MAR">
      <data key="d0">70734</data>
    </edge>
    <edge source="RUS" target="NLD">
      <data key="d0">620384</data>
    </edge>
    <edge source="RUS" target="NZL">
      <data key="d0">815573</data>
    </edge>
    <edge source="RUS" target="NOR">
      <data key="d0">30455</data>
    </edge>
    <edge source="RUS" target="PER">
      <data key="d0">25138</data>
    </edge>
    <edge source="RUS" target="POL">
      <data key="d0">965786</data>
    </edge>
    <edge source="RUS" target="PRT">
      <data key="d0">132583</data>
    </edge>
    <edge source="RUS" target="ROU">
      <data key="d0">377212</data>
    </edge>
    <edge source="RUS" target="SRB">
      <data key="d0">79672</data>
    </edge>
    <edge source="RUS" target="IND">
      <data key="d0">191852</data>
    </edge>
    <edge source="RUS" target="SGP">
      <data key="d0">192692</data>
    </edge>
    <edge source="RUS" target="SVK">
      <data key="d0">56986</data>
    </edge>
    <edge source="RUS" target="VNM">
      <data key="d0">4770996</data>
    </edge>
    <edge source="RUS" target="ESP">
      <data key="d0">616809</data>
    </edge>
    <edge source="RUS" target="SWE">
      <data key="d0">112054</data>
    </edge>
    <edge source="RUS" target="CHE">
      <data key="d0">1019140</data>
    </edge>
    <edge source="RUS" target="THA">
      <data key="d0">91175</data>
    </edge>
    <edge source="RUS" target="TGO">
      <data key="d0">26575</data>
    </edge>
    <edge source="RUS" target="ARE">
      <data key="d0">3128812</data>
    </edge>
    <edge source="RUS" target="TUN">
      <data key="d0">293196</data>
    </edge>
    <edge source="RUS" target="TUR">
      <data key="d0">445639</data>
    </edge>
    <edge source="RUS" target="UKR">
      <data key="d0">55896638</data>
    </edge>
    <edge source="RUS" target="GBR">
      <data key="d0">19708111</data>
    </edge>
    <edge source="RUS" target="TZA">
      <data key="d0">540835</data>
    </edge>
    <edge source="RUS" target="USA">
      <data key="d0">18663866</data>
    </edge>
    <edge source="RUS" target="BFA">
      <data key="d0">159257</data>
    </edge>
    <edge source="RUS" target="URY">
      <data key="d0">10521</data>
    </edge>
    <edge source="SEN" target="BEL">
      <data key="d0">12941</data>
    </edge>
    <edge source="SEN" target="FRA">
      <data key="d0">927801</data>
    </edge>
    <edge source="SEN" target="GMB">
      <data key="d0">506094</data>
    </edge>
    <edge source="SEN" target="DEU">
      <data key="d0">18938</data>
    </edge>
    <edge source="SEN" target="MRT">
      <data key="d0">86112</data>
    </edge>
    <edge source="SEN" target="NLD">
      <data key="d0">98607</data>
    </edge>
    <edge source="SEN" target="NER">
      <data key="d0">27210</data>
    </edge>
    <edge source="SEN" target="SAU">
      <data key="d0">32512</data>
    </edge>
    <edge source="SEN" target="ZAF">
      <data key="d0">333564</data>
    </edge>
    <edge source="SEN" target="ARE">
      <data key="d0">13291</data>
    </edge>
    <edge source="SEN" target="TUN">
      <data key="d0">45831</data>
    </edge>
    <edge source="SEN" target="GBR">
      <data key="d0">41171</data>
    </edge>
    <edge source="SEN" target="BFA">
      <data key="d0">15502</data>
    </edge>
    <edge source="IND" target="AUS">
      <data key="d0">604391</data>
    </edge>
    <edge source="IND" target="BEL">
      <data key="d0">184495</data>
    </edge>
    <edge source="IND" target="BDI">
      <data key="d0">10620</data>
    </edge>
    <edge source="IND" target="CMR">
      <data key="d0">49384</data>
    </edge>
    <edge source="IND" target="CAN">
      <data key="d0">1881506</data>
    </edge>
    <edge source="IND" target="LKA">
      <data key="d0">5490775</data>
    </edge>
    <edge source="IND" target="CHL">
      <data key="d0">182861</data>
    </edge>
    <edge source="IND" target="CHN">
      <data key="d0">246927</data>
    </edge>
    <edge source="IND" target="BEN">
      <data key="d0">7197372</data>
    </edge>
    <edge source="IND" target="DNK">
      <data key="d0">23481</data>
    </edge>
    <edge source="IND" target="ETH">
      <data key="d0">14434</data>
    </edge>
    <edge source="IND" target="EST">
      <data key="d0">19051</data>
    </edge>
    <edge source="IND" target="FRA">
      <data key="d0">796046</data>
    </edge>
    <edge source="IND" target="GEO">
      <data key="d0">34704</data>
    </edge>
    <edge source="IND" target="DEU">
      <data key="d0">170549</data>
    </edge>
    <edge source="IND" target="GHA">
      <data key="d0">4327946</data>
    </edge>
    <edge source="IND" target="HKG">
      <data key="d0">444376</data>
    </edge>
    <edge source="IND" target="IRL">
      <data key="d0">39887</data>
    </edge>
    <edge source="IND" target="ISR">
      <data key="d0">22151</data>
    </edge>
    <edge source="IND" target="ITA">
      <data key="d0">237828</data>
    </edge>
    <edge source="IND" target="CIV">
      <data key="d0">324824</data>
    </edge>
    <edge source="IND" target="JPN">
      <data key="d0">705052</data>
    </edge>
    <edge source="IND" target="KAZ">
      <data key="d0">20286</data>
    </edge>
    <edge source="IND" target="KOR">
      <data key="d0">73811</data>
    </edge>
    <edge source="IND" target="LBN">
      <data key="d0">116249</data>
    </edge>
    <edge source="IND" target="MYS">
      <data key="d0">2005994</data>
    </edge>
    <edge source="IND" target="MRT">
      <data key="d0">11854</data>
    </edge>
    <edge source="IND" target="MUS">
      <data key="d0">45948</data>
    </edge>
    <edge source="IND" target="MOZ">
      <data key="d0">26914</data>
    </edge>
    <edge source="IND" target="OMN">
      <data key="d0">6697613</data>
    </edge>
    <edge source="IND" target="NAM">
      <data key="d0">93815</data>
    </edge>
    <edge source="IND" target="NLD">
      <data key="d0">10923644</data>
    </edge>
    <edge source="IND" target="NZL">
      <data key="d0">384906</data>
    </edge>
    <edge source="IND" target="NER">
      <data key="d0">31100</data>
    </edge>
    <edge source="IND" target="NOR">
      <data key="d0">39826</data>
    </edge>
    <edge source="IND" target="PAN">
      <data key="d0">234455</data>
    </edge>
    <edge source="IND" target="PHL">
      <data key="d0">21706</data>
    </edge>
    <edge source="IND" target="POL">
      <data key="d0">10910</data>
    </edge>
    <edge source="IND" target="RUS">
      <data key="d0">60196</data>
    </edge>
    <edge source="IND" target="SEN">
      <data key="d0">157802</data>
    </edge>
    <edge source="IND" target="SGP">
      <data key="d0">14238717</data>
    </edge>
    <edge source="IND" target="VNM">
      <data key="d0">8294035</data>
    </edge>
    <edge source="IND" target="ZAF">
      <data key="d0">169508</data>
    </edge>
    <edge source="IND" target="ZWE">
      <data key="d0">33208</data>
    </edge>
    <edge source="IND" target="ESP">
      <data key="d0">939112</data>
    </edge>
    <edge source="IND" target="CHE">
      <data key="d0">15695</data>
    </edge>
    <edge source="IND" target="THA">
      <data key="d0">1540847</data>
    </edge>
    <edge source="IND" target="TGO">
      <data key="d0">3412941</data>
    </edge>
    <edge source="IND" target="ARE">
      <data key="d0">69325072</data>
    </edge>
    <edge source="IND" target="TUR">
      <data key="d0">280368</data>
    </edge>
    <edge source="IND" target="UGA">
      <data key="d0">641652</data>
    </edge>
    <edge source="IND" target="GBR">
      <data key="d0">1756474</data>
    </edge>
    <edge source="IND" target="TZA">
      <data key="d0">1024689</data>
    </edge>
    <edge source="IND" target="USA">
      <data key="d0">4263120</data>
    </edge>
    <edge source="IND" target="BFA">
      <data key="d0">174147</data>
    </edge>
    <edge source="SGP" target="AUS">
      <data key="d0">171545070</data>
    </edge>
    <edge source="SGP" target="BEL">
      <data key="d0">114029</data>
    </edge>
    <edge source="SGP" target="BRA">
      <data key="d0">19116</data>
    </edge>
    <edge source="SGP" target="BGR">
      <data key="d0">42729</data>
    </edge>
    <edge source="SGP" target="KHM">
      <data key="d0">67063421</data>
    </edge>
    <edge source="SGP" target="CMR">
      <data key="d0">27579</data>
    </edge>
    <edge source="SGP" target="CAN">
      <data key="d0">902247</data>
    </edge>
    <edge source="SGP" target="LKA">
      <data key="d0">10087297</data>
    </edge>
    <edge source="SGP" target="CHL">
      <data key="d0">74433</data>
    </edge>
    <edge source="SGP" target="CHN">
      <data key="d0">417707824</data>
    </edge>
    <edge source="SGP" target="COL">
      <data key="d0">23716</data>
    </edge>
    <edge source="SGP" target="BEN">
      <data key="d0">32470</data>
    </edge>
    <edge source="SGP" target="DNK">
      <data key="d0">194279</data>
    </edge>
    <edge source="SGP" target="FIN">
      <data key="d0">55125</data>
    </edge>
    <edge source="SGP" target="FRA">
      <data key="d0">4017258</data>
    </edge>
    <edge source="SGP" target="GEO">
      <data key="d0">154614</data>
    </edge>
    <edge source="SGP" target="DEU">
      <data key="d0">3794370</data>
    </edge>
    <edge source="SGP" target="GHA">
      <data key="d0">372489</data>
    </edge>
    <edge source="SGP" target="HKG">
      <data key="d0">157831239</data>
    </edge>
    <edge source="SGP" target="HUN">
      <data key="d0">226024</data>
    </edge>
    <edge source="SGP" target="IDN">
      <data key="d0">162560354</data>
    </edge>
    <edge source="SGP" target="IRL">
      <data key="d0">310231</data>
    </edge>
    <edge source="SGP" target="ISR">
      <data key="d0">56556</data>
    </edge>
    <edge source="SGP" target="ITA">
      <data key="d0">158854</data>
    </edge>
    <edge source="SGP" target="JPN">
      <data key="d0">206136030</data>
    </edge>
    <edge source="SGP" target="KOR">
      <data key="d0">78377744</data>
    </edge>
    <edge source="SGP" target="LBN">
      <data key="d0">175472</data>
    </edge>
    <edge source="SGP" target="MDG">
      <data key="d0">343278</data>
    </edge>
    <edge source="SGP" target="MYS">
      <data key="d0">402490546</data>
    </edge>
    <edge source="SGP" target="MRT">
      <data key="d0">1265672</data>
    </edge>
    <edge source="SGP" target="MUS">
      <data key="d0">300166</data>
    </edge>
    <edge source="SGP" target="OMN">
      <data key="d0">299865</data>
    </edge>
    <edge source="SGP" target="NLD">
      <data key="d0">1413640</data>
    </edge>
    <edge source="SGP" target="NZL">
      <data key="d0">15477820</data>
    </edge>
    <edge source="SGP" target="NOR">
      <data key="d0">107684</data>
    </edge>
    <edge source="SGP" target="PAK">
      <data key="d0">19620</data>
    </edge>
    <edge source="SGP" target="PAN">
      <data key="d0">21728</data>
    </edge>
    <edge source="SGP" target="PHL">
      <data key="d0">100152840</data>
    </edge>
    <edge source="SGP" target="RUS">
      <data key="d0">387292</data>
    </edge>
    <edge source="SGP" target="SAU">
      <data key="d0">77705</data>
    </edge>
    <edge source="SGP" target="SEN">
      <data key="d0">10546</data>
    </edge>
    <edge source="SGP" target="IND">
      <data key="d0">65969629</data>
    </edge>
    <edge source="SGP" target="VNM">
      <data key="d0">244857376</data>
    </edge>
    <edge source="SGP" target="SVN">
      <data key="d0">53299</data>
    </edge>
    <edge source="SGP" target="ZAF">
      <data key="d0">254525</data>
    </edge>
    <edge source="SGP" target="ESP">
      <data key="d0">90489</data>
    </edge>
    <edge source="SGP" target="SWE">
      <data key="d0">290506</data>
    </edge>
    <edge source="SGP" target="CHE">
      <data key="d0">202196</data>
    </edge>
    <edge source="SGP" target="THA">
      <data key="d0">178630652</data>
    </edge>
    <edge source="SGP" target="TGO">
      <data key="d0">249086</data>
    </edge>
    <edge source="SGP" target="ARE">
      <data key="d0">10499484</data>
    </edge>
    <edge source="SGP" target="TUR">
      <data key="d0">119078</data>
    </edge>
    <edge source="SGP" target="UKR">
      <data key="d0">34893</data>
    </edge>
    <edge source="SGP" target="EGY">
      <data key="d0">1627232</data>
    </edge>
    <edge source="SGP" target="GBR">
      <data key="d0">2317914</data>
    </edge>
    <edge source="SGP" target="USA">
      <data key="d0">8273746</data>
    </edge>
    <edge source="SVK" target="DZA">
      <data key="d0">13777</data>
    </edge>
    <edge source="SVK" target="AUS">
      <data key="d0">120191</data>
    </edge>
    <edge source="SVK" target="AUT">
      <data key="d0">9604589</data>
    </edge>
    <edge source="SVK" target="BEL">
      <data key="d0">19822</data>
    </edge>
    <edge source="SVK" target="BRA">
      <data key="d0">18764</data>
    </edge>
    <edge source="SVK" target="BGR">
      <data key="d0">489881</data>
    </edge>
    <edge source="SVK" target="CAN">
      <data key="d0">604741</data>
    </edge>
    <edge source="SVK" target="CHN">
      <data key="d0">392284</data>
    </edge>
    <edge source="SVK" target="HRV">
      <data key="d0">116435</data>
    </edge>
    <edge source="SVK" target="CZE">
      <data key="d0">83071011</data>
    </edge>
    <edge source="SVK" target="DNK">
      <data key="d0">320638</data>
    </edge>
    <edge source="SVK" target="EST">
      <data key="d0">37561</data>
    </edge>
    <edge source="SVK" target="FRA">
      <data key="d0">154179</data>
    </edge>
    <edge source="SVK" target="DEU">
      <data key="d0">455898</data>
    </edge>
    <edge source="SVK" target="GRC">
      <data key="d0">15592</data>
    </edge>
    <edge source="SVK" target="HKG">
      <data key="d0">29022</data>
    </edge>
    <edge source="SVK" target="HUN">
      <data key="d0">44122181</data>
    </edge>
    <edge source="SVK" target="IRL">
      <data key="d0">174188</data>
    </edge>
    <edge source="SVK" target="ISR">
      <data key="d0">70073</data>
    </edge>
    <edge source="SVK" target="ITA">
      <data key="d0">1475105</data>
    </edge>
    <edge source="SVK" target="JPN">
      <data key="d0">29179</data>
    </edge>
    <edge source="SVK" target="LBN">
      <data key="d0">17095</data>
    </edge>
    <edge source="SVK" target="LTU">
      <data key="d0">693894</data>
    </edge>
    <edge source="SVK" target="NLD">
      <data key="d0">87673</data>
    </edge>
    <edge source="SVK" target="PHL">
      <data key="d0">16243</data>
    </edge>
    <edge source="SVK" target="POL">
      <data key="d0">15554330</data>
    </edge>
    <edge source="SVK" target="PRT">
      <data key="d0">11755</data>
    </edge>
    <edge source="SVK" target="ROU">
      <data key="d0">909961</data>
    </edge>
    <edge source="SVK" target="RUS">
      <data key="d0">772816</data>
    </edge>
    <edge source="SVK" target="SRB">
      <data key="d0">144387</data>
    </edge>
    <edge source="SVK" target="SGP">
      <data key="d0">35780</data>
    </edge>
    <edge source="SVK" target="VNM">
      <data key="d0">32597</data>
    </edge>
    <edge source="SVK" target="SVN">
      <data key="d0">269945</data>
    </edge>
    <edge source="SVK" target="ZAF">
      <data key="d0">60143</data>
    </edge>
    <edge source="SVK" target="ESP">
      <data key="d0">10075</data>
    </edge>
    <edge source="SVK" target="SWE">
      <data key="d0">301998</data>
    </edge>
    <edge source="SVK" target="CHE">
      <data key="d0">193380</data>
    </edge>
    <edge source="SVK" target="UKR">
      <data key="d0">886557</data>
    </edge>
    <edge source="SVK" target="GBR">
      <data key="d0">2377205</data>
    </edge>
    <edge source="SVK" target="USA">
      <data key="d0">2522748</data>
    </edge>
    <edge source="VNM" target="AUS">
      <data key="d0">3812081</data>
    </edge>
    <edge source="VNM" target="KHM">
      <data key="d0">54811682</data>
    </edge>
    <edge source="VNM" target="CMR">
      <data key="d0">45059</data>
    </edge>
    <edge source="VNM" target="CAN">
      <data key="d0">126368</data>
    </edge>
    <edge source="VNM" target="LKA">
      <data key="d0">10033002</data>
    </edge>
    <edge source="VNM" target="CHN">
      <data key="d0">36769171</data>
    </edge>
    <edge source="VNM" target="CZE">
      <data key="d0">25643</data>
    </edge>
    <edge source="VNM" target="BEN">
      <data key="d0">39647</data>
    </edge>
    <edge source="VNM" target="DNK">
      <data key="d0">18858</data>
    </edge>
    <edge source="VNM" target="FRA">
      <data key="d0">297938</data>
    </edge>
    <edge source="VNM" target="DEU">
      <data key="d0">128094</data>
    </edge>
    <edge source="VNM" target="GHA">
      <data key="d0">244176</data>
    </edge>
    <edge source="VNM" target="HKG">
      <data key="d0">9564072</data>
    </edge>
    <edge source="VNM" target="HUN">
      <data key="d0">22560</data>
    </edge>
    <edge source="VNM" target="IDN">
      <data key="d0">1888484</data>
    </edge>
    <edge source="VNM" target="ISR">
      <data key="d0">18657</data>
    </edge>
    <edge source="VNM" target="ITA">
      <data key="d0">368283</data>
    </edge>
    <edge source="VNM" target="JPN">
      <data key="d0">23217099</data>
    </edge>
    <edge source="VNM" target="KOR">
      <data key="d0">1577454</data>
    </edge>
    <edge source="VNM" target="MYS">
      <data key="d0">7133057</data>
    </edge>
    <edge source="VNM" target="MEX">
      <data key="d0">20802</data>
    </edge>
    <edge source="VNM" target="OMN">
      <data key="d0">114127</data>
    </edge>
    <edge source="VNM" target="NLD">
      <data key="d0">348344</data>
    </edge>
    <edge source="VNM" target="NZL">
      <data key="d0">707372</data>
    </edge>
    <edge source="VNM" target="PAK">
      <data key="d0">70154</data>
    </edge>
    <edge source="VNM" target="PAN">
      <data key="d0">13809</data>
    </edge>
    <edge source="VNM" target="PHL">
      <data key="d0">496402</data>
    </edge>
    <edge source="VNM" target="POL">
      <data key="d0">42025</data>
    </edge>
    <edge source="VNM" target="RUS">
      <data key="d0">602333</data>
    </edge>
    <edge source="VNM" target="SAU">
      <data key="d0">14319</data>
    </edge>
    <edge source="VNM" target="SEN">
      <data key="d0">10078</data>
    </edge>
    <edge source="VNM" target="IND">
      <data key="d0">1343405</data>
    </edge>
    <edge source="VNM" target="SGP">
      <data key="d0">13882063</data>
    </edge>
    <edge source="VNM" target="SVN">
      <data key="d0">14216</data>
    </edge>
    <edge source="VNM" target="SWE">
      <data key="d0">13741</data>
    </edge>
    <edge source="VNM" target="CHE">
      <data key="d0">12436</data>
    </edge>
    <edge source="VNM" target="THA">
      <data key="d0">10228086</data>
    </edge>
    <edge source="VNM" target="TGO">
      <data key="d0">70009</data>
    </edge>
    <edge source="VNM" target="ARE">
      <data key="d0">2196698</data>
    </edge>
    <edge source="VNM" target="GBR">
      <data key="d0">291994</data>
    </edge>
    <edge source="VNM" target="USA">
      <data key="d0">1339844</data>
    </edge>
    <edge source="ZAF" target="ARG">
      <data key="d0">1168867</data>
    </edge>
    <edge source="ZAF" target="AUS">
      <data key="d0">7150053</data>
    </edge>
    <edge source="ZAF" target="AUT">
      <data key="d0">1680470</data>
    </edge>
    <edge source="ZAF" target="BEL">
      <data key="d0">23085525</data>
    </edge>
    <edge source="ZAF" target="BOL">
      <data key="d0">687231</data>
    </edge>
    <edge source="ZAF" target="BWA">
      <data key="d0">45316604</data>
    </edge>
    <edge source="ZAF" target="BRA">
      <data key="d0">7594022</data>
    </edge>
    <edge source="ZAF" target="BGR">
      <data key="d0">235642</data>
    </edge>
    <edge source="ZAF" target="BDI">
      <data key="d0">132046</data>
    </edge>
    <edge source="ZAF" target="KHM">
      <data key="d0">93575</data>
    </edge>
    <edge source="ZAF" target="CMR">
      <data key="d0">358596</data>
    </edge>
    <edge source="ZAF" target="CAN">
      <data key="d0">50925527</data>
    </edge>
    <edge source="ZAF" target="LKA">
      <data key="d0">352512</data>
    </edge>
    <edge source="ZAF" target="CHL">
      <data key="d0">638148</data>
    </edge>
    <edge source="ZAF" target="CHN">
      <data key="d0">26052330</data>
    </edge>
    <edge source="ZAF" target="COL">
      <data key="d0">42993</data>
    </edge>
    <edge source="ZAF" target="CRI">
      <data key="d0">305382</data>
    </edge>
    <edge source="ZAF" target="CZE">
      <data key="d0">2175737</data>
    </edge>
    <edge source="ZAF" target="BEN">
      <data key="d0">455369</data>
    </edge>
    <edge source="ZAF" target="DNK">
      <data key="d0">31661277</data>
    </edge>
    <edge source="ZAF" target="ETH">
      <data key="d0">666124</data>
    </edge>
    <edge source="ZAF" target="EST">
      <data key="d0">1814827</data>
    </edge>
    <edge source="ZAF" target="FIN">
      <data key="d0">13249284</data>
    </edge>
    <edge source="ZAF" target="FRA">
      <data key="d0">21936980</data>
    </edge>
    <edge source="ZAF" target="GMB">
      <data key="d0">169694</data>
    </edge>
    <edge source="ZAF" target="DEU">
      <data key="d0">101523676</data>
    </edge>
    <edge source="ZAF" target="GHA">
      <data key="d0">11398632</data>
    </edge>
    <edge source="ZAF" target="GRC">
      <data key="d0">338405</data>
    </edge>
    <edge source="ZAF" target="GTM">
      <data key="d0">227436</data>
    </edge>
    <edge source="ZAF" target="HKG">
      <data key="d0">4149473</data>
    </edge>
    <edge source="ZAF" target="IDN">
      <data key="d0">164889</data>
    </edge>
    <edge source="ZAF" target="IRL">
      <data key="d0">4769846</data>
    </edge>
    <edge source="ZAF" target="ISR">
      <data key="d0">461801</data>
    </edge>
    <edge source="ZAF" target="ITA">
      <data key="d0">4311318</data>
    </edge>
    <edge source="ZAF" target="CIV">
      <data key="d0">101690</data>
    </edge>
    <edge source="ZAF" target="JAM">
      <data key="d0">75239</data>
    </edge>
    <edge source="ZAF" target="JPN">
      <data key="d0">14962551</data>
    </edge>
    <edge source="ZAF" target="KAZ">
      <data key="d0">47796</data>
    </edge>
    <edge source="ZAF" target="JOR">
      <data key="d0">90548</data>
    </edge>
    <edge source="ZAF" target="KOR">
      <data key="d0">2080187</data>
    </edge>
    <edge source="ZAF" target="LBN">
      <data key="d0">1009702</data>
    </edge>
    <edge source="ZAF" target="LVA">
      <data key="d0">1659700</data>
    </edge>
    <edge source="ZAF" target="LTU">
      <data key="d0">426074</data>
    </edge>
    <edge source="ZAF" target="MDG">
      <data key="d0">531246</data>
    </edge>
    <edge source="ZAF" target="MWI">
      <data key="d0">5969757</data>
    </edge>
    <edge source="ZAF" target="MYS">
      <data key="d0">1066384</data>
    </edge>
    <edge source="ZAF" target="MUS">
      <data key="d0">3972721</data>
    </edge>
    <edge source="ZAF" target="MEX">
      <data key="d0">352793</data>
    </edge>
    <edge source="ZAF" target="MOZ">
      <data key="d0">17363396</data>
    </edge>
    <edge source="ZAF" target="OMN">
      <data key="d0">108483</data>
    </edge>
    <edge source="ZAF" target="NAM">
      <data key="d0">129011013</data>
    </edge>
    <edge source="ZAF" target="NLD">
      <data key="d0">56232936</data>
    </edge>
    <edge source="ZAF" target="NZL">
      <data key="d0">5979604</data>
    </edge>
    <edge source="ZAF" target="NOR">
      <data key="d0">2609754</data>
    </edge>
    <edge source="ZAF" target="PAN">
      <data key="d0">2234392</data>
    </edge>
    <edge source="ZAF" target="PRY">
      <data key="d0">2138212</data>
    </edge>
    <edge source="ZAF" target="PER">
      <data key="d0">242762</data>
    </edge>
    <edge source="ZAF" target="PHL">
      <data key="d0">785655</data>
    </edge>
    <edge source="ZAF" target="POL">
      <data key="d0">1809718</data>
    </edge>
    <edge source="ZAF" target="PRT">
      <data key="d0">145510</data>
    </edge>
    <edge source="ZAF" target="ROU">
      <data key="d0">461798</data>
    </edge>
    <edge source="ZAF" target="RUS">
      <data key="d0">20634296</data>
    </edge>
    <edge source="ZAF" target="SAU">
      <data key="d0">19069</data>
    </edge>
    <edge source="ZAF" target="SEN">
      <data key="d0">406259</data>
    </edge>
    <edge source="ZAF" target="IND">
      <data key="d0">474178</data>
    </edge>
    <edge source="ZAF" target="SGP">
      <data key="d0">4302197</data>
    </edge>
    <edge source="ZAF" target="SVK">
      <data key="d0">21561</data>
    </edge>
    <edge source="ZAF" target="VNM">
      <data key="d0">613217</data>
    </edge>
    <edge source="ZAF" target="ZWE">
      <data key="d0">33629565</data>
    </edge>
    <edge source="ZAF" target="ESP">
      <data key="d0">5977126</data>
    </edge>
    <edge source="ZAF" target="SWE">
      <data key="d0">68726324</data>
    </edge>
    <edge source="ZAF" target="CHE">
      <data key="d0">6561641</data>
    </edge>
    <edge source="ZAF" target="THA">
      <data key="d0">2339297</data>
    </edge>
    <edge source="ZAF" target="TGO">
      <data key="d0">67175</data>
    </edge>
    <edge source="ZAF" target="ARE">
      <data key="d0">11392838</data>
    </edge>
    <edge source="ZAF" target="TUR">
      <data key="d0">497433</data>
    </edge>
    <edge source="ZAF" target="UGA">
      <data key="d0">1572807</data>
    </edge>
    <edge source="ZAF" target="UKR">
      <data key="d0">512445</data>
    </edge>
    <edge source="ZAF" target="GBR">
      <data key="d0">142140501</data>
    </edge>
    <edge source="ZAF" target="TZA">
      <data key="d0">9665989</data>
    </edge>
    <edge source="ZAF" target="USA">
      <data key="d0">50191726</data>
    </edge>
    <edge source="ZAF" target="BFA">
      <data key="d0">466834</data>
    </edge>
    <edge source="ZAF" target="URY">
      <data key="d0">1731800</data>
    </edge>
    <edge source="SWE" target="ARG">
      <data key="d0">2597245</data>
    </edge>
    <edge source="SWE" target="AUS">
      <data key="d0">29215317</data>
    </edge>
    <edge source="SWE" target="AUT">
      <data key="d0">2749573</data>
    </edge>
    <edge source="SWE" target="ARM">
      <data key="d0">134320</data>
    </edge>
    <edge source="SWE" target="BEL">
      <data key="d0">1841806</data>
    </edge>
    <edge source="SWE" target="BOL">
      <data key="d0">332552</data>
    </edge>
    <edge source="SWE" target="BRA">
      <data key="d0">13028588</data>
    </edge>
    <edge source="SWE" target="BGR">
      <data key="d0">883412</data>
    </edge>
    <edge source="SWE" target="CMR">
      <data key="d0">39853</data>
    </edge>
    <edge source="SWE" target="CAN">
      <data key="d0">29649717</data>
    </edge>
    <edge source="SWE" target="LKA">
      <data key="d0">14613</data>
    </edge>
    <edge source="SWE" target="CHL">
      <data key="d0">5926607</data>
    </edge>
    <edge source="SWE" target="CHN">
      <data key="d0">3880812</data>
    </edge>
    <edge source="SWE" target="COL">
      <data key="d0">1013894</data>
    </edge>
    <edge source="SWE" target="CRI">
      <data key="d0">217569</data>
    </edge>
    <edge source="SWE" target="HRV">
      <data key="d0">189524</data>
    </edge>
    <edge source="SWE" target="CZE">
      <data key="d0">2295690</data>
    </edge>
    <edge source="SWE" target="DNK">
      <data key="d0">33905001</data>
    </edge>
    <edge source="SWE" target="SLV">
      <data key="d0">272920</data>
    </edge>
    <edge source="SWE" target="EST">
      <data key="d0">9644021</data>
    </edge>
    <edge source="SWE" target="FIN">
      <data key="d0">31567244</data>
    </edge>
    <edge source="SWE" target="FRA">
      <data key="d0">21499450</data>
    </edge>
    <edge source="SWE" target="DEU">
      <data key="d0">77735799</data>
    </edge>
    <edge source="SWE" target="GHA">
      <data key="d0">70407</data>
    </edge>
    <edge source="SWE" target="GRC">
      <data key="d0">11135120</data>
    </edge>
    <edge source="SWE" target="GTM">
      <data key="d0">349084</data>
    </edge>
    <edge source="SWE" target="HND">
      <data key="d0">773889</data>
    </edge>
    <edge source="SWE" target="HKG">
      <data key="d0">1964170</data>
    </edge>
    <edge source="SWE" target="HUN">
      <data key="d0">460821</data>
    </edge>
    <edge source="SWE" target="IRL">
      <data key="d0">70732861</data>
    </edge>
    <edge source="SWE" target="ISR">
      <data key="d0">5505935</data>
    </edge>
    <edge source="SWE" target="ITA">
      <data key="d0">8079859</data>
    </edge>
    <edge source="SWE" target="JAM">
      <data key="d0">354398</data>
    </edge>
    <edge source="SWE" target="JPN">
      <data key="d0">929317</data>
    </edge>
    <edge source="SWE" target="JOR">
      <data key="d0">351151</data>
    </edge>
    <edge source="SWE" target="KOR">
      <data key="d0">4644812</data>
    </edge>
    <edge source="SWE" target="LBN">
      <data key="d0">682670</data>
    </edge>
    <edge source="SWE" target="LVA">
      <data key="d0">2320782</data>
    </edge>
    <edge source="SWE" target="LTU">
      <data key="d0">7295637</data>
    </edge>
    <edge source="SWE" target="MYS">
      <data key="d0">812266</data>
    </edge>
    <edge source="SWE" target="MEX">
      <data key="d0">11526419</data>
    </edge>
    <edge source="SWE" target="MAR">
      <data key="d0">256684</data>
    </edge>
    <edge source="SWE" target="NLD">
      <data key="d0">1681360</data>
    </edge>
    <edge source="SWE" target="NZL">
      <data key="d0">2612596</data>
    </edge>
    <edge source="SWE" target="NIC">
      <data key="d0">101552</data>
    </edge>
    <edge source="SWE" target="NOR">
      <data key="d0">59701950</data>
    </edge>
    <edge source="SWE" target="PAN">
      <data key="d0">2434733</data>
    </edge>
    <edge source="SWE" target="PRY">
      <data key="d0">1158694</data>
    </edge>
    <edge source="SWE" target="PER">
      <data key="d0">1327110</data>
    </edge>
    <edge source="SWE" target="POL">
      <data key="d0">11673876</data>
    </edge>
    <edge source="SWE" target="PRT">
      <data key="d0">1809038</data>
    </edge>
    <edge source="SWE" target="ROU">
      <data key="d0">2502483</data>
    </edge>
    <edge source="SWE" target="RUS">
      <data key="d0">1638408</data>
    </edge>
    <edge source="SWE" target="SAU">
      <data key="d0">1049614</data>
    </edge>
    <edge source="SWE" target="IND">
      <data key="d0">1728003</data>
    </edge>
    <edge source="SWE" target="SGP">
      <data key="d0">4784741</data>
    </edge>
    <edge source="SWE" target="SVK">
      <data key="d0">180372</data>
    </edge>
    <edge source="SWE" target="SVN">
      <data key="d0">568867</data>
    </edge>
    <edge source="SWE" target="ZAF">
      <data key="d0">1438847</data>
    </edge>
    <edge source="SWE" target="ESP">
      <data key="d0">17538194</data>
    </edge>
    <edge source="SWE" target="CHE">
      <data key="d0">4114912</data>
    </edge>
    <edge source="SWE" target="THA">
      <data key="d0">2083139</data>
    </edge>
    <edge source="SWE" target="ARE">
      <data key="d0">6822270</data>
    </edge>
    <edge source="SWE" target="TUR">
      <data key="d0">2905443</data>
    </edge>
    <edge source="SWE" target="UKR">
      <data key="d0">27159</data>
    </edge>
    <edge source="SWE" target="EGY">
      <data key="d0">50185</data>
    </edge>
    <edge source="SWE" target="GBR">
      <data key="d0">45022703</data>
    </edge>
    <edge source="SWE" target="TZA">
      <data key="d0">43248</data>
    </edge>
    <edge source="SWE" target="USA">
      <data key="d0">349498176</data>
    </edge>
    <edge source="SWE" target="URY">
      <data key="d0">2147642</data>
    </edge>
    <edge source="CHE" target="AZE">
      <data key="d0">3729742</data>
    </edge>
    <edge source="CHE" target="AUS">
      <data key="d0">22058058</data>
    </edge>
    <edge source="CHE" target="AUT">
      <data key="d0">38253280</data>
    </edge>
    <edge source="CHE" target="BEL">
      <data key="d0">96044618</data>
    </edge>
    <edge source="CHE" target="BRA">
      <data key="d0">11119625</data>
    </edge>
    <edge source="CHE" target="BGR">
      <data key="d0">7134166</data>
    </edge>
    <edge source="CHE" target="CMR">
      <data key="d0">44212</data>
    </edge>
    <edge source="CHE" target="CAN">
      <data key="d0">66240286</data>
    </edge>
    <edge source="CHE" target="LKA">
      <data key="d0">196561</data>
    </edge>
    <edge source="CHE" target="CHL">
      <data key="d0">527777</data>
    </edge>
    <edge source="CHE" target="CHN">
      <data key="d0">4848202</data>
    </edge>
    <edge source="CHE" target="COL">
      <data key="d0">61141</data>
    </edge>
    <edge source="CHE" target="HRV">
      <data key="d0">177544</data>
    </edge>
    <edge source="CHE" target="CZE">
      <data key="d0">9625000</data>
    </edge>
    <edge source="CHE" target="DNK">
      <data key="d0">8387842</data>
    </edge>
    <edge source="CHE" target="ECU">
      <data key="d0">253005</data>
    </edge>
    <edge source="CHE" target="EST">
      <data key="d0">2433480</data>
    </edge>
    <edge source="CHE" target="FIN">
      <data key="d0">7799775</data>
    </edge>
    <edge source="CHE" target="FRA">
      <data key="d0">123456585</data>
    </edge>
    <edge source="CHE" target="GEO">
      <data key="d0">54811</data>
    </edge>
    <edge source="CHE" target="DEU">
      <data key="d0">102270214</data>
    </edge>
    <edge source="CHE" target="GHA">
      <data key="d0">53515</data>
    </edge>
    <edge source="CHE" target="GRC">
      <data key="d0">4424283</data>
    </edge>
    <edge source="CHE" target="HKG">
      <data key="d0">36535287</data>
    </edge>
    <edge source="CHE" target="HUN">
      <data key="d0">2473119</data>
    </edge>
    <edge source="CHE" target="IRL">
      <data key="d0">20092604</data>
    </edge>
    <edge source="CHE" target="ISR">
      <data key="d0">492565</data>
    </edge>
    <edge source="CHE" target="ITA">
      <data key="d0">36874372</data>
    </edge>
    <edge source="CHE" target="JAM">
      <data key="d0">35480</data>
    </edge>
    <edge source="CHE" target="JPN">
      <data key="d0">66813997</data>
    </edge>
    <edge source="CHE" target="KAZ">
      <data key="d0">2371394</data>
    </edge>
    <edge source="CHE" target="JOR">
      <data key="d0">625454</data>
    </edge>
    <edge source="CHE" target="KOR">
      <data key="d0">124739</data>
    </edge>
    <edge source="CHE" target="KGZ">
      <data key="d0">182635</data>
    </edge>
    <edge source="CHE" target="LBN">
      <data key="d0">152622</data>
    </edge>
    <edge source="CHE" target="LVA">
      <data key="d0">2635277</data>
    </edge>
    <edge source="CHE" target="LTU">
      <data key="d0">2656153</data>
    </edge>
    <edge source="CHE" target="MYS">
      <data key="d0">390374</data>
    </edge>
    <edge source="CHE" target="MUS">
      <data key="d0">52776</data>
    </edge>
    <edge source="CHE" target="MEX">
      <data key="d0">3869905</data>
    </edge>
    <edge source="CHE" target="MDA">
      <data key="d0">841134</data>
    </edge>
    <edge source="CHE" target="MOZ">
      <data key="d0">36459</data>
    </edge>
    <edge source="CHE" target="OMN">
      <data key="d0">81334</data>
    </edge>
    <edge source="CHE" target="NAM">
      <data key="d0">56456</data>
    </edge>
    <edge source="CHE" target="NLD">
      <data key="d0">73429484</data>
    </edge>
    <edge source="CHE" target="NZL">
      <data key="d0">3102030</data>
    </edge>
    <edge source="CHE" target="NOR">
      <data key="d0">12012169</data>
    </edge>
    <edge source="CHE" target="PAK">
      <data key="d0">89545</data>
    </edge>
    <edge source="CHE" target="PAN">
      <data key="d0">281865</data>
    </edge>
    <edge source="CHE" target="PER">
      <data key="d0">127526</data>
    </edge>
    <edge source="CHE" target="PHL">
      <data key="d0">364865</data>
    </edge>
    <edge source="CHE" target="POL">
      <data key="d0">11639577</data>
    </edge>
    <edge source="CHE" target="PRT">
      <data key="d0">4791266</data>
    </edge>
    <edge source="CHE" target="ROU">
      <data key="d0">8211635</data>
    </edge>
    <edge source="CHE" target="RUS">
      <data key="d0">14824964</data>
    </edge>
    <edge source="CHE" target="SAU">
      <data key="d0">39036750</data>
    </edge>
    <edge source="CHE" target="SRB">
      <data key="d0">336923</data>
    </edge>
    <edge source="CHE" target="SGP">
      <data key="d0">5797636</data>
    </edge>
    <edge source="CHE" target="SVK">
      <data key="d0">3730747</data>
    </edge>
    <edge source="CHE" target="VNM">
      <data key="d0">585992</data>
    </edge>
    <edge source="CHE" target="SVN">
      <data key="d0">1035023</data>
    </edge>
    <edge source="CHE" target="ZAF">
      <data key="d0">6836540</data>
    </edge>
    <edge source="CHE" target="ESP">
      <data key="d0">62657790</data>
    </edge>
    <edge source="CHE" target="SWE">
      <data key="d0">24084126</data>
    </edge>
    <edge source="CHE" target="THA">
      <data key="d0">488554</data>
    </edge>
    <edge source="CHE" target="ARE">
      <data key="d0">3096236</data>
    </edge>
    <edge source="CHE" target="TUR">
      <data key="d0">4063206</data>
    </edge>
    <edge source="CHE" target="UGA">
      <data key="d0">21841</data>
    </edge>
    <edge source="CHE" target="UKR">
      <data key="d0">2882113</data>
    </edge>
    <edge source="CHE" target="GBR">
      <data key="d0">240480960</data>
    </edge>
    <edge source="CHE" target="TZA">
      <data key="d0">20765</data>
    </edge>
    <edge source="CHE" target="USA">
      <data key="d0">624696171</data>
    </edge>
    <edge source="THA" target="ALB">
      <data key="d0">74023</data>
    </edge>
    <edge source="THA" target="DZA">
      <data key="d0">103964</data>
    </edge>
    <edge source="THA" target="AZE">
      <data key="d0">66758</data>
    </edge>
    <edge source="THA" target="AUS">
      <data key="d0">7987427</data>
    </edge>
    <edge source="THA" target="AUT">
      <data key="d0">81937</data>
    </edge>
    <edge source="THA" target="BEL">
      <data key="d0">491876</data>
    </edge>
    <edge source="THA" target="BOL">
      <data key="d0">35341</data>
    </edge>
    <edge source="THA" target="BRA">
      <data key="d0">90797</data>
    </edge>
    <edge source="THA" target="BGR">
      <data key="d0">317002</data>
    </edge>
    <edge source="THA" target="BDI">
      <data key="d0">13625</data>
    </edge>
    <edge source="THA" target="KHM">
      <data key="d0">200304713</data>
    </edge>
    <edge source="THA" target="CMR">
      <data key="d0">21667</data>
    </edge>
    <edge source="THA" target="CAN">
      <data key="d0">803684</data>
    </edge>
    <edge source="THA" target="LKA">
      <data key="d0">246004</data>
    </edge>
    <edge source="THA" target="CHL">
      <data key="d0">325079</data>
    </edge>
    <edge source="THA" target="CHN">
      <data key="d0">8356457</data>
    </edge>
    <edge source="THA" target="COL">
      <data key="d0">239254</data>
    </edge>
    <edge source="THA" target="CZE">
      <data key="d0">22556</data>
    </edge>
    <edge source="THA" target="BEN">
      <data key="d0">37400</data>
    </edge>
    <edge source="THA" target="DNK">
      <data key="d0">187217</data>
    </edge>
    <edge source="THA" target="ETH">
      <data key="d0">11659</data>
    </edge>
    <edge source="THA" target="FIN">
      <data key="d0">100606</data>
    </edge>
    <edge source="THA" target="FRA">
      <data key="d0">1135220</data>
    </edge>
    <edge source="THA" target="DEU">
      <data key="d0">243216</data>
    </edge>
    <edge source="THA" target="GHA">
      <data key="d0">12080389</data>
    </edge>
    <edge source="THA" target="GRC">
      <data key="d0">66159</data>
    </edge>
    <edge source="THA" target="HKG">
      <data key="d0">6684051</data>
    </edge>
    <edge source="THA" target="HUN">
      <data key="d0">72147</data>
    </edge>
    <edge source="THA" target="IDN">
      <data key="d0">11027263</data>
    </edge>
    <edge source="THA" target="IRL">
      <data key="d0">106599</data>
    </edge>
    <edge source="THA" target="ISR">
      <data key="d0">3112852</data>
    </edge>
    <edge source="THA" target="ITA">
      <data key="d0">128364</data>
    </edge>
    <edge source="THA" target="CIV">
      <data key="d0">82249</data>
    </edge>
    <edge source="THA" target="JAM">
      <data key="d0">148941</data>
    </edge>
    <edge source="THA" target="JPN">
      <data key="d0">24058186</data>
    </edge>
    <edge source="THA" target="JOR">
      <data key="d0">441901</data>
    </edge>
    <edge source="THA" target="KOR">
      <data key="d0">1160191</data>
    </edge>
    <edge source="THA" target="LVA">
      <data key="d0">132560</data>
    </edge>
    <edge source="THA" target="LTU">
      <data key="d0">290880</data>
    </edge>
    <edge source="THA" target="MDG">
      <data key="d0">37317</data>
    </edge>
    <edge source="THA" target="MYS">
      <data key="d0">50365871</data>
    </edge>
    <edge source="THA" target="MRT">
      <data key="d0">89474</data>
    </edge>
    <edge source="THA" target="MUS">
      <data key="d0">143837</data>
    </edge>
    <edge source="THA" target="MAR">
      <data key="d0">41038</data>
    </edge>
    <edge source="THA" target="MOZ">
      <data key="d0">58444</data>
    </edge>
    <edge source="THA" target="OMN">
      <data key="d0">304346</data>
    </edge>
    <edge source="THA" target="NAM">
      <data key="d0">24264</data>
    </edge>
    <edge source="THA" target="NLD">
      <data key="d0">2813570</data>
    </edge>
    <edge source="THA" target="NZL">
      <data key="d0">1383389</data>
    </edge>
    <edge source="THA" target="NOR">
      <data key="d0">299906</data>
    </edge>
    <edge source="THA" target="PAK">
      <data key="d0">248609</data>
    </edge>
    <edge source="THA" target="PAN">
      <data key="d0">50439</data>
    </edge>
    <edge source="THA" target="PRY">
      <data key="d0">36444</data>
    </edge>
    <edge source="THA" target="PER">
      <data key="d0">18503</data>
    </edge>
    <edge source="THA" target="PHL">
      <data key="d0">14446529</data>
    </edge>
    <edge source="THA" target="POL">
      <data key="d0">15527</data>
    </edge>
    <edge source="THA" target="ROU">
      <data key="d0">71895</data>
    </edge>
    <edge source="THA" target="RUS">
      <data key="d0">1058160</data>
    </edge>
    <edge source="THA" target="SAU">
      <data key="d0">304598</data>
    </edge>
    <edge source="THA" target="SEN">
      <data key="d0">123120</data>
    </edge>
    <edge source="THA" target="IND">
      <data key="d0">1509792</data>
    </edge>
    <edge source="THA" target="SGP">
      <data key="d0">22023555</data>
    </edge>
    <edge source="THA" target="SVK">
      <data key="d0">78339</data>
    </edge>
    <edge source="THA" target="VNM">
      <data key="d0">136631402</data>
    </edge>
    <edge source="THA" target="SVN">
      <data key="d0">164650</data>
    </edge>
    <edge source="THA" target="ZAF">
      <data key="d0">264389</data>
    </edge>
    <edge source="THA" target="ESP">
      <data key="d0">96978</data>
    </edge>
    <edge source="THA" target="SWE">
      <data key="d0">1552188</data>
    </edge>
    <edge source="THA" target="CHE">
      <data key="d0">1230355</data>
    </edge>
    <edge source="THA" target="TGO">
      <data key="d0">129410</data>
    </edge>
    <edge source="THA" target="ARE">
      <data key="d0">5157281</data>
    </edge>
    <edge source="THA" target="TUR">
      <data key="d0">18371</data>
    </edge>
    <edge source="THA" target="UGA">
      <data key="d0">292261</data>
    </edge>
    <edge source="THA" target="UKR">
      <data key="d0">295393</data>
    </edge>
    <edge source="THA" target="EGY">
      <data key="d0">64479</data>
    </edge>
    <edge source="THA" target="GBR">
      <data key="d0">5125691</data>
    </edge>
    <edge source="THA" target="TZA">
      <data key="d0">246337</data>
    </edge>
    <edge source="THA" target="USA">
      <data key="d0">9682369</data>
    </edge>
    <edge source="THA" target="BFA">
      <data key="d0">12175</data>
    </edge>
    <edge source="THA" target="URY">
      <data key="d0">71883</data>
    </edge>
    <edge source="TGO" target="BEL">
      <data key="d0">30792</data>
    </edge>
    <edge source="TGO" target="CMR">
      <data key="d0">14539</data>
    </edge>
    <edge source="TGO" target="BEN">
      <data key="d0">7207178</data>
    </edge>
    <edge source="TGO" target="FRA">
      <data key="d0">575144</data>
    </edge>
    <edge source="TGO" target="GHA">
      <data key="d0">788661</data>
    </edge>
    <edge source="TGO" target="CIV">
      <data key="d0">4689508</data>
    </edge>
    <edge source="TGO" target="NLD">
      <data key="d0">167812</data>
    </edge>
    <edge source="TGO" target="NER">
      <data key="d0">1420752</data>
    </edge>
    <edge source="TGO" target="ARE">
      <data key="d0">553677</data>
    </edge>
    <edge source="TGO" target="BFA">
      <data key="d0">3905330</data>
    </edge>
    <edge source="TUR" target="ALB">
      <data key="d0">303397</data>
    </edge>
    <edge source="TUR" target="DZA">
      <data key="d0">1227143</data>
    </edge>
    <edge source="TUR" target="AZE">
      <data key="d0">9447958</data>
    </edge>
    <edge source="TUR" target="ARG">
      <data key="d0">25934</data>
    </edge>
    <edge source="TUR" target="AUS">
      <data key="d0">879191</data>
    </edge>
    <edge source="TUR" target="AUT">
      <data key="d0">2983714</data>
    </edge>
    <edge source="TUR" target="BEL">
      <data key="d0">4010114</data>
    </edge>
    <edge source="TUR" target="BRA">
      <data key="d0">52148</data>
    </edge>
    <edge source="TUR" target="BGR">
      <data key="d0">1619240</data>
    </edge>
    <edge source="TUR" target="CMR">
      <data key="d0">200898</data>
    </edge>
    <edge source="TUR" target="CAN">
      <data key="d0">2570588</data>
    </edge>
    <edge source="TUR" target="LKA">
      <data key="d0">25123</data>
    </edge>
    <edge source="TUR" target="CHL">
      <data key="d0">300400</data>
    </edge>
    <edge source="TUR" target="CHN">
      <data key="d0">815297</data>
    </edge>
    <edge source="TUR" target="COL">
      <data key="d0">319668</data>
    </edge>
    <edge source="TUR" target="CRI">
      <data key="d0">85267</data>
    </edge>
    <edge source="TUR" target="CZE">
      <data key="d0">72955</data>
    </edge>
    <edge source="TUR" target="BEN">
      <data key="d0">804299</data>
    </edge>
    <edge source="TUR" target="DNK">
      <data key="d0">1206978</data>
    </edge>
    <edge source="TUR" target="ETH">
      <data key="d0">47690</data>
    </edge>
    <edge source="TUR" target="FIN">
      <data key="d0">53615</data>
    </edge>
    <edge source="TUR" target="FRA">
      <data key="d0">3796195</data>
    </edge>
    <edge source="TUR" target="GEO">
      <data key="d0">3222191</data>
    </edge>
    <edge source="TUR" target="GMB">
      <data key="d0">856389</data>
    </edge>
    <edge source="TUR" target="PSE">
      <data key="d0">4523399</data>
    </edge>
    <edge source="TUR" target="DEU">
      <data key="d0">26340083</data>
    </edge>
    <edge source="TUR" target="GHA">
      <data key="d0">471524</data>
    </edge>
    <edge source="TUR" target="GRC">
      <data key="d0">1058408</data>
    </edge>
    <edge source="TUR" target="HKG">
      <data key="d0">24063</data>
    </edge>
    <edge source="TUR" target="HUN">
      <data key="d0">123045</data>
    </edge>
    <edge source="TUR" target="IDN">
      <data key="d0">23565</data>
    </edge>
    <edge source="TUR" target="IRL">
      <data key="d0">73270</data>
    </edge>
    <edge source="TUR" target="ISR">
      <data key="d0">5142247</data>
    </edge>
    <edge source="TUR" target="ITA">
      <data key="d0">69177</data>
    </edge>
    <edge source="TUR" target="CIV">
      <data key="d0">1443281</data>
    </edge>
    <edge source="TUR" target="JPN">
      <data key="d0">987982</data>
    </edge>
    <edge source="TUR" target="KAZ">
      <data key="d0">42104</data>
    </edge>
    <edge source="TUR" target="JOR">
      <data key="d0">37818</data>
    </edge>
    <edge source="TUR" target="KOR">
      <data key="d0">59678</data>
    </edge>
    <edge source="TUR" target="KGZ">
      <data key="d0">31030</data>
    </edge>
    <edge source="TUR" target="LBN">
      <data key="d0">2892752</data>
    </edge>
    <edge source="TUR" target="LTU">
      <data key="d0">58632</data>
    </edge>
    <edge source="TUR" target="MDG">
      <data key="d0">24489</data>
    </edge>
    <edge source="TUR" target="MWI">
      <data key="d0">35375</data>
    </edge>
    <edge source="TUR" target="MYS">
      <data key="d0">390053</data>
    </edge>
    <edge source="TUR" target="MRT">
      <data key="d0">25466</data>
    </edge>
    <edge source="TUR" target="MUS">
      <data key="d0">15372</data>
    </edge>
    <edge source="TUR" target="MAR">
      <data key="d0">135927</data>
    </edge>
    <edge source="TUR" target="MOZ">
      <data key="d0">95424</data>
    </edge>
    <edge source="TUR" target="OMN">
      <data key="d0">961189</data>
    </edge>
    <edge source="TUR" target="NLD">
      <data key="d0">3334967</data>
    </edge>
    <edge source="TUR" target="NZL">
      <data key="d0">17141</data>
    </edge>
    <edge source="TUR" target="NER">
      <data key="d0">22816</data>
    </edge>
    <edge source="TUR" target="NOR">
      <data key="d0">66751</data>
    </edge>
    <edge source="TUR" target="PAN">
      <data key="d0">36704</data>
    </edge>
    <edge source="TUR" target="PRY">
      <data key="d0">417896</data>
    </edge>
    <edge source="TUR" target="PHL">
      <data key="d0">52844</data>
    </edge>
    <edge source="TUR" target="PRT">
      <data key="d0">65838</data>
    </edge>
    <edge source="TUR" target="ROU">
      <data key="d0">2400625</data>
    </edge>
    <edge source="TUR" target="RUS">
      <data key="d0">997075</data>
    </edge>
    <edge source="TUR" target="SAU">
      <data key="d0">1392339</data>
    </edge>
    <edge source="TUR" target="SEN">
      <data key="d0">158171</data>
    </edge>
    <edge source="TUR" target="SRB">
      <data key="d0">318806</data>
    </edge>
    <edge source="TUR" target="IND">
      <data key="d0">72782</data>
    </edge>
    <edge source="TUR" target="SGP">
      <data key="d0">294842</data>
    </edge>
    <edge source="TUR" target="ZAF">
      <data key="d0">62692</data>
    </edge>
    <edge source="TUR" target="ESP">
      <data key="d0">214810</data>
    </edge>
    <edge source="TUR" target="SWE">
      <data key="d0">610089</data>
    </edge>
    <edge source="TUR" target="CHE">
      <data key="d0">1068121</data>
    </edge>
    <edge source="TUR" target="TGO">
      <data key="d0">158206</data>
    </edge>
    <edge source="TUR" target="ARE">
      <data key="d0">7374737</data>
    </edge>
    <edge source="TUR" target="TUN">
      <data key="d0">242973</data>
    </edge>
    <edge source="TUR" target="UGA">
      <data key="d0">1274368</data>
    </edge>
    <edge source="TUR" target="UKR">
      <data key="d0">305401</data>
    </edge>
    <edge source="TUR" target="MKD">
      <data key="d0">185937</data>
    </edge>
    <edge source="TUR" target="EGY">
      <data key="d0">348214</data>
    </edge>
    <edge source="TUR" target="GBR">
      <data key="d0">11299833</data>
    </edge>
    <edge source="TUR" target="TZA">
      <data key="d0">15325</data>
    </edge>
    <edge source="TUR" target="USA">
      <data key="d0">2488334</data>
    </edge>
    <edge source="TUR" target="BFA">
      <data key="d0">86810</data>
    </edge>
    <edge source="TUR" target="URY">
      <data key="d0">144089</data>
    </edge>
    <edge source="UKR" target="AZE">
      <data key="d0">3806432</data>
    </edge>
    <edge source="UKR" target="AUS">
      <data key="d0">114836</data>
    </edge>
    <edge source="UKR" target="ARM">
      <data key="d0">3996519</data>
    </edge>
    <edge source="UKR" target="BEL">
      <data key="d0">73491</data>
    </edge>
    <edge source="UKR" target="BGR">
      <data key="d0">184872</data>
    </edge>
    <edge source="UKR" target="BLR">
      <data key="d0">14984209</data>
    </edge>
    <edge source="UKR" target="CAN">
      <data key="d0">714985</data>
    </edge>
    <edge source="UKR" target="CHL">
      <data key="d0">131458</data>
    </edge>
    <edge source="UKR" target="CHN">
      <data key="d0">771214</data>
    </edge>
    <edge source="UKR" target="CZE">
      <data key="d0">83272</data>
    </edge>
    <edge source="UKR" target="DNK">
      <data key="d0">16137</data>
    </edge>
    <edge source="UKR" target="EST">
      <data key="d0">2809171</data>
    </edge>
    <edge source="UKR" target="FRA">
      <data key="d0">16492</data>
    </edge>
    <edge source="UKR" target="GEO">
      <data key="d0">12682579</data>
    </edge>
    <edge source="UKR" target="DEU">
      <data key="d0">8525764</data>
    </edge>
    <edge source="UKR" target="GRC">
      <data key="d0">195984</data>
    </edge>
    <edge source="UKR" target="HKG">
      <data key="d0">39127</data>
    </edge>
    <edge source="UKR" target="HUN">
      <data key="d0">37023</data>
    </edge>
    <edge source="UKR" target="IRL">
      <data key="d0">14330</data>
    </edge>
    <edge source="UKR" target="ISR">
      <data key="d0">2741814</data>
    </edge>
    <edge source="UKR" target="ITA">
      <data key="d0">594778</data>
    </edge>
    <edge source="UKR" target="JPN">
      <data key="d0">66797</data>
    </edge>
    <edge source="UKR" target="KAZ">
      <data key="d0">16487742</data>
    </edge>
    <edge source="UKR" target="JOR">
      <data key="d0">118463</data>
    </edge>
    <edge source="UKR" target="KOR">
      <data key="d0">67210</data>
    </edge>
    <edge source="UKR" target="KGZ">
      <data key="d0">5162228</data>
    </edge>
    <edge source="UKR" target="LBN">
      <data key="d0">166765</data>
    </edge>
    <edge source="UKR" target="LVA">
      <data key="d0">3976350</data>
    </edge>
    <edge source="UKR" target="LTU">
      <data key="d0">3680126</data>
    </edge>
    <edge source="UKR" target="MEX">
      <data key="d0">12965</data>
    </edge>
    <edge source="UKR" target="MDA">
      <data key="d0">32105340</data>
    </edge>
    <edge source="UKR" target="NLD">
      <data key="d0">90988</data>
    </edge>
    <edge source="UKR" target="NZL">
      <data key="d0">39019</data>
    </edge>
    <edge source="UKR" target="PAN">
      <data key="d0">175169</data>
    </edge>
    <edge source="UKR" target="PRY">
      <data key="d0">72765</data>
    </edge>
    <edge source="UKR" target="POL">
      <data key="d0">1923566</data>
    </edge>
    <edge source="UKR" target="ROU">
      <data key="d0">28866</data>
    </edge>
    <edge source="UKR" target="RUS">
      <data key="d0">206796279</data>
    </edge>
    <edge source="UKR" target="IND">
      <data key="d0">27380</data>
    </edge>
    <edge source="UKR" target="SGP">
      <data key="d0">169731</data>
    </edge>
    <edge source="UKR" target="SVK">
      <data key="d0">237083</data>
    </edge>
    <edge source="UKR" target="VNM">
      <data key="d0">919104</data>
    </edge>
    <edge source="UKR" target="ZAF">
      <data key="d0">39695</data>
    </edge>
    <edge source="UKR" target="ESP">
      <data key="d0">195196</data>
    </edge>
    <edge source="UKR" target="CHE">
      <data key="d0">33139</data>
    </edge>
    <edge source="UKR" target="ARE">
      <data key="d0">25923</data>
    </edge>
    <edge source="UKR" target="TUR">
      <data key="d0">3781291</data>
    </edge>
    <edge source="UKR" target="GBR">
      <data key="d0">212597</data>
    </edge>
    <edge source="UKR" target="USA">
      <data key="d0">3126011</data>
    </edge>
    <edge source="TZA" target="BDI">
      <data key="d0">541885</data>
    </edge>
    <edge source="TZA" target="MWI">
      <data key="d0">211988</data>
    </edge>
    <edge source="TZA" target="MOZ">
      <data key="d0">88074</data>
    </edge>
    <edge source="TZA" target="NLD">
      <data key="d0">98605</data>
    </edge>
    <edge source="TZA" target="ZAF">
      <data key="d0">15324</data>
    </edge>
    <edge source="TZA" target="CHE">
      <data key="d0">18197</data>
    </edge>
    <edge source="TZA" target="UGA">
      <data key="d0">163571</data>
    </edge>
    <edge source="TZA" target="GBR">
      <data key="d0">155835</data>
    </edge>
    <edge source="URY" target="ARG">
      <data key="d0">123237</data>
    </edge>
    <edge source="URY" target="AUS">
      <data key="d0">103113</data>
    </edge>
    <edge source="URY" target="BEL">
      <data key="d0">34248</data>
    </edge>
    <edge source="URY" target="BRA">
      <data key="d0">6634711</data>
    </edge>
    <edge source="URY" target="BLR">
      <data key="d0">41940</data>
    </edge>
    <edge source="URY" target="CAN">
      <data key="d0">364404</data>
    </edge>
    <edge source="URY" target="CHL">
      <data key="d0">19666</data>
    </edge>
    <edge source="URY" target="CHN">
      <data key="d0">150429</data>
    </edge>
    <edge source="URY" target="COL">
      <data key="d0">195326</data>
    </edge>
    <edge source="URY" target="CRI">
      <data key="d0">26353</data>
    </edge>
    <edge source="URY" target="BEN">
      <data key="d0">28376</data>
    </edge>
    <edge source="URY" target="DNK">
      <data key="d0">31541</data>
    </edge>
    <edge source="URY" target="FRA">
      <data key="d0">68649</data>
    </edge>
    <edge source="URY" target="DEU">
      <data key="d0">94492</data>
    </edge>
    <edge source="URY" target="GHA">
      <data key="d0">14481</data>
    </edge>
    <edge source="URY" target="IRL">
      <data key="d0">37302</data>
    </edge>
    <edge source="URY" target="JPN">
      <data key="d0">107713</data>
    </edge>
    <edge source="URY" target="KOR">
      <data key="d0">12848</data>
    </edge>
    <edge source="URY" target="MEX">
      <data key="d0">486247</data>
    </edge>
    <edge source="URY" target="MAR">
      <data key="d0">429123</data>
    </edge>
    <edge source="URY" target="NLD">
      <data key="d0">51536</data>
    </edge>
    <edge source="URY" target="NOR">
      <data key="d0">41139</data>
    </edge>
    <edge source="URY" target="PAN">
      <data key="d0">31741</data>
    </edge>
    <edge source="URY" target="PER">
      <data key="d0">33055</data>
    </edge>
    <edge source="URY" target="POL">
      <data key="d0">166603</data>
    </edge>
    <edge source="URY" target="RUS">
      <data key="d0">8055598</data>
    </edge>
    <edge source="URY" target="SGP">
      <data key="d0">20269</data>
    </edge>
    <edge source="URY" target="ESP">
      <data key="d0">25035</data>
    </edge>
    <edge source="URY" target="SWE">
      <data key="d0">35206</data>
    </edge>
    <edge source="URY" target="ARE">
      <data key="d0">27694</data>
    </edge>
    <edge source="URY" target="GBR">
      <data key="d0">258124</data>
    </edge>
    <edge source="URY" target="USA">
      <data key="d0">1213128</data>
    </edge>
    <edge source="GEO" target="AZE">
      <data key="d0">21573496</data>
    </edge>
    <edge source="GEO" target="AUT">
      <data key="d0">19552</data>
    </edge>
    <edge source="GEO" target="ARM">
      <data key="d0">4188902</data>
    </edge>
    <edge source="GEO" target="BEL">
      <data key="d0">20557</data>
    </edge>
    <edge source="GEO" target="BGR">
      <data key="d0">84758</data>
    </edge>
    <edge source="GEO" target="BLR">
      <data key="d0">16825330</data>
    </edge>
    <edge source="GEO" target="CAN">
      <data key="d0">751275</data>
    </edge>
    <edge source="GEO" target="CHN">
      <data key="d0">4249849</data>
    </edge>
    <edge source="GEO" target="CRI">
      <data key="d0">30036</data>
    </edge>
    <edge source="GEO" target="CZE">
      <data key="d0">132254</data>
    </edge>
    <edge source="GEO" target="EST">
      <data key="d0">942815</data>
    </edge>
    <edge source="GEO" target="FRA">
      <data key="d0">2317263</data>
    </edge>
    <edge source="GEO" target="DEU">
      <data key="d0">1021812</data>
    </edge>
    <edge source="GEO" target="GRC">
      <data key="d0">174008</data>
    </edge>
    <edge source="GEO" target="HKG">
      <data key="d0">237018</data>
    </edge>
    <edge source="GEO" target="ISR">
      <data key="d0">903039</data>
    </edge>
    <edge source="GEO" target="ITA">
      <data key="d0">3501027</data>
    </edge>
    <edge source="GEO" target="JPN">
      <data key="d0">384607</data>
    </edge>
    <edge source="GEO" target="KAZ">
      <data key="d0">29994877</data>
    </edge>
    <edge source="GEO" target="KOR">
      <data key="d0">33807</data>
    </edge>
    <edge source="GEO" target="KGZ">
      <data key="d0">3694251</data>
    </edge>
    <edge source="GEO" target="LVA">
      <data key="d0">2914256</data>
    </edge>
    <edge source="GEO" target="LTU">
      <data key="d0">8609087</data>
    </edge>
    <edge source="GEO" target="MYS">
      <data key="d0">11675</data>
    </edge>
    <edge source="GEO" target="MDA">
      <data key="d0">9549966</data>
    </edge>
    <edge source="GEO" target="NLD">
      <data key="d0">4455117</data>
    </edge>
    <edge source="GEO" target="POL">
      <data key="d0">2755104</data>
    </edge>
    <edge source="GEO" target="PRT">
      <data key="d0">5138444</data>
    </edge>
    <edge source="GEO" target="RUS">
      <data key="d0">1761227</data>
    </edge>
    <edge source="GEO" target="IND">
      <data key="d0">72236</data>
    </edge>
    <edge source="GEO" target="SVK">
      <data key="d0">13080</data>
    </edge>
    <edge source="GEO" target="VNM">
      <data key="d0">40657</data>
    </edge>
    <edge source="GEO" target="ESP">
      <data key="d0">1966067</data>
    </edge>
    <edge source="GEO" target="SWE">
      <data key="d0">88203</data>
    </edge>
    <edge source="GEO" target="CHE">
      <data key="d0">12069</data>
    </edge>
    <edge source="GEO" target="ARE">
      <data key="d0">120489</data>
    </edge>
    <edge source="GEO" target="TUR">
      <data key="d0">321087</data>
    </edge>
    <edge source="GEO" target="UKR">
      <data key="d0">92979338</data>
    </edge>
    <edge source="GEO" target="GBR">
      <data key="d0">1551010</data>
    </edge>
    <edge source="GEO" target="USA">
      <data key="d0">2068663</data>
    </edge>
    <edge source="LBN" target="DZA">
      <data key="d0">394123</data>
    </edge>
    <edge source="LBN" target="AUS">
      <data key="d0">959831</data>
    </edge>
    <edge source="LBN" target="AUT">
      <data key="d0">81341</data>
    </edge>
    <edge source="LBN" target="BEL">
      <data key="d0">626836</data>
    </edge>
    <edge source="LBN" target="BRA">
      <data key="d0">91199</data>
    </edge>
    <edge source="LBN" target="CMR">
      <data key="d0">82940</data>
    </edge>
    <edge source="LBN" target="CAN">
      <data key="d0">1818269</data>
    </edge>
    <edge source="LBN" target="CAF">
      <data key="d0">389694</data>
    </edge>
    <edge source="LBN" target="COL">
      <data key="d0">12639</data>
    </edge>
    <edge source="LBN" target="CZE">
      <data key="d0">29896</data>
    </edge>
    <edge source="LBN" target="BEN">
      <data key="d0">496526</data>
    </edge>
    <edge source="LBN" target="DNK">
      <data key="d0">57014</data>
    </edge>
    <edge source="LBN" target="FIN">
      <data key="d0">33660</data>
    </edge>
    <edge source="LBN" target="FRA">
      <data key="d0">3796496</data>
    </edge>
    <edge source="LBN" target="GMB">
      <data key="d0">65266</data>
    </edge>
    <edge source="LBN" target="DEU">
      <data key="d0">1171332</data>
    </edge>
    <edge source="LBN" target="GHA">
      <data key="d0">647462</data>
    </edge>
    <edge source="LBN" target="GRC">
      <data key="d0">34093</data>
    </edge>
    <edge source="LBN" target="HKG">
      <data key="d0">62489</data>
    </edge>
    <edge source="LBN" target="IRL">
      <data key="d0">54369</data>
    </edge>
    <edge source="LBN" target="ITA">
      <data key="d0">39492</data>
    </edge>
    <edge source="LBN" target="CIV">
      <data key="d0">748019</data>
    </edge>
    <edge source="LBN" target="JPN">
      <data key="d0">173404</data>
    </edge>
    <edge source="LBN" target="JOR">
      <data key="d0">1210657</data>
    </edge>
    <edge source="LBN" target="MYS">
      <data key="d0">16846</data>
    </edge>
    <edge source="LBN" target="MRT">
      <data key="d0">40815</data>
    </edge>
    <edge source="LBN" target="MUS">
      <data key="d0">18488</data>
    </edge>
    <edge source="LBN" target="MEX">
      <data key="d0">28230</data>
    </edge>
    <edge source="LBN" target="MAR">
      <data key="d0">201814</data>
    </edge>
    <edge source="LBN" target="MOZ">
      <data key="d0">25938</data>
    </edge>
    <edge source="LBN" target="OMN">
      <data key="d0">623624</data>
    </edge>
    <edge source="LBN" target="NLD">
      <data key="d0">131254</data>
    </edge>
    <edge source="LBN" target="NER">
      <data key="d0">195688</data>
    </edge>
    <edge source="LBN" target="PAK">
      <data key="d0">30833</data>
    </edge>
    <edge source="LBN" target="PAN">
      <data key="d0">24332</data>
    </edge>
    <edge source="LBN" target="PRY">
      <data key="d0">30378</data>
    </edge>
    <edge source="LBN" target="ROU">
      <data key="d0">104501</data>
    </edge>
    <edge source="LBN" target="SAU">
      <data key="d0">3004924</data>
    </edge>
    <edge source="LBN" target="SEN">
      <data key="d0">375707</data>
    </edge>
    <edge source="LBN" target="IND">
      <data key="d0">16153</data>
    </edge>
    <edge source="LBN" target="SGP">
      <data key="d0">52101</data>
    </edge>
    <edge source="LBN" target="ZAF">
      <data key="d0">18300</data>
    </edge>
    <edge source="LBN" target="ZWE">
      <data key="d0">15728</data>
    </edge>
    <edge source="LBN" target="ESP">
      <data key="d0">25385</data>
    </edge>
    <edge source="LBN" target="SWE">
      <data key="d0">769750</data>
    </edge>
    <edge source="LBN" target="CHE">
      <data key="d0">321968</data>
    </edge>
    <edge source="LBN" target="TGO">
      <data key="d0">222445</data>
    </edge>
    <edge source="LBN" target="ARE">
      <data key="d0">4298916</data>
    </edge>
    <edge source="LBN" target="TUN">
      <data key="d0">58335</data>
    </edge>
    <edge source="LBN" target="TUR">
      <data key="d0">793456</data>
    </edge>
    <edge source="LBN" target="UGA">
      <data key="d0">39847</data>
    </edge>
    <edge source="LBN" target="EGY">
      <data key="d0">930099</data>
    </edge>
    <edge source="LBN" target="GBR">
      <data key="d0">4794304</data>
    </edge>
    <edge source="LBN" target="USA">
      <data key="d0">3632415</data>
    </edge>
    <edge source="LBN" target="BFA">
      <data key="d0">156671</data>
    </edge>
    <edge source="PAK" target="AUS">
      <data key="d0">28523</data>
    </edge>
    <edge source="PAK" target="CAN">
      <data key="d0">52622</data>
    </edge>
    <edge source="PAK" target="KOR">
      <data key="d0">21864</data>
    </edge>
    <edge source="PAK" target="MWI">
      <data key="d0">13736</data>
    </edge>
    <edge source="PAK" target="SAU">
      <data key="d0">47034</data>
    </edge>
    <edge source="PAK" target="ZAF">
      <data key="d0">18237</data>
    </edge>
    <edge source="PAK" target="ARE">
      <data key="d0">171614</data>
    </edge>
    <edge source="PAK" target="GBR">
      <data key="d0">65000</data>
    </edge>
    <edge source="PAK" target="TZA">
      <data key="d0">26656</data>
    </edge>
    <edge source="PAK" target="USA">
      <data key="d0">244182</data>
    </edge>
    <edge source="UGA" target="AUS">
      <data key="d0">30991</data>
    </edge>
    <edge source="UGA" target="BDI">
      <data key="d0">580100</data>
    </edge>
    <edge source="UGA" target="CRI">
      <data key="d0">11454</data>
    </edge>
    <edge source="UGA" target="FRA">
      <data key="d0">109877</data>
    </edge>
    <edge source="UGA" target="NLD">
      <data key="d0">90303</data>
    </edge>
    <edge source="UGA" target="ZAF">
      <data key="d0">171687</data>
    </edge>
    <edge source="UGA" target="CHE">
      <data key="d0">323459</data>
    </edge>
    <edge source="UGA" target="ARE">
      <data key="d0">654193</data>
    </edge>
    <edge source="UGA" target="GBR">
      <data key="d0">65608</data>
    </edge>
    <edge source="UGA" target="TZA">
      <data key="d0">3491784</data>
    </edge>
    <edge source="AZE" target="BLR">
      <data key="d0">226322</data>
    </edge>
    <edge source="AZE" target="CHN">
      <data key="d0">111262</data>
    </edge>
    <edge source="AZE" target="FRA">
      <data key="d0">150168</data>
    </edge>
    <edge source="AZE" target="GEO">
      <data key="d0">1955373</data>
    </edge>
    <edge source="AZE" target="KAZ">
      <data key="d0">213019</data>
    </edge>
    <edge source="AZE" target="KGZ">
      <data key="d0">347252</data>
    </edge>
    <edge source="AZE" target="LVA">
      <data key="d0">562800</data>
    </edge>
    <edge source="AZE" target="LTU">
      <data key="d0">51420</data>
    </edge>
    <edge source="AZE" target="POL">
      <data key="d0">29996</data>
    </edge>
    <edge source="AZE" target="RUS">
      <data key="d0">14777588</data>
    </edge>
    <edge source="AZE" target="UKR">
      <data key="d0">1755818</data>
    </edge>
    <edge source="ETH" target="AUS">
      <data key="d0">22982</data>
    </edge>
    <edge source="ETH" target="CHN">
      <data key="d0">38636</data>
    </edge>
    <edge source="ETH" target="FRA">
      <data key="d0">22087</data>
    </edge>
    <edge source="ETH" target="DEU">
      <data key="d0">65225</data>
    </edge>
    <edge source="ETH" target="ISR">
      <data key="d0">322609</data>
    </edge>
    <edge source="ETH" target="ITA">
      <data key="d0">24001</data>
    </edge>
    <edge source="ETH" target="SAU">
      <data key="d0">19888</data>
    </edge>
    <edge source="ETH" target="USA">
      <data key="d0">433110</data>
    </edge>
    <edge source="CIV" target="FRA">
      <data key="d0">30619</data>
    </edge>
    <edge source="CIV" target="GHA">
      <data key="d0">123589</data>
    </edge>
    <edge source="CIV" target="SEN">
      <data key="d0">79153</data>
    </edge>
    <edge source="CIV" target="BFA">
      <data key="d0">3734592</data>
    </edge>
    <edge source="JOR" target="DZA">
      <data key="d0">91617</data>
    </edge>
    <edge source="JOR" target="AZE">
      <data key="d0">14380</data>
    </edge>
    <edge source="JOR" target="AUS">
      <data key="d0">47716</data>
    </edge>
    <edge source="JOR" target="CHN">
      <data key="d0">10932</data>
    </edge>
    <edge source="JOR" target="PSE">
      <data key="d0">6284073</data>
    </edge>
    <edge source="JOR" target="ISR">
      <data key="d0">135049</data>
    </edge>
    <edge source="JOR" target="LBN">
      <data key="d0">157982</data>
    </edge>
    <edge source="JOR" target="MRT">
      <data key="d0">657979</data>
    </edge>
    <edge source="JOR" target="OMN">
      <data key="d0">57824</data>
    </edge>
    <edge source="JOR" target="SAU">
      <data key="d0">192539</data>
    </edge>
    <edge source="JOR" target="ARE">
      <data key="d0">160925</data>
    </edge>
    <edge source="JOR" target="TUN">
      <data key="d0">13597</data>
    </edge>
    <edge source="JOR" target="TUR">
      <data key="d0">15191338</data>
    </edge>
    <edge source="JOR" target="EGY">
      <data key="d0">3933885</data>
    </edge>
    <edge source="JOR" target="USA">
      <data key="d0">35217</data>
    </edge>
    <edge source="KGZ" target="KAZ">
      <data key="d0">1969175</data>
    </edge>
    <edge source="KGZ" target="RUS">
      <data key="d0">1021222</data>
    </edge>
    <edge source="KGZ" target="ARE">
      <data key="d0">71157</data>
    </edge>
    <edge source="MDA" target="ALB">
      <data key="d0">18092</data>
    </edge>
    <edge source="MDA" target="AZE">
      <data key="d0">990202</data>
    </edge>
    <edge source="MDA" target="AUS">
      <data key="d0">92008</data>
    </edge>
    <edge source="MDA" target="AUT">
      <data key="d0">10985</data>
    </edge>
    <edge source="MDA" target="ARM">
      <data key="d0">19211</data>
    </edge>
    <edge source="MDA" target="BEL">
      <data key="d0">159215</data>
    </edge>
    <edge source="MDA" target="BGR">
      <data key="d0">177124</data>
    </edge>
    <edge source="MDA" target="BLR">
      <data key="d0">46249047</data>
    </edge>
    <edge source="MDA" target="CAN">
      <data key="d0">136079</data>
    </edge>
    <edge source="MDA" target="CHN">
      <data key="d0">5747181</data>
    </edge>
    <edge source="MDA" target="HRV">
      <data key="d0">35220</data>
    </edge>
    <edge source="MDA" target="CZE">
      <data key="d0">4835782</data>
    </edge>
    <edge source="MDA" target="DNK">
      <data key="d0">26841</data>
    </edge>
    <edge source="MDA" target="EST">
      <data key="d0">1064669</data>
    </edge>
    <edge source="MDA" target="FRA">
      <data key="d0">287873</data>
    </edge>
    <edge source="MDA" target="GEO">
      <data key="d0">6381603</data>
    </edge>
    <edge source="MDA" target="DEU">
      <data key="d0">1946907</data>
    </edge>
    <edge source="MDA" target="GHA">
      <data key="d0">21887</data>
    </edge>
    <edge source="MDA" target="GRC">
      <data key="d0">38917</data>
    </edge>
    <edge source="MDA" target="HUN">
      <data key="d0">13451</data>
    </edge>
    <edge source="MDA" target="ISR">
      <data key="d0">426611</data>
    </edge>
    <edge source="MDA" target="ITA">
      <data key="d0">144911</data>
    </edge>
    <edge source="MDA" target="JPN">
      <data key="d0">264325</data>
    </edge>
    <edge source="MDA" target="KAZ">
      <data key="d0">21008277</data>
    </edge>
    <edge source="MDA" target="KGZ">
      <data key="d0">1680666</data>
    </edge>
    <edge source="MDA" target="LBN">
      <data key="d0">20918</data>
    </edge>
    <edge source="MDA" target="LVA">
      <data key="d0">1007899</data>
    </edge>
    <edge source="MDA" target="LTU">
      <data key="d0">1456249</data>
    </edge>
    <edge source="MDA" target="NOR">
      <data key="d0">38058</data>
    </edge>
    <edge source="MDA" target="PAN">
      <data key="d0">19725</data>
    </edge>
    <edge source="MDA" target="POL">
      <data key="d0">7862292</data>
    </edge>
    <edge source="MDA" target="ROU">
      <data key="d0">4775841</data>
    </edge>
    <edge source="MDA" target="RUS">
      <data key="d0">61624098</data>
    </edge>
    <edge source="MDA" target="SRB">
      <data key="d0">40862</data>
    </edge>
    <edge source="MDA" target="SVK">
      <data key="d0">1036895</data>
    </edge>
    <edge source="MDA" target="VNM">
      <data key="d0">16134</data>
    </edge>
    <edge source="MDA" target="SWE">
      <data key="d0">89564</data>
    </edge>
    <edge source="MDA" target="TGO">
      <data key="d0">32383</data>
    </edge>
    <edge source="MDA" target="ARE">
      <data key="d0">43272</data>
    </edge>
    <edge source="MDA" target="TUR">
      <data key="d0">416885</data>
    </edge>
    <edge source="MDA" target="UKR">
      <data key="d0">29426525</data>
    </edge>
    <edge source="MDA" target="GBR">
      <data key="d0">254822</data>
    </edge>
    <edge source="MDA" target="USA">
      <data key="d0">12399525</data>
    </edge>
    <edge source="MDA" target="URY">
      <data key="d0">72753</data>
    </edge>
    <edge source="MAR" target="DZA">
      <data key="d0">736447</data>
    </edge>
    <edge source="MAR" target="BEL">
      <data key="d0">1755618</data>
    </edge>
    <edge source="MAR" target="CMR">
      <data key="d0">18281</data>
    </edge>
    <edge source="MAR" target="CAN">
      <data key="d0">78913</data>
    </edge>
    <edge source="MAR" target="CHN">
      <data key="d0">108849</data>
    </edge>
    <edge source="MAR" target="FRA">
      <data key="d0">5366432</data>
    </edge>
    <edge source="MAR" target="GHA">
      <data key="d0">16202</data>
    </edge>
    <edge source="MAR" target="ITA">
      <data key="d0">69562</data>
    </edge>
    <edge source="MAR" target="CIV">
      <data key="d0">82298</data>
    </edge>
    <edge source="MAR" target="JPN">
      <data key="d0">21844</data>
    </edge>
    <edge source="MAR" target="MRT">
      <data key="d0">7116792</data>
    </edge>
    <edge source="MAR" target="MUS">
      <data key="d0">144941</data>
    </edge>
    <edge source="MAR" target="NLD">
      <data key="d0">704812</data>
    </edge>
    <edge source="MAR" target="SAU">
      <data key="d0">50444</data>
    </edge>
    <edge source="MAR" target="SEN">
      <data key="d0">603586</data>
    </edge>
    <edge source="MAR" target="SGP">
      <data key="d0">15245</data>
    </edge>
    <edge source="MAR" target="ESP">
      <data key="d0">430734</data>
    </edge>
    <edge source="MAR" target="CHE">
      <data key="d0">28054</data>
    </edge>
    <edge source="MAR" target="ARE">
      <data key="d0">33517</data>
    </edge>
    <edge source="MAR" target="GBR">
      <data key="d0">83536</data>
    </edge>
    <edge source="MAR" target="USA">
      <data key="d0">122403</data>
    </edge>
    <edge source="MAR" target="BFA">
      <data key="d0">308636</data>
    </edge>
    <edge source="NAM" target="AUS">
      <data key="d0">13621</data>
    </edge>
    <edge source="NAM" target="BWA">
      <data key="d0">7270650</data>
    </edge>
    <edge source="NAM" target="CMR">
      <data key="d0">969489</data>
    </edge>
    <edge source="NAM" target="CAN">
      <data key="d0">15707</data>
    </edge>
    <edge source="NAM" target="DEU">
      <data key="d0">73439</data>
    </edge>
    <edge source="NAM" target="MWI">
      <data key="d0">280878</data>
    </edge>
    <edge source="NAM" target="MOZ">
      <data key="d0">5692411</data>
    </edge>
    <edge source="NAM" target="NZL">
      <data key="d0">11982</data>
    </edge>
    <edge source="NAM" target="PAN">
      <data key="d0">37132</data>
    </edge>
    <edge source="NAM" target="VNM">
      <data key="d0">423661</data>
    </edge>
    <edge source="NAM" target="ZAF">
      <data key="d0">156594185</data>
    </edge>
    <edge source="NAM" target="ZWE">
      <data key="d0">3359340</data>
    </edge>
    <edge source="NAM" target="UGA">
      <data key="d0">65934</data>
    </edge>
    <edge source="NAM" target="GBR">
      <data key="d0">265795</data>
    </edge>
    <edge source="NAM" target="TZA">
      <data key="d0">698071</data>
    </edge>
    <edge source="EGY" target="CAN">
      <data key="d0">56269</data>
    </edge>
    <edge source="EGY" target="PSE">
      <data key="d0">342950</data>
    </edge>
    <edge source="EGY" target="IDN">
      <data key="d0">49724</data>
    </edge>
    <edge source="EGY" target="ISR">
      <data key="d0">148984</data>
    </edge>
    <edge source="EGY" target="ITA">
      <data key="d0">40623</data>
    </edge>
    <edge source="EGY" target="CIV">
      <data key="d0">245545</data>
    </edge>
    <edge source="EGY" target="JOR">
      <data key="d0">121875</data>
    </edge>
    <edge source="EGY" target="LBN">
      <data key="d0">26458</data>
    </edge>
    <edge source="EGY" target="MYS">
      <data key="d0">1527061</data>
    </edge>
    <edge source="EGY" target="MUS">
      <data key="d0">28679</data>
    </edge>
    <edge source="EGY" target="MAR">
      <data key="d0">51507</data>
    </edge>
    <edge source="EGY" target="OMN">
      <data key="d0">33031</data>
    </edge>
    <edge source="EGY" target="SAU">
      <data key="d0">782336</data>
    </edge>
    <edge source="EGY" target="SEN">
      <data key="d0">539496</data>
    </edge>
    <edge source="EGY" target="SGP">
      <data key="d0">97869</data>
    </edge>
    <edge source="EGY" target="CHE">
      <data key="d0">24835</data>
    </edge>
    <edge source="EGY" target="ARE">
      <data key="d0">277703</data>
    </edge>
    <edge source="EGY" target="TUN">
      <data key="d0">442956</data>
    </edge>
    <edge source="EGY" target="UGA">
      <data key="d0">12818</data>
    </edge>
    <edge source="EGY" target="USA">
      <data key="d0">14379</data>
    </edge>
    <edge source="BFA" target="CIV">
      <data key="d0">1827859</data>
    </edge>
    <edge source="BFA" target="NER">
      <data key="d0">130431</data>
    </edge>
    <edge source="BFA" target="TGO">
      <data key="d0">173744</data>
    </edge>
    <edge source="BWA" target="NAM">
      <data key="d0">36074</data>
    </edge>
    <edge source="BWA" target="ZAF">
      <data key="d0">699155</data>
    </edge>
    <edge source="BWA" target="ZWE">
      <data key="d0">2807847</data>
    </edge>
    <edge source="CAF" target="CMR">
      <data key="d0">15707</data>
    </edge>
    <edge source="ZWE" target="MOZ">
      <data key="d0">194772</data>
    </edge>
    <edge source="ZWE" target="ZAF">
      <data key="d0">401020</data>
    </edge>
    <edge source="PSE" target="ISR">
      <data key="d0">10370618</data>
    </edge>
    <edge source="PSE" target="JOR">
      <data key="d0">791736</data>
    </edge>
    <edge source="PSE" target="USA">
      <data key="d0">28080</data>
    </edge>
    <edge source="MWI" target="MOZ">
      <data key="d0">2134246</data>
    </edge>
    <edge source="MWI" target="ZAF">
      <data key="d0">345676</data>
    </edge>
    <edge source="MWI" target="ZWE">
      <data key="d0">36066</data>
    </edge>
    <edge source="MWI" target="TZA">
      <data key="d0">733517</data>
    </edge>
  </graph>
</graphml>
