# Supplementary material for: Core-periphery structure in sectoral international trade networks: A new approach to an old theory
Source: PLoS One. 2020 Apr 2;15(4):e0229547. doi: 10.1371/journal.pone.0229547 (PMC7117750; doi:10.1371/journal.pone.0229547)
Supplement: S8 File — (ZIP) [file pone.0229547.s008.zip › S8_File/Networks 2012/12-TOBACCO,TOBACCO MANUFACT.graphml]

<?xml version='1.0' encoding='utf-8'?>
<graphml xmlns="http://graphml.graphdrawing.org/xmlns" xmlns:xsi="http://www.w3.org/2001/XMLSchema-instance" xsi:schemaLocation="http://graphml.graphdrawing.org/xmlns http://graphml.graphdrawing.org/xmlns/1.0/graphml.xsd">
  <key attr.name="weight" attr.type="long" for="edge" id="d0" />
  <graph edgedefault="directed">
    <node id="ALB" />
    <node id="GRC" />
    <node id="DZA" />
    <node id="CAN" />
    <node id="ARG" />
    <node id="AUS" />
    <node id="ARM" />
    <node id="BEL" />
    <node id="BOL" />
    <node id="BRA" />
    <node id="BGR" />
    <node id="BLR" />
    <node id="CHL" />
    <node id="CHN" />
    <node id="COL" />
    <node id="CRI" />
    <node id="CZE" />
    <node id="DNK" />
    <node id="ECU" />
    <node id="FRA" />
    <node id="GEO" />
    <node id="DEU" />
    <node id="GTM" />
    <node id="IDN" />
    <node id="IRL" />
    <node id="JPN" />
    <node id="KAZ" />
    <node id="JOR" />
    <node id="KOR" />
    <node id="MYS" />
    <node id="MEX" />
    <node id="NLD" />
    <node id="PRY" />
    <node id="PHL" />
    <node id="POL" />
    <node id="PRT" />
    <node id="ROU" />
    <node id="RUS" />
    <node id="SRB" />
    <node id="IND" />
    <node id="VNM" />
    <node id="ZAF" />
    <node id="ESP" />
    <node id="SWE" />
    <node id="CHE" />
    <node id="ARE" />
    <node id="TUR" />
    <node id="UKR" />
    <node id="GBR" />
    <node id="USA" />
    <node id="URY" />
    <node id="HKG" />
    <node id="ISR" />
    <node id="LBN" />
    <node id="MDA" />
    <node id="ITA" />
    <node id="NZL" />
    <node id="SGP" />
    <node id="EGY" />
    <node id="AUT" />
    <node id="AZE" />
    <node id="LVA" />
    <node id="KGZ" />
    <node id="LTU" />
    <node id="LKA" />
    <node id="HRV" />
    <node id="BEN" />
    <node id="EST" />
    <node id="FIN" />
    <node id="GHA" />
    <node id="HUN" />
    <node id="MDG" />
    <node id="MUS" />
    <node id="MAR" />
    <node id="NER" />
    <node id="NOR" />
    <node id="PAK" />
    <node id="PAN" />
    <node id="SEN" />
    <node id="SVK" />
    <node id="SVN" />
    <node id="THA" />
    <node id="TGO" />
    <node id="TUN" />
    <node id="UGA" />
    <node id="BWA" />
    <node id="NAM" />
    <node id="KHM" />
    <node id="ETH" />
    <node id="HND" />
    <node id="CIV" />
    <node id="NIC" />
    <node id="MKD" />
    <node id="GMB" />
    <node id="BFA" />
    <node id="CMR" />
    <node id="SLV" />
    <node id="PER" />
    <node id="MWI" />
    <node id="SAU" />
    <node id="ZWE" />
    <node id="MRT" />
    <node id="PSE" />
    <node id="OMN" />
    <node id="TZA" />
    <node id="JAM" />
    <node id="MOZ" />
    <node id="BDI" />
    <edge source="ALB" target="GRC">
      <data key="d0">4655000</data>
    </edge>
    <edge source="GRC" target="ALB">
      <data key="d0">23282376</data>
    </edge>
    <edge source="GRC" target="DZA">
      <data key="d0">22125837</data>
    </edge>
    <edge source="GRC" target="AZE">
      <data key="d0">55078</data>
    </edge>
    <edge source="GRC" target="AUT">
      <data key="d0">140541</data>
    </edge>
    <edge source="GRC" target="ARM">
      <data key="d0">2200637</data>
    </edge>
    <edge source="GRC" target="BEL">
      <data key="d0">65165609</data>
    </edge>
    <edge source="GRC" target="BGR">
      <data key="d0">83639673</data>
    </edge>
    <edge source="GRC" target="BLR">
      <data key="d0">11354</data>
    </edge>
    <edge source="GRC" target="CAN">
      <data key="d0">59838</data>
    </edge>
    <edge source="GRC" target="CHN">
      <data key="d0">244722</data>
    </edge>
    <edge source="GRC" target="HRV">
      <data key="d0">130331</data>
    </edge>
    <edge source="GRC" target="CZE">
      <data key="d0">2821380</data>
    </edge>
    <edge source="GRC" target="DNK">
      <data key="d0">526924</data>
    </edge>
    <edge source="GRC" target="FIN">
      <data key="d0">264326</data>
    </edge>
    <edge source="GRC" target="FRA">
      <data key="d0">7449630</data>
    </edge>
    <edge source="GRC" target="GEO">
      <data key="d0">354918</data>
    </edge>
    <edge source="GRC" target="DEU">
      <data key="d0">13579472</data>
    </edge>
    <edge source="GRC" target="HKG">
      <data key="d0">335603</data>
    </edge>
    <edge source="GRC" target="HUN">
      <data key="d0">510054</data>
    </edge>
    <edge source="GRC" target="IDN">
      <data key="d0">11677916</data>
    </edge>
    <edge source="GRC" target="IRL">
      <data key="d0">66045</data>
    </edge>
    <edge source="GRC" target="ISR">
      <data key="d0">3097969</data>
    </edge>
    <edge source="GRC" target="ITA">
      <data key="d0">342707</data>
    </edge>
    <edge source="GRC" target="JPN">
      <data key="d0">33386</data>
    </edge>
    <edge source="GRC" target="KAZ">
      <data key="d0">563951</data>
    </edge>
    <edge source="GRC" target="JOR">
      <data key="d0">177411</data>
    </edge>
    <edge source="GRC" target="KOR">
      <data key="d0">6442314</data>
    </edge>
    <edge source="GRC" target="LBN">
      <data key="d0">1623978</data>
    </edge>
    <edge source="GRC" target="LTU">
      <data key="d0">3870554</data>
    </edge>
    <edge source="GRC" target="MYS">
      <data key="d0">429783</data>
    </edge>
    <edge source="GRC" target="MRT">
      <data key="d0">4804466</data>
    </edge>
    <edge source="GRC" target="MEX">
      <data key="d0">2467180</data>
    </edge>
    <edge source="GRC" target="MDA">
      <data key="d0">469314</data>
    </edge>
    <edge source="GRC" target="MAR">
      <data key="d0">757923</data>
    </edge>
    <edge source="GRC" target="NLD">
      <data key="d0">36333404</data>
    </edge>
    <edge source="GRC" target="NER">
      <data key="d0">1278614</data>
    </edge>
    <edge source="GRC" target="PAK">
      <data key="d0">310799</data>
    </edge>
    <edge source="GRC" target="PRY">
      <data key="d0">380075</data>
    </edge>
    <edge source="GRC" target="PHL">
      <data key="d0">1069413</data>
    </edge>
    <edge source="GRC" target="POL">
      <data key="d0">8429714</data>
    </edge>
    <edge source="GRC" target="PRT">
      <data key="d0">9542049</data>
    </edge>
    <edge source="GRC" target="ROU">
      <data key="d0">3913886</data>
    </edge>
    <edge source="GRC" target="RUS">
      <data key="d0">16349809</data>
    </edge>
    <edge source="GRC" target="SEN">
      <data key="d0">574641</data>
    </edge>
    <edge source="GRC" target="SRB">
      <data key="d0">4094216</data>
    </edge>
    <edge source="GRC" target="IND">
      <data key="d0">2068671</data>
    </edge>
    <edge source="GRC" target="SGP">
      <data key="d0">2676118</data>
    </edge>
    <edge source="GRC" target="SVK">
      <data key="d0">683751</data>
    </edge>
    <edge source="GRC" target="VNM">
      <data key="d0">25053</data>
    </edge>
    <edge source="GRC" target="ZAF">
      <data key="d0">118112</data>
    </edge>
    <edge source="GRC" target="ESP">
      <data key="d0">11462934</data>
    </edge>
    <edge source="GRC" target="CHE">
      <data key="d0">1806429</data>
    </edge>
    <edge source="GRC" target="ARE">
      <data key="d0">2380226</data>
    </edge>
    <edge source="GRC" target="TUN">
      <data key="d0">3944667</data>
    </edge>
    <edge source="GRC" target="TUR">
      <data key="d0">14400269</data>
    </edge>
    <edge source="GRC" target="UKR">
      <data key="d0">9575366</data>
    </edge>
    <edge source="GRC" target="MKD">
      <data key="d0">1324392</data>
    </edge>
    <edge source="GRC" target="EGY">
      <data key="d0">38737123</data>
    </edge>
    <edge source="GRC" target="GBR">
      <data key="d0">272174</data>
    </edge>
    <edge source="GRC" target="USA">
      <data key="d0">13741959</data>
    </edge>
    <edge source="GRC" target="BFA">
      <data key="d0">3343433</data>
    </edge>
    <edge source="GRC" target="URY">
      <data key="d0">5484503</data>
    </edge>
    <edge source="DZA" target="CAN">
      <data key="d0">44504</data>
    </edge>
    <edge source="CAN" target="BEL">
      <data key="d0">1133949</data>
    </edge>
    <edge source="CAN" target="CHN">
      <data key="d0">11694982</data>
    </edge>
    <edge source="CAN" target="COL">
      <data key="d0">17447</data>
    </edge>
    <edge source="CAN" target="CRI">
      <data key="d0">32630</data>
    </edge>
    <edge source="CAN" target="DEU">
      <data key="d0">79743</data>
    </edge>
    <edge source="CAN" target="HND">
      <data key="d0">16496</data>
    </edge>
    <edge source="CAN" target="HKG">
      <data key="d0">10405397</data>
    </edge>
    <edge source="CAN" target="JPN">
      <data key="d0">22961</data>
    </edge>
    <edge source="CAN" target="MEX">
      <data key="d0">1016587</data>
    </edge>
    <edge source="CAN" target="PRT">
      <data key="d0">252730</data>
    </edge>
    <edge source="CAN" target="RUS">
      <data key="d0">39593</data>
    </edge>
    <edge source="CAN" target="VNM">
      <data key="d0">1556389</data>
    </edge>
    <edge source="CAN" target="CHE">
      <data key="d0">2125861</data>
    </edge>
    <edge source="CAN" target="ARE">
      <data key="d0">1005267</data>
    </edge>
    <edge source="CAN" target="TUR">
      <data key="d0">124999</data>
    </edge>
    <edge source="CAN" target="GBR">
      <data key="d0">13014</data>
    </edge>
    <edge source="CAN" target="USA">
      <data key="d0">166680007</data>
    </edge>
    <edge source="ARG" target="AUS">
      <data key="d0">342540</data>
    </edge>
    <edge source="ARG" target="ARM">
      <data key="d0">3052766</data>
    </edge>
    <edge source="ARG" target="BEL">
      <data key="d0">61312181</data>
    </edge>
    <edge source="ARG" target="BOL">
      <data key="d0">637600</data>
    </edge>
    <edge source="ARG" target="BRA">
      <data key="d0">6773735</data>
    </edge>
    <edge source="ARG" target="BGR">
      <data key="d0">1764532</data>
    </edge>
    <edge source="ARG" target="BLR">
      <data key="d0">753192</data>
    </edge>
    <edge source="ARG" target="CAN">
      <data key="d0">22423576</data>
    </edge>
    <edge source="ARG" target="CHL">
      <data key="d0">6358488</data>
    </edge>
    <edge source="ARG" target="CHN">
      <data key="d0">103345939</data>
    </edge>
    <edge source="ARG" target="COL">
      <data key="d0">1822720</data>
    </edge>
    <edge source="ARG" target="CRI">
      <data key="d0">580944</data>
    </edge>
    <edge source="ARG" target="CZE">
      <data key="d0">195307</data>
    </edge>
    <edge source="ARG" target="DNK">
      <data key="d0">1976982</data>
    </edge>
    <edge source="ARG" target="ECU">
      <data key="d0">712486</data>
    </edge>
    <edge source="ARG" target="FRA">
      <data key="d0">4059457</data>
    </edge>
    <edge source="ARG" target="GEO">
      <data key="d0">340560</data>
    </edge>
    <edge source="ARG" target="DEU">
      <data key="d0">16212699</data>
    </edge>
    <edge source="ARG" target="GRC">
      <data key="d0">1160058</data>
    </edge>
    <edge source="ARG" target="GTM">
      <data key="d0">497092</data>
    </edge>
    <edge source="ARG" target="IDN">
      <data key="d0">16359356</data>
    </edge>
    <edge source="ARG" target="IRL">
      <data key="d0">29952</data>
    </edge>
    <edge source="ARG" target="JPN">
      <data key="d0">12538</data>
    </edge>
    <edge source="ARG" target="KAZ">
      <data key="d0">411048</data>
    </edge>
    <edge source="ARG" target="JOR">
      <data key="d0">992723</data>
    </edge>
    <edge source="ARG" target="KOR">
      <data key="d0">6081360</data>
    </edge>
    <edge source="ARG" target="MYS">
      <data key="d0">211860</data>
    </edge>
    <edge source="ARG" target="MEX">
      <data key="d0">29383</data>
    </edge>
    <edge source="ARG" target="NLD">
      <data key="d0">5026030</data>
    </edge>
    <edge source="ARG" target="PRY">
      <data key="d0">48779985</data>
    </edge>
    <edge source="ARG" target="PHL">
      <data key="d0">5605182</data>
    </edge>
    <edge source="ARG" target="POL">
      <data key="d0">5007844</data>
    </edge>
    <edge source="ARG" target="PRT">
      <data key="d0">9753662</data>
    </edge>
    <edge source="ARG" target="ROU">
      <data key="d0">106088</data>
    </edge>
    <edge source="ARG" target="RUS">
      <data key="d0">8660631</data>
    </edge>
    <edge source="ARG" target="SRB">
      <data key="d0">137016</data>
    </edge>
    <edge source="ARG" target="IND">
      <data key="d0">63056</data>
    </edge>
    <edge source="ARG" target="VNM">
      <data key="d0">621227</data>
    </edge>
    <edge source="ARG" target="ZAF">
      <data key="d0">146172</data>
    </edge>
    <edge source="ARG" target="ESP">
      <data key="d0">703898</data>
    </edge>
    <edge source="ARG" target="SWE">
      <data key="d0">1435408</data>
    </edge>
    <edge source="ARG" target="CHE">
      <data key="d0">1709688</data>
    </edge>
    <edge source="ARG" target="ARE">
      <data key="d0">1077741</data>
    </edge>
    <edge source="ARG" target="TUR">
      <data key="d0">629640</data>
    </edge>
    <edge source="ARG" target="UKR">
      <data key="d0">268488</data>
    </edge>
    <edge source="ARG" target="GBR">
      <data key="d0">1656166</data>
    </edge>
    <edge source="ARG" target="USA">
      <data key="d0">35075320</data>
    </edge>
    <edge source="ARG" target="URY">
      <data key="d0">10293417</data>
    </edge>
    <edge source="AUS" target="CAN">
      <data key="d0">42331</data>
    </edge>
    <edge source="AUS" target="FRA">
      <data key="d0">143328</data>
    </edge>
    <edge source="AUS" target="DEU">
      <data key="d0">176024</data>
    </edge>
    <edge source="AUS" target="HKG">
      <data key="d0">156741</data>
    </edge>
    <edge source="AUS" target="IDN">
      <data key="d0">335483</data>
    </edge>
    <edge source="AUS" target="ITA">
      <data key="d0">10276</data>
    </edge>
    <edge source="AUS" target="JOR">
      <data key="d0">52421</data>
    </edge>
    <edge source="AUS" target="KOR">
      <data key="d0">591232</data>
    </edge>
    <edge source="AUS" target="MYS">
      <data key="d0">5442103</data>
    </edge>
    <edge source="AUS" target="NLD">
      <data key="d0">228556</data>
    </edge>
    <edge source="AUS" target="NZL">
      <data key="d0">18345725</data>
    </edge>
    <edge source="AUS" target="IND">
      <data key="d0">14425</data>
    </edge>
    <edge source="AUS" target="SGP">
      <data key="d0">10100607</data>
    </edge>
    <edge source="AUS" target="VNM">
      <data key="d0">26586336</data>
    </edge>
    <edge source="AUS" target="ARE">
      <data key="d0">79131</data>
    </edge>
    <edge source="AUS" target="EGY">
      <data key="d0">41965</data>
    </edge>
    <edge source="AUS" target="GBR">
      <data key="d0">424249</data>
    </edge>
    <edge source="AUS" target="USA">
      <data key="d0">101036</data>
    </edge>
    <edge source="ARM" target="BEL">
      <data key="d0">39815</data>
    </edge>
    <edge source="ARM" target="FRA">
      <data key="d0">77745</data>
    </edge>
    <edge source="ARM" target="GEO">
      <data key="d0">2612548</data>
    </edge>
    <edge source="ARM" target="HKG">
      <data key="d0">66519</data>
    </edge>
    <edge source="ARM" target="ISR">
      <data key="d0">55225</data>
    </edge>
    <edge source="ARM" target="JPN">
      <data key="d0">125305</data>
    </edge>
    <edge source="ARM" target="KOR">
      <data key="d0">64667</data>
    </edge>
    <edge source="ARM" target="LBN">
      <data key="d0">43890</data>
    </edge>
    <edge source="ARM" target="MDA">
      <data key="d0">152206</data>
    </edge>
    <edge source="ARM" target="RUS">
      <data key="d0">2941220</data>
    </edge>
    <edge source="ARM" target="SWE">
      <data key="d0">662484</data>
    </edge>
    <edge source="ARM" target="ARE">
      <data key="d0">2169267</data>
    </edge>
    <edge source="ARM" target="USA">
      <data key="d0">15049</data>
    </edge>
    <edge source="BEL" target="ALB">
      <data key="d0">200173</data>
    </edge>
    <edge source="BEL" target="ARG">
      <data key="d0">263503</data>
    </edge>
    <edge source="BEL" target="AUS">
      <data key="d0">1456369</data>
    </edge>
    <edge source="BEL" target="AUT">
      <data key="d0">1717058</data>
    </edge>
    <edge source="BEL" target="BRA">
      <data key="d0">837945</data>
    </edge>
    <edge source="BEL" target="BGR">
      <data key="d0">457263</data>
    </edge>
    <edge source="BEL" target="BLR">
      <data key="d0">377871</data>
    </edge>
    <edge source="BEL" target="CAN">
      <data key="d0">13900069</data>
    </edge>
    <edge source="BEL" target="LKA">
      <data key="d0">1253702</data>
    </edge>
    <edge source="BEL" target="CHL">
      <data key="d0">117090</data>
    </edge>
    <edge source="BEL" target="HRV">
      <data key="d0">480068</data>
    </edge>
    <edge source="BEL" target="CZE">
      <data key="d0">21211943</data>
    </edge>
    <edge source="BEL" target="BEN">
      <data key="d0">131437</data>
    </edge>
    <edge source="BEL" target="DNK">
      <data key="d0">2975668</data>
    </edge>
    <edge source="BEL" target="EST">
      <data key="d0">1628228</data>
    </edge>
    <edge source="BEL" target="FIN">
      <data key="d0">10158252</data>
    </edge>
    <edge source="BEL" target="FRA">
      <data key="d0">236677782</data>
    </edge>
    <edge source="BEL" target="GEO">
      <data key="d0">579597</data>
    </edge>
    <edge source="BEL" target="DEU">
      <data key="d0">123095890</data>
    </edge>
    <edge source="BEL" target="GHA">
      <data key="d0">21329</data>
    </edge>
    <edge source="BEL" target="GRC">
      <data key="d0">21897924</data>
    </edge>
    <edge source="BEL" target="HKG">
      <data key="d0">48282</data>
    </edge>
    <edge source="BEL" target="HUN">
      <data key="d0">2352970</data>
    </edge>
    <edge source="BEL" target="IDN">
      <data key="d0">638986</data>
    </edge>
    <edge source="BEL" target="IRL">
      <data key="d0">1417329</data>
    </edge>
    <edge source="BEL" target="ISR">
      <data key="d0">3675452</data>
    </edge>
    <edge source="BEL" target="ITA">
      <data key="d0">13701959</data>
    </edge>
    <edge source="BEL" target="JPN">
      <data key="d0">24694092</data>
    </edge>
    <edge source="BEL" target="KAZ">
      <data key="d0">3934878</data>
    </edge>
    <edge source="BEL" target="JOR">
      <data key="d0">1470765</data>
    </edge>
    <edge source="BEL" target="KOR">
      <data key="d0">3016819</data>
    </edge>
    <edge source="BEL" target="LBN">
      <data key="d0">210487</data>
    </edge>
    <edge source="BEL" target="LVA">
      <data key="d0">1259959</data>
    </edge>
    <edge source="BEL" target="LTU">
      <data key="d0">14170002</data>
    </edge>
    <edge source="BEL" target="MDG">
      <data key="d0">226543</data>
    </edge>
    <edge source="BEL" target="MYS">
      <data key="d0">2900058</data>
    </edge>
    <edge source="BEL" target="MUS">
      <data key="d0">21043</data>
    </edge>
    <edge source="BEL" target="MEX">
      <data key="d0">13707</data>
    </edge>
    <edge source="BEL" target="MDA">
      <data key="d0">351668</data>
    </edge>
    <edge source="BEL" target="MAR">
      <data key="d0">1302045</data>
    </edge>
    <edge source="BEL" target="NLD">
      <data key="d0">188093559</data>
    </edge>
    <edge source="BEL" target="NER">
      <data key="d0">124221</data>
    </edge>
    <edge source="BEL" target="NOR">
      <data key="d0">1521038</data>
    </edge>
    <edge source="BEL" target="PAK">
      <data key="d0">1026588</data>
    </edge>
    <edge source="BEL" target="PAN">
      <data key="d0">510912</data>
    </edge>
    <edge source="BEL" target="PHL">
      <data key="d0">1312417</data>
    </edge>
    <edge source="BEL" target="POL">
      <data key="d0">151339708</data>
    </edge>
    <edge source="BEL" target="PRT">
      <data key="d0">11685835</data>
    </edge>
    <edge source="BEL" target="ROU">
      <data key="d0">12535554</data>
    </edge>
    <edge source="BEL" target="RUS">
      <data key="d0">63566365</data>
    </edge>
    <edge source="BEL" target="SEN">
      <data key="d0">338405</data>
    </edge>
    <edge source="BEL" target="SRB">
      <data key="d0">5643724</data>
    </edge>
    <edge source="BEL" target="IND">
      <data key="d0">22123</data>
    </edge>
    <edge source="BEL" target="SGP">
      <data key="d0">2573648</data>
    </edge>
    <edge source="BEL" target="SVK">
      <data key="d0">356354</data>
    </edge>
    <edge source="BEL" target="VNM">
      <data key="d0">2293982</data>
    </edge>
    <edge source="BEL" target="SVN">
      <data key="d0">157547</data>
    </edge>
    <edge source="BEL" target="ZAF">
      <data key="d0">2537017</data>
    </edge>
    <edge source="BEL" target="ESP">
      <data key="d0">55899518</data>
    </edge>
    <edge source="BEL" target="SWE">
      <data key="d0">7921110</data>
    </edge>
    <edge source="BEL" target="CHE">
      <data key="d0">31864616</data>
    </edge>
    <edge source="BEL" target="THA">
      <data key="d0">107154</data>
    </edge>
    <edge source="BEL" target="TGO">
      <data key="d0">345601</data>
    </edge>
    <edge source="BEL" target="ARE">
      <data key="d0">1669758</data>
    </edge>
    <edge source="BEL" target="TUN">
      <data key="d0">664621</data>
    </edge>
    <edge source="BEL" target="TUR">
      <data key="d0">44837273</data>
    </edge>
    <edge source="BEL" target="UGA">
      <data key="d0">10336</data>
    </edge>
    <edge source="BEL" target="UKR">
      <data key="d0">10912439</data>
    </edge>
    <edge source="BEL" target="EGY">
      <data key="d0">2332730</data>
    </edge>
    <edge source="BEL" target="GBR">
      <data key="d0">8598547</data>
    </edge>
    <edge source="BEL" target="USA">
      <data key="d0">5625539</data>
    </edge>
    <edge source="BEL" target="URY">
      <data key="d0">828595</data>
    </edge>
    <edge source="BOL" target="ARG">
      <data key="d0">33285</data>
    </edge>
    <edge source="BOL" target="USA">
      <data key="d0">33651</data>
    </edge>
    <edge source="BOL" target="URY">
      <data key="d0">70000</data>
    </edge>
    <edge source="BRA" target="DZA">
      <data key="d0">11359635</data>
    </edge>
    <edge source="BRA" target="AZE">
      <data key="d0">981094</data>
    </edge>
    <edge source="BRA" target="ARG">
      <data key="d0">56305251</data>
    </edge>
    <edge source="BRA" target="AUS">
      <data key="d0">10200272</data>
    </edge>
    <edge source="BRA" target="ARM">
      <data key="d0">8826048</data>
    </edge>
    <edge source="BRA" target="BEL">
      <data key="d0">397994178</data>
    </edge>
    <edge source="BRA" target="BOL">
      <data key="d0">4988751</data>
    </edge>
    <edge source="BRA" target="BGR">
      <data key="d0">23338085</data>
    </edge>
    <edge source="BRA" target="BLR">
      <data key="d0">11413737</data>
    </edge>
    <edge source="BRA" target="KHM">
      <data key="d0">1864173</data>
    </edge>
    <edge source="BRA" target="CAN">
      <data key="d0">10635246</data>
    </edge>
    <edge source="BRA" target="LKA">
      <data key="d0">573267</data>
    </edge>
    <edge source="BRA" target="CHL">
      <data key="d0">7233085</data>
    </edge>
    <edge source="BRA" target="CHN">
      <data key="d0">477818627</data>
    </edge>
    <edge source="BRA" target="COL">
      <data key="d0">2249760</data>
    </edge>
    <edge source="BRA" target="CRI">
      <data key="d0">1772466</data>
    </edge>
    <edge source="BRA" target="CZE">
      <data key="d0">12661672</data>
    </edge>
    <edge source="BRA" target="DNK">
      <data key="d0">6975495</data>
    </edge>
    <edge source="BRA" target="ECU">
      <data key="d0">877685</data>
    </edge>
    <edge source="BRA" target="ETH">
      <data key="d0">5290955</data>
    </edge>
    <edge source="BRA" target="FRA">
      <data key="d0">35731419</data>
    </edge>
    <edge source="BRA" target="GEO">
      <data key="d0">4772722</data>
    </edge>
    <edge source="BRA" target="DEU">
      <data key="d0">166555160</data>
    </edge>
    <edge source="BRA" target="GRC">
      <data key="d0">25174014</data>
    </edge>
    <edge source="BRA" target="GTM">
      <data key="d0">1955298</data>
    </edge>
    <edge source="BRA" target="HND">
      <data key="d0">5504031</data>
    </edge>
    <edge source="BRA" target="HKG">
      <data key="d0">35989390</data>
    </edge>
    <edge source="BRA" target="HUN">
      <data key="d0">9233252</data>
    </edge>
    <edge source="BRA" target="IDN">
      <data key="d0">114852913</data>
    </edge>
    <edge source="BRA" target="IRL">
      <data key="d0">16320783</data>
    </edge>
    <edge source="BRA" target="ISR">
      <data key="d0">1520932</data>
    </edge>
    <edge source="BRA" target="ITA">
      <data key="d0">2206993</data>
    </edge>
    <edge source="BRA" target="CIV">
      <data key="d0">283536</data>
    </edge>
    <edge source="BRA" target="JPN">
      <data key="d0">125119</data>
    </edge>
    <edge source="BRA" target="KAZ">
      <data key="d0">2424818</data>
    </edge>
    <edge source="BRA" target="JOR">
      <data key="d0">14602449</data>
    </edge>
    <edge source="BRA" target="KOR">
      <data key="d0">69544879</data>
    </edge>
    <edge source="BRA" target="KGZ">
      <data key="d0">79932</data>
    </edge>
    <edge source="BRA" target="LBN">
      <data key="d0">5131383</data>
    </edge>
    <edge source="BRA" target="LTU">
      <data key="d0">14306498</data>
    </edge>
    <edge source="BRA" target="MYS">
      <data key="d0">37132156</data>
    </edge>
    <edge source="BRA" target="MEX">
      <data key="d0">1107109</data>
    </edge>
    <edge source="BRA" target="MAR">
      <data key="d0">12036577</data>
    </edge>
    <edge source="BRA" target="NLD">
      <data key="d0">212117836</data>
    </edge>
    <edge source="BRA" target="NZL">
      <data key="d0">5979541</data>
    </edge>
    <edge source="BRA" target="NIC">
      <data key="d0">455842</data>
    </edge>
    <edge source="BRA" target="PAK">
      <data key="d0">5141958</data>
    </edge>
    <edge source="BRA" target="PRY">
      <data key="d0">70600748</data>
    </edge>
    <edge source="BRA" target="PHL">
      <data key="d0">44960436</data>
    </edge>
    <edge source="BRA" target="POL">
      <data key="d0">120785312</data>
    </edge>
    <edge source="BRA" target="PRT">
      <data key="d0">27925393</data>
    </edge>
    <edge source="BRA" target="ROU">
      <data key="d0">34578893</data>
    </edge>
    <edge source="BRA" target="RUS">
      <data key="d0">214120328</data>
    </edge>
    <edge source="BRA" target="SEN">
      <data key="d0">1637494</data>
    </edge>
    <edge source="BRA" target="SRB">
      <data key="d0">5388052</data>
    </edge>
    <edge source="BRA" target="IND">
      <data key="d0">1899354</data>
    </edge>
    <edge source="BRA" target="SGP">
      <data key="d0">26814557</data>
    </edge>
    <edge source="BRA" target="VNM">
      <data key="d0">38148383</data>
    </edge>
    <edge source="BRA" target="SVN">
      <data key="d0">1912680</data>
    </edge>
    <edge source="BRA" target="ZAF">
      <data key="d0">31979133</data>
    </edge>
    <edge source="BRA" target="ESP">
      <data key="d0">33828812</data>
    </edge>
    <edge source="BRA" target="SWE">
      <data key="d0">1754740</data>
    </edge>
    <edge source="BRA" target="CHE">
      <data key="d0">13605415</data>
    </edge>
    <edge source="BRA" target="THA">
      <data key="d0">7351402</data>
    </edge>
    <edge source="BRA" target="ARE">
      <data key="d0">27873470</data>
    </edge>
    <edge source="BRA" target="TUN">
      <data key="d0">9663884</data>
    </edge>
    <edge source="BRA" target="TUR">
      <data key="d0">68259818</data>
    </edge>
    <edge source="BRA" target="UGA">
      <data key="d0">44550</data>
    </edge>
    <edge source="BRA" target="UKR">
      <data key="d0">47121867</data>
    </edge>
    <edge source="BRA" target="MKD">
      <data key="d0">1031936</data>
    </edge>
    <edge source="BRA" target="EGY">
      <data key="d0">50948442</data>
    </edge>
    <edge source="BRA" target="GBR">
      <data key="d0">71379944</data>
    </edge>
    <edge source="BRA" target="USA">
      <data key="d0">369043248</data>
    </edge>
    <edge source="BRA" target="URY">
      <data key="d0">6789972</data>
    </edge>
    <edge source="BGR" target="ALB">
      <data key="d0">3023833</data>
    </edge>
    <edge source="BGR" target="DZA">
      <data key="d0">586069</data>
    </edge>
    <edge source="BGR" target="AZE">
      <data key="d0">555814</data>
    </edge>
    <edge source="BGR" target="ARG">
      <data key="d0">2623227</data>
    </edge>
    <edge source="BGR" target="AUT">
      <data key="d0">98163</data>
    </edge>
    <edge source="BGR" target="BEL">
      <data key="d0">39144129</data>
    </edge>
    <edge source="BGR" target="BRA">
      <data key="d0">333836</data>
    </edge>
    <edge source="BGR" target="BLR">
      <data key="d0">82227</data>
    </edge>
    <edge source="BGR" target="COL">
      <data key="d0">110964</data>
    </edge>
    <edge source="BGR" target="HRV">
      <data key="d0">776884</data>
    </edge>
    <edge source="BGR" target="CZE">
      <data key="d0">728215</data>
    </edge>
    <edge source="BGR" target="DNK">
      <data key="d0">459034</data>
    </edge>
    <edge source="BGR" target="FRA">
      <data key="d0">1343490</data>
    </edge>
    <edge source="BGR" target="GEO">
      <data key="d0">4081700</data>
    </edge>
    <edge source="BGR" target="GMB">
      <data key="d0">128402</data>
    </edge>
    <edge source="BGR" target="DEU">
      <data key="d0">5977664</data>
    </edge>
    <edge source="BGR" target="GRC">
      <data key="d0">41025099</data>
    </edge>
    <edge source="BGR" target="HKG">
      <data key="d0">2977129</data>
    </edge>
    <edge source="BGR" target="HUN">
      <data key="d0">1306854</data>
    </edge>
    <edge source="BGR" target="IDN">
      <data key="d0">3321421</data>
    </edge>
    <edge source="BGR" target="IRL">
      <data key="d0">73960</data>
    </edge>
    <edge source="BGR" target="ISR">
      <data key="d0">325679</data>
    </edge>
    <edge source="BGR" target="ITA">
      <data key="d0">396988</data>
    </edge>
    <edge source="BGR" target="CIV">
      <data key="d0">138880</data>
    </edge>
    <edge source="BGR" target="JPN">
      <data key="d0">100593</data>
    </edge>
    <edge source="BGR" target="JOR">
      <data key="d0">165251</data>
    </edge>
    <edge source="BGR" target="KOR">
      <data key="d0">305859</data>
    </edge>
    <edge source="BGR" target="LVA">
      <data key="d0">773687</data>
    </edge>
    <edge source="BGR" target="LTU">
      <data key="d0">392911</data>
    </edge>
    <edge source="BGR" target="MYS">
      <data key="d0">285760</data>
    </edge>
    <edge source="BGR" target="MEX">
      <data key="d0">2912142</data>
    </edge>
    <edge source="BGR" target="MDA">
      <data key="d0">3605586</data>
    </edge>
    <edge source="BGR" target="NLD">
      <data key="d0">7587201</data>
    </edge>
    <edge source="BGR" target="NOR">
      <data key="d0">15953</data>
    </edge>
    <edge source="BGR" target="PAK">
      <data key="d0">187219</data>
    </edge>
    <edge source="BGR" target="PHL">
      <data key="d0">2364657</data>
    </edge>
    <edge source="BGR" target="POL">
      <data key="d0">11878677</data>
    </edge>
    <edge source="BGR" target="PRT">
      <data key="d0">1283273</data>
    </edge>
    <edge source="BGR" target="ROU">
      <data key="d0">2609381</data>
    </edge>
    <edge source="BGR" target="RUS">
      <data key="d0">8862019</data>
    </edge>
    <edge source="BGR" target="SRB">
      <data key="d0">3549500</data>
    </edge>
    <edge source="BGR" target="SGP">
      <data key="d0">225079</data>
    </edge>
    <edge source="BGR" target="SVK">
      <data key="d0">3326067</data>
    </edge>
    <edge source="BGR" target="VNM">
      <data key="d0">154829</data>
    </edge>
    <edge source="BGR" target="SVN">
      <data key="d0">112833</data>
    </edge>
    <edge source="BGR" target="ZAF">
      <data key="d0">209999</data>
    </edge>
    <edge source="BGR" target="ESP">
      <data key="d0">3113328</data>
    </edge>
    <edge source="BGR" target="CHE">
      <data key="d0">81319</data>
    </edge>
    <edge source="BGR" target="THA">
      <data key="d0">931228</data>
    </edge>
    <edge source="BGR" target="ARE">
      <data key="d0">2552383</data>
    </edge>
    <edge source="BGR" target="TUN">
      <data key="d0">371586</data>
    </edge>
    <edge source="BGR" target="TUR">
      <data key="d0">1218011</data>
    </edge>
    <edge source="BGR" target="UKR">
      <data key="d0">5530572</data>
    </edge>
    <edge source="BGR" target="MKD">
      <data key="d0">106028</data>
    </edge>
    <edge source="BGR" target="EGY">
      <data key="d0">824568</data>
    </edge>
    <edge source="BGR" target="GBR">
      <data key="d0">11569</data>
    </edge>
    <edge source="BGR" target="USA">
      <data key="d0">19293957</data>
    </edge>
    <edge source="BGR" target="URY">
      <data key="d0">114547</data>
    </edge>
    <edge source="BLR" target="GEO">
      <data key="d0">740100</data>
    </edge>
    <edge source="BLR" target="DEU">
      <data key="d0">12500</data>
    </edge>
    <edge source="BLR" target="KAZ">
      <data key="d0">81300</data>
    </edge>
    <edge source="BLR" target="KGZ">
      <data key="d0">40500</data>
    </edge>
    <edge source="BLR" target="LTU">
      <data key="d0">1061500</data>
    </edge>
    <edge source="BLR" target="MDA">
      <data key="d0">8094400</data>
    </edge>
    <edge source="BLR" target="RUS">
      <data key="d0">65900</data>
    </edge>
    <edge source="BLR" target="ARE">
      <data key="d0">275300</data>
    </edge>
    <edge source="BLR" target="TUR">
      <data key="d0">274200</data>
    </edge>
    <edge source="BLR" target="UKR">
      <data key="d0">421500</data>
    </edge>
    <edge source="CHL" target="ARG">
      <data key="d0">8435320</data>
    </edge>
    <edge source="CHL" target="BEL">
      <data key="d0">92664</data>
    </edge>
    <edge source="CHL" target="BRA">
      <data key="d0">34790</data>
    </edge>
    <edge source="CHL" target="COL">
      <data key="d0">25588199</data>
    </edge>
    <edge source="CHL" target="CRI">
      <data key="d0">1017711</data>
    </edge>
    <edge source="CHL" target="SLV">
      <data key="d0">65872</data>
    </edge>
    <edge source="CHL" target="GTM">
      <data key="d0">263714</data>
    </edge>
    <edge source="CHL" target="HND">
      <data key="d0">41396</data>
    </edge>
    <edge source="CHL" target="HUN">
      <data key="d0">59712</data>
    </edge>
    <edge source="CHL" target="KOR">
      <data key="d0">161291</data>
    </edge>
    <edge source="CHL" target="NLD">
      <data key="d0">11094477</data>
    </edge>
    <edge source="CHL" target="NIC">
      <data key="d0">549520</data>
    </edge>
    <edge source="CHL" target="PAN">
      <data key="d0">1091164</data>
    </edge>
    <edge source="CHL" target="PRY">
      <data key="d0">7420699</data>
    </edge>
    <edge source="CHL" target="PER">
      <data key="d0">26242077</data>
    </edge>
    <edge source="CHL" target="POL">
      <data key="d0">129408</data>
    </edge>
    <edge source="CHL" target="ROU">
      <data key="d0">165051</data>
    </edge>
    <edge source="CHL" target="RUS">
      <data key="d0">17660</data>
    </edge>
    <edge source="CHL" target="CHE">
      <data key="d0">349628</data>
    </edge>
    <edge source="CHL" target="USA">
      <data key="d0">2080849</data>
    </edge>
    <edge source="CHL" target="URY">
      <data key="d0">898272</data>
    </edge>
    <edge source="CHN" target="DZA">
      <data key="d0">1586868</data>
    </edge>
    <edge source="CHN" target="AUS">
      <data key="d0">19717571</data>
    </edge>
    <edge source="CHN" target="BEL">
      <data key="d0">103847196</data>
    </edge>
    <edge source="CHN" target="BGR">
      <data key="d0">1025664</data>
    </edge>
    <edge source="CHN" target="BLR">
      <data key="d0">3176160</data>
    </edge>
    <edge source="CHN" target="KHM">
      <data key="d0">8395562</data>
    </edge>
    <edge source="CHN" target="CAN">
      <data key="d0">12069391</data>
    </edge>
    <edge source="CHN" target="LKA">
      <data key="d0">551812</data>
    </edge>
    <edge source="CHN" target="CHL">
      <data key="d0">1956813</data>
    </edge>
    <edge source="CHN" target="COL">
      <data key="d0">408870</data>
    </edge>
    <edge source="CHN" target="DNK">
      <data key="d0">86280</data>
    </edge>
    <edge source="CHN" target="FRA">
      <data key="d0">29185707</data>
    </edge>
    <edge source="CHN" target="GEO">
      <data key="d0">212652</data>
    </edge>
    <edge source="CHN" target="DEU">
      <data key="d0">10695922</data>
    </edge>
    <edge source="CHN" target="GRC">
      <data key="d0">1359922</data>
    </edge>
    <edge source="CHN" target="HND">
      <data key="d0">10560</data>
    </edge>
    <edge source="CHN" target="HKG">
      <data key="d0">233391315</data>
    </edge>
    <edge source="CHN" target="HUN">
      <data key="d0">140544</data>
    </edge>
    <edge source="CHN" target="IDN">
      <data key="d0">279008942</data>
    </edge>
    <edge source="CHN" target="ISR">
      <data key="d0">187733</data>
    </edge>
    <edge source="CHN" target="ITA">
      <data key="d0">471872</data>
    </edge>
    <edge source="CHN" target="JPN">
      <data key="d0">31569675</data>
    </edge>
    <edge source="CHN" target="JOR">
      <data key="d0">5106011</data>
    </edge>
    <edge source="CHN" target="KOR">
      <data key="d0">20860561</data>
    </edge>
    <edge source="CHN" target="KGZ">
      <data key="d0">146836</data>
    </edge>
    <edge source="CHN" target="LVA">
      <data key="d0">2787884</data>
    </edge>
    <edge source="CHN" target="LTU">
      <data key="d0">2784508</data>
    </edge>
    <edge source="CHN" target="MWI">
      <data key="d0">118449</data>
    </edge>
    <edge source="CHN" target="MYS">
      <data key="d0">25903941</data>
    </edge>
    <edge source="CHN" target="MUS">
      <data key="d0">7590253</data>
    </edge>
    <edge source="CHN" target="MEX">
      <data key="d0">94644</data>
    </edge>
    <edge source="CHN" target="MAR">
      <data key="d0">620136</data>
    </edge>
    <edge source="CHN" target="NAM">
      <data key="d0">9013831</data>
    </edge>
    <edge source="CHN" target="NLD">
      <data key="d0">12746290</data>
    </edge>
    <edge source="CHN" target="NZL">
      <data key="d0">614790</data>
    </edge>
    <edge source="CHN" target="NER">
      <data key="d0">26844</data>
    </edge>
    <edge source="CHN" target="PAN">
      <data key="d0">20471418</data>
    </edge>
    <edge source="CHN" target="PER">
      <data key="d0">3777638</data>
    </edge>
    <edge source="CHN" target="PHL">
      <data key="d0">58267388</data>
    </edge>
    <edge source="CHN" target="POL">
      <data key="d0">12076724</data>
    </edge>
    <edge source="CHN" target="PRT">
      <data key="d0">90989</data>
    </edge>
    <edge source="CHN" target="ROU">
      <data key="d0">3382011</data>
    </edge>
    <edge source="CHN" target="RUS">
      <data key="d0">15532976</data>
    </edge>
    <edge source="CHN" target="SAU">
      <data key="d0">331166</data>
    </edge>
    <edge source="CHN" target="SRB">
      <data key="d0">38160</data>
    </edge>
    <edge source="CHN" target="IND">
      <data key="d0">4471296</data>
    </edge>
    <edge source="CHN" target="SGP">
      <data key="d0">29054601</data>
    </edge>
    <edge source="CHN" target="VNM">
      <data key="d0">31300326</data>
    </edge>
    <edge source="CHN" target="ZAF">
      <data key="d0">6149481</data>
    </edge>
    <edge source="CHN" target="ZWE">
      <data key="d0">133266</data>
    </edge>
    <edge source="CHN" target="ESP">
      <data key="d0">4407510</data>
    </edge>
    <edge source="CHN" target="THA">
      <data key="d0">8179544</data>
    </edge>
    <edge source="CHN" target="ARE">
      <data key="d0">57510390</data>
    </edge>
    <edge source="CHN" target="TUN">
      <data key="d0">178200</data>
    </edge>
    <edge source="CHN" target="TUR">
      <data key="d0">983985</data>
    </edge>
    <edge source="CHN" target="UKR">
      <data key="d0">8556978</data>
    </edge>
    <edge source="CHN" target="MKD">
      <data key="d0">43659</data>
    </edge>
    <edge source="CHN" target="EGY">
      <data key="d0">29520949</data>
    </edge>
    <edge source="CHN" target="GBR">
      <data key="d0">14720340</data>
    </edge>
    <edge source="CHN" target="USA">
      <data key="d0">8854629</data>
    </edge>
    <edge source="COL" target="BEL">
      <data key="d0">9505648</data>
    </edge>
    <edge source="COL" target="BOL">
      <data key="d0">1121805</data>
    </edge>
    <edge source="COL" target="BRA">
      <data key="d0">47089</data>
    </edge>
    <edge source="COL" target="LKA">
      <data key="d0">66114</data>
    </edge>
    <edge source="COL" target="CHL">
      <data key="d0">2774991</data>
    </edge>
    <edge source="COL" target="ECU">
      <data key="d0">628761</data>
    </edge>
    <edge source="COL" target="FRA">
      <data key="d0">73611</data>
    </edge>
    <edge source="COL" target="DEU">
      <data key="d0">4270893</data>
    </edge>
    <edge source="COL" target="GTM">
      <data key="d0">115151</data>
    </edge>
    <edge source="COL" target="HND">
      <data key="d0">267902</data>
    </edge>
    <edge source="COL" target="NLD">
      <data key="d0">1523661</data>
    </edge>
    <edge source="COL" target="PER">
      <data key="d0">1577006</data>
    </edge>
    <edge source="COL" target="PRT">
      <data key="d0">459664</data>
    </edge>
    <edge source="COL" target="ROU">
      <data key="d0">607182</data>
    </edge>
    <edge source="COL" target="ZAF">
      <data key="d0">1012756</data>
    </edge>
    <edge source="COL" target="ESP">
      <data key="d0">282908</data>
    </edge>
    <edge source="COL" target="TUN">
      <data key="d0">1162700</data>
    </edge>
    <edge source="COL" target="GBR">
      <data key="d0">552341</data>
    </edge>
    <edge source="COL" target="USA">
      <data key="d0">753833</data>
    </edge>
    <edge source="CRI" target="BRA">
      <data key="d0">30838</data>
    </edge>
    <edge source="CRI" target="CAN">
      <data key="d0">13676</data>
    </edge>
    <edge source="CRI" target="SLV">
      <data key="d0">296964</data>
    </edge>
    <edge source="CRI" target="EST">
      <data key="d0">18532</data>
    </edge>
    <edge source="CRI" target="FIN">
      <data key="d0">17761</data>
    </edge>
    <edge source="CRI" target="FRA">
      <data key="d0">20518</data>
    </edge>
    <edge source="CRI" target="GEO">
      <data key="d0">15274</data>
    </edge>
    <edge source="CRI" target="DEU">
      <data key="d0">17736</data>
    </edge>
    <edge source="CRI" target="GTM">
      <data key="d0">448254</data>
    </edge>
    <edge source="CRI" target="HND">
      <data key="d0">341933</data>
    </edge>
    <edge source="CRI" target="JOR">
      <data key="d0">100094</data>
    </edge>
    <edge source="CRI" target="LBN">
      <data key="d0">33757</data>
    </edge>
    <edge source="CRI" target="MYS">
      <data key="d0">321736</data>
    </edge>
    <edge source="CRI" target="MRT">
      <data key="d0">32923</data>
    </edge>
    <edge source="CRI" target="NIC">
      <data key="d0">46562</data>
    </edge>
    <edge source="CRI" target="PAN">
      <data key="d0">197074</data>
    </edge>
    <edge source="CRI" target="ROU">
      <data key="d0">13500</data>
    </edge>
    <edge source="CRI" target="RUS">
      <data key="d0">21358</data>
    </edge>
    <edge source="CRI" target="ZAF">
      <data key="d0">28710</data>
    </edge>
    <edge source="CRI" target="CHE">
      <data key="d0">284138</data>
    </edge>
    <edge source="CRI" target="ARE">
      <data key="d0">43058</data>
    </edge>
    <edge source="CRI" target="TUR">
      <data key="d0">17417</data>
    </edge>
    <edge source="CRI" target="USA">
      <data key="d0">215728</data>
    </edge>
    <edge source="CZE" target="ALB">
      <data key="d0">329961</data>
    </edge>
    <edge source="CZE" target="AUT">
      <data key="d0">334995</data>
    </edge>
    <edge source="CZE" target="BEL">
      <data key="d0">3724704</data>
    </edge>
    <edge source="CZE" target="BGR">
      <data key="d0">3151620</data>
    </edge>
    <edge source="CZE" target="HRV">
      <data key="d0">504900</data>
    </edge>
    <edge source="CZE" target="DNK">
      <data key="d0">11811313</data>
    </edge>
    <edge source="CZE" target="FIN">
      <data key="d0">921425</data>
    </edge>
    <edge source="CZE" target="GEO">
      <data key="d0">365364</data>
    </edge>
    <edge source="CZE" target="DEU">
      <data key="d0">45617912</data>
    </edge>
    <edge source="CZE" target="GRC">
      <data key="d0">328730</data>
    </edge>
    <edge source="CZE" target="HUN">
      <data key="d0">5859536</data>
    </edge>
    <edge source="CZE" target="ISR">
      <data key="d0">122155</data>
    </edge>
    <edge source="CZE" target="ITA">
      <data key="d0">251492787</data>
    </edge>
    <edge source="CZE" target="JPN">
      <data key="d0">121046</data>
    </edge>
    <edge source="CZE" target="LTU">
      <data key="d0">2040058</data>
    </edge>
    <edge source="CZE" target="NLD">
      <data key="d0">15436830</data>
    </edge>
    <edge source="CZE" target="NOR">
      <data key="d0">1008706</data>
    </edge>
    <edge source="CZE" target="PRY">
      <data key="d0">451589</data>
    </edge>
    <edge source="CZE" target="POL">
      <data key="d0">18165315</data>
    </edge>
    <edge source="CZE" target="PRT">
      <data key="d0">346624</data>
    </edge>
    <edge source="CZE" target="ROU">
      <data key="d0">4617805</data>
    </edge>
    <edge source="CZE" target="RUS">
      <data key="d0">237858</data>
    </edge>
    <edge source="CZE" target="SRB">
      <data key="d0">177491</data>
    </edge>
    <edge source="CZE" target="SVK">
      <data key="d0">70130504</data>
    </edge>
    <edge source="CZE" target="SVN">
      <data key="d0">15124435</data>
    </edge>
    <edge source="CZE" target="ESP">
      <data key="d0">11085652</data>
    </edge>
    <edge source="CZE" target="SWE">
      <data key="d0">1897839</data>
    </edge>
    <edge source="CZE" target="CHE">
      <data key="d0">182605</data>
    </edge>
    <edge source="CZE" target="TUR">
      <data key="d0">804070</data>
    </edge>
    <edge source="CZE" target="GBR">
      <data key="d0">28688007</data>
    </edge>
    <edge source="CZE" target="URY">
      <data key="d0">27489</data>
    </edge>
    <edge source="DNK" target="ARG">
      <data key="d0">96302</data>
    </edge>
    <edge source="DNK" target="AUS">
      <data key="d0">650094</data>
    </edge>
    <edge source="DNK" target="AUT">
      <data key="d0">915209</data>
    </edge>
    <edge source="DNK" target="BEL">
      <data key="d0">5084127</data>
    </edge>
    <edge source="DNK" target="BGR">
      <data key="d0">124385</data>
    </edge>
    <edge source="DNK" target="BLR">
      <data key="d0">43721</data>
    </edge>
    <edge source="DNK" target="CAN">
      <data key="d0">846555</data>
    </edge>
    <edge source="DNK" target="HRV">
      <data key="d0">257558</data>
    </edge>
    <edge source="DNK" target="CZE">
      <data key="d0">382086</data>
    </edge>
    <edge source="DNK" target="EST">
      <data key="d0">332574</data>
    </edge>
    <edge source="DNK" target="FIN">
      <data key="d0">1335351</data>
    </edge>
    <edge source="DNK" target="FRA">
      <data key="d0">5091695</data>
    </edge>
    <edge source="DNK" target="GEO">
      <data key="d0">14803</data>
    </edge>
    <edge source="DNK" target="GMB">
      <data key="d0">144807</data>
    </edge>
    <edge source="DNK" target="DEU">
      <data key="d0">52655489</data>
    </edge>
    <edge source="DNK" target="GRC">
      <data key="d0">234719</data>
    </edge>
    <edge source="DNK" target="HKG">
      <data key="d0">704998</data>
    </edge>
    <edge source="DNK" target="HUN">
      <data key="d0">169123</data>
    </edge>
    <edge source="DNK" target="IRL">
      <data key="d0">622337</data>
    </edge>
    <edge source="DNK" target="ISR">
      <data key="d0">961104</data>
    </edge>
    <edge source="DNK" target="ITA">
      <data key="d0">4360948</data>
    </edge>
    <edge source="DNK" target="JPN">
      <data key="d0">829831</data>
    </edge>
    <edge source="DNK" target="KAZ">
      <data key="d0">54294</data>
    </edge>
    <edge source="DNK" target="JOR">
      <data key="d0">20500</data>
    </edge>
    <edge source="DNK" target="KOR">
      <data key="d0">10806</data>
    </edge>
    <edge source="DNK" target="LBN">
      <data key="d0">1187706</data>
    </edge>
    <edge source="DNK" target="LVA">
      <data key="d0">268336</data>
    </edge>
    <edge source="DNK" target="LTU">
      <data key="d0">527249</data>
    </edge>
    <edge source="DNK" target="MYS">
      <data key="d0">612913</data>
    </edge>
    <edge source="DNK" target="MDA">
      <data key="d0">14501</data>
    </edge>
    <edge source="DNK" target="NLD">
      <data key="d0">24420103</data>
    </edge>
    <edge source="DNK" target="NZL">
      <data key="d0">79783</data>
    </edge>
    <edge source="DNK" target="NIC">
      <data key="d0">22243</data>
    </edge>
    <edge source="DNK" target="NER">
      <data key="d0">133236</data>
    </edge>
    <edge source="DNK" target="NOR">
      <data key="d0">26129182</data>
    </edge>
    <edge source="DNK" target="PAN">
      <data key="d0">74808</data>
    </edge>
    <edge source="DNK" target="PHL">
      <data key="d0">126336</data>
    </edge>
    <edge source="DNK" target="POL">
      <data key="d0">487582</data>
    </edge>
    <edge source="DNK" target="PRT">
      <data key="d0">1531697</data>
    </edge>
    <edge source="DNK" target="ROU">
      <data key="d0">138336</data>
    </edge>
    <edge source="DNK" target="RUS">
      <data key="d0">1456125</data>
    </edge>
    <edge source="DNK" target="SRB">
      <data key="d0">29040</data>
    </edge>
    <edge source="DNK" target="IND">
      <data key="d0">13106</data>
    </edge>
    <edge source="DNK" target="SGP">
      <data key="d0">196574</data>
    </edge>
    <edge source="DNK" target="SVK">
      <data key="d0">13108</data>
    </edge>
    <edge source="DNK" target="SVN">
      <data key="d0">724598</data>
    </edge>
    <edge source="DNK" target="ZAF">
      <data key="d0">94195</data>
    </edge>
    <edge source="DNK" target="ESP">
      <data key="d0">5530331</data>
    </edge>
    <edge source="DNK" target="SWE">
      <data key="d0">21421768</data>
    </edge>
    <edge source="DNK" target="CHE">
      <data key="d0">7410204</data>
    </edge>
    <edge source="DNK" target="THA">
      <data key="d0">129887</data>
    </edge>
    <edge source="DNK" target="ARE">
      <data key="d0">548385</data>
    </edge>
    <edge source="DNK" target="TUR">
      <data key="d0">15677</data>
    </edge>
    <edge source="DNK" target="UKR">
      <data key="d0">378857</data>
    </edge>
    <edge source="DNK" target="EGY">
      <data key="d0">64023</data>
    </edge>
    <edge source="DNK" target="GBR">
      <data key="d0">11644435</data>
    </edge>
    <edge source="DNK" target="USA">
      <data key="d0">10706990</data>
    </edge>
    <edge source="ECU" target="BEL">
      <data key="d0">1792044</data>
    </edge>
    <edge source="ECU" target="BRA">
      <data key="d0">296438</data>
    </edge>
    <edge source="ECU" target="LKA">
      <data key="d0">3645973</data>
    </edge>
    <edge source="ECU" target="COL">
      <data key="d0">609929</data>
    </edge>
    <edge source="ECU" target="CRI">
      <data key="d0">40268</data>
    </edge>
    <edge source="ECU" target="FRA">
      <data key="d0">129254</data>
    </edge>
    <edge source="ECU" target="DEU">
      <data key="d0">6773477</data>
    </edge>
    <edge source="ECU" target="GRC">
      <data key="d0">172569</data>
    </edge>
    <edge source="ECU" target="HND">
      <data key="d0">94298</data>
    </edge>
    <edge source="ECU" target="IDN">
      <data key="d0">749277</data>
    </edge>
    <edge source="ECU" target="LTU">
      <data key="d0">473257</data>
    </edge>
    <edge source="ECU" target="NLD">
      <data key="d0">3521617</data>
    </edge>
    <edge source="ECU" target="NIC">
      <data key="d0">11361731</data>
    </edge>
    <edge source="ECU" target="PER">
      <data key="d0">1304336</data>
    </edge>
    <edge source="ECU" target="POL">
      <data key="d0">600997</data>
    </edge>
    <edge source="ECU" target="PRT">
      <data key="d0">517707</data>
    </edge>
    <edge source="ECU" target="RUS">
      <data key="d0">845380</data>
    </edge>
    <edge source="ECU" target="SRB">
      <data key="d0">41835</data>
    </edge>
    <edge source="ECU" target="ESP">
      <data key="d0">413350</data>
    </edge>
    <edge source="ECU" target="TUR">
      <data key="d0">86284</data>
    </edge>
    <edge source="ECU" target="UKR">
      <data key="d0">469515</data>
    </edge>
    <edge source="ECU" target="USA">
      <data key="d0">784217</data>
    </edge>
    <edge source="FRA" target="DZA">
      <data key="d0">47858047</data>
    </edge>
    <edge source="FRA" target="AUS">
      <data key="d0">3257544</data>
    </edge>
    <edge source="FRA" target="AUT">
      <data key="d0">5308912</data>
    </edge>
    <edge source="FRA" target="BEL">
      <data key="d0">81516102</data>
    </edge>
    <edge source="FRA" target="BOL">
      <data key="d0">141877</data>
    </edge>
    <edge source="FRA" target="BGR">
      <data key="d0">5544375</data>
    </edge>
    <edge source="FRA" target="BLR">
      <data key="d0">2090744</data>
    </edge>
    <edge source="FRA" target="CMR">
      <data key="d0">3860951</data>
    </edge>
    <edge source="FRA" target="CHL">
      <data key="d0">494015</data>
    </edge>
    <edge source="FRA" target="CHN">
      <data key="d0">31804334</data>
    </edge>
    <edge source="FRA" target="HRV">
      <data key="d0">2844659</data>
    </edge>
    <edge source="FRA" target="CZE">
      <data key="d0">1000404</data>
    </edge>
    <edge source="FRA" target="DNK">
      <data key="d0">1967240</data>
    </edge>
    <edge source="FRA" target="GEO">
      <data key="d0">2567201</data>
    </edge>
    <edge source="FRA" target="PSE">
      <data key="d0">387758</data>
    </edge>
    <edge source="FRA" target="DEU">
      <data key="d0">166265840</data>
    </edge>
    <edge source="FRA" target="GRC">
      <data key="d0">3036194</data>
    </edge>
    <edge source="FRA" target="HKG">
      <data key="d0">31451</data>
    </edge>
    <edge source="FRA" target="HUN">
      <data key="d0">170699</data>
    </edge>
    <edge source="FRA" target="IDN">
      <data key="d0">1169436</data>
    </edge>
    <edge source="FRA" target="IRL">
      <data key="d0">2056483</data>
    </edge>
    <edge source="FRA" target="ISR">
      <data key="d0">3219606</data>
    </edge>
    <edge source="FRA" target="ITA">
      <data key="d0">6980467</data>
    </edge>
    <edge source="FRA" target="CIV">
      <data key="d0">70759036</data>
    </edge>
    <edge source="FRA" target="JPN">
      <data key="d0">26298759</data>
    </edge>
    <edge source="FRA" target="JOR">
      <data key="d0">3790397</data>
    </edge>
    <edge source="FRA" target="KOR">
      <data key="d0">300065</data>
    </edge>
    <edge source="FRA" target="LBN">
      <data key="d0">15650255</data>
    </edge>
    <edge source="FRA" target="LTU">
      <data key="d0">26312</data>
    </edge>
    <edge source="FRA" target="MDG">
      <data key="d0">1574621</data>
    </edge>
    <edge source="FRA" target="MYS">
      <data key="d0">1320896</data>
    </edge>
    <edge source="FRA" target="MUS">
      <data key="d0">61906</data>
    </edge>
    <edge source="FRA" target="MAR">
      <data key="d0">2020402</data>
    </edge>
    <edge source="FRA" target="NLD">
      <data key="d0">35334789</data>
    </edge>
    <edge source="FRA" target="PRY">
      <data key="d0">5059388</data>
    </edge>
    <edge source="FRA" target="PHL">
      <data key="d0">587539</data>
    </edge>
    <edge source="FRA" target="POL">
      <data key="d0">39932681</data>
    </edge>
    <edge source="FRA" target="PRT">
      <data key="d0">2056783</data>
    </edge>
    <edge source="FRA" target="ROU">
      <data key="d0">146452</data>
    </edge>
    <edge source="FRA" target="RUS">
      <data key="d0">8505721</data>
    </edge>
    <edge source="FRA" target="SAU">
      <data key="d0">5659302</data>
    </edge>
    <edge source="FRA" target="SEN">
      <data key="d0">34119222</data>
    </edge>
    <edge source="FRA" target="SRB">
      <data key="d0">46209</data>
    </edge>
    <edge source="FRA" target="IND">
      <data key="d0">812480</data>
    </edge>
    <edge source="FRA" target="SGP">
      <data key="d0">433104</data>
    </edge>
    <edge source="FRA" target="VNM">
      <data key="d0">5141658</data>
    </edge>
    <edge source="FRA" target="ZAF">
      <data key="d0">4824029</data>
    </edge>
    <edge source="FRA" target="ESP">
      <data key="d0">12299392</data>
    </edge>
    <edge source="FRA" target="SWE">
      <data key="d0">639031</data>
    </edge>
    <edge source="FRA" target="CHE">
      <data key="d0">1043020</data>
    </edge>
    <edge source="FRA" target="ARE">
      <data key="d0">18128557</data>
    </edge>
    <edge source="FRA" target="TUN">
      <data key="d0">19255457</data>
    </edge>
    <edge source="FRA" target="TUR">
      <data key="d0">49641237</data>
    </edge>
    <edge source="FRA" target="UKR">
      <data key="d0">1107126</data>
    </edge>
    <edge source="FRA" target="MKD">
      <data key="d0">4085049</data>
    </edge>
    <edge source="FRA" target="EGY">
      <data key="d0">2027357</data>
    </edge>
    <edge source="FRA" target="GBR">
      <data key="d0">3597506</data>
    </edge>
    <edge source="FRA" target="USA">
      <data key="d0">5441658</data>
    </edge>
    <edge source="FRA" target="URY">
      <data key="d0">143739</data>
    </edge>
    <edge source="GEO" target="CHE">
      <data key="d0">174579</data>
    </edge>
    <edge source="DEU" target="ALB">
      <data key="d0">7584730</data>
    </edge>
    <edge source="DEU" target="AZE">
      <data key="d0">79000206</data>
    </edge>
    <edge source="DEU" target="ARG">
      <data key="d0">1018573</data>
    </edge>
    <edge source="DEU" target="AUS">
      <data key="d0">16452540</data>
    </edge>
    <edge source="DEU" target="AUT">
      <data key="d0">87228804</data>
    </edge>
    <edge source="DEU" target="ARM">
      <data key="d0">7708799</data>
    </edge>
    <edge source="DEU" target="BEL">
      <data key="d0">162109064</data>
    </edge>
    <edge source="DEU" target="BOL">
      <data key="d0">2320781</data>
    </edge>
    <edge source="DEU" target="BRA">
      <data key="d0">873933</data>
    </edge>
    <edge source="DEU" target="BGR">
      <data key="d0">11869477</data>
    </edge>
    <edge source="DEU" target="BLR">
      <data key="d0">8815277</data>
    </edge>
    <edge source="DEU" target="CAN">
      <data key="d0">6827092</data>
    </edge>
    <edge source="DEU" target="LKA">
      <data key="d0">2547017</data>
    </edge>
    <edge source="DEU" target="CHN">
      <data key="d0">2476616</data>
    </edge>
    <edge source="DEU" target="HRV">
      <data key="d0">12466060</data>
    </edge>
    <edge source="DEU" target="CZE">
      <data key="d0">82523605</data>
    </edge>
    <edge source="DEU" target="BEN">
      <data key="d0">830075</data>
    </edge>
    <edge source="DEU" target="DNK">
      <data key="d0">57277843</data>
    </edge>
    <edge source="DEU" target="EST">
      <data key="d0">1481937</data>
    </edge>
    <edge source="DEU" target="FIN">
      <data key="d0">21684675</data>
    </edge>
    <edge source="DEU" target="FRA">
      <data key="d0">588768096</data>
    </edge>
    <edge source="DEU" target="GEO">
      <data key="d0">2594814</data>
    </edge>
    <edge source="DEU" target="PSE">
      <data key="d0">70004</data>
    </edge>
    <edge source="DEU" target="GRC">
      <data key="d0">75450049</data>
    </edge>
    <edge source="DEU" target="HND">
      <data key="d0">1782608</data>
    </edge>
    <edge source="DEU" target="HKG">
      <data key="d0">78616983</data>
    </edge>
    <edge source="DEU" target="HUN">
      <data key="d0">22828271</data>
    </edge>
    <edge source="DEU" target="IDN">
      <data key="d0">7457742</data>
    </edge>
    <edge source="DEU" target="IRL">
      <data key="d0">4208937</data>
    </edge>
    <edge source="DEU" target="ISR">
      <data key="d0">5056261</data>
    </edge>
    <edge source="DEU" target="ITA">
      <data key="d0">877275138</data>
    </edge>
    <edge source="DEU" target="CIV">
      <data key="d0">147962</data>
    </edge>
    <edge source="DEU" target="JPN">
      <data key="d0">212657442</data>
    </edge>
    <edge source="DEU" target="KAZ">
      <data key="d0">1793986</data>
    </edge>
    <edge source="DEU" target="JOR">
      <data key="d0">56127690</data>
    </edge>
    <edge source="DEU" target="KOR">
      <data key="d0">23618160</data>
    </edge>
    <edge source="DEU" target="KGZ">
      <data key="d0">3267050</data>
    </edge>
    <edge source="DEU" target="LBN">
      <data key="d0">107143269</data>
    </edge>
    <edge source="DEU" target="LVA">
      <data key="d0">4925596</data>
    </edge>
    <edge source="DEU" target="LTU">
      <data key="d0">37561968</data>
    </edge>
    <edge source="DEU" target="MYS">
      <data key="d0">14290378</data>
    </edge>
    <edge source="DEU" target="MUS">
      <data key="d0">1193794</data>
    </edge>
    <edge source="DEU" target="MEX">
      <data key="d0">1074605</data>
    </edge>
    <edge source="DEU" target="MDA">
      <data key="d0">2265526</data>
    </edge>
    <edge source="DEU" target="MAR">
      <data key="d0">2211280</data>
    </edge>
    <edge source="DEU" target="OMN">
      <data key="d0">12098218</data>
    </edge>
    <edge source="DEU" target="NLD">
      <data key="d0">132588637</data>
    </edge>
    <edge source="DEU" target="NZL">
      <data key="d0">291504</data>
    </edge>
    <edge source="DEU" target="NOR">
      <data key="d0">45769595</data>
    </edge>
    <edge source="DEU" target="PAK">
      <data key="d0">25862</data>
    </edge>
    <edge source="DEU" target="PAN">
      <data key="d0">1165158</data>
    </edge>
    <edge source="DEU" target="PRY">
      <data key="d0">122759</data>
    </edge>
    <edge source="DEU" target="PER">
      <data key="d0">10801</data>
    </edge>
    <edge source="DEU" target="PHL">
      <data key="d0">176202</data>
    </edge>
    <edge source="DEU" target="POL">
      <data key="d0">108936476</data>
    </edge>
    <edge source="DEU" target="PRT">
      <data key="d0">41870408</data>
    </edge>
    <edge source="DEU" target="ROU">
      <data key="d0">79095535</data>
    </edge>
    <edge source="DEU" target="RUS">
      <data key="d0">25838417</data>
    </edge>
    <edge source="DEU" target="SAU">
      <data key="d0">517683409</data>
    </edge>
    <edge source="DEU" target="SEN">
      <data key="d0">82159</data>
    </edge>
    <edge source="DEU" target="SRB">
      <data key="d0">41544592</data>
    </edge>
    <edge source="DEU" target="IND">
      <data key="d0">2846948</data>
    </edge>
    <edge source="DEU" target="SGP">
      <data key="d0">47556728</data>
    </edge>
    <edge source="DEU" target="SVK">
      <data key="d0">9887601</data>
    </edge>
    <edge source="DEU" target="VNM">
      <data key="d0">185686</data>
    </edge>
    <edge source="DEU" target="SVN">
      <data key="d0">19235495</data>
    </edge>
    <edge source="DEU" target="ZAF">
      <data key="d0">7224099</data>
    </edge>
    <edge source="DEU" target="ESP">
      <data key="d0">595236964</data>
    </edge>
    <edge source="DEU" target="SWE">
      <data key="d0">42828954</data>
    </edge>
    <edge source="DEU" target="CHE">
      <data key="d0">113169251</data>
    </edge>
    <edge source="DEU" target="THA">
      <data key="d0">764341</data>
    </edge>
    <edge source="DEU" target="ARE">
      <data key="d0">165619084</data>
    </edge>
    <edge source="DEU" target="TUN">
      <data key="d0">24288779</data>
    </edge>
    <edge source="DEU" target="TUR">
      <data key="d0">152525612</data>
    </edge>
    <edge source="DEU" target="UKR">
      <data key="d0">28152488</data>
    </edge>
    <edge source="DEU" target="MKD">
      <data key="d0">2545891</data>
    </edge>
    <edge source="DEU" target="EGY">
      <data key="d0">23573907</data>
    </edge>
    <edge source="DEU" target="GBR">
      <data key="d0">48683397</data>
    </edge>
    <edge source="DEU" target="TZA">
      <data key="d0">145469</data>
    </edge>
    <edge source="DEU" target="USA">
      <data key="d0">17459153</data>
    </edge>
    <edge source="DEU" target="BFA">
      <data key="d0">354420</data>
    </edge>
    <edge source="DEU" target="URY">
      <data key="d0">468313</data>
    </edge>
    <edge source="GTM" target="BEL">
      <data key="d0">2064606</data>
    </edge>
    <edge source="GTM" target="BGR">
      <data key="d0">1525565</data>
    </edge>
    <edge source="GTM" target="COL">
      <data key="d0">24192</data>
    </edge>
    <edge source="GTM" target="CRI">
      <data key="d0">376225</data>
    </edge>
    <edge source="GTM" target="SLV">
      <data key="d0">6407618</data>
    </edge>
    <edge source="GTM" target="FRA">
      <data key="d0">2615778</data>
    </edge>
    <edge source="GTM" target="DEU">
      <data key="d0">11663100</data>
    </edge>
    <edge source="GTM" target="HND">
      <data key="d0">3274258</data>
    </edge>
    <edge source="GTM" target="HKG">
      <data key="d0">185520</data>
    </edge>
    <edge source="GTM" target="IDN">
      <data key="d0">480579</data>
    </edge>
    <edge source="GTM" target="NLD">
      <data key="d0">1682802</data>
    </edge>
    <edge source="GTM" target="NIC">
      <data key="d0">3510345</data>
    </edge>
    <edge source="GTM" target="PAN">
      <data key="d0">1872393</data>
    </edge>
    <edge source="GTM" target="PER">
      <data key="d0">323881</data>
    </edge>
    <edge source="GTM" target="POL">
      <data key="d0">1890264</data>
    </edge>
    <edge source="GTM" target="ROU">
      <data key="d0">224254</data>
    </edge>
    <edge source="GTM" target="RUS">
      <data key="d0">6250336</data>
    </edge>
    <edge source="GTM" target="ESP">
      <data key="d0">4243279</data>
    </edge>
    <edge source="GTM" target="SWE">
      <data key="d0">868272</data>
    </edge>
    <edge source="GTM" target="CHE">
      <data key="d0">267722</data>
    </edge>
    <edge source="GTM" target="TUR">
      <data key="d0">13824</data>
    </edge>
    <edge source="GTM" target="UKR">
      <data key="d0">1694147</data>
    </edge>
    <edge source="GTM" target="MKD">
      <data key="d0">110484</data>
    </edge>
    <edge source="GTM" target="GBR">
      <data key="d0">1009546</data>
    </edge>
    <edge source="GTM" target="USA">
      <data key="d0">17660097</data>
    </edge>
    <edge source="IDN" target="ALB">
      <data key="d0">56700</data>
    </edge>
    <edge source="IDN" target="DZA">
      <data key="d0">366589</data>
    </edge>
    <edge source="IDN" target="ARG">
      <data key="d0">147490</data>
    </edge>
    <edge source="IDN" target="AUS">
      <data key="d0">1452394</data>
    </edge>
    <edge source="IDN" target="AUT">
      <data key="d0">25117</data>
    </edge>
    <edge source="IDN" target="BEL">
      <data key="d0">31459481</data>
    </edge>
    <edge source="IDN" target="BWA">
      <data key="d0">48000</data>
    </edge>
    <edge source="IDN" target="BRA">
      <data key="d0">868768</data>
    </edge>
    <edge source="IDN" target="BGR">
      <data key="d0">90800</data>
    </edge>
    <edge source="IDN" target="BLR">
      <data key="d0">63600</data>
    </edge>
    <edge source="IDN" target="KHM">
      <data key="d0">203410207</data>
    </edge>
    <edge source="IDN" target="CAN">
      <data key="d0">145635</data>
    </edge>
    <edge source="IDN" target="LKA">
      <data key="d0">15324463</data>
    </edge>
    <edge source="IDN" target="CHL">
      <data key="d0">25380</data>
    </edge>
    <edge source="IDN" target="CHN">
      <data key="d0">7039901</data>
    </edge>
    <edge source="IDN" target="CZE">
      <data key="d0">230664</data>
    </edge>
    <edge source="IDN" target="DNK">
      <data key="d0">1988480</data>
    </edge>
    <edge source="IDN" target="FRA">
      <data key="d0">241992</data>
    </edge>
    <edge source="IDN" target="GEO">
      <data key="d0">11824</data>
    </edge>
    <edge source="IDN" target="DEU">
      <data key="d0">18021002</data>
    </edge>
    <edge source="IDN" target="HND">
      <data key="d0">1235892</data>
    </edge>
    <edge source="IDN" target="HKG">
      <data key="d0">2157101</data>
    </edge>
    <edge source="IDN" target="HUN">
      <data key="d0">88728</data>
    </edge>
    <edge source="IDN" target="IRL">
      <data key="d0">945846</data>
    </edge>
    <edge source="IDN" target="ITA">
      <data key="d0">1482793</data>
    </edge>
    <edge source="IDN" target="JPN">
      <data key="d0">1861560</data>
    </edge>
    <edge source="IDN" target="JOR">
      <data key="d0">412104</data>
    </edge>
    <edge source="IDN" target="KOR">
      <data key="d0">2538978</data>
    </edge>
    <edge source="IDN" target="LBN">
      <data key="d0">730440</data>
    </edge>
    <edge source="IDN" target="LVA">
      <data key="d0">19704</data>
    </edge>
    <edge source="IDN" target="LTU">
      <data key="d0">5986210</data>
    </edge>
    <edge source="IDN" target="MYS">
      <data key="d0">208450249</data>
    </edge>
    <edge source="IDN" target="MRT">
      <data key="d0">41564</data>
    </edge>
    <edge source="IDN" target="MAR">
      <data key="d0">319300</data>
    </edge>
    <edge source="IDN" target="NAM">
      <data key="d0">688620</data>
    </edge>
    <edge source="IDN" target="NLD">
      <data key="d0">6670490</data>
    </edge>
    <edge source="IDN" target="NZL">
      <data key="d0">33312</data>
    </edge>
    <edge source="IDN" target="NIC">
      <data key="d0">3418821</data>
    </edge>
    <edge source="IDN" target="PAN">
      <data key="d0">47175</data>
    </edge>
    <edge source="IDN" target="PRY">
      <data key="d0">7124676</data>
    </edge>
    <edge source="IDN" target="PER">
      <data key="d0">22275</data>
    </edge>
    <edge source="IDN" target="PHL">
      <data key="d0">12171350</data>
    </edge>
    <edge source="IDN" target="POL">
      <data key="d0">454413</data>
    </edge>
    <edge source="IDN" target="PRT">
      <data key="d0">64279</data>
    </edge>
    <edge source="IDN" target="ROU">
      <data key="d0">68000</data>
    </edge>
    <edge source="IDN" target="RUS">
      <data key="d0">1664648</data>
    </edge>
    <edge source="IDN" target="SAU">
      <data key="d0">4927035</data>
    </edge>
    <edge source="IDN" target="IND">
      <data key="d0">3568558</data>
    </edge>
    <edge source="IDN" target="SGP">
      <data key="d0">117397742</data>
    </edge>
    <edge source="IDN" target="SVK">
      <data key="d0">100901</data>
    </edge>
    <edge source="IDN" target="VNM">
      <data key="d0">14590767</data>
    </edge>
    <edge source="IDN" target="SVN">
      <data key="d0">115260</data>
    </edge>
    <edge source="IDN" target="ZAF">
      <data key="d0">803653</data>
    </edge>
    <edge source="IDN" target="ZWE">
      <data key="d0">148500</data>
    </edge>
    <edge source="IDN" target="ESP">
      <data key="d0">3214525</data>
    </edge>
    <edge source="IDN" target="SWE">
      <data key="d0">27002</data>
    </edge>
    <edge source="IDN" target="CHE">
      <data key="d0">113419</data>
    </edge>
    <edge source="IDN" target="THA">
      <data key="d0">29133411</data>
    </edge>
    <edge source="IDN" target="ARE">
      <data key="d0">10741182</data>
    </edge>
    <edge source="IDN" target="TUN">
      <data key="d0">27000</data>
    </edge>
    <edge source="IDN" target="TUR">
      <data key="d0">904225</data>
    </edge>
    <edge source="IDN" target="UKR">
      <data key="d0">54647</data>
    </edge>
    <edge source="IDN" target="EGY">
      <data key="d0">4022595</data>
    </edge>
    <edge source="IDN" target="GBR">
      <data key="d0">1486659</data>
    </edge>
    <edge source="IDN" target="USA">
      <data key="d0">25168830</data>
    </edge>
    <edge source="IDN" target="URY">
      <data key="d0">761800</data>
    </edge>
    <edge source="IRL" target="AUS">
      <data key="d0">21611051</data>
    </edge>
    <edge source="IRL" target="AUT">
      <data key="d0">33291</data>
    </edge>
    <edge source="IRL" target="BEL">
      <data key="d0">128627</data>
    </edge>
    <edge source="IRL" target="CAN">
      <data key="d0">879877</data>
    </edge>
    <edge source="IRL" target="CZE">
      <data key="d0">97831</data>
    </edge>
    <edge source="IRL" target="FIN">
      <data key="d0">16108</data>
    </edge>
    <edge source="IRL" target="FRA">
      <data key="d0">29023</data>
    </edge>
    <edge source="IRL" target="DEU">
      <data key="d0">16901996</data>
    </edge>
    <edge source="IRL" target="HKG">
      <data key="d0">38775</data>
    </edge>
    <edge source="IRL" target="ITA">
      <data key="d0">19162</data>
    </edge>
    <edge source="IRL" target="JPN">
      <data key="d0">49793</data>
    </edge>
    <edge source="IRL" target="MYS">
      <data key="d0">28522</data>
    </edge>
    <edge source="IRL" target="NLD">
      <data key="d0">1787839</data>
    </edge>
    <edge source="IRL" target="POL">
      <data key="d0">50130</data>
    </edge>
    <edge source="IRL" target="PRT">
      <data key="d0">33759</data>
    </edge>
    <edge source="IRL" target="RUS">
      <data key="d0">82147</data>
    </edge>
    <edge source="IRL" target="ZAF">
      <data key="d0">19400</data>
    </edge>
    <edge source="IRL" target="ESP">
      <data key="d0">45995</data>
    </edge>
    <edge source="IRL" target="SWE">
      <data key="d0">14884</data>
    </edge>
    <edge source="IRL" target="CHE">
      <data key="d0">18242</data>
    </edge>
    <edge source="IRL" target="GBR">
      <data key="d0">65724194</data>
    </edge>
    <edge source="IRL" target="USA">
      <data key="d0">888731</data>
    </edge>
    <edge source="JPN" target="BEL">
      <data key="d0">1045574</data>
    </edge>
    <edge source="JPN" target="CHN">
      <data key="d0">247112</data>
    </edge>
    <edge source="JPN" target="FRA">
      <data key="d0">531143</data>
    </edge>
    <edge source="JPN" target="HKG">
      <data key="d0">60603487</data>
    </edge>
    <edge source="JPN" target="ITA">
      <data key="d0">36970</data>
    </edge>
    <edge source="JPN" target="KOR">
      <data key="d0">17059549</data>
    </edge>
    <edge source="JPN" target="MYS">
      <data key="d0">33813</data>
    </edge>
    <edge source="JPN" target="PAN">
      <data key="d0">38824</data>
    </edge>
    <edge source="JPN" target="SGP">
      <data key="d0">9100255</data>
    </edge>
    <edge source="JPN" target="CHE">
      <data key="d0">68214</data>
    </edge>
    <edge source="JPN" target="ARE">
      <data key="d0">191839</data>
    </edge>
    <edge source="JPN" target="USA">
      <data key="d0">688067</data>
    </edge>
    <edge source="KAZ" target="BRA">
      <data key="d0">109400</data>
    </edge>
    <edge source="KAZ" target="KGZ">
      <data key="d0">37409900</data>
    </edge>
    <edge source="KAZ" target="POL">
      <data key="d0">1882500</data>
    </edge>
    <edge source="KAZ" target="RUS">
      <data key="d0">332610</data>
    </edge>
    <edge source="KAZ" target="UKR">
      <data key="d0">2802900</data>
    </edge>
    <edge source="JOR" target="AUT">
      <data key="d0">16703</data>
    </edge>
    <edge source="JOR" target="BEL">
      <data key="d0">46128</data>
    </edge>
    <edge source="JOR" target="CZE">
      <data key="d0">19870</data>
    </edge>
    <edge source="JOR" target="DNK">
      <data key="d0">259531</data>
    </edge>
    <edge source="JOR" target="FRA">
      <data key="d0">114687</data>
    </edge>
    <edge source="JOR" target="PSE">
      <data key="d0">139400</data>
    </edge>
    <edge source="JOR" target="DEU">
      <data key="d0">2054551</data>
    </edge>
    <edge source="JOR" target="HUN">
      <data key="d0">81385</data>
    </edge>
    <edge source="JOR" target="ISR">
      <data key="d0">32013</data>
    </edge>
    <edge source="JOR" target="LVA">
      <data key="d0">40921</data>
    </edge>
    <edge source="JOR" target="LTU">
      <data key="d0">11482</data>
    </edge>
    <edge source="JOR" target="MYS">
      <data key="d0">11879</data>
    </edge>
    <edge source="JOR" target="MAR">
      <data key="d0">110916</data>
    </edge>
    <edge source="JOR" target="RUS">
      <data key="d0">49142</data>
    </edge>
    <edge source="JOR" target="SAU">
      <data key="d0">79193</data>
    </edge>
    <edge source="JOR" target="ZAF">
      <data key="d0">16034</data>
    </edge>
    <edge source="JOR" target="ESP">
      <data key="d0">639369</data>
    </edge>
    <edge source="JOR" target="SWE">
      <data key="d0">15346</data>
    </edge>
    <edge source="JOR" target="ARE">
      <data key="d0">1228731</data>
    </edge>
    <edge source="JOR" target="TUR">
      <data key="d0">6523032</data>
    </edge>
    <edge source="JOR" target="EGY">
      <data key="d0">3483708</data>
    </edge>
    <edge source="JOR" target="USA">
      <data key="d0">2160761</data>
    </edge>
    <edge source="KOR" target="AZE">
      <data key="d0">247951</data>
    </edge>
    <edge source="KOR" target="AUS">
      <data key="d0">3059254</data>
    </edge>
    <edge source="KOR" target="ARM">
      <data key="d0">1866642</data>
    </edge>
    <edge source="KOR" target="BEL">
      <data key="d0">122222</data>
    </edge>
    <edge source="KOR" target="BOL">
      <data key="d0">3225583</data>
    </edge>
    <edge source="KOR" target="KHM">
      <data key="d0">21046580</data>
    </edge>
    <edge source="KOR" target="CHN">
      <data key="d0">22563235</data>
    </edge>
    <edge source="KOR" target="HRV">
      <data key="d0">48421</data>
    </edge>
    <edge source="KOR" target="BEN">
      <data key="d0">62701</data>
    </edge>
    <edge source="KOR" target="GEO">
      <data key="d0">523488</data>
    </edge>
    <edge source="KOR" target="DEU">
      <data key="d0">93703</data>
    </edge>
    <edge source="KOR" target="GRC">
      <data key="d0">2448270</data>
    </edge>
    <edge source="KOR" target="HKG">
      <data key="d0">11926620</data>
    </edge>
    <edge source="KOR" target="IDN">
      <data key="d0">2322772</data>
    </edge>
    <edge source="KOR" target="JPN">
      <data key="d0">20767275</data>
    </edge>
    <edge source="KOR" target="KAZ">
      <data key="d0">5988228</data>
    </edge>
    <edge source="KOR" target="JOR">
      <data key="d0">695998</data>
    </edge>
    <edge source="KOR" target="KGZ">
      <data key="d0">3648023</data>
    </edge>
    <edge source="KOR" target="LBN">
      <data key="d0">24487</data>
    </edge>
    <edge source="KOR" target="MYS">
      <data key="d0">212659</data>
    </edge>
    <edge source="KOR" target="NZL">
      <data key="d0">81448</data>
    </edge>
    <edge source="KOR" target="PAN">
      <data key="d0">172506</data>
    </edge>
    <edge source="KOR" target="PRY">
      <data key="d0">57382</data>
    </edge>
    <edge source="KOR" target="PER">
      <data key="d0">27360</data>
    </edge>
    <edge source="KOR" target="PHL">
      <data key="d0">2310818</data>
    </edge>
    <edge source="KOR" target="POL">
      <data key="d0">19168</data>
    </edge>
    <edge source="KOR" target="RUS">
      <data key="d0">27344345</data>
    </edge>
    <edge source="KOR" target="SGP">
      <data key="d0">11417102</data>
    </edge>
    <edge source="KOR" target="VNM">
      <data key="d0">72374478</data>
    </edge>
    <edge source="KOR" target="ZAF">
      <data key="d0">48753</data>
    </edge>
    <edge source="KOR" target="ESP">
      <data key="d0">12006</data>
    </edge>
    <edge source="KOR" target="THA">
      <data key="d0">260985</data>
    </edge>
    <edge source="KOR" target="ARE">
      <data key="d0">199441737</data>
    </edge>
    <edge source="KOR" target="TUR">
      <data key="d0">3314527</data>
    </edge>
    <edge source="KOR" target="UKR">
      <data key="d0">4333967</data>
    </edge>
    <edge source="KOR" target="EGY">
      <data key="d0">1738800</data>
    </edge>
    <edge source="KOR" target="USA">
      <data key="d0">38963416</data>
    </edge>
    <edge source="KOR" target="URY">
      <data key="d0">761182</data>
    </edge>
    <edge source="MYS" target="AUS">
      <data key="d0">45033698</data>
    </edge>
    <edge source="MYS" target="BEL">
      <data key="d0">32263</data>
    </edge>
    <edge source="MYS" target="KHM">
      <data key="d0">8193041</data>
    </edge>
    <edge source="MYS" target="LKA">
      <data key="d0">48958</data>
    </edge>
    <edge source="MYS" target="CHN">
      <data key="d0">15690067</data>
    </edge>
    <edge source="MYS" target="HRV">
      <data key="d0">478374</data>
    </edge>
    <edge source="MYS" target="FRA">
      <data key="d0">797899</data>
    </edge>
    <edge source="MYS" target="DEU">
      <data key="d0">69567</data>
    </edge>
    <edge source="MYS" target="GRC">
      <data key="d0">51336</data>
    </edge>
    <edge source="MYS" target="HKG">
      <data key="d0">37349118</data>
    </edge>
    <edge source="MYS" target="IDN">
      <data key="d0">96843943</data>
    </edge>
    <edge source="MYS" target="JPN">
      <data key="d0">35046632</data>
    </edge>
    <edge source="MYS" target="KOR">
      <data key="d0">3323196</data>
    </edge>
    <edge source="MYS" target="OMN">
      <data key="d0">34917</data>
    </edge>
    <edge source="MYS" target="NZL">
      <data key="d0">2028331</data>
    </edge>
    <edge source="MYS" target="NOR">
      <data key="d0">159067</data>
    </edge>
    <edge source="MYS" target="PRY">
      <data key="d0">239879</data>
    </edge>
    <edge source="MYS" target="PHL">
      <data key="d0">59089331</data>
    </edge>
    <edge source="MYS" target="SAU">
      <data key="d0">467112</data>
    </edge>
    <edge source="MYS" target="IND">
      <data key="d0">7915085</data>
    </edge>
    <edge source="MYS" target="SGP">
      <data key="d0">81505259</data>
    </edge>
    <edge source="MYS" target="VNM">
      <data key="d0">22633815</data>
    </edge>
    <edge source="MYS" target="ZAF">
      <data key="d0">219981</data>
    </edge>
    <edge source="MYS" target="ESP">
      <data key="d0">79451</data>
    </edge>
    <edge source="MYS" target="CHE">
      <data key="d0">22038</data>
    </edge>
    <edge source="MYS" target="THA">
      <data key="d0">41576206</data>
    </edge>
    <edge source="MYS" target="ARE">
      <data key="d0">8269618</data>
    </edge>
    <edge source="MYS" target="EGY">
      <data key="d0">125621</data>
    </edge>
    <edge source="MYS" target="GBR">
      <data key="d0">337251</data>
    </edge>
    <edge source="MYS" target="USA">
      <data key="d0">113634</data>
    </edge>
    <edge source="MEX" target="ARG">
      <data key="d0">1253949</data>
    </edge>
    <edge source="MEX" target="BEL">
      <data key="d0">1067852</data>
    </edge>
    <edge source="MEX" target="BRA">
      <data key="d0">6748788</data>
    </edge>
    <edge source="MEX" target="CAN">
      <data key="d0">228496898</data>
    </edge>
    <edge source="MEX" target="LKA">
      <data key="d0">259093</data>
    </edge>
    <edge source="MEX" target="CHL">
      <data key="d0">1142652</data>
    </edge>
    <edge source="MEX" target="CRI">
      <data key="d0">1054834</data>
    </edge>
    <edge source="MEX" target="CZE">
      <data key="d0">29706</data>
    </edge>
    <edge source="MEX" target="DNK">
      <data key="d0">361904</data>
    </edge>
    <edge source="MEX" target="SLV">
      <data key="d0">843127</data>
    </edge>
    <edge source="MEX" target="FRA">
      <data key="d0">10100</data>
    </edge>
    <edge source="MEX" target="DEU">
      <data key="d0">373185</data>
    </edge>
    <edge source="MEX" target="GTM">
      <data key="d0">5479501</data>
    </edge>
    <edge source="MEX" target="HND">
      <data key="d0">1250334</data>
    </edge>
    <edge source="MEX" target="HUN">
      <data key="d0">115346</data>
    </edge>
    <edge source="MEX" target="ISR">
      <data key="d0">157566</data>
    </edge>
    <edge source="MEX" target="JPN">
      <data key="d0">30957</data>
    </edge>
    <edge source="MEX" target="LVA">
      <data key="d0">12161</data>
    </edge>
    <edge source="MEX" target="LTU">
      <data key="d0">15330</data>
    </edge>
    <edge source="MEX" target="MYS">
      <data key="d0">175985</data>
    </edge>
    <edge source="MEX" target="NLD">
      <data key="d0">3264589</data>
    </edge>
    <edge source="MEX" target="NIC">
      <data key="d0">3860829</data>
    </edge>
    <edge source="MEX" target="PAN">
      <data key="d0">294553</data>
    </edge>
    <edge source="MEX" target="POL">
      <data key="d0">62032</data>
    </edge>
    <edge source="MEX" target="ROU">
      <data key="d0">272918</data>
    </edge>
    <edge source="MEX" target="RUS">
      <data key="d0">879910</data>
    </edge>
    <edge source="MEX" target="SRB">
      <data key="d0">166232</data>
    </edge>
    <edge source="MEX" target="SGP">
      <data key="d0">776561</data>
    </edge>
    <edge source="MEX" target="SVK">
      <data key="d0">97933</data>
    </edge>
    <edge source="MEX" target="ESP">
      <data key="d0">973869</data>
    </edge>
    <edge source="MEX" target="SWE">
      <data key="d0">10277</data>
    </edge>
    <edge source="MEX" target="CHE">
      <data key="d0">598394</data>
    </edge>
    <edge source="MEX" target="TUR">
      <data key="d0">57306</data>
    </edge>
    <edge source="MEX" target="UKR">
      <data key="d0">531862</data>
    </edge>
    <edge source="MEX" target="GBR">
      <data key="d0">5784244</data>
    </edge>
    <edge source="MEX" target="USA">
      <data key="d0">12448940</data>
    </edge>
    <edge source="NLD" target="ALB">
      <data key="d0">32141</data>
    </edge>
    <edge source="NLD" target="DZA">
      <data key="d0">97703119</data>
    </edge>
    <edge source="NLD" target="AZE">
      <data key="d0">2006317</data>
    </edge>
    <edge source="NLD" target="ARG">
      <data key="d0">959479</data>
    </edge>
    <edge source="NLD" target="AUS">
      <data key="d0">33373002</data>
    </edge>
    <edge source="NLD" target="AUT">
      <data key="d0">8562634</data>
    </edge>
    <edge source="NLD" target="ARM">
      <data key="d0">193629</data>
    </edge>
    <edge source="NLD" target="BEL">
      <data key="d0">376880789</data>
    </edge>
    <edge source="NLD" target="BRA">
      <data key="d0">670555</data>
    </edge>
    <edge source="NLD" target="BGR">
      <data key="d0">614220</data>
    </edge>
    <edge source="NLD" target="BLR">
      <data key="d0">124376</data>
    </edge>
    <edge source="NLD" target="KHM">
      <data key="d0">256628</data>
    </edge>
    <edge source="NLD" target="CAN">
      <data key="d0">2105094</data>
    </edge>
    <edge source="NLD" target="LKA">
      <data key="d0">60483</data>
    </edge>
    <edge source="NLD" target="CHL">
      <data key="d0">134567</data>
    </edge>
    <edge source="NLD" target="CHN">
      <data key="d0">140601</data>
    </edge>
    <edge source="NLD" target="COL">
      <data key="d0">58370</data>
    </edge>
    <edge source="NLD" target="HRV">
      <data key="d0">36330594</data>
    </edge>
    <edge source="NLD" target="CZE">
      <data key="d0">17744531</data>
    </edge>
    <edge source="NLD" target="DNK">
      <data key="d0">28435323</data>
    </edge>
    <edge source="NLD" target="ECU">
      <data key="d0">38978</data>
    </edge>
    <edge source="NLD" target="ETH">
      <data key="d0">10868</data>
    </edge>
    <edge source="NLD" target="EST">
      <data key="d0">41575</data>
    </edge>
    <edge source="NLD" target="FIN">
      <data key="d0">43194249</data>
    </edge>
    <edge source="NLD" target="FRA">
      <data key="d0">1121604660</data>
    </edge>
    <edge source="NLD" target="GEO">
      <data key="d0">1062386</data>
    </edge>
    <edge source="NLD" target="GMB">
      <data key="d0">166586</data>
    </edge>
    <edge source="NLD" target="DEU">
      <data key="d0">505019069</data>
    </edge>
    <edge source="NLD" target="GRC">
      <data key="d0">31347824</data>
    </edge>
    <edge source="NLD" target="HKG">
      <data key="d0">2778409</data>
    </edge>
    <edge source="NLD" target="HUN">
      <data key="d0">9343398</data>
    </edge>
    <edge source="NLD" target="IRL">
      <data key="d0">43437070</data>
    </edge>
    <edge source="NLD" target="ISR">
      <data key="d0">5300087</data>
    </edge>
    <edge source="NLD" target="ITA">
      <data key="d0">987286716</data>
    </edge>
    <edge source="NLD" target="CIV">
      <data key="d0">40453</data>
    </edge>
    <edge source="NLD" target="JPN">
      <data key="d0">406547742</data>
    </edge>
    <edge source="NLD" target="KAZ">
      <data key="d0">185611</data>
    </edge>
    <edge source="NLD" target="JOR">
      <data key="d0">3876632</data>
    </edge>
    <edge source="NLD" target="KOR">
      <data key="d0">276943</data>
    </edge>
    <edge source="NLD" target="LBN">
      <data key="d0">6693411</data>
    </edge>
    <edge source="NLD" target="LVA">
      <data key="d0">8471502</data>
    </edge>
    <edge source="NLD" target="LTU">
      <data key="d0">7103220</data>
    </edge>
    <edge source="NLD" target="MYS">
      <data key="d0">1761852</data>
    </edge>
    <edge source="NLD" target="MUS">
      <data key="d0">1820109</data>
    </edge>
    <edge source="NLD" target="MEX">
      <data key="d0">5282674</data>
    </edge>
    <edge source="NLD" target="MDA">
      <data key="d0">145032</data>
    </edge>
    <edge source="NLD" target="MAR">
      <data key="d0">6730983</data>
    </edge>
    <edge source="NLD" target="MOZ">
      <data key="d0">16582</data>
    </edge>
    <edge source="NLD" target="OMN">
      <data key="d0">476683</data>
    </edge>
    <edge source="NLD" target="NZL">
      <data key="d0">3092702</data>
    </edge>
    <edge source="NLD" target="NOR">
      <data key="d0">3143554</data>
    </edge>
    <edge source="NLD" target="PAN">
      <data key="d0">728141</data>
    </edge>
    <edge source="NLD" target="PER">
      <data key="d0">15383</data>
    </edge>
    <edge source="NLD" target="PHL">
      <data key="d0">293359</data>
    </edge>
    <edge source="NLD" target="POL">
      <data key="d0">10230597</data>
    </edge>
    <edge source="NLD" target="PRT">
      <data key="d0">39063731</data>
    </edge>
    <edge source="NLD" target="ROU">
      <data key="d0">18145885</data>
    </edge>
    <edge source="NLD" target="RUS">
      <data key="d0">5728299</data>
    </edge>
    <edge source="NLD" target="SAU">
      <data key="d0">203707</data>
    </edge>
    <edge source="NLD" target="SEN">
      <data key="d0">1751990</data>
    </edge>
    <edge source="NLD" target="SRB">
      <data key="d0">8098513</data>
    </edge>
    <edge source="NLD" target="IND">
      <data key="d0">47859</data>
    </edge>
    <edge source="NLD" target="SGP">
      <data key="d0">3249062</data>
    </edge>
    <edge source="NLD" target="SVK">
      <data key="d0">311214</data>
    </edge>
    <edge source="NLD" target="VNM">
      <data key="d0">1155833</data>
    </edge>
    <edge source="NLD" target="SVN">
      <data key="d0">521785</data>
    </edge>
    <edge source="NLD" target="ZAF">
      <data key="d0">3920650</data>
    </edge>
    <edge source="NLD" target="ESP">
      <data key="d0">197673432</data>
    </edge>
    <edge source="NLD" target="SWE">
      <data key="d0">16551114</data>
    </edge>
    <edge source="NLD" target="CHE">
      <data key="d0">73586072</data>
    </edge>
    <edge source="NLD" target="THA">
      <data key="d0">86884</data>
    </edge>
    <edge source="NLD" target="ARE">
      <data key="d0">17860243</data>
    </edge>
    <edge source="NLD" target="TUN">
      <data key="d0">582052</data>
    </edge>
    <edge source="NLD" target="TUR">
      <data key="d0">56686116</data>
    </edge>
    <edge source="NLD" target="UKR">
      <data key="d0">3304340</data>
    </edge>
    <edge source="NLD" target="EGY">
      <data key="d0">13516012</data>
    </edge>
    <edge source="NLD" target="GBR">
      <data key="d0">128761555</data>
    </edge>
    <edge source="NLD" target="TZA">
      <data key="d0">25301</data>
    </edge>
    <edge source="NLD" target="USA">
      <data key="d0">5851520</data>
    </edge>
    <edge source="NLD" target="URY">
      <data key="d0">1363329</data>
    </edge>
    <edge source="PRY" target="DZA">
      <data key="d0">200000</data>
    </edge>
    <edge source="PRY" target="ARG">
      <data key="d0">77656</data>
    </edge>
    <edge source="PRY" target="BEL">
      <data key="d0">523706</data>
    </edge>
    <edge source="PRY" target="BOL">
      <data key="d0">4103789</data>
    </edge>
    <edge source="PRY" target="BRA">
      <data key="d0">451540</data>
    </edge>
    <edge source="PRY" target="CAN">
      <data key="d0">55214</data>
    </edge>
    <edge source="PRY" target="CHL">
      <data key="d0">1191025</data>
    </edge>
    <edge source="PRY" target="COL">
      <data key="d0">76560</data>
    </edge>
    <edge source="PRY" target="DNK">
      <data key="d0">36256</data>
    </edge>
    <edge source="PRY" target="FRA">
      <data key="d0">251723</data>
    </edge>
    <edge source="PRY" target="DEU">
      <data key="d0">735820</data>
    </edge>
    <edge source="PRY" target="HKG">
      <data key="d0">25743</data>
    </edge>
    <edge source="PRY" target="IDN">
      <data key="d0">56832</data>
    </edge>
    <edge source="PRY" target="ITA">
      <data key="d0">50696</data>
    </edge>
    <edge source="PRY" target="JAM">
      <data key="d0">45721</data>
    </edge>
    <edge source="PRY" target="MEX">
      <data key="d0">23400</data>
    </edge>
    <edge source="PRY" target="NLD">
      <data key="d0">1268409</data>
    </edge>
    <edge source="PRY" target="PAN">
      <data key="d0">4746978</data>
    </edge>
    <edge source="PRY" target="POL">
      <data key="d0">177915</data>
    </edge>
    <edge source="PRY" target="ZAF">
      <data key="d0">2699827</data>
    </edge>
    <edge source="PRY" target="ESP">
      <data key="d0">1506343</data>
    </edge>
    <edge source="PRY" target="ARE">
      <data key="d0">84052</data>
    </edge>
    <edge source="PRY" target="USA">
      <data key="d0">4834417</data>
    </edge>
    <edge source="PRY" target="URY">
      <data key="d0">8967678</data>
    </edge>
    <edge source="PHL" target="AUS">
      <data key="d0">761293</data>
    </edge>
    <edge source="PHL" target="BEL">
      <data key="d0">7967604</data>
    </edge>
    <edge source="PHL" target="KHM">
      <data key="d0">305207</data>
    </edge>
    <edge source="PHL" target="CAN">
      <data key="d0">84879</data>
    </edge>
    <edge source="PHL" target="LKA">
      <data key="d0">27648</data>
    </edge>
    <edge source="PHL" target="DNK">
      <data key="d0">550130</data>
    </edge>
    <edge source="PHL" target="FRA">
      <data key="d0">573924</data>
    </edge>
    <edge source="PHL" target="DEU">
      <data key="d0">1332042</data>
    </edge>
    <edge source="PHL" target="HKG">
      <data key="d0">1839879</data>
    </edge>
    <edge source="PHL" target="HUN">
      <data key="d0">64350</data>
    </edge>
    <edge source="PHL" target="IDN">
      <data key="d0">29735626</data>
    </edge>
    <edge source="PHL" target="ISR">
      <data key="d0">131506</data>
    </edge>
    <edge source="PHL" target="ITA">
      <data key="d0">965651</data>
    </edge>
    <edge source="PHL" target="JPN">
      <data key="d0">27088</data>
    </edge>
    <edge source="PHL" target="JOR">
      <data key="d0">23715</data>
    </edge>
    <edge source="PHL" target="KOR">
      <data key="d0">56854367</data>
    </edge>
    <edge source="PHL" target="LTU">
      <data key="d0">496287</data>
    </edge>
    <edge source="PHL" target="MYS">
      <data key="d0">11651592</data>
    </edge>
    <edge source="PHL" target="MAR">
      <data key="d0">150307</data>
    </edge>
    <edge source="PHL" target="NLD">
      <data key="d0">880127</data>
    </edge>
    <edge source="PHL" target="PAK">
      <data key="d0">1068793</data>
    </edge>
    <edge source="PHL" target="POL">
      <data key="d0">675068</data>
    </edge>
    <edge source="PHL" target="RUS">
      <data key="d0">55440</data>
    </edge>
    <edge source="PHL" target="SAU">
      <data key="d0">481446</data>
    </edge>
    <edge source="PHL" target="SRB">
      <data key="d0">246650</data>
    </edge>
    <edge source="PHL" target="IND">
      <data key="d0">480152</data>
    </edge>
    <edge source="PHL" target="SGP">
      <data key="d0">16333329</data>
    </edge>
    <edge source="PHL" target="VNM">
      <data key="d0">13970927</data>
    </edge>
    <edge source="PHL" target="ZAF">
      <data key="d0">1288388</data>
    </edge>
    <edge source="PHL" target="ESP">
      <data key="d0">1992800</data>
    </edge>
    <edge source="PHL" target="SWE">
      <data key="d0">59882</data>
    </edge>
    <edge source="PHL" target="CHE">
      <data key="d0">10648</data>
    </edge>
    <edge source="PHL" target="THA">
      <data key="d0">57817186</data>
    </edge>
    <edge source="PHL" target="ARE">
      <data key="d0">1836390</data>
    </edge>
    <edge source="PHL" target="TUN">
      <data key="d0">771146</data>
    </edge>
    <edge source="PHL" target="EGY">
      <data key="d0">3287705</data>
    </edge>
    <edge source="PHL" target="GBR">
      <data key="d0">118382</data>
    </edge>
    <edge source="PHL" target="USA">
      <data key="d0">14559869</data>
    </edge>
    <edge source="POL" target="ALB">
      <data key="d0">21569920</data>
    </edge>
    <edge source="POL" target="AUS">
      <data key="d0">948930</data>
    </edge>
    <edge source="POL" target="AUT">
      <data key="d0">153478711</data>
    </edge>
    <edge source="POL" target="BEL">
      <data key="d0">44026680</data>
    </edge>
    <edge source="POL" target="BGR">
      <data key="d0">9025421</data>
    </edge>
    <edge source="POL" target="CAN">
      <data key="d0">74050</data>
    </edge>
    <edge source="POL" target="CRI">
      <data key="d0">397385</data>
    </edge>
    <edge source="POL" target="HRV">
      <data key="d0">7394080</data>
    </edge>
    <edge source="POL" target="CZE">
      <data key="d0">96924856</data>
    </edge>
    <edge source="POL" target="DNK">
      <data key="d0">8394619</data>
    </edge>
    <edge source="POL" target="EST">
      <data key="d0">5148561</data>
    </edge>
    <edge source="POL" target="FIN">
      <data key="d0">8514772</data>
    </edge>
    <edge source="POL" target="FRA">
      <data key="d0">399065558</data>
    </edge>
    <edge source="POL" target="DEU">
      <data key="d0">203125421</data>
    </edge>
    <edge source="POL" target="GRC">
      <data key="d0">14956909</data>
    </edge>
    <edge source="POL" target="GTM">
      <data key="d0">424909</data>
    </edge>
    <edge source="POL" target="HKG">
      <data key="d0">1373543</data>
    </edge>
    <edge source="POL" target="HUN">
      <data key="d0">92508010</data>
    </edge>
    <edge source="POL" target="IRL">
      <data key="d0">781159</data>
    </edge>
    <edge source="POL" target="ISR">
      <data key="d0">1063214</data>
    </edge>
    <edge source="POL" target="ITA">
      <data key="d0">295953530</data>
    </edge>
    <edge source="POL" target="JPN">
      <data key="d0">256707</data>
    </edge>
    <edge source="POL" target="KAZ">
      <data key="d0">774031</data>
    </edge>
    <edge source="POL" target="JOR">
      <data key="d0">2253762</data>
    </edge>
    <edge source="POL" target="LBN">
      <data key="d0">15928391</data>
    </edge>
    <edge source="POL" target="LVA">
      <data key="d0">4092031</data>
    </edge>
    <edge source="POL" target="LTU">
      <data key="d0">10964531</data>
    </edge>
    <edge source="POL" target="MEX">
      <data key="d0">2389314</data>
    </edge>
    <edge source="POL" target="MDA">
      <data key="d0">507296</data>
    </edge>
    <edge source="POL" target="MAR">
      <data key="d0">122361</data>
    </edge>
    <edge source="POL" target="NLD">
      <data key="d0">139966551</data>
    </edge>
    <edge source="POL" target="NOR">
      <data key="d0">1809243</data>
    </edge>
    <edge source="POL" target="PER">
      <data key="d0">52822</data>
    </edge>
    <edge source="POL" target="PHL">
      <data key="d0">22113</data>
    </edge>
    <edge source="POL" target="PRT">
      <data key="d0">7442687</data>
    </edge>
    <edge source="POL" target="ROU">
      <data key="d0">24945042</data>
    </edge>
    <edge source="POL" target="RUS">
      <data key="d0">11016149</data>
    </edge>
    <edge source="POL" target="SAU">
      <data key="d0">824117</data>
    </edge>
    <edge source="POL" target="SRB">
      <data key="d0">1733485</data>
    </edge>
    <edge source="POL" target="SGP">
      <data key="d0">193740</data>
    </edge>
    <edge source="POL" target="SVK">
      <data key="d0">43223372</data>
    </edge>
    <edge source="POL" target="SVN">
      <data key="d0">34140350</data>
    </edge>
    <edge source="POL" target="ZAF">
      <data key="d0">589008</data>
    </edge>
    <edge source="POL" target="ESP">
      <data key="d0">24042288</data>
    </edge>
    <edge source="POL" target="SWE">
      <data key="d0">14303885</data>
    </edge>
    <edge source="POL" target="CHE">
      <data key="d0">1308857</data>
    </edge>
    <edge source="POL" target="ARE">
      <data key="d0">22075866</data>
    </edge>
    <edge source="POL" target="TUN">
      <data key="d0">83424</data>
    </edge>
    <edge source="POL" target="TUR">
      <data key="d0">47019311</data>
    </edge>
    <edge source="POL" target="UKR">
      <data key="d0">3024226</data>
    </edge>
    <edge source="POL" target="MKD">
      <data key="d0">339164</data>
    </edge>
    <edge source="POL" target="EGY">
      <data key="d0">1406306</data>
    </edge>
    <edge source="POL" target="GBR">
      <data key="d0">31279530</data>
    </edge>
    <edge source="POL" target="USA">
      <data key="d0">140752</data>
    </edge>
    <edge source="PRT" target="DZA">
      <data key="d0">1735466</data>
    </edge>
    <edge source="PRT" target="AUT">
      <data key="d0">427366</data>
    </edge>
    <edge source="PRT" target="BEL">
      <data key="d0">3055476</data>
    </edge>
    <edge source="PRT" target="BGR">
      <data key="d0">32906</data>
    </edge>
    <edge source="PRT" target="CAN">
      <data key="d0">18385</data>
    </edge>
    <edge source="PRT" target="CHN">
      <data key="d0">52739</data>
    </edge>
    <edge source="PRT" target="HRV">
      <data key="d0">1218069</data>
    </edge>
    <edge source="PRT" target="CZE">
      <data key="d0">36223256</data>
    </edge>
    <edge source="PRT" target="DNK">
      <data key="d0">532184</data>
    </edge>
    <edge source="PRT" target="ETH">
      <data key="d0">247510</data>
    </edge>
    <edge source="PRT" target="FIN">
      <data key="d0">4307279</data>
    </edge>
    <edge source="PRT" target="FRA">
      <data key="d0">13807788</data>
    </edge>
    <edge source="PRT" target="DEU">
      <data key="d0">1588815</data>
    </edge>
    <edge source="PRT" target="GRC">
      <data key="d0">1067387</data>
    </edge>
    <edge source="PRT" target="HKG">
      <data key="d0">38040</data>
    </edge>
    <edge source="PRT" target="HUN">
      <data key="d0">128669</data>
    </edge>
    <edge source="PRT" target="ITA">
      <data key="d0">78264668</data>
    </edge>
    <edge source="PRT" target="JOR">
      <data key="d0">4900636</data>
    </edge>
    <edge source="PRT" target="LTU">
      <data key="d0">230458</data>
    </edge>
    <edge source="PRT" target="MUS">
      <data key="d0">177386</data>
    </edge>
    <edge source="PRT" target="MAR">
      <data key="d0">26838886</data>
    </edge>
    <edge source="PRT" target="MOZ">
      <data key="d0">67636</data>
    </edge>
    <edge source="PRT" target="NLD">
      <data key="d0">6466416</data>
    </edge>
    <edge source="PRT" target="NZL">
      <data key="d0">18311</data>
    </edge>
    <edge source="PRT" target="POL">
      <data key="d0">506649</data>
    </edge>
    <edge source="PRT" target="ROU">
      <data key="d0">21533133</data>
    </edge>
    <edge source="PRT" target="RUS">
      <data key="d0">184811</data>
    </edge>
    <edge source="PRT" target="SEN">
      <data key="d0">8675835</data>
    </edge>
    <edge source="PRT" target="ZAF">
      <data key="d0">3400924</data>
    </edge>
    <edge source="PRT" target="ESP">
      <data key="d0">296344202</data>
    </edge>
    <edge source="PRT" target="SWE">
      <data key="d0">18395</data>
    </edge>
    <edge source="PRT" target="CHE">
      <data key="d0">1835427</data>
    </edge>
    <edge source="PRT" target="GBR">
      <data key="d0">2006459</data>
    </edge>
    <edge source="PRT" target="TZA">
      <data key="d0">220395</data>
    </edge>
    <edge source="PRT" target="USA">
      <data key="d0">574632</data>
    </edge>
    <edge source="ROU" target="ALB">
      <data key="d0">5188686</data>
    </edge>
    <edge source="ROU" target="AUT">
      <data key="d0">25682800</data>
    </edge>
    <edge source="ROU" target="BEL">
      <data key="d0">3485345</data>
    </edge>
    <edge source="ROU" target="BGR">
      <data key="d0">19985681</data>
    </edge>
    <edge source="ROU" target="CHN">
      <data key="d0">382500</data>
    </edge>
    <edge source="ROU" target="HRV">
      <data key="d0">42009</data>
    </edge>
    <edge source="ROU" target="CZE">
      <data key="d0">23296659</data>
    </edge>
    <edge source="ROU" target="DNK">
      <data key="d0">6980579</data>
    </edge>
    <edge source="ROU" target="EST">
      <data key="d0">1751892</data>
    </edge>
    <edge source="ROU" target="FRA">
      <data key="d0">1259782</data>
    </edge>
    <edge source="ROU" target="DEU">
      <data key="d0">88839425</data>
    </edge>
    <edge source="ROU" target="GRC">
      <data key="d0">18480365</data>
    </edge>
    <edge source="ROU" target="HKG">
      <data key="d0">247503</data>
    </edge>
    <edge source="ROU" target="HUN">
      <data key="d0">9560060</data>
    </edge>
    <edge source="ROU" target="ISR">
      <data key="d0">754209</data>
    </edge>
    <edge source="ROU" target="ITA">
      <data key="d0">278783640</data>
    </edge>
    <edge source="ROU" target="LBN">
      <data key="d0">256588</data>
    </edge>
    <edge source="ROU" target="LVA">
      <data key="d0">2536640</data>
    </edge>
    <edge source="ROU" target="LTU">
      <data key="d0">5221468</data>
    </edge>
    <edge source="ROU" target="NLD">
      <data key="d0">33791059</data>
    </edge>
    <edge source="ROU" target="NOR">
      <data key="d0">279943</data>
    </edge>
    <edge source="ROU" target="PRY">
      <data key="d0">50031</data>
    </edge>
    <edge source="ROU" target="PHL">
      <data key="d0">1234370</data>
    </edge>
    <edge source="ROU" target="POL">
      <data key="d0">20078476</data>
    </edge>
    <edge source="ROU" target="PRT">
      <data key="d0">474370</data>
    </edge>
    <edge source="ROU" target="RUS">
      <data key="d0">190293</data>
    </edge>
    <edge source="ROU" target="SRB">
      <data key="d0">1603422</data>
    </edge>
    <edge source="ROU" target="SVK">
      <data key="d0">5485187</data>
    </edge>
    <edge source="ROU" target="SVN">
      <data key="d0">4374341</data>
    </edge>
    <edge source="ROU" target="ZAF">
      <data key="d0">3087722</data>
    </edge>
    <edge source="ROU" target="ESP">
      <data key="d0">821966</data>
    </edge>
    <edge source="ROU" target="SWE">
      <data key="d0">6045831</data>
    </edge>
    <edge source="ROU" target="CHE">
      <data key="d0">4561439</data>
    </edge>
    <edge source="ROU" target="TUR">
      <data key="d0">18242</data>
    </edge>
    <edge source="ROU" target="UKR">
      <data key="d0">76136</data>
    </edge>
    <edge source="ROU" target="GBR">
      <data key="d0">6865852</data>
    </edge>
    <edge source="RUS" target="DZA">
      <data key="d0">413483</data>
    </edge>
    <edge source="RUS" target="AZE">
      <data key="d0">195789272</data>
    </edge>
    <edge source="RUS" target="ARM">
      <data key="d0">11838780</data>
    </edge>
    <edge source="RUS" target="BEL">
      <data key="d0">1288686</data>
    </edge>
    <edge source="RUS" target="BRA">
      <data key="d0">32932</data>
    </edge>
    <edge source="RUS" target="BLR">
      <data key="d0">38792176</data>
    </edge>
    <edge source="RUS" target="KHM">
      <data key="d0">228595</data>
    </edge>
    <edge source="RUS" target="CAN">
      <data key="d0">1757632</data>
    </edge>
    <edge source="RUS" target="HRV">
      <data key="d0">74919</data>
    </edge>
    <edge source="RUS" target="CZE">
      <data key="d0">844490</data>
    </edge>
    <edge source="RUS" target="DNK">
      <data key="d0">24827</data>
    </edge>
    <edge source="RUS" target="GEO">
      <data key="d0">22299161</data>
    </edge>
    <edge source="RUS" target="DEU">
      <data key="d0">2051564</data>
    </edge>
    <edge source="RUS" target="ITA">
      <data key="d0">267823</data>
    </edge>
    <edge source="RUS" target="JPN">
      <data key="d0">180591</data>
    </edge>
    <edge source="RUS" target="KAZ">
      <data key="d0">123625699</data>
    </edge>
    <edge source="RUS" target="JOR">
      <data key="d0">1758498</data>
    </edge>
    <edge source="RUS" target="KOR">
      <data key="d0">1553829</data>
    </edge>
    <edge source="RUS" target="KGZ">
      <data key="d0">10034833</data>
    </edge>
    <edge source="RUS" target="LBN">
      <data key="d0">65860</data>
    </edge>
    <edge source="RUS" target="LVA">
      <data key="d0">102751</data>
    </edge>
    <edge source="RUS" target="LTU">
      <data key="d0">1439410</data>
    </edge>
    <edge source="RUS" target="MEX">
      <data key="d0">1783387</data>
    </edge>
    <edge source="RUS" target="MDA">
      <data key="d0">42592970</data>
    </edge>
    <edge source="RUS" target="MAR">
      <data key="d0">746410</data>
    </edge>
    <edge source="RUS" target="POL">
      <data key="d0">3648702</data>
    </edge>
    <edge source="RUS" target="ROU">
      <data key="d0">56480</data>
    </edge>
    <edge source="RUS" target="SRB">
      <data key="d0">32562290</data>
    </edge>
    <edge source="RUS" target="ZAF">
      <data key="d0">1654387</data>
    </edge>
    <edge source="RUS" target="CHE">
      <data key="d0">29588205</data>
    </edge>
    <edge source="RUS" target="ARE">
      <data key="d0">8474503</data>
    </edge>
    <edge source="RUS" target="TUR">
      <data key="d0">2848292</data>
    </edge>
    <edge source="RUS" target="UKR">
      <data key="d0">104044149</data>
    </edge>
    <edge source="RUS" target="EGY">
      <data key="d0">4911643</data>
    </edge>
    <edge source="RUS" target="GBR">
      <data key="d0">278057</data>
    </edge>
    <edge source="RUS" target="USA">
      <data key="d0">260000</data>
    </edge>
    <edge source="SRB" target="AZE">
      <data key="d0">88647</data>
    </edge>
    <edge source="SRB" target="BEL">
      <data key="d0">13609199</data>
    </edge>
    <edge source="SRB" target="BGR">
      <data key="d0">7441376</data>
    </edge>
    <edge source="SRB" target="BLR">
      <data key="d0">403422</data>
    </edge>
    <edge source="SRB" target="CHN">
      <data key="d0">1383751</data>
    </edge>
    <edge source="SRB" target="HRV">
      <data key="d0">1526075</data>
    </edge>
    <edge source="SRB" target="FRA">
      <data key="d0">15791</data>
    </edge>
    <edge source="SRB" target="DEU">
      <data key="d0">1062293</data>
    </edge>
    <edge source="SRB" target="GRC">
      <data key="d0">7482753</data>
    </edge>
    <edge source="SRB" target="HKG">
      <data key="d0">7479233</data>
    </edge>
    <edge source="SRB" target="HUN">
      <data key="d0">87892</data>
    </edge>
    <edge source="SRB" target="IDN">
      <data key="d0">713273</data>
    </edge>
    <edge source="SRB" target="IRL">
      <data key="d0">12013</data>
    </edge>
    <edge source="SRB" target="ITA">
      <data key="d0">264663</data>
    </edge>
    <edge source="SRB" target="JPN">
      <data key="d0">27129</data>
    </edge>
    <edge source="SRB" target="LTU">
      <data key="d0">187216</data>
    </edge>
    <edge source="SRB" target="NLD">
      <data key="d0">2441911</data>
    </edge>
    <edge source="SRB" target="POL">
      <data key="d0">216978</data>
    </edge>
    <edge source="SRB" target="ROU">
      <data key="d0">106806</data>
    </edge>
    <edge source="SRB" target="RUS">
      <data key="d0">95574</data>
    </edge>
    <edge source="SRB" target="IND">
      <data key="d0">561893</data>
    </edge>
    <edge source="SRB" target="SGP">
      <data key="d0">1913678</data>
    </edge>
    <edge source="SRB" target="CHE">
      <data key="d0">27037</data>
    </edge>
    <edge source="SRB" target="ARE">
      <data key="d0">2289083</data>
    </edge>
    <edge source="SRB" target="TUR">
      <data key="d0">120219</data>
    </edge>
    <edge source="SRB" target="UKR">
      <data key="d0">483333</data>
    </edge>
    <edge source="SRB" target="MKD">
      <data key="d0">6416458</data>
    </edge>
    <edge source="SRB" target="EGY">
      <data key="d0">114668</data>
    </edge>
    <edge source="SRB" target="USA">
      <data key="d0">220420</data>
    </edge>
    <edge source="IND" target="ALB">
      <data key="d0">30147</data>
    </edge>
    <edge source="IND" target="DZA">
      <data key="d0">193793</data>
    </edge>
    <edge source="IND" target="ARG">
      <data key="d0">11270</data>
    </edge>
    <edge source="IND" target="AUS">
      <data key="d0">3565496</data>
    </edge>
    <edge source="IND" target="ARM">
      <data key="d0">2277750</data>
    </edge>
    <edge source="IND" target="BEL">
      <data key="d0">150616040</data>
    </edge>
    <edge source="IND" target="BRA">
      <data key="d0">3247716</data>
    </edge>
    <edge source="IND" target="BGR">
      <data key="d0">6219279</data>
    </edge>
    <edge source="IND" target="BLR">
      <data key="d0">5118362</data>
    </edge>
    <edge source="IND" target="KHM">
      <data key="d0">678954</data>
    </edge>
    <edge source="IND" target="CAN">
      <data key="d0">1284663</data>
    </edge>
    <edge source="IND" target="LKA">
      <data key="d0">3748114</data>
    </edge>
    <edge source="IND" target="CHL">
      <data key="d0">789729</data>
    </edge>
    <edge source="IND" target="CHN">
      <data key="d0">274887</data>
    </edge>
    <edge source="IND" target="COL">
      <data key="d0">149756</data>
    </edge>
    <edge source="IND" target="HRV">
      <data key="d0">813010</data>
    </edge>
    <edge source="IND" target="CZE">
      <data key="d0">156908</data>
    </edge>
    <edge source="IND" target="BEN">
      <data key="d0">34830</data>
    </edge>
    <edge source="IND" target="DNK">
      <data key="d0">2264183</data>
    </edge>
    <edge source="IND" target="ETH">
      <data key="d0">863273</data>
    </edge>
    <edge source="IND" target="FRA">
      <data key="d0">16750994</data>
    </edge>
    <edge source="IND" target="GEO">
      <data key="d0">4460880</data>
    </edge>
    <edge source="IND" target="GMB">
      <data key="d0">28391</data>
    </edge>
    <edge source="IND" target="DEU">
      <data key="d0">26935242</data>
    </edge>
    <edge source="IND" target="GRC">
      <data key="d0">4059532</data>
    </edge>
    <edge source="IND" target="HND">
      <data key="d0">1237676</data>
    </edge>
    <edge source="IND" target="HKG">
      <data key="d0">68946</data>
    </edge>
    <edge source="IND" target="HUN">
      <data key="d0">1588541</data>
    </edge>
    <edge source="IND" target="IDN">
      <data key="d0">41234334</data>
    </edge>
    <edge source="IND" target="ISR">
      <data key="d0">229817</data>
    </edge>
    <edge source="IND" target="ITA">
      <data key="d0">152781</data>
    </edge>
    <edge source="IND" target="CIV">
      <data key="d0">665804</data>
    </edge>
    <edge source="IND" target="JAM">
      <data key="d0">41787</data>
    </edge>
    <edge source="IND" target="JPN">
      <data key="d0">46275</data>
    </edge>
    <edge source="IND" target="KAZ">
      <data key="d0">42650</data>
    </edge>
    <edge source="IND" target="JOR">
      <data key="d0">8674819</data>
    </edge>
    <edge source="IND" target="KOR">
      <data key="d0">32238124</data>
    </edge>
    <edge source="IND" target="LBN">
      <data key="d0">82091</data>
    </edge>
    <edge source="IND" target="LVA">
      <data key="d0">633203</data>
    </edge>
    <edge source="IND" target="LTU">
      <data key="d0">729641</data>
    </edge>
    <edge source="IND" target="MYS">
      <data key="d0">15274492</data>
    </edge>
    <edge source="IND" target="MRT">
      <data key="d0">248610</data>
    </edge>
    <edge source="IND" target="MUS">
      <data key="d0">339698</data>
    </edge>
    <edge source="IND" target="MEX">
      <data key="d0">2215068</data>
    </edge>
    <edge source="IND" target="MAR">
      <data key="d0">4741061</data>
    </edge>
    <edge source="IND" target="MOZ">
      <data key="d0">695195</data>
    </edge>
    <edge source="IND" target="OMN">
      <data key="d0">1185280</data>
    </edge>
    <edge source="IND" target="NAM">
      <data key="d0">27189</data>
    </edge>
    <edge source="IND" target="NLD">
      <data key="d0">32451351</data>
    </edge>
    <edge source="IND" target="NZL">
      <data key="d0">207846</data>
    </edge>
    <edge source="IND" target="PAK">
      <data key="d0">496869</data>
    </edge>
    <edge source="IND" target="PAN">
      <data key="d0">3099975</data>
    </edge>
    <edge source="IND" target="PRY">
      <data key="d0">6738169</data>
    </edge>
    <edge source="IND" target="PHL">
      <data key="d0">26129715</data>
    </edge>
    <edge source="IND" target="POL">
      <data key="d0">11911395</data>
    </edge>
    <edge source="IND" target="PRT">
      <data key="d0">815662</data>
    </edge>
    <edge source="IND" target="ROU">
      <data key="d0">3725117</data>
    </edge>
    <edge source="IND" target="RUS">
      <data key="d0">46504846</data>
    </edge>
    <edge source="IND" target="SAU">
      <data key="d0">35447787</data>
    </edge>
    <edge source="IND" target="SRB">
      <data key="d0">740875</data>
    </edge>
    <edge source="IND" target="SGP">
      <data key="d0">18860720</data>
    </edge>
    <edge source="IND" target="VNM">
      <data key="d0">21505882</data>
    </edge>
    <edge source="IND" target="SVN">
      <data key="d0">384226</data>
    </edge>
    <edge source="IND" target="ZAF">
      <data key="d0">26629896</data>
    </edge>
    <edge source="IND" target="ZWE">
      <data key="d0">430463</data>
    </edge>
    <edge source="IND" target="ESP">
      <data key="d0">7540696</data>
    </edge>
    <edge source="IND" target="SWE">
      <data key="d0">2907233</data>
    </edge>
    <edge source="IND" target="CHE">
      <data key="d0">187702</data>
    </edge>
    <edge source="IND" target="THA">
      <data key="d0">3715400</data>
    </edge>
    <edge source="IND" target="ARE">
      <data key="d0">62628657</data>
    </edge>
    <edge source="IND" target="TUN">
      <data key="d0">5335231</data>
    </edge>
    <edge source="IND" target="TUR">
      <data key="d0">13539244</data>
    </edge>
    <edge source="IND" target="UGA">
      <data key="d0">337033</data>
    </edge>
    <edge source="IND" target="UKR">
      <data key="d0">9667501</data>
    </edge>
    <edge source="IND" target="MKD">
      <data key="d0">318586</data>
    </edge>
    <edge source="IND" target="EGY">
      <data key="d0">30914016</data>
    </edge>
    <edge source="IND" target="GBR">
      <data key="d0">23827598</data>
    </edge>
    <edge source="IND" target="TZA">
      <data key="d0">133723</data>
    </edge>
    <edge source="IND" target="USA">
      <data key="d0">37554441</data>
    </edge>
    <edge source="IND" target="URY">
      <data key="d0">126093</data>
    </edge>
    <edge source="VNM" target="AUS">
      <data key="d0">49580</data>
    </edge>
    <edge source="VNM" target="BEL">
      <data key="d0">1080882</data>
    </edge>
    <edge source="VNM" target="BGR">
      <data key="d0">712800</data>
    </edge>
    <edge source="VNM" target="BLR">
      <data key="d0">166320</data>
    </edge>
    <edge source="VNM" target="KHM">
      <data key="d0">34564298</data>
    </edge>
    <edge source="VNM" target="CMR">
      <data key="d0">4978980</data>
    </edge>
    <edge source="VNM" target="CHN">
      <data key="d0">54978948</data>
    </edge>
    <edge source="VNM" target="COL">
      <data key="d0">120870</data>
    </edge>
    <edge source="VNM" target="CZE">
      <data key="d0">1102322</data>
    </edge>
    <edge source="VNM" target="BEN">
      <data key="d0">2372235</data>
    </edge>
    <edge source="VNM" target="GEO">
      <data key="d0">80933</data>
    </edge>
    <edge source="VNM" target="DEU">
      <data key="d0">145772</data>
    </edge>
    <edge source="VNM" target="GHA">
      <data key="d0">3126597</data>
    </edge>
    <edge source="VNM" target="HKG">
      <data key="d0">33662116</data>
    </edge>
    <edge source="VNM" target="IDN">
      <data key="d0">22047414</data>
    </edge>
    <edge source="VNM" target="IRL">
      <data key="d0">216600</data>
    </edge>
    <edge source="VNM" target="ISR">
      <data key="d0">238996</data>
    </edge>
    <edge source="VNM" target="JPN">
      <data key="d0">662420</data>
    </edge>
    <edge source="VNM" target="LBN">
      <data key="d0">122000</data>
    </edge>
    <edge source="VNM" target="MYS">
      <data key="d0">8862984</data>
    </edge>
    <edge source="VNM" target="MRT">
      <data key="d0">182251</data>
    </edge>
    <edge source="VNM" target="MEX">
      <data key="d0">123664</data>
    </edge>
    <edge source="VNM" target="PAN">
      <data key="d0">2303177</data>
    </edge>
    <edge source="VNM" target="PHL">
      <data key="d0">3868859</data>
    </edge>
    <edge source="VNM" target="RUS">
      <data key="d0">169368</data>
    </edge>
    <edge source="VNM" target="SEN">
      <data key="d0">93472</data>
    </edge>
    <edge source="VNM" target="IND">
      <data key="d0">58035</data>
    </edge>
    <edge source="VNM" target="SGP">
      <data key="d0">27140421</data>
    </edge>
    <edge source="VNM" target="ZAF">
      <data key="d0">77439</data>
    </edge>
    <edge source="VNM" target="ESP">
      <data key="d0">81000</data>
    </edge>
    <edge source="VNM" target="SWE">
      <data key="d0">255840</data>
    </edge>
    <edge source="VNM" target="THA">
      <data key="d0">4466478</data>
    </edge>
    <edge source="VNM" target="TGO">
      <data key="d0">2417715</data>
    </edge>
    <edge source="VNM" target="ARE">
      <data key="d0">13068850</data>
    </edge>
    <edge source="VNM" target="TUR">
      <data key="d0">2129642</data>
    </edge>
    <edge source="VNM" target="EGY">
      <data key="d0">698235</data>
    </edge>
    <edge source="VNM" target="GBR">
      <data key="d0">131400</data>
    </edge>
    <edge source="VNM" target="USA">
      <data key="d0">917046</data>
    </edge>
    <edge source="ZAF" target="DZA">
      <data key="d0">8807221</data>
    </edge>
    <edge source="ZAF" target="ARM">
      <data key="d0">511500</data>
    </edge>
    <edge source="ZAF" target="BEL">
      <data key="d0">60213</data>
    </edge>
    <edge source="ZAF" target="BWA">
      <data key="d0">49716367</data>
    </edge>
    <edge source="ZAF" target="CMR">
      <data key="d0">21649173</data>
    </edge>
    <edge source="ZAF" target="CHN">
      <data key="d0">301032</data>
    </edge>
    <edge source="ZAF" target="CZE">
      <data key="d0">186071</data>
    </edge>
    <edge source="ZAF" target="FRA">
      <data key="d0">60215</data>
    </edge>
    <edge source="ZAF" target="GEO">
      <data key="d0">304004</data>
    </edge>
    <edge source="ZAF" target="GMB">
      <data key="d0">2642262</data>
    </edge>
    <edge source="ZAF" target="DEU">
      <data key="d0">2604686</data>
    </edge>
    <edge source="ZAF" target="GRC">
      <data key="d0">21909</data>
    </edge>
    <edge source="ZAF" target="HKG">
      <data key="d0">30392</data>
    </edge>
    <edge source="ZAF" target="JPN">
      <data key="d0">199281</data>
    </edge>
    <edge source="ZAF" target="JOR">
      <data key="d0">1406566</data>
    </edge>
    <edge source="ZAF" target="LBN">
      <data key="d0">1213687</data>
    </edge>
    <edge source="ZAF" target="MWI">
      <data key="d0">4115106</data>
    </edge>
    <edge source="ZAF" target="MUS">
      <data key="d0">2362647</data>
    </edge>
    <edge source="ZAF" target="MOZ">
      <data key="d0">995688</data>
    </edge>
    <edge source="ZAF" target="NAM">
      <data key="d0">56355630</data>
    </edge>
    <edge source="ZAF" target="NLD">
      <data key="d0">36098</data>
    </edge>
    <edge source="ZAF" target="PAN">
      <data key="d0">1379962</data>
    </edge>
    <edge source="ZAF" target="PHL">
      <data key="d0">62896</data>
    </edge>
    <edge source="ZAF" target="RUS">
      <data key="d0">164901</data>
    </edge>
    <edge source="ZAF" target="SAU">
      <data key="d0">7496893</data>
    </edge>
    <edge source="ZAF" target="SGP">
      <data key="d0">892089</data>
    </edge>
    <edge source="ZAF" target="ZWE">
      <data key="d0">4889003</data>
    </edge>
    <edge source="ZAF" target="SWE">
      <data key="d0">1765606</data>
    </edge>
    <edge source="ZAF" target="CHE">
      <data key="d0">67455</data>
    </edge>
    <edge source="ZAF" target="ARE">
      <data key="d0">6735323</data>
    </edge>
    <edge source="ZAF" target="UGA">
      <data key="d0">75183</data>
    </edge>
    <edge source="ZAF" target="UKR">
      <data key="d0">33131</data>
    </edge>
    <edge source="ZAF" target="EGY">
      <data key="d0">242936</data>
    </edge>
    <edge source="ZAF" target="GBR">
      <data key="d0">33733</data>
    </edge>
    <edge source="ZAF" target="USA">
      <data key="d0">26982</data>
    </edge>
    <edge source="ESP" target="DZA">
      <data key="d0">1142842</data>
    </edge>
    <edge source="ESP" target="AZE">
      <data key="d0">648608</data>
    </edge>
    <edge source="ESP" target="AUT">
      <data key="d0">13183660</data>
    </edge>
    <edge source="ESP" target="BEL">
      <data key="d0">14482553</data>
    </edge>
    <edge source="ESP" target="BGR">
      <data key="d0">300615</data>
    </edge>
    <edge source="ESP" target="CAN">
      <data key="d0">180685</data>
    </edge>
    <edge source="ESP" target="CHL">
      <data key="d0">248035</data>
    </edge>
    <edge source="ESP" target="CZE">
      <data key="d0">1279540</data>
    </edge>
    <edge source="ESP" target="DNK">
      <data key="d0">311045</data>
    </edge>
    <edge source="ESP" target="ECU">
      <data key="d0">28223</data>
    </edge>
    <edge source="ESP" target="EST">
      <data key="d0">50230</data>
    </edge>
    <edge source="ESP" target="FIN">
      <data key="d0">20579</data>
    </edge>
    <edge source="ESP" target="FRA">
      <data key="d0">46625214</data>
    </edge>
    <edge source="ESP" target="DEU">
      <data key="d0">40293625</data>
    </edge>
    <edge source="ESP" target="GHA">
      <data key="d0">28047</data>
    </edge>
    <edge source="ESP" target="GRC">
      <data key="d0">1543883</data>
    </edge>
    <edge source="ESP" target="HKG">
      <data key="d0">354378</data>
    </edge>
    <edge source="ESP" target="HUN">
      <data key="d0">66140</data>
    </edge>
    <edge source="ESP" target="IDN">
      <data key="d0">3005907</data>
    </edge>
    <edge source="ESP" target="ISR">
      <data key="d0">319261</data>
    </edge>
    <edge source="ESP" target="ITA">
      <data key="d0">24080001</data>
    </edge>
    <edge source="ESP" target="CIV">
      <data key="d0">698878</data>
    </edge>
    <edge source="ESP" target="JAM">
      <data key="d0">16791</data>
    </edge>
    <edge source="ESP" target="JPN">
      <data key="d0">33916</data>
    </edge>
    <edge source="ESP" target="KAZ">
      <data key="d0">75863</data>
    </edge>
    <edge source="ESP" target="KGZ">
      <data key="d0">153488</data>
    </edge>
    <edge source="ESP" target="LBN">
      <data key="d0">2523705</data>
    </edge>
    <edge source="ESP" target="MEX">
      <data key="d0">43322</data>
    </edge>
    <edge source="ESP" target="MAR">
      <data key="d0">7039824</data>
    </edge>
    <edge source="ESP" target="NLD">
      <data key="d0">4205892</data>
    </edge>
    <edge source="ESP" target="PER">
      <data key="d0">61662</data>
    </edge>
    <edge source="ESP" target="PHL">
      <data key="d0">154393</data>
    </edge>
    <edge source="ESP" target="POL">
      <data key="d0">14692500</data>
    </edge>
    <edge source="ESP" target="PRT">
      <data key="d0">47778252</data>
    </edge>
    <edge source="ESP" target="ROU">
      <data key="d0">237818</data>
    </edge>
    <edge source="ESP" target="RUS">
      <data key="d0">13067560</data>
    </edge>
    <edge source="ESP" target="SEN">
      <data key="d0">492089</data>
    </edge>
    <edge source="ESP" target="SRB">
      <data key="d0">63306</data>
    </edge>
    <edge source="ESP" target="SVK">
      <data key="d0">115933</data>
    </edge>
    <edge source="ESP" target="VNM">
      <data key="d0">310622</data>
    </edge>
    <edge source="ESP" target="SVN">
      <data key="d0">55864</data>
    </edge>
    <edge source="ESP" target="SWE">
      <data key="d0">356886</data>
    </edge>
    <edge source="ESP" target="CHE">
      <data key="d0">404131</data>
    </edge>
    <edge source="ESP" target="ARE">
      <data key="d0">73528322</data>
    </edge>
    <edge source="ESP" target="TUN">
      <data key="d0">3382513</data>
    </edge>
    <edge source="ESP" target="TUR">
      <data key="d0">311246</data>
    </edge>
    <edge source="ESP" target="UKR">
      <data key="d0">3841354</data>
    </edge>
    <edge source="ESP" target="MKD">
      <data key="d0">3589969</data>
    </edge>
    <edge source="ESP" target="EGY">
      <data key="d0">824421</data>
    </edge>
    <edge source="ESP" target="GBR">
      <data key="d0">11867773</data>
    </edge>
    <edge source="ESP" target="USA">
      <data key="d0">7097009</data>
    </edge>
    <edge source="ESP" target="URY">
      <data key="d0">83997</data>
    </edge>
    <edge source="SWE" target="BEL">
      <data key="d0">415949</data>
    </edge>
    <edge source="SWE" target="CAN">
      <data key="d0">472629</data>
    </edge>
    <edge source="SWE" target="DNK">
      <data key="d0">1805348</data>
    </edge>
    <edge source="SWE" target="EST">
      <data key="d0">83396</data>
    </edge>
    <edge source="SWE" target="FIN">
      <data key="d0">94319</data>
    </edge>
    <edge source="SWE" target="GMB">
      <data key="d0">52104</data>
    </edge>
    <edge source="SWE" target="DEU">
      <data key="d0">4748873</data>
    </edge>
    <edge source="SWE" target="GRC">
      <data key="d0">47676</data>
    </edge>
    <edge source="SWE" target="IDN">
      <data key="d0">20665</data>
    </edge>
    <edge source="SWE" target="ISR">
      <data key="d0">171369</data>
    </edge>
    <edge source="SWE" target="LBN">
      <data key="d0">11366</data>
    </edge>
    <edge source="SWE" target="MYS">
      <data key="d0">80297</data>
    </edge>
    <edge source="SWE" target="NLD">
      <data key="d0">11956</data>
    </edge>
    <edge source="SWE" target="NOR">
      <data key="d0">192818436</data>
    </edge>
    <edge source="SWE" target="RUS">
      <data key="d0">380524</data>
    </edge>
    <edge source="SWE" target="SAU">
      <data key="d0">19927</data>
    </edge>
    <edge source="SWE" target="ESP">
      <data key="d0">48119</data>
    </edge>
    <edge source="SWE" target="THA">
      <data key="d0">81920</data>
    </edge>
    <edge source="SWE" target="ARE">
      <data key="d0">65979</data>
    </edge>
    <edge source="SWE" target="TUR">
      <data key="d0">25093</data>
    </edge>
    <edge source="SWE" target="UKR">
      <data key="d0">432923</data>
    </edge>
    <edge source="SWE" target="USA">
      <data key="d0">3672100</data>
    </edge>
    <edge source="CHE" target="ALB">
      <data key="d0">1238411</data>
    </edge>
    <edge source="CHE" target="DZA">
      <data key="d0">5131634</data>
    </edge>
    <edge source="CHE" target="AUS">
      <data key="d0">892365</data>
    </edge>
    <edge source="CHE" target="AUT">
      <data key="d0">91917</data>
    </edge>
    <edge source="CHE" target="ARM">
      <data key="d0">136397</data>
    </edge>
    <edge source="CHE" target="BEL">
      <data key="d0">1214661</data>
    </edge>
    <edge source="CHE" target="CAN">
      <data key="d0">2714403</data>
    </edge>
    <edge source="CHE" target="CZE">
      <data key="d0">28734</data>
    </edge>
    <edge source="CHE" target="FRA">
      <data key="d0">280123</data>
    </edge>
    <edge source="CHE" target="GMB">
      <data key="d0">96993</data>
    </edge>
    <edge source="CHE" target="PSE">
      <data key="d0">10581647</data>
    </edge>
    <edge source="CHE" target="DEU">
      <data key="d0">11121672</data>
    </edge>
    <edge source="CHE" target="HND">
      <data key="d0">1313091</data>
    </edge>
    <edge source="CHE" target="HKG">
      <data key="d0">11346059</data>
    </edge>
    <edge source="CHE" target="HUN">
      <data key="d0">155931</data>
    </edge>
    <edge source="CHE" target="IDN">
      <data key="d0">1374264</data>
    </edge>
    <edge source="CHE" target="ISR">
      <data key="d0">50965705</data>
    </edge>
    <edge source="CHE" target="ITA">
      <data key="d0">3644789</data>
    </edge>
    <edge source="CHE" target="JPN">
      <data key="d0">176939944</data>
    </edge>
    <edge source="CHE" target="KOR">
      <data key="d0">3658624</data>
    </edge>
    <edge source="CHE" target="LBN">
      <data key="d0">58849223</data>
    </edge>
    <edge source="CHE" target="LTU">
      <data key="d0">1302301</data>
    </edge>
    <edge source="CHE" target="MYS">
      <data key="d0">79450</data>
    </edge>
    <edge source="CHE" target="MAR">
      <data key="d0">13209505</data>
    </edge>
    <edge source="CHE" target="OMN">
      <data key="d0">367857</data>
    </edge>
    <edge source="CHE" target="NLD">
      <data key="d0">9958823</data>
    </edge>
    <edge source="CHE" target="NZL">
      <data key="d0">135750</data>
    </edge>
    <edge source="CHE" target="NOR">
      <data key="d0">589772</data>
    </edge>
    <edge source="CHE" target="POL">
      <data key="d0">20903</data>
    </edge>
    <edge source="CHE" target="ROU">
      <data key="d0">210270</data>
    </edge>
    <edge source="CHE" target="RUS">
      <data key="d0">3221017</data>
    </edge>
    <edge source="CHE" target="SAU">
      <data key="d0">66390668</data>
    </edge>
    <edge source="CHE" target="SRB">
      <data key="d0">194489</data>
    </edge>
    <edge source="CHE" target="IND">
      <data key="d0">19115</data>
    </edge>
    <edge source="CHE" target="SGP">
      <data key="d0">6150318</data>
    </edge>
    <edge source="CHE" target="ZAF">
      <data key="d0">17996142</data>
    </edge>
    <edge source="CHE" target="ESP">
      <data key="d0">7695536</data>
    </edge>
    <edge source="CHE" target="ARE">
      <data key="d0">17532184</data>
    </edge>
    <edge source="CHE" target="TUN">
      <data key="d0">4732726</data>
    </edge>
    <edge source="CHE" target="TUR">
      <data key="d0">249428</data>
    </edge>
    <edge source="CHE" target="UKR">
      <data key="d0">1872948</data>
    </edge>
    <edge source="CHE" target="EGY">
      <data key="d0">20638327</data>
    </edge>
    <edge source="CHE" target="GBR">
      <data key="d0">23624</data>
    </edge>
    <edge source="CHE" target="USA">
      <data key="d0">3849742</data>
    </edge>
    <edge source="ARE" target="DZA">
      <data key="d0">520762</data>
    </edge>
    <edge source="ARE" target="AZE">
      <data key="d0">33456943</data>
    </edge>
    <edge source="ARE" target="AUS">
      <data key="d0">1223202</data>
    </edge>
    <edge source="ARE" target="ARM">
      <data key="d0">64358</data>
    </edge>
    <edge source="ARE" target="BEL">
      <data key="d0">4580247</data>
    </edge>
    <edge source="ARE" target="BOL">
      <data key="d0">833220</data>
    </edge>
    <edge source="ARE" target="BRA">
      <data key="d0">1918569</data>
    </edge>
    <edge source="ARE" target="BGR">
      <data key="d0">874810</data>
    </edge>
    <edge source="ARE" target="BDI">
      <data key="d0">35083</data>
    </edge>
    <edge source="ARE" target="KHM">
      <data key="d0">714448</data>
    </edge>
    <edge source="ARE" target="CMR">
      <data key="d0">390500</data>
    </edge>
    <edge source="ARE" target="CAN">
      <data key="d0">468737</data>
    </edge>
    <edge source="ARE" target="LKA">
      <data key="d0">240162</data>
    </edge>
    <edge source="ARE" target="CHL">
      <data key="d0">962832</data>
    </edge>
    <edge source="ARE" target="CHN">
      <data key="d0">1230291</data>
    </edge>
    <edge source="ARE" target="HRV">
      <data key="d0">234661</data>
    </edge>
    <edge source="ARE" target="CZE">
      <data key="d0">88222</data>
    </edge>
    <edge source="ARE" target="BEN">
      <data key="d0">19861527</data>
    </edge>
    <edge source="ARE" target="DNK">
      <data key="d0">46720</data>
    </edge>
    <edge source="ARE" target="ETH">
      <data key="d0">7032521</data>
    </edge>
    <edge source="ARE" target="FRA">
      <data key="d0">1136607</data>
    </edge>
    <edge source="ARE" target="GEO">
      <data key="d0">330184</data>
    </edge>
    <edge source="ARE" target="GMB">
      <data key="d0">1498936</data>
    </edge>
    <edge source="ARE" target="DEU">
      <data key="d0">3710153</data>
    </edge>
    <edge source="ARE" target="GHA">
      <data key="d0">916792</data>
    </edge>
    <edge source="ARE" target="GRC">
      <data key="d0">6511995</data>
    </edge>
    <edge source="ARE" target="HKG">
      <data key="d0">3458676</data>
    </edge>
    <edge source="ARE" target="HUN">
      <data key="d0">14933</data>
    </edge>
    <edge source="ARE" target="IDN">
      <data key="d0">1870533</data>
    </edge>
    <edge source="ARE" target="ITA">
      <data key="d0">4953289</data>
    </edge>
    <edge source="ARE" target="CIV">
      <data key="d0">928739</data>
    </edge>
    <edge source="ARE" target="KAZ">
      <data key="d0">257090</data>
    </edge>
    <edge source="ARE" target="JOR">
      <data key="d0">17802040</data>
    </edge>
    <edge source="ARE" target="KOR">
      <data key="d0">3392181</data>
    </edge>
    <edge source="ARE" target="KGZ">
      <data key="d0">708686</data>
    </edge>
    <edge source="ARE" target="LBN">
      <data key="d0">25534915</data>
    </edge>
    <edge source="ARE" target="MDG">
      <data key="d0">556860</data>
    </edge>
    <edge source="ARE" target="MYS">
      <data key="d0">1859299</data>
    </edge>
    <edge source="ARE" target="MRT">
      <data key="d0">749775</data>
    </edge>
    <edge source="ARE" target="MUS">
      <data key="d0">102016</data>
    </edge>
    <edge source="ARE" target="MDA">
      <data key="d0">291604</data>
    </edge>
    <edge source="ARE" target="MOZ">
      <data key="d0">3020906</data>
    </edge>
    <edge source="ARE" target="OMN">
      <data key="d0">133004017</data>
    </edge>
    <edge source="ARE" target="NAM">
      <data key="d0">1951847</data>
    </edge>
    <edge source="ARE" target="NLD">
      <data key="d0">2957832</data>
    </edge>
    <edge source="ARE" target="NZL">
      <data key="d0">18519</data>
    </edge>
    <edge source="ARE" target="NER">
      <data key="d0">12642046</data>
    </edge>
    <edge source="ARE" target="PAK">
      <data key="d0">25573497</data>
    </edge>
    <edge source="ARE" target="PAN">
      <data key="d0">560926</data>
    </edge>
    <edge source="ARE" target="PHL">
      <data key="d0">4425921</data>
    </edge>
    <edge source="ARE" target="POL">
      <data key="d0">48268</data>
    </edge>
    <edge source="ARE" target="PRT">
      <data key="d0">4284692</data>
    </edge>
    <edge source="ARE" target="ROU">
      <data key="d0">12194</data>
    </edge>
    <edge source="ARE" target="RUS">
      <data key="d0">1102434</data>
    </edge>
    <edge source="ARE" target="SAU">
      <data key="d0">1852751</data>
    </edge>
    <edge source="ARE" target="SEN">
      <data key="d0">1141729</data>
    </edge>
    <edge source="ARE" target="SRB">
      <data key="d0">12828</data>
    </edge>
    <edge source="ARE" target="IND">
      <data key="d0">2957083</data>
    </edge>
    <edge source="ARE" target="SGP">
      <data key="d0">36618411</data>
    </edge>
    <edge source="ARE" target="VNM">
      <data key="d0">74863069</data>
    </edge>
    <edge source="ARE" target="SVN">
      <data key="d0">193150</data>
    </edge>
    <edge source="ARE" target="ZAF">
      <data key="d0">6224611</data>
    </edge>
    <edge source="ARE" target="ZWE">
      <data key="d0">473899</data>
    </edge>
    <edge source="ARE" target="ESP">
      <data key="d0">373001</data>
    </edge>
    <edge source="ARE" target="CHE">
      <data key="d0">568418</data>
    </edge>
    <edge source="ARE" target="THA">
      <data key="d0">1130988</data>
    </edge>
    <edge source="ARE" target="TGO">
      <data key="d0">24852363</data>
    </edge>
    <edge source="ARE" target="TUN">
      <data key="d0">3437439</data>
    </edge>
    <edge source="ARE" target="TUR">
      <data key="d0">32899235</data>
    </edge>
    <edge source="ARE" target="UGA">
      <data key="d0">537193</data>
    </edge>
    <edge source="ARE" target="UKR">
      <data key="d0">4396941</data>
    </edge>
    <edge source="ARE" target="EGY">
      <data key="d0">119520701</data>
    </edge>
    <edge source="ARE" target="GBR">
      <data key="d0">1066828</data>
    </edge>
    <edge source="ARE" target="TZA">
      <data key="d0">854612</data>
    </edge>
    <edge source="ARE" target="USA">
      <data key="d0">2106647</data>
    </edge>
    <edge source="TUR" target="ALB">
      <data key="d0">266451</data>
    </edge>
    <edge source="TUR" target="DZA">
      <data key="d0">6072827</data>
    </edge>
    <edge source="TUR" target="ARG">
      <data key="d0">9178181</data>
    </edge>
    <edge source="TUR" target="AUT">
      <data key="d0">16860</data>
    </edge>
    <edge source="TUR" target="BEL">
      <data key="d0">44316655</data>
    </edge>
    <edge source="TUR" target="BOL">
      <data key="d0">76003</data>
    </edge>
    <edge source="TUR" target="BWA">
      <data key="d0">18647</data>
    </edge>
    <edge source="TUR" target="BRA">
      <data key="d0">6891600</data>
    </edge>
    <edge source="TUR" target="BGR">
      <data key="d0">7863204</data>
    </edge>
    <edge source="TUR" target="BLR">
      <data key="d0">638450</data>
    </edge>
    <edge source="TUR" target="CHL">
      <data key="d0">1826013</data>
    </edge>
    <edge source="TUR" target="CHN">
      <data key="d0">2542295</data>
    </edge>
    <edge source="TUR" target="COL">
      <data key="d0">177233</data>
    </edge>
    <edge source="TUR" target="CZE">
      <data key="d0">6596625</data>
    </edge>
    <edge source="TUR" target="DNK">
      <data key="d0">193119</data>
    </edge>
    <edge source="TUR" target="FRA">
      <data key="d0">223851</data>
    </edge>
    <edge source="TUR" target="GEO">
      <data key="d0">724690</data>
    </edge>
    <edge source="TUR" target="GMB">
      <data key="d0">2297494</data>
    </edge>
    <edge source="TUR" target="PSE">
      <data key="d0">502867</data>
    </edge>
    <edge source="TUR" target="DEU">
      <data key="d0">12617947</data>
    </edge>
    <edge source="TUR" target="GRC">
      <data key="d0">1358755</data>
    </edge>
    <edge source="TUR" target="GTM">
      <data key="d0">652180</data>
    </edge>
    <edge source="TUR" target="HUN">
      <data key="d0">1759794</data>
    </edge>
    <edge source="TUR" target="IDN">
      <data key="d0">42452168</data>
    </edge>
    <edge source="TUR" target="ISR">
      <data key="d0">25687033</data>
    </edge>
    <edge source="TUR" target="ITA">
      <data key="d0">205936</data>
    </edge>
    <edge source="TUR" target="JPN">
      <data key="d0">801220</data>
    </edge>
    <edge source="TUR" target="KAZ">
      <data key="d0">521560</data>
    </edge>
    <edge source="TUR" target="JOR">
      <data key="d0">6857333</data>
    </edge>
    <edge source="TUR" target="KOR">
      <data key="d0">8302245</data>
    </edge>
    <edge source="TUR" target="KGZ">
      <data key="d0">95306</data>
    </edge>
    <edge source="TUR" target="LBN">
      <data key="d0">30881220</data>
    </edge>
    <edge source="TUR" target="LTU">
      <data key="d0">8024713</data>
    </edge>
    <edge source="TUR" target="MYS">
      <data key="d0">2520479</data>
    </edge>
    <edge source="TUR" target="MRT">
      <data key="d0">12749554</data>
    </edge>
    <edge source="TUR" target="MEX">
      <data key="d0">4819369</data>
    </edge>
    <edge source="TUR" target="MAR">
      <data key="d0">532674</data>
    </edge>
    <edge source="TUR" target="OMN">
      <data key="d0">754159</data>
    </edge>
    <edge source="TUR" target="NLD">
      <data key="d0">30428268</data>
    </edge>
    <edge source="TUR" target="NER">
      <data key="d0">44460</data>
    </edge>
    <edge source="TUR" target="PAK">
      <data key="d0">166598</data>
    </edge>
    <edge source="TUR" target="PHL">
      <data key="d0">14174804</data>
    </edge>
    <edge source="TUR" target="POL">
      <data key="d0">15843106</data>
    </edge>
    <edge source="TUR" target="PRT">
      <data key="d0">5199225</data>
    </edge>
    <edge source="TUR" target="ROU">
      <data key="d0">18128109</data>
    </edge>
    <edge source="TUR" target="RUS">
      <data key="d0">27950871</data>
    </edge>
    <edge source="TUR" target="SAU">
      <data key="d0">45475740</data>
    </edge>
    <edge source="TUR" target="SRB">
      <data key="d0">1488150</data>
    </edge>
    <edge source="TUR" target="IND">
      <data key="d0">546054</data>
    </edge>
    <edge source="TUR" target="SGP">
      <data key="d0">1499047</data>
    </edge>
    <edge source="TUR" target="VNM">
      <data key="d0">729871</data>
    </edge>
    <edge source="TUR" target="SVN">
      <data key="d0">94629</data>
    </edge>
    <edge source="TUR" target="ZAF">
      <data key="d0">1901485</data>
    </edge>
    <edge source="TUR" target="ESP">
      <data key="d0">3322333</data>
    </edge>
    <edge source="TUR" target="CHE">
      <data key="d0">3799710</data>
    </edge>
    <edge source="TUR" target="ARE">
      <data key="d0">27764160</data>
    </edge>
    <edge source="TUR" target="TUN">
      <data key="d0">18784567</data>
    </edge>
    <edge source="TUR" target="UKR">
      <data key="d0">9564457</data>
    </edge>
    <edge source="TUR" target="EGY">
      <data key="d0">3173091</data>
    </edge>
    <edge source="TUR" target="GBR">
      <data key="d0">571682</data>
    </edge>
    <edge source="TUR" target="USA">
      <data key="d0">166640315</data>
    </edge>
    <edge source="UKR" target="AZE">
      <data key="d0">32409968</data>
    </edge>
    <edge source="UKR" target="ARM">
      <data key="d0">23859648</data>
    </edge>
    <edge source="UKR" target="BEL">
      <data key="d0">110723</data>
    </edge>
    <edge source="UKR" target="BRA">
      <data key="d0">97915</data>
    </edge>
    <edge source="UKR" target="BLR">
      <data key="d0">30906383</data>
    </edge>
    <edge source="UKR" target="GEO">
      <data key="d0">79633654</data>
    </edge>
    <edge source="UKR" target="DEU">
      <data key="d0">2956506</data>
    </edge>
    <edge source="UKR" target="GHA">
      <data key="d0">80118</data>
    </edge>
    <edge source="UKR" target="KAZ">
      <data key="d0">300658</data>
    </edge>
    <edge source="UKR" target="KGZ">
      <data key="d0">200667</data>
    </edge>
    <edge source="UKR" target="MYS">
      <data key="d0">82864</data>
    </edge>
    <edge source="UKR" target="MDA">
      <data key="d0">61574837</data>
    </edge>
    <edge source="UKR" target="POL">
      <data key="d0">19352</data>
    </edge>
    <edge source="UKR" target="RUS">
      <data key="d0">718094</data>
    </edge>
    <edge source="UKR" target="SRB">
      <data key="d0">88850</data>
    </edge>
    <edge source="UKR" target="ARE">
      <data key="d0">1922794</data>
    </edge>
    <edge source="UKR" target="TUR">
      <data key="d0">2689890</data>
    </edge>
    <edge source="UKR" target="USA">
      <data key="d0">114518</data>
    </edge>
    <edge source="GBR" target="AUS">
      <data key="d0">41875833</data>
    </edge>
    <edge source="GBR" target="AUT">
      <data key="d0">1639767</data>
    </edge>
    <edge source="GBR" target="BEL">
      <data key="d0">25534506</data>
    </edge>
    <edge source="GBR" target="BGR">
      <data key="d0">894884</data>
    </edge>
    <edge source="GBR" target="CAN">
      <data key="d0">44577</data>
    </edge>
    <edge source="GBR" target="HRV">
      <data key="d0">215604</data>
    </edge>
    <edge source="GBR" target="CZE">
      <data key="d0">1692067</data>
    </edge>
    <edge source="GBR" target="DNK">
      <data key="d0">59406</data>
    </edge>
    <edge source="GBR" target="FIN">
      <data key="d0">207336</data>
    </edge>
    <edge source="GBR" target="FRA">
      <data key="d0">5855585</data>
    </edge>
    <edge source="GBR" target="DEU">
      <data key="d0">76129982</data>
    </edge>
    <edge source="GBR" target="GRC">
      <data key="d0">32016816</data>
    </edge>
    <edge source="GBR" target="HKG">
      <data key="d0">134859</data>
    </edge>
    <edge source="GBR" target="HUN">
      <data key="d0">5760278</data>
    </edge>
    <edge source="GBR" target="IDN">
      <data key="d0">882572</data>
    </edge>
    <edge source="GBR" target="IRL">
      <data key="d0">49361834</data>
    </edge>
    <edge source="GBR" target="ISR">
      <data key="d0">63174</data>
    </edge>
    <edge source="GBR" target="ITA">
      <data key="d0">3472772</data>
    </edge>
    <edge source="GBR" target="JPN">
      <data key="d0">288875</data>
    </edge>
    <edge source="GBR" target="KOR">
      <data key="d0">3486964</data>
    </edge>
    <edge source="GBR" target="LBN">
      <data key="d0">1074160</data>
    </edge>
    <edge source="GBR" target="LTU">
      <data key="d0">31344</data>
    </edge>
    <edge source="GBR" target="MYS">
      <data key="d0">19677</data>
    </edge>
    <edge source="GBR" target="MEX">
      <data key="d0">300913</data>
    </edge>
    <edge source="GBR" target="MAR">
      <data key="d0">143680</data>
    </edge>
    <edge source="GBR" target="NLD">
      <data key="d0">19784545</data>
    </edge>
    <edge source="GBR" target="NZL">
      <data key="d0">56724</data>
    </edge>
    <edge source="GBR" target="NOR">
      <data key="d0">23359</data>
    </edge>
    <edge source="GBR" target="POL">
      <data key="d0">5380733</data>
    </edge>
    <edge source="GBR" target="PRT">
      <data key="d0">9096006</data>
    </edge>
    <edge source="GBR" target="ROU">
      <data key="d0">9697447</data>
    </edge>
    <edge source="GBR" target="RUS">
      <data key="d0">20702378</data>
    </edge>
    <edge source="GBR" target="SAU">
      <data key="d0">742904</data>
    </edge>
    <edge source="GBR" target="SRB">
      <data key="d0">576240</data>
    </edge>
    <edge source="GBR" target="IND">
      <data key="d0">585122</data>
    </edge>
    <edge source="GBR" target="SGP">
      <data key="d0">5866022</data>
    </edge>
    <edge source="GBR" target="SVK">
      <data key="d0">4553734</data>
    </edge>
    <edge source="GBR" target="VNM">
      <data key="d0">1628988</data>
    </edge>
    <edge source="GBR" target="SVN">
      <data key="d0">101603</data>
    </edge>
    <edge source="GBR" target="ZAF">
      <data key="d0">402918</data>
    </edge>
    <edge source="GBR" target="ESP">
      <data key="d0">51975724</data>
    </edge>
    <edge source="GBR" target="SWE">
      <data key="d0">1388741</data>
    </edge>
    <edge source="GBR" target="CHE">
      <data key="d0">11497588</data>
    </edge>
    <edge source="GBR" target="THA">
      <data key="d0">512090</data>
    </edge>
    <edge source="GBR" target="ARE">
      <data key="d0">3791523</data>
    </edge>
    <edge source="GBR" target="TUR">
      <data key="d0">6169418</data>
    </edge>
    <edge source="GBR" target="UKR">
      <data key="d0">4793560</data>
    </edge>
    <edge source="GBR" target="EGY">
      <data key="d0">196473</data>
    </edge>
    <edge source="GBR" target="USA">
      <data key="d0">6452129</data>
    </edge>
    <edge source="USA" target="AZE">
      <data key="d0">117086</data>
    </edge>
    <edge source="USA" target="ARG">
      <data key="d0">2024828</data>
    </edge>
    <edge source="USA" target="AUS">
      <data key="d0">4781175</data>
    </edge>
    <edge source="USA" target="ARM">
      <data key="d0">69030</data>
    </edge>
    <edge source="USA" target="BEL">
      <data key="d0">29508616</data>
    </edge>
    <edge source="USA" target="BOL">
      <data key="d0">20722</data>
    </edge>
    <edge source="USA" target="BRA">
      <data key="d0">1397544</data>
    </edge>
    <edge source="USA" target="BGR">
      <data key="d0">9674344</data>
    </edge>
    <edge source="USA" target="BLR">
      <data key="d0">108990</data>
    </edge>
    <edge source="USA" target="CAN">
      <data key="d0">70622559</data>
    </edge>
    <edge source="USA" target="LKA">
      <data key="d0">1581649</data>
    </edge>
    <edge source="USA" target="CHL">
      <data key="d0">2589250</data>
    </edge>
    <edge source="USA" target="CHN">
      <data key="d0">125459626</data>
    </edge>
    <edge source="USA" target="COL">
      <data key="d0">15793</data>
    </edge>
    <edge source="USA" target="CRI">
      <data key="d0">105231</data>
    </edge>
    <edge source="USA" target="HRV">
      <data key="d0">37115</data>
    </edge>
    <edge source="USA" target="CZE">
      <data key="d0">4442907</data>
    </edge>
    <edge source="USA" target="DNK">
      <data key="d0">2720346</data>
    </edge>
    <edge source="USA" target="ECU">
      <data key="d0">82088</data>
    </edge>
    <edge source="USA" target="SLV">
      <data key="d0">22507</data>
    </edge>
    <edge source="USA" target="FIN">
      <data key="d0">1081138</data>
    </edge>
    <edge source="USA" target="FRA">
      <data key="d0">19109721</data>
    </edge>
    <edge source="USA" target="GEO">
      <data key="d0">251959</data>
    </edge>
    <edge source="USA" target="DEU">
      <data key="d0">73441933</data>
    </edge>
    <edge source="USA" target="GRC">
      <data key="d0">6403785</data>
    </edge>
    <edge source="USA" target="GTM">
      <data key="d0">31145</data>
    </edge>
    <edge source="USA" target="HND">
      <data key="d0">7690153</data>
    </edge>
    <edge source="USA" target="HKG">
      <data key="d0">1730797</data>
    </edge>
    <edge source="USA" target="HUN">
      <data key="d0">1526560</data>
    </edge>
    <edge source="USA" target="IDN">
      <data key="d0">52460734</data>
    </edge>
    <edge source="USA" target="IRL">
      <data key="d0">100237</data>
    </edge>
    <edge source="USA" target="ISR">
      <data key="d0">940310</data>
    </edge>
    <edge source="USA" target="ITA">
      <data key="d0">1775095</data>
    </edge>
    <edge source="USA" target="CIV">
      <data key="d0">54523</data>
    </edge>
    <edge source="USA" target="JAM">
      <data key="d0">4648513</data>
    </edge>
    <edge source="USA" target="JPN">
      <data key="d0">296060009</data>
    </edge>
    <edge source="USA" target="KAZ">
      <data key="d0">1108451</data>
    </edge>
    <edge source="USA" target="JOR">
      <data key="d0">737421</data>
    </edge>
    <edge source="USA" target="KOR">
      <data key="d0">36758747</data>
    </edge>
    <edge source="USA" target="LBN">
      <data key="d0">9100854</data>
    </edge>
    <edge source="USA" target="LVA">
      <data key="d0">100152</data>
    </edge>
    <edge source="USA" target="LTU">
      <data key="d0">20527417</data>
    </edge>
    <edge source="USA" target="MYS">
      <data key="d0">12674373</data>
    </edge>
    <edge source="USA" target="MEX">
      <data key="d0">135228671</data>
    </edge>
    <edge source="USA" target="MDA">
      <data key="d0">46656</data>
    </edge>
    <edge source="USA" target="NLD">
      <data key="d0">98837848</data>
    </edge>
    <edge source="USA" target="NZL">
      <data key="d0">2087614</data>
    </edge>
    <edge source="USA" target="NIC">
      <data key="d0">4142730</data>
    </edge>
    <edge source="USA" target="NER">
      <data key="d0">211788</data>
    </edge>
    <edge source="USA" target="NOR">
      <data key="d0">53238</data>
    </edge>
    <edge source="USA" target="PAK">
      <data key="d0">225485</data>
    </edge>
    <edge source="USA" target="PAN">
      <data key="d0">2543588</data>
    </edge>
    <edge source="USA" target="PRY">
      <data key="d0">933757</data>
    </edge>
    <edge source="USA" target="PER">
      <data key="d0">726531</data>
    </edge>
    <edge source="USA" target="PHL">
      <data key="d0">22044398</data>
    </edge>
    <edge source="USA" target="POL">
      <data key="d0">46400735</data>
    </edge>
    <edge source="USA" target="PRT">
      <data key="d0">25527142</data>
    </edge>
    <edge source="USA" target="ROU">
      <data key="d0">12673970</data>
    </edge>
    <edge source="USA" target="RUS">
      <data key="d0">62192367</data>
    </edge>
    <edge source="USA" target="SAU">
      <data key="d0">240896</data>
    </edge>
    <edge source="USA" target="SRB">
      <data key="d0">3379761</data>
    </edge>
    <edge source="USA" target="IND">
      <data key="d0">548156</data>
    </edge>
    <edge source="USA" target="SGP">
      <data key="d0">4161095</data>
    </edge>
    <edge source="USA" target="SVK">
      <data key="d0">64384</data>
    </edge>
    <edge source="USA" target="VNM">
      <data key="d0">5602353</data>
    </edge>
    <edge source="USA" target="ZAF">
      <data key="d0">674433</data>
    </edge>
    <edge source="USA" target="ESP">
      <data key="d0">8052023</data>
    </edge>
    <edge source="USA" target="SWE">
      <data key="d0">1282270</data>
    </edge>
    <edge source="USA" target="CHE">
      <data key="d0">163775024</data>
    </edge>
    <edge source="USA" target="THA">
      <data key="d0">11304949</data>
    </edge>
    <edge source="USA" target="TGO">
      <data key="d0">38423</data>
    </edge>
    <edge source="USA" target="ARE">
      <data key="d0">12809100</data>
    </edge>
    <edge source="USA" target="TUR">
      <data key="d0">36901855</data>
    </edge>
    <edge source="USA" target="UKR">
      <data key="d0">16003311</data>
    </edge>
    <edge source="USA" target="EGY">
      <data key="d0">15898288</data>
    </edge>
    <edge source="USA" target="GBR">
      <data key="d0">8460039</data>
    </edge>
    <edge source="USA" target="URY">
      <data key="d0">903354</data>
    </edge>
    <edge source="URY" target="ARG">
      <data key="d0">241318</data>
    </edge>
    <edge source="URY" target="BRA">
      <data key="d0">22419</data>
    </edge>
    <edge source="URY" target="CHL">
      <data key="d0">64856</data>
    </edge>
    <edge source="URY" target="COL">
      <data key="d0">47634</data>
    </edge>
    <edge source="URY" target="HKG">
      <data key="d0">428400</data>
    </edge>
    <edge source="URY" target="JPN">
      <data key="d0">458740</data>
    </edge>
    <edge source="URY" target="PAN">
      <data key="d0">991891</data>
    </edge>
    <edge source="URY" target="PRY">
      <data key="d0">35790423</data>
    </edge>
    <edge source="URY" target="ARE">
      <data key="d0">119470</data>
    </edge>
    <edge source="HKG" target="AUS">
      <data key="d0">12563824</data>
    </edge>
    <edge source="HKG" target="BRA">
      <data key="d0">2605597</data>
    </edge>
    <edge source="HKG" target="KHM">
      <data key="d0">4692410</data>
    </edge>
    <edge source="HKG" target="CAN">
      <data key="d0">1833709</data>
    </edge>
    <edge source="HKG" target="LKA">
      <data key="d0">3451513</data>
    </edge>
    <edge source="HKG" target="CHL">
      <data key="d0">76528</data>
    </edge>
    <edge source="HKG" target="CHN">
      <data key="d0">400645853</data>
    </edge>
    <edge source="HKG" target="FRA">
      <data key="d0">30771</data>
    </edge>
    <edge source="HKG" target="GRC">
      <data key="d0">13808</data>
    </edge>
    <edge source="HKG" target="IDN">
      <data key="d0">3096369</data>
    </edge>
    <edge source="HKG" target="JPN">
      <data key="d0">5946432</data>
    </edge>
    <edge source="HKG" target="KOR">
      <data key="d0">33238333</data>
    </edge>
    <edge source="HKG" target="KGZ">
      <data key="d0">12436</data>
    </edge>
    <edge source="HKG" target="MYS">
      <data key="d0">5588114</data>
    </edge>
    <edge source="HKG" target="MUS">
      <data key="d0">181808</data>
    </edge>
    <edge source="HKG" target="NAM">
      <data key="d0">402555</data>
    </edge>
    <edge source="HKG" target="NLD">
      <data key="d0">1514806</data>
    </edge>
    <edge source="HKG" target="NZL">
      <data key="d0">154393</data>
    </edge>
    <edge source="HKG" target="PAN">
      <data key="d0">4474361</data>
    </edge>
    <edge source="HKG" target="PER">
      <data key="d0">377689</data>
    </edge>
    <edge source="HKG" target="PHL">
      <data key="d0">42869270</data>
    </edge>
    <edge source="HKG" target="IND">
      <data key="d0">4645111</data>
    </edge>
    <edge source="HKG" target="SGP">
      <data key="d0">117009273</data>
    </edge>
    <edge source="HKG" target="VNM">
      <data key="d0">178904814</data>
    </edge>
    <edge source="HKG" target="ZAF">
      <data key="d0">4322354</data>
    </edge>
    <edge source="HKG" target="CHE">
      <data key="d0">6537290</data>
    </edge>
    <edge source="HKG" target="THA">
      <data key="d0">9745147</data>
    </edge>
    <edge source="HKG" target="ARE">
      <data key="d0">34073565</data>
    </edge>
    <edge source="HKG" target="UGA">
      <data key="d0">121535</data>
    </edge>
    <edge source="HKG" target="EGY">
      <data key="d0">322122</data>
    </edge>
    <edge source="HKG" target="GBR">
      <data key="d0">31479</data>
    </edge>
    <edge source="HKG" target="USA">
      <data key="d0">53366</data>
    </edge>
    <edge source="HKG" target="URY">
      <data key="d0">7107236</data>
    </edge>
    <edge source="ISR" target="DEU">
      <data key="d0">124000</data>
    </edge>
    <edge source="ISR" target="JOR">
      <data key="d0">15000</data>
    </edge>
    <edge source="ISR" target="ESP">
      <data key="d0">42000</data>
    </edge>
    <edge source="ISR" target="USA">
      <data key="d0">121000</data>
    </edge>
    <edge source="LBN" target="BEL">
      <data key="d0">4348133</data>
    </edge>
    <edge source="LBN" target="BGR">
      <data key="d0">6207488</data>
    </edge>
    <edge source="LBN" target="FRA">
      <data key="d0">3890361</data>
    </edge>
    <edge source="LBN" target="DEU">
      <data key="d0">375000</data>
    </edge>
    <edge source="LBN" target="GRC">
      <data key="d0">859124</data>
    </edge>
    <edge source="LBN" target="IDN">
      <data key="d0">42641</data>
    </edge>
    <edge source="LBN" target="MAR">
      <data key="d0">1013590</data>
    </edge>
    <edge source="LBN" target="POL">
      <data key="d0">1019158</data>
    </edge>
    <edge source="LBN" target="RUS">
      <data key="d0">1315435</data>
    </edge>
    <edge source="LBN" target="ESP">
      <data key="d0">411143</data>
    </edge>
    <edge source="LBN" target="UKR">
      <data key="d0">570557</data>
    </edge>
    <edge source="LBN" target="EGY">
      <data key="d0">32101</data>
    </edge>
    <edge source="LBN" target="URY">
      <data key="d0">271102</data>
    </edge>
    <edge source="MDA" target="BGR">
      <data key="d0">77391</data>
    </edge>
    <edge source="MDA" target="BLR">
      <data key="d0">800796</data>
    </edge>
    <edge source="MDA" target="FRA">
      <data key="d0">108408</data>
    </edge>
    <edge source="MDA" target="DEU">
      <data key="d0">18739</data>
    </edge>
    <edge source="MDA" target="GRC">
      <data key="d0">1735562</data>
    </edge>
    <edge source="MDA" target="GTM">
      <data key="d0">97177</data>
    </edge>
    <edge source="MDA" target="POL">
      <data key="d0">923592</data>
    </edge>
    <edge source="MDA" target="ROU">
      <data key="d0">209224</data>
    </edge>
    <edge source="MDA" target="RUS">
      <data key="d0">5824793</data>
    </edge>
    <edge source="MDA" target="ESP">
      <data key="d0">20585</data>
    </edge>
    <edge source="MDA" target="UKR">
      <data key="d0">11262752</data>
    </edge>
    <edge source="MDA" target="USA">
      <data key="d0">13119268</data>
    </edge>
    <edge source="ITA" target="ALB">
      <data key="d0">78367</data>
    </edge>
    <edge source="ITA" target="DZA">
      <data key="d0">3864710</data>
    </edge>
    <edge source="ITA" target="AZE">
      <data key="d0">721638</data>
    </edge>
    <edge source="ITA" target="AUS">
      <data key="d0">14122</data>
    </edge>
    <edge source="ITA" target="AUT">
      <data key="d0">1009070</data>
    </edge>
    <edge source="ITA" target="ARM">
      <data key="d0">240661</data>
    </edge>
    <edge source="ITA" target="BEL">
      <data key="d0">116324239</data>
    </edge>
    <edge source="ITA" target="BOL">
      <data key="d0">60947</data>
    </edge>
    <edge source="ITA" target="BGR">
      <data key="d0">5657315</data>
    </edge>
    <edge source="ITA" target="CAN">
      <data key="d0">555583</data>
    </edge>
    <edge source="ITA" target="LKA">
      <data key="d0">5558806</data>
    </edge>
    <edge source="ITA" target="HRV">
      <data key="d0">68756</data>
    </edge>
    <edge source="ITA" target="CZE">
      <data key="d0">1032453</data>
    </edge>
    <edge source="ITA" target="DNK">
      <data key="d0">1061685</data>
    </edge>
    <edge source="ITA" target="EST">
      <data key="d0">2305446</data>
    </edge>
    <edge source="ITA" target="FIN">
      <data key="d0">33252</data>
    </edge>
    <edge source="ITA" target="FRA">
      <data key="d0">4189203</data>
    </edge>
    <edge source="ITA" target="GEO">
      <data key="d0">334859</data>
    </edge>
    <edge source="ITA" target="DEU">
      <data key="d0">27859189</data>
    </edge>
    <edge source="ITA" target="GRC">
      <data key="d0">7141854</data>
    </edge>
    <edge source="ITA" target="HND">
      <data key="d0">79813</data>
    </edge>
    <edge source="ITA" target="HUN">
      <data key="d0">2135244</data>
    </edge>
    <edge source="ITA" target="IDN">
      <data key="d0">51081755</data>
    </edge>
    <edge source="ITA" target="ISR">
      <data key="d0">326706</data>
    </edge>
    <edge source="ITA" target="JPN">
      <data key="d0">123285</data>
    </edge>
    <edge source="ITA" target="JOR">
      <data key="d0">312096</data>
    </edge>
    <edge source="ITA" target="KOR">
      <data key="d0">1953556</data>
    </edge>
    <edge source="ITA" target="LBN">
      <data key="d0">1331169</data>
    </edge>
    <edge source="ITA" target="LVA">
      <data key="d0">1011359</data>
    </edge>
    <edge source="ITA" target="LTU">
      <data key="d0">762398</data>
    </edge>
    <edge source="ITA" target="MYS">
      <data key="d0">764270</data>
    </edge>
    <edge source="ITA" target="MEX">
      <data key="d0">3065278</data>
    </edge>
    <edge source="ITA" target="MDA">
      <data key="d0">6106087</data>
    </edge>
    <edge source="ITA" target="MAR">
      <data key="d0">856640</data>
    </edge>
    <edge source="ITA" target="MOZ">
      <data key="d0">10012</data>
    </edge>
    <edge source="ITA" target="NLD">
      <data key="d0">25563160</data>
    </edge>
    <edge source="ITA" target="NIC">
      <data key="d0">121103</data>
    </edge>
    <edge source="ITA" target="PHL">
      <data key="d0">448555</data>
    </edge>
    <edge source="ITA" target="POL">
      <data key="d0">6181890</data>
    </edge>
    <edge source="ITA" target="PRT">
      <data key="d0">4409599</data>
    </edge>
    <edge source="ITA" target="ROU">
      <data key="d0">2315444</data>
    </edge>
    <edge source="ITA" target="RUS">
      <data key="d0">8337540</data>
    </edge>
    <edge source="ITA" target="SRB">
      <data key="d0">1965743</data>
    </edge>
    <edge source="ITA" target="SGP">
      <data key="d0">394753</data>
    </edge>
    <edge source="ITA" target="SVK">
      <data key="d0">1084179</data>
    </edge>
    <edge source="ITA" target="VNM">
      <data key="d0">4384448</data>
    </edge>
    <edge source="ITA" target="SVN">
      <data key="d0">179815</data>
    </edge>
    <edge source="ITA" target="ZAF">
      <data key="d0">7968827</data>
    </edge>
    <edge source="ITA" target="ZWE">
      <data key="d0">150166</data>
    </edge>
    <edge source="ITA" target="ESP">
      <data key="d0">2730359</data>
    </edge>
    <edge source="ITA" target="SWE">
      <data key="d0">1154613</data>
    </edge>
    <edge source="ITA" target="CHE">
      <data key="d0">384982</data>
    </edge>
    <edge source="ITA" target="TGO">
      <data key="d0">429018</data>
    </edge>
    <edge source="ITA" target="ARE">
      <data key="d0">5049386</data>
    </edge>
    <edge source="ITA" target="TUN">
      <data key="d0">2649203</data>
    </edge>
    <edge source="ITA" target="TUR">
      <data key="d0">3470070</data>
    </edge>
    <edge source="ITA" target="UKR">
      <data key="d0">6230593</data>
    </edge>
    <edge source="ITA" target="MKD">
      <data key="d0">3136699</data>
    </edge>
    <edge source="ITA" target="EGY">
      <data key="d0">4654827</data>
    </edge>
    <edge source="ITA" target="GBR">
      <data key="d0">5178387</data>
    </edge>
    <edge source="ITA" target="USA">
      <data key="d0">9128328</data>
    </edge>
    <edge source="ITA" target="URY">
      <data key="d0">3217434</data>
    </edge>
    <edge source="NZL" target="AUS">
      <data key="d0">46639232</data>
    </edge>
    <edge source="SGP" target="AUS">
      <data key="d0">35801064</data>
    </edge>
    <edge source="SGP" target="BEL">
      <data key="d0">109437</data>
    </edge>
    <edge source="SGP" target="KHM">
      <data key="d0">16680280</data>
    </edge>
    <edge source="SGP" target="LKA">
      <data key="d0">2583944</data>
    </edge>
    <edge source="SGP" target="CHN">
      <data key="d0">3075186</data>
    </edge>
    <edge source="SGP" target="FRA">
      <data key="d0">437577</data>
    </edge>
    <edge source="SGP" target="DEU">
      <data key="d0">75524</data>
    </edge>
    <edge source="SGP" target="GRC">
      <data key="d0">192265</data>
    </edge>
    <edge source="SGP" target="HKG">
      <data key="d0">40356128</data>
    </edge>
    <edge source="SGP" target="IDN">
      <data key="d0">33392172</data>
    </edge>
    <edge source="SGP" target="ISR">
      <data key="d0">210588</data>
    </edge>
    <edge source="SGP" target="JPN">
      <data key="d0">30088323</data>
    </edge>
    <edge source="SGP" target="JOR">
      <data key="d0">113157</data>
    </edge>
    <edge source="SGP" target="KOR">
      <data key="d0">11581774</data>
    </edge>
    <edge source="SGP" target="LBN">
      <data key="d0">453854</data>
    </edge>
    <edge source="SGP" target="MYS">
      <data key="d0">209287005</data>
    </edge>
    <edge source="SGP" target="MAR">
      <data key="d0">41744</data>
    </edge>
    <edge source="SGP" target="NAM">
      <data key="d0">773797</data>
    </edge>
    <edge source="SGP" target="NLD">
      <data key="d0">4140709</data>
    </edge>
    <edge source="SGP" target="NZL">
      <data key="d0">21689097</data>
    </edge>
    <edge source="SGP" target="PAK">
      <data key="d0">653510</data>
    </edge>
    <edge source="SGP" target="PAN">
      <data key="d0">322042</data>
    </edge>
    <edge source="SGP" target="PHL">
      <data key="d0">34204317</data>
    </edge>
    <edge source="SGP" target="IND">
      <data key="d0">3748830</data>
    </edge>
    <edge source="SGP" target="VNM">
      <data key="d0">214749541</data>
    </edge>
    <edge source="SGP" target="SVN">
      <data key="d0">55085</data>
    </edge>
    <edge source="SGP" target="THA">
      <data key="d0">34930051</data>
    </edge>
    <edge source="SGP" target="ARE">
      <data key="d0">21686602</data>
    </edge>
    <edge source="SGP" target="TUR">
      <data key="d0">701665</data>
    </edge>
    <edge source="SGP" target="UKR">
      <data key="d0">350474</data>
    </edge>
    <edge source="SGP" target="EGY">
      <data key="d0">1603546</data>
    </edge>
    <edge source="SGP" target="GBR">
      <data key="d0">296299</data>
    </edge>
    <edge source="SGP" target="USA">
      <data key="d0">2035745</data>
    </edge>
    <edge source="SGP" target="URY">
      <data key="d0">816259</data>
    </edge>
    <edge source="EGY" target="ARG">
      <data key="d0">35842</data>
    </edge>
    <edge source="EGY" target="AUS">
      <data key="d0">56010</data>
    </edge>
    <edge source="EGY" target="AUT">
      <data key="d0">29895</data>
    </edge>
    <edge source="EGY" target="BEL">
      <data key="d0">62889</data>
    </edge>
    <edge source="EGY" target="BOL">
      <data key="d0">12940</data>
    </edge>
    <edge source="EGY" target="BRA">
      <data key="d0">682165</data>
    </edge>
    <edge source="EGY" target="BLR">
      <data key="d0">30000</data>
    </edge>
    <edge source="EGY" target="CMR">
      <data key="d0">97118</data>
    </edge>
    <edge source="EGY" target="CAN">
      <data key="d0">143217</data>
    </edge>
    <edge source="EGY" target="COL">
      <data key="d0">15411</data>
    </edge>
    <edge source="EGY" target="CRI">
      <data key="d0">11019</data>
    </edge>
    <edge source="EGY" target="CZE">
      <data key="d0">23219</data>
    </edge>
    <edge source="EGY" target="BEN">
      <data key="d0">33604</data>
    </edge>
    <edge source="EGY" target="DNK">
      <data key="d0">25384</data>
    </edge>
    <edge source="EGY" target="EST">
      <data key="d0">37068</data>
    </edge>
    <edge source="EGY" target="FRA">
      <data key="d0">163516</data>
    </edge>
    <edge source="EGY" target="PSE">
      <data key="d0">1859108</data>
    </edge>
    <edge source="EGY" target="DEU">
      <data key="d0">861155</data>
    </edge>
    <edge source="EGY" target="GRC">
      <data key="d0">24391</data>
    </edge>
    <edge source="EGY" target="HKG">
      <data key="d0">37223</data>
    </edge>
    <edge source="EGY" target="ITA">
      <data key="d0">34246</data>
    </edge>
    <edge source="EGY" target="CIV">
      <data key="d0">180845</data>
    </edge>
    <edge source="EGY" target="KAZ">
      <data key="d0">29310</data>
    </edge>
    <edge source="EGY" target="JOR">
      <data key="d0">3287468</data>
    </edge>
    <edge source="EGY" target="LBN">
      <data key="d0">11294449</data>
    </edge>
    <edge source="EGY" target="LTU">
      <data key="d0">57328</data>
    </edge>
    <edge source="EGY" target="MYS">
      <data key="d0">12530</data>
    </edge>
    <edge source="EGY" target="MRT">
      <data key="d0">157263</data>
    </edge>
    <edge source="EGY" target="MEX">
      <data key="d0">44874</data>
    </edge>
    <edge source="EGY" target="MDA">
      <data key="d0">52012</data>
    </edge>
    <edge source="EGY" target="MAR">
      <data key="d0">2941062</data>
    </edge>
    <edge source="EGY" target="OMN">
      <data key="d0">742783</data>
    </edge>
    <edge source="EGY" target="NLD">
      <data key="d0">71036</data>
    </edge>
    <edge source="EGY" target="PAN">
      <data key="d0">65960</data>
    </edge>
    <edge source="EGY" target="PRY">
      <data key="d0">496343</data>
    </edge>
    <edge source="EGY" target="POL">
      <data key="d0">83720</data>
    </edge>
    <edge source="EGY" target="PRT">
      <data key="d0">24570</data>
    </edge>
    <edge source="EGY" target="RUS">
      <data key="d0">174831</data>
    </edge>
    <edge source="EGY" target="SAU">
      <data key="d0">17294978</data>
    </edge>
    <edge source="EGY" target="SEN">
      <data key="d0">313368</data>
    </edge>
    <edge source="EGY" target="SGP">
      <data key="d0">240897</data>
    </edge>
    <edge source="EGY" target="ZAF">
      <data key="d0">415262</data>
    </edge>
    <edge source="EGY" target="ESP">
      <data key="d0">815698</data>
    </edge>
    <edge source="EGY" target="SWE">
      <data key="d0">36107</data>
    </edge>
    <edge source="EGY" target="CHE">
      <data key="d0">161203</data>
    </edge>
    <edge source="EGY" target="THA">
      <data key="d0">102899</data>
    </edge>
    <edge source="EGY" target="TGO">
      <data key="d0">39831</data>
    </edge>
    <edge source="EGY" target="ARE">
      <data key="d0">17677156</data>
    </edge>
    <edge source="EGY" target="TUR">
      <data key="d0">2475168</data>
    </edge>
    <edge source="EGY" target="UGA">
      <data key="d0">16994</data>
    </edge>
    <edge source="EGY" target="UKR">
      <data key="d0">361982</data>
    </edge>
    <edge source="EGY" target="GBR">
      <data key="d0">24310</data>
    </edge>
    <edge source="EGY" target="USA">
      <data key="d0">1075336</data>
    </edge>
    <edge source="AUT" target="CHE">
      <data key="d0">1092752</data>
    </edge>
    <edge source="AZE" target="BLR">
      <data key="d0">3443442</data>
    </edge>
    <edge source="AZE" target="GEO">
      <data key="d0">164353</data>
    </edge>
    <edge source="AZE" target="LVA">
      <data key="d0">650650</data>
    </edge>
    <edge source="AZE" target="MDA">
      <data key="d0">74000</data>
    </edge>
    <edge source="AZE" target="RUS">
      <data key="d0">4230888</data>
    </edge>
    <edge source="LVA" target="EST">
      <data key="d0">8137223</data>
    </edge>
    <edge source="LVA" target="LTU">
      <data key="d0">18114508</data>
    </edge>
    <edge source="LVA" target="NOR">
      <data key="d0">700349</data>
    </edge>
    <edge source="LVA" target="POL">
      <data key="d0">13883</data>
    </edge>
    <edge source="LVA" target="RUS">
      <data key="d0">909068</data>
    </edge>
    <edge source="LVA" target="USA">
      <data key="d0">428587</data>
    </edge>
    <edge source="KGZ" target="FRA">
      <data key="d0">2121848</data>
    </edge>
    <edge source="KGZ" target="DEU">
      <data key="d0">1156717</data>
    </edge>
    <edge source="KGZ" target="KAZ">
      <data key="d0">33009</data>
    </edge>
    <edge source="KGZ" target="RUS">
      <data key="d0">7001286</data>
    </edge>
    <edge source="KGZ" target="UKR">
      <data key="d0">1549657</data>
    </edge>
    <edge source="KGZ" target="MKD">
      <data key="d0">111681</data>
    </edge>
    <edge source="LTU" target="ARG">
      <data key="d0">175300</data>
    </edge>
    <edge source="LTU" target="AUT">
      <data key="d0">239208</data>
    </edge>
    <edge source="LTU" target="BEL">
      <data key="d0">245673</data>
    </edge>
    <edge source="LTU" target="CZE">
      <data key="d0">3766917</data>
    </edge>
    <edge source="LTU" target="DNK">
      <data key="d0">2692663</data>
    </edge>
    <edge source="LTU" target="EST">
      <data key="d0">14837177</data>
    </edge>
    <edge source="LTU" target="FIN">
      <data key="d0">27705665</data>
    </edge>
    <edge source="LTU" target="DEU">
      <data key="d0">27993971</data>
    </edge>
    <edge source="LTU" target="GRC">
      <data key="d0">298216</data>
    </edge>
    <edge source="LTU" target="HKG">
      <data key="d0">9141248</data>
    </edge>
    <edge source="LTU" target="HUN">
      <data key="d0">552790</data>
    </edge>
    <edge source="LTU" target="JPN">
      <data key="d0">2157001</data>
    </edge>
    <edge source="LTU" target="LVA">
      <data key="d0">33038370</data>
    </edge>
    <edge source="LTU" target="NLD">
      <data key="d0">55627257</data>
    </edge>
    <edge source="LTU" target="NOR">
      <data key="d0">35043963</data>
    </edge>
    <edge source="LTU" target="POL">
      <data key="d0">3152645</data>
    </edge>
    <edge source="LTU" target="ROU">
      <data key="d0">263775</data>
    </edge>
    <edge source="LTU" target="RUS">
      <data key="d0">22204</data>
    </edge>
    <edge source="LTU" target="SGP">
      <data key="d0">1116765</data>
    </edge>
    <edge source="LTU" target="SVK">
      <data key="d0">61932</data>
    </edge>
    <edge source="LTU" target="ESP">
      <data key="d0">31600</data>
    </edge>
    <edge source="LTU" target="SWE">
      <data key="d0">32664343</data>
    </edge>
    <edge source="LTU" target="ARE">
      <data key="d0">612223</data>
    </edge>
    <edge source="LTU" target="TUR">
      <data key="d0">25006787</data>
    </edge>
    <edge source="LTU" target="EGY">
      <data key="d0">47793060</data>
    </edge>
    <edge source="LTU" target="GBR">
      <data key="d0">7514593</data>
    </edge>
    <edge source="LKA" target="BEL">
      <data key="d0">31011466</data>
    </edge>
    <edge source="LKA" target="CHN">
      <data key="d0">3374087</data>
    </edge>
    <edge source="LKA" target="FRA">
      <data key="d0">34835</data>
    </edge>
    <edge source="LKA" target="DEU">
      <data key="d0">10520</data>
    </edge>
    <edge source="LKA" target="IDN">
      <data key="d0">1716890</data>
    </edge>
    <edge source="LKA" target="IRL">
      <data key="d0">39709</data>
    </edge>
    <edge source="LKA" target="ITA">
      <data key="d0">8762867</data>
    </edge>
    <edge source="LKA" target="NLD">
      <data key="d0">30297917</data>
    </edge>
    <edge source="LKA" target="PAK">
      <data key="d0">54305</data>
    </edge>
    <edge source="LKA" target="IND">
      <data key="d0">99807</data>
    </edge>
    <edge source="LKA" target="SGP">
      <data key="d0">322296</data>
    </edge>
    <edge source="LKA" target="ESP">
      <data key="d0">5270205</data>
    </edge>
    <edge source="LKA" target="SWE">
      <data key="d0">211502</data>
    </edge>
    <edge source="LKA" target="ARE">
      <data key="d0">574313</data>
    </edge>
    <edge source="LKA" target="TUR">
      <data key="d0">64380</data>
    </edge>
    <edge source="LKA" target="GBR">
      <data key="d0">2541433</data>
    </edge>
    <edge source="LKA" target="USA">
      <data key="d0">378630</data>
    </edge>
    <edge source="HRV" target="AUT">
      <data key="d0">414843</data>
    </edge>
    <edge source="HRV" target="BEL">
      <data key="d0">2780481</data>
    </edge>
    <edge source="HRV" target="BGR">
      <data key="d0">748408</data>
    </edge>
    <edge source="HRV" target="CZE">
      <data key="d0">2774023</data>
    </edge>
    <edge source="HRV" target="FRA">
      <data key="d0">1161940</data>
    </edge>
    <edge source="HRV" target="GEO">
      <data key="d0">162976</data>
    </edge>
    <edge source="HRV" target="DEU">
      <data key="d0">7777372</data>
    </edge>
    <edge source="HRV" target="IDN">
      <data key="d0">1674796</data>
    </edge>
    <edge source="HRV" target="ITA">
      <data key="d0">290897</data>
    </edge>
    <edge source="HRV" target="NLD">
      <data key="d0">836981</data>
    </edge>
    <edge source="HRV" target="NZL">
      <data key="d0">652207</data>
    </edge>
    <edge source="HRV" target="PAN">
      <data key="d0">110331</data>
    </edge>
    <edge source="HRV" target="PHL">
      <data key="d0">236597</data>
    </edge>
    <edge source="HRV" target="POL">
      <data key="d0">481175</data>
    </edge>
    <edge source="HRV" target="RUS">
      <data key="d0">1216058</data>
    </edge>
    <edge source="HRV" target="SRB">
      <data key="d0">6201246</data>
    </edge>
    <edge source="HRV" target="SVN">
      <data key="d0">2386456</data>
    </edge>
    <edge source="HRV" target="ESP">
      <data key="d0">2378172</data>
    </edge>
    <edge source="HRV" target="ARE">
      <data key="d0">4904781</data>
    </edge>
    <edge source="HRV" target="TUN">
      <data key="d0">38837</data>
    </edge>
    <edge source="HRV" target="UKR">
      <data key="d0">871799</data>
    </edge>
    <edge source="HRV" target="MKD">
      <data key="d0">2692374</data>
    </edge>
    <edge source="HRV" target="GBR">
      <data key="d0">944474</data>
    </edge>
    <edge source="BEN" target="LBN">
      <data key="d0">195563</data>
    </edge>
    <edge source="BEN" target="TGO">
      <data key="d0">276477</data>
    </edge>
    <edge source="BEN" target="ARE">
      <data key="d0">30803</data>
    </edge>
    <edge source="EST" target="BLR">
      <data key="d0">22190</data>
    </edge>
    <edge source="EST" target="FIN">
      <data key="d0">4370136</data>
    </edge>
    <edge source="EST" target="DEU">
      <data key="d0">10193</data>
    </edge>
    <edge source="EST" target="IRL">
      <data key="d0">410940</data>
    </edge>
    <edge source="EST" target="LVA">
      <data key="d0">792652</data>
    </edge>
    <edge source="EST" target="LTU">
      <data key="d0">25938</data>
    </edge>
    <edge source="EST" target="NLD">
      <data key="d0">15293</data>
    </edge>
    <edge source="EST" target="RUS">
      <data key="d0">161978</data>
    </edge>
    <edge source="EST" target="SGP">
      <data key="d0">26692</data>
    </edge>
    <edge source="EST" target="SWE">
      <data key="d0">169840</data>
    </edge>
    <edge source="EST" target="USA">
      <data key="d0">12223</data>
    </edge>
    <edge source="FIN" target="EST">
      <data key="d0">2282879</data>
    </edge>
    <edge source="FIN" target="RUS">
      <data key="d0">474247</data>
    </edge>
    <edge source="FIN" target="SWE">
      <data key="d0">82929</data>
    </edge>
    <edge source="HUN" target="AUT">
      <data key="d0">306149</data>
    </edge>
    <edge source="HUN" target="BEL">
      <data key="d0">161927</data>
    </edge>
    <edge source="HUN" target="BGR">
      <data key="d0">988442</data>
    </edge>
    <edge source="HUN" target="CZE">
      <data key="d0">34672002</data>
    </edge>
    <edge source="HUN" target="DNK">
      <data key="d0">29671843</data>
    </edge>
    <edge source="HUN" target="FRA">
      <data key="d0">1590075</data>
    </edge>
    <edge source="HUN" target="DEU">
      <data key="d0">26443919</data>
    </edge>
    <edge source="HUN" target="GRC">
      <data key="d0">449320</data>
    </edge>
    <edge source="HUN" target="IRL">
      <data key="d0">9127035</data>
    </edge>
    <edge source="HUN" target="ITA">
      <data key="d0">1042946</data>
    </edge>
    <edge source="HUN" target="JPN">
      <data key="d0">32809</data>
    </edge>
    <edge source="HUN" target="KOR">
      <data key="d0">35319</data>
    </edge>
    <edge source="HUN" target="LVA">
      <data key="d0">31899</data>
    </edge>
    <edge source="HUN" target="NLD">
      <data key="d0">14668254</data>
    </edge>
    <edge source="HUN" target="NOR">
      <data key="d0">2945966</data>
    </edge>
    <edge source="HUN" target="POL">
      <data key="d0">6641883</data>
    </edge>
    <edge source="HUN" target="PRT">
      <data key="d0">705050</data>
    </edge>
    <edge source="HUN" target="ROU">
      <data key="d0">2346559</data>
    </edge>
    <edge source="HUN" target="RUS">
      <data key="d0">1831874</data>
    </edge>
    <edge source="HUN" target="SRB">
      <data key="d0">45556</data>
    </edge>
    <edge source="HUN" target="SVK">
      <data key="d0">509671</data>
    </edge>
    <edge source="HUN" target="SVN">
      <data key="d0">188329</data>
    </edge>
    <edge source="HUN" target="ESP">
      <data key="d0">7710045</data>
    </edge>
    <edge source="HUN" target="CHE">
      <data key="d0">297925</data>
    </edge>
    <edge source="HUN" target="ARE">
      <data key="d0">190165</data>
    </edge>
    <edge source="HUN" target="UKR">
      <data key="d0">2403374</data>
    </edge>
    <edge source="HUN" target="MKD">
      <data key="d0">832924</data>
    </edge>
    <edge source="HUN" target="GBR">
      <data key="d0">268848</data>
    </edge>
    <edge source="MDG" target="BEL">
      <data key="d0">477322</data>
    </edge>
    <edge source="MDG" target="FRA">
      <data key="d0">1055281</data>
    </edge>
    <edge source="MDG" target="ITA">
      <data key="d0">12354</data>
    </edge>
    <edge source="MDG" target="RUS">
      <data key="d0">472509</data>
    </edge>
    <edge source="MUS" target="FRA">
      <data key="d0">1405354</data>
    </edge>
    <edge source="MUS" target="MDG">
      <data key="d0">412838</data>
    </edge>
    <edge source="MUS" target="PHL">
      <data key="d0">884632</data>
    </edge>
    <edge source="MUS" target="VNM">
      <data key="d0">7211000</data>
    </edge>
    <edge source="MAR" target="DZA">
      <data key="d0">2138914</data>
    </edge>
    <edge source="MAR" target="FRA">
      <data key="d0">1601757</data>
    </edge>
    <edge source="NER" target="BEL">
      <data key="d0">50847</data>
    </edge>
    <edge source="NER" target="GRC">
      <data key="d0">347157</data>
    </edge>
    <edge source="NER" target="VNM">
      <data key="d0">3031434</data>
    </edge>
    <edge source="NER" target="ARE">
      <data key="d0">1835358</data>
    </edge>
    <edge source="NOR" target="DNK">
      <data key="d0">225495</data>
    </edge>
    <edge source="NOR" target="DEU">
      <data key="d0">191390</data>
    </edge>
    <edge source="NOR" target="HKG">
      <data key="d0">106579</data>
    </edge>
    <edge source="NOR" target="NLD">
      <data key="d0">13637</data>
    </edge>
    <edge source="NOR" target="SWE">
      <data key="d0">54258</data>
    </edge>
    <edge source="PAK" target="AUS">
      <data key="d0">33565</data>
    </edge>
    <edge source="PAK" target="BEL">
      <data key="d0">3406212</data>
    </edge>
    <edge source="PAK" target="FRA">
      <data key="d0">359701</data>
    </edge>
    <edge source="PAK" target="DEU">
      <data key="d0">189765</data>
    </edge>
    <edge source="PAK" target="IDN">
      <data key="d0">1296763</data>
    </edge>
    <edge source="PAK" target="ITA">
      <data key="d0">120488</data>
    </edge>
    <edge source="PAK" target="JOR">
      <data key="d0">14319</data>
    </edge>
    <edge source="PAK" target="MYS">
      <data key="d0">246515</data>
    </edge>
    <edge source="PAK" target="NZL">
      <data key="d0">32049</data>
    </edge>
    <edge source="PAK" target="PRY">
      <data key="d0">878237</data>
    </edge>
    <edge source="PAK" target="PHL">
      <data key="d0">9634087</data>
    </edge>
    <edge source="PAK" target="RUS">
      <data key="d0">549905</data>
    </edge>
    <edge source="PAK" target="SAU">
      <data key="d0">56124</data>
    </edge>
    <edge source="PAK" target="SGP">
      <data key="d0">313935</data>
    </edge>
    <edge source="PAK" target="ZAF">
      <data key="d0">182517</data>
    </edge>
    <edge source="PAK" target="ARE">
      <data key="d0">6207522</data>
    </edge>
    <edge source="PAK" target="UKR">
      <data key="d0">781128</data>
    </edge>
    <edge source="PAK" target="EGY">
      <data key="d0">49939</data>
    </edge>
    <edge source="PAK" target="GBR">
      <data key="d0">42134</data>
    </edge>
    <edge source="PAK" target="USA">
      <data key="d0">33899</data>
    </edge>
    <edge source="PAN" target="ARG">
      <data key="d0">14636</data>
    </edge>
    <edge source="PAN" target="AUS">
      <data key="d0">58780</data>
    </edge>
    <edge source="PAN" target="BOL">
      <data key="d0">31480</data>
    </edge>
    <edge source="PAN" target="CAN">
      <data key="d0">2024470</data>
    </edge>
    <edge source="PAN" target="CHL">
      <data key="d0">599384</data>
    </edge>
    <edge source="PAN" target="CHN">
      <data key="d0">250607</data>
    </edge>
    <edge source="PAN" target="COL">
      <data key="d0">18758525</data>
    </edge>
    <edge source="PAN" target="CRI">
      <data key="d0">1538599</data>
    </edge>
    <edge source="PAN" target="BEN">
      <data key="d0">285562</data>
    </edge>
    <edge source="PAN" target="ECU">
      <data key="d0">63589</data>
    </edge>
    <edge source="PAN" target="SLV">
      <data key="d0">740914</data>
    </edge>
    <edge source="PAN" target="FRA">
      <data key="d0">81958</data>
    </edge>
    <edge source="PAN" target="GTM">
      <data key="d0">578039</data>
    </edge>
    <edge source="PAN" target="HND">
      <data key="d0">14031</data>
    </edge>
    <edge source="PAN" target="HKG">
      <data key="d0">2014677</data>
    </edge>
    <edge source="PAN" target="ISR">
      <data key="d0">352978</data>
    </edge>
    <edge source="PAN" target="JAM">
      <data key="d0">571206</data>
    </edge>
    <edge source="PAN" target="KOR">
      <data key="d0">19174380</data>
    </edge>
    <edge source="PAN" target="MEX">
      <data key="d0">762189</data>
    </edge>
    <edge source="PAN" target="NLD">
      <data key="d0">412118</data>
    </edge>
    <edge source="PAN" target="NIC">
      <data key="d0">433824</data>
    </edge>
    <edge source="PAN" target="PRY">
      <data key="d0">12111</data>
    </edge>
    <edge source="PAN" target="PER">
      <data key="d0">866785</data>
    </edge>
    <edge source="PAN" target="SGP">
      <data key="d0">246925</data>
    </edge>
    <edge source="PAN" target="VNM">
      <data key="d0">2430857</data>
    </edge>
    <edge source="PAN" target="CHE">
      <data key="d0">26696</data>
    </edge>
    <edge source="PAN" target="ARE">
      <data key="d0">213360</data>
    </edge>
    <edge source="PAN" target="USA">
      <data key="d0">5048441</data>
    </edge>
    <edge source="PAN" target="URY">
      <data key="d0">798524</data>
    </edge>
    <edge source="SEN" target="CMR">
      <data key="d0">22566903</data>
    </edge>
    <edge source="SEN" target="FRA">
      <data key="d0">1424802</data>
    </edge>
    <edge source="SEN" target="GMB">
      <data key="d0">3108496</data>
    </edge>
    <edge source="SEN" target="CIV">
      <data key="d0">5783004</data>
    </edge>
    <edge source="SEN" target="NLD">
      <data key="d0">846844</data>
    </edge>
    <edge source="SEN" target="TGO">
      <data key="d0">2028982</data>
    </edge>
    <edge source="SEN" target="BFA">
      <data key="d0">101661</data>
    </edge>
    <edge source="SVK" target="AUT">
      <data key="d0">281399</data>
    </edge>
    <edge source="SVK" target="BGR">
      <data key="d0">4494559</data>
    </edge>
    <edge source="SVK" target="CZE">
      <data key="d0">116941</data>
    </edge>
    <edge source="SVK" target="FRA">
      <data key="d0">139289</data>
    </edge>
    <edge source="SVK" target="LVA">
      <data key="d0">17707</data>
    </edge>
    <edge source="SVK" target="POL">
      <data key="d0">96982</data>
    </edge>
    <edge source="SVK" target="ROU">
      <data key="d0">419020</data>
    </edge>
    <edge source="SVK" target="SVN">
      <data key="d0">121308</data>
    </edge>
    <edge source="SVK" target="CHE">
      <data key="d0">215696</data>
    </edge>
    <edge source="SVN" target="HRV">
      <data key="d0">23554</data>
    </edge>
    <edge source="SVN" target="SRB">
      <data key="d0">14769</data>
    </edge>
    <edge source="THA" target="DZA">
      <data key="d0">2673832</data>
    </edge>
    <edge source="THA" target="AUS">
      <data key="d0">424723</data>
    </edge>
    <edge source="THA" target="BEL">
      <data key="d0">18051809</data>
    </edge>
    <edge source="THA" target="BLR">
      <data key="d0">55440</data>
    </edge>
    <edge source="THA" target="KHM">
      <data key="d0">1710878</data>
    </edge>
    <edge source="THA" target="CHN">
      <data key="d0">118600</data>
    </edge>
    <edge source="THA" target="DNK">
      <data key="d0">606095</data>
    </edge>
    <edge source="THA" target="FRA">
      <data key="d0">3074860</data>
    </edge>
    <edge source="THA" target="DEU">
      <data key="d0">1983420</data>
    </edge>
    <edge source="THA" target="HKG">
      <data key="d0">94728</data>
    </edge>
    <edge source="THA" target="IDN">
      <data key="d0">8137671</data>
    </edge>
    <edge source="THA" target="JPN">
      <data key="d0">304001</data>
    </edge>
    <edge source="THA" target="KOR">
      <data key="d0">6587487</data>
    </edge>
    <edge source="THA" target="MYS">
      <data key="d0">9802000</data>
    </edge>
    <edge source="THA" target="MAR">
      <data key="d0">1490950</data>
    </edge>
    <edge source="THA" target="NLD">
      <data key="d0">3927161</data>
    </edge>
    <edge source="THA" target="PHL">
      <data key="d0">18701644</data>
    </edge>
    <edge source="THA" target="POL">
      <data key="d0">1850527</data>
    </edge>
    <edge source="THA" target="RUS">
      <data key="d0">2331652</data>
    </edge>
    <edge source="THA" target="SGP">
      <data key="d0">503912</data>
    </edge>
    <edge source="THA" target="VNM">
      <data key="d0">6545600</data>
    </edge>
    <edge source="THA" target="ESP">
      <data key="d0">2004130</data>
    </edge>
    <edge source="THA" target="ARE">
      <data key="d0">1165904</data>
    </edge>
    <edge source="THA" target="TUN">
      <data key="d0">271062</data>
    </edge>
    <edge source="THA" target="UKR">
      <data key="d0">277200</data>
    </edge>
    <edge source="THA" target="EGY">
      <data key="d0">3504200</data>
    </edge>
    <edge source="THA" target="GBR">
      <data key="d0">608730</data>
    </edge>
    <edge source="THA" target="USA">
      <data key="d0">6473259</data>
    </edge>
    <edge source="TGO" target="BEL">
      <data key="d0">73416</data>
    </edge>
    <edge source="TGO" target="FRA">
      <data key="d0">59464</data>
    </edge>
    <edge source="TUN" target="DZA">
      <data key="d0">90362</data>
    </edge>
    <edge source="TUN" target="BEL">
      <data key="d0">310287</data>
    </edge>
    <edge source="TUN" target="ETH">
      <data key="d0">482410</data>
    </edge>
    <edge source="TUN" target="FRA">
      <data key="d0">19324828</data>
    </edge>
    <edge source="TUN" target="MAR">
      <data key="d0">177875</data>
    </edge>
    <edge source="TUN" target="TUR">
      <data key="d0">13106</data>
    </edge>
    <edge source="UGA" target="BEL">
      <data key="d0">14944</data>
    </edge>
    <edge source="UGA" target="BDI">
      <data key="d0">2530232</data>
    </edge>
    <edge source="UGA" target="CHL">
      <data key="d0">162688</data>
    </edge>
    <edge source="UGA" target="FRA">
      <data key="d0">103943</data>
    </edge>
    <edge source="UGA" target="HND">
      <data key="d0">528276</data>
    </edge>
    <edge source="UGA" target="HUN">
      <data key="d0">1189233</data>
    </edge>
    <edge source="UGA" target="IDN">
      <data key="d0">88941</data>
    </edge>
    <edge source="UGA" target="KOR">
      <data key="d0">91472</data>
    </edge>
    <edge source="UGA" target="MYS">
      <data key="d0">1399211</data>
    </edge>
    <edge source="UGA" target="NLD">
      <data key="d0">13529727</data>
    </edge>
    <edge source="UGA" target="NER">
      <data key="d0">37630</data>
    </edge>
    <edge source="UGA" target="POL">
      <data key="d0">3739857</data>
    </edge>
    <edge source="UGA" target="ROU">
      <data key="d0">2617421</data>
    </edge>
    <edge source="UGA" target="RUS">
      <data key="d0">2001022</data>
    </edge>
    <edge source="UGA" target="SRB">
      <data key="d0">399257</data>
    </edge>
    <edge source="UGA" target="IND">
      <data key="d0">20116</data>
    </edge>
    <edge source="UGA" target="SGP">
      <data key="d0">366392</data>
    </edge>
    <edge source="UGA" target="ZAF">
      <data key="d0">939269</data>
    </edge>
    <edge source="UGA" target="CHE">
      <data key="d0">21771</data>
    </edge>
    <edge source="UGA" target="ARE">
      <data key="d0">743575</data>
    </edge>
    <edge source="UGA" target="TUR">
      <data key="d0">426146</data>
    </edge>
    <edge source="UGA" target="UKR">
      <data key="d0">1424088</data>
    </edge>
    <edge source="UGA" target="GBR">
      <data key="d0">7811696</data>
    </edge>
    <edge source="UGA" target="TZA">
      <data key="d0">909514</data>
    </edge>
    <edge source="BWA" target="NAM">
      <data key="d0">38192</data>
    </edge>
    <edge source="BWA" target="ZAF">
      <data key="d0">317754</data>
    </edge>
    <edge source="NAM" target="NLD">
      <data key="d0">55843</data>
    </edge>
    <edge source="NAM" target="PAN">
      <data key="d0">35060</data>
    </edge>
    <edge source="NAM" target="VNM">
      <data key="d0">239158</data>
    </edge>
    <edge source="NAM" target="ZAF">
      <data key="d0">14228</data>
    </edge>
    <edge source="KHM" target="BEL">
      <data key="d0">734880</data>
    </edge>
    <edge source="KHM" target="CAN">
      <data key="d0">65623</data>
    </edge>
    <edge source="KHM" target="CHN">
      <data key="d0">26952</data>
    </edge>
    <edge source="KHM" target="HKG">
      <data key="d0">51459</data>
    </edge>
    <edge source="KHM" target="HUN">
      <data key="d0">277674</data>
    </edge>
    <edge source="KHM" target="IDN">
      <data key="d0">4493446</data>
    </edge>
    <edge source="KHM" target="ISR">
      <data key="d0">186602</data>
    </edge>
    <edge source="KHM" target="KOR">
      <data key="d0">173388</data>
    </edge>
    <edge source="KHM" target="MYS">
      <data key="d0">430983</data>
    </edge>
    <edge source="KHM" target="PHL">
      <data key="d0">232925</data>
    </edge>
    <edge source="KHM" target="POL">
      <data key="d0">334897</data>
    </edge>
    <edge source="KHM" target="IND">
      <data key="d0">30888</data>
    </edge>
    <edge source="KHM" target="SGP">
      <data key="d0">5035338</data>
    </edge>
    <edge source="KHM" target="VNM">
      <data key="d0">4452770</data>
    </edge>
    <edge source="KHM" target="THA">
      <data key="d0">2695002</data>
    </edge>
    <edge source="KHM" target="TUR">
      <data key="d0">357422</data>
    </edge>
    <edge source="KHM" target="EGY">
      <data key="d0">34771</data>
    </edge>
    <edge source="KHM" target="USA">
      <data key="d0">684725</data>
    </edge>
    <edge source="HND" target="ARG">
      <data key="d0">14468</data>
    </edge>
    <edge source="HND" target="BEL">
      <data key="d0">109538</data>
    </edge>
    <edge source="HND" target="BRA">
      <data key="d0">29903</data>
    </edge>
    <edge source="HND" target="CMR">
      <data key="d0">31415</data>
    </edge>
    <edge source="HND" target="CAN">
      <data key="d0">834587</data>
    </edge>
    <edge source="HND" target="CHN">
      <data key="d0">32435</data>
    </edge>
    <edge source="HND" target="COL">
      <data key="d0">633288</data>
    </edge>
    <edge source="HND" target="CRI">
      <data key="d0">5298104</data>
    </edge>
    <edge source="HND" target="CZE">
      <data key="d0">26228</data>
    </edge>
    <edge source="HND" target="ECU">
      <data key="d0">747652</data>
    </edge>
    <edge source="HND" target="SLV">
      <data key="d0">2273173</data>
    </edge>
    <edge source="HND" target="FRA">
      <data key="d0">167261</data>
    </edge>
    <edge source="HND" target="DEU">
      <data key="d0">1194141</data>
    </edge>
    <edge source="HND" target="GTM">
      <data key="d0">5526052</data>
    </edge>
    <edge source="HND" target="IDN">
      <data key="d0">432781</data>
    </edge>
    <edge source="HND" target="ISR">
      <data key="d0">68904</data>
    </edge>
    <edge source="HND" target="JAM">
      <data key="d0">202342</data>
    </edge>
    <edge source="HND" target="JPN">
      <data key="d0">39260</data>
    </edge>
    <edge source="HND" target="LBN">
      <data key="d0">47705</data>
    </edge>
    <edge source="HND" target="MEX">
      <data key="d0">60929</data>
    </edge>
    <edge source="HND" target="NLD">
      <data key="d0">979639</data>
    </edge>
    <edge source="HND" target="NIC">
      <data key="d0">23745552</data>
    </edge>
    <edge source="HND" target="PAN">
      <data key="d0">1825795</data>
    </edge>
    <edge source="HND" target="POL">
      <data key="d0">12192</data>
    </edge>
    <edge source="HND" target="RUS">
      <data key="d0">100999</data>
    </edge>
    <edge source="HND" target="ESP">
      <data key="d0">801733</data>
    </edge>
    <edge source="HND" target="SWE">
      <data key="d0">12216</data>
    </edge>
    <edge source="HND" target="CHE">
      <data key="d0">262309</data>
    </edge>
    <edge source="HND" target="ARE">
      <data key="d0">464416</data>
    </edge>
    <edge source="HND" target="TUR">
      <data key="d0">99628</data>
    </edge>
    <edge source="HND" target="UKR">
      <data key="d0">67972</data>
    </edge>
    <edge source="HND" target="GBR">
      <data key="d0">70760</data>
    </edge>
    <edge source="HND" target="USA">
      <data key="d0">61069603</data>
    </edge>
    <edge source="CIV" target="BEN">
      <data key="d0">1660581</data>
    </edge>
    <edge source="CIV" target="NER">
      <data key="d0">5141008</data>
    </edge>
    <edge source="CIV" target="TGO">
      <data key="d0">3683476</data>
    </edge>
    <edge source="CIV" target="BFA">
      <data key="d0">45248657</data>
    </edge>
    <edge source="NIC" target="ARG">
      <data key="d0">38206</data>
    </edge>
    <edge source="NIC" target="AUS">
      <data key="d0">11724</data>
    </edge>
    <edge source="NIC" target="AUT">
      <data key="d0">71057</data>
    </edge>
    <edge source="NIC" target="BEL">
      <data key="d0">459321</data>
    </edge>
    <edge source="NIC" target="BRA">
      <data key="d0">152505</data>
    </edge>
    <edge source="NIC" target="BGR">
      <data key="d0">22647</data>
    </edge>
    <edge source="NIC" target="CAN">
      <data key="d0">772356</data>
    </edge>
    <edge source="NIC" target="LKA">
      <data key="d0">175016</data>
    </edge>
    <edge source="NIC" target="CHN">
      <data key="d0">10229</data>
    </edge>
    <edge source="NIC" target="COL">
      <data key="d0">10000</data>
    </edge>
    <edge source="NIC" target="CRI">
      <data key="d0">1222654</data>
    </edge>
    <edge source="NIC" target="CZE">
      <data key="d0">93650</data>
    </edge>
    <edge source="NIC" target="SLV">
      <data key="d0">73886</data>
    </edge>
    <edge source="NIC" target="FIN">
      <data key="d0">22175</data>
    </edge>
    <edge source="NIC" target="FRA">
      <data key="d0">78960</data>
    </edge>
    <edge source="NIC" target="DEU">
      <data key="d0">2104236</data>
    </edge>
    <edge source="NIC" target="GRC">
      <data key="d0">110709</data>
    </edge>
    <edge source="NIC" target="GTM">
      <data key="d0">12500</data>
    </edge>
    <edge source="NIC" target="HND">
      <data key="d0">14620638</data>
    </edge>
    <edge source="NIC" target="HKG">
      <data key="d0">45882</data>
    </edge>
    <edge source="NIC" target="IDN">
      <data key="d0">704683</data>
    </edge>
    <edge source="NIC" target="ISR">
      <data key="d0">130127</data>
    </edge>
    <edge source="NIC" target="ITA">
      <data key="d0">10201</data>
    </edge>
    <edge source="NIC" target="JAM">
      <data key="d0">12483</data>
    </edge>
    <edge source="NIC" target="JPN">
      <data key="d0">52824</data>
    </edge>
    <edge source="NIC" target="LBN">
      <data key="d0">41531</data>
    </edge>
    <edge source="NIC" target="LVA">
      <data key="d0">22375</data>
    </edge>
    <edge source="NIC" target="LTU">
      <data key="d0">38569</data>
    </edge>
    <edge source="NIC" target="MYS">
      <data key="d0">17246</data>
    </edge>
    <edge source="NIC" target="MEX">
      <data key="d0">44226</data>
    </edge>
    <edge source="NIC" target="NLD">
      <data key="d0">1004221</data>
    </edge>
    <edge source="NIC" target="PAN">
      <data key="d0">33527</data>
    </edge>
    <edge source="NIC" target="POL">
      <data key="d0">71167</data>
    </edge>
    <edge source="NIC" target="PRT">
      <data key="d0">62316</data>
    </edge>
    <edge source="NIC" target="ROU">
      <data key="d0">16200</data>
    </edge>
    <edge source="NIC" target="RUS">
      <data key="d0">306709</data>
    </edge>
    <edge source="NIC" target="SGP">
      <data key="d0">16334</data>
    </edge>
    <edge source="NIC" target="SVK">
      <data key="d0">24537</data>
    </edge>
    <edge source="NIC" target="SVN">
      <data key="d0">25512</data>
    </edge>
    <edge source="NIC" target="ESP">
      <data key="d0">1147319</data>
    </edge>
    <edge source="NIC" target="SWE">
      <data key="d0">61033</data>
    </edge>
    <edge source="NIC" target="CHE">
      <data key="d0">511449</data>
    </edge>
    <edge source="NIC" target="ARE">
      <data key="d0">79406</data>
    </edge>
    <edge source="NIC" target="TUR">
      <data key="d0">50889</data>
    </edge>
    <edge source="NIC" target="UKR">
      <data key="d0">10782</data>
    </edge>
    <edge source="NIC" target="GBR">
      <data key="d0">67636</data>
    </edge>
    <edge source="NIC" target="USA">
      <data key="d0">113494191</data>
    </edge>
    <edge source="MKD" target="ALB">
      <data key="d0">429210</data>
    </edge>
    <edge source="MKD" target="ARG">
      <data key="d0">3750854</data>
    </edge>
    <edge source="MKD" target="BEL">
      <data key="d0">31248786</data>
    </edge>
    <edge source="MKD" target="BRA">
      <data key="d0">1338209</data>
    </edge>
    <edge source="MKD" target="BGR">
      <data key="d0">11984397</data>
    </edge>
    <edge source="MKD" target="CAN">
      <data key="d0">408801</data>
    </edge>
    <edge source="MKD" target="COL">
      <data key="d0">219190</data>
    </edge>
    <edge source="MKD" target="CRI">
      <data key="d0">46801</data>
    </edge>
    <edge source="MKD" target="HRV">
      <data key="d0">5136555</data>
    </edge>
    <edge source="MKD" target="CZE">
      <data key="d0">27609</data>
    </edge>
    <edge source="MKD" target="DNK">
      <data key="d0">23803</data>
    </edge>
    <edge source="MKD" target="ECU">
      <data key="d0">88798</data>
    </edge>
    <edge source="MKD" target="FRA">
      <data key="d0">1617494</data>
    </edge>
    <edge source="MKD" target="DEU">
      <data key="d0">8663521</data>
    </edge>
    <edge source="MKD" target="GRC">
      <data key="d0">21092738</data>
    </edge>
    <edge source="MKD" target="HUN">
      <data key="d0">265437</data>
    </edge>
    <edge source="MKD" target="ITA">
      <data key="d0">118429</data>
    </edge>
    <edge source="MKD" target="LTU">
      <data key="d0">138379</data>
    </edge>
    <edge source="MKD" target="MEX">
      <data key="d0">47004</data>
    </edge>
    <edge source="MKD" target="NLD">
      <data key="d0">1939099</data>
    </edge>
    <edge source="MKD" target="POL">
      <data key="d0">274807</data>
    </edge>
    <edge source="MKD" target="PRT">
      <data key="d0">1023999</data>
    </edge>
    <edge source="MKD" target="ROU">
      <data key="d0">1408554</data>
    </edge>
    <edge source="MKD" target="RUS">
      <data key="d0">1105329</data>
    </edge>
    <edge source="MKD" target="SRB">
      <data key="d0">12233264</data>
    </edge>
    <edge source="MKD" target="IND">
      <data key="d0">49348</data>
    </edge>
    <edge source="MKD" target="VNM">
      <data key="d0">237208</data>
    </edge>
    <edge source="MKD" target="SVN">
      <data key="d0">1325710</data>
    </edge>
    <edge source="MKD" target="ARE">
      <data key="d0">2229284</data>
    </edge>
    <edge source="MKD" target="UKR">
      <data key="d0">787267</data>
    </edge>
    <edge source="MKD" target="GBR">
      <data key="d0">700653</data>
    </edge>
    <edge source="MKD" target="USA">
      <data key="d0">28448670</data>
    </edge>
    <edge source="BFA" target="CIV">
      <data key="d0">3985330</data>
    </edge>
    <edge source="CMR" target="BEL">
      <data key="d0">58816</data>
    </edge>
    <edge source="CMR" target="USA">
      <data key="d0">282663</data>
    </edge>
    <edge source="SLV" target="USA">
      <data key="d0">55784</data>
    </edge>
    <edge source="PER" target="LKA">
      <data key="d0">1368454</data>
    </edge>
    <edge source="PER" target="CHL">
      <data key="d0">4194686</data>
    </edge>
    <edge source="PER" target="CRI">
      <data key="d0">188381</data>
    </edge>
    <edge source="PER" target="HND">
      <data key="d0">172546</data>
    </edge>
    <edge source="PER" target="ITA">
      <data key="d0">988466</data>
    </edge>
    <edge source="PER" target="NIC">
      <data key="d0">71200</data>
    </edge>
    <edge source="PER" target="SWE">
      <data key="d0">14379</data>
    </edge>
    <edge source="PER" target="USA">
      <data key="d0">195442</data>
    </edge>
    <edge source="MWI" target="DZA">
      <data key="d0">2180940</data>
    </edge>
    <edge source="MWI" target="AZE">
      <data key="d0">252040</data>
    </edge>
    <edge source="MWI" target="ARG">
      <data key="d0">4175149</data>
    </edge>
    <edge source="MWI" target="AUS">
      <data key="d0">240221</data>
    </edge>
    <edge source="MWI" target="ARM">
      <data key="d0">2070030</data>
    </edge>
    <edge source="MWI" target="BEL">
      <data key="d0">84844266</data>
    </edge>
    <edge source="MWI" target="BWA">
      <data key="d0">178411</data>
    </edge>
    <edge source="MWI" target="BRA">
      <data key="d0">6704135</data>
    </edge>
    <edge source="MWI" target="BGR">
      <data key="d0">2142345</data>
    </edge>
    <edge source="MWI" target="BLR">
      <data key="d0">896879</data>
    </edge>
    <edge source="MWI" target="CHN">
      <data key="d0">37007781</data>
    </edge>
    <edge source="MWI" target="COL">
      <data key="d0">914532</data>
    </edge>
    <edge source="MWI" target="CRI">
      <data key="d0">405533</data>
    </edge>
    <edge source="MWI" target="HRV">
      <data key="d0">658151</data>
    </edge>
    <edge source="MWI" target="CZE">
      <data key="d0">9341880</data>
    </edge>
    <edge source="MWI" target="DNK">
      <data key="d0">6311532</data>
    </edge>
    <edge source="MWI" target="ECU">
      <data key="d0">107738</data>
    </edge>
    <edge source="MWI" target="FRA">
      <data key="d0">10478278</data>
    </edge>
    <edge source="MWI" target="GEO">
      <data key="d0">409892</data>
    </edge>
    <edge source="MWI" target="DEU">
      <data key="d0">25439755</data>
    </edge>
    <edge source="MWI" target="GRC">
      <data key="d0">4451099</data>
    </edge>
    <edge source="MWI" target="GTM">
      <data key="d0">155948</data>
    </edge>
    <edge source="MWI" target="HKG">
      <data key="d0">175897</data>
    </edge>
    <edge source="MWI" target="HUN">
      <data key="d0">116313</data>
    </edge>
    <edge source="MWI" target="IDN">
      <data key="d0">613113</data>
    </edge>
    <edge source="MWI" target="IRL">
      <data key="d0">1126598</data>
    </edge>
    <edge source="MWI" target="ITA">
      <data key="d0">2518204</data>
    </edge>
    <edge source="MWI" target="JAM">
      <data key="d0">58697</data>
    </edge>
    <edge source="MWI" target="KAZ">
      <data key="d0">613446</data>
    </edge>
    <edge source="MWI" target="JOR">
      <data key="d0">11569729</data>
    </edge>
    <edge source="MWI" target="KOR">
      <data key="d0">30807693</data>
    </edge>
    <edge source="MWI" target="LTU">
      <data key="d0">9471175</data>
    </edge>
    <edge source="MWI" target="MYS">
      <data key="d0">3284712</data>
    </edge>
    <edge source="MWI" target="MEX">
      <data key="d0">3586545</data>
    </edge>
    <edge source="MWI" target="MAR">
      <data key="d0">4766577</data>
    </edge>
    <edge source="MWI" target="MOZ">
      <data key="d0">10335456</data>
    </edge>
    <edge source="MWI" target="NLD">
      <data key="d0">31970818</data>
    </edge>
    <edge source="MWI" target="NZL">
      <data key="d0">754522</data>
    </edge>
    <edge source="MWI" target="PRY">
      <data key="d0">224749</data>
    </edge>
    <edge source="MWI" target="PHL">
      <data key="d0">10047112</data>
    </edge>
    <edge source="MWI" target="POL">
      <data key="d0">20680487</data>
    </edge>
    <edge source="MWI" target="PRT">
      <data key="d0">6910273</data>
    </edge>
    <edge source="MWI" target="ROU">
      <data key="d0">522045</data>
    </edge>
    <edge source="MWI" target="RUS">
      <data key="d0">44838695</data>
    </edge>
    <edge source="MWI" target="SEN">
      <data key="d0">326351</data>
    </edge>
    <edge source="MWI" target="SRB">
      <data key="d0">293240</data>
    </edge>
    <edge source="MWI" target="IND">
      <data key="d0">74117</data>
    </edge>
    <edge source="MWI" target="SGP">
      <data key="d0">613028</data>
    </edge>
    <edge source="MWI" target="VNM">
      <data key="d0">873026</data>
    </edge>
    <edge source="MWI" target="ZAF">
      <data key="d0">5087191</data>
    </edge>
    <edge source="MWI" target="ZWE">
      <data key="d0">9488058</data>
    </edge>
    <edge source="MWI" target="ESP">
      <data key="d0">4953878</data>
    </edge>
    <edge source="MWI" target="CHE">
      <data key="d0">80802806</data>
    </edge>
    <edge source="MWI" target="ARE">
      <data key="d0">2335765</data>
    </edge>
    <edge source="MWI" target="TUN">
      <data key="d0">2515074</data>
    </edge>
    <edge source="MWI" target="TUR">
      <data key="d0">5789847</data>
    </edge>
    <edge source="MWI" target="UKR">
      <data key="d0">9196148</data>
    </edge>
    <edge source="MWI" target="EGY">
      <data key="d0">54805689</data>
    </edge>
    <edge source="MWI" target="GBR">
      <data key="d0">5250845</data>
    </edge>
    <edge source="MWI" target="TZA">
      <data key="d0">332287</data>
    </edge>
    <edge source="MWI" target="USA">
      <data key="d0">35358785</data>
    </edge>
    <edge source="MWI" target="URY">
      <data key="d0">407815</data>
    </edge>
    <edge source="SAU" target="OMN">
      <data key="d0">104000</data>
    </edge>
    <edge source="SAU" target="NLD">
      <data key="d0">1024001</data>
    </edge>
    <edge source="SAU" target="ARE">
      <data key="d0">127200</data>
    </edge>
    <edge source="SAU" target="EGY">
      <data key="d0">591734</data>
    </edge>
    <edge source="ZWE" target="BWA">
      <data key="d0">3175309</data>
    </edge>
    <edge source="ZWE" target="JOR">
      <data key="d0">355793</data>
    </edge>
    <edge source="ZWE" target="MOZ">
      <data key="d0">46411527</data>
    </edge>
    <edge source="ZWE" target="IND">
      <data key="d0">290880</data>
    </edge>
    <edge source="ZWE" target="ZAF">
      <data key="d0">768198489</data>
    </edge>
    <edge source="ZWE" target="CHE">
      <data key="d0">26167</data>
    </edge>
    <edge source="PSE" target="ISR">
      <data key="d0">28684154</data>
    </edge>
    <edge source="PSE" target="TUR">
      <data key="d0">153600</data>
    </edge>
    <edge source="OMN" target="CHN">
      <data key="d0">19506</data>
    </edge>
    <edge source="OMN" target="SAU">
      <data key="d0">1669649</data>
    </edge>
    <edge source="OMN" target="ARE">
      <data key="d0">3038080</data>
    </edge>
    <edge source="TZA" target="DZA">
      <data key="d0">135421</data>
    </edge>
    <edge source="TZA" target="AZE">
      <data key="d0">769376</data>
    </edge>
    <edge source="TZA" target="AUS">
      <data key="d0">136859</data>
    </edge>
    <edge source="TZA" target="BEL">
      <data key="d0">108936284</data>
    </edge>
    <edge source="TZA" target="BGR">
      <data key="d0">11612</data>
    </edge>
    <edge source="TZA" target="BDI">
      <data key="d0">106628</data>
    </edge>
    <edge source="TZA" target="CAN">
      <data key="d0">114902</data>
    </edge>
    <edge source="TZA" target="DNK">
      <data key="d0">774304</data>
    </edge>
    <edge source="TZA" target="FRA">
      <data key="d0">6680583</data>
    </edge>
    <edge source="TZA" target="GEO">
      <data key="d0">536408</data>
    </edge>
    <edge source="TZA" target="DEU">
      <data key="d0">14565259</data>
    </edge>
    <edge source="TZA" target="GRC">
      <data key="d0">449967</data>
    </edge>
    <edge source="TZA" target="IDN">
      <data key="d0">3068598</data>
    </edge>
    <edge source="TZA" target="IRL">
      <data key="d0">1303297</data>
    </edge>
    <edge source="TZA" target="ISR">
      <data key="d0">358238</data>
    </edge>
    <edge source="TZA" target="KOR">
      <data key="d0">11244257</data>
    </edge>
    <edge source="TZA" target="LTU">
      <data key="d0">763142</data>
    </edge>
    <edge source="TZA" target="MWI">
      <data key="d0">6874020</data>
    </edge>
    <edge source="TZA" target="MYS">
      <data key="d0">38202</data>
    </edge>
    <edge source="TZA" target="MRT">
      <data key="d0">33334</data>
    </edge>
    <edge source="TZA" target="MAR">
      <data key="d0">295164</data>
    </edge>
    <edge source="TZA" target="MOZ">
      <data key="d0">4878225</data>
    </edge>
    <edge source="TZA" target="NLD">
      <data key="d0">2027474</data>
    </edge>
    <edge source="TZA" target="NZL">
      <data key="d0">2482328</data>
    </edge>
    <edge source="TZA" target="PHL">
      <data key="d0">553530</data>
    </edge>
    <edge source="TZA" target="POL">
      <data key="d0">7244049</data>
    </edge>
    <edge source="TZA" target="PRT">
      <data key="d0">764713</data>
    </edge>
    <edge source="TZA" target="ROU">
      <data key="d0">389356</data>
    </edge>
    <edge source="TZA" target="RUS">
      <data key="d0">3326299</data>
    </edge>
    <edge source="TZA" target="SEN">
      <data key="d0">91936</data>
    </edge>
    <edge source="TZA" target="ZAF">
      <data key="d0">91534</data>
    </edge>
    <edge source="TZA" target="ESP">
      <data key="d0">1527142</data>
    </edge>
    <edge source="TZA" target="THA">
      <data key="d0">10149717</data>
    </edge>
    <edge source="TZA" target="ARE">
      <data key="d0">168763</data>
    </edge>
    <edge source="TZA" target="TUN">
      <data key="d0">250337</data>
    </edge>
    <edge source="TZA" target="UGA">
      <data key="d0">120796</data>
    </edge>
    <edge source="TZA" target="EGY">
      <data key="d0">521519</data>
    </edge>
    <edge source="TZA" target="GBR">
      <data key="d0">8566248</data>
    </edge>
    <edge source="TZA" target="USA">
      <data key="d0">564989</data>
    </edge>
    <edge source="JAM" target="USA">
      <data key="d0">139546</data>
    </edge>
    <edge source="MOZ" target="ARG">
      <data key="d0">12271070</data>
    </edge>
    <edge source="MOZ" target="AUS">
      <data key="d0">49276</data>
    </edge>
    <edge source="MOZ" target="BEL">
      <data key="d0">34201513</data>
    </edge>
    <edge source="MOZ" target="BRA">
      <data key="d0">1392457</data>
    </edge>
    <edge source="MOZ" target="CAN">
      <data key="d0">2513910</data>
    </edge>
    <edge source="MOZ" target="CHN">
      <data key="d0">386128</data>
    </edge>
    <edge source="MOZ" target="CRI">
      <data key="d0">1711411</data>
    </edge>
    <edge source="MOZ" target="CZE">
      <data key="d0">1797707</data>
    </edge>
    <edge source="MOZ" target="ECU">
      <data key="d0">87865</data>
    </edge>
    <edge source="MOZ" target="FRA">
      <data key="d0">3291749</data>
    </edge>
    <edge source="MOZ" target="DEU">
      <data key="d0">13680409</data>
    </edge>
    <edge source="MOZ" target="GRC">
      <data key="d0">2852170</data>
    </edge>
    <edge source="MOZ" target="GTM">
      <data key="d0">167294</data>
    </edge>
    <edge source="MOZ" target="HND">
      <data key="d0">290494</data>
    </edge>
    <edge source="MOZ" target="HUN">
      <data key="d0">719406</data>
    </edge>
    <edge source="MOZ" target="ITA">
      <data key="d0">88373</data>
    </edge>
    <edge source="MOZ" target="KAZ">
      <data key="d0">1605641</data>
    </edge>
    <edge source="MOZ" target="KOR">
      <data key="d0">1528485</data>
    </edge>
    <edge source="MOZ" target="LTU">
      <data key="d0">4650674</data>
    </edge>
    <edge source="MOZ" target="MWI">
      <data key="d0">7567153</data>
    </edge>
    <edge source="MOZ" target="MYS">
      <data key="d0">2448572</data>
    </edge>
    <edge source="MOZ" target="MEX">
      <data key="d0">3856372</data>
    </edge>
    <edge source="MOZ" target="NLD">
      <data key="d0">38590020</data>
    </edge>
    <edge source="MOZ" target="NZL">
      <data key="d0">32360</data>
    </edge>
    <edge source="MOZ" target="PHL">
      <data key="d0">6158022</data>
    </edge>
    <edge source="MOZ" target="POL">
      <data key="d0">25154159</data>
    </edge>
    <edge source="MOZ" target="PRT">
      <data key="d0">9573807</data>
    </edge>
    <edge source="MOZ" target="ROU">
      <data key="d0">1185794</data>
    </edge>
    <edge source="MOZ" target="RUS">
      <data key="d0">17943975</data>
    </edge>
    <edge source="MOZ" target="SRB">
      <data key="d0">561638</data>
    </edge>
    <edge source="MOZ" target="SGP">
      <data key="d0">118590</data>
    </edge>
    <edge source="MOZ" target="ZAF">
      <data key="d0">1898333</data>
    </edge>
    <edge source="MOZ" target="ZWE">
      <data key="d0">955017</data>
    </edge>
    <edge source="MOZ" target="ESP">
      <data key="d0">2123902</data>
    </edge>
    <edge source="MOZ" target="CHE">
      <data key="d0">1957355</data>
    </edge>
    <edge source="MOZ" target="TUR">
      <data key="d0">14866634</data>
    </edge>
    <edge source="MOZ" target="UKR">
      <data key="d0">4950842</data>
    </edge>
    <edge source="MOZ" target="GBR">
      <data key="d0">2313469</data>
    </edge>
    <edge source="MOZ" target="USA">
      <data key="d0">429028</data>
    </edge>
  </graph>
</graphml>
