# Supplementary material for: Core-periphery structure in sectoral international trade networks: A new approach to an old theory
Source: PLoS One. 2020 Apr 2;15(4):e0229547. doi: 10.1371/journal.pone.0229547 (PMC7117750; doi:10.1371/journal.pone.0229547)
Supplement: S8 File — (ZIP) [file pone.0229547.s008.zip › S8_File/Networks 2012/2-DAIRY PRODUCTS,BIRD EGGS.graphml]

<?xml version='1.0' encoding='utf-8'?>
<graphml xmlns="http://graphml.graphdrawing.org/xmlns" xmlns:xsi="http://www.w3.org/2001/XMLSchema-instance" xsi:schemaLocation="http://graphml.graphdrawing.org/xmlns http://graphml.graphdrawing.org/xmlns/1.0/graphml.xsd">
  <key attr.name="weight" attr.type="long" for="edge" id="d0" />
  <graph edgedefault="directed">
    <node id="ALB" />
    <node id="HRV" />
    <node id="GRC" />
    <node id="ITA" />
    <node id="SRB" />
    <node id="DZA" />
    <node id="JOR" />
    <node id="SAU" />
    <node id="TUN" />
    <node id="ARG" />
    <node id="AZE" />
    <node id="AUT" />
    <node id="ARM" />
    <node id="BOL" />
    <node id="BRA" />
    <node id="BGR" />
    <node id="CMR" />
    <node id="CAN" />
    <node id="CHL" />
    <node id="CHN" />
    <node id="COL" />
    <node id="BEN" />
    <node id="DNK" />
    <node id="ECU" />
    <node id="GEO" />
    <node id="GMB" />
    <node id="DEU" />
    <node id="IDN" />
    <node id="ISR" />
    <node id="CIV" />
    <node id="JAM" />
    <node id="JPN" />
    <node id="KAZ" />
    <node id="KOR" />
    <node id="LBN" />
    <node id="MYS" />
    <node id="MRT" />
    <node id="MUS" />
    <node id="MEX" />
    <node id="MAR" />
    <node id="MOZ" />
    <node id="OMN" />
    <node id="NAM" />
    <node id="NZL" />
    <node id="NER" />
    <node id="NOR" />
    <node id="PAK" />
    <node id="PRY" />
    <node id="PER" />
    <node id="PHL" />
    <node id="RUS" />
    <node id="SEN" />
    <node id="SGP" />
    <node id="VNM" />
    <node id="ZAF" />
    <node id="ZWE" />
    <node id="SWE" />
    <node id="THA" />
    <node id="TGO" />
    <node id="ARE" />
    <node id="TUR" />
    <node id="UKR" />
    <node id="MKD" />
    <node id="EGY" />
    <node id="USA" />
    <node id="BFA" />
    <node id="URY" />
    <node id="AUS" />
    <node id="BEL" />
    <node id="KHM" />
    <node id="LKA" />
    <node id="CRI" />
    <node id="SLV" />
    <node id="FRA" />
    <node id="GHA" />
    <node id="GTM" />
    <node id="HKG" />
    <node id="LTU" />
    <node id="MDG" />
    <node id="MWI" />
    <node id="NLD" />
    <node id="NIC" />
    <node id="PAN" />
    <node id="IND" />
    <node id="ESP" />
    <node id="CHE" />
    <node id="GBR" />
    <node id="CZE" />
    <node id="EST" />
    <node id="FIN" />
    <node id="HUN" />
    <node id="IRL" />
    <node id="LVA" />
    <node id="MDA" />
    <node id="POL" />
    <node id="PRT" />
    <node id="ROU" />
    <node id="SVK" />
    <node id="SVN" />
    <node id="BLR" />
    <node id="BDI" />
    <node id="CAF" />
    <node id="ETH" />
    <node id="HND" />
    <node id="KGZ" />
    <node id="UGA" />
    <node id="TZA" />
    <node id="BWA" />
    <node id="PSE" />
    <edge source="ALB" target="HRV">
      <data key="d0">318274</data>
    </edge>
    <edge source="ALB" target="GRC">
      <data key="d0">1970269</data>
    </edge>
    <edge source="ALB" target="ITA">
      <data key="d0">1187031</data>
    </edge>
    <edge source="ALB" target="SRB">
      <data key="d0">1682026</data>
    </edge>
    <edge source="HRV" target="ALB">
      <data key="d0">789908</data>
    </edge>
    <edge source="HRV" target="AZE">
      <data key="d0">228520</data>
    </edge>
    <edge source="HRV" target="AUT">
      <data key="d0">828048</data>
    </edge>
    <edge source="HRV" target="BEL">
      <data key="d0">14214</data>
    </edge>
    <edge source="HRV" target="BGR">
      <data key="d0">32675</data>
    </edge>
    <edge source="HRV" target="CZE">
      <data key="d0">48018</data>
    </edge>
    <edge source="HRV" target="DNK">
      <data key="d0">23311</data>
    </edge>
    <edge source="HRV" target="FRA">
      <data key="d0">81263</data>
    </edge>
    <edge source="HRV" target="DEU">
      <data key="d0">658324</data>
    </edge>
    <edge source="HRV" target="GRC">
      <data key="d0">224896</data>
    </edge>
    <edge source="HRV" target="HUN">
      <data key="d0">749077</data>
    </edge>
    <edge source="HRV" target="ITA">
      <data key="d0">253046</data>
    </edge>
    <edge source="HRV" target="NLD">
      <data key="d0">73283</data>
    </edge>
    <edge source="HRV" target="NOR">
      <data key="d0">1296446</data>
    </edge>
    <edge source="HRV" target="ROU">
      <data key="d0">35064</data>
    </edge>
    <edge source="HRV" target="RUS">
      <data key="d0">79995</data>
    </edge>
    <edge source="HRV" target="SRB">
      <data key="d0">4450505</data>
    </edge>
    <edge source="HRV" target="SVK">
      <data key="d0">28372</data>
    </edge>
    <edge source="HRV" target="SVN">
      <data key="d0">7964897</data>
    </edge>
    <edge source="HRV" target="SWE">
      <data key="d0">150532</data>
    </edge>
    <edge source="HRV" target="MKD">
      <data key="d0">5772135</data>
    </edge>
    <edge source="HRV" target="GBR">
      <data key="d0">13903</data>
    </edge>
    <edge source="HRV" target="USA">
      <data key="d0">231057</data>
    </edge>
    <edge source="GRC" target="ALB">
      <data key="d0">3480830</data>
    </edge>
    <edge source="GRC" target="AUS">
      <data key="d0">16062215</data>
    </edge>
    <edge source="GRC" target="AUT">
      <data key="d0">18438108</data>
    </edge>
    <edge source="GRC" target="BEL">
      <data key="d0">6570341</data>
    </edge>
    <edge source="GRC" target="BGR">
      <data key="d0">14713021</data>
    </edge>
    <edge source="GRC" target="CAN">
      <data key="d0">4417285</data>
    </edge>
    <edge source="GRC" target="CHN">
      <data key="d0">431655</data>
    </edge>
    <edge source="GRC" target="CZE">
      <data key="d0">844622</data>
    </edge>
    <edge source="GRC" target="DNK">
      <data key="d0">10097143</data>
    </edge>
    <edge source="GRC" target="ETH">
      <data key="d0">14316</data>
    </edge>
    <edge source="GRC" target="EST">
      <data key="d0">101934</data>
    </edge>
    <edge source="GRC" target="FIN">
      <data key="d0">1971091</data>
    </edge>
    <edge source="GRC" target="FRA">
      <data key="d0">11115096</data>
    </edge>
    <edge source="GRC" target="DEU">
      <data key="d0">120409451</data>
    </edge>
    <edge source="GRC" target="HKG">
      <data key="d0">256808</data>
    </edge>
    <edge source="GRC" target="HUN">
      <data key="d0">463542</data>
    </edge>
    <edge source="GRC" target="IRL">
      <data key="d0">1508562</data>
    </edge>
    <edge source="GRC" target="ISR">
      <data key="d0">200035</data>
    </edge>
    <edge source="GRC" target="ITA">
      <data key="d0">57066767</data>
    </edge>
    <edge source="GRC" target="JPN">
      <data key="d0">332382</data>
    </edge>
    <edge source="GRC" target="JOR">
      <data key="d0">13834</data>
    </edge>
    <edge source="GRC" target="KOR">
      <data key="d0">11903</data>
    </edge>
    <edge source="GRC" target="LBN">
      <data key="d0">1150454</data>
    </edge>
    <edge source="GRC" target="LTU">
      <data key="d0">89246</data>
    </edge>
    <edge source="GRC" target="NLD">
      <data key="d0">11687850</data>
    </edge>
    <edge source="GRC" target="NZL">
      <data key="d0">722872</data>
    </edge>
    <edge source="GRC" target="NOR">
      <data key="d0">382726</data>
    </edge>
    <edge source="GRC" target="PHL">
      <data key="d0">43622</data>
    </edge>
    <edge source="GRC" target="POL">
      <data key="d0">344447</data>
    </edge>
    <edge source="GRC" target="PRT">
      <data key="d0">500718</data>
    </edge>
    <edge source="GRC" target="ROU">
      <data key="d0">9355689</data>
    </edge>
    <edge source="GRC" target="RUS">
      <data key="d0">914025</data>
    </edge>
    <edge source="GRC" target="SAU">
      <data key="d0">257221</data>
    </edge>
    <edge source="GRC" target="SRB">
      <data key="d0">415974</data>
    </edge>
    <edge source="GRC" target="IND">
      <data key="d0">163557</data>
    </edge>
    <edge source="GRC" target="SGP">
      <data key="d0">521862</data>
    </edge>
    <edge source="GRC" target="SVK">
      <data key="d0">94289</data>
    </edge>
    <edge source="GRC" target="SVN">
      <data key="d0">456961</data>
    </edge>
    <edge source="GRC" target="ZAF">
      <data key="d0">94249</data>
    </edge>
    <edge source="GRC" target="ESP">
      <data key="d0">3924669</data>
    </edge>
    <edge source="GRC" target="SWE">
      <data key="d0">26771397</data>
    </edge>
    <edge source="GRC" target="CHE">
      <data key="d0">6711129</data>
    </edge>
    <edge source="GRC" target="THA">
      <data key="d0">39893</data>
    </edge>
    <edge source="GRC" target="ARE">
      <data key="d0">607405</data>
    </edge>
    <edge source="GRC" target="TUR">
      <data key="d0">311341</data>
    </edge>
    <edge source="GRC" target="UKR">
      <data key="d0">549697</data>
    </edge>
    <edge source="GRC" target="MKD">
      <data key="d0">1200937</data>
    </edge>
    <edge source="GRC" target="EGY">
      <data key="d0">1326810</data>
    </edge>
    <edge source="GRC" target="GBR">
      <data key="d0">68035348</data>
    </edge>
    <edge source="GRC" target="USA">
      <data key="d0">23100482</data>
    </edge>
    <edge source="ITA" target="ALB">
      <data key="d0">6472132</data>
    </edge>
    <edge source="ITA" target="DZA">
      <data key="d0">541359</data>
    </edge>
    <edge source="ITA" target="AZE">
      <data key="d0">541889</data>
    </edge>
    <edge source="ITA" target="ARG">
      <data key="d0">589431</data>
    </edge>
    <edge source="ITA" target="AUS">
      <data key="d0">39993403</data>
    </edge>
    <edge source="ITA" target="AUT">
      <data key="d0">97935358</data>
    </edge>
    <edge source="ITA" target="ARM">
      <data key="d0">305430</data>
    </edge>
    <edge source="ITA" target="BEL">
      <data key="d0">123575187</data>
    </edge>
    <edge source="ITA" target="BRA">
      <data key="d0">6179128</data>
    </edge>
    <edge source="ITA" target="BGR">
      <data key="d0">4205475</data>
    </edge>
    <edge source="ITA" target="BLR">
      <data key="d0">94048</data>
    </edge>
    <edge source="ITA" target="CMR">
      <data key="d0">21360</data>
    </edge>
    <edge source="ITA" target="CAN">
      <data key="d0">56345734</data>
    </edge>
    <edge source="ITA" target="CHL">
      <data key="d0">950265</data>
    </edge>
    <edge source="ITA" target="CHN">
      <data key="d0">7634478</data>
    </edge>
    <edge source="ITA" target="COL">
      <data key="d0">383492</data>
    </edge>
    <edge source="ITA" target="CRI">
      <data key="d0">525777</data>
    </edge>
    <edge source="ITA" target="HRV">
      <data key="d0">5170299</data>
    </edge>
    <edge source="ITA" target="CZE">
      <data key="d0">19975394</data>
    </edge>
    <edge source="ITA" target="DNK">
      <data key="d0">49937912</data>
    </edge>
    <edge source="ITA" target="ECU">
      <data key="d0">50780</data>
    </edge>
    <edge source="ITA" target="SLV">
      <data key="d0">19843</data>
    </edge>
    <edge source="ITA" target="ETH">
      <data key="d0">124603</data>
    </edge>
    <edge source="ITA" target="EST">
      <data key="d0">3569489</data>
    </edge>
    <edge source="ITA" target="FIN">
      <data key="d0">12057817</data>
    </edge>
    <edge source="ITA" target="FRA">
      <data key="d0">648096944</data>
    </edge>
    <edge source="ITA" target="GEO">
      <data key="d0">298843</data>
    </edge>
    <edge source="ITA" target="DEU">
      <data key="d0">578720709</data>
    </edge>
    <edge source="ITA" target="GHA">
      <data key="d0">14425</data>
    </edge>
    <edge source="ITA" target="GRC">
      <data key="d0">59408479</data>
    </edge>
    <edge source="ITA" target="GTM">
      <data key="d0">90337</data>
    </edge>
    <edge source="ITA" target="HKG">
      <data key="d0">7053764</data>
    </edge>
    <edge source="ITA" target="HUN">
      <data key="d0">9563308</data>
    </edge>
    <edge source="ITA" target="IDN">
      <data key="d0">947674</data>
    </edge>
    <edge source="ITA" target="IRL">
      <data key="d0">10452651</data>
    </edge>
    <edge source="ITA" target="ISR">
      <data key="d0">3500041</data>
    </edge>
    <edge source="ITA" target="CIV">
      <data key="d0">27425</data>
    </edge>
    <edge source="ITA" target="JPN">
      <data key="d0">99286875</data>
    </edge>
    <edge source="ITA" target="KAZ">
      <data key="d0">1241074</data>
    </edge>
    <edge source="ITA" target="JOR">
      <data key="d0">834997</data>
    </edge>
    <edge source="ITA" target="KOR">
      <data key="d0">12384409</data>
    </edge>
    <edge source="ITA" target="KGZ">
      <data key="d0">68775</data>
    </edge>
    <edge source="ITA" target="LBN">
      <data key="d0">3342588</data>
    </edge>
    <edge source="ITA" target="LVA">
      <data key="d0">1417306</data>
    </edge>
    <edge source="ITA" target="LTU">
      <data key="d0">2704749</data>
    </edge>
    <edge source="ITA" target="MDG">
      <data key="d0">12066</data>
    </edge>
    <edge source="ITA" target="MYS">
      <data key="d0">1550986</data>
    </edge>
    <edge source="ITA" target="MRT">
      <data key="d0">19859</data>
    </edge>
    <edge source="ITA" target="MUS">
      <data key="d0">405707</data>
    </edge>
    <edge source="ITA" target="MEX">
      <data key="d0">2601083</data>
    </edge>
    <edge source="ITA" target="MDA">
      <data key="d0">325664</data>
    </edge>
    <edge source="ITA" target="MAR">
      <data key="d0">413223</data>
    </edge>
    <edge source="ITA" target="MOZ">
      <data key="d0">54790</data>
    </edge>
    <edge source="ITA" target="OMN">
      <data key="d0">10358</data>
    </edge>
    <edge source="ITA" target="NAM">
      <data key="d0">12854</data>
    </edge>
    <edge source="ITA" target="NLD">
      <data key="d0">134889061</data>
    </edge>
    <edge source="ITA" target="NZL">
      <data key="d0">1061073</data>
    </edge>
    <edge source="ITA" target="NIC">
      <data key="d0">26200</data>
    </edge>
    <edge source="ITA" target="NOR">
      <data key="d0">7498185</data>
    </edge>
    <edge source="ITA" target="PER">
      <data key="d0">656946</data>
    </edge>
    <edge source="ITA" target="PHL">
      <data key="d0">3153846</data>
    </edge>
    <edge source="ITA" target="POL">
      <data key="d0">29121580</data>
    </edge>
    <edge source="ITA" target="PRT">
      <data key="d0">14172042</data>
    </edge>
    <edge source="ITA" target="ROU">
      <data key="d0">13572656</data>
    </edge>
    <edge source="ITA" target="RUS">
      <data key="d0">50231286</data>
    </edge>
    <edge source="ITA" target="SAU">
      <data key="d0">3461544</data>
    </edge>
    <edge source="ITA" target="SEN">
      <data key="d0">252779</data>
    </edge>
    <edge source="ITA" target="SRB">
      <data key="d0">2864164</data>
    </edge>
    <edge source="ITA" target="IND">
      <data key="d0">2632984</data>
    </edge>
    <edge source="ITA" target="SGP">
      <data key="d0">5189171</data>
    </edge>
    <edge source="ITA" target="SVK">
      <data key="d0">5889948</data>
    </edge>
    <edge source="ITA" target="VNM">
      <data key="d0">193320</data>
    </edge>
    <edge source="ITA" target="SVN">
      <data key="d0">23763239</data>
    </edge>
    <edge source="ITA" target="ZAF">
      <data key="d0">6357722</data>
    </edge>
    <edge source="ITA" target="ZWE">
      <data key="d0">10996</data>
    </edge>
    <edge source="ITA" target="ESP">
      <data key="d0">156343131</data>
    </edge>
    <edge source="ITA" target="SWE">
      <data key="d0">52173187</data>
    </edge>
    <edge source="ITA" target="CHE">
      <data key="d0">158418741</data>
    </edge>
    <edge source="ITA" target="THA">
      <data key="d0">6713176</data>
    </edge>
    <edge source="ITA" target="ARE">
      <data key="d0">8456916</data>
    </edge>
    <edge source="ITA" target="TUN">
      <data key="d0">559773</data>
    </edge>
    <edge source="ITA" target="TUR">
      <data key="d0">7674732</data>
    </edge>
    <edge source="ITA" target="UGA">
      <data key="d0">28133</data>
    </edge>
    <edge source="ITA" target="UKR">
      <data key="d0">8981550</data>
    </edge>
    <edge source="ITA" target="MKD">
      <data key="d0">456211</data>
    </edge>
    <edge source="ITA" target="EGY">
      <data key="d0">1986393</data>
    </edge>
    <edge source="ITA" target="GBR">
      <data key="d0">269287222</data>
    </edge>
    <edge source="ITA" target="TZA">
      <data key="d0">41222</data>
    </edge>
    <edge source="ITA" target="USA">
      <data key="d0">313410950</data>
    </edge>
    <edge source="ITA" target="URY">
      <data key="d0">161359</data>
    </edge>
    <edge source="SRB" target="ALB">
      <data key="d0">530118</data>
    </edge>
    <edge source="SRB" target="AZE">
      <data key="d0">77381</data>
    </edge>
    <edge source="SRB" target="AUT">
      <data key="d0">171571</data>
    </edge>
    <edge source="SRB" target="BGR">
      <data key="d0">258853</data>
    </edge>
    <edge source="SRB" target="HRV">
      <data key="d0">830381</data>
    </edge>
    <edge source="SRB" target="FRA">
      <data key="d0">339237</data>
    </edge>
    <edge source="SRB" target="DEU">
      <data key="d0">82783</data>
    </edge>
    <edge source="SRB" target="GRC">
      <data key="d0">664158</data>
    </edge>
    <edge source="SRB" target="ITA">
      <data key="d0">194665</data>
    </edge>
    <edge source="SRB" target="KAZ">
      <data key="d0">669955</data>
    </edge>
    <edge source="SRB" target="NER">
      <data key="d0">47215</data>
    </edge>
    <edge source="SRB" target="ROU">
      <data key="d0">899472</data>
    </edge>
    <edge source="SRB" target="RUS">
      <data key="d0">13373531</data>
    </edge>
    <edge source="SRB" target="SVN">
      <data key="d0">217709</data>
    </edge>
    <edge source="SRB" target="ESP">
      <data key="d0">933741</data>
    </edge>
    <edge source="SRB" target="CHE">
      <data key="d0">157750</data>
    </edge>
    <edge source="SRB" target="UKR">
      <data key="d0">1073014</data>
    </edge>
    <edge source="SRB" target="MKD">
      <data key="d0">11922871</data>
    </edge>
    <edge source="SRB" target="USA">
      <data key="d0">117596</data>
    </edge>
    <edge source="DZA" target="JOR">
      <data key="d0">49679</data>
    </edge>
    <edge source="DZA" target="SAU">
      <data key="d0">77879</data>
    </edge>
    <edge source="DZA" target="TUN">
      <data key="d0">91346</data>
    </edge>
    <edge source="JOR" target="BEL">
      <data key="d0">53352</data>
    </edge>
    <edge source="JOR" target="CHN">
      <data key="d0">220490</data>
    </edge>
    <edge source="JOR" target="PSE">
      <data key="d0">196628</data>
    </edge>
    <edge source="JOR" target="HUN">
      <data key="d0">90872</data>
    </edge>
    <edge source="JOR" target="LBN">
      <data key="d0">12213</data>
    </edge>
    <edge source="JOR" target="OMN">
      <data key="d0">233499</data>
    </edge>
    <edge source="JOR" target="NLD">
      <data key="d0">106975</data>
    </edge>
    <edge source="JOR" target="PAK">
      <data key="d0">229676</data>
    </edge>
    <edge source="JOR" target="SAU">
      <data key="d0">6112941</data>
    </edge>
    <edge source="JOR" target="ARE">
      <data key="d0">1079392</data>
    </edge>
    <edge source="JOR" target="TUN">
      <data key="d0">41083</data>
    </edge>
    <edge source="JOR" target="TUR">
      <data key="d0">89748</data>
    </edge>
    <edge source="JOR" target="EGY">
      <data key="d0">43439</data>
    </edge>
    <edge source="JOR" target="USA">
      <data key="d0">1095669</data>
    </edge>
    <edge source="SAU" target="AZE">
      <data key="d0">901601</data>
    </edge>
    <edge source="SAU" target="AUS">
      <data key="d0">318934</data>
    </edge>
    <edge source="SAU" target="CMR">
      <data key="d0">46400</data>
    </edge>
    <edge source="SAU" target="CAN">
      <data key="d0">39467</data>
    </edge>
    <edge source="SAU" target="ETH">
      <data key="d0">28800</data>
    </edge>
    <edge source="SAU" target="GMB">
      <data key="d0">2562937</data>
    </edge>
    <edge source="SAU" target="GHA">
      <data key="d0">238667</data>
    </edge>
    <edge source="SAU" target="HKG">
      <data key="d0">302934</data>
    </edge>
    <edge source="SAU" target="CIV">
      <data key="d0">3114671</data>
    </edge>
    <edge source="SAU" target="JOR">
      <data key="d0">132271899</data>
    </edge>
    <edge source="SAU" target="LBN">
      <data key="d0">12190682</data>
    </edge>
    <edge source="SAU" target="MYS">
      <data key="d0">225334</data>
    </edge>
    <edge source="SAU" target="MRT">
      <data key="d0">2749070</data>
    </edge>
    <edge source="SAU" target="MUS">
      <data key="d0">227200</data>
    </edge>
    <edge source="SAU" target="MAR">
      <data key="d0">1530935</data>
    </edge>
    <edge source="SAU" target="OMN">
      <data key="d0">101076393</data>
    </edge>
    <edge source="SAU" target="PAK">
      <data key="d0">564001</data>
    </edge>
    <edge source="SAU" target="PHL">
      <data key="d0">35467</data>
    </edge>
    <edge source="SAU" target="SEN">
      <data key="d0">45600</data>
    </edge>
    <edge source="SAU" target="IND">
      <data key="d0">158934</data>
    </edge>
    <edge source="SAU" target="SGP">
      <data key="d0">685068</data>
    </edge>
    <edge source="SAU" target="ESP">
      <data key="d0">34133</data>
    </edge>
    <edge source="SAU" target="TGO">
      <data key="d0">53600</data>
    </edge>
    <edge source="SAU" target="ARE">
      <data key="d0">287856360</data>
    </edge>
    <edge source="SAU" target="TUN">
      <data key="d0">362667</data>
    </edge>
    <edge source="SAU" target="TUR">
      <data key="d0">161067</data>
    </edge>
    <edge source="SAU" target="EGY">
      <data key="d0">5076273</data>
    </edge>
    <edge source="SAU" target="TZA">
      <data key="d0">104000</data>
    </edge>
    <edge source="TUN" target="DZA">
      <data key="d0">15920</data>
    </edge>
    <edge source="TUN" target="EST">
      <data key="d0">35008</data>
    </edge>
    <edge source="TUN" target="MYS">
      <data key="d0">11986</data>
    </edge>
    <edge source="TUN" target="MAR">
      <data key="d0">2944939</data>
    </edge>
    <edge source="TUN" target="ESP">
      <data key="d0">50385</data>
    </edge>
    <edge source="TUN" target="TUR">
      <data key="d0">96609</data>
    </edge>
    <edge source="ARG" target="DZA">
      <data key="d0">176212689</data>
    </edge>
    <edge source="ARG" target="AZE">
      <data key="d0">551184</data>
    </edge>
    <edge source="ARG" target="AUT">
      <data key="d0">3689993</data>
    </edge>
    <edge source="ARG" target="ARM">
      <data key="d0">1567110</data>
    </edge>
    <edge source="ARG" target="BOL">
      <data key="d0">5048999</data>
    </edge>
    <edge source="ARG" target="BRA">
      <data key="d0">286477698</data>
    </edge>
    <edge source="ARG" target="BGR">
      <data key="d0">88307</data>
    </edge>
    <edge source="ARG" target="CMR">
      <data key="d0">6761224</data>
    </edge>
    <edge source="ARG" target="CAN">
      <data key="d0">243948</data>
    </edge>
    <edge source="ARG" target="CHL">
      <data key="d0">69582880</data>
    </edge>
    <edge source="ARG" target="CHN">
      <data key="d0">55679932</data>
    </edge>
    <edge source="ARG" target="COL">
      <data key="d0">22312049</data>
    </edge>
    <edge source="ARG" target="BEN">
      <data key="d0">273750</data>
    </edge>
    <edge source="ARG" target="DNK">
      <data key="d0">2066841</data>
    </edge>
    <edge source="ARG" target="ECU">
      <data key="d0">1530100</data>
    </edge>
    <edge source="ARG" target="GEO">
      <data key="d0">2078500</data>
    </edge>
    <edge source="ARG" target="GMB">
      <data key="d0">10793</data>
    </edge>
    <edge source="ARG" target="DEU">
      <data key="d0">5611497</data>
    </edge>
    <edge source="ARG" target="IDN">
      <data key="d0">19599858</data>
    </edge>
    <edge source="ARG" target="ISR">
      <data key="d0">166172</data>
    </edge>
    <edge source="ARG" target="ITA">
      <data key="d0">624047</data>
    </edge>
    <edge source="ARG" target="CIV">
      <data key="d0">2219675</data>
    </edge>
    <edge source="ARG" target="JAM">
      <data key="d0">1882599</data>
    </edge>
    <edge source="ARG" target="JPN">
      <data key="d0">19673515</data>
    </edge>
    <edge source="ARG" target="KAZ">
      <data key="d0">282240</data>
    </edge>
    <edge source="ARG" target="JOR">
      <data key="d0">3840260</data>
    </edge>
    <edge source="ARG" target="KOR">
      <data key="d0">1078161</data>
    </edge>
    <edge source="ARG" target="LBN">
      <data key="d0">3783896</data>
    </edge>
    <edge source="ARG" target="MYS">
      <data key="d0">3930928</data>
    </edge>
    <edge source="ARG" target="MRT">
      <data key="d0">1277500</data>
    </edge>
    <edge source="ARG" target="MUS">
      <data key="d0">1198750</data>
    </edge>
    <edge source="ARG" target="MEX">
      <data key="d0">4990347</data>
    </edge>
    <edge source="ARG" target="MAR">
      <data key="d0">4320365</data>
    </edge>
    <edge source="ARG" target="MOZ">
      <data key="d0">86588</data>
    </edge>
    <edge source="ARG" target="OMN">
      <data key="d0">235000</data>
    </edge>
    <edge source="ARG" target="NAM">
      <data key="d0">212353</data>
    </edge>
    <edge source="ARG" target="NZL">
      <data key="d0">340375</data>
    </edge>
    <edge source="ARG" target="NER">
      <data key="d0">12298170</data>
    </edge>
    <edge source="ARG" target="NOR">
      <data key="d0">104222</data>
    </edge>
    <edge source="ARG" target="PAK">
      <data key="d0">191500</data>
    </edge>
    <edge source="ARG" target="PRY">
      <data key="d0">17525901</data>
    </edge>
    <edge source="ARG" target="PER">
      <data key="d0">10421427</data>
    </edge>
    <edge source="ARG" target="PHL">
      <data key="d0">3605158</data>
    </edge>
    <edge source="ARG" target="RUS">
      <data key="d0">65187502</data>
    </edge>
    <edge source="ARG" target="SAU">
      <data key="d0">13606817</data>
    </edge>
    <edge source="ARG" target="SEN">
      <data key="d0">4961932</data>
    </edge>
    <edge source="ARG" target="SGP">
      <data key="d0">5276492</data>
    </edge>
    <edge source="ARG" target="VNM">
      <data key="d0">4262847</data>
    </edge>
    <edge source="ARG" target="ZAF">
      <data key="d0">3080670</data>
    </edge>
    <edge source="ARG" target="ZWE">
      <data key="d0">2592000</data>
    </edge>
    <edge source="ARG" target="SWE">
      <data key="d0">2438978</data>
    </edge>
    <edge source="ARG" target="THA">
      <data key="d0">1490587</data>
    </edge>
    <edge source="ARG" target="TGO">
      <data key="d0">482400</data>
    </edge>
    <edge source="ARG" target="ARE">
      <data key="d0">1012122</data>
    </edge>
    <edge source="ARG" target="TUN">
      <data key="d0">260463</data>
    </edge>
    <edge source="ARG" target="TUR">
      <data key="d0">1140000</data>
    </edge>
    <edge source="ARG" target="UKR">
      <data key="d0">346177</data>
    </edge>
    <edge source="ARG" target="MKD">
      <data key="d0">89410</data>
    </edge>
    <edge source="ARG" target="EGY">
      <data key="d0">5389211</data>
    </edge>
    <edge source="ARG" target="USA">
      <data key="d0">16616446</data>
    </edge>
    <edge source="ARG" target="BFA">
      <data key="d0">801370</data>
    </edge>
    <edge source="ARG" target="URY">
      <data key="d0">11797205</data>
    </edge>
    <edge source="AZE" target="GEO">
      <data key="d0">50350</data>
    </edge>
    <edge source="AZE" target="TUR">
      <data key="d0">11286</data>
    </edge>
    <edge source="AUT" target="ALB">
      <data key="d0">420088</data>
    </edge>
    <edge source="AUT" target="DZA">
      <data key="d0">199179</data>
    </edge>
    <edge source="AUT" target="AZE">
      <data key="d0">10080</data>
    </edge>
    <edge source="AUT" target="AUS">
      <data key="d0">7899077</data>
    </edge>
    <edge source="AUT" target="BEL">
      <data key="d0">12143375</data>
    </edge>
    <edge source="AUT" target="BGR">
      <data key="d0">1752532</data>
    </edge>
    <edge source="AUT" target="CAN">
      <data key="d0">270042</data>
    </edge>
    <edge source="AUT" target="LKA">
      <data key="d0">4940875</data>
    </edge>
    <edge source="AUT" target="CHN">
      <data key="d0">10025164</data>
    </edge>
    <edge source="AUT" target="HRV">
      <data key="d0">4826959</data>
    </edge>
    <edge source="AUT" target="CZE">
      <data key="d0">8052417</data>
    </edge>
    <edge source="AUT" target="DNK">
      <data key="d0">15760582</data>
    </edge>
    <edge source="AUT" target="EST">
      <data key="d0">979571</data>
    </edge>
    <edge source="AUT" target="FIN">
      <data key="d0">5377431</data>
    </edge>
    <edge source="AUT" target="FRA">
      <data key="d0">15034968</data>
    </edge>
    <edge source="AUT" target="DEU">
      <data key="d0">609538749</data>
    </edge>
    <edge source="AUT" target="GHA">
      <data key="d0">85534</data>
    </edge>
    <edge source="AUT" target="GRC">
      <data key="d0">21740403</data>
    </edge>
    <edge source="AUT" target="HKG">
      <data key="d0">142269</data>
    </edge>
    <edge source="AUT" target="HUN">
      <data key="d0">33257638</data>
    </edge>
    <edge source="AUT" target="IRL">
      <data key="d0">1111540</data>
    </edge>
    <edge source="AUT" target="ISR">
      <data key="d0">114928</data>
    </edge>
    <edge source="AUT" target="ITA">
      <data key="d0">310437252</data>
    </edge>
    <edge source="AUT" target="JPN">
      <data key="d0">313618</data>
    </edge>
    <edge source="AUT" target="JOR">
      <data key="d0">1776129</data>
    </edge>
    <edge source="AUT" target="KOR">
      <data key="d0">751321</data>
    </edge>
    <edge source="AUT" target="LBN">
      <data key="d0">407377</data>
    </edge>
    <edge source="AUT" target="LVA">
      <data key="d0">76613</data>
    </edge>
    <edge source="AUT" target="LTU">
      <data key="d0">212327</data>
    </edge>
    <edge source="AUT" target="MYS">
      <data key="d0">154021</data>
    </edge>
    <edge source="AUT" target="MEX">
      <data key="d0">472748</data>
    </edge>
    <edge source="AUT" target="MDA">
      <data key="d0">55341</data>
    </edge>
    <edge source="AUT" target="MAR">
      <data key="d0">11119</data>
    </edge>
    <edge source="AUT" target="OMN">
      <data key="d0">866858</data>
    </edge>
    <edge source="AUT" target="NAM">
      <data key="d0">92264</data>
    </edge>
    <edge source="AUT" target="NLD">
      <data key="d0">21606471</data>
    </edge>
    <edge source="AUT" target="NZL">
      <data key="d0">86087</data>
    </edge>
    <edge source="AUT" target="NOR">
      <data key="d0">121557</data>
    </edge>
    <edge source="AUT" target="PAK">
      <data key="d0">2162854</data>
    </edge>
    <edge source="AUT" target="POL">
      <data key="d0">8008074</data>
    </edge>
    <edge source="AUT" target="PRT">
      <data key="d0">2077325</data>
    </edge>
    <edge source="AUT" target="ROU">
      <data key="d0">7331822</data>
    </edge>
    <edge source="AUT" target="RUS">
      <data key="d0">5447214</data>
    </edge>
    <edge source="AUT" target="SAU">
      <data key="d0">250684</data>
    </edge>
    <edge source="AUT" target="SRB">
      <data key="d0">1882324</data>
    </edge>
    <edge source="AUT" target="IND">
      <data key="d0">377268</data>
    </edge>
    <edge source="AUT" target="SGP">
      <data key="d0">282122</data>
    </edge>
    <edge source="AUT" target="SVK">
      <data key="d0">7432179</data>
    </edge>
    <edge source="AUT" target="SVN">
      <data key="d0">41219499</data>
    </edge>
    <edge source="AUT" target="ZAF">
      <data key="d0">680579</data>
    </edge>
    <edge source="AUT" target="ESP">
      <data key="d0">35378831</data>
    </edge>
    <edge source="AUT" target="SWE">
      <data key="d0">11141558</data>
    </edge>
    <edge source="AUT" target="CHE">
      <data key="d0">20250085</data>
    </edge>
    <edge source="AUT" target="ARE">
      <data key="d0">2095744</data>
    </edge>
    <edge source="AUT" target="TUR">
      <data key="d0">1221261</data>
    </edge>
    <edge source="AUT" target="UKR">
      <data key="d0">934056</data>
    </edge>
    <edge source="AUT" target="MKD">
      <data key="d0">496290</data>
    </edge>
    <edge source="AUT" target="EGY">
      <data key="d0">83846</data>
    </edge>
    <edge source="AUT" target="GBR">
      <data key="d0">26270291</data>
    </edge>
    <edge source="AUT" target="USA">
      <data key="d0">6534046</data>
    </edge>
    <edge source="ARM" target="GEO">
      <data key="d0">412884</data>
    </edge>
    <edge source="ARM" target="RUS">
      <data key="d0">2526887</data>
    </edge>
    <edge source="ARM" target="ARE">
      <data key="d0">10403</data>
    </edge>
    <edge source="ARM" target="USA">
      <data key="d0">310796</data>
    </edge>
    <edge source="BOL" target="COL">
      <data key="d0">3133352</data>
    </edge>
    <edge source="BOL" target="ECU">
      <data key="d0">948000</data>
    </edge>
    <edge source="BOL" target="PER">
      <data key="d0">13600250</data>
    </edge>
    <edge source="BRA" target="DZA">
      <data key="d0">814411</data>
    </edge>
    <edge source="BRA" target="ARG">
      <data key="d0">2026250</data>
    </edge>
    <edge source="BRA" target="BEL">
      <data key="d0">79639</data>
    </edge>
    <edge source="BRA" target="BOL">
      <data key="d0">4875356</data>
    </edge>
    <edge source="BRA" target="CAN">
      <data key="d0">19261</data>
    </edge>
    <edge source="BRA" target="CHL">
      <data key="d0">3856419</data>
    </edge>
    <edge source="BRA" target="COL">
      <data key="d0">932992</data>
    </edge>
    <edge source="BRA" target="ECU">
      <data key="d0">566815</data>
    </edge>
    <edge source="BRA" target="DEU">
      <data key="d0">156746</data>
    </edge>
    <edge source="BRA" target="GHA">
      <data key="d0">470753</data>
    </edge>
    <edge source="BRA" target="HND">
      <data key="d0">204967</data>
    </edge>
    <edge source="BRA" target="CIV">
      <data key="d0">50940</data>
    </edge>
    <edge source="BRA" target="JPN">
      <data key="d0">3159875</data>
    </edge>
    <edge source="BRA" target="MRT">
      <data key="d0">43680</data>
    </edge>
    <edge source="BRA" target="MUS">
      <data key="d0">261457</data>
    </edge>
    <edge source="BRA" target="MAR">
      <data key="d0">192528</data>
    </edge>
    <edge source="BRA" target="OMN">
      <data key="d0">1545293</data>
    </edge>
    <edge source="BRA" target="NLD">
      <data key="d0">601487</data>
    </edge>
    <edge source="BRA" target="NZL">
      <data key="d0">466619</data>
    </edge>
    <edge source="BRA" target="PAK">
      <data key="d0">25521</data>
    </edge>
    <edge source="BRA" target="PAN">
      <data key="d0">356496</data>
    </edge>
    <edge source="BRA" target="PRY">
      <data key="d0">9398334</data>
    </edge>
    <edge source="BRA" target="PER">
      <data key="d0">3167314</data>
    </edge>
    <edge source="BRA" target="PHL">
      <data key="d0">8258708</data>
    </edge>
    <edge source="BRA" target="PRT">
      <data key="d0">27295</data>
    </edge>
    <edge source="BRA" target="SAU">
      <data key="d0">8276821</data>
    </edge>
    <edge source="BRA" target="SEN">
      <data key="d0">4103354</data>
    </edge>
    <edge source="BRA" target="SGP">
      <data key="d0">626670</data>
    </edge>
    <edge source="BRA" target="ZAF">
      <data key="d0">96768</data>
    </edge>
    <edge source="BRA" target="THA">
      <data key="d0">198560</data>
    </edge>
    <edge source="BRA" target="ARE">
      <data key="d0">26671143</data>
    </edge>
    <edge source="BRA" target="TUN">
      <data key="d0">1770590</data>
    </edge>
    <edge source="BRA" target="TUR">
      <data key="d0">4816572</data>
    </edge>
    <edge source="BRA" target="EGY">
      <data key="d0">742753</data>
    </edge>
    <edge source="BRA" target="GBR">
      <data key="d0">68361</data>
    </edge>
    <edge source="BRA" target="USA">
      <data key="d0">1202187</data>
    </edge>
    <edge source="BRA" target="URY">
      <data key="d0">1009232</data>
    </edge>
    <edge source="BGR" target="ALB">
      <data key="d0">317915</data>
    </edge>
    <edge source="BGR" target="AZE">
      <data key="d0">1712820</data>
    </edge>
    <edge source="BGR" target="AUS">
      <data key="d0">7518585</data>
    </edge>
    <edge source="BGR" target="AUT">
      <data key="d0">1378115</data>
    </edge>
    <edge source="BGR" target="ARM">
      <data key="d0">39246</data>
    </edge>
    <edge source="BGR" target="BEL">
      <data key="d0">236796</data>
    </edge>
    <edge source="BGR" target="CAN">
      <data key="d0">1508154</data>
    </edge>
    <edge source="BGR" target="HRV">
      <data key="d0">24013</data>
    </edge>
    <edge source="BGR" target="CZE">
      <data key="d0">1160252</data>
    </edge>
    <edge source="BGR" target="DNK">
      <data key="d0">1293062</data>
    </edge>
    <edge source="BGR" target="FRA">
      <data key="d0">712045</data>
    </edge>
    <edge source="BGR" target="GEO">
      <data key="d0">87842</data>
    </edge>
    <edge source="BGR" target="DEU">
      <data key="d0">12643749</data>
    </edge>
    <edge source="BGR" target="GRC">
      <data key="d0">59933064</data>
    </edge>
    <edge source="BGR" target="HUN">
      <data key="d0">1527459</data>
    </edge>
    <edge source="BGR" target="IRL">
      <data key="d0">37425</data>
    </edge>
    <edge source="BGR" target="ISR">
      <data key="d0">311432</data>
    </edge>
    <edge source="BGR" target="ITA">
      <data key="d0">3031529</data>
    </edge>
    <edge source="BGR" target="KAZ">
      <data key="d0">33439</data>
    </edge>
    <edge source="BGR" target="LBN">
      <data key="d0">7105766</data>
    </edge>
    <edge source="BGR" target="LTU">
      <data key="d0">104102</data>
    </edge>
    <edge source="BGR" target="MDA">
      <data key="d0">596695</data>
    </edge>
    <edge source="BGR" target="NLD">
      <data key="d0">2629506</data>
    </edge>
    <edge source="BGR" target="NZL">
      <data key="d0">545344</data>
    </edge>
    <edge source="BGR" target="POL">
      <data key="d0">1847752</data>
    </edge>
    <edge source="BGR" target="ROU">
      <data key="d0">23372959</data>
    </edge>
    <edge source="BGR" target="RUS">
      <data key="d0">1044436</data>
    </edge>
    <edge source="BGR" target="SRB">
      <data key="d0">1334805</data>
    </edge>
    <edge source="BGR" target="SVK">
      <data key="d0">289326</data>
    </edge>
    <edge source="BGR" target="SVN">
      <data key="d0">104149</data>
    </edge>
    <edge source="BGR" target="ESP">
      <data key="d0">2564226</data>
    </edge>
    <edge source="BGR" target="SWE">
      <data key="d0">456752</data>
    </edge>
    <edge source="BGR" target="CHE">
      <data key="d0">461218</data>
    </edge>
    <edge source="BGR" target="ARE">
      <data key="d0">437867</data>
    </edge>
    <edge source="BGR" target="UKR">
      <data key="d0">40937</data>
    </edge>
    <edge source="BGR" target="MKD">
      <data key="d0">2063583</data>
    </edge>
    <edge source="BGR" target="GBR">
      <data key="d0">1886557</data>
    </edge>
    <edge source="BGR" target="USA">
      <data key="d0">11581376</data>
    </edge>
    <edge source="CMR" target="CAF">
      <data key="d0">825786</data>
    </edge>
    <edge source="CAN" target="DZA">
      <data key="d0">1370564</data>
    </edge>
    <edge source="CAN" target="AUS">
      <data key="d0">4658255</data>
    </edge>
    <edge source="CAN" target="AUT">
      <data key="d0">78483</data>
    </edge>
    <edge source="CAN" target="ARM">
      <data key="d0">14199</data>
    </edge>
    <edge source="CAN" target="BEL">
      <data key="d0">1156232</data>
    </edge>
    <edge source="CAN" target="BOL">
      <data key="d0">383538</data>
    </edge>
    <edge source="CAN" target="BRA">
      <data key="d0">6156828</data>
    </edge>
    <edge source="CAN" target="LKA">
      <data key="d0">1110754</data>
    </edge>
    <edge source="CAN" target="CHL">
      <data key="d0">2400213</data>
    </edge>
    <edge source="CAN" target="CHN">
      <data key="d0">2070552</data>
    </edge>
    <edge source="CAN" target="COL">
      <data key="d0">1456929</data>
    </edge>
    <edge source="CAN" target="CRI">
      <data key="d0">585580</data>
    </edge>
    <edge source="CAN" target="HRV">
      <data key="d0">693838</data>
    </edge>
    <edge source="CAN" target="ECU">
      <data key="d0">502000</data>
    </edge>
    <edge source="CAN" target="SLV">
      <data key="d0">573806</data>
    </edge>
    <edge source="CAN" target="FRA">
      <data key="d0">7764204</data>
    </edge>
    <edge source="CAN" target="GEO">
      <data key="d0">21018</data>
    </edge>
    <edge source="CAN" target="DEU">
      <data key="d0">354407</data>
    </edge>
    <edge source="CAN" target="GTM">
      <data key="d0">595843</data>
    </edge>
    <edge source="CAN" target="HKG">
      <data key="d0">1800594</data>
    </edge>
    <edge source="CAN" target="HUN">
      <data key="d0">555764</data>
    </edge>
    <edge source="CAN" target="IDN">
      <data key="d0">2883070</data>
    </edge>
    <edge source="CAN" target="ISR">
      <data key="d0">10932</data>
    </edge>
    <edge source="CAN" target="CIV">
      <data key="d0">89205</data>
    </edge>
    <edge source="CAN" target="JAM">
      <data key="d0">2668354</data>
    </edge>
    <edge source="CAN" target="JPN">
      <data key="d0">9658207</data>
    </edge>
    <edge source="CAN" target="KAZ">
      <data key="d0">539588</data>
    </edge>
    <edge source="CAN" target="JOR">
      <data key="d0">1205963</data>
    </edge>
    <edge source="CAN" target="KOR">
      <data key="d0">7457435</data>
    </edge>
    <edge source="CAN" target="LBN">
      <data key="d0">264014</data>
    </edge>
    <edge source="CAN" target="MYS">
      <data key="d0">3028321</data>
    </edge>
    <edge source="CAN" target="MUS">
      <data key="d0">136561</data>
    </edge>
    <edge source="CAN" target="MEX">
      <data key="d0">10990902</data>
    </edge>
    <edge source="CAN" target="MAR">
      <data key="d0">1672480</data>
    </edge>
    <edge source="CAN" target="OMN">
      <data key="d0">269828</data>
    </edge>
    <edge source="CAN" target="NZL">
      <data key="d0">997948</data>
    </edge>
    <edge source="CAN" target="PAK">
      <data key="d0">1087493</data>
    </edge>
    <edge source="CAN" target="PAN">
      <data key="d0">36246</data>
    </edge>
    <edge source="CAN" target="PER">
      <data key="d0">1897872</data>
    </edge>
    <edge source="CAN" target="PHL">
      <data key="d0">6295605</data>
    </edge>
    <edge source="CAN" target="POL">
      <data key="d0">2934920</data>
    </edge>
    <edge source="CAN" target="RUS">
      <data key="d0">6820618</data>
    </edge>
    <edge source="CAN" target="SAU">
      <data key="d0">29650888</data>
    </edge>
    <edge source="CAN" target="IND">
      <data key="d0">271165</data>
    </edge>
    <edge source="CAN" target="SGP">
      <data key="d0">2103178</data>
    </edge>
    <edge source="CAN" target="VNM">
      <data key="d0">3930614</data>
    </edge>
    <edge source="CAN" target="ZAF">
      <data key="d0">719238</data>
    </edge>
    <edge source="CAN" target="ESP">
      <data key="d0">234709</data>
    </edge>
    <edge source="CAN" target="CHE">
      <data key="d0">110223</data>
    </edge>
    <edge source="CAN" target="THA">
      <data key="d0">1379514</data>
    </edge>
    <edge source="CAN" target="ARE">
      <data key="d0">10596033</data>
    </edge>
    <edge source="CAN" target="TUN">
      <data key="d0">145478</data>
    </edge>
    <edge source="CAN" target="TUR">
      <data key="d0">6187597</data>
    </edge>
    <edge source="CAN" target="EGY">
      <data key="d0">8507263</data>
    </edge>
    <edge source="CAN" target="GBR">
      <data key="d0">152822</data>
    </edge>
    <edge source="CAN" target="USA">
      <data key="d0">129771312</data>
    </edge>
    <edge source="CAN" target="BFA">
      <data key="d0">49310</data>
    </edge>
    <edge source="CAN" target="URY">
      <data key="d0">110749</data>
    </edge>
    <edge source="CHL" target="DZA">
      <data key="d0">172532</data>
    </edge>
    <edge source="CHL" target="ARG">
      <data key="d0">2365162</data>
    </edge>
    <edge source="CHL" target="BOL">
      <data key="d0">1253003</data>
    </edge>
    <edge source="CHL" target="BRA">
      <data key="d0">22330530</data>
    </edge>
    <edge source="CHL" target="CHN">
      <data key="d0">4716301</data>
    </edge>
    <edge source="CHL" target="COL">
      <data key="d0">34990225</data>
    </edge>
    <edge source="CHL" target="CRI">
      <data key="d0">6646387</data>
    </edge>
    <edge source="CHL" target="ECU">
      <data key="d0">2941843</data>
    </edge>
    <edge source="CHL" target="FRA">
      <data key="d0">22966</data>
    </edge>
    <edge source="CHL" target="GEO">
      <data key="d0">223640</data>
    </edge>
    <edge source="CHL" target="GTM">
      <data key="d0">282604</data>
    </edge>
    <edge source="CHL" target="JPN">
      <data key="d0">692652</data>
    </edge>
    <edge source="CHL" target="KOR">
      <data key="d0">4681216</data>
    </edge>
    <edge source="CHL" target="LBN">
      <data key="d0">62500</data>
    </edge>
    <edge source="CHL" target="MEX">
      <data key="d0">48201547</data>
    </edge>
    <edge source="CHL" target="MAR">
      <data key="d0">1496460</data>
    </edge>
    <edge source="CHL" target="PAN">
      <data key="d0">552377</data>
    </edge>
    <edge source="CHL" target="PRY">
      <data key="d0">52801</data>
    </edge>
    <edge source="CHL" target="PER">
      <data key="d0">10506366</data>
    </edge>
    <edge source="CHL" target="PHL">
      <data key="d0">1224625</data>
    </edge>
    <edge source="CHL" target="RUS">
      <data key="d0">826250</data>
    </edge>
    <edge source="CHL" target="SAU">
      <data key="d0">152500</data>
    </edge>
    <edge source="CHL" target="SEN">
      <data key="d0">57000</data>
    </edge>
    <edge source="CHL" target="SGP">
      <data key="d0">401195</data>
    </edge>
    <edge source="CHL" target="ARE">
      <data key="d0">4682846</data>
    </edge>
    <edge source="CHL" target="TUN">
      <data key="d0">545100</data>
    </edge>
    <edge source="CHL" target="TUR">
      <data key="d0">698688</data>
    </edge>
    <edge source="CHL" target="EGY">
      <data key="d0">1778750</data>
    </edge>
    <edge source="CHL" target="USA">
      <data key="d0">8119613</data>
    </edge>
    <edge source="CHL" target="URY">
      <data key="d0">22196</data>
    </edge>
    <edge source="CHN" target="ALB">
      <data key="d0">162659</data>
    </edge>
    <edge source="CHN" target="AUS">
      <data key="d0">9508932</data>
    </edge>
    <edge source="CHN" target="ARM">
      <data key="d0">90000</data>
    </edge>
    <edge source="CHN" target="KHM">
      <data key="d0">200400</data>
    </edge>
    <edge source="CHN" target="CAN">
      <data key="d0">3095954</data>
    </edge>
    <edge source="CHN" target="LKA">
      <data key="d0">49994</data>
    </edge>
    <edge source="CHN" target="COL">
      <data key="d0">81600</data>
    </edge>
    <edge source="CHN" target="BEN">
      <data key="d0">57000</data>
    </edge>
    <edge source="CHN" target="FRA">
      <data key="d0">88585</data>
    </edge>
    <edge source="CHN" target="GEO">
      <data key="d0">1056870</data>
    </edge>
    <edge source="CHN" target="GMB">
      <data key="d0">24355</data>
    </edge>
    <edge source="CHN" target="DEU">
      <data key="d0">30934</data>
    </edge>
    <edge source="CHN" target="GHA">
      <data key="d0">55680</data>
    </edge>
    <edge source="CHN" target="GTM">
      <data key="d0">122262</data>
    </edge>
    <edge source="CHN" target="HKG">
      <data key="d0">172134628</data>
    </edge>
    <edge source="CHN" target="IDN">
      <data key="d0">1133257</data>
    </edge>
    <edge source="CHN" target="ISR">
      <data key="d0">70008</data>
    </edge>
    <edge source="CHN" target="JPN">
      <data key="d0">13836090</data>
    </edge>
    <edge source="CHN" target="KAZ">
      <data key="d0">136500</data>
    </edge>
    <edge source="CHN" target="JOR">
      <data key="d0">2292550</data>
    </edge>
    <edge source="CHN" target="KOR">
      <data key="d0">4791579</data>
    </edge>
    <edge source="CHN" target="KGZ">
      <data key="d0">273718</data>
    </edge>
    <edge source="CHN" target="LBN">
      <data key="d0">16450</data>
    </edge>
    <edge source="CHN" target="MYS">
      <data key="d0">3351755</data>
    </edge>
    <edge source="CHN" target="NZL">
      <data key="d0">87822</data>
    </edge>
    <edge source="CHN" target="PAK">
      <data key="d0">24760</data>
    </edge>
    <edge source="CHN" target="PHL">
      <data key="d0">924715</data>
    </edge>
    <edge source="CHN" target="POL">
      <data key="d0">15600</data>
    </edge>
    <edge source="CHN" target="RUS">
      <data key="d0">291830</data>
    </edge>
    <edge source="CHN" target="SAU">
      <data key="d0">1410997</data>
    </edge>
    <edge source="CHN" target="SGP">
      <data key="d0">6755516</data>
    </edge>
    <edge source="CHN" target="VNM">
      <data key="d0">311850</data>
    </edge>
    <edge source="CHN" target="ZAF">
      <data key="d0">1989409</data>
    </edge>
    <edge source="CHN" target="THA">
      <data key="d0">1092199</data>
    </edge>
    <edge source="CHN" target="TGO">
      <data key="d0">82200</data>
    </edge>
    <edge source="CHN" target="ARE">
      <data key="d0">334990</data>
    </edge>
    <edge source="CHN" target="EGY">
      <data key="d0">2381513</data>
    </edge>
    <edge source="CHN" target="USA">
      <data key="d0">22908040</data>
    </edge>
    <edge source="COL" target="AUS">
      <data key="d0">12233</data>
    </edge>
    <edge source="COL" target="BOL">
      <data key="d0">29700</data>
    </edge>
    <edge source="COL" target="ECU">
      <data key="d0">1743852</data>
    </edge>
    <edge source="COL" target="MEX">
      <data key="d0">517617</data>
    </edge>
    <edge source="COL" target="NZL">
      <data key="d0">487539</data>
    </edge>
    <edge source="COL" target="PER">
      <data key="d0">120557</data>
    </edge>
    <edge source="COL" target="USA">
      <data key="d0">1228972</data>
    </edge>
    <edge source="BEN" target="MYS">
      <data key="d0">884179</data>
    </edge>
    <edge source="BEN" target="NLD">
      <data key="d0">289059</data>
    </edge>
    <edge source="DNK" target="ALB">
      <data key="d0">57757</data>
    </edge>
    <edge source="DNK" target="DZA">
      <data key="d0">4556834</data>
    </edge>
    <edge source="DNK" target="AZE">
      <data key="d0">80969</data>
    </edge>
    <edge source="DNK" target="ARG">
      <data key="d0">138931</data>
    </edge>
    <edge source="DNK" target="AUS">
      <data key="d0">23457872</data>
    </edge>
    <edge source="DNK" target="AUT">
      <data key="d0">12062833</data>
    </edge>
    <edge source="DNK" target="ARM">
      <data key="d0">102466</data>
    </edge>
    <edge source="DNK" target="BEL">
      <data key="d0">29555236</data>
    </edge>
    <edge source="DNK" target="BGR">
      <data key="d0">452725</data>
    </edge>
    <edge source="DNK" target="KHM">
      <data key="d0">338667</data>
    </edge>
    <edge source="DNK" target="CAN">
      <data key="d0">16450905</data>
    </edge>
    <edge source="DNK" target="LKA">
      <data key="d0">204067</data>
    </edge>
    <edge source="DNK" target="CHL">
      <data key="d0">196812</data>
    </edge>
    <edge source="DNK" target="CHN">
      <data key="d0">21071902</data>
    </edge>
    <edge source="DNK" target="COL">
      <data key="d0">170226</data>
    </edge>
    <edge source="DNK" target="CRI">
      <data key="d0">246576</data>
    </edge>
    <edge source="DNK" target="HRV">
      <data key="d0">200104</data>
    </edge>
    <edge source="DNK" target="CZE">
      <data key="d0">1392179</data>
    </edge>
    <edge source="DNK" target="ECU">
      <data key="d0">168302</data>
    </edge>
    <edge source="DNK" target="SLV">
      <data key="d0">3347309</data>
    </edge>
    <edge source="DNK" target="ETH">
      <data key="d0">32445</data>
    </edge>
    <edge source="DNK" target="EST">
      <data key="d0">1852990</data>
    </edge>
    <edge source="DNK" target="FIN">
      <data key="d0">89220733</data>
    </edge>
    <edge source="DNK" target="FRA">
      <data key="d0">38998828</data>
    </edge>
    <edge source="DNK" target="GEO">
      <data key="d0">266618</data>
    </edge>
    <edge source="DNK" target="PSE">
      <data key="d0">112505</data>
    </edge>
    <edge source="DNK" target="DEU">
      <data key="d0">510866745</data>
    </edge>
    <edge source="DNK" target="GHA">
      <data key="d0">823572</data>
    </edge>
    <edge source="DNK" target="GRC">
      <data key="d0">42000562</data>
    </edge>
    <edge source="DNK" target="HND">
      <data key="d0">1371241</data>
    </edge>
    <edge source="DNK" target="HKG">
      <data key="d0">4875330</data>
    </edge>
    <edge source="DNK" target="HUN">
      <data key="d0">3666205</data>
    </edge>
    <edge source="DNK" target="IDN">
      <data key="d0">12603426</data>
    </edge>
    <edge source="DNK" target="IRL">
      <data key="d0">16436551</data>
    </edge>
    <edge source="DNK" target="ISR">
      <data key="d0">826930</data>
    </edge>
    <edge source="DNK" target="ITA">
      <data key="d0">19784321</data>
    </edge>
    <edge source="DNK" target="CIV">
      <data key="d0">256630</data>
    </edge>
    <edge source="DNK" target="JAM">
      <data key="d0">385849</data>
    </edge>
    <edge source="DNK" target="JPN">
      <data key="d0">58398032</data>
    </edge>
    <edge source="DNK" target="KAZ">
      <data key="d0">251034</data>
    </edge>
    <edge source="DNK" target="JOR">
      <data key="d0">7206420</data>
    </edge>
    <edge source="DNK" target="KOR">
      <data key="d0">9124738</data>
    </edge>
    <edge source="DNK" target="LBN">
      <data key="d0">27815079</data>
    </edge>
    <edge source="DNK" target="LVA">
      <data key="d0">1123375</data>
    </edge>
    <edge source="DNK" target="LTU">
      <data key="d0">1800585</data>
    </edge>
    <edge source="DNK" target="MYS">
      <data key="d0">3585979</data>
    </edge>
    <edge source="DNK" target="MRT">
      <data key="d0">81360</data>
    </edge>
    <edge source="DNK" target="MUS">
      <data key="d0">62720</data>
    </edge>
    <edge source="DNK" target="MEX">
      <data key="d0">3074878</data>
    </edge>
    <edge source="DNK" target="MDA">
      <data key="d0">195593</data>
    </edge>
    <edge source="DNK" target="MAR">
      <data key="d0">67581</data>
    </edge>
    <edge source="DNK" target="OMN">
      <data key="d0">77678840</data>
    </edge>
    <edge source="DNK" target="NAM">
      <data key="d0">1100421</data>
    </edge>
    <edge source="DNK" target="NLD">
      <data key="d0">100917997</data>
    </edge>
    <edge source="DNK" target="NZL">
      <data key="d0">5536526</data>
    </edge>
    <edge source="DNK" target="NOR">
      <data key="d0">61261911</data>
    </edge>
    <edge source="DNK" target="PAK">
      <data key="d0">1602529</data>
    </edge>
    <edge source="DNK" target="PAN">
      <data key="d0">1977686</data>
    </edge>
    <edge source="DNK" target="PHL">
      <data key="d0">4484786</data>
    </edge>
    <edge source="DNK" target="POL">
      <data key="d0">19516862</data>
    </edge>
    <edge source="DNK" target="PRT">
      <data key="d0">3063496</data>
    </edge>
    <edge source="DNK" target="ROU">
      <data key="d0">5410186</data>
    </edge>
    <edge source="DNK" target="RUS">
      <data key="d0">59085731</data>
    </edge>
    <edge source="DNK" target="SAU">
      <data key="d0">27062100</data>
    </edge>
    <edge source="DNK" target="SEN">
      <data key="d0">558231</data>
    </edge>
    <edge source="DNK" target="SRB">
      <data key="d0">190892</data>
    </edge>
    <edge source="DNK" target="IND">
      <data key="d0">3962067</data>
    </edge>
    <edge source="DNK" target="SGP">
      <data key="d0">16023584</data>
    </edge>
    <edge source="DNK" target="SVK">
      <data key="d0">320653</data>
    </edge>
    <edge source="DNK" target="VNM">
      <data key="d0">1999990</data>
    </edge>
    <edge source="DNK" target="SVN">
      <data key="d0">308307</data>
    </edge>
    <edge source="DNK" target="ZAF">
      <data key="d0">5889668</data>
    </edge>
    <edge source="DNK" target="ZWE">
      <data key="d0">4652999</data>
    </edge>
    <edge source="DNK" target="ESP">
      <data key="d0">95170356</data>
    </edge>
    <edge source="DNK" target="SWE">
      <data key="d0">358231998</data>
    </edge>
    <edge source="DNK" target="CHE">
      <data key="d0">8462954</data>
    </edge>
    <edge source="DNK" target="THA">
      <data key="d0">4618280</data>
    </edge>
    <edge source="DNK" target="ARE">
      <data key="d0">31829950</data>
    </edge>
    <edge source="DNK" target="TUR">
      <data key="d0">1186494</data>
    </edge>
    <edge source="DNK" target="UGA">
      <data key="d0">178513</data>
    </edge>
    <edge source="DNK" target="UKR">
      <data key="d0">1824326</data>
    </edge>
    <edge source="DNK" target="MKD">
      <data key="d0">19295</data>
    </edge>
    <edge source="DNK" target="EGY">
      <data key="d0">37814948</data>
    </edge>
    <edge source="DNK" target="GBR">
      <data key="d0">296774369</data>
    </edge>
    <edge source="DNK" target="TZA">
      <data key="d0">75327</data>
    </edge>
    <edge source="DNK" target="USA">
      <data key="d0">59827141</data>
    </edge>
    <edge source="DNK" target="URY">
      <data key="d0">915606</data>
    </edge>
    <edge source="ECU" target="COL">
      <data key="d0">16344090</data>
    </edge>
    <edge source="ECU" target="USA">
      <data key="d0">253750</data>
    </edge>
    <edge source="GEO" target="AZE">
      <data key="d0">147264</data>
    </edge>
    <edge source="GEO" target="ARM">
      <data key="d0">1098666</data>
    </edge>
    <edge source="GEO" target="TUR">
      <data key="d0">80490</data>
    </edge>
    <edge source="GEO" target="EGY">
      <data key="d0">25517</data>
    </edge>
    <edge source="GMB" target="SEN">
      <data key="d0">1372333</data>
    </edge>
    <edge source="DEU" target="ALB">
      <data key="d0">5315182</data>
    </edge>
    <edge source="DEU" target="DZA">
      <data key="d0">28828182</data>
    </edge>
    <edge source="DEU" target="AZE">
      <data key="d0">12775457</data>
    </edge>
    <edge source="DEU" target="ARG">
      <data key="d0">14086</data>
    </edge>
    <edge source="DEU" target="AUS">
      <data key="d0">17909660</data>
    </edge>
    <edge source="DEU" target="AUT">
      <data key="d0">600249988</data>
    </edge>
    <edge source="DEU" target="ARM">
      <data key="d0">3153509</data>
    </edge>
    <edge source="DEU" target="BEL">
      <data key="d0">600577651</data>
    </edge>
    <edge source="DEU" target="BOL">
      <data key="d0">64135</data>
    </edge>
    <edge source="DEU" target="BWA">
      <data key="d0">14049</data>
    </edge>
    <edge source="DEU" target="BRA">
      <data key="d0">1709323</data>
    </edge>
    <edge source="DEU" target="BGR">
      <data key="d0">59485949</data>
    </edge>
    <edge source="DEU" target="BLR">
      <data key="d0">1822698</data>
    </edge>
    <edge source="DEU" target="KHM">
      <data key="d0">544759</data>
    </edge>
    <edge source="DEU" target="CMR">
      <data key="d0">185767</data>
    </edge>
    <edge source="DEU" target="CAN">
      <data key="d0">4557009</data>
    </edge>
    <edge source="DEU" target="CHL">
      <data key="d0">979930</data>
    </edge>
    <edge source="DEU" target="CHN">
      <data key="d0">141329692</data>
    </edge>
    <edge source="DEU" target="COL">
      <data key="d0">156995</data>
    </edge>
    <edge source="DEU" target="HRV">
      <data key="d0">48267597</data>
    </edge>
    <edge source="DEU" target="CZE">
      <data key="d0">275550558</data>
    </edge>
    <edge source="DEU" target="BEN">
      <data key="d0">512652</data>
    </edge>
    <edge source="DEU" target="DNK">
      <data key="d0">267257999</data>
    </edge>
    <edge source="DEU" target="ETH">
      <data key="d0">661080</data>
    </edge>
    <edge source="DEU" target="EST">
      <data key="d0">8359411</data>
    </edge>
    <edge source="DEU" target="FIN">
      <data key="d0">121726315</data>
    </edge>
    <edge source="DEU" target="FRA">
      <data key="d0">808788135</data>
    </edge>
    <edge source="DEU" target="GEO">
      <data key="d0">2855574</data>
    </edge>
    <edge source="DEU" target="GMB">
      <data key="d0">826246</data>
    </edge>
    <edge source="DEU" target="PSE">
      <data key="d0">1019939</data>
    </edge>
    <edge source="DEU" target="GHA">
      <data key="d0">2538047</data>
    </edge>
    <edge source="DEU" target="GRC">
      <data key="d0">337243653</data>
    </edge>
    <edge source="DEU" target="HKG">
      <data key="d0">14227560</data>
    </edge>
    <edge source="DEU" target="HUN">
      <data key="d0">148847548</data>
    </edge>
    <edge source="DEU" target="IDN">
      <data key="d0">47231293</data>
    </edge>
    <edge source="DEU" target="IRL">
      <data key="d0">62841354</data>
    </edge>
    <edge source="DEU" target="ISR">
      <data key="d0">12729447</data>
    </edge>
    <edge source="DEU" target="ITA">
      <data key="d0">1853666740</data>
    </edge>
    <edge source="DEU" target="CIV">
      <data key="d0">850889</data>
    </edge>
    <edge source="DEU" target="JPN">
      <data key="d0">53100621</data>
    </edge>
    <edge source="DEU" target="KAZ">
      <data key="d0">6204603</data>
    </edge>
    <edge source="DEU" target="JOR">
      <data key="d0">11846616</data>
    </edge>
    <edge source="DEU" target="KOR">
      <data key="d0">38571670</data>
    </edge>
    <edge source="DEU" target="KGZ">
      <data key="d0">216165</data>
    </edge>
    <edge source="DEU" target="LBN">
      <data key="d0">8707481</data>
    </edge>
    <edge source="DEU" target="LVA">
      <data key="d0">14437688</data>
    </edge>
    <edge source="DEU" target="LTU">
      <data key="d0">14775851</data>
    </edge>
    <edge source="DEU" target="MDG">
      <data key="d0">627823</data>
    </edge>
    <edge source="DEU" target="MWI">
      <data key="d0">25063</data>
    </edge>
    <edge source="DEU" target="MYS">
      <data key="d0">20999714</data>
    </edge>
    <edge source="DEU" target="MRT">
      <data key="d0">29235076</data>
    </edge>
    <edge source="DEU" target="MUS">
      <data key="d0">207030</data>
    </edge>
    <edge source="DEU" target="MEX">
      <data key="d0">10013749</data>
    </edge>
    <edge source="DEU" target="MDA">
      <data key="d0">4915429</data>
    </edge>
    <edge source="DEU" target="MAR">
      <data key="d0">5526358</data>
    </edge>
    <edge source="DEU" target="MOZ">
      <data key="d0">350640</data>
    </edge>
    <edge source="DEU" target="OMN">
      <data key="d0">2374645</data>
    </edge>
    <edge source="DEU" target="NAM">
      <data key="d0">1043859</data>
    </edge>
    <edge source="DEU" target="NLD">
      <data key="d0">1729439930</data>
    </edge>
    <edge source="DEU" target="NZL">
      <data key="d0">596462</data>
    </edge>
    <edge source="DEU" target="NER">
      <data key="d0">1039119</data>
    </edge>
    <edge source="DEU" target="NOR">
      <data key="d0">7094407</data>
    </edge>
    <edge source="DEU" target="PAK">
      <data key="d0">11832562</data>
    </edge>
    <edge source="DEU" target="PRY">
      <data key="d0">22095</data>
    </edge>
    <edge source="DEU" target="PER">
      <data key="d0">1188211</data>
    </edge>
    <edge source="DEU" target="PHL">
      <data key="d0">9129140</data>
    </edge>
    <edge source="DEU" target="POL">
      <data key="d0">280737847</data>
    </edge>
    <edge source="DEU" target="PRT">
      <data key="d0">74833608</data>
    </edge>
    <edge source="DEU" target="ROU">
      <data key="d0">84487344</data>
    </edge>
    <edge source="DEU" target="RUS">
      <data key="d0">402001008</data>
    </edge>
    <edge source="DEU" target="SAU">
      <data key="d0">87679662</data>
    </edge>
    <edge source="DEU" target="SEN">
      <data key="d0">2095425</data>
    </edge>
    <edge source="DEU" target="SRB">
      <data key="d0">23555705</data>
    </edge>
    <edge source="DEU" target="IND">
      <data key="d0">526818</data>
    </edge>
    <edge source="DEU" target="SGP">
      <data key="d0">38392174</data>
    </edge>
    <edge source="DEU" target="SVK">
      <data key="d0">67371892</data>
    </edge>
    <edge source="DEU" target="VNM">
      <data key="d0">30423740</data>
    </edge>
    <edge source="DEU" target="SVN">
      <data key="d0">57420854</data>
    </edge>
    <edge source="DEU" target="ZAF">
      <data key="d0">12759150</data>
    </edge>
    <edge source="DEU" target="ZWE">
      <data key="d0">66109</data>
    </edge>
    <edge source="DEU" target="ESP">
      <data key="d0">464740355</data>
    </edge>
    <edge source="DEU" target="SWE">
      <data key="d0">179354688</data>
    </edge>
    <edge source="DEU" target="CHE">
      <data key="d0">109999632</data>
    </edge>
    <edge source="DEU" target="THA">
      <data key="d0">10292297</data>
    </edge>
    <edge source="DEU" target="TGO">
      <data key="d0">194455</data>
    </edge>
    <edge source="DEU" target="ARE">
      <data key="d0">28921555</data>
    </edge>
    <edge source="DEU" target="TUN">
      <data key="d0">2971221</data>
    </edge>
    <edge source="DEU" target="TUR">
      <data key="d0">5078975</data>
    </edge>
    <edge source="DEU" target="UGA">
      <data key="d0">101623</data>
    </edge>
    <edge source="DEU" target="UKR">
      <data key="d0">11087849</data>
    </edge>
    <edge source="DEU" target="MKD">
      <data key="d0">9069516</data>
    </edge>
    <edge source="DEU" target="EGY">
      <data key="d0">52840039</data>
    </edge>
    <edge source="DEU" target="GBR">
      <data key="d0">493703211</data>
    </edge>
    <edge source="DEU" target="TZA">
      <data key="d0">65539</data>
    </edge>
    <edge source="DEU" target="USA">
      <data key="d0">41526141</data>
    </edge>
    <edge source="DEU" target="URY">
      <data key="d0">365325</data>
    </edge>
    <edge source="IDN" target="DZA">
      <data key="d0">14453447</data>
    </edge>
    <edge source="IDN" target="AUS">
      <data key="d0">845385</data>
    </edge>
    <edge source="IDN" target="BEL">
      <data key="d0">91627</data>
    </edge>
    <edge source="IDN" target="LKA">
      <data key="d0">3589824</data>
    </edge>
    <edge source="IDN" target="CHN">
      <data key="d0">16307</data>
    </edge>
    <edge source="IDN" target="GHA">
      <data key="d0">130893</data>
    </edge>
    <edge source="IDN" target="HKG">
      <data key="d0">6080840</data>
    </edge>
    <edge source="IDN" target="KOR">
      <data key="d0">135521</data>
    </edge>
    <edge source="IDN" target="LBN">
      <data key="d0">201786</data>
    </edge>
    <edge source="IDN" target="MDG">
      <data key="d0">69964</data>
    </edge>
    <edge source="IDN" target="MWI">
      <data key="d0">26858</data>
    </edge>
    <edge source="IDN" target="MYS">
      <data key="d0">13216397</data>
    </edge>
    <edge source="IDN" target="MOZ">
      <data key="d0">96169</data>
    </edge>
    <edge source="IDN" target="NLD">
      <data key="d0">13651</data>
    </edge>
    <edge source="IDN" target="NZL">
      <data key="d0">486952</data>
    </edge>
    <edge source="IDN" target="PAK">
      <data key="d0">382522</data>
    </edge>
    <edge source="IDN" target="PHL">
      <data key="d0">11385159</data>
    </edge>
    <edge source="IDN" target="SAU">
      <data key="d0">219605</data>
    </edge>
    <edge source="IDN" target="IND">
      <data key="d0">16500</data>
    </edge>
    <edge source="IDN" target="SGP">
      <data key="d0">11450824</data>
    </edge>
    <edge source="IDN" target="VNM">
      <data key="d0">892092</data>
    </edge>
    <edge source="IDN" target="ZAF">
      <data key="d0">733284</data>
    </edge>
    <edge source="IDN" target="THA">
      <data key="d0">2373340</data>
    </edge>
    <edge source="IDN" target="ARE">
      <data key="d0">131982</data>
    </edge>
    <edge source="IDN" target="USA">
      <data key="d0">416842</data>
    </edge>
    <edge source="ISR" target="AUS">
      <data key="d0">101000</data>
    </edge>
    <edge source="ISR" target="AUT">
      <data key="d0">25000</data>
    </edge>
    <edge source="ISR" target="BEL">
      <data key="d0">283000</data>
    </edge>
    <edge source="ISR" target="CAN">
      <data key="d0">90000</data>
    </edge>
    <edge source="ISR" target="CHN">
      <data key="d0">158000</data>
    </edge>
    <edge source="ISR" target="FRA">
      <data key="d0">539000</data>
    </edge>
    <edge source="ISR" target="DEU">
      <data key="d0">890000</data>
    </edge>
    <edge source="ISR" target="HKG">
      <data key="d0">39000</data>
    </edge>
    <edge source="ISR" target="HUN">
      <data key="d0">179000</data>
    </edge>
    <edge source="ISR" target="ITA">
      <data key="d0">435000</data>
    </edge>
    <edge source="ISR" target="NLD">
      <data key="d0">3275000</data>
    </edge>
    <edge source="ISR" target="PHL">
      <data key="d0">170000</data>
    </edge>
    <edge source="ISR" target="SGP">
      <data key="d0">416000</data>
    </edge>
    <edge source="ISR" target="VNM">
      <data key="d0">35000</data>
    </edge>
    <edge source="ISR" target="ESP">
      <data key="d0">524000</data>
    </edge>
    <edge source="ISR" target="SWE">
      <data key="d0">96000</data>
    </edge>
    <edge source="ISR" target="CHE">
      <data key="d0">17000</data>
    </edge>
    <edge source="ISR" target="THA">
      <data key="d0">55000</data>
    </edge>
    <edge source="ISR" target="EGY">
      <data key="d0">424000</data>
    </edge>
    <edge source="ISR" target="GBR">
      <data key="d0">858000</data>
    </edge>
    <edge source="ISR" target="USA">
      <data key="d0">13960000</data>
    </edge>
    <edge source="CIV" target="GHA">
      <data key="d0">92788</data>
    </edge>
    <edge source="CIV" target="NER">
      <data key="d0">16739</data>
    </edge>
    <edge source="CIV" target="BFA">
      <data key="d0">2668710</data>
    </edge>
    <edge source="JAM" target="CAN">
      <data key="d0">254503</data>
    </edge>
    <edge source="JAM" target="FRA">
      <data key="d0">12710</data>
    </edge>
    <edge source="JAM" target="JPN">
      <data key="d0">42074</data>
    </edge>
    <edge source="JAM" target="GBR">
      <data key="d0">17970</data>
    </edge>
    <edge source="JAM" target="USA">
      <data key="d0">3561330</data>
    </edge>
    <edge source="JPN" target="AUS">
      <data key="d0">207298</data>
    </edge>
    <edge source="JPN" target="CAN">
      <data key="d0">67488</data>
    </edge>
    <edge source="JPN" target="CHN">
      <data key="d0">100636</data>
    </edge>
    <edge source="JPN" target="HKG">
      <data key="d0">10144865</data>
    </edge>
    <edge source="JPN" target="IDN">
      <data key="d0">65997</data>
    </edge>
    <edge source="JPN" target="KOR">
      <data key="d0">2265273</data>
    </edge>
    <edge source="JPN" target="MYS">
      <data key="d0">60322</data>
    </edge>
    <edge source="JPN" target="NLD">
      <data key="d0">21936</data>
    </edge>
    <edge source="JPN" target="NZL">
      <data key="d0">116559</data>
    </edge>
    <edge source="JPN" target="PHL">
      <data key="d0">82859</data>
    </edge>
    <edge source="JPN" target="PRT">
      <data key="d0">15121</data>
    </edge>
    <edge source="JPN" target="RUS">
      <data key="d0">34502</data>
    </edge>
    <edge source="JPN" target="IND">
      <data key="d0">19894</data>
    </edge>
    <edge source="JPN" target="SGP">
      <data key="d0">2339939</data>
    </edge>
    <edge source="JPN" target="VNM">
      <data key="d0">363546</data>
    </edge>
    <edge source="JPN" target="ESP">
      <data key="d0">15409</data>
    </edge>
    <edge source="JPN" target="CHE">
      <data key="d0">25645</data>
    </edge>
    <edge source="JPN" target="THA">
      <data key="d0">539399</data>
    </edge>
    <edge source="JPN" target="ARE">
      <data key="d0">55999</data>
    </edge>
    <edge source="JPN" target="GBR">
      <data key="d0">21285</data>
    </edge>
    <edge source="JPN" target="USA">
      <data key="d0">560496</data>
    </edge>
    <edge source="KAZ" target="KGZ">
      <data key="d0">1763000</data>
    </edge>
    <edge source="KAZ" target="RUS">
      <data key="d0">3206470</data>
    </edge>
    <edge source="KOR" target="ARG">
      <data key="d0">359173</data>
    </edge>
    <edge source="KOR" target="AUS">
      <data key="d0">2838878</data>
    </edge>
    <edge source="KOR" target="BOL">
      <data key="d0">16096</data>
    </edge>
    <edge source="KOR" target="BRA">
      <data key="d0">2022307</data>
    </edge>
    <edge source="KOR" target="KHM">
      <data key="d0">139591</data>
    </edge>
    <edge source="KOR" target="CAN">
      <data key="d0">4371211</data>
    </edge>
    <edge source="KOR" target="CHL">
      <data key="d0">170242</data>
    </edge>
    <edge source="KOR" target="CHN">
      <data key="d0">13360319</data>
    </edge>
    <edge source="KOR" target="COL">
      <data key="d0">49557</data>
    </edge>
    <edge source="KOR" target="DEU">
      <data key="d0">134845</data>
    </edge>
    <edge source="KOR" target="GTM">
      <data key="d0">53477</data>
    </edge>
    <edge source="KOR" target="HKG">
      <data key="d0">2393190</data>
    </edge>
    <edge source="KOR" target="IDN">
      <data key="d0">1061711</data>
    </edge>
    <edge source="KOR" target="JPN">
      <data key="d0">18146127</data>
    </edge>
    <edge source="KOR" target="KAZ">
      <data key="d0">54290</data>
    </edge>
    <edge source="KOR" target="MYS">
      <data key="d0">1069886</data>
    </edge>
    <edge source="KOR" target="NLD">
      <data key="d0">75858</data>
    </edge>
    <edge source="KOR" target="NZL">
      <data key="d0">722947</data>
    </edge>
    <edge source="KOR" target="PAK">
      <data key="d0">31716</data>
    </edge>
    <edge source="KOR" target="PAN">
      <data key="d0">24404</data>
    </edge>
    <edge source="KOR" target="PRY">
      <data key="d0">313267</data>
    </edge>
    <edge source="KOR" target="PHL">
      <data key="d0">4211675</data>
    </edge>
    <edge source="KOR" target="RUS">
      <data key="d0">66032</data>
    </edge>
    <edge source="KOR" target="SAU">
      <data key="d0">866766</data>
    </edge>
    <edge source="KOR" target="IND">
      <data key="d0">30938</data>
    </edge>
    <edge source="KOR" target="SGP">
      <data key="d0">483327</data>
    </edge>
    <edge source="KOR" target="SVK">
      <data key="d0">14649</data>
    </edge>
    <edge source="KOR" target="VNM">
      <data key="d0">2198017</data>
    </edge>
    <edge source="KOR" target="THA">
      <data key="d0">321055</data>
    </edge>
    <edge source="KOR" target="ARE">
      <data key="d0">623831</data>
    </edge>
    <edge source="KOR" target="GBR">
      <data key="d0">22016</data>
    </edge>
    <edge source="KOR" target="USA">
      <data key="d0">12449055</data>
    </edge>
    <edge source="LBN" target="CMR">
      <data key="d0">26615</data>
    </edge>
    <edge source="LBN" target="CAF">
      <data key="d0">36298</data>
    </edge>
    <edge source="LBN" target="BEN">
      <data key="d0">88928</data>
    </edge>
    <edge source="LBN" target="DEU">
      <data key="d0">45402</data>
    </edge>
    <edge source="LBN" target="GHA">
      <data key="d0">27580</data>
    </edge>
    <edge source="LBN" target="CIV">
      <data key="d0">418137</data>
    </edge>
    <edge source="LBN" target="MWI">
      <data key="d0">12584</data>
    </edge>
    <edge source="LBN" target="MYS">
      <data key="d0">10689</data>
    </edge>
    <edge source="LBN" target="NER">
      <data key="d0">15837</data>
    </edge>
    <edge source="LBN" target="PRY">
      <data key="d0">53693</data>
    </edge>
    <edge source="LBN" target="SAU">
      <data key="d0">274677</data>
    </edge>
    <edge source="LBN" target="SEN">
      <data key="d0">79222</data>
    </edge>
    <edge source="LBN" target="SWE">
      <data key="d0">28747</data>
    </edge>
    <edge source="LBN" target="TGO">
      <data key="d0">19876</data>
    </edge>
    <edge source="LBN" target="ARE">
      <data key="d0">47851</data>
    </edge>
    <edge source="LBN" target="UGA">
      <data key="d0">12225</data>
    </edge>
    <edge source="LBN" target="EGY">
      <data key="d0">94151</data>
    </edge>
    <edge source="LBN" target="GBR">
      <data key="d0">96855</data>
    </edge>
    <edge source="LBN" target="USA">
      <data key="d0">112371</data>
    </edge>
    <edge source="LBN" target="BFA">
      <data key="d0">11345</data>
    </edge>
    <edge source="MYS" target="DZA">
      <data key="d0">379115</data>
    </edge>
    <edge source="MYS" target="AUS">
      <data key="d0">333619</data>
    </edge>
    <edge source="MYS" target="KHM">
      <data key="d0">1696181</data>
    </edge>
    <edge source="MYS" target="CMR">
      <data key="d0">6619801</data>
    </edge>
    <edge source="MYS" target="CAN">
      <data key="d0">32614</data>
    </edge>
    <edge source="MYS" target="CAF">
      <data key="d0">557481</data>
    </edge>
    <edge source="MYS" target="LKA">
      <data key="d0">14735</data>
    </edge>
    <edge source="MYS" target="CHL">
      <data key="d0">31153</data>
    </edge>
    <edge source="MYS" target="CHN">
      <data key="d0">784525</data>
    </edge>
    <edge source="MYS" target="BEN">
      <data key="d0">6225709</data>
    </edge>
    <edge source="MYS" target="GEO">
      <data key="d0">295803</data>
    </edge>
    <edge source="MYS" target="GMB">
      <data key="d0">5522566</data>
    </edge>
    <edge source="MYS" target="GHA">
      <data key="d0">4090638</data>
    </edge>
    <edge source="MYS" target="HKG">
      <data key="d0">36043604</data>
    </edge>
    <edge source="MYS" target="IDN">
      <data key="d0">29194583</data>
    </edge>
    <edge source="MYS" target="ITA">
      <data key="d0">961991</data>
    </edge>
    <edge source="MYS" target="CIV">
      <data key="d0">3161099</data>
    </edge>
    <edge source="MYS" target="JPN">
      <data key="d0">105602</data>
    </edge>
    <edge source="MYS" target="JOR">
      <data key="d0">6301558</data>
    </edge>
    <edge source="MYS" target="KOR">
      <data key="d0">80476</data>
    </edge>
    <edge source="MYS" target="LBN">
      <data key="d0">319439</data>
    </edge>
    <edge source="MYS" target="MDG">
      <data key="d0">2316125</data>
    </edge>
    <edge source="MYS" target="MWI">
      <data key="d0">67530</data>
    </edge>
    <edge source="MYS" target="MRT">
      <data key="d0">590959</data>
    </edge>
    <edge source="MYS" target="MUS">
      <data key="d0">2710396</data>
    </edge>
    <edge source="MYS" target="MEX">
      <data key="d0">57705</data>
    </edge>
    <edge source="MYS" target="MAR">
      <data key="d0">97797</data>
    </edge>
    <edge source="MYS" target="MOZ">
      <data key="d0">1450913</data>
    </edge>
    <edge source="MYS" target="OMN">
      <data key="d0">551974</data>
    </edge>
    <edge source="MYS" target="NAM">
      <data key="d0">125942</data>
    </edge>
    <edge source="MYS" target="NLD">
      <data key="d0">122218</data>
    </edge>
    <edge source="MYS" target="NZL">
      <data key="d0">357527</data>
    </edge>
    <edge source="MYS" target="NER">
      <data key="d0">110225</data>
    </edge>
    <edge source="MYS" target="PAK">
      <data key="d0">2259018</data>
    </edge>
    <edge source="MYS" target="PHL">
      <data key="d0">13467718</data>
    </edge>
    <edge source="MYS" target="RUS">
      <data key="d0">10359</data>
    </edge>
    <edge source="MYS" target="SAU">
      <data key="d0">6260432</data>
    </edge>
    <edge source="MYS" target="SEN">
      <data key="d0">2514106</data>
    </edge>
    <edge source="MYS" target="SRB">
      <data key="d0">96422</data>
    </edge>
    <edge source="MYS" target="IND">
      <data key="d0">222325</data>
    </edge>
    <edge source="MYS" target="SGP">
      <data key="d0">188764690</data>
    </edge>
    <edge source="MYS" target="VNM">
      <data key="d0">7133435</data>
    </edge>
    <edge source="MYS" target="ZAF">
      <data key="d0">308407</data>
    </edge>
    <edge source="MYS" target="ESP">
      <data key="d0">33111</data>
    </edge>
    <edge source="MYS" target="THA">
      <data key="d0">5729235</data>
    </edge>
    <edge source="MYS" target="TGO">
      <data key="d0">10370170</data>
    </edge>
    <edge source="MYS" target="ARE">
      <data key="d0">19029151</data>
    </edge>
    <edge source="MYS" target="UGA">
      <data key="d0">99446</data>
    </edge>
    <edge source="MYS" target="EGY">
      <data key="d0">707510</data>
    </edge>
    <edge source="MYS" target="GBR">
      <data key="d0">65701</data>
    </edge>
    <edge source="MYS" target="TZA">
      <data key="d0">84133</data>
    </edge>
    <edge source="MYS" target="USA">
      <data key="d0">126018</data>
    </edge>
    <edge source="MUS" target="FRA">
      <data key="d0">79986</data>
    </edge>
    <edge source="MUS" target="MDG">
      <data key="d0">1252064</data>
    </edge>
    <edge source="MUS" target="NAM">
      <data key="d0">24409</data>
    </edge>
    <edge source="MEX" target="BEL">
      <data key="d0">36686</data>
    </edge>
    <edge source="MEX" target="BRA">
      <data key="d0">581877</data>
    </edge>
    <edge source="MEX" target="CAN">
      <data key="d0">158050</data>
    </edge>
    <edge source="MEX" target="CHL">
      <data key="d0">919687</data>
    </edge>
    <edge source="MEX" target="COL">
      <data key="d0">98504</data>
    </edge>
    <edge source="MEX" target="CRI">
      <data key="d0">277133</data>
    </edge>
    <edge source="MEX" target="SLV">
      <data key="d0">896090</data>
    </edge>
    <edge source="MEX" target="FRA">
      <data key="d0">30948</data>
    </edge>
    <edge source="MEX" target="DEU">
      <data key="d0">1091044</data>
    </edge>
    <edge source="MEX" target="GTM">
      <data key="d0">12510094</data>
    </edge>
    <edge source="MEX" target="HND">
      <data key="d0">1450563</data>
    </edge>
    <edge source="MEX" target="ISR">
      <data key="d0">38590</data>
    </edge>
    <edge source="MEX" target="JPN">
      <data key="d0">15793883</data>
    </edge>
    <edge source="MEX" target="NZL">
      <data key="d0">76620</data>
    </edge>
    <edge source="MEX" target="NIC">
      <data key="d0">1553274</data>
    </edge>
    <edge source="MEX" target="PAN">
      <data key="d0">824233</data>
    </edge>
    <edge source="MEX" target="PER">
      <data key="d0">701001</data>
    </edge>
    <edge source="MEX" target="GBR">
      <data key="d0">38123</data>
    </edge>
    <edge source="MEX" target="USA">
      <data key="d0">84371236</data>
    </edge>
    <edge source="MAR" target="AUS">
      <data key="d0">1028846</data>
    </edge>
    <edge source="MAR" target="CMR">
      <data key="d0">933638</data>
    </edge>
    <edge source="MAR" target="CAF">
      <data key="d0">57892</data>
    </edge>
    <edge source="MAR" target="BEN">
      <data key="d0">54724</data>
    </edge>
    <edge source="MAR" target="GHA">
      <data key="d0">961249</data>
    </edge>
    <edge source="MAR" target="CIV">
      <data key="d0">940559</data>
    </edge>
    <edge source="MAR" target="JOR">
      <data key="d0">2758368</data>
    </edge>
    <edge source="MAR" target="LBN">
      <data key="d0">33904533</data>
    </edge>
    <edge source="MAR" target="MDG">
      <data key="d0">1620776</data>
    </edge>
    <edge source="MAR" target="MRT">
      <data key="d0">7833643</data>
    </edge>
    <edge source="MAR" target="MUS">
      <data key="d0">335187</data>
    </edge>
    <edge source="MAR" target="OMN">
      <data key="d0">225952</data>
    </edge>
    <edge source="MAR" target="NER">
      <data key="d0">544327</data>
    </edge>
    <edge source="MAR" target="PHL">
      <data key="d0">867456</data>
    </edge>
    <edge source="MAR" target="SAU">
      <data key="d0">4854187</data>
    </edge>
    <edge source="MAR" target="SEN">
      <data key="d0">7012059</data>
    </edge>
    <edge source="MAR" target="ZAF">
      <data key="d0">1419882</data>
    </edge>
    <edge source="MAR" target="TGO">
      <data key="d0">540277</data>
    </edge>
    <edge source="MAR" target="ARE">
      <data key="d0">2553905</data>
    </edge>
    <edge source="MAR" target="EGY">
      <data key="d0">859558</data>
    </edge>
    <edge source="MAR" target="BFA">
      <data key="d0">113980</data>
    </edge>
    <edge source="OMN" target="AUT">
      <data key="d0">37451</data>
    </edge>
    <edge source="OMN" target="CHN">
      <data key="d0">130039</data>
    </edge>
    <edge source="OMN" target="JOR">
      <data key="d0">2056182</data>
    </edge>
    <edge source="OMN" target="LBN">
      <data key="d0">728947</data>
    </edge>
    <edge source="OMN" target="MWI">
      <data key="d0">188218</data>
    </edge>
    <edge source="OMN" target="MYS">
      <data key="d0">94109</data>
    </edge>
    <edge source="OMN" target="MRT">
      <data key="d0">17573</data>
    </edge>
    <edge source="OMN" target="SAU">
      <data key="d0">52978216</data>
    </edge>
    <edge source="OMN" target="IND">
      <data key="d0">38801</data>
    </edge>
    <edge source="OMN" target="SGP">
      <data key="d0">234309</data>
    </edge>
    <edge source="OMN" target="ARE">
      <data key="d0">37989440</data>
    </edge>
    <edge source="OMN" target="EGY">
      <data key="d0">648843</data>
    </edge>
    <edge source="OMN" target="TZA">
      <data key="d0">924031</data>
    </edge>
    <edge source="NAM" target="BWA">
      <data key="d0">22070</data>
    </edge>
    <edge source="NAM" target="PAN">
      <data key="d0">29892</data>
    </edge>
    <edge source="NAM" target="ZAF">
      <data key="d0">386628</data>
    </edge>
    <edge source="NZL" target="DZA">
      <data key="d0">329235272</data>
    </edge>
    <edge source="NZL" target="AZE">
      <data key="d0">60622219</data>
    </edge>
    <edge source="NZL" target="AUS">
      <data key="d0">324538198</data>
    </edge>
    <edge source="NZL" target="ARM">
      <data key="d0">14514047</data>
    </edge>
    <edge source="NZL" target="BEL">
      <data key="d0">73862874</data>
    </edge>
    <edge source="NZL" target="BOL">
      <data key="d0">262355</data>
    </edge>
    <edge source="NZL" target="BRA">
      <data key="d0">5694646</data>
    </edge>
    <edge source="NZL" target="KHM">
      <data key="d0">369846</data>
    </edge>
    <edge source="NZL" target="CMR">
      <data key="d0">11036338</data>
    </edge>
    <edge source="NZL" target="CAN">
      <data key="d0">37747429</data>
    </edge>
    <edge source="NZL" target="LKA">
      <data key="d0">209899599</data>
    </edge>
    <edge source="NZL" target="CHL">
      <data key="d0">20958985</data>
    </edge>
    <edge source="NZL" target="CHN">
      <data key="d0">2073086432</data>
    </edge>
    <edge source="NZL" target="COL">
      <data key="d0">376214</data>
    </edge>
    <edge source="NZL" target="CRI">
      <data key="d0">262112</data>
    </edge>
    <edge source="NZL" target="BEN">
      <data key="d0">213573</data>
    </edge>
    <edge source="NZL" target="DNK">
      <data key="d0">7325656</data>
    </edge>
    <edge source="NZL" target="SLV">
      <data key="d0">3939081</data>
    </edge>
    <edge source="NZL" target="FIN">
      <data key="d0">437877</data>
    </edge>
    <edge source="NZL" target="FRA">
      <data key="d0">3113627</data>
    </edge>
    <edge source="NZL" target="GEO">
      <data key="d0">10820127</data>
    </edge>
    <edge source="NZL" target="GMB">
      <data key="d0">101428</data>
    </edge>
    <edge source="NZL" target="DEU">
      <data key="d0">27265192</data>
    </edge>
    <edge source="NZL" target="GHA">
      <data key="d0">27098589</data>
    </edge>
    <edge source="NZL" target="GRC">
      <data key="d0">7439537</data>
    </edge>
    <edge source="NZL" target="GTM">
      <data key="d0">14255197</data>
    </edge>
    <edge source="NZL" target="HND">
      <data key="d0">401786</data>
    </edge>
    <edge source="NZL" target="HKG">
      <data key="d0">140240530</data>
    </edge>
    <edge source="NZL" target="IDN">
      <data key="d0">323998257</data>
    </edge>
    <edge source="NZL" target="IRL">
      <data key="d0">14723</data>
    </edge>
    <edge source="NZL" target="ITA">
      <data key="d0">6561859</data>
    </edge>
    <edge source="NZL" target="CIV">
      <data key="d0">5288268</data>
    </edge>
    <edge source="NZL" target="JAM">
      <data key="d0">22297308</data>
    </edge>
    <edge source="NZL" target="JPN">
      <data key="d0">321829395</data>
    </edge>
    <edge source="NZL" target="KAZ">
      <data key="d0">251547</data>
    </edge>
    <edge source="NZL" target="JOR">
      <data key="d0">14016825</data>
    </edge>
    <edge source="NZL" target="KOR">
      <data key="d0">135417666</data>
    </edge>
    <edge source="NZL" target="LBN">
      <data key="d0">1646893</data>
    </edge>
    <edge source="NZL" target="MDG">
      <data key="d0">293718</data>
    </edge>
    <edge source="NZL" target="MWI">
      <data key="d0">144987</data>
    </edge>
    <edge source="NZL" target="MYS">
      <data key="d0">356663799</data>
    </edge>
    <edge source="NZL" target="MRT">
      <data key="d0">84159</data>
    </edge>
    <edge source="NZL" target="MUS">
      <data key="d0">34237621</data>
    </edge>
    <edge source="NZL" target="MEX">
      <data key="d0">128131274</data>
    </edge>
    <edge source="NZL" target="MAR">
      <data key="d0">43197916</data>
    </edge>
    <edge source="NZL" target="MOZ">
      <data key="d0">2396239</data>
    </edge>
    <edge source="NZL" target="OMN">
      <data key="d0">49231398</data>
    </edge>
    <edge source="NZL" target="NAM">
      <data key="d0">611670</data>
    </edge>
    <edge source="NZL" target="NLD">
      <data key="d0">32149024</data>
    </edge>
    <edge source="NZL" target="NIC">
      <data key="d0">25709787</data>
    </edge>
    <edge source="NZL" target="NER">
      <data key="d0">245100</data>
    </edge>
    <edge source="NZL" target="PAK">
      <data key="d0">31929484</data>
    </edge>
    <edge source="NZL" target="PAN">
      <data key="d0">19712966</data>
    </edge>
    <edge source="NZL" target="PER">
      <data key="d0">96187107</data>
    </edge>
    <edge source="NZL" target="PHL">
      <data key="d0">355940829</data>
    </edge>
    <edge source="NZL" target="ROU">
      <data key="d0">582345</data>
    </edge>
    <edge source="NZL" target="RUS">
      <data key="d0">86390042</data>
    </edge>
    <edge source="NZL" target="SAU">
      <data key="d0">380649145</data>
    </edge>
    <edge source="NZL" target="SEN">
      <data key="d0">20904158</data>
    </edge>
    <edge source="NZL" target="IND">
      <data key="d0">16438665</data>
    </edge>
    <edge source="NZL" target="SGP">
      <data key="d0">231654744</data>
    </edge>
    <edge source="NZL" target="VNM">
      <data key="d0">204348476</data>
    </edge>
    <edge source="NZL" target="ZAF">
      <data key="d0">31659702</data>
    </edge>
    <edge source="NZL" target="ZWE">
      <data key="d0">890428</data>
    </edge>
    <edge source="NZL" target="ESP">
      <data key="d0">1230187</data>
    </edge>
    <edge source="NZL" target="THA">
      <data key="d0">232405775</data>
    </edge>
    <edge source="NZL" target="TGO">
      <data key="d0">782290</data>
    </edge>
    <edge source="NZL" target="ARE">
      <data key="d0">376464532</data>
    </edge>
    <edge source="NZL" target="TUN">
      <data key="d0">3059770</data>
    </edge>
    <edge source="NZL" target="TUR">
      <data key="d0">19607492</data>
    </edge>
    <edge source="NZL" target="UKR">
      <data key="d0">13263915</data>
    </edge>
    <edge source="NZL" target="EGY">
      <data key="d0">283076349</data>
    </edge>
    <edge source="NZL" target="GBR">
      <data key="d0">27222974</data>
    </edge>
    <edge source="NZL" target="TZA">
      <data key="d0">403170</data>
    </edge>
    <edge source="NZL" target="USA">
      <data key="d0">416950171</data>
    </edge>
    <edge source="NZL" target="URY">
      <data key="d0">1944927</data>
    </edge>
    <edge source="NER" target="ARG">
      <data key="d0">81797</data>
    </edge>
    <edge source="NER" target="CHN">
      <data key="d0">47136</data>
    </edge>
    <edge source="NER" target="FRA">
      <data key="d0">51040</data>
    </edge>
    <edge source="NER" target="IDN">
      <data key="d0">70704</data>
    </edge>
    <edge source="NER" target="MYS">
      <data key="d0">526564</data>
    </edge>
    <edge source="NER" target="ARE">
      <data key="d0">23568</data>
    </edge>
    <edge source="NER" target="TUR">
      <data key="d0">21054</data>
    </edge>
    <edge source="NER" target="USA">
      <data key="d0">35352</data>
    </edge>
    <edge source="NOR" target="AUS">
      <data key="d0">16815678</data>
    </edge>
    <edge source="NOR" target="BEL">
      <data key="d0">23832</data>
    </edge>
    <edge source="NOR" target="BRA">
      <data key="d0">12973</data>
    </edge>
    <edge source="NOR" target="CAN">
      <data key="d0">14602296</data>
    </edge>
    <edge source="NOR" target="HRV">
      <data key="d0">12263</data>
    </edge>
    <edge source="NOR" target="DNK">
      <data key="d0">681906</data>
    </edge>
    <edge source="NOR" target="EST">
      <data key="d0">470446</data>
    </edge>
    <edge source="NOR" target="FRA">
      <data key="d0">20233</data>
    </edge>
    <edge source="NOR" target="DEU">
      <data key="d0">5784285</data>
    </edge>
    <edge source="NOR" target="HKG">
      <data key="d0">12537</data>
    </edge>
    <edge source="NOR" target="JPN">
      <data key="d0">59935</data>
    </edge>
    <edge source="NOR" target="NLD">
      <data key="d0">4340217</data>
    </edge>
    <edge source="NOR" target="RUS">
      <data key="d0">4035898</data>
    </edge>
    <edge source="NOR" target="SGP">
      <data key="d0">142788</data>
    </edge>
    <edge source="NOR" target="ZAF">
      <data key="d0">25265</data>
    </edge>
    <edge source="NOR" target="ESP">
      <data key="d0">148746</data>
    </edge>
    <edge source="NOR" target="SWE">
      <data key="d0">6661836</data>
    </edge>
    <edge source="NOR" target="CHE">
      <data key="d0">96662</data>
    </edge>
    <edge source="NOR" target="TUR">
      <data key="d0">37117</data>
    </edge>
    <edge source="NOR" target="GBR">
      <data key="d0">6989111</data>
    </edge>
    <edge source="NOR" target="USA">
      <data key="d0">41098628</data>
    </edge>
    <edge source="PAK" target="AUS">
      <data key="d0">83663</data>
    </edge>
    <edge source="PAK" target="CAN">
      <data key="d0">46018</data>
    </edge>
    <edge source="PAK" target="CHN">
      <data key="d0">44393</data>
    </edge>
    <edge source="PAK" target="HKG">
      <data key="d0">40120</data>
    </edge>
    <edge source="PAK" target="KOR">
      <data key="d0">68439</data>
    </edge>
    <edge source="PAK" target="MWI">
      <data key="d0">34644</data>
    </edge>
    <edge source="PAK" target="MOZ">
      <data key="d0">17203</data>
    </edge>
    <edge source="PAK" target="OMN">
      <data key="d0">455721</data>
    </edge>
    <edge source="PAK" target="PHL">
      <data key="d0">680430</data>
    </edge>
    <edge source="PAK" target="SAU">
      <data key="d0">29988</data>
    </edge>
    <edge source="PAK" target="SGP">
      <data key="d0">17967</data>
    </edge>
    <edge source="PAK" target="THA">
      <data key="d0">43808</data>
    </edge>
    <edge source="PAK" target="ARE">
      <data key="d0">27943</data>
    </edge>
    <edge source="PAK" target="GBR">
      <data key="d0">49542</data>
    </edge>
    <edge source="PAK" target="USA">
      <data key="d0">128220</data>
    </edge>
    <edge source="PRY" target="BOL">
      <data key="d0">1349624</data>
    </edge>
    <edge source="PRY" target="BRA">
      <data key="d0">464562</data>
    </edge>
    <edge source="PRY" target="GEO">
      <data key="d0">77500</data>
    </edge>
    <edge source="PRY" target="MAR">
      <data key="d0">639700</data>
    </edge>
    <edge source="PRY" target="TUN">
      <data key="d0">147500</data>
    </edge>
    <edge source="PRY" target="EGY">
      <data key="d0">306250</data>
    </edge>
    <edge source="PER" target="ALB">
      <data key="d0">32252</data>
    </edge>
    <edge source="PER" target="BOL">
      <data key="d0">8266064</data>
    </edge>
    <edge source="PER" target="CMR">
      <data key="d0">54590</data>
    </edge>
    <edge source="PER" target="CAN">
      <data key="d0">126459</data>
    </edge>
    <edge source="PER" target="CHL">
      <data key="d0">3203017</data>
    </edge>
    <edge source="PER" target="COL">
      <data key="d0">636126</data>
    </edge>
    <edge source="PER" target="BEN">
      <data key="d0">726180</data>
    </edge>
    <edge source="PER" target="ECU">
      <data key="d0">18551192</data>
    </edge>
    <edge source="PER" target="GMB">
      <data key="d0">4959346</data>
    </edge>
    <edge source="PER" target="DEU">
      <data key="d0">31567</data>
    </edge>
    <edge source="PER" target="GHA">
      <data key="d0">78584</data>
    </edge>
    <edge source="PER" target="HKG">
      <data key="d0">159020</data>
    </edge>
    <edge source="PER" target="CIV">
      <data key="d0">101586</data>
    </edge>
    <edge source="PER" target="JPN">
      <data key="d0">432801</data>
    </edge>
    <edge source="PER" target="JOR">
      <data key="d0">403456</data>
    </edge>
    <edge source="PER" target="MDG">
      <data key="d0">356553</data>
    </edge>
    <edge source="PER" target="MRT">
      <data key="d0">153186</data>
    </edge>
    <edge source="PER" target="MUS">
      <data key="d0">31017</data>
    </edge>
    <edge source="PER" target="OMN">
      <data key="d0">686524</data>
    </edge>
    <edge source="PER" target="NLD">
      <data key="d0">98765</data>
    </edge>
    <edge source="PER" target="PHL">
      <data key="d0">29329</data>
    </edge>
    <edge source="PER" target="SEN">
      <data key="d0">412295</data>
    </edge>
    <edge source="PER" target="SRB">
      <data key="d0">31564</data>
    </edge>
    <edge source="PER" target="THA">
      <data key="d0">361460</data>
    </edge>
    <edge source="PER" target="TGO">
      <data key="d0">511381</data>
    </edge>
    <edge source="PER" target="GBR">
      <data key="d0">28564</data>
    </edge>
    <edge source="PER" target="USA">
      <data key="d0">6990386</data>
    </edge>
    <edge source="PER" target="URY">
      <data key="d0">42460</data>
    </edge>
    <edge source="PHL" target="AUS">
      <data key="d0">186326</data>
    </edge>
    <edge source="PHL" target="CMR">
      <data key="d0">763012</data>
    </edge>
    <edge source="PHL" target="CAN">
      <data key="d0">357637</data>
    </edge>
    <edge source="PHL" target="LKA">
      <data key="d0">2831850</data>
    </edge>
    <edge source="PHL" target="CHN">
      <data key="d0">482784</data>
    </edge>
    <edge source="PHL" target="GHA">
      <data key="d0">752689</data>
    </edge>
    <edge source="PHL" target="HKG">
      <data key="d0">2154713</data>
    </edge>
    <edge source="PHL" target="IDN">
      <data key="d0">18024090</data>
    </edge>
    <edge source="PHL" target="CIV">
      <data key="d0">64346</data>
    </edge>
    <edge source="PHL" target="JPN">
      <data key="d0">121766</data>
    </edge>
    <edge source="PHL" target="JOR">
      <data key="d0">2688305</data>
    </edge>
    <edge source="PHL" target="KOR">
      <data key="d0">54604</data>
    </edge>
    <edge source="PHL" target="MYS">
      <data key="d0">21842560</data>
    </edge>
    <edge source="PHL" target="PAK">
      <data key="d0">807834</data>
    </edge>
    <edge source="PHL" target="SAU">
      <data key="d0">166208</data>
    </edge>
    <edge source="PHL" target="SGP">
      <data key="d0">1820382</data>
    </edge>
    <edge source="PHL" target="VNM">
      <data key="d0">1865229</data>
    </edge>
    <edge source="PHL" target="ZAF">
      <data key="d0">436654</data>
    </edge>
    <edge source="PHL" target="THA">
      <data key="d0">12087184</data>
    </edge>
    <edge source="PHL" target="ARE">
      <data key="d0">1145537</data>
    </edge>
    <edge source="PHL" target="UKR">
      <data key="d0">24740</data>
    </edge>
    <edge source="PHL" target="USA">
      <data key="d0">1025942</data>
    </edge>
    <edge source="RUS" target="AZE">
      <data key="d0">27856164</data>
    </edge>
    <edge source="RUS" target="ARM">
      <data key="d0">2814361</data>
    </edge>
    <edge source="RUS" target="BLR">
      <data key="d0">31861659</data>
    </edge>
    <edge source="RUS" target="CAN">
      <data key="d0">62311</data>
    </edge>
    <edge source="RUS" target="CHN">
      <data key="d0">401095</data>
    </edge>
    <edge source="RUS" target="EST">
      <data key="d0">240824</data>
    </edge>
    <edge source="RUS" target="GEO">
      <data key="d0">14483186</data>
    </edge>
    <edge source="RUS" target="DEU">
      <data key="d0">121098</data>
    </edge>
    <edge source="RUS" target="GRC">
      <data key="d0">21444</data>
    </edge>
    <edge source="RUS" target="ISR">
      <data key="d0">529937</data>
    </edge>
    <edge source="RUS" target="KAZ">
      <data key="d0">164685548</data>
    </edge>
    <edge source="RUS" target="JOR">
      <data key="d0">495315</data>
    </edge>
    <edge source="RUS" target="KGZ">
      <data key="d0">11119850</data>
    </edge>
    <edge source="RUS" target="LVA">
      <data key="d0">31631</data>
    </edge>
    <edge source="RUS" target="MDA">
      <data key="d0">4764652</data>
    </edge>
    <edge source="RUS" target="SRB">
      <data key="d0">381077</data>
    </edge>
    <edge source="RUS" target="VNM">
      <data key="d0">93974</data>
    </edge>
    <edge source="RUS" target="ARE">
      <data key="d0">39796</data>
    </edge>
    <edge source="RUS" target="UKR">
      <data key="d0">29995982</data>
    </edge>
    <edge source="RUS" target="USA">
      <data key="d0">640449</data>
    </edge>
    <edge source="SEN" target="CMR">
      <data key="d0">164339</data>
    </edge>
    <edge source="SEN" target="FRA">
      <data key="d0">12811</data>
    </edge>
    <edge source="SEN" target="GMB">
      <data key="d0">3834631</data>
    </edge>
    <edge source="SEN" target="MRT">
      <data key="d0">441436</data>
    </edge>
    <edge source="SGP" target="AUS">
      <data key="d0">4434148</data>
    </edge>
    <edge source="SGP" target="KHM">
      <data key="d0">1623894</data>
    </edge>
    <edge source="SGP" target="CAN">
      <data key="d0">181693</data>
    </edge>
    <edge source="SGP" target="LKA">
      <data key="d0">439947</data>
    </edge>
    <edge source="SGP" target="CHN">
      <data key="d0">8215485</data>
    </edge>
    <edge source="SGP" target="CRI">
      <data key="d0">956149</data>
    </edge>
    <edge source="SGP" target="SLV">
      <data key="d0">194846</data>
    </edge>
    <edge source="SGP" target="DEU">
      <data key="d0">18745</data>
    </edge>
    <edge source="SGP" target="GHA">
      <data key="d0">87105</data>
    </edge>
    <edge source="SGP" target="GTM">
      <data key="d0">579432</data>
    </edge>
    <edge source="SGP" target="HKG">
      <data key="d0">3561554</data>
    </edge>
    <edge source="SGP" target="IDN">
      <data key="d0">7372462</data>
    </edge>
    <edge source="SGP" target="IRL">
      <data key="d0">24833</data>
    </edge>
    <edge source="SGP" target="ISR">
      <data key="d0">25259</data>
    </edge>
    <edge source="SGP" target="CIV">
      <data key="d0">18735</data>
    </edge>
    <edge source="SGP" target="JPN">
      <data key="d0">128255567</data>
    </edge>
    <edge source="SGP" target="JOR">
      <data key="d0">4153461</data>
    </edge>
    <edge source="SGP" target="KOR">
      <data key="d0">1685160</data>
    </edge>
    <edge source="SGP" target="LBN">
      <data key="d0">167848</data>
    </edge>
    <edge source="SGP" target="MDG">
      <data key="d0">526768</data>
    </edge>
    <edge source="SGP" target="MYS">
      <data key="d0">15275050</data>
    </edge>
    <edge source="SGP" target="MRT">
      <data key="d0">280287</data>
    </edge>
    <edge source="SGP" target="MUS">
      <data key="d0">80665</data>
    </edge>
    <edge source="SGP" target="MEX">
      <data key="d0">2606461</data>
    </edge>
    <edge source="SGP" target="OMN">
      <data key="d0">3995409</data>
    </edge>
    <edge source="SGP" target="NLD">
      <data key="d0">51412</data>
    </edge>
    <edge source="SGP" target="NZL">
      <data key="d0">1816957</data>
    </edge>
    <edge source="SGP" target="PAK">
      <data key="d0">6163456</data>
    </edge>
    <edge source="SGP" target="PHL">
      <data key="d0">8866985</data>
    </edge>
    <edge source="SGP" target="SAU">
      <data key="d0">16059415</data>
    </edge>
    <edge source="SGP" target="SEN">
      <data key="d0">2505178</data>
    </edge>
    <edge source="SGP" target="IND">
      <data key="d0">426523</data>
    </edge>
    <edge source="SGP" target="VNM">
      <data key="d0">17653982</data>
    </edge>
    <edge source="SGP" target="CHE">
      <data key="d0">17246</data>
    </edge>
    <edge source="SGP" target="THA">
      <data key="d0">4078331</data>
    </edge>
    <edge source="SGP" target="TGO">
      <data key="d0">834731</data>
    </edge>
    <edge source="SGP" target="ARE">
      <data key="d0">12878589</data>
    </edge>
    <edge source="SGP" target="TUR">
      <data key="d0">751918</data>
    </edge>
    <edge source="SGP" target="EGY">
      <data key="d0">4488959</data>
    </edge>
    <edge source="SGP" target="TZA">
      <data key="d0">333666</data>
    </edge>
    <edge source="SGP" target="USA">
      <data key="d0">1009661</data>
    </edge>
    <edge source="VNM" target="KHM">
      <data key="d0">37017589</data>
    </edge>
    <edge source="VNM" target="CAN">
      <data key="d0">18150</data>
    </edge>
    <edge source="VNM" target="LKA">
      <data key="d0">24500</data>
    </edge>
    <edge source="VNM" target="CHN">
      <data key="d0">18213708</data>
    </edge>
    <edge source="VNM" target="GMB">
      <data key="d0">43557</data>
    </edge>
    <edge source="VNM" target="HKG">
      <data key="d0">1722805</data>
    </edge>
    <edge source="VNM" target="IDN">
      <data key="d0">34469</data>
    </edge>
    <edge source="VNM" target="JPN">
      <data key="d0">14144</data>
    </edge>
    <edge source="VNM" target="KOR">
      <data key="d0">140827</data>
    </edge>
    <edge source="VNM" target="MYS">
      <data key="d0">420619</data>
    </edge>
    <edge source="VNM" target="PHL">
      <data key="d0">6174958</data>
    </edge>
    <edge source="VNM" target="IND">
      <data key="d0">66134</data>
    </edge>
    <edge source="VNM" target="SGP">
      <data key="d0">3173620</data>
    </edge>
    <edge source="VNM" target="THA">
      <data key="d0">14933640</data>
    </edge>
    <edge source="VNM" target="ARE">
      <data key="d0">207452</data>
    </edge>
    <edge source="VNM" target="USA">
      <data key="d0">13074</data>
    </edge>
    <edge source="ZAF" target="AUS">
      <data key="d0">45954</data>
    </edge>
    <edge source="ZAF" target="BWA">
      <data key="d0">64204017</data>
    </edge>
    <edge source="ZAF" target="CAN">
      <data key="d0">2606513</data>
    </edge>
    <edge source="ZAF" target="COL">
      <data key="d0">122312</data>
    </edge>
    <edge source="ZAF" target="ETH">
      <data key="d0">14993</data>
    </edge>
    <edge source="ZAF" target="DEU">
      <data key="d0">204019</data>
    </edge>
    <edge source="ZAF" target="GHA">
      <data key="d0">781810</data>
    </edge>
    <edge source="ZAF" target="JPN">
      <data key="d0">647503</data>
    </edge>
    <edge source="ZAF" target="KOR">
      <data key="d0">238246</data>
    </edge>
    <edge source="ZAF" target="LBN">
      <data key="d0">53565</data>
    </edge>
    <edge source="ZAF" target="MDG">
      <data key="d0">97131</data>
    </edge>
    <edge source="ZAF" target="MWI">
      <data key="d0">2375375</data>
    </edge>
    <edge source="ZAF" target="MYS">
      <data key="d0">239360</data>
    </edge>
    <edge source="ZAF" target="MUS">
      <data key="d0">1968852</data>
    </edge>
    <edge source="ZAF" target="MOZ">
      <data key="d0">38280417</data>
    </edge>
    <edge source="ZAF" target="NAM">
      <data key="d0">43041736</data>
    </edge>
    <edge source="ZAF" target="NOR">
      <data key="d0">72100</data>
    </edge>
    <edge source="ZAF" target="SAU">
      <data key="d0">557091</data>
    </edge>
    <edge source="ZAF" target="SEN">
      <data key="d0">15362</data>
    </edge>
    <edge source="ZAF" target="ZWE">
      <data key="d0">28452745</data>
    </edge>
    <edge source="ZAF" target="ARE">
      <data key="d0">162605</data>
    </edge>
    <edge source="ZAF" target="UGA">
      <data key="d0">284002</data>
    </edge>
    <edge source="ZAF" target="GBR">
      <data key="d0">16291</data>
    </edge>
    <edge source="ZAF" target="TZA">
      <data key="d0">2645613</data>
    </edge>
    <edge source="ZAF" target="USA">
      <data key="d0">5412218</data>
    </edge>
    <edge source="ZWE" target="BWA">
      <data key="d0">559746</data>
    </edge>
    <edge source="ZWE" target="MOZ">
      <data key="d0">1838267</data>
    </edge>
    <edge source="ZWE" target="ZAF">
      <data key="d0">10823</data>
    </edge>
    <edge source="SWE" target="DZA">
      <data key="d0">2065279</data>
    </edge>
    <edge source="SWE" target="AZE">
      <data key="d0">49152</data>
    </edge>
    <edge source="SWE" target="AUS">
      <data key="d0">35573</data>
    </edge>
    <edge source="SWE" target="AUT">
      <data key="d0">2929650</data>
    </edge>
    <edge source="SWE" target="BEL">
      <data key="d0">5684241</data>
    </edge>
    <edge source="SWE" target="BGR">
      <data key="d0">410930</data>
    </edge>
    <edge source="SWE" target="CAN">
      <data key="d0">59780</data>
    </edge>
    <edge source="SWE" target="CHL">
      <data key="d0">11366</data>
    </edge>
    <edge source="SWE" target="CHN">
      <data key="d0">4008785</data>
    </edge>
    <edge source="SWE" target="CZE">
      <data key="d0">721785</data>
    </edge>
    <edge source="SWE" target="DNK">
      <data key="d0">95171556</data>
    </edge>
    <edge source="SWE" target="EST">
      <data key="d0">335505</data>
    </edge>
    <edge source="SWE" target="FIN">
      <data key="d0">71205343</data>
    </edge>
    <edge source="SWE" target="FRA">
      <data key="d0">1574938</data>
    </edge>
    <edge source="SWE" target="GEO">
      <data key="d0">139781</data>
    </edge>
    <edge source="SWE" target="DEU">
      <data key="d0">27135868</data>
    </edge>
    <edge source="SWE" target="GRC">
      <data key="d0">9245933</data>
    </edge>
    <edge source="SWE" target="HKG">
      <data key="d0">566505</data>
    </edge>
    <edge source="SWE" target="HUN">
      <data key="d0">1796935</data>
    </edge>
    <edge source="SWE" target="IDN">
      <data key="d0">3442132</data>
    </edge>
    <edge source="SWE" target="ISR">
      <data key="d0">816399</data>
    </edge>
    <edge source="SWE" target="ITA">
      <data key="d0">8424072</data>
    </edge>
    <edge source="SWE" target="JPN">
      <data key="d0">34097</data>
    </edge>
    <edge source="SWE" target="JOR">
      <data key="d0">92991</data>
    </edge>
    <edge source="SWE" target="KOR">
      <data key="d0">123840</data>
    </edge>
    <edge source="SWE" target="LBN">
      <data key="d0">656396</data>
    </edge>
    <edge source="SWE" target="LVA">
      <data key="d0">150999</data>
    </edge>
    <edge source="SWE" target="LTU">
      <data key="d0">1687265</data>
    </edge>
    <edge source="SWE" target="MAR">
      <data key="d0">129301</data>
    </edge>
    <edge source="SWE" target="OMN">
      <data key="d0">61244562</data>
    </edge>
    <edge source="SWE" target="NAM">
      <data key="d0">176387</data>
    </edge>
    <edge source="SWE" target="NLD">
      <data key="d0">14644855</data>
    </edge>
    <edge source="SWE" target="NOR">
      <data key="d0">24067470</data>
    </edge>
    <edge source="SWE" target="PHL">
      <data key="d0">3194895</data>
    </edge>
    <edge source="SWE" target="POL">
      <data key="d0">3465896</data>
    </edge>
    <edge source="SWE" target="PRT">
      <data key="d0">889168</data>
    </edge>
    <edge source="SWE" target="ROU">
      <data key="d0">2469863</data>
    </edge>
    <edge source="SWE" target="RUS">
      <data key="d0">5529404</data>
    </edge>
    <edge source="SWE" target="SAU">
      <data key="d0">2265578</data>
    </edge>
    <edge source="SWE" target="SEN">
      <data key="d0">443551</data>
    </edge>
    <edge source="SWE" target="SGP">
      <data key="d0">41182</data>
    </edge>
    <edge source="SWE" target="SVK">
      <data key="d0">25831</data>
    </edge>
    <edge source="SWE" target="VNM">
      <data key="d0">338899</data>
    </edge>
    <edge source="SWE" target="SVN">
      <data key="d0">3345156</data>
    </edge>
    <edge source="SWE" target="ZWE">
      <data key="d0">80297</data>
    </edge>
    <edge source="SWE" target="ESP">
      <data key="d0">10022184</data>
    </edge>
    <edge source="SWE" target="CHE">
      <data key="d0">1098471</data>
    </edge>
    <edge source="SWE" target="THA">
      <data key="d0">158527</data>
    </edge>
    <edge source="SWE" target="ARE">
      <data key="d0">2133177</data>
    </edge>
    <edge source="SWE" target="TUR">
      <data key="d0">34244</data>
    </edge>
    <edge source="SWE" target="UKR">
      <data key="d0">386871</data>
    </edge>
    <edge source="SWE" target="MKD">
      <data key="d0">74688</data>
    </edge>
    <edge source="SWE" target="EGY">
      <data key="d0">48728752</data>
    </edge>
    <edge source="SWE" target="GBR">
      <data key="d0">22175478</data>
    </edge>
    <edge source="SWE" target="USA">
      <data key="d0">343918</data>
    </edge>
    <edge source="THA" target="AUS">
      <data key="d0">733437</data>
    </edge>
    <edge source="THA" target="KHM">
      <data key="d0">58068624</data>
    </edge>
    <edge source="THA" target="CAN">
      <data key="d0">558918</data>
    </edge>
    <edge source="THA" target="LKA">
      <data key="d0">686419</data>
    </edge>
    <edge source="THA" target="CHL">
      <data key="d0">74256</data>
    </edge>
    <edge source="THA" target="CHN">
      <data key="d0">4120438</data>
    </edge>
    <edge source="THA" target="FRA">
      <data key="d0">400388</data>
    </edge>
    <edge source="THA" target="DEU">
      <data key="d0">94142</data>
    </edge>
    <edge source="THA" target="HND">
      <data key="d0">21939</data>
    </edge>
    <edge source="THA" target="HKG">
      <data key="d0">14652593</data>
    </edge>
    <edge source="THA" target="IDN">
      <data key="d0">2961350</data>
    </edge>
    <edge source="THA" target="ISR">
      <data key="d0">12006</data>
    </edge>
    <edge source="THA" target="JPN">
      <data key="d0">5492191</data>
    </edge>
    <edge source="THA" target="KOR">
      <data key="d0">177244</data>
    </edge>
    <edge source="THA" target="MYS">
      <data key="d0">16954583</data>
    </edge>
    <edge source="THA" target="MOZ">
      <data key="d0">30000</data>
    </edge>
    <edge source="THA" target="NAM">
      <data key="d0">27601</data>
    </edge>
    <edge source="THA" target="NLD">
      <data key="d0">263307</data>
    </edge>
    <edge source="THA" target="NZL">
      <data key="d0">86141</data>
    </edge>
    <edge source="THA" target="NOR">
      <data key="d0">25425</data>
    </edge>
    <edge source="THA" target="PAK">
      <data key="d0">59112</data>
    </edge>
    <edge source="THA" target="PHL">
      <data key="d0">16588772</data>
    </edge>
    <edge source="THA" target="RUS">
      <data key="d0">132295</data>
    </edge>
    <edge source="THA" target="SAU">
      <data key="d0">132198</data>
    </edge>
    <edge source="THA" target="IND">
      <data key="d0">53511</data>
    </edge>
    <edge source="THA" target="SGP">
      <data key="d0">33007715</data>
    </edge>
    <edge source="THA" target="VNM">
      <data key="d0">10163137</data>
    </edge>
    <edge source="THA" target="SWE">
      <data key="d0">89507</data>
    </edge>
    <edge source="THA" target="CHE">
      <data key="d0">18656</data>
    </edge>
    <edge source="THA" target="ARE">
      <data key="d0">199612</data>
    </edge>
    <edge source="THA" target="UKR">
      <data key="d0">32130</data>
    </edge>
    <edge source="THA" target="EGY">
      <data key="d0">437952</data>
    </edge>
    <edge source="THA" target="GBR">
      <data key="d0">11810</data>
    </edge>
    <edge source="THA" target="USA">
      <data key="d0">4406801</data>
    </edge>
    <edge source="TGO" target="BEL">
      <data key="d0">151775</data>
    </edge>
    <edge source="TGO" target="CMR">
      <data key="d0">1131453</data>
    </edge>
    <edge source="TGO" target="BEN">
      <data key="d0">5716141</data>
    </edge>
    <edge source="TGO" target="GHA">
      <data key="d0">1635311</data>
    </edge>
    <edge source="TGO" target="CIV">
      <data key="d0">947550</data>
    </edge>
    <edge source="TGO" target="NER">
      <data key="d0">2478930</data>
    </edge>
    <edge source="TGO" target="SEN">
      <data key="d0">204209</data>
    </edge>
    <edge source="TGO" target="BFA">
      <data key="d0">7125313</data>
    </edge>
    <edge source="ARE" target="DZA">
      <data key="d0">2488536</data>
    </edge>
    <edge source="ARE" target="AZE">
      <data key="d0">110981</data>
    </edge>
    <edge source="ARE" target="AUS">
      <data key="d0">100244</data>
    </edge>
    <edge source="ARE" target="AUT">
      <data key="d0">232297</data>
    </edge>
    <edge source="ARE" target="CMR">
      <data key="d0">1344043</data>
    </edge>
    <edge source="ARE" target="CAN">
      <data key="d0">45520</data>
    </edge>
    <edge source="ARE" target="LKA">
      <data key="d0">77412</data>
    </edge>
    <edge source="ARE" target="CHN">
      <data key="d0">568169</data>
    </edge>
    <edge source="ARE" target="DNK">
      <data key="d0">80482</data>
    </edge>
    <edge source="ARE" target="ETH">
      <data key="d0">415586</data>
    </edge>
    <edge source="ARE" target="FRA">
      <data key="d0">33011</data>
    </edge>
    <edge source="ARE" target="GMB">
      <data key="d0">85685</data>
    </edge>
    <edge source="ARE" target="GHA">
      <data key="d0">395651</data>
    </edge>
    <edge source="ARE" target="HKG">
      <data key="d0">93079</data>
    </edge>
    <edge source="ARE" target="CIV">
      <data key="d0">240661</data>
    </edge>
    <edge source="ARE" target="JOR">
      <data key="d0">1348441</data>
    </edge>
    <edge source="ARE" target="KOR">
      <data key="d0">105860</data>
    </edge>
    <edge source="ARE" target="LBN">
      <data key="d0">6657396</data>
    </edge>
    <edge source="ARE" target="MDG">
      <data key="d0">43156</data>
    </edge>
    <edge source="ARE" target="MRT">
      <data key="d0">310242</data>
    </edge>
    <edge source="ARE" target="MUS">
      <data key="d0">21245</data>
    </edge>
    <edge source="ARE" target="MAR">
      <data key="d0">260769</data>
    </edge>
    <edge source="ARE" target="MOZ">
      <data key="d0">866962</data>
    </edge>
    <edge source="ARE" target="OMN">
      <data key="d0">72505493</data>
    </edge>
    <edge source="ARE" target="NLD">
      <data key="d0">27627</data>
    </edge>
    <edge source="ARE" target="PAK">
      <data key="d0">7277664</data>
    </edge>
    <edge source="ARE" target="SAU">
      <data key="d0">52781064</data>
    </edge>
    <edge source="ARE" target="SEN">
      <data key="d0">35637</data>
    </edge>
    <edge source="ARE" target="IND">
      <data key="d0">1168502</data>
    </edge>
    <edge source="ARE" target="SGP">
      <data key="d0">654381</data>
    </edge>
    <edge source="ARE" target="ZAF">
      <data key="d0">61064</data>
    </edge>
    <edge source="ARE" target="THA">
      <data key="d0">111758</data>
    </edge>
    <edge source="ARE" target="TGO">
      <data key="d0">15634</data>
    </edge>
    <edge source="ARE" target="TUN">
      <data key="d0">1162427</data>
    </edge>
    <edge source="ARE" target="TUR">
      <data key="d0">321944</data>
    </edge>
    <edge source="ARE" target="UGA">
      <data key="d0">109058</data>
    </edge>
    <edge source="ARE" target="EGY">
      <data key="d0">565453</data>
    </edge>
    <edge source="ARE" target="GBR">
      <data key="d0">10157</data>
    </edge>
    <edge source="ARE" target="TZA">
      <data key="d0">3512843</data>
    </edge>
    <edge source="ARE" target="USA">
      <data key="d0">66525</data>
    </edge>
    <edge source="ARE" target="BFA">
      <data key="d0">50067</data>
    </edge>
    <edge source="ARE" target="URY">
      <data key="d0">37106</data>
    </edge>
    <edge source="TUR" target="ALB">
      <data key="d0">2525204</data>
    </edge>
    <edge source="TUR" target="DZA">
      <data key="d0">21405</data>
    </edge>
    <edge source="TUR" target="AZE">
      <data key="d0">17746643</data>
    </edge>
    <edge source="TUR" target="AUS">
      <data key="d0">22121</data>
    </edge>
    <edge source="TUR" target="BGR">
      <data key="d0">28560</data>
    </edge>
    <edge source="TUR" target="CMR">
      <data key="d0">30390</data>
    </edge>
    <edge source="TUR" target="LKA">
      <data key="d0">17900</data>
    </edge>
    <edge source="TUR" target="CHN">
      <data key="d0">36392</data>
    </edge>
    <edge source="TUR" target="ETH">
      <data key="d0">34760</data>
    </edge>
    <edge source="TUR" target="FRA">
      <data key="d0">77182</data>
    </edge>
    <edge source="TUR" target="GEO">
      <data key="d0">1750860</data>
    </edge>
    <edge source="TUR" target="PSE">
      <data key="d0">187650</data>
    </edge>
    <edge source="TUR" target="DEU">
      <data key="d0">36198</data>
    </edge>
    <edge source="TUR" target="GHA">
      <data key="d0">150495</data>
    </edge>
    <edge source="TUR" target="GRC">
      <data key="d0">623812</data>
    </edge>
    <edge source="TUR" target="HKG">
      <data key="d0">17124</data>
    </edge>
    <edge source="TUR" target="ISR">
      <data key="d0">8011063</data>
    </edge>
    <edge source="TUR" target="ITA">
      <data key="d0">22953</data>
    </edge>
    <edge source="TUR" target="JPN">
      <data key="d0">143808</data>
    </edge>
    <edge source="TUR" target="JOR">
      <data key="d0">4412567</data>
    </edge>
    <edge source="TUR" target="KOR">
      <data key="d0">1721810</data>
    </edge>
    <edge source="TUR" target="KGZ">
      <data key="d0">122687</data>
    </edge>
    <edge source="TUR" target="LBN">
      <data key="d0">2575159</data>
    </edge>
    <edge source="TUR" target="MRT">
      <data key="d0">219729</data>
    </edge>
    <edge source="TUR" target="MAR">
      <data key="d0">339240</data>
    </edge>
    <edge source="TUR" target="OMN">
      <data key="d0">730998</data>
    </edge>
    <edge source="TUR" target="PAK">
      <data key="d0">2224062</data>
    </edge>
    <edge source="TUR" target="PHL">
      <data key="d0">2683891</data>
    </edge>
    <edge source="TUR" target="SAU">
      <data key="d0">41026302</data>
    </edge>
    <edge source="TUR" target="SRB">
      <data key="d0">3748069</data>
    </edge>
    <edge source="TUR" target="IND">
      <data key="d0">86811</data>
    </edge>
    <edge source="TUR" target="SGP">
      <data key="d0">633800</data>
    </edge>
    <edge source="TUR" target="VNM">
      <data key="d0">117500</data>
    </edge>
    <edge source="TUR" target="THA">
      <data key="d0">140375</data>
    </edge>
    <edge source="TUR" target="ARE">
      <data key="d0">9696563</data>
    </edge>
    <edge source="TUR" target="TUN">
      <data key="d0">22560</data>
    </edge>
    <edge source="TUR" target="MKD">
      <data key="d0">792366</data>
    </edge>
    <edge source="TUR" target="EGY">
      <data key="d0">4453025</data>
    </edge>
    <edge source="TUR" target="USA">
      <data key="d0">2624495</data>
    </edge>
    <edge source="UKR" target="ALB">
      <data key="d0">293928</data>
    </edge>
    <edge source="UKR" target="DZA">
      <data key="d0">3423283</data>
    </edge>
    <edge source="UKR" target="AZE">
      <data key="d0">11082705</data>
    </edge>
    <edge source="UKR" target="ARM">
      <data key="d0">4891002</data>
    </edge>
    <edge source="UKR" target="BLR">
      <data key="d0">99501</data>
    </edge>
    <edge source="UKR" target="CHN">
      <data key="d0">4478211</data>
    </edge>
    <edge source="UKR" target="GEO">
      <data key="d0">5241768</data>
    </edge>
    <edge source="UKR" target="GMB">
      <data key="d0">461360</data>
    </edge>
    <edge source="UKR" target="PSE">
      <data key="d0">18785</data>
    </edge>
    <edge source="UKR" target="DEU">
      <data key="d0">40684</data>
    </edge>
    <edge source="UKR" target="GHA">
      <data key="d0">74501</data>
    </edge>
    <edge source="UKR" target="HKG">
      <data key="d0">48862</data>
    </edge>
    <edge source="UKR" target="IDN">
      <data key="d0">2490323</data>
    </edge>
    <edge source="UKR" target="ISR">
      <data key="d0">1867270</data>
    </edge>
    <edge source="UKR" target="KAZ">
      <data key="d0">47399951</data>
    </edge>
    <edge source="UKR" target="JOR">
      <data key="d0">19901660</data>
    </edge>
    <edge source="UKR" target="KOR">
      <data key="d0">4217736</data>
    </edge>
    <edge source="UKR" target="KGZ">
      <data key="d0">3772796</data>
    </edge>
    <edge source="UKR" target="LBN">
      <data key="d0">108694</data>
    </edge>
    <edge source="UKR" target="LTU">
      <data key="d0">170354</data>
    </edge>
    <edge source="UKR" target="MYS">
      <data key="d0">16751</data>
    </edge>
    <edge source="UKR" target="MRT">
      <data key="d0">484140</data>
    </edge>
    <edge source="UKR" target="MEX">
      <data key="d0">284999</data>
    </edge>
    <edge source="UKR" target="MDA">
      <data key="d0">28184238</data>
    </edge>
    <edge source="UKR" target="OMN">
      <data key="d0">1210811</data>
    </edge>
    <edge source="UKR" target="PAK">
      <data key="d0">1252422</data>
    </edge>
    <edge source="UKR" target="PAN">
      <data key="d0">121710</data>
    </edge>
    <edge source="UKR" target="PHL">
      <data key="d0">1943408</data>
    </edge>
    <edge source="UKR" target="POL">
      <data key="d0">17914</data>
    </edge>
    <edge source="UKR" target="RUS">
      <data key="d0">352866718</data>
    </edge>
    <edge source="UKR" target="SAU">
      <data key="d0">1601441</data>
    </edge>
    <edge source="UKR" target="IND">
      <data key="d0">54108</data>
    </edge>
    <edge source="UKR" target="SGP">
      <data key="d0">699696</data>
    </edge>
    <edge source="UKR" target="VNM">
      <data key="d0">1110846</data>
    </edge>
    <edge source="UKR" target="ZAF">
      <data key="d0">122646</data>
    </edge>
    <edge source="UKR" target="THA">
      <data key="d0">1723960</data>
    </edge>
    <edge source="UKR" target="ARE">
      <data key="d0">4825875</data>
    </edge>
    <edge source="UKR" target="TUN">
      <data key="d0">682470</data>
    </edge>
    <edge source="UKR" target="TUR">
      <data key="d0">6068780</data>
    </edge>
    <edge source="UKR" target="EGY">
      <data key="d0">7418541</data>
    </edge>
    <edge source="UKR" target="GBR">
      <data key="d0">18248</data>
    </edge>
    <edge source="UKR" target="TZA">
      <data key="d0">93600</data>
    </edge>
    <edge source="UKR" target="USA">
      <data key="d0">791524</data>
    </edge>
    <edge source="MKD" target="ALB">
      <data key="d0">810705</data>
    </edge>
    <edge source="MKD" target="AUS">
      <data key="d0">169009</data>
    </edge>
    <edge source="MKD" target="AUT">
      <data key="d0">986219</data>
    </edge>
    <edge source="MKD" target="HRV">
      <data key="d0">400643</data>
    </edge>
    <edge source="MKD" target="DEU">
      <data key="d0">33949</data>
    </edge>
    <edge source="MKD" target="GRC">
      <data key="d0">11371</data>
    </edge>
    <edge source="MKD" target="SRB">
      <data key="d0">6179458</data>
    </edge>
    <edge source="MKD" target="USA">
      <data key="d0">81170</data>
    </edge>
    <edge source="EGY" target="ALB">
      <data key="d0">227163</data>
    </edge>
    <edge source="EGY" target="DZA">
      <data key="d0">31905</data>
    </edge>
    <edge source="EGY" target="AZE">
      <data key="d0">119625</data>
    </edge>
    <edge source="EGY" target="AUS">
      <data key="d0">45078</data>
    </edge>
    <edge source="EGY" target="BDI">
      <data key="d0">57420</data>
    </edge>
    <edge source="EGY" target="CMR">
      <data key="d0">29502</data>
    </edge>
    <edge source="EGY" target="CAN">
      <data key="d0">70688</data>
    </edge>
    <edge source="EGY" target="LKA">
      <data key="d0">101102</data>
    </edge>
    <edge source="EGY" target="ETH">
      <data key="d0">71823</data>
    </edge>
    <edge source="EGY" target="FRA">
      <data key="d0">12806</data>
    </edge>
    <edge source="EGY" target="GMB">
      <data key="d0">116779</data>
    </edge>
    <edge source="EGY" target="PSE">
      <data key="d0">3752642</data>
    </edge>
    <edge source="EGY" target="GHA">
      <data key="d0">55054</data>
    </edge>
    <edge source="EGY" target="ISR">
      <data key="d0">1647613</data>
    </edge>
    <edge source="EGY" target="CIV">
      <data key="d0">77184</data>
    </edge>
    <edge source="EGY" target="JPN">
      <data key="d0">26527</data>
    </edge>
    <edge source="EGY" target="JOR">
      <data key="d0">40880976</data>
    </edge>
    <edge source="EGY" target="KOR">
      <data key="d0">27759</data>
    </edge>
    <edge source="EGY" target="LBN">
      <data key="d0">17403963</data>
    </edge>
    <edge source="EGY" target="MYS">
      <data key="d0">67108</data>
    </edge>
    <edge source="EGY" target="MRT">
      <data key="d0">533495</data>
    </edge>
    <edge source="EGY" target="MUS">
      <data key="d0">1761028</data>
    </edge>
    <edge source="EGY" target="MAR">
      <data key="d0">2776194</data>
    </edge>
    <edge source="EGY" target="MOZ">
      <data key="d0">105620</data>
    </edge>
    <edge source="EGY" target="OMN">
      <data key="d0">17141941</data>
    </edge>
    <edge source="EGY" target="PAK">
      <data key="d0">218346</data>
    </edge>
    <edge source="EGY" target="PHL">
      <data key="d0">78341</data>
    </edge>
    <edge source="EGY" target="ROU">
      <data key="d0">112281</data>
    </edge>
    <edge source="EGY" target="SAU">
      <data key="d0">96610899</data>
    </edge>
    <edge source="EGY" target="SEN">
      <data key="d0">281207</data>
    </edge>
    <edge source="EGY" target="IND">
      <data key="d0">18242</data>
    </edge>
    <edge source="EGY" target="SGP">
      <data key="d0">30157</data>
    </edge>
    <edge source="EGY" target="VNM">
      <data key="d0">506833</data>
    </edge>
    <edge source="EGY" target="ZAF">
      <data key="d0">255537</data>
    </edge>
    <edge source="EGY" target="ZWE">
      <data key="d0">18340</data>
    </edge>
    <edge source="EGY" target="SWE">
      <data key="d0">22436</data>
    </edge>
    <edge source="EGY" target="ARE">
      <data key="d0">15660024</data>
    </edge>
    <edge source="EGY" target="TUN">
      <data key="d0">645414</data>
    </edge>
    <edge source="EGY" target="TZA">
      <data key="d0">246557</data>
    </edge>
    <edge source="EGY" target="USA">
      <data key="d0">1842757</data>
    </edge>
    <edge source="USA" target="ALB">
      <data key="d0">402397</data>
    </edge>
    <edge source="USA" target="DZA">
      <data key="d0">24674717</data>
    </edge>
    <edge source="USA" target="AZE">
      <data key="d0">10311</data>
    </edge>
    <edge source="USA" target="ARG">
      <data key="d0">1409483</data>
    </edge>
    <edge source="USA" target="AUS">
      <data key="d0">77925276</data>
    </edge>
    <edge source="USA" target="AUT">
      <data key="d0">4186260</data>
    </edge>
    <edge source="USA" target="BEL">
      <data key="d0">10032703</data>
    </edge>
    <edge source="USA" target="BOL">
      <data key="d0">173990</data>
    </edge>
    <edge source="USA" target="BRA">
      <data key="d0">31989902</data>
    </edge>
    <edge source="USA" target="BGR">
      <data key="d0">11215</data>
    </edge>
    <edge source="USA" target="BDI">
      <data key="d0">435153</data>
    </edge>
    <edge source="USA" target="KHM">
      <data key="d0">124783</data>
    </edge>
    <edge source="USA" target="CAN">
      <data key="d0">293858519</data>
    </edge>
    <edge source="USA" target="LKA">
      <data key="d0">8693720</data>
    </edge>
    <edge source="USA" target="CHL">
      <data key="d0">57238730</data>
    </edge>
    <edge source="USA" target="CHN">
      <data key="d0">274928808</data>
    </edge>
    <edge source="USA" target="COL">
      <data key="d0">18284220</data>
    </edge>
    <edge source="USA" target="CRI">
      <data key="d0">13342106</data>
    </edge>
    <edge source="USA" target="CZE">
      <data key="d0">305102</data>
    </edge>
    <edge source="USA" target="DNK">
      <data key="d0">11049296</data>
    </edge>
    <edge source="USA" target="ECU">
      <data key="d0">3735881</data>
    </edge>
    <edge source="USA" target="SLV">
      <data key="d0">11576814</data>
    </edge>
    <edge source="USA" target="FRA">
      <data key="d0">4622739</data>
    </edge>
    <edge source="USA" target="GEO">
      <data key="d0">70571</data>
    </edge>
    <edge source="USA" target="GMB">
      <data key="d0">589075</data>
    </edge>
    <edge source="USA" target="DEU">
      <data key="d0">16647731</data>
    </edge>
    <edge source="USA" target="GHA">
      <data key="d0">426926</data>
    </edge>
    <edge source="USA" target="GRC">
      <data key="d0">102869</data>
    </edge>
    <edge source="USA" target="GTM">
      <data key="d0">26595250</data>
    </edge>
    <edge source="USA" target="HND">
      <data key="d0">24198493</data>
    </edge>
    <edge source="USA" target="HKG">
      <data key="d0">64988914</data>
    </edge>
    <edge source="USA" target="HUN">
      <data key="d0">1371198</data>
    </edge>
    <edge source="USA" target="IDN">
      <data key="d0">161663613</data>
    </edge>
    <edge source="USA" target="IRL">
      <data key="d0">255244</data>
    </edge>
    <edge source="USA" target="ISR">
      <data key="d0">18593959</data>
    </edge>
    <edge source="USA" target="ITA">
      <data key="d0">3521572</data>
    </edge>
    <edge source="USA" target="CIV">
      <data key="d0">75690</data>
    </edge>
    <edge source="USA" target="JAM">
      <data key="d0">32116397</data>
    </edge>
    <edge source="USA" target="JPN">
      <data key="d0">247694526</data>
    </edge>
    <edge source="USA" target="KAZ">
      <data key="d0">362036</data>
    </edge>
    <edge source="USA" target="JOR">
      <data key="d0">8605879</data>
    </edge>
    <edge source="USA" target="KOR">
      <data key="d0">203594777</data>
    </edge>
    <edge source="USA" target="LBN">
      <data key="d0">1836961</data>
    </edge>
    <edge source="USA" target="LVA">
      <data key="d0">1219101</data>
    </edge>
    <edge source="USA" target="LTU">
      <data key="d0">21881</data>
    </edge>
    <edge source="USA" target="MDG">
      <data key="d0">24200</data>
    </edge>
    <edge source="USA" target="MYS">
      <data key="d0">113191704</data>
    </edge>
    <edge source="USA" target="MEX">
      <data key="d0">1212329469</data>
    </edge>
    <edge source="USA" target="MDA">
      <data key="d0">358812</data>
    </edge>
    <edge source="USA" target="MAR">
      <data key="d0">71028919</data>
    </edge>
    <edge source="USA" target="MOZ">
      <data key="d0">117600</data>
    </edge>
    <edge source="USA" target="OMN">
      <data key="d0">5167824</data>
    </edge>
    <edge source="USA" target="NAM">
      <data key="d0">14584</data>
    </edge>
    <edge source="USA" target="NLD">
      <data key="d0">13797093</data>
    </edge>
    <edge source="USA" target="NZL">
      <data key="d0">27376702</data>
    </edge>
    <edge source="USA" target="NIC">
      <data key="d0">12285719</data>
    </edge>
    <edge source="USA" target="NOR">
      <data key="d0">25724</data>
    </edge>
    <edge source="USA" target="PAK">
      <data key="d0">41964731</data>
    </edge>
    <edge source="USA" target="PAN">
      <data key="d0">38219452</data>
    </edge>
    <edge source="USA" target="PRY">
      <data key="d0">122740</data>
    </edge>
    <edge source="USA" target="PER">
      <data key="d0">56383341</data>
    </edge>
    <edge source="USA" target="PHL">
      <data key="d0">258936090</data>
    </edge>
    <edge source="USA" target="POL">
      <data key="d0">638408</data>
    </edge>
    <edge source="USA" target="PRT">
      <data key="d0">171761</data>
    </edge>
    <edge source="USA" target="ROU">
      <data key="d0">245844</data>
    </edge>
    <edge source="USA" target="RUS">
      <data key="d0">17791717</data>
    </edge>
    <edge source="USA" target="SAU">
      <data key="d0">118729889</data>
    </edge>
    <edge source="USA" target="IND">
      <data key="d0">1901677</data>
    </edge>
    <edge source="USA" target="SGP">
      <data key="d0">46816218</data>
    </edge>
    <edge source="USA" target="VNM">
      <data key="d0">109690370</data>
    </edge>
    <edge source="USA" target="ZAF">
      <data key="d0">17587621</data>
    </edge>
    <edge source="USA" target="ESP">
      <data key="d0">2526691</data>
    </edge>
    <edge source="USA" target="SWE">
      <data key="d0">7688183</data>
    </edge>
    <edge source="USA" target="CHE">
      <data key="d0">6407842</data>
    </edge>
    <edge source="USA" target="THA">
      <data key="d0">37951588</data>
    </edge>
    <edge source="USA" target="ARE">
      <data key="d0">44287568</data>
    </edge>
    <edge source="USA" target="TUN">
      <data key="d0">5565383</data>
    </edge>
    <edge source="USA" target="TUR">
      <data key="d0">2112270</data>
    </edge>
    <edge source="USA" target="UKR">
      <data key="d0">14780079</data>
    </edge>
    <edge source="USA" target="EGY">
      <data key="d0">74268594</data>
    </edge>
    <edge source="USA" target="GBR">
      <data key="d0">20025411</data>
    </edge>
    <edge source="USA" target="TZA">
      <data key="d0">540965</data>
    </edge>
    <edge source="USA" target="URY">
      <data key="d0">2395761</data>
    </edge>
    <edge source="BFA" target="NER">
      <data key="d0">25810</data>
    </edge>
    <edge source="URY" target="DZA">
      <data key="d0">17882074</data>
    </edge>
    <edge source="URY" target="ARG">
      <data key="d0">13269869</data>
    </edge>
    <edge source="URY" target="ARM">
      <data key="d0">94391</data>
    </edge>
    <edge source="URY" target="BOL">
      <data key="d0">1041352</data>
    </edge>
    <edge source="URY" target="BRA">
      <data key="d0">242368149</data>
    </edge>
    <edge source="URY" target="CAN">
      <data key="d0">1052925</data>
    </edge>
    <edge source="URY" target="LKA">
      <data key="d0">39722</data>
    </edge>
    <edge source="URY" target="CHL">
      <data key="d0">4234792</data>
    </edge>
    <edge source="URY" target="CHN">
      <data key="d0">9803729</data>
    </edge>
    <edge source="URY" target="COL">
      <data key="d0">11219115</data>
    </edge>
    <edge source="URY" target="CRI">
      <data key="d0">220570</data>
    </edge>
    <edge source="URY" target="GEO">
      <data key="d0">2930247</data>
    </edge>
    <edge source="URY" target="HKG">
      <data key="d0">71151</data>
    </edge>
    <edge source="URY" target="ISR">
      <data key="d0">142650</data>
    </edge>
    <edge source="URY" target="CIV">
      <data key="d0">354623</data>
    </edge>
    <edge source="URY" target="KAZ">
      <data key="d0">2874018</data>
    </edge>
    <edge source="URY" target="KOR">
      <data key="d0">3812687</data>
    </edge>
    <edge source="URY" target="LBN">
      <data key="d0">157683</data>
    </edge>
    <edge source="URY" target="MYS">
      <data key="d0">874184</data>
    </edge>
    <edge source="URY" target="MEX">
      <data key="d0">44169577</data>
    </edge>
    <edge source="URY" target="MAR">
      <data key="d0">11218396</data>
    </edge>
    <edge source="URY" target="MOZ">
      <data key="d0">225708</data>
    </edge>
    <edge source="URY" target="PAK">
      <data key="d0">448755</data>
    </edge>
    <edge source="URY" target="PRY">
      <data key="d0">1979469</data>
    </edge>
    <edge source="URY" target="PER">
      <data key="d0">1401918</data>
    </edge>
    <edge source="URY" target="PHL">
      <data key="d0">6972222</data>
    </edge>
    <edge source="URY" target="RUS">
      <data key="d0">54850240</data>
    </edge>
    <edge source="URY" target="SAU">
      <data key="d0">987820</data>
    </edge>
    <edge source="URY" target="SGP">
      <data key="d0">3511919</data>
    </edge>
    <edge source="URY" target="VNM">
      <data key="d0">4440889</data>
    </edge>
    <edge source="URY" target="ZAF">
      <data key="d0">9949984</data>
    </edge>
    <edge source="URY" target="ZWE">
      <data key="d0">152500</data>
    </edge>
    <edge source="URY" target="THA">
      <data key="d0">824002</data>
    </edge>
    <edge source="URY" target="TGO">
      <data key="d0">105000</data>
    </edge>
    <edge source="URY" target="ARE">
      <data key="d0">177000</data>
    </edge>
    <edge source="URY" target="TUN">
      <data key="d0">192000</data>
    </edge>
    <edge source="URY" target="TUR">
      <data key="d0">2576574</data>
    </edge>
    <edge source="URY" target="EGY">
      <data key="d0">8325379</data>
    </edge>
    <edge source="URY" target="GBR">
      <data key="d0">24688</data>
    </edge>
    <edge source="URY" target="USA">
      <data key="d0">3591049</data>
    </edge>
    <edge source="AUS" target="DZA">
      <data key="d0">2745890</data>
    </edge>
    <edge source="AUS" target="AZE">
      <data key="d0">15505231</data>
    </edge>
    <edge source="AUS" target="ARM">
      <data key="d0">542756</data>
    </edge>
    <edge source="AUS" target="BEL">
      <data key="d0">222541</data>
    </edge>
    <edge source="AUS" target="BGR">
      <data key="d0">26319</data>
    </edge>
    <edge source="AUS" target="KHM">
      <data key="d0">267557</data>
    </edge>
    <edge source="AUS" target="CMR">
      <data key="d0">188092</data>
    </edge>
    <edge source="AUS" target="CAN">
      <data key="d0">2665957</data>
    </edge>
    <edge source="AUS" target="LKA">
      <data key="d0">50150112</data>
    </edge>
    <edge source="AUS" target="CHL">
      <data key="d0">366186</data>
    </edge>
    <edge source="AUS" target="CHN">
      <data key="d0">168076862</data>
    </edge>
    <edge source="AUS" target="CRI">
      <data key="d0">218254</data>
    </edge>
    <edge source="AUS" target="DNK">
      <data key="d0">78205</data>
    </edge>
    <edge source="AUS" target="SLV">
      <data key="d0">12023089</data>
    </edge>
    <edge source="AUS" target="FRA">
      <data key="d0">470873</data>
    </edge>
    <edge source="AUS" target="GEO">
      <data key="d0">1993220</data>
    </edge>
    <edge source="AUS" target="DEU">
      <data key="d0">8963477</data>
    </edge>
    <edge source="AUS" target="GHA">
      <data key="d0">8834390</data>
    </edge>
    <edge source="AUS" target="GTM">
      <data key="d0">5155464</data>
    </edge>
    <edge source="AUS" target="HKG">
      <data key="d0">78339308</data>
    </edge>
    <edge source="AUS" target="IDN">
      <data key="d0">136400709</data>
    </edge>
    <edge source="AUS" target="CIV">
      <data key="d0">879635</data>
    </edge>
    <edge source="AUS" target="JPN">
      <data key="d0">481302952</data>
    </edge>
    <edge source="AUS" target="KAZ">
      <data key="d0">921123</data>
    </edge>
    <edge source="AUS" target="JOR">
      <data key="d0">5393065</data>
    </edge>
    <edge source="AUS" target="KOR">
      <data key="d0">84329178</data>
    </edge>
    <edge source="AUS" target="LBN">
      <data key="d0">1963243</data>
    </edge>
    <edge source="AUS" target="LTU">
      <data key="d0">494556</data>
    </edge>
    <edge source="AUS" target="MDG">
      <data key="d0">219423</data>
    </edge>
    <edge source="AUS" target="MWI">
      <data key="d0">217365</data>
    </edge>
    <edge source="AUS" target="MYS">
      <data key="d0">138120809</data>
    </edge>
    <edge source="AUS" target="MUS">
      <data key="d0">22521128</data>
    </edge>
    <edge source="AUS" target="MEX">
      <data key="d0">12468439</data>
    </edge>
    <edge source="AUS" target="MAR">
      <data key="d0">4450609</data>
    </edge>
    <edge source="AUS" target="MOZ">
      <data key="d0">71160</data>
    </edge>
    <edge source="AUS" target="OMN">
      <data key="d0">22705956</data>
    </edge>
    <edge source="AUS" target="NLD">
      <data key="d0">7782991</data>
    </edge>
    <edge source="AUS" target="NZL">
      <data key="d0">68228620</data>
    </edge>
    <edge source="AUS" target="NIC">
      <data key="d0">779347</data>
    </edge>
    <edge source="AUS" target="PAK">
      <data key="d0">7270867</data>
    </edge>
    <edge source="AUS" target="PAN">
      <data key="d0">62087</data>
    </edge>
    <edge source="AUS" target="PER">
      <data key="d0">2982193</data>
    </edge>
    <edge source="AUS" target="PHL">
      <data key="d0">89266648</data>
    </edge>
    <edge source="AUS" target="RUS">
      <data key="d0">23032038</data>
    </edge>
    <edge source="AUS" target="SAU">
      <data key="d0">92591879</data>
    </edge>
    <edge source="AUS" target="SEN">
      <data key="d0">1430984</data>
    </edge>
    <edge source="AUS" target="IND">
      <data key="d0">206597</data>
    </edge>
    <edge source="AUS" target="SGP">
      <data key="d0">209668165</data>
    </edge>
    <edge source="AUS" target="VNM">
      <data key="d0">21801663</data>
    </edge>
    <edge source="AUS" target="ZAF">
      <data key="d0">5899154</data>
    </edge>
    <edge source="AUS" target="ZWE">
      <data key="d0">1330278</data>
    </edge>
    <edge source="AUS" target="ESP">
      <data key="d0">20780</data>
    </edge>
    <edge source="AUS" target="CHE">
      <data key="d0">1210036</data>
    </edge>
    <edge source="AUS" target="THA">
      <data key="d0">89581489</data>
    </edge>
    <edge source="AUS" target="ARE">
      <data key="d0">44111772</data>
    </edge>
    <edge source="AUS" target="TUR">
      <data key="d0">8125458</data>
    </edge>
    <edge source="AUS" target="EGY">
      <data key="d0">10767184</data>
    </edge>
    <edge source="AUS" target="GBR">
      <data key="d0">324710</data>
    </edge>
    <edge source="AUS" target="USA">
      <data key="d0">29446131</data>
    </edge>
    <edge source="BEL" target="ALB">
      <data key="d0">118138</data>
    </edge>
    <edge source="BEL" target="DZA">
      <data key="d0">145096556</data>
    </edge>
    <edge source="BEL" target="AZE">
      <data key="d0">827437</data>
    </edge>
    <edge source="BEL" target="AUS">
      <data key="d0">7939069</data>
    </edge>
    <edge source="BEL" target="AUT">
      <data key="d0">16358862</data>
    </edge>
    <edge source="BEL" target="BRA">
      <data key="d0">166353</data>
    </edge>
    <edge source="BEL" target="BGR">
      <data key="d0">7219398</data>
    </edge>
    <edge source="BEL" target="BDI">
      <data key="d0">56635</data>
    </edge>
    <edge source="BEL" target="CMR">
      <data key="d0">5361355</data>
    </edge>
    <edge source="BEL" target="CAN">
      <data key="d0">876755</data>
    </edge>
    <edge source="BEL" target="CAF">
      <data key="d0">139503</data>
    </edge>
    <edge source="BEL" target="LKA">
      <data key="d0">756003</data>
    </edge>
    <edge source="BEL" target="CHL">
      <data key="d0">529145</data>
    </edge>
    <edge source="BEL" target="CHN">
      <data key="d0">38689148</data>
    </edge>
    <edge source="BEL" target="HRV">
      <data key="d0">4108308</data>
    </edge>
    <edge source="BEL" target="CZE">
      <data key="d0">14703549</data>
    </edge>
    <edge source="BEL" target="BEN">
      <data key="d0">2064785</data>
    </edge>
    <edge source="BEL" target="DNK">
      <data key="d0">28018409</data>
    </edge>
    <edge source="BEL" target="ETH">
      <data key="d0">945098</data>
    </edge>
    <edge source="BEL" target="EST">
      <data key="d0">290381</data>
    </edge>
    <edge source="BEL" target="FIN">
      <data key="d0">17796647</data>
    </edge>
    <edge source="BEL" target="FRA">
      <data key="d0">750753280</data>
    </edge>
    <edge source="BEL" target="GEO">
      <data key="d0">5436604</data>
    </edge>
    <edge source="BEL" target="GMB">
      <data key="d0">440565</data>
    </edge>
    <edge source="BEL" target="DEU">
      <data key="d0">507203531</data>
    </edge>
    <edge source="BEL" target="GHA">
      <data key="d0">4777034</data>
    </edge>
    <edge source="BEL" target="GRC">
      <data key="d0">51092289</data>
    </edge>
    <edge source="BEL" target="HND">
      <data key="d0">1873957</data>
    </edge>
    <edge source="BEL" target="HKG">
      <data key="d0">9203304</data>
    </edge>
    <edge source="BEL" target="HUN">
      <data key="d0">7432647</data>
    </edge>
    <edge source="BEL" target="IDN">
      <data key="d0">55914915</data>
    </edge>
    <edge source="BEL" target="IRL">
      <data key="d0">22297351</data>
    </edge>
    <edge source="BEL" target="ISR">
      <data key="d0">5010716</data>
    </edge>
    <edge source="BEL" target="ITA">
      <data key="d0">299644404</data>
    </edge>
    <edge source="BEL" target="CIV">
      <data key="d0">1506532</data>
    </edge>
    <edge source="BEL" target="JAM">
      <data key="d0">77724</data>
    </edge>
    <edge source="BEL" target="JPN">
      <data key="d0">28906794</data>
    </edge>
    <edge source="BEL" target="KAZ">
      <data key="d0">4847120</data>
    </edge>
    <edge source="BEL" target="JOR">
      <data key="d0">17541004</data>
    </edge>
    <edge source="BEL" target="KOR">
      <data key="d0">11646692</data>
    </edge>
    <edge source="BEL" target="KGZ">
      <data key="d0">15112</data>
    </edge>
    <edge source="BEL" target="LBN">
      <data key="d0">11417776</data>
    </edge>
    <edge source="BEL" target="LVA">
      <data key="d0">343135</data>
    </edge>
    <edge source="BEL" target="LTU">
      <data key="d0">381250</data>
    </edge>
    <edge source="BEL" target="MDG">
      <data key="d0">416765</data>
    </edge>
    <edge source="BEL" target="MYS">
      <data key="d0">13094616</data>
    </edge>
    <edge source="BEL" target="MRT">
      <data key="d0">14848252</data>
    </edge>
    <edge source="BEL" target="MUS">
      <data key="d0">930215</data>
    </edge>
    <edge source="BEL" target="MEX">
      <data key="d0">2942462</data>
    </edge>
    <edge source="BEL" target="MDA">
      <data key="d0">198546</data>
    </edge>
    <edge source="BEL" target="MAR">
      <data key="d0">7428448</data>
    </edge>
    <edge source="BEL" target="OMN">
      <data key="d0">907111</data>
    </edge>
    <edge source="BEL" target="NAM">
      <data key="d0">73449</data>
    </edge>
    <edge source="BEL" target="NLD">
      <data key="d0">914072268</data>
    </edge>
    <edge source="BEL" target="NZL">
      <data key="d0">2327467</data>
    </edge>
    <edge source="BEL" target="NER">
      <data key="d0">1489072</data>
    </edge>
    <edge source="BEL" target="NOR">
      <data key="d0">65392</data>
    </edge>
    <edge source="BEL" target="PAK">
      <data key="d0">2513253</data>
    </edge>
    <edge source="BEL" target="PAN">
      <data key="d0">17063</data>
    </edge>
    <edge source="BEL" target="PER">
      <data key="d0">483321</data>
    </edge>
    <edge source="BEL" target="PHL">
      <data key="d0">5179900</data>
    </edge>
    <edge source="BEL" target="POL">
      <data key="d0">13058517</data>
    </edge>
    <edge source="BEL" target="PRT">
      <data key="d0">28160730</data>
    </edge>
    <edge source="BEL" target="ROU">
      <data key="d0">6343991</data>
    </edge>
    <edge source="BEL" target="RUS">
      <data key="d0">15929570</data>
    </edge>
    <edge source="BEL" target="SAU">
      <data key="d0">9197366</data>
    </edge>
    <edge source="BEL" target="SEN">
      <data key="d0">3661257</data>
    </edge>
    <edge source="BEL" target="SRB">
      <data key="d0">804228</data>
    </edge>
    <edge source="BEL" target="IND">
      <data key="d0">35767</data>
    </edge>
    <edge source="BEL" target="SGP">
      <data key="d0">11412292</data>
    </edge>
    <edge source="BEL" target="SVK">
      <data key="d0">1393203</data>
    </edge>
    <edge source="BEL" target="VNM">
      <data key="d0">17108595</data>
    </edge>
    <edge source="BEL" target="SVN">
      <data key="d0">3734622</data>
    </edge>
    <edge source="BEL" target="ZAF">
      <data key="d0">2780080</data>
    </edge>
    <edge source="BEL" target="ZWE">
      <data key="d0">720857</data>
    </edge>
    <edge source="BEL" target="ESP">
      <data key="d0">114889583</data>
    </edge>
    <edge source="BEL" target="SWE">
      <data key="d0">18651852</data>
    </edge>
    <edge source="BEL" target="CHE">
      <data key="d0">8423605</data>
    </edge>
    <edge source="BEL" target="THA">
      <data key="d0">17330788</data>
    </edge>
    <edge source="BEL" target="TGO">
      <data key="d0">783730</data>
    </edge>
    <edge source="BEL" target="ARE">
      <data key="d0">4611542</data>
    </edge>
    <edge source="BEL" target="TUN">
      <data key="d0">3585942</data>
    </edge>
    <edge source="BEL" target="TUR">
      <data key="d0">1164415</data>
    </edge>
    <edge source="BEL" target="UGA">
      <data key="d0">66079</data>
    </edge>
    <edge source="BEL" target="UKR">
      <data key="d0">2960719</data>
    </edge>
    <edge source="BEL" target="MKD">
      <data key="d0">61808</data>
    </edge>
    <edge source="BEL" target="EGY">
      <data key="d0">13230379</data>
    </edge>
    <edge source="BEL" target="GBR">
      <data key="d0">310283899</data>
    </edge>
    <edge source="BEL" target="TZA">
      <data key="d0">84000</data>
    </edge>
    <edge source="BEL" target="USA">
      <data key="d0">5972924</data>
    </edge>
    <edge source="BEL" target="BFA">
      <data key="d0">599554</data>
    </edge>
    <edge source="BEL" target="URY">
      <data key="d0">10337</data>
    </edge>
    <edge source="LKA" target="AUS">
      <data key="d0">21633</data>
    </edge>
    <edge source="LKA" target="CAN">
      <data key="d0">127129</data>
    </edge>
    <edge source="LKA" target="FRA">
      <data key="d0">23841</data>
    </edge>
    <edge source="LKA" target="ITA">
      <data key="d0">18129</data>
    </edge>
    <edge source="LKA" target="JOR">
      <data key="d0">11038</data>
    </edge>
    <edge source="LKA" target="PHL">
      <data key="d0">80748</data>
    </edge>
    <edge source="LKA" target="USA">
      <data key="d0">70192</data>
    </edge>
    <edge source="CRI" target="COL">
      <data key="d0">1130112</data>
    </edge>
    <edge source="CRI" target="SLV">
      <data key="d0">15493843</data>
    </edge>
    <edge source="CRI" target="GTM">
      <data key="d0">35202327</data>
    </edge>
    <edge source="CRI" target="HND">
      <data key="d0">12256633</data>
    </edge>
    <edge source="CRI" target="NIC">
      <data key="d0">24972553</data>
    </edge>
    <edge source="CRI" target="PAN">
      <data key="d0">11077534</data>
    </edge>
    <edge source="CRI" target="USA">
      <data key="d0">161915</data>
    </edge>
    <edge source="SLV" target="CRI">
      <data key="d0">37849</data>
    </edge>
    <edge source="SLV" target="GTM">
      <data key="d0">17847539</data>
    </edge>
    <edge source="SLV" target="HND">
      <data key="d0">2985358</data>
    </edge>
    <edge source="SLV" target="NIC">
      <data key="d0">543891</data>
    </edge>
    <edge source="SLV" target="SAU">
      <data key="d0">52044</data>
    </edge>
    <edge source="SLV" target="SGP">
      <data key="d0">144642</data>
    </edge>
    <edge source="SLV" target="USA">
      <data key="d0">1382182</data>
    </edge>
    <edge source="FRA" target="ALB">
      <data key="d0">323146</data>
    </edge>
    <edge source="FRA" target="DZA">
      <data key="d0">159676047</data>
    </edge>
    <edge source="FRA" target="AZE">
      <data key="d0">3882985</data>
    </edge>
    <edge source="FRA" target="ARG">
      <data key="d0">725981</data>
    </edge>
    <edge source="FRA" target="AUS">
      <data key="d0">28495892</data>
    </edge>
    <edge source="FRA" target="AUT">
      <data key="d0">36069543</data>
    </edge>
    <edge source="FRA" target="ARM">
      <data key="d0">679509</data>
    </edge>
    <edge source="FRA" target="BEL">
      <data key="d0">1000015225</data>
    </edge>
    <edge source="FRA" target="BOL">
      <data key="d0">41211</data>
    </edge>
    <edge source="FRA" target="BRA">
      <data key="d0">29992817</data>
    </edge>
    <edge source="FRA" target="BGR">
      <data key="d0">11023210</data>
    </edge>
    <edge source="FRA" target="BLR">
      <data key="d0">27119</data>
    </edge>
    <edge source="FRA" target="KHM">
      <data key="d0">1183665</data>
    </edge>
    <edge source="FRA" target="CMR">
      <data key="d0">8229040</data>
    </edge>
    <edge source="FRA" target="CAN">
      <data key="d0">46727001</data>
    </edge>
    <edge source="FRA" target="CAF">
      <data key="d0">123543</data>
    </edge>
    <edge source="FRA" target="LKA">
      <data key="d0">350525</data>
    </edge>
    <edge source="FRA" target="CHL">
      <data key="d0">2310560</data>
    </edge>
    <edge source="FRA" target="CHN">
      <data key="d0">184498733</data>
    </edge>
    <edge source="FRA" target="COL">
      <data key="d0">360989</data>
    </edge>
    <edge source="FRA" target="CRI">
      <data key="d0">189270</data>
    </edge>
    <edge source="FRA" target="HRV">
      <data key="d0">4233681</data>
    </edge>
    <edge source="FRA" target="CZE">
      <data key="d0">26974800</data>
    </edge>
    <edge source="FRA" target="BEN">
      <data key="d0">5531998</data>
    </edge>
    <edge source="FRA" target="DNK">
      <data key="d0">66388355</data>
    </edge>
    <edge source="FRA" target="ECU">
      <data key="d0">404364</data>
    </edge>
    <edge source="FRA" target="SLV">
      <data key="d0">64413</data>
    </edge>
    <edge source="FRA" target="ETH">
      <data key="d0">1319046</data>
    </edge>
    <edge source="FRA" target="EST">
      <data key="d0">6178795</data>
    </edge>
    <edge source="FRA" target="FIN">
      <data key="d0">17939513</data>
    </edge>
    <edge source="FRA" target="GEO">
      <data key="d0">1145093</data>
    </edge>
    <edge source="FRA" target="GMB">
      <data key="d0">182230</data>
    </edge>
    <edge source="FRA" target="PSE">
      <data key="d0">85874</data>
    </edge>
    <edge source="FRA" target="DEU">
      <data key="d0">1168695132</data>
    </edge>
    <edge source="FRA" target="GHA">
      <data key="d0">10970023</data>
    </edge>
    <edge source="FRA" target="GRC">
      <data key="d0">62027971</data>
    </edge>
    <edge source="FRA" target="GTM">
      <data key="d0">1025969</data>
    </edge>
    <edge source="FRA" target="HND">
      <data key="d0">143883</data>
    </edge>
    <edge source="FRA" target="HKG">
      <data key="d0">34715249</data>
    </edge>
    <edge source="FRA" target="HUN">
      <data key="d0">19802841</data>
    </edge>
    <edge source="FRA" target="IDN">
      <data key="d0">71785767</data>
    </edge>
    <edge source="FRA" target="IRL">
      <data key="d0">47834311</data>
    </edge>
    <edge source="FRA" target="ISR">
      <data key="d0">8221616</data>
    </edge>
    <edge source="FRA" target="ITA">
      <data key="d0">797346408</data>
    </edge>
    <edge source="FRA" target="CIV">
      <data key="d0">14348335</data>
    </edge>
    <edge source="FRA" target="JAM">
      <data key="d0">753515</data>
    </edge>
    <edge source="FRA" target="JPN">
      <data key="d0">113791557</data>
    </edge>
    <edge source="FRA" target="KAZ">
      <data key="d0">7977774</data>
    </edge>
    <edge source="FRA" target="JOR">
      <data key="d0">6658013</data>
    </edge>
    <edge source="FRA" target="KOR">
      <data key="d0">68453244</data>
    </edge>
    <edge source="FRA" target="KGZ">
      <data key="d0">88242</data>
    </edge>
    <edge source="FRA" target="LBN">
      <data key="d0">26731363</data>
    </edge>
    <edge source="FRA" target="LVA">
      <data key="d0">995143</data>
    </edge>
    <edge source="FRA" target="LTU">
      <data key="d0">6745501</data>
    </edge>
    <edge source="FRA" target="MDG">
      <data key="d0">4688123</data>
    </edge>
    <edge source="FRA" target="MYS">
      <data key="d0">33697221</data>
    </edge>
    <edge source="FRA" target="MRT">
      <data key="d0">2581054</data>
    </edge>
    <edge source="FRA" target="MUS">
      <data key="d0">12257277</data>
    </edge>
    <edge source="FRA" target="MEX">
      <data key="d0">10465438</data>
    </edge>
    <edge source="FRA" target="MDA">
      <data key="d0">794354</data>
    </edge>
    <edge source="FRA" target="MAR">
      <data key="d0">34811836</data>
    </edge>
    <edge source="FRA" target="MOZ">
      <data key="d0">187701</data>
    </edge>
    <edge source="FRA" target="OMN">
      <data key="d0">4121971</data>
    </edge>
    <edge source="FRA" target="NAM">
      <data key="d0">101458</data>
    </edge>
    <edge source="FRA" target="NLD">
      <data key="d0">430649771</data>
    </edge>
    <edge source="FRA" target="NZL">
      <data key="d0">7602265</data>
    </edge>
    <edge source="FRA" target="NIC">
      <data key="d0">979803</data>
    </edge>
    <edge source="FRA" target="NER">
      <data key="d0">5865180</data>
    </edge>
    <edge source="FRA" target="NOR">
      <data key="d0">19110831</data>
    </edge>
    <edge source="FRA" target="PAK">
      <data key="d0">18192417</data>
    </edge>
    <edge source="FRA" target="PAN">
      <data key="d0">1246306</data>
    </edge>
    <edge source="FRA" target="PRY">
      <data key="d0">83578</data>
    </edge>
    <edge source="FRA" target="PER">
      <data key="d0">5404415</data>
    </edge>
    <edge source="FRA" target="PHL">
      <data key="d0">29176209</data>
    </edge>
    <edge source="FRA" target="POL">
      <data key="d0">57421919</data>
    </edge>
    <edge source="FRA" target="PRT">
      <data key="d0">125411012</data>
    </edge>
    <edge source="FRA" target="ROU">
      <data key="d0">10719016</data>
    </edge>
    <edge source="FRA" target="RUS">
      <data key="d0">102744121</data>
    </edge>
    <edge source="FRA" target="SAU">
      <data key="d0">68152889</data>
    </edge>
    <edge source="FRA" target="SEN">
      <data key="d0">25086998</data>
    </edge>
    <edge source="FRA" target="SRB">
      <data key="d0">2748572</data>
    </edge>
    <edge source="FRA" target="IND">
      <data key="d0">6873264</data>
    </edge>
    <edge source="FRA" target="SGP">
      <data key="d0">33220289</data>
    </edge>
    <edge source="FRA" target="SVK">
      <data key="d0">2877255</data>
    </edge>
    <edge source="FRA" target="VNM">
      <data key="d0">40812853</data>
    </edge>
    <edge source="FRA" target="SVN">
      <data key="d0">3392114</data>
    </edge>
    <edge source="FRA" target="ZAF">
      <data key="d0">34062895</data>
    </edge>
    <edge source="FRA" target="ESP">
      <data key="d0">966534026</data>
    </edge>
    <edge source="FRA" target="SWE">
      <data key="d0">84036638</data>
    </edge>
    <edge source="FRA" target="CHE">
      <data key="d0">179517658</data>
    </edge>
    <edge source="FRA" target="THA">
      <data key="d0">29888226</data>
    </edge>
    <edge source="FRA" target="TGO">
      <data key="d0">3402196</data>
    </edge>
    <edge source="FRA" target="ARE">
      <data key="d0">49549774</data>
    </edge>
    <edge source="FRA" target="TUN">
      <data key="d0">18578417</data>
    </edge>
    <edge source="FRA" target="TUR">
      <data key="d0">3670374</data>
    </edge>
    <edge source="FRA" target="UGA">
      <data key="d0">16588</data>
    </edge>
    <edge source="FRA" target="UKR">
      <data key="d0">14657779</data>
    </edge>
    <edge source="FRA" target="MKD">
      <data key="d0">990347</data>
    </edge>
    <edge source="FRA" target="EGY">
      <data key="d0">24142345</data>
    </edge>
    <edge source="FRA" target="GBR">
      <data key="d0">834539622</data>
    </edge>
    <edge source="FRA" target="TZA">
      <data key="d0">441381</data>
    </edge>
    <edge source="FRA" target="USA">
      <data key="d0">183962076</data>
    </edge>
    <edge source="FRA" target="BFA">
      <data key="d0">3283242</data>
    </edge>
    <edge source="FRA" target="URY">
      <data key="d0">356843</data>
    </edge>
    <edge source="GHA" target="BEN">
      <data key="d0">124813</data>
    </edge>
    <edge source="GHA" target="GMB">
      <data key="d0">72124</data>
    </edge>
    <edge source="GHA" target="CIV">
      <data key="d0">20736</data>
    </edge>
    <edge source="GHA" target="NER">
      <data key="d0">35650</data>
    </edge>
    <edge source="GHA" target="SEN">
      <data key="d0">4277548</data>
    </edge>
    <edge source="GHA" target="ESP">
      <data key="d0">12375</data>
    </edge>
    <edge source="GHA" target="GBR">
      <data key="d0">21664</data>
    </edge>
    <edge source="GHA" target="USA">
      <data key="d0">87278</data>
    </edge>
    <edge source="GHA" target="BFA">
      <data key="d0">17970</data>
    </edge>
    <edge source="GTM" target="CRI">
      <data key="d0">825854</data>
    </edge>
    <edge source="GTM" target="SLV">
      <data key="d0">5599359</data>
    </edge>
    <edge source="GTM" target="FRA">
      <data key="d0">23066</data>
    </edge>
    <edge source="GTM" target="HND">
      <data key="d0">7776041</data>
    </edge>
    <edge source="GTM" target="MEX">
      <data key="d0">46500</data>
    </edge>
    <edge source="GTM" target="NZL">
      <data key="d0">78631</data>
    </edge>
    <edge source="GTM" target="NIC">
      <data key="d0">78963</data>
    </edge>
    <edge source="HKG" target="AUS">
      <data key="d0">414901</data>
    </edge>
    <edge source="HKG" target="CAN">
      <data key="d0">135261</data>
    </edge>
    <edge source="HKG" target="CHN">
      <data key="d0">28144998</data>
    </edge>
    <edge source="HKG" target="FRA">
      <data key="d0">42879</data>
    </edge>
    <edge source="HKG" target="IDN">
      <data key="d0">22202</data>
    </edge>
    <edge source="HKG" target="JPN">
      <data key="d0">250102</data>
    </edge>
    <edge source="HKG" target="PER">
      <data key="d0">23327</data>
    </edge>
    <edge source="HKG" target="SGP">
      <data key="d0">473043</data>
    </edge>
    <edge source="HKG" target="VNM">
      <data key="d0">901074</data>
    </edge>
    <edge source="HKG" target="THA">
      <data key="d0">38555</data>
    </edge>
    <edge source="HKG" target="USA">
      <data key="d0">12032</data>
    </edge>
    <edge source="LTU" target="ALB">
      <data key="d0">183465</data>
    </edge>
    <edge source="LTU" target="DZA">
      <data key="d0">433314</data>
    </edge>
    <edge source="LTU" target="AZE">
      <data key="d0">2605910</data>
    </edge>
    <edge source="LTU" target="AUT">
      <data key="d0">81936</data>
    </edge>
    <edge source="LTU" target="ARM">
      <data key="d0">87010</data>
    </edge>
    <edge source="LTU" target="BEL">
      <data key="d0">1750306</data>
    </edge>
    <edge source="LTU" target="BGR">
      <data key="d0">4525441</data>
    </edge>
    <edge source="LTU" target="BLR">
      <data key="d0">814478</data>
    </edge>
    <edge source="LTU" target="CAN">
      <data key="d0">116342</data>
    </edge>
    <edge source="LTU" target="CHN">
      <data key="d0">830491</data>
    </edge>
    <edge source="LTU" target="HRV">
      <data key="d0">1445506</data>
    </edge>
    <edge source="LTU" target="CZE">
      <data key="d0">2024048</data>
    </edge>
    <edge source="LTU" target="DNK">
      <data key="d0">1546443</data>
    </edge>
    <edge source="LTU" target="EST">
      <data key="d0">20217625</data>
    </edge>
    <edge source="LTU" target="FIN">
      <data key="d0">5143017</data>
    </edge>
    <edge source="LTU" target="FRA">
      <data key="d0">10507842</data>
    </edge>
    <edge source="LTU" target="GEO">
      <data key="d0">1676752</data>
    </edge>
    <edge source="LTU" target="GMB">
      <data key="d0">18860</data>
    </edge>
    <edge source="LTU" target="DEU">
      <data key="d0">85805508</data>
    </edge>
    <edge source="LTU" target="GRC">
      <data key="d0">311905</data>
    </edge>
    <edge source="LTU" target="HUN">
      <data key="d0">1433896</data>
    </edge>
    <edge source="LTU" target="IDN">
      <data key="d0">2828587</data>
    </edge>
    <edge source="LTU" target="IRL">
      <data key="d0">1832374</data>
    </edge>
    <edge source="LTU" target="ISR">
      <data key="d0">2267402</data>
    </edge>
    <edge source="LTU" target="ITA">
      <data key="d0">98339718</data>
    </edge>
    <edge source="LTU" target="JPN">
      <data key="d0">4188538</data>
    </edge>
    <edge source="LTU" target="KAZ">
      <data key="d0">13156638</data>
    </edge>
    <edge source="LTU" target="KOR">
      <data key="d0">50556</data>
    </edge>
    <edge source="LTU" target="LVA">
      <data key="d0">64740575</data>
    </edge>
    <edge source="LTU" target="MWI">
      <data key="d0">231443</data>
    </edge>
    <edge source="LTU" target="MYS">
      <data key="d0">128455</data>
    </edge>
    <edge source="LTU" target="MRT">
      <data key="d0">128500</data>
    </edge>
    <edge source="LTU" target="MDA">
      <data key="d0">506685</data>
    </edge>
    <edge source="LTU" target="MAR">
      <data key="d0">553988</data>
    </edge>
    <edge source="LTU" target="NLD">
      <data key="d0">26370729</data>
    </edge>
    <edge source="LTU" target="PAK">
      <data key="d0">13699856</data>
    </edge>
    <edge source="LTU" target="PHL">
      <data key="d0">486246</data>
    </edge>
    <edge source="LTU" target="POL">
      <data key="d0">73839421</data>
    </edge>
    <edge source="LTU" target="PRT">
      <data key="d0">611291</data>
    </edge>
    <edge source="LTU" target="ROU">
      <data key="d0">1661950</data>
    </edge>
    <edge source="LTU" target="RUS">
      <data key="d0">208262889</data>
    </edge>
    <edge source="LTU" target="SAU">
      <data key="d0">630792</data>
    </edge>
    <edge source="LTU" target="SGP">
      <data key="d0">656808</data>
    </edge>
    <edge source="LTU" target="SVK">
      <data key="d0">231231</data>
    </edge>
    <edge source="LTU" target="VNM">
      <data key="d0">4234220</data>
    </edge>
    <edge source="LTU" target="SVN">
      <data key="d0">51056</data>
    </edge>
    <edge source="LTU" target="ZAF">
      <data key="d0">1828833</data>
    </edge>
    <edge source="LTU" target="ZWE">
      <data key="d0">134856</data>
    </edge>
    <edge source="LTU" target="ESP">
      <data key="d0">14242229</data>
    </edge>
    <edge source="LTU" target="SWE">
      <data key="d0">110569</data>
    </edge>
    <edge source="LTU" target="CHE">
      <data key="d0">81292</data>
    </edge>
    <edge source="LTU" target="THA">
      <data key="d0">179794</data>
    </edge>
    <edge source="LTU" target="ARE">
      <data key="d0">216249</data>
    </edge>
    <edge source="LTU" target="TUN">
      <data key="d0">349072</data>
    </edge>
    <edge source="LTU" target="TUR">
      <data key="d0">73662</data>
    </edge>
    <edge source="LTU" target="UKR">
      <data key="d0">2607569</data>
    </edge>
    <edge source="LTU" target="GBR">
      <data key="d0">15129369</data>
    </edge>
    <edge source="LTU" target="USA">
      <data key="d0">3561044</data>
    </edge>
    <edge source="MDG" target="FRA">
      <data key="d0">63292</data>
    </edge>
    <edge source="MDG" target="MUS">
      <data key="d0">102909</data>
    </edge>
    <edge source="MWI" target="MOZ">
      <data key="d0">129639</data>
    </edge>
    <edge source="MWI" target="ZWE">
      <data key="d0">2129469</data>
    </edge>
    <edge source="NLD" target="ALB">
      <data key="d0">909938</data>
    </edge>
    <edge source="NLD" target="DZA">
      <data key="d0">87058967</data>
    </edge>
    <edge source="NLD" target="AZE">
      <data key="d0">2470970</data>
    </edge>
    <edge source="NLD" target="ARG">
      <data key="d0">1832924</data>
    </edge>
    <edge source="NLD" target="AUS">
      <data key="d0">18766061</data>
    </edge>
    <edge source="NLD" target="AUT">
      <data key="d0">63517540</data>
    </edge>
    <edge source="NLD" target="ARM">
      <data key="d0">380216</data>
    </edge>
    <edge source="NLD" target="BEL">
      <data key="d0">1113471494</data>
    </edge>
    <edge source="NLD" target="BOL">
      <data key="d0">301138</data>
    </edge>
    <edge source="NLD" target="BWA">
      <data key="d0">51043</data>
    </edge>
    <edge source="NLD" target="BRA">
      <data key="d0">10157773</data>
    </edge>
    <edge source="NLD" target="BGR">
      <data key="d0">8406071</data>
    </edge>
    <edge source="NLD" target="BLR">
      <data key="d0">135963</data>
    </edge>
    <edge source="NLD" target="KHM">
      <data key="d0">176174</data>
    </edge>
    <edge source="NLD" target="CMR">
      <data key="d0">15489959</data>
    </edge>
    <edge source="NLD" target="CAN">
      <data key="d0">12740606</data>
    </edge>
    <edge source="NLD" target="CAF">
      <data key="d0">668850</data>
    </edge>
    <edge source="NLD" target="LKA">
      <data key="d0">1190429</data>
    </edge>
    <edge source="NLD" target="CHL">
      <data key="d0">1346544</data>
    </edge>
    <edge source="NLD" target="CHN">
      <data key="d0">91589394</data>
    </edge>
    <edge source="NLD" target="COL">
      <data key="d0">256856</data>
    </edge>
    <edge source="NLD" target="CRI">
      <data key="d0">711358</data>
    </edge>
    <edge source="NLD" target="HRV">
      <data key="d0">3760173</data>
    </edge>
    <edge source="NLD" target="CZE">
      <data key="d0">20795721</data>
    </edge>
    <edge source="NLD" target="BEN">
      <data key="d0">9209864</data>
    </edge>
    <edge source="NLD" target="DNK">
      <data key="d0">85863699</data>
    </edge>
    <edge source="NLD" target="SLV">
      <data key="d0">567645</data>
    </edge>
    <edge source="NLD" target="ETH">
      <data key="d0">1143460</data>
    </edge>
    <edge source="NLD" target="EST">
      <data key="d0">3655804</data>
    </edge>
    <edge source="NLD" target="FIN">
      <data key="d0">33034942</data>
    </edge>
    <edge source="NLD" target="FRA">
      <data key="d0">854570415</data>
    </edge>
    <edge source="NLD" target="GEO">
      <data key="d0">542784</data>
    </edge>
    <edge source="NLD" target="GMB">
      <data key="d0">4256497</data>
    </edge>
    <edge source="NLD" target="PSE">
      <data key="d0">1014731</data>
    </edge>
    <edge source="NLD" target="DEU">
      <data key="d0">2672109670</data>
    </edge>
    <edge source="NLD" target="GHA">
      <data key="d0">9907466</data>
    </edge>
    <edge source="NLD" target="GRC">
      <data key="d0">226367942</data>
    </edge>
    <edge source="NLD" target="GTM">
      <data key="d0">987264</data>
    </edge>
    <edge source="NLD" target="HND">
      <data key="d0">224517</data>
    </edge>
    <edge source="NLD" target="HKG">
      <data key="d0">119693168</data>
    </edge>
    <edge source="NLD" target="HUN">
      <data key="d0">16218254</data>
    </edge>
    <edge source="NLD" target="IDN">
      <data key="d0">79237992</data>
    </edge>
    <edge source="NLD" target="IRL">
      <data key="d0">57576319</data>
    </edge>
    <edge source="NLD" target="ISR">
      <data key="d0">10490178</data>
    </edge>
    <edge source="NLD" target="ITA">
      <data key="d0">258647697</data>
    </edge>
    <edge source="NLD" target="CIV">
      <data key="d0">22393694</data>
    </edge>
    <edge source="NLD" target="JPN">
      <data key="d0">97399825</data>
    </edge>
    <edge source="NLD" target="KAZ">
      <data key="d0">1047267</data>
    </edge>
    <edge source="NLD" target="JOR">
      <data key="d0">16006148</data>
    </edge>
    <edge source="NLD" target="KOR">
      <data key="d0">64512556</data>
    </edge>
    <edge source="NLD" target="LBN">
      <data key="d0">38210543</data>
    </edge>
    <edge source="NLD" target="LVA">
      <data key="d0">3747396</data>
    </edge>
    <edge source="NLD" target="LTU">
      <data key="d0">5414866</data>
    </edge>
    <edge source="NLD" target="MDG">
      <data key="d0">243093</data>
    </edge>
    <edge source="NLD" target="MWI">
      <data key="d0">529429</data>
    </edge>
    <edge source="NLD" target="MYS">
      <data key="d0">24830887</data>
    </edge>
    <edge source="NLD" target="MRT">
      <data key="d0">873404</data>
    </edge>
    <edge source="NLD" target="MUS">
      <data key="d0">860462</data>
    </edge>
    <edge source="NLD" target="MEX">
      <data key="d0">27437100</data>
    </edge>
    <edge source="NLD" target="MDA">
      <data key="d0">1561807</data>
    </edge>
    <edge source="NLD" target="MAR">
      <data key="d0">31333886</data>
    </edge>
    <edge source="NLD" target="MOZ">
      <data key="d0">2191776</data>
    </edge>
    <edge source="NLD" target="OMN">
      <data key="d0">36985237</data>
    </edge>
    <edge source="NLD" target="NAM">
      <data key="d0">126999</data>
    </edge>
    <edge source="NLD" target="NZL">
      <data key="d0">10332905</data>
    </edge>
    <edge source="NLD" target="NER">
      <data key="d0">2788814</data>
    </edge>
    <edge source="NLD" target="NOR">
      <data key="d0">10393757</data>
    </edge>
    <edge source="NLD" target="PAK">
      <data key="d0">3743014</data>
    </edge>
    <edge source="NLD" target="PAN">
      <data key="d0">1632187</data>
    </edge>
    <edge source="NLD" target="PER">
      <data key="d0">1143704</data>
    </edge>
    <edge source="NLD" target="PHL">
      <data key="d0">16483330</data>
    </edge>
    <edge source="NLD" target="POL">
      <data key="d0">85104321</data>
    </edge>
    <edge source="NLD" target="PRT">
      <data key="d0">47804095</data>
    </edge>
    <edge source="NLD" target="ROU">
      <data key="d0">6107859</data>
    </edge>
    <edge source="NLD" target="RUS">
      <data key="d0">240781068</data>
    </edge>
    <edge source="NLD" target="SAU">
      <data key="d0">140398859</data>
    </edge>
    <edge source="NLD" target="SEN">
      <data key="d0">3805464</data>
    </edge>
    <edge source="NLD" target="SRB">
      <data key="d0">2047635</data>
    </edge>
    <edge source="NLD" target="IND">
      <data key="d0">1995911</data>
    </edge>
    <edge source="NLD" target="SGP">
      <data key="d0">41653001</data>
    </edge>
    <edge source="NLD" target="SVK">
      <data key="d0">2275308</data>
    </edge>
    <edge source="NLD" target="VNM">
      <data key="d0">26478066</data>
    </edge>
    <edge source="NLD" target="SVN">
      <data key="d0">8807708</data>
    </edge>
    <edge source="NLD" target="ZAF">
      <data key="d0">18668777</data>
    </edge>
    <edge source="NLD" target="ESP">
      <data key="d0">288627688</data>
    </edge>
    <edge source="NLD" target="SWE">
      <data key="d0">186621798</data>
    </edge>
    <edge source="NLD" target="CHE">
      <data key="d0">62782764</data>
    </edge>
    <edge source="NLD" target="THA">
      <data key="d0">39487838</data>
    </edge>
    <edge source="NLD" target="TGO">
      <data key="d0">7594566</data>
    </edge>
    <edge source="NLD" target="ARE">
      <data key="d0">123723456</data>
    </edge>
    <edge source="NLD" target="TUN">
      <data key="d0">10774837</data>
    </edge>
    <edge source="NLD" target="TUR">
      <data key="d0">11268940</data>
    </edge>
    <edge source="NLD" target="UGA">
      <data key="d0">47478</data>
    </edge>
    <edge source="NLD" target="UKR">
      <data key="d0">8456287</data>
    </edge>
    <edge source="NLD" target="MKD">
      <data key="d0">533680</data>
    </edge>
    <edge source="NLD" target="EGY">
      <data key="d0">47492929</data>
    </edge>
    <edge source="NLD" target="GBR">
      <data key="d0">384828268</data>
    </edge>
    <edge source="NLD" target="TZA">
      <data key="d0">5586558</data>
    </edge>
    <edge source="NLD" target="USA">
      <data key="d0">79044431</data>
    </edge>
    <edge source="NLD" target="BFA">
      <data key="d0">3798281</data>
    </edge>
    <edge source="NLD" target="URY">
      <data key="d0">55783</data>
    </edge>
    <edge source="NIC" target="CRI">
      <data key="d0">3422693</data>
    </edge>
    <edge source="NIC" target="SLV">
      <data key="d0">85656748</data>
    </edge>
    <edge source="NIC" target="GTM">
      <data key="d0">25841858</data>
    </edge>
    <edge source="NIC" target="HND">
      <data key="d0">18942265</data>
    </edge>
    <edge source="NIC" target="PAN">
      <data key="d0">469327</data>
    </edge>
    <edge source="NIC" target="SGP">
      <data key="d0">550721</data>
    </edge>
    <edge source="NIC" target="USA">
      <data key="d0">11998736</data>
    </edge>
    <edge source="PAN" target="SLV">
      <data key="d0">46241</data>
    </edge>
    <edge source="PAN" target="HND">
      <data key="d0">36749</data>
    </edge>
    <edge source="IND" target="DZA">
      <data key="d0">6475044</data>
    </edge>
    <edge source="IND" target="AUS">
      <data key="d0">3583628</data>
    </edge>
    <edge source="IND" target="BWA">
      <data key="d0">15554</data>
    </edge>
    <edge source="IND" target="CMR">
      <data key="d0">227724</data>
    </edge>
    <edge source="IND" target="CAN">
      <data key="d0">54821</data>
    </edge>
    <edge source="IND" target="LKA">
      <data key="d0">831804</data>
    </edge>
    <edge source="IND" target="DNK">
      <data key="d0">5075422</data>
    </edge>
    <edge source="IND" target="ETH">
      <data key="d0">330830</data>
    </edge>
    <edge source="IND" target="FRA">
      <data key="d0">112438</data>
    </edge>
    <edge source="IND" target="GEO">
      <data key="d0">210177</data>
    </edge>
    <edge source="IND" target="GMB">
      <data key="d0">87501</data>
    </edge>
    <edge source="IND" target="DEU">
      <data key="d0">6792418</data>
    </edge>
    <edge source="IND" target="GHA">
      <data key="d0">83517</data>
    </edge>
    <edge source="IND" target="GRC">
      <data key="d0">35044</data>
    </edge>
    <edge source="IND" target="HKG">
      <data key="d0">1511016</data>
    </edge>
    <edge source="IND" target="IDN">
      <data key="d0">6515304</data>
    </edge>
    <edge source="IND" target="CIV">
      <data key="d0">269955</data>
    </edge>
    <edge source="IND" target="JPN">
      <data key="d0">13531564</data>
    </edge>
    <edge source="IND" target="JOR">
      <data key="d0">100018</data>
    </edge>
    <edge source="IND" target="KOR">
      <data key="d0">139241</data>
    </edge>
    <edge source="IND" target="LBN">
      <data key="d0">1428442</data>
    </edge>
    <edge source="IND" target="MWI">
      <data key="d0">325958</data>
    </edge>
    <edge source="IND" target="MYS">
      <data key="d0">2199227</data>
    </edge>
    <edge source="IND" target="MUS">
      <data key="d0">587633</data>
    </edge>
    <edge source="IND" target="MAR">
      <data key="d0">677396</data>
    </edge>
    <edge source="IND" target="MOZ">
      <data key="d0">23378</data>
    </edge>
    <edge source="IND" target="OMN">
      <data key="d0">11444835</data>
    </edge>
    <edge source="IND" target="NLD">
      <data key="d0">6599066</data>
    </edge>
    <edge source="IND" target="NZL">
      <data key="d0">341311</data>
    </edge>
    <edge source="IND" target="PAK">
      <data key="d0">10124477</data>
    </edge>
    <edge source="IND" target="PER">
      <data key="d0">81990</data>
    </edge>
    <edge source="IND" target="PHL">
      <data key="d0">6367421</data>
    </edge>
    <edge source="IND" target="POL">
      <data key="d0">235552</data>
    </edge>
    <edge source="IND" target="RUS">
      <data key="d0">850892</data>
    </edge>
    <edge source="IND" target="SAU">
      <data key="d0">16920464</data>
    </edge>
    <edge source="IND" target="SEN">
      <data key="d0">32385</data>
    </edge>
    <edge source="IND" target="SGP">
      <data key="d0">7396118</data>
    </edge>
    <edge source="IND" target="VNM">
      <data key="d0">3907000</data>
    </edge>
    <edge source="IND" target="ZAF">
      <data key="d0">48393</data>
    </edge>
    <edge source="IND" target="CHE">
      <data key="d0">388377</data>
    </edge>
    <edge source="IND" target="THA">
      <data key="d0">3981598</data>
    </edge>
    <edge source="IND" target="ARE">
      <data key="d0">26085001</data>
    </edge>
    <edge source="IND" target="TUN">
      <data key="d0">25732</data>
    </edge>
    <edge source="IND" target="UGA">
      <data key="d0">38728</data>
    </edge>
    <edge source="IND" target="EGY">
      <data key="d0">14469802</data>
    </edge>
    <edge source="IND" target="GBR">
      <data key="d0">363236</data>
    </edge>
    <edge source="IND" target="TZA">
      <data key="d0">167471</data>
    </edge>
    <edge source="IND" target="USA">
      <data key="d0">4295709</data>
    </edge>
    <edge source="ESP" target="ALB">
      <data key="d0">190592</data>
    </edge>
    <edge source="ESP" target="DZA">
      <data key="d0">4346630</data>
    </edge>
    <edge source="ESP" target="AZE">
      <data key="d0">112553</data>
    </edge>
    <edge source="ESP" target="AUS">
      <data key="d0">3212208</data>
    </edge>
    <edge source="ESP" target="AUT">
      <data key="d0">3617412</data>
    </edge>
    <edge source="ESP" target="BEL">
      <data key="d0">25707514</data>
    </edge>
    <edge source="ESP" target="BRA">
      <data key="d0">459646</data>
    </edge>
    <edge source="ESP" target="BGR">
      <data key="d0">282071</data>
    </edge>
    <edge source="ESP" target="CMR">
      <data key="d0">1038936</data>
    </edge>
    <edge source="ESP" target="CAN">
      <data key="d0">1007705</data>
    </edge>
    <edge source="ESP" target="LKA">
      <data key="d0">34315</data>
    </edge>
    <edge source="ESP" target="CHL">
      <data key="d0">553059</data>
    </edge>
    <edge source="ESP" target="CHN">
      <data key="d0">6949578</data>
    </edge>
    <edge source="ESP" target="COL">
      <data key="d0">292405</data>
    </edge>
    <edge source="ESP" target="CRI">
      <data key="d0">96323</data>
    </edge>
    <edge source="ESP" target="HRV">
      <data key="d0">85883</data>
    </edge>
    <edge source="ESP" target="CZE">
      <data key="d0">1962537</data>
    </edge>
    <edge source="ESP" target="BEN">
      <data key="d0">101305</data>
    </edge>
    <edge source="ESP" target="DNK">
      <data key="d0">5498066</data>
    </edge>
    <edge source="ESP" target="ECU">
      <data key="d0">86584</data>
    </edge>
    <edge source="ESP" target="EST">
      <data key="d0">96274</data>
    </edge>
    <edge source="ESP" target="FIN">
      <data key="d0">1840419</data>
    </edge>
    <edge source="ESP" target="FRA">
      <data key="d0">364387685</data>
    </edge>
    <edge source="ESP" target="DEU">
      <data key="d0">56605444</data>
    </edge>
    <edge source="ESP" target="GHA">
      <data key="d0">114869</data>
    </edge>
    <edge source="ESP" target="GRC">
      <data key="d0">6597811</data>
    </edge>
    <edge source="ESP" target="GTM">
      <data key="d0">457227</data>
    </edge>
    <edge source="ESP" target="HND">
      <data key="d0">57093</data>
    </edge>
    <edge source="ESP" target="HKG">
      <data key="d0">518944</data>
    </edge>
    <edge source="ESP" target="HUN">
      <data key="d0">1207971</data>
    </edge>
    <edge source="ESP" target="IRL">
      <data key="d0">1168474</data>
    </edge>
    <edge source="ESP" target="ISR">
      <data key="d0">1025660</data>
    </edge>
    <edge source="ESP" target="ITA">
      <data key="d0">156165374</data>
    </edge>
    <edge source="ESP" target="CIV">
      <data key="d0">190054</data>
    </edge>
    <edge source="ESP" target="JPN">
      <data key="d0">848781</data>
    </edge>
    <edge source="ESP" target="KAZ">
      <data key="d0">20666</data>
    </edge>
    <edge source="ESP" target="JOR">
      <data key="d0">175416</data>
    </edge>
    <edge source="ESP" target="KOR">
      <data key="d0">4544431</data>
    </edge>
    <edge source="ESP" target="LBN">
      <data key="d0">1617179</data>
    </edge>
    <edge source="ESP" target="LVA">
      <data key="d0">165930</data>
    </edge>
    <edge source="ESP" target="LTU">
      <data key="d0">186484</data>
    </edge>
    <edge source="ESP" target="MYS">
      <data key="d0">266721</data>
    </edge>
    <edge source="ESP" target="MRT">
      <data key="d0">832044</data>
    </edge>
    <edge source="ESP" target="MEX">
      <data key="d0">33633675</data>
    </edge>
    <edge source="ESP" target="MAR">
      <data key="d0">4395558</data>
    </edge>
    <edge source="ESP" target="NLD">
      <data key="d0">65743942</data>
    </edge>
    <edge source="ESP" target="NZL">
      <data key="d0">837526</data>
    </edge>
    <edge source="ESP" target="NOR">
      <data key="d0">2277571</data>
    </edge>
    <edge source="ESP" target="PAK">
      <data key="d0">186300</data>
    </edge>
    <edge source="ESP" target="PAN">
      <data key="d0">501883</data>
    </edge>
    <edge source="ESP" target="PER">
      <data key="d0">235912</data>
    </edge>
    <edge source="ESP" target="PHL">
      <data key="d0">2244389</data>
    </edge>
    <edge source="ESP" target="POL">
      <data key="d0">2845308</data>
    </edge>
    <edge source="ESP" target="PRT">
      <data key="d0">356731650</data>
    </edge>
    <edge source="ESP" target="ROU">
      <data key="d0">794041</data>
    </edge>
    <edge source="ESP" target="RUS">
      <data key="d0">5452007</data>
    </edge>
    <edge source="ESP" target="SAU">
      <data key="d0">2440383</data>
    </edge>
    <edge source="ESP" target="SEN">
      <data key="d0">706321</data>
    </edge>
    <edge source="ESP" target="IND">
      <data key="d0">200527</data>
    </edge>
    <edge source="ESP" target="SGP">
      <data key="d0">418582</data>
    </edge>
    <edge source="ESP" target="SVK">
      <data key="d0">225403</data>
    </edge>
    <edge source="ESP" target="VNM">
      <data key="d0">122515</data>
    </edge>
    <edge source="ESP" target="SVN">
      <data key="d0">189035</data>
    </edge>
    <edge source="ESP" target="ZAF">
      <data key="d0">221475</data>
    </edge>
    <edge source="ESP" target="ZWE">
      <data key="d0">16626</data>
    </edge>
    <edge source="ESP" target="SWE">
      <data key="d0">2247292</data>
    </edge>
    <edge source="ESP" target="CHE">
      <data key="d0">5049566</data>
    </edge>
    <edge source="ESP" target="THA">
      <data key="d0">2726635</data>
    </edge>
    <edge source="ESP" target="ARE">
      <data key="d0">3390946</data>
    </edge>
    <edge source="ESP" target="TUN">
      <data key="d0">3528315</data>
    </edge>
    <edge source="ESP" target="TUR">
      <data key="d0">74681</data>
    </edge>
    <edge source="ESP" target="UKR">
      <data key="d0">706947</data>
    </edge>
    <edge source="ESP" target="EGY">
      <data key="d0">2698354</data>
    </edge>
    <edge source="ESP" target="GBR">
      <data key="d0">83965943</data>
    </edge>
    <edge source="ESP" target="USA">
      <data key="d0">59679203</data>
    </edge>
    <edge source="CHE" target="DZA">
      <data key="d0">6480687</data>
    </edge>
    <edge source="CHE" target="AZE">
      <data key="d0">387758</data>
    </edge>
    <edge source="CHE" target="ARG">
      <data key="d0">50076</data>
    </edge>
    <edge source="CHE" target="AUS">
      <data key="d0">3177258</data>
    </edge>
    <edge source="CHE" target="AUT">
      <data key="d0">15182640</data>
    </edge>
    <edge source="CHE" target="BEL">
      <data key="d0">27810491</data>
    </edge>
    <edge source="CHE" target="BOL">
      <data key="d0">106156</data>
    </edge>
    <edge source="CHE" target="BRA">
      <data key="d0">699722</data>
    </edge>
    <edge source="CHE" target="BGR">
      <data key="d0">32333</data>
    </edge>
    <edge source="CHE" target="BDI">
      <data key="d0">540436</data>
    </edge>
    <edge source="CHE" target="CMR">
      <data key="d0">72651</data>
    </edge>
    <edge source="CHE" target="CAN">
      <data key="d0">23708407</data>
    </edge>
    <edge source="CHE" target="CHL">
      <data key="d0">348035</data>
    </edge>
    <edge source="CHE" target="CHN">
      <data key="d0">5679863</data>
    </edge>
    <edge source="CHE" target="COL">
      <data key="d0">73195</data>
    </edge>
    <edge source="CHE" target="CRI">
      <data key="d0">36458</data>
    </edge>
    <edge source="CHE" target="CZE">
      <data key="d0">526981</data>
    </edge>
    <edge source="CHE" target="BEN">
      <data key="d0">51277</data>
    </edge>
    <edge source="CHE" target="DNK">
      <data key="d0">1385199</data>
    </edge>
    <edge source="CHE" target="ETH">
      <data key="d0">39113</data>
    </edge>
    <edge source="CHE" target="FIN">
      <data key="d0">1433794</data>
    </edge>
    <edge source="CHE" target="FRA">
      <data key="d0">89284702</data>
    </edge>
    <edge source="CHE" target="GEO">
      <data key="d0">299009</data>
    </edge>
    <edge source="CHE" target="DEU">
      <data key="d0">257754787</data>
    </edge>
    <edge source="CHE" target="GHA">
      <data key="d0">1054666</data>
    </edge>
    <edge source="CHE" target="GRC">
      <data key="d0">1277705</data>
    </edge>
    <edge source="CHE" target="GTM">
      <data key="d0">11503</data>
    </edge>
    <edge source="CHE" target="HKG">
      <data key="d0">6729646</data>
    </edge>
    <edge source="CHE" target="HUN">
      <data key="d0">768635</data>
    </edge>
    <edge source="CHE" target="IDN">
      <data key="d0">3364941</data>
    </edge>
    <edge source="CHE" target="ISR">
      <data key="d0">1280041</data>
    </edge>
    <edge source="CHE" target="ITA">
      <data key="d0">91215459</data>
    </edge>
    <edge source="CHE" target="JAM">
      <data key="d0">72288</data>
    </edge>
    <edge source="CHE" target="JPN">
      <data key="d0">8304023</data>
    </edge>
    <edge source="CHE" target="KAZ">
      <data key="d0">1077148</data>
    </edge>
    <edge source="CHE" target="JOR">
      <data key="d0">1869700</data>
    </edge>
    <edge source="CHE" target="KOR">
      <data key="d0">5532242</data>
    </edge>
    <edge source="CHE" target="LBN">
      <data key="d0">1811092</data>
    </edge>
    <edge source="CHE" target="MDG">
      <data key="d0">934611</data>
    </edge>
    <edge source="CHE" target="MYS">
      <data key="d0">910687</data>
    </edge>
    <edge source="CHE" target="MEX">
      <data key="d0">2338274</data>
    </edge>
    <edge source="CHE" target="MDA">
      <data key="d0">16108</data>
    </edge>
    <edge source="CHE" target="MAR">
      <data key="d0">741909</data>
    </edge>
    <edge source="CHE" target="NLD">
      <data key="d0">22254446</data>
    </edge>
    <edge source="CHE" target="NZL">
      <data key="d0">119576</data>
    </edge>
    <edge source="CHE" target="NER">
      <data key="d0">174102</data>
    </edge>
    <edge source="CHE" target="NOR">
      <data key="d0">1241619</data>
    </edge>
    <edge source="CHE" target="PAK">
      <data key="d0">532334</data>
    </edge>
    <edge source="CHE" target="PAN">
      <data key="d0">89871</data>
    </edge>
    <edge source="CHE" target="PER">
      <data key="d0">432896</data>
    </edge>
    <edge source="CHE" target="PHL">
      <data key="d0">681304</data>
    </edge>
    <edge source="CHE" target="POL">
      <data key="d0">663744</data>
    </edge>
    <edge source="CHE" target="PRT">
      <data key="d0">154968</data>
    </edge>
    <edge source="CHE" target="ROU">
      <data key="d0">73033</data>
    </edge>
    <edge source="CHE" target="RUS">
      <data key="d0">11409966</data>
    </edge>
    <edge source="CHE" target="SAU">
      <data key="d0">5200600</data>
    </edge>
    <edge source="CHE" target="SEN">
      <data key="d0">395265</data>
    </edge>
    <edge source="CHE" target="IND">
      <data key="d0">211543</data>
    </edge>
    <edge source="CHE" target="SGP">
      <data key="d0">5084994</data>
    </edge>
    <edge source="CHE" target="SVK">
      <data key="d0">316612</data>
    </edge>
    <edge source="CHE" target="VNM">
      <data key="d0">317895</data>
    </edge>
    <edge source="CHE" target="SVN">
      <data key="d0">86385</data>
    </edge>
    <edge source="CHE" target="ZAF">
      <data key="d0">938283</data>
    </edge>
    <edge source="CHE" target="ZWE">
      <data key="d0">251063</data>
    </edge>
    <edge source="CHE" target="ESP">
      <data key="d0">6323405</data>
    </edge>
    <edge source="CHE" target="SWE">
      <data key="d0">1134631</data>
    </edge>
    <edge source="CHE" target="THA">
      <data key="d0">2534775</data>
    </edge>
    <edge source="CHE" target="TGO">
      <data key="d0">206602</data>
    </edge>
    <edge source="CHE" target="ARE">
      <data key="d0">2963461</data>
    </edge>
    <edge source="CHE" target="TUN">
      <data key="d0">861872</data>
    </edge>
    <edge source="CHE" target="TUR">
      <data key="d0">10452017</data>
    </edge>
    <edge source="CHE" target="UKR">
      <data key="d0">563954</data>
    </edge>
    <edge source="CHE" target="EGY">
      <data key="d0">10210033</data>
    </edge>
    <edge source="CHE" target="GBR">
      <data key="d0">16423584</data>
    </edge>
    <edge source="CHE" target="TZA">
      <data key="d0">305004</data>
    </edge>
    <edge source="CHE" target="USA">
      <data key="d0">64785302</data>
    </edge>
    <edge source="CHE" target="BFA">
      <data key="d0">707813</data>
    </edge>
    <edge source="CHE" target="URY">
      <data key="d0">253350</data>
    </edge>
    <edge source="GBR" target="DZA">
      <data key="d0">42412026</data>
    </edge>
    <edge source="GBR" target="AZE">
      <data key="d0">221842</data>
    </edge>
    <edge source="GBR" target="AUS">
      <data key="d0">7046153</data>
    </edge>
    <edge source="GBR" target="AUT">
      <data key="d0">3479284</data>
    </edge>
    <edge source="GBR" target="BEL">
      <data key="d0">141073103</data>
    </edge>
    <edge source="GBR" target="BRA">
      <data key="d0">491858</data>
    </edge>
    <edge source="GBR" target="BGR">
      <data key="d0">385435</data>
    </edge>
    <edge source="GBR" target="CMR">
      <data key="d0">1291625</data>
    </edge>
    <edge source="GBR" target="CAN">
      <data key="d0">7623118</data>
    </edge>
    <edge source="GBR" target="LKA">
      <data key="d0">172980</data>
    </edge>
    <edge source="GBR" target="CHN">
      <data key="d0">5095154</data>
    </edge>
    <edge source="GBR" target="HRV">
      <data key="d0">99978</data>
    </edge>
    <edge source="GBR" target="CZE">
      <data key="d0">2915051</data>
    </edge>
    <edge source="GBR" target="BEN">
      <data key="d0">383076</data>
    </edge>
    <edge source="GBR" target="DNK">
      <data key="d0">22286837</data>
    </edge>
    <edge source="GBR" target="SLV">
      <data key="d0">114922</data>
    </edge>
    <edge source="GBR" target="EST">
      <data key="d0">70898</data>
    </edge>
    <edge source="GBR" target="FIN">
      <data key="d0">2664984</data>
    </edge>
    <edge source="GBR" target="FRA">
      <data key="d0">172624240</data>
    </edge>
    <edge source="GBR" target="GEO">
      <data key="d0">254881</data>
    </edge>
    <edge source="GBR" target="GMB">
      <data key="d0">643154</data>
    </edge>
    <edge source="GBR" target="DEU">
      <data key="d0">146659545</data>
    </edge>
    <edge source="GBR" target="GHA">
      <data key="d0">4634584</data>
    </edge>
    <edge source="GBR" target="GRC">
      <data key="d0">7640776</data>
    </edge>
    <edge source="GBR" target="HND">
      <data key="d0">11984</data>
    </edge>
    <edge source="GBR" target="HKG">
      <data key="d0">18089243</data>
    </edge>
    <edge source="GBR" target="HUN">
      <data key="d0">7871284</data>
    </edge>
    <edge source="GBR" target="IDN">
      <data key="d0">287097</data>
    </edge>
    <edge source="GBR" target="IRL">
      <data key="d0">630863853</data>
    </edge>
    <edge source="GBR" target="ISR">
      <data key="d0">480036</data>
    </edge>
    <edge source="GBR" target="ITA">
      <data key="d0">53027524</data>
    </edge>
    <edge source="GBR" target="CIV">
      <data key="d0">27227397</data>
    </edge>
    <edge source="GBR" target="JAM">
      <data key="d0">1022626</data>
    </edge>
    <edge source="GBR" target="JPN">
      <data key="d0">2528740</data>
    </edge>
    <edge source="GBR" target="JOR">
      <data key="d0">858504</data>
    </edge>
    <edge source="GBR" target="KOR">
      <data key="d0">2340369</data>
    </edge>
    <edge source="GBR" target="LBN">
      <data key="d0">9112598</data>
    </edge>
    <edge source="GBR" target="LVA">
      <data key="d0">125723</data>
    </edge>
    <edge source="GBR" target="LTU">
      <data key="d0">496148</data>
    </edge>
    <edge source="GBR" target="MDG">
      <data key="d0">16849</data>
    </edge>
    <edge source="GBR" target="MYS">
      <data key="d0">1439306</data>
    </edge>
    <edge source="GBR" target="MRT">
      <data key="d0">10464</data>
    </edge>
    <edge source="GBR" target="MUS">
      <data key="d0">649729</data>
    </edge>
    <edge source="GBR" target="MEX">
      <data key="d0">381123</data>
    </edge>
    <edge source="GBR" target="MAR">
      <data key="d0">3411554</data>
    </edge>
    <edge source="GBR" target="MOZ">
      <data key="d0">451907</data>
    </edge>
    <edge source="GBR" target="OMN">
      <data key="d0">447383</data>
    </edge>
    <edge source="GBR" target="NLD">
      <data key="d0">170495512</data>
    </edge>
    <edge source="GBR" target="NZL">
      <data key="d0">925271</data>
    </edge>
    <edge source="GBR" target="NER">
      <data key="d0">181751</data>
    </edge>
    <edge source="GBR" target="NOR">
      <data key="d0">2967360</data>
    </edge>
    <edge source="GBR" target="PAK">
      <data key="d0">198147</data>
    </edge>
    <edge source="GBR" target="PER">
      <data key="d0">243375</data>
    </edge>
    <edge source="GBR" target="PHL">
      <data key="d0">190712</data>
    </edge>
    <edge source="GBR" target="POL">
      <data key="d0">12018656</data>
    </edge>
    <edge source="GBR" target="PRT">
      <data key="d0">8408301</data>
    </edge>
    <edge source="GBR" target="ROU">
      <data key="d0">253635</data>
    </edge>
    <edge source="GBR" target="RUS">
      <data key="d0">8675582</data>
    </edge>
    <edge source="GBR" target="SAU">
      <data key="d0">25822145</data>
    </edge>
    <edge source="GBR" target="SEN">
      <data key="d0">10298498</data>
    </edge>
    <edge source="GBR" target="IND">
      <data key="d0">3256245</data>
    </edge>
    <edge source="GBR" target="SGP">
      <data key="d0">3901932</data>
    </edge>
    <edge source="GBR" target="SVK">
      <data key="d0">509187</data>
    </edge>
    <edge source="GBR" target="VNM">
      <data key="d0">1031316</data>
    </edge>
    <edge source="GBR" target="ZAF">
      <data key="d0">2922977</data>
    </edge>
    <edge source="GBR" target="ZWE">
      <data key="d0">731800</data>
    </edge>
    <edge source="GBR" target="ESP">
      <data key="d0">41237707</data>
    </edge>
    <edge source="GBR" target="SWE">
      <data key="d0">18311743</data>
    </edge>
    <edge source="GBR" target="CHE">
      <data key="d0">3932159</data>
    </edge>
    <edge source="GBR" target="THA">
      <data key="d0">4791443</data>
    </edge>
    <edge source="GBR" target="TGO">
      <data key="d0">436934</data>
    </edge>
    <edge source="GBR" target="ARE">
      <data key="d0">20195460</data>
    </edge>
    <edge source="GBR" target="TUR">
      <data key="d0">3643566</data>
    </edge>
    <edge source="GBR" target="UKR">
      <data key="d0">262233</data>
    </edge>
    <edge source="GBR" target="EGY">
      <data key="d0">346446</data>
    </edge>
    <edge source="GBR" target="TZA">
      <data key="d0">438929</data>
    </edge>
    <edge source="GBR" target="USA">
      <data key="d0">60140522</data>
    </edge>
    <edge source="GBR" target="BFA">
      <data key="d0">5209452</data>
    </edge>
    <edge source="CZE" target="DZA">
      <data key="d0">26310</data>
    </edge>
    <edge source="CZE" target="AZE">
      <data key="d0">20950</data>
    </edge>
    <edge source="CZE" target="AUT">
      <data key="d0">13328616</data>
    </edge>
    <edge source="CZE" target="ARM">
      <data key="d0">15663</data>
    </edge>
    <edge source="CZE" target="BEL">
      <data key="d0">5769462</data>
    </edge>
    <edge source="CZE" target="BGR">
      <data key="d0">12701910</data>
    </edge>
    <edge source="CZE" target="BLR">
      <data key="d0">153763</data>
    </edge>
    <edge source="CZE" target="CHN">
      <data key="d0">10576323</data>
    </edge>
    <edge source="CZE" target="COL">
      <data key="d0">276225</data>
    </edge>
    <edge source="CZE" target="CRI">
      <data key="d0">384414</data>
    </edge>
    <edge source="CZE" target="HRV">
      <data key="d0">9377196</data>
    </edge>
    <edge source="CZE" target="DNK">
      <data key="d0">7157557</data>
    </edge>
    <edge source="CZE" target="EST">
      <data key="d0">415939</data>
    </edge>
    <edge source="CZE" target="FIN">
      <data key="d0">6795987</data>
    </edge>
    <edge source="CZE" target="FRA">
      <data key="d0">29496376</data>
    </edge>
    <edge source="CZE" target="DEU">
      <data key="d0">236913820</data>
    </edge>
    <edge source="CZE" target="GHA">
      <data key="d0">563666</data>
    </edge>
    <edge source="CZE" target="GRC">
      <data key="d0">31846</data>
    </edge>
    <edge source="CZE" target="HUN">
      <data key="d0">35269128</data>
    </edge>
    <edge source="CZE" target="IRL">
      <data key="d0">451692</data>
    </edge>
    <edge source="CZE" target="ITA">
      <data key="d0">111625256</data>
    </edge>
    <edge source="CZE" target="CIV">
      <data key="d0">201030</data>
    </edge>
    <edge source="CZE" target="KAZ">
      <data key="d0">88248</data>
    </edge>
    <edge source="CZE" target="JOR">
      <data key="d0">366714</data>
    </edge>
    <edge source="CZE" target="KOR">
      <data key="d0">1585237</data>
    </edge>
    <edge source="CZE" target="LBN">
      <data key="d0">18883928</data>
    </edge>
    <edge source="CZE" target="LVA">
      <data key="d0">150904</data>
    </edge>
    <edge source="CZE" target="LTU">
      <data key="d0">1027295</data>
    </edge>
    <edge source="CZE" target="MYS">
      <data key="d0">11615812</data>
    </edge>
    <edge source="CZE" target="MRT">
      <data key="d0">125256</data>
    </edge>
    <edge source="CZE" target="NLD">
      <data key="d0">16947667</data>
    </edge>
    <edge source="CZE" target="PAK">
      <data key="d0">354052</data>
    </edge>
    <edge source="CZE" target="PHL">
      <data key="d0">765375</data>
    </edge>
    <edge source="CZE" target="POL">
      <data key="d0">45414511</data>
    </edge>
    <edge source="CZE" target="ROU">
      <data key="d0">16904891</data>
    </edge>
    <edge source="CZE" target="RUS">
      <data key="d0">20362439</data>
    </edge>
    <edge source="CZE" target="SAU">
      <data key="d0">7875868</data>
    </edge>
    <edge source="CZE" target="SRB">
      <data key="d0">3824450</data>
    </edge>
    <edge source="CZE" target="SGP">
      <data key="d0">198614</data>
    </edge>
    <edge source="CZE" target="SVK">
      <data key="d0">165743819</data>
    </edge>
    <edge source="CZE" target="VNM">
      <data key="d0">469358</data>
    </edge>
    <edge source="CZE" target="SVN">
      <data key="d0">3010484</data>
    </edge>
    <edge source="CZE" target="ESP">
      <data key="d0">3099644</data>
    </edge>
    <edge source="CZE" target="SWE">
      <data key="d0">5962630</data>
    </edge>
    <edge source="CZE" target="CHE">
      <data key="d0">388793</data>
    </edge>
    <edge source="CZE" target="THA">
      <data key="d0">16253189</data>
    </edge>
    <edge source="CZE" target="ARE">
      <data key="d0">10093297</data>
    </edge>
    <edge source="CZE" target="UKR">
      <data key="d0">4984521</data>
    </edge>
    <edge source="CZE" target="MKD">
      <data key="d0">3062770</data>
    </edge>
    <edge source="CZE" target="EGY">
      <data key="d0">308799</data>
    </edge>
    <edge source="CZE" target="GBR">
      <data key="d0">3041791</data>
    </edge>
    <edge source="CZE" target="USA">
      <data key="d0">427142</data>
    </edge>
    <edge source="EST" target="AZE">
      <data key="d0">71949</data>
    </edge>
    <edge source="EST" target="AUT">
      <data key="d0">2260638</data>
    </edge>
    <edge source="EST" target="BEL">
      <data key="d0">325414</data>
    </edge>
    <edge source="EST" target="BGR">
      <data key="d0">441985</data>
    </edge>
    <edge source="EST" target="CHN">
      <data key="d0">61671</data>
    </edge>
    <edge source="EST" target="CRI">
      <data key="d0">57848</data>
    </edge>
    <edge source="EST" target="DNK">
      <data key="d0">1606336</data>
    </edge>
    <edge source="EST" target="FIN">
      <data key="d0">38316729</data>
    </edge>
    <edge source="EST" target="DEU">
      <data key="d0">8267094</data>
    </edge>
    <edge source="EST" target="GRC">
      <data key="d0">1695228</data>
    </edge>
    <edge source="EST" target="IRL">
      <data key="d0">175201</data>
    </edge>
    <edge source="EST" target="ISR">
      <data key="d0">400689</data>
    </edge>
    <edge source="EST" target="ITA">
      <data key="d0">7462785</data>
    </edge>
    <edge source="EST" target="KAZ">
      <data key="d0">1804815</data>
    </edge>
    <edge source="EST" target="KOR">
      <data key="d0">669211</data>
    </edge>
    <edge source="EST" target="LVA">
      <data key="d0">39334879</data>
    </edge>
    <edge source="EST" target="LTU">
      <data key="d0">61244894</data>
    </edge>
    <edge source="EST" target="MYS">
      <data key="d0">290291</data>
    </edge>
    <edge source="EST" target="MAR">
      <data key="d0">226239</data>
    </edge>
    <edge source="EST" target="NLD">
      <data key="d0">5490544</data>
    </edge>
    <edge source="EST" target="NOR">
      <data key="d0">832213</data>
    </edge>
    <edge source="EST" target="PHL">
      <data key="d0">61671</data>
    </edge>
    <edge source="EST" target="POL">
      <data key="d0">514834</data>
    </edge>
    <edge source="EST" target="RUS">
      <data key="d0">45343895</data>
    </edge>
    <edge source="EST" target="SGP">
      <data key="d0">193289</data>
    </edge>
    <edge source="EST" target="SWE">
      <data key="d0">276918</data>
    </edge>
    <edge source="EST" target="THA">
      <data key="d0">232228</data>
    </edge>
    <edge source="EST" target="ARE">
      <data key="d0">123984</data>
    </edge>
    <edge source="EST" target="GBR">
      <data key="d0">51052</data>
    </edge>
    <edge source="EST" target="USA">
      <data key="d0">1086686</data>
    </edge>
    <edge source="FIN" target="AZE">
      <data key="d0">2253871</data>
    </edge>
    <edge source="FIN" target="AUS">
      <data key="d0">7123840</data>
    </edge>
    <edge source="FIN" target="AUT">
      <data key="d0">44308</data>
    </edge>
    <edge source="FIN" target="ARM">
      <data key="d0">1982073</data>
    </edge>
    <edge source="FIN" target="BEL">
      <data key="d0">16814226</data>
    </edge>
    <edge source="FIN" target="BRA">
      <data key="d0">115029</data>
    </edge>
    <edge source="FIN" target="CAN">
      <data key="d0">457841</data>
    </edge>
    <edge source="FIN" target="CHN">
      <data key="d0">51167860</data>
    </edge>
    <edge source="FIN" target="DNK">
      <data key="d0">2296855</data>
    </edge>
    <edge source="FIN" target="ECU">
      <data key="d0">138045</data>
    </edge>
    <edge source="FIN" target="EST">
      <data key="d0">8023762</data>
    </edge>
    <edge source="FIN" target="FRA">
      <data key="d0">2743854</data>
    </edge>
    <edge source="FIN" target="GEO">
      <data key="d0">1235072</data>
    </edge>
    <edge source="FIN" target="DEU">
      <data key="d0">6165758</data>
    </edge>
    <edge source="FIN" target="GRC">
      <data key="d0">4683426</data>
    </edge>
    <edge source="FIN" target="HUN">
      <data key="d0">240552</data>
    </edge>
    <edge source="FIN" target="IRL">
      <data key="d0">7172157</data>
    </edge>
    <edge source="FIN" target="ISR">
      <data key="d0">30681</data>
    </edge>
    <edge source="FIN" target="ITA">
      <data key="d0">3836701</data>
    </edge>
    <edge source="FIN" target="JPN">
      <data key="d0">784732</data>
    </edge>
    <edge source="FIN" target="KAZ">
      <data key="d0">1103073</data>
    </edge>
    <edge source="FIN" target="KOR">
      <data key="d0">5943035</data>
    </edge>
    <edge source="FIN" target="LVA">
      <data key="d0">809862</data>
    </edge>
    <edge source="FIN" target="LTU">
      <data key="d0">176064</data>
    </edge>
    <edge source="FIN" target="MYS">
      <data key="d0">3635940</data>
    </edge>
    <edge source="FIN" target="MDA">
      <data key="d0">258147</data>
    </edge>
    <edge source="FIN" target="NLD">
      <data key="d0">4666317</data>
    </edge>
    <edge source="FIN" target="NZL">
      <data key="d0">530749</data>
    </edge>
    <edge source="FIN" target="NOR">
      <data key="d0">205305</data>
    </edge>
    <edge source="FIN" target="PHL">
      <data key="d0">1669279</data>
    </edge>
    <edge source="FIN" target="POL">
      <data key="d0">118296</data>
    </edge>
    <edge source="FIN" target="RUS">
      <data key="d0">309346649</data>
    </edge>
    <edge source="FIN" target="SAU">
      <data key="d0">4446531</data>
    </edge>
    <edge source="FIN" target="SRB">
      <data key="d0">10601</data>
    </edge>
    <edge source="FIN" target="SGP">
      <data key="d0">6936474</data>
    </edge>
    <edge source="FIN" target="ESP">
      <data key="d0">796667</data>
    </edge>
    <edge source="FIN" target="SWE">
      <data key="d0">120609942</data>
    </edge>
    <edge source="FIN" target="CHE">
      <data key="d0">537133</data>
    </edge>
    <edge source="FIN" target="THA">
      <data key="d0">4292864</data>
    </edge>
    <edge source="FIN" target="ARE">
      <data key="d0">3347651</data>
    </edge>
    <edge source="FIN" target="UKR">
      <data key="d0">2308785</data>
    </edge>
    <edge source="FIN" target="EGY">
      <data key="d0">11902293</data>
    </edge>
    <edge source="FIN" target="GBR">
      <data key="d0">40222</data>
    </edge>
    <edge source="FIN" target="USA">
      <data key="d0">27330459</data>
    </edge>
    <edge source="HUN" target="ALB">
      <data key="d0">298295</data>
    </edge>
    <edge source="HUN" target="DZA">
      <data key="d0">39067</data>
    </edge>
    <edge source="HUN" target="AZE">
      <data key="d0">97988</data>
    </edge>
    <edge source="HUN" target="AUS">
      <data key="d0">415721</data>
    </edge>
    <edge source="HUN" target="AUT">
      <data key="d0">15465415</data>
    </edge>
    <edge source="HUN" target="BEL">
      <data key="d0">462620</data>
    </edge>
    <edge source="HUN" target="BRA">
      <data key="d0">28433</data>
    </edge>
    <edge source="HUN" target="BGR">
      <data key="d0">4498195</data>
    </edge>
    <edge source="HUN" target="BLR">
      <data key="d0">126157</data>
    </edge>
    <edge source="HUN" target="CAN">
      <data key="d0">216266</data>
    </edge>
    <edge source="HUN" target="HRV">
      <data key="d0">16345810</data>
    </edge>
    <edge source="HUN" target="CZE">
      <data key="d0">9345960</data>
    </edge>
    <edge source="HUN" target="DNK">
      <data key="d0">1448151</data>
    </edge>
    <edge source="HUN" target="EST">
      <data key="d0">13231</data>
    </edge>
    <edge source="HUN" target="FIN">
      <data key="d0">355394</data>
    </edge>
    <edge source="HUN" target="FRA">
      <data key="d0">11213214</data>
    </edge>
    <edge source="HUN" target="GEO">
      <data key="d0">31463</data>
    </edge>
    <edge source="HUN" target="DEU">
      <data key="d0">27617014</data>
    </edge>
    <edge source="HUN" target="GRC">
      <data key="d0">6561678</data>
    </edge>
    <edge source="HUN" target="HKG">
      <data key="d0">83642</data>
    </edge>
    <edge source="HUN" target="IRL">
      <data key="d0">15849</data>
    </edge>
    <edge source="HUN" target="ISR">
      <data key="d0">38280</data>
    </edge>
    <edge source="HUN" target="ITA">
      <data key="d0">96130414</data>
    </edge>
    <edge source="HUN" target="JOR">
      <data key="d0">5671831</data>
    </edge>
    <edge source="HUN" target="LBN">
      <data key="d0">14529811</data>
    </edge>
    <edge source="HUN" target="LVA">
      <data key="d0">22864</data>
    </edge>
    <edge source="HUN" target="LTU">
      <data key="d0">182905</data>
    </edge>
    <edge source="HUN" target="MDA">
      <data key="d0">53344</data>
    </edge>
    <edge source="HUN" target="MAR">
      <data key="d0">53327</data>
    </edge>
    <edge source="HUN" target="OMN">
      <data key="d0">25981</data>
    </edge>
    <edge source="HUN" target="NLD">
      <data key="d0">9940959</data>
    </edge>
    <edge source="HUN" target="NZL">
      <data key="d0">82524</data>
    </edge>
    <edge source="HUN" target="NOR">
      <data key="d0">56923</data>
    </edge>
    <edge source="HUN" target="PAK">
      <data key="d0">57009</data>
    </edge>
    <edge source="HUN" target="POL">
      <data key="d0">13174105</data>
    </edge>
    <edge source="HUN" target="PRT">
      <data key="d0">1827215</data>
    </edge>
    <edge source="HUN" target="ROU">
      <data key="d0">79640019</data>
    </edge>
    <edge source="HUN" target="RUS">
      <data key="d0">13504157</data>
    </edge>
    <edge source="HUN" target="SAU">
      <data key="d0">9523622</data>
    </edge>
    <edge source="HUN" target="SRB">
      <data key="d0">1759826</data>
    </edge>
    <edge source="HUN" target="IND">
      <data key="d0">86260</data>
    </edge>
    <edge source="HUN" target="SGP">
      <data key="d0">304070</data>
    </edge>
    <edge source="HUN" target="SVK">
      <data key="d0">29969181</data>
    </edge>
    <edge source="HUN" target="SVN">
      <data key="d0">18919455</data>
    </edge>
    <edge source="HUN" target="ESP">
      <data key="d0">8750246</data>
    </edge>
    <edge source="HUN" target="SWE">
      <data key="d0">2740007</data>
    </edge>
    <edge source="HUN" target="CHE">
      <data key="d0">1133509</data>
    </edge>
    <edge source="HUN" target="ARE">
      <data key="d0">4025979</data>
    </edge>
    <edge source="HUN" target="TUR">
      <data key="d0">43351</data>
    </edge>
    <edge source="HUN" target="UKR">
      <data key="d0">2390413</data>
    </edge>
    <edge source="HUN" target="MKD">
      <data key="d0">107868</data>
    </edge>
    <edge source="HUN" target="GBR">
      <data key="d0">16072418</data>
    </edge>
    <edge source="HUN" target="USA">
      <data key="d0">340836</data>
    </edge>
    <edge source="IRL" target="ALB">
      <data key="d0">65564</data>
    </edge>
    <edge source="IRL" target="DZA">
      <data key="d0">31831949</data>
    </edge>
    <edge source="IRL" target="AZE">
      <data key="d0">10999</data>
    </edge>
    <edge source="IRL" target="AUS">
      <data key="d0">570796</data>
    </edge>
    <edge source="IRL" target="AUT">
      <data key="d0">5052995</data>
    </edge>
    <edge source="IRL" target="BEL">
      <data key="d0">96095624</data>
    </edge>
    <edge source="IRL" target="CAN">
      <data key="d0">76013</data>
    </edge>
    <edge source="IRL" target="CHL">
      <data key="d0">583782</data>
    </edge>
    <edge source="IRL" target="CHN">
      <data key="d0">44620755</data>
    </edge>
    <edge source="IRL" target="CRI">
      <data key="d0">65958</data>
    </edge>
    <edge source="IRL" target="HRV">
      <data key="d0">470197</data>
    </edge>
    <edge source="IRL" target="CZE">
      <data key="d0">943117</data>
    </edge>
    <edge source="IRL" target="DNK">
      <data key="d0">6363859</data>
    </edge>
    <edge source="IRL" target="EST">
      <data key="d0">50074</data>
    </edge>
    <edge source="IRL" target="FIN">
      <data key="d0">382148</data>
    </edge>
    <edge source="IRL" target="FRA">
      <data key="d0">118086361</data>
    </edge>
    <edge source="IRL" target="GEO">
      <data key="d0">87589</data>
    </edge>
    <edge source="IRL" target="DEU">
      <data key="d0">217360262</data>
    </edge>
    <edge source="IRL" target="GHA">
      <data key="d0">62573</data>
    </edge>
    <edge source="IRL" target="GRC">
      <data key="d0">22543772</data>
    </edge>
    <edge source="IRL" target="HKG">
      <data key="d0">542272</data>
    </edge>
    <edge source="IRL" target="HUN">
      <data key="d0">551564</data>
    </edge>
    <edge source="IRL" target="IDN">
      <data key="d0">18124197</data>
    </edge>
    <edge source="IRL" target="ISR">
      <data key="d0">885050</data>
    </edge>
    <edge source="IRL" target="ITA">
      <data key="d0">21831948</data>
    </edge>
    <edge source="IRL" target="CIV">
      <data key="d0">765850</data>
    </edge>
    <edge source="IRL" target="JAM">
      <data key="d0">1207084</data>
    </edge>
    <edge source="IRL" target="JPN">
      <data key="d0">8232764</data>
    </edge>
    <edge source="IRL" target="JOR">
      <data key="d0">1197714</data>
    </edge>
    <edge source="IRL" target="KOR">
      <data key="d0">4624922</data>
    </edge>
    <edge source="IRL" target="LBN">
      <data key="d0">781612</data>
    </edge>
    <edge source="IRL" target="LTU">
      <data key="d0">246586</data>
    </edge>
    <edge source="IRL" target="MDG">
      <data key="d0">69388</data>
    </edge>
    <edge source="IRL" target="MWI">
      <data key="d0">2869547</data>
    </edge>
    <edge source="IRL" target="MYS">
      <data key="d0">12952786</data>
    </edge>
    <edge source="IRL" target="MRT">
      <data key="d0">102805</data>
    </edge>
    <edge source="IRL" target="MUS">
      <data key="d0">596985</data>
    </edge>
    <edge source="IRL" target="MEX">
      <data key="d0">705631</data>
    </edge>
    <edge source="IRL" target="MAR">
      <data key="d0">3697187</data>
    </edge>
    <edge source="IRL" target="NLD">
      <data key="d0">134983624</data>
    </edge>
    <edge source="IRL" target="NZL">
      <data key="d0">1576814</data>
    </edge>
    <edge source="IRL" target="NOR">
      <data key="d0">2236786</data>
    </edge>
    <edge source="IRL" target="PAK">
      <data key="d0">3740428</data>
    </edge>
    <edge source="IRL" target="PER">
      <data key="d0">9229749</data>
    </edge>
    <edge source="IRL" target="PHL">
      <data key="d0">8292555</data>
    </edge>
    <edge source="IRL" target="POL">
      <data key="d0">8820393</data>
    </edge>
    <edge source="IRL" target="PRT">
      <data key="d0">326116</data>
    </edge>
    <edge source="IRL" target="ROU">
      <data key="d0">4119971</data>
    </edge>
    <edge source="IRL" target="RUS">
      <data key="d0">1982055</data>
    </edge>
    <edge source="IRL" target="SAU">
      <data key="d0">12853533</data>
    </edge>
    <edge source="IRL" target="SEN">
      <data key="d0">2060109</data>
    </edge>
    <edge source="IRL" target="IND">
      <data key="d0">3220410</data>
    </edge>
    <edge source="IRL" target="SGP">
      <data key="d0">791641</data>
    </edge>
    <edge source="IRL" target="SVK">
      <data key="d0">1627899</data>
    </edge>
    <edge source="IRL" target="VNM">
      <data key="d0">6542427</data>
    </edge>
    <edge source="IRL" target="ZAF">
      <data key="d0">22225342</data>
    </edge>
    <edge source="IRL" target="ZWE">
      <data key="d0">105553</data>
    </edge>
    <edge source="IRL" target="ESP">
      <data key="d0">24661795</data>
    </edge>
    <edge source="IRL" target="SWE">
      <data key="d0">4288742</data>
    </edge>
    <edge source="IRL" target="CHE">
      <data key="d0">178964</data>
    </edge>
    <edge source="IRL" target="THA">
      <data key="d0">8765824</data>
    </edge>
    <edge source="IRL" target="TGO">
      <data key="d0">98924</data>
    </edge>
    <edge source="IRL" target="ARE">
      <data key="d0">9121305</data>
    </edge>
    <edge source="IRL" target="TUN">
      <data key="d0">1252379</data>
    </edge>
    <edge source="IRL" target="TUR">
      <data key="d0">12735617</data>
    </edge>
    <edge source="IRL" target="EGY">
      <data key="d0">5356692</data>
    </edge>
    <edge source="IRL" target="GBR">
      <data key="d0">915751917</data>
    </edge>
    <edge source="IRL" target="TZA">
      <data key="d0">935047</data>
    </edge>
    <edge source="IRL" target="USA">
      <data key="d0">52773198</data>
    </edge>
    <edge source="LVA" target="DZA">
      <data key="d0">487563</data>
    </edge>
    <edge source="LVA" target="AZE">
      <data key="d0">9279130</data>
    </edge>
    <edge source="LVA" target="AUT">
      <data key="d0">155153</data>
    </edge>
    <edge source="LVA" target="ARM">
      <data key="d0">87365</data>
    </edge>
    <edge source="LVA" target="BEL">
      <data key="d0">2364235</data>
    </edge>
    <edge source="LVA" target="BGR">
      <data key="d0">44800</data>
    </edge>
    <edge source="LVA" target="HRV">
      <data key="d0">109463</data>
    </edge>
    <edge source="LVA" target="CZE">
      <data key="d0">7288139</data>
    </edge>
    <edge source="LVA" target="DNK">
      <data key="d0">1458399</data>
    </edge>
    <edge source="LVA" target="EST">
      <data key="d0">24916406</data>
    </edge>
    <edge source="LVA" target="FIN">
      <data key="d0">494989</data>
    </edge>
    <edge source="LVA" target="FRA">
      <data key="d0">1600156</data>
    </edge>
    <edge source="LVA" target="GEO">
      <data key="d0">28862</data>
    </edge>
    <edge source="LVA" target="DEU">
      <data key="d0">36440801</data>
    </edge>
    <edge source="LVA" target="GRC">
      <data key="d0">45085</data>
    </edge>
    <edge source="LVA" target="HUN">
      <data key="d0">1137199</data>
    </edge>
    <edge source="LVA" target="IDN">
      <data key="d0">62064</data>
    </edge>
    <edge source="LVA" target="IRL">
      <data key="d0">444420</data>
    </edge>
    <edge source="LVA" target="ISR">
      <data key="d0">230522</data>
    </edge>
    <edge source="LVA" target="ITA">
      <data key="d0">2784729</data>
    </edge>
    <edge source="LVA" target="JPN">
      <data key="d0">317602</data>
    </edge>
    <edge source="LVA" target="KOR">
      <data key="d0">900225</data>
    </edge>
    <edge source="LVA" target="LBN">
      <data key="d0">2708429</data>
    </edge>
    <edge source="LVA" target="LTU">
      <data key="d0">127603786</data>
    </edge>
    <edge source="LVA" target="MYS">
      <data key="d0">2742953</data>
    </edge>
    <edge source="LVA" target="MDA">
      <data key="d0">231248</data>
    </edge>
    <edge source="LVA" target="MAR">
      <data key="d0">569996</data>
    </edge>
    <edge source="LVA" target="NLD">
      <data key="d0">13796371</data>
    </edge>
    <edge source="LVA" target="NIC">
      <data key="d0">677739</data>
    </edge>
    <edge source="LVA" target="PHL">
      <data key="d0">29451</data>
    </edge>
    <edge source="LVA" target="POL">
      <data key="d0">5963780</data>
    </edge>
    <edge source="LVA" target="RUS">
      <data key="d0">22853256</data>
    </edge>
    <edge source="LVA" target="SVK">
      <data key="d0">1102818</data>
    </edge>
    <edge source="LVA" target="VNM">
      <data key="d0">62657</data>
    </edge>
    <edge source="LVA" target="ESP">
      <data key="d0">658775</data>
    </edge>
    <edge source="LVA" target="SWE">
      <data key="d0">1251576</data>
    </edge>
    <edge source="LVA" target="THA">
      <data key="d0">2191559</data>
    </edge>
    <edge source="LVA" target="TUN">
      <data key="d0">76124</data>
    </edge>
    <edge source="LVA" target="TUR">
      <data key="d0">271900</data>
    </edge>
    <edge source="LVA" target="EGY">
      <data key="d0">322836</data>
    </edge>
    <edge source="LVA" target="GBR">
      <data key="d0">1072311</data>
    </edge>
    <edge source="LVA" target="USA">
      <data key="d0">116039</data>
    </edge>
    <edge source="MDA" target="GHA">
      <data key="d0">545025</data>
    </edge>
    <edge source="MDA" target="CIV">
      <data key="d0">345974</data>
    </edge>
    <edge source="MDA" target="KAZ">
      <data key="d0">2301284</data>
    </edge>
    <edge source="MDA" target="RUS">
      <data key="d0">2362928</data>
    </edge>
    <edge source="MDA" target="SEN">
      <data key="d0">248460</data>
    </edge>
    <edge source="MDA" target="UKR">
      <data key="d0">87380</data>
    </edge>
    <edge source="POL" target="ALB">
      <data key="d0">936441</data>
    </edge>
    <edge source="POL" target="DZA">
      <data key="d0">57210788</data>
    </edge>
    <edge source="POL" target="AZE">
      <data key="d0">211580</data>
    </edge>
    <edge source="POL" target="AUS">
      <data key="d0">2476229</data>
    </edge>
    <edge source="POL" target="AUT">
      <data key="d0">18229980</data>
    </edge>
    <edge source="POL" target="ARM">
      <data key="d0">63836</data>
    </edge>
    <edge source="POL" target="BEL">
      <data key="d0">40176057</data>
    </edge>
    <edge source="POL" target="BGR">
      <data key="d0">54144093</data>
    </edge>
    <edge source="POL" target="BLR">
      <data key="d0">3955497</data>
    </edge>
    <edge source="POL" target="CMR">
      <data key="d0">26370</data>
    </edge>
    <edge source="POL" target="CAN">
      <data key="d0">2684156</data>
    </edge>
    <edge source="POL" target="LKA">
      <data key="d0">21875</data>
    </edge>
    <edge source="POL" target="CHL">
      <data key="d0">264056</data>
    </edge>
    <edge source="POL" target="CHN">
      <data key="d0">12320057</data>
    </edge>
    <edge source="POL" target="HRV">
      <data key="d0">13505422</data>
    </edge>
    <edge source="POL" target="CZE">
      <data key="d0">190564508</data>
    </edge>
    <edge source="POL" target="DNK">
      <data key="d0">35544202</data>
    </edge>
    <edge source="POL" target="EST">
      <data key="d0">12433194</data>
    </edge>
    <edge source="POL" target="FIN">
      <data key="d0">16030545</data>
    </edge>
    <edge source="POL" target="FRA">
      <data key="d0">46431664</data>
    </edge>
    <edge source="POL" target="GEO">
      <data key="d0">596646</data>
    </edge>
    <edge source="POL" target="GMB">
      <data key="d0">66548</data>
    </edge>
    <edge source="POL" target="DEU">
      <data key="d0">467170785</data>
    </edge>
    <edge source="POL" target="GHA">
      <data key="d0">5497360</data>
    </edge>
    <edge source="POL" target="GRC">
      <data key="d0">8436348</data>
    </edge>
    <edge source="POL" target="HND">
      <data key="d0">68878</data>
    </edge>
    <edge source="POL" target="HKG">
      <data key="d0">901093</data>
    </edge>
    <edge source="POL" target="HUN">
      <data key="d0">75738877</data>
    </edge>
    <edge source="POL" target="IDN">
      <data key="d0">17871900</data>
    </edge>
    <edge source="POL" target="IRL">
      <data key="d0">10120268</data>
    </edge>
    <edge source="POL" target="ISR">
      <data key="d0">2532239</data>
    </edge>
    <edge source="POL" target="ITA">
      <data key="d0">146561533</data>
    </edge>
    <edge source="POL" target="CIV">
      <data key="d0">1529383</data>
    </edge>
    <edge source="POL" target="JAM">
      <data key="d0">287679</data>
    </edge>
    <edge source="POL" target="JPN">
      <data key="d0">3028597</data>
    </edge>
    <edge source="POL" target="KAZ">
      <data key="d0">15216632</data>
    </edge>
    <edge source="POL" target="JOR">
      <data key="d0">5435183</data>
    </edge>
    <edge source="POL" target="KOR">
      <data key="d0">1469005</data>
    </edge>
    <edge source="POL" target="KGZ">
      <data key="d0">62315</data>
    </edge>
    <edge source="POL" target="LBN">
      <data key="d0">3774632</data>
    </edge>
    <edge source="POL" target="LVA">
      <data key="d0">23154962</data>
    </edge>
    <edge source="POL" target="LTU">
      <data key="d0">40349222</data>
    </edge>
    <edge source="POL" target="MDG">
      <data key="d0">208576</data>
    </edge>
    <edge source="POL" target="MWI">
      <data key="d0">62930</data>
    </edge>
    <edge source="POL" target="MYS">
      <data key="d0">14922711</data>
    </edge>
    <edge source="POL" target="MRT">
      <data key="d0">303493</data>
    </edge>
    <edge source="POL" target="MEX">
      <data key="d0">2462781</data>
    </edge>
    <edge source="POL" target="MDA">
      <data key="d0">656693</data>
    </edge>
    <edge source="POL" target="MAR">
      <data key="d0">2451993</data>
    </edge>
    <edge source="POL" target="MOZ">
      <data key="d0">375160</data>
    </edge>
    <edge source="POL" target="OMN">
      <data key="d0">113069</data>
    </edge>
    <edge source="POL" target="NLD">
      <data key="d0">174664241</data>
    </edge>
    <edge source="POL" target="NER">
      <data key="d0">600320</data>
    </edge>
    <edge source="POL" target="NOR">
      <data key="d0">117908</data>
    </edge>
    <edge source="POL" target="PAK">
      <data key="d0">7006143</data>
    </edge>
    <edge source="POL" target="PER">
      <data key="d0">7938567</data>
    </edge>
    <edge source="POL" target="PHL">
      <data key="d0">13714631</data>
    </edge>
    <edge source="POL" target="PRT">
      <data key="d0">16780958</data>
    </edge>
    <edge source="POL" target="ROU">
      <data key="d0">58763813</data>
    </edge>
    <edge source="POL" target="RUS">
      <data key="d0">109689203</data>
    </edge>
    <edge source="POL" target="SAU">
      <data key="d0">34234943</data>
    </edge>
    <edge source="POL" target="SEN">
      <data key="d0">137968</data>
    </edge>
    <edge source="POL" target="SRB">
      <data key="d0">6765138</data>
    </edge>
    <edge source="POL" target="IND">
      <data key="d0">86938</data>
    </edge>
    <edge source="POL" target="SGP">
      <data key="d0">4824188</data>
    </edge>
    <edge source="POL" target="SVK">
      <data key="d0">93395889</data>
    </edge>
    <edge source="POL" target="VNM">
      <data key="d0">19758481</data>
    </edge>
    <edge source="POL" target="SVN">
      <data key="d0">4687068</data>
    </edge>
    <edge source="POL" target="ZAF">
      <data key="d0">120219</data>
    </edge>
    <edge source="POL" target="ZWE">
      <data key="d0">65360</data>
    </edge>
    <edge source="POL" target="ESP">
      <data key="d0">28022067</data>
    </edge>
    <edge source="POL" target="SWE">
      <data key="d0">9852155</data>
    </edge>
    <edge source="POL" target="CHE">
      <data key="d0">6353783</data>
    </edge>
    <edge source="POL" target="THA">
      <data key="d0">8419578</data>
    </edge>
    <edge source="POL" target="TGO">
      <data key="d0">355609</data>
    </edge>
    <edge source="POL" target="ARE">
      <data key="d0">5068496</data>
    </edge>
    <edge source="POL" target="TUN">
      <data key="d0">2299174</data>
    </edge>
    <edge source="POL" target="TUR">
      <data key="d0">1619299</data>
    </edge>
    <edge source="POL" target="UKR">
      <data key="d0">27795193</data>
    </edge>
    <edge source="POL" target="MKD">
      <data key="d0">1295350</data>
    </edge>
    <edge source="POL" target="EGY">
      <data key="d0">16986522</data>
    </edge>
    <edge source="POL" target="GBR">
      <data key="d0">69577865</data>
    </edge>
    <edge source="POL" target="USA">
      <data key="d0">10372200</data>
    </edge>
    <edge source="POL" target="URY">
      <data key="d0">86657</data>
    </edge>
    <edge source="PRT" target="AUS">
      <data key="d0">71640</data>
    </edge>
    <edge source="PRT" target="AUT">
      <data key="d0">1574018</data>
    </edge>
    <edge source="PRT" target="BEL">
      <data key="d0">12009884</data>
    </edge>
    <edge source="PRT" target="BRA">
      <data key="d0">821251</data>
    </edge>
    <edge source="PRT" target="BGR">
      <data key="d0">352442</data>
    </edge>
    <edge source="PRT" target="CAN">
      <data key="d0">1910532</data>
    </edge>
    <edge source="PRT" target="CHN">
      <data key="d0">32852</data>
    </edge>
    <edge source="PRT" target="COL">
      <data key="d0">112724</data>
    </edge>
    <edge source="PRT" target="CZE">
      <data key="d0">367802</data>
    </edge>
    <edge source="PRT" target="DNK">
      <data key="d0">262653</data>
    </edge>
    <edge source="PRT" target="FIN">
      <data key="d0">15296</data>
    </edge>
    <edge source="PRT" target="FRA">
      <data key="d0">45186934</data>
    </edge>
    <edge source="PRT" target="DEU">
      <data key="d0">11191173</data>
    </edge>
    <edge source="PRT" target="GRC">
      <data key="d0">1987033</data>
    </edge>
    <edge source="PRT" target="HKG">
      <data key="d0">11403</data>
    </edge>
    <edge source="PRT" target="HUN">
      <data key="d0">1082054</data>
    </edge>
    <edge source="PRT" target="IRL">
      <data key="d0">23639</data>
    </edge>
    <edge source="PRT" target="ITA">
      <data key="d0">21133054</data>
    </edge>
    <edge source="PRT" target="JPN">
      <data key="d0">851946</data>
    </edge>
    <edge source="PRT" target="KOR">
      <data key="d0">57870</data>
    </edge>
    <edge source="PRT" target="LBN">
      <data key="d0">39855</data>
    </edge>
    <edge source="PRT" target="MDG">
      <data key="d0">83337</data>
    </edge>
    <edge source="PRT" target="MWI">
      <data key="d0">66899</data>
    </edge>
    <edge source="PRT" target="MYS">
      <data key="d0">184615</data>
    </edge>
    <edge source="PRT" target="MUS">
      <data key="d0">142298</data>
    </edge>
    <edge source="PRT" target="MAR">
      <data key="d0">12729803</data>
    </edge>
    <edge source="PRT" target="MOZ">
      <data key="d0">2151504</data>
    </edge>
    <edge source="PRT" target="NLD">
      <data key="d0">20745257</data>
    </edge>
    <edge source="PRT" target="NZL">
      <data key="d0">235487</data>
    </edge>
    <edge source="PRT" target="PAN">
      <data key="d0">40853</data>
    </edge>
    <edge source="PRT" target="PHL">
      <data key="d0">34640</data>
    </edge>
    <edge source="PRT" target="POL">
      <data key="d0">1328107</data>
    </edge>
    <edge source="PRT" target="ROU">
      <data key="d0">965935</data>
    </edge>
    <edge source="PRT" target="RUS">
      <data key="d0">2000706</data>
    </edge>
    <edge source="PRT" target="SVK">
      <data key="d0">12423</data>
    </edge>
    <edge source="PRT" target="VNM">
      <data key="d0">1049704</data>
    </edge>
    <edge source="PRT" target="ZAF">
      <data key="d0">84626</data>
    </edge>
    <edge source="PRT" target="ESP">
      <data key="d0">213461246</data>
    </edge>
    <edge source="PRT" target="SWE">
      <data key="d0">1595186</data>
    </edge>
    <edge source="PRT" target="CHE">
      <data key="d0">2105124</data>
    </edge>
    <edge source="PRT" target="ARE">
      <data key="d0">810149</data>
    </edge>
    <edge source="PRT" target="TUN">
      <data key="d0">441389</data>
    </edge>
    <edge source="PRT" target="TUR">
      <data key="d0">285422</data>
    </edge>
    <edge source="PRT" target="UKR">
      <data key="d0">1215154</data>
    </edge>
    <edge source="PRT" target="GBR">
      <data key="d0">8535334</data>
    </edge>
    <edge source="PRT" target="USA">
      <data key="d0">3063866</data>
    </edge>
    <edge source="ROU" target="ALB">
      <data key="d0">570334</data>
    </edge>
    <edge source="ROU" target="AUT">
      <data key="d0">444164</data>
    </edge>
    <edge source="ROU" target="BEL">
      <data key="d0">137346</data>
    </edge>
    <edge source="ROU" target="BGR">
      <data key="d0">20360372</data>
    </edge>
    <edge source="ROU" target="HRV">
      <data key="d0">820877</data>
    </edge>
    <edge source="ROU" target="CZE">
      <data key="d0">1542776</data>
    </edge>
    <edge source="ROU" target="DNK">
      <data key="d0">271426</data>
    </edge>
    <edge source="ROU" target="FRA">
      <data key="d0">2466623</data>
    </edge>
    <edge source="ROU" target="DEU">
      <data key="d0">2479417</data>
    </edge>
    <edge source="ROU" target="GRC">
      <data key="d0">29516332</data>
    </edge>
    <edge source="ROU" target="HUN">
      <data key="d0">6234749</data>
    </edge>
    <edge source="ROU" target="IRL">
      <data key="d0">24367</data>
    </edge>
    <edge source="ROU" target="ITA">
      <data key="d0">20272602</data>
    </edge>
    <edge source="ROU" target="LBN">
      <data key="d0">141662</data>
    </edge>
    <edge source="ROU" target="LTU">
      <data key="d0">86800</data>
    </edge>
    <edge source="ROU" target="MDA">
      <data key="d0">4098838</data>
    </edge>
    <edge source="ROU" target="NLD">
      <data key="d0">3845955</data>
    </edge>
    <edge source="ROU" target="POL">
      <data key="d0">876199</data>
    </edge>
    <edge source="ROU" target="SAU">
      <data key="d0">26932</data>
    </edge>
    <edge source="ROU" target="SRB">
      <data key="d0">232750</data>
    </edge>
    <edge source="ROU" target="SVK">
      <data key="d0">380684</data>
    </edge>
    <edge source="ROU" target="SVN">
      <data key="d0">30684</data>
    </edge>
    <edge source="ROU" target="ESP">
      <data key="d0">2931789</data>
    </edge>
    <edge source="ROU" target="SWE">
      <data key="d0">20779</data>
    </edge>
    <edge source="ROU" target="TUR">
      <data key="d0">66240</data>
    </edge>
    <edge source="ROU" target="UKR">
      <data key="d0">190301</data>
    </edge>
    <edge source="ROU" target="GBR">
      <data key="d0">1846451</data>
    </edge>
    <edge source="ROU" target="USA">
      <data key="d0">1005946</data>
    </edge>
    <edge source="SVK" target="ALB">
      <data key="d0">135386</data>
    </edge>
    <edge source="SVK" target="AUT">
      <data key="d0">3585309</data>
    </edge>
    <edge source="SVK" target="BEL">
      <data key="d0">10142045</data>
    </edge>
    <edge source="SVK" target="BGR">
      <data key="d0">3303559</data>
    </edge>
    <edge source="SVK" target="HRV">
      <data key="d0">1157359</data>
    </edge>
    <edge source="SVK" target="CZE">
      <data key="d0">92584622</data>
    </edge>
    <edge source="SVK" target="DNK">
      <data key="d0">50261</data>
    </edge>
    <edge source="SVK" target="FRA">
      <data key="d0">6135679</data>
    </edge>
    <edge source="SVK" target="DEU">
      <data key="d0">22738209</data>
    </edge>
    <edge source="SVK" target="HUN">
      <data key="d0">82565847</data>
    </edge>
    <edge source="SVK" target="IRL">
      <data key="d0">83483</data>
    </edge>
    <edge source="SVK" target="ITA">
      <data key="d0">51288661</data>
    </edge>
    <edge source="SVK" target="LBN">
      <data key="d0">384217</data>
    </edge>
    <edge source="SVK" target="LVA">
      <data key="d0">49964</data>
    </edge>
    <edge source="SVK" target="MUS">
      <data key="d0">13776</data>
    </edge>
    <edge source="SVK" target="MDA">
      <data key="d0">33812</data>
    </edge>
    <edge source="SVK" target="NLD">
      <data key="d0">307312</data>
    </edge>
    <edge source="SVK" target="POL">
      <data key="d0">12671946</data>
    </edge>
    <edge source="SVK" target="PRT">
      <data key="d0">212225</data>
    </edge>
    <edge source="SVK" target="ROU">
      <data key="d0">6616642</data>
    </edge>
    <edge source="SVK" target="RUS">
      <data key="d0">6814728</data>
    </edge>
    <edge source="SVK" target="SAU">
      <data key="d0">14870</data>
    </edge>
    <edge source="SVK" target="SRB">
      <data key="d0">2749999</data>
    </edge>
    <edge source="SVK" target="IND">
      <data key="d0">85020</data>
    </edge>
    <edge source="SVK" target="SVN">
      <data key="d0">776179</data>
    </edge>
    <edge source="SVK" target="ESP">
      <data key="d0">23167664</data>
    </edge>
    <edge source="SVK" target="SWE">
      <data key="d0">66421</data>
    </edge>
    <edge source="SVK" target="TUR">
      <data key="d0">209970</data>
    </edge>
    <edge source="SVK" target="UKR">
      <data key="d0">297089</data>
    </edge>
    <edge source="SVK" target="MKD">
      <data key="d0">650132</data>
    </edge>
    <edge source="SVK" target="GBR">
      <data key="d0">15885732</data>
    </edge>
    <edge source="SVN" target="ALB">
      <data key="d0">245036</data>
    </edge>
    <edge source="SVN" target="AUS">
      <data key="d0">110940</data>
    </edge>
    <edge source="SVN" target="AUT">
      <data key="d0">4428088</data>
    </edge>
    <edge source="SVN" target="BEL">
      <data key="d0">45622</data>
    </edge>
    <edge source="SVN" target="BGR">
      <data key="d0">13171</data>
    </edge>
    <edge source="SVN" target="HRV">
      <data key="d0">12020210</data>
    </edge>
    <edge source="SVN" target="CZE">
      <data key="d0">460425</data>
    </edge>
    <edge source="SVN" target="DNK">
      <data key="d0">4341475</data>
    </edge>
    <edge source="SVN" target="FIN">
      <data key="d0">62726</data>
    </edge>
    <edge source="SVN" target="FRA">
      <data key="d0">344057</data>
    </edge>
    <edge source="SVN" target="DEU">
      <data key="d0">10163739</data>
    </edge>
    <edge source="SVN" target="GRC">
      <data key="d0">3053331</data>
    </edge>
    <edge source="SVN" target="HKG">
      <data key="d0">165663</data>
    </edge>
    <edge source="SVN" target="HUN">
      <data key="d0">1722805</data>
    </edge>
    <edge source="SVN" target="IRL">
      <data key="d0">23672</data>
    </edge>
    <edge source="SVN" target="ISR">
      <data key="d0">204485</data>
    </edge>
    <edge source="SVN" target="ITA">
      <data key="d0">110421324</data>
    </edge>
    <edge source="SVN" target="KOR">
      <data key="d0">259474</data>
    </edge>
    <edge source="SVN" target="LTU">
      <data key="d0">173587</data>
    </edge>
    <edge source="SVN" target="MDG">
      <data key="d0">37885</data>
    </edge>
    <edge source="SVN" target="MRT">
      <data key="d0">3555852</data>
    </edge>
    <edge source="SVN" target="MUS">
      <data key="d0">12072</data>
    </edge>
    <edge source="SVN" target="NLD">
      <data key="d0">286796</data>
    </edge>
    <edge source="SVN" target="POL">
      <data key="d0">134974</data>
    </edge>
    <edge source="SVN" target="ROU">
      <data key="d0">54374</data>
    </edge>
    <edge source="SVN" target="RUS">
      <data key="d0">23313</data>
    </edge>
    <edge source="SVN" target="SRB">
      <data key="d0">11174099</data>
    </edge>
    <edge source="SVN" target="SGP">
      <data key="d0">84861</data>
    </edge>
    <edge source="SVN" target="SVK">
      <data key="d0">317158</data>
    </edge>
    <edge source="SVN" target="VNM">
      <data key="d0">14048</data>
    </edge>
    <edge source="SVN" target="ZAF">
      <data key="d0">72974</data>
    </edge>
    <edge source="SVN" target="ESP">
      <data key="d0">136204</data>
    </edge>
    <edge source="SVN" target="CHE">
      <data key="d0">12027</data>
    </edge>
    <edge source="SVN" target="TUN">
      <data key="d0">1036545</data>
    </edge>
    <edge source="SVN" target="MKD">
      <data key="d0">4429419</data>
    </edge>
    <edge source="SVN" target="GBR">
      <data key="d0">7109873</data>
    </edge>
    <edge source="BLR" target="AZE">
      <data key="d0">6830700</data>
    </edge>
    <edge source="BLR" target="ARM">
      <data key="d0">1496900</data>
    </edge>
    <edge source="BLR" target="CAN">
      <data key="d0">111100</data>
    </edge>
    <edge source="BLR" target="CHN">
      <data key="d0">1943100</data>
    </edge>
    <edge source="BLR" target="GEO">
      <data key="d0">793200</data>
    </edge>
    <edge source="BLR" target="ISR">
      <data key="d0">544300</data>
    </edge>
    <edge source="BLR" target="KAZ">
      <data key="d0">78613000</data>
    </edge>
    <edge source="BLR" target="JOR">
      <data key="d0">18700</data>
    </edge>
    <edge source="BLR" target="LVA">
      <data key="d0">120700</data>
    </edge>
    <edge source="BLR" target="LTU">
      <data key="d0">896700</data>
    </edge>
    <edge source="BLR" target="MDA">
      <data key="d0">5057500</data>
    </edge>
    <edge source="BLR" target="PAK">
      <data key="d0">15000</data>
    </edge>
    <edge source="BLR" target="PHL">
      <data key="d0">407200</data>
    </edge>
    <edge source="BLR" target="RUS">
      <data key="d0">1684836500</data>
    </edge>
    <edge source="BLR" target="SRB">
      <data key="d0">38200</data>
    </edge>
    <edge source="BLR" target="VNM">
      <data key="d0">182000</data>
    </edge>
    <edge source="BLR" target="ARE">
      <data key="d0">136600</data>
    </edge>
    <edge source="BLR" target="UKR">
      <data key="d0">26985800</data>
    </edge>
    <edge source="BLR" target="USA">
      <data key="d0">26300</data>
    </edge>
    <edge source="ETH" target="BOL">
      <data key="d0">10153</data>
    </edge>
    <edge source="ETH" target="BWA">
      <data key="d0">108054</data>
    </edge>
    <edge source="ETH" target="MOZ">
      <data key="d0">19734</data>
    </edge>
    <edge source="HND" target="BEL">
      <data key="d0">10600</data>
    </edge>
    <edge source="HND" target="SLV">
      <data key="d0">5411343</data>
    </edge>
    <edge source="HND" target="GTM">
      <data key="d0">7174035</data>
    </edge>
    <edge source="HND" target="NZL">
      <data key="d0">66559</data>
    </edge>
    <edge source="HND" target="NIC">
      <data key="d0">384564</data>
    </edge>
    <edge source="HND" target="USA">
      <data key="d0">1399313</data>
    </edge>
    <edge source="KGZ" target="KAZ">
      <data key="d0">27741080</data>
    </edge>
    <edge source="UGA" target="BDI">
      <data key="d0">27556</data>
    </edge>
    <edge source="UGA" target="ETH">
      <data key="d0">118523</data>
    </edge>
    <edge source="UGA" target="IND">
      <data key="d0">242816</data>
    </edge>
    <edge source="UGA" target="EGY">
      <data key="d0">163499</data>
    </edge>
    <edge source="UGA" target="TZA">
      <data key="d0">433273</data>
    </edge>
    <edge source="UGA" target="USA">
      <data key="d0">20900</data>
    </edge>
    <edge source="TZA" target="BEL">
      <data key="d0">15687</data>
    </edge>
    <edge source="TZA" target="BDI">
      <data key="d0">47185</data>
    </edge>
    <edge source="TZA" target="MOZ">
      <data key="d0">215493</data>
    </edge>
    <edge source="TZA" target="NLD">
      <data key="d0">14490</data>
    </edge>
    <edge source="TZA" target="ZAF">
      <data key="d0">48707</data>
    </edge>
    <edge source="TZA" target="UGA">
      <data key="d0">22735</data>
    </edge>
    <edge source="TZA" target="GBR">
      <data key="d0">154077</data>
    </edge>
    <edge source="BWA" target="NAM">
      <data key="d0">24657</data>
    </edge>
    <edge source="BWA" target="ZAF">
      <data key="d0">45312</data>
    </edge>
    <edge source="BWA" target="ZWE">
      <data key="d0">402866</data>
    </edge>
    <edge source="PSE" target="DZA">
      <data key="d0">10034</data>
    </edge>
    <edge source="PSE" target="ISR">
      <data key="d0">17129711</data>
    </edge>
    <edge source="PSE" target="JOR">
      <data key="d0">335182</data>
    </edge>
    <edge source="PSE" target="OMN">
      <data key="d0">12919</data>
    </edge>
    <edge source="PSE" target="SAU">
      <data key="d0">217672</data>
    </edge>
    <edge source="PSE" target="ARE">
      <data key="d0">353310</data>
    </edge>
  </graph>
</graphml>
