# Supplementary material for: Core-periphery structure in sectoral international trade networks: A new approach to an old theory
Source: PLoS One. 2020 Apr 2;15(4):e0229547. doi: 10.1371/journal.pone.0229547 (PMC7117750; doi:10.1371/journal.pone.0229547)
Supplement: S8 File — (ZIP) [file pone.0229547.s008.zip › S8_File/Networks 2012/21-HIDES,SKINS,FURSKINS,RAW.graphml]

<?xml version='1.0' encoding='utf-8'?>
<graphml xmlns="http://graphml.graphdrawing.org/xmlns" xmlns:xsi="http://www.w3.org/2001/XMLSchema-instance" xsi:schemaLocation="http://graphml.graphdrawing.org/xmlns http://graphml.graphdrawing.org/xmlns/1.0/graphml.xsd">
  <key attr.name="weight" attr.type="long" for="edge" id="d0" />
  <graph edgedefault="directed">
    <node id="ALB" />
    <node id="BGR" />
    <node id="HRV" />
    <node id="GRC" />
    <node id="ITA" />
    <node id="POL" />
    <node id="SRB" />
    <node id="TUR" />
    <node id="MKD" />
    <node id="ARG" />
    <node id="AUT" />
    <node id="BEL" />
    <node id="CHN" />
    <node id="CZE" />
    <node id="DNK" />
    <node id="FRA" />
    <node id="DEU" />
    <node id="HKG" />
    <node id="HUN" />
    <node id="NLD" />
    <node id="PRT" />
    <node id="RUS" />
    <node id="ESP" />
    <node id="GBR" />
    <node id="URY" />
    <node id="ARM" />
    <node id="AUS" />
    <node id="BRA" />
    <node id="CHL" />
    <node id="IDN" />
    <node id="ISR" />
    <node id="JPN" />
    <node id="KOR" />
    <node id="MEX" />
    <node id="MAR" />
    <node id="NZL" />
    <node id="PAK" />
    <node id="IND" />
    <node id="SGP" />
    <node id="VNM" />
    <node id="CHE" />
    <node id="THA" />
    <node id="TGO" />
    <node id="USA" />
    <node id="SVK" />
    <node id="SVN" />
    <node id="SWE" />
    <node id="AZE" />
    <node id="BLR" />
    <node id="EST" />
    <node id="FIN" />
    <node id="LTU" />
    <node id="MDA" />
    <node id="CMR" />
    <node id="GHA" />
    <node id="ROU" />
    <node id="SEN" />
    <node id="BOL" />
    <node id="ECU" />
    <node id="LBN" />
    <node id="BWA" />
    <node id="NAM" />
    <node id="NOR" />
    <node id="PRY" />
    <node id="ZAF" />
    <node id="CAN" />
    <node id="COL" />
    <node id="BDI" />
    <node id="BFA" />
    <node id="NER" />
    <node id="KHM" />
    <node id="MYS" />
    <node id="PER" />
    <node id="ARE" />
    <node id="TUN" />
    <node id="UKR" />
    <node id="HND" />
    <node id="CRI" />
    <node id="SLV" />
    <node id="EGY" />
    <node id="LVA" />
    <node id="DZA" />
    <node id="IRL" />
    <node id="CIV" />
    <node id="MUS" />
    <node id="GEO" />
    <node id="GTM" />
    <node id="NIC" />
    <node id="PHL" />
    <node id="SAU" />
    <node id="KAZ" />
    <node id="KGZ" />
    <node id="JOR" />
    <node id="MDG" />
    <node id="MWI" />
    <node id="UGA" />
    <node id="TZA" />
    <node id="MRT" />
    <node id="MOZ" />
    <node id="OMN" />
    <node id="PAN" />
    <node id="ETH" />
    <node id="ZWE" />
    <node id="LKA" />
    <node id="PSE" />
    <edge source="ALB" target="BGR">
      <data key="d0">33665</data>
    </edge>
    <edge source="ALB" target="HRV">
      <data key="d0">565739</data>
    </edge>
    <edge source="ALB" target="GRC">
      <data key="d0">17888</data>
    </edge>
    <edge source="ALB" target="ITA">
      <data key="d0">5828123</data>
    </edge>
    <edge source="ALB" target="POL">
      <data key="d0">61024</data>
    </edge>
    <edge source="ALB" target="SRB">
      <data key="d0">396765</data>
    </edge>
    <edge source="ALB" target="TUR">
      <data key="d0">3816132</data>
    </edge>
    <edge source="ALB" target="MKD">
      <data key="d0">298201</data>
    </edge>
    <edge source="BGR" target="ALB">
      <data key="d0">18762</data>
    </edge>
    <edge source="BGR" target="CHN">
      <data key="d0">39228</data>
    </edge>
    <edge source="BGR" target="HRV">
      <data key="d0">115234</data>
    </edge>
    <edge source="BGR" target="DEU">
      <data key="d0">37531</data>
    </edge>
    <edge source="BGR" target="GRC">
      <data key="d0">574148</data>
    </edge>
    <edge source="BGR" target="HKG">
      <data key="d0">423895</data>
    </edge>
    <edge source="BGR" target="ITA">
      <data key="d0">1906142</data>
    </edge>
    <edge source="BGR" target="KOR">
      <data key="d0">70191</data>
    </edge>
    <edge source="BGR" target="NLD">
      <data key="d0">563066</data>
    </edge>
    <edge source="BGR" target="POL">
      <data key="d0">44555</data>
    </edge>
    <edge source="BGR" target="PRT">
      <data key="d0">2896904</data>
    </edge>
    <edge source="BGR" target="SRB">
      <data key="d0">462421</data>
    </edge>
    <edge source="BGR" target="ESP">
      <data key="d0">537991</data>
    </edge>
    <edge source="BGR" target="TUR">
      <data key="d0">18728143</data>
    </edge>
    <edge source="HRV" target="ALB">
      <data key="d0">40353</data>
    </edge>
    <edge source="HRV" target="AUT">
      <data key="d0">2516467</data>
    </edge>
    <edge source="HRV" target="BEL">
      <data key="d0">52753</data>
    </edge>
    <edge source="HRV" target="CHN">
      <data key="d0">196489</data>
    </edge>
    <edge source="HRV" target="FRA">
      <data key="d0">44917</data>
    </edge>
    <edge source="HRV" target="DEU">
      <data key="d0">335032</data>
    </edge>
    <edge source="HRV" target="ITA">
      <data key="d0">4279699</data>
    </edge>
    <edge source="HRV" target="POL">
      <data key="d0">2168286</data>
    </edge>
    <edge source="HRV" target="ROU">
      <data key="d0">262026</data>
    </edge>
    <edge source="HRV" target="SRB">
      <data key="d0">1073772</data>
    </edge>
    <edge source="HRV" target="IND">
      <data key="d0">20750</data>
    </edge>
    <edge source="HRV" target="SVN">
      <data key="d0">3883268</data>
    </edge>
    <edge source="HRV" target="ESP">
      <data key="d0">397107</data>
    </edge>
    <edge source="HRV" target="THA">
      <data key="d0">132124</data>
    </edge>
    <edge source="HRV" target="TUR">
      <data key="d0">562110</data>
    </edge>
    <edge source="HRV" target="MKD">
      <data key="d0">85114</data>
    </edge>
    <edge source="GRC" target="BGR">
      <data key="d0">104510</data>
    </edge>
    <edge source="GRC" target="CAN">
      <data key="d0">23028</data>
    </edge>
    <edge source="GRC" target="CHN">
      <data key="d0">7328547</data>
    </edge>
    <edge source="GRC" target="HRV">
      <data key="d0">827559</data>
    </edge>
    <edge source="GRC" target="CZE">
      <data key="d0">56192</data>
    </edge>
    <edge source="GRC" target="DNK">
      <data key="d0">11819155</data>
    </edge>
    <edge source="GRC" target="FIN">
      <data key="d0">9429260</data>
    </edge>
    <edge source="GRC" target="FRA">
      <data key="d0">12547</data>
    </edge>
    <edge source="GRC" target="DEU">
      <data key="d0">1163199</data>
    </edge>
    <edge source="GRC" target="HKG">
      <data key="d0">1642880</data>
    </edge>
    <edge source="GRC" target="ITA">
      <data key="d0">13863937</data>
    </edge>
    <edge source="GRC" target="LBN">
      <data key="d0">53832</data>
    </edge>
    <edge source="GRC" target="NLD">
      <data key="d0">867522</data>
    </edge>
    <edge source="GRC" target="POL">
      <data key="d0">3813642</data>
    </edge>
    <edge source="GRC" target="PRT">
      <data key="d0">113130</data>
    </edge>
    <edge source="GRC" target="SRB">
      <data key="d0">5272591</data>
    </edge>
    <edge source="GRC" target="VNM">
      <data key="d0">157844</data>
    </edge>
    <edge source="GRC" target="SVN">
      <data key="d0">50934</data>
    </edge>
    <edge source="GRC" target="ESP">
      <data key="d0">1325714</data>
    </edge>
    <edge source="GRC" target="TUR">
      <data key="d0">38862368</data>
    </edge>
    <edge source="GRC" target="MKD">
      <data key="d0">206070</data>
    </edge>
    <edge source="GRC" target="GBR">
      <data key="d0">1483437</data>
    </edge>
    <edge source="GRC" target="USA">
      <data key="d0">169834</data>
    </edge>
    <edge source="ITA" target="ALB">
      <data key="d0">627289</data>
    </edge>
    <edge source="ITA" target="AUS">
      <data key="d0">27759</data>
    </edge>
    <edge source="ITA" target="AUT">
      <data key="d0">61957963</data>
    </edge>
    <edge source="ITA" target="BEL">
      <data key="d0">1622985</data>
    </edge>
    <edge source="ITA" target="BGR">
      <data key="d0">461901</data>
    </edge>
    <edge source="ITA" target="CMR">
      <data key="d0">54724</data>
    </edge>
    <edge source="ITA" target="CAN">
      <data key="d0">100563</data>
    </edge>
    <edge source="ITA" target="CHN">
      <data key="d0">67197290</data>
    </edge>
    <edge source="ITA" target="HRV">
      <data key="d0">285913</data>
    </edge>
    <edge source="ITA" target="CZE">
      <data key="d0">6348996</data>
    </edge>
    <edge source="ITA" target="DNK">
      <data key="d0">4709253</data>
    </edge>
    <edge source="ITA" target="EST">
      <data key="d0">116709</data>
    </edge>
    <edge source="ITA" target="FIN">
      <data key="d0">193362</data>
    </edge>
    <edge source="ITA" target="FRA">
      <data key="d0">4530764</data>
    </edge>
    <edge source="ITA" target="DEU">
      <data key="d0">17086793</data>
    </edge>
    <edge source="ITA" target="GHA">
      <data key="d0">515987</data>
    </edge>
    <edge source="ITA" target="GRC">
      <data key="d0">1092538</data>
    </edge>
    <edge source="ITA" target="HKG">
      <data key="d0">6112114</data>
    </edge>
    <edge source="ITA" target="HUN">
      <data key="d0">50744</data>
    </edge>
    <edge source="ITA" target="IDN">
      <data key="d0">850655</data>
    </edge>
    <edge source="ITA" target="IRL">
      <data key="d0">15348</data>
    </edge>
    <edge source="ITA" target="ISR">
      <data key="d0">177484</data>
    </edge>
    <edge source="ITA" target="CIV">
      <data key="d0">12181</data>
    </edge>
    <edge source="ITA" target="JPN">
      <data key="d0">1972090</data>
    </edge>
    <edge source="ITA" target="KOR">
      <data key="d0">2678768</data>
    </edge>
    <edge source="ITA" target="LBN">
      <data key="d0">163947</data>
    </edge>
    <edge source="ITA" target="LVA">
      <data key="d0">19378</data>
    </edge>
    <edge source="ITA" target="LTU">
      <data key="d0">13167</data>
    </edge>
    <edge source="ITA" target="MYS">
      <data key="d0">49617</data>
    </edge>
    <edge source="ITA" target="MUS">
      <data key="d0">12698</data>
    </edge>
    <edge source="ITA" target="MEX">
      <data key="d0">225096</data>
    </edge>
    <edge source="ITA" target="MAR">
      <data key="d0">140369</data>
    </edge>
    <edge source="ITA" target="NLD">
      <data key="d0">13262122</data>
    </edge>
    <edge source="ITA" target="PAK">
      <data key="d0">368869</data>
    </edge>
    <edge source="ITA" target="PHL">
      <data key="d0">66373</data>
    </edge>
    <edge source="ITA" target="POL">
      <data key="d0">1728976</data>
    </edge>
    <edge source="ITA" target="PRT">
      <data key="d0">1243474</data>
    </edge>
    <edge source="ITA" target="ROU">
      <data key="d0">9227634</data>
    </edge>
    <edge source="ITA" target="RUS">
      <data key="d0">1881983</data>
    </edge>
    <edge source="ITA" target="SAU">
      <data key="d0">20012</data>
    </edge>
    <edge source="ITA" target="SEN">
      <data key="d0">541382</data>
    </edge>
    <edge source="ITA" target="SRB">
      <data key="d0">1508710</data>
    </edge>
    <edge source="ITA" target="IND">
      <data key="d0">3687182</data>
    </edge>
    <edge source="ITA" target="SGP">
      <data key="d0">152652</data>
    </edge>
    <edge source="ITA" target="SVK">
      <data key="d0">4893432</data>
    </edge>
    <edge source="ITA" target="VNM">
      <data key="d0">838838</data>
    </edge>
    <edge source="ITA" target="SVN">
      <data key="d0">1542743</data>
    </edge>
    <edge source="ITA" target="ZAF">
      <data key="d0">382578</data>
    </edge>
    <edge source="ITA" target="ESP">
      <data key="d0">26635190</data>
    </edge>
    <edge source="ITA" target="CHE">
      <data key="d0">315134</data>
    </edge>
    <edge source="ITA" target="THA">
      <data key="d0">2238508</data>
    </edge>
    <edge source="ITA" target="TGO">
      <data key="d0">1427737</data>
    </edge>
    <edge source="ITA" target="ARE">
      <data key="d0">79923</data>
    </edge>
    <edge source="ITA" target="TUN">
      <data key="d0">197777</data>
    </edge>
    <edge source="ITA" target="TUR">
      <data key="d0">49143388</data>
    </edge>
    <edge source="ITA" target="UKR">
      <data key="d0">397853</data>
    </edge>
    <edge source="ITA" target="EGY">
      <data key="d0">77159</data>
    </edge>
    <edge source="ITA" target="GBR">
      <data key="d0">676657</data>
    </edge>
    <edge source="ITA" target="USA">
      <data key="d0">1402950</data>
    </edge>
    <edge source="POL" target="AUT">
      <data key="d0">984511</data>
    </edge>
    <edge source="POL" target="BEL">
      <data key="d0">1557395</data>
    </edge>
    <edge source="POL" target="CAN">
      <data key="d0">62970654</data>
    </edge>
    <edge source="POL" target="CHN">
      <data key="d0">796578</data>
    </edge>
    <edge source="POL" target="HRV">
      <data key="d0">135030</data>
    </edge>
    <edge source="POL" target="CZE">
      <data key="d0">18287281</data>
    </edge>
    <edge source="POL" target="DNK">
      <data key="d0">14206282</data>
    </edge>
    <edge source="POL" target="EST">
      <data key="d0">427874</data>
    </edge>
    <edge source="POL" target="FIN">
      <data key="d0">12813201</data>
    </edge>
    <edge source="POL" target="FRA">
      <data key="d0">100393</data>
    </edge>
    <edge source="POL" target="DEU">
      <data key="d0">14015343</data>
    </edge>
    <edge source="POL" target="GHA">
      <data key="d0">1173263</data>
    </edge>
    <edge source="POL" target="GRC">
      <data key="d0">3211471</data>
    </edge>
    <edge source="POL" target="HKG">
      <data key="d0">696643</data>
    </edge>
    <edge source="POL" target="IDN">
      <data key="d0">62403</data>
    </edge>
    <edge source="POL" target="IRL">
      <data key="d0">5379272</data>
    </edge>
    <edge source="POL" target="ITA">
      <data key="d0">39070343</data>
    </edge>
    <edge source="POL" target="JPN">
      <data key="d0">1219321</data>
    </edge>
    <edge source="POL" target="KOR">
      <data key="d0">158476</data>
    </edge>
    <edge source="POL" target="LBN">
      <data key="d0">15785</data>
    </edge>
    <edge source="POL" target="LVA">
      <data key="d0">5506481</data>
    </edge>
    <edge source="POL" target="LTU">
      <data key="d0">195782</data>
    </edge>
    <edge source="POL" target="NLD">
      <data key="d0">13021866</data>
    </edge>
    <edge source="POL" target="PAK">
      <data key="d0">21301</data>
    </edge>
    <edge source="POL" target="ROU">
      <data key="d0">21607</data>
    </edge>
    <edge source="POL" target="RUS">
      <data key="d0">40860</data>
    </edge>
    <edge source="POL" target="SEN">
      <data key="d0">320027</data>
    </edge>
    <edge source="POL" target="IND">
      <data key="d0">393535</data>
    </edge>
    <edge source="POL" target="SGP">
      <data key="d0">104096</data>
    </edge>
    <edge source="POL" target="SVK">
      <data key="d0">3606413</data>
    </edge>
    <edge source="POL" target="SVN">
      <data key="d0">54027</data>
    </edge>
    <edge source="POL" target="ESP">
      <data key="d0">1036607</data>
    </edge>
    <edge source="POL" target="SWE">
      <data key="d0">3697919</data>
    </edge>
    <edge source="POL" target="CHE">
      <data key="d0">82209</data>
    </edge>
    <edge source="POL" target="THA">
      <data key="d0">733624</data>
    </edge>
    <edge source="POL" target="TUR">
      <data key="d0">127108</data>
    </edge>
    <edge source="POL" target="UKR">
      <data key="d0">505240</data>
    </edge>
    <edge source="POL" target="GBR">
      <data key="d0">2185265</data>
    </edge>
    <edge source="POL" target="URY">
      <data key="d0">435293</data>
    </edge>
    <edge source="SRB" target="AUT">
      <data key="d0">9010941</data>
    </edge>
    <edge source="SRB" target="BGR">
      <data key="d0">36646</data>
    </edge>
    <edge source="SRB" target="HRV">
      <data key="d0">2556959</data>
    </edge>
    <edge source="SRB" target="CZE">
      <data key="d0">273667</data>
    </edge>
    <edge source="SRB" target="DEU">
      <data key="d0">560945</data>
    </edge>
    <edge source="SRB" target="GRC">
      <data key="d0">311344</data>
    </edge>
    <edge source="SRB" target="HUN">
      <data key="d0">62667</data>
    </edge>
    <edge source="SRB" target="ITA">
      <data key="d0">1386123</data>
    </edge>
    <edge source="SRB" target="POL">
      <data key="d0">41803</data>
    </edge>
    <edge source="SRB" target="PRT">
      <data key="d0">83120</data>
    </edge>
    <edge source="SRB" target="SVK">
      <data key="d0">110973</data>
    </edge>
    <edge source="SRB" target="SVN">
      <data key="d0">940486</data>
    </edge>
    <edge source="SRB" target="TUR">
      <data key="d0">5220458</data>
    </edge>
    <edge source="TUR" target="BGR">
      <data key="d0">16288</data>
    </edge>
    <edge source="TUR" target="CHN">
      <data key="d0">291371</data>
    </edge>
    <edge source="TUR" target="DEU">
      <data key="d0">13634</data>
    </edge>
    <edge source="TUR" target="GHA">
      <data key="d0">16658</data>
    </edge>
    <edge source="TUR" target="GRC">
      <data key="d0">17974</data>
    </edge>
    <edge source="TUR" target="HKG">
      <data key="d0">102713</data>
    </edge>
    <edge source="TUR" target="IDN">
      <data key="d0">41388</data>
    </edge>
    <edge source="TUR" target="KAZ">
      <data key="d0">47836</data>
    </edge>
    <edge source="TUR" target="LBN">
      <data key="d0">34827</data>
    </edge>
    <edge source="TUR" target="RUS">
      <data key="d0">201484</data>
    </edge>
    <edge source="TUR" target="SAU">
      <data key="d0">36351</data>
    </edge>
    <edge source="TUR" target="SRB">
      <data key="d0">66355</data>
    </edge>
    <edge source="TUR" target="TUN">
      <data key="d0">116566</data>
    </edge>
    <edge source="TUR" target="UKR">
      <data key="d0">58459</data>
    </edge>
    <edge source="MKD" target="BGR">
      <data key="d0">10744</data>
    </edge>
    <edge source="MKD" target="HRV">
      <data key="d0">1141245</data>
    </edge>
    <edge source="MKD" target="CZE">
      <data key="d0">23011</data>
    </edge>
    <edge source="MKD" target="DEU">
      <data key="d0">42742</data>
    </edge>
    <edge source="MKD" target="GRC">
      <data key="d0">173589</data>
    </edge>
    <edge source="MKD" target="ITA">
      <data key="d0">107707</data>
    </edge>
    <edge source="MKD" target="POL">
      <data key="d0">335564</data>
    </edge>
    <edge source="MKD" target="SRB">
      <data key="d0">2158383</data>
    </edge>
    <edge source="MKD" target="SVK">
      <data key="d0">130005</data>
    </edge>
    <edge source="MKD" target="SVN">
      <data key="d0">43196</data>
    </edge>
    <edge source="MKD" target="TUR">
      <data key="d0">5391154</data>
    </edge>
    <edge source="ARG" target="AUT">
      <data key="d0">535198</data>
    </edge>
    <edge source="ARG" target="BEL">
      <data key="d0">68590</data>
    </edge>
    <edge source="ARG" target="CHN">
      <data key="d0">2586280</data>
    </edge>
    <edge source="ARG" target="HRV">
      <data key="d0">227301</data>
    </edge>
    <edge source="ARG" target="CZE">
      <data key="d0">320667</data>
    </edge>
    <edge source="ARG" target="DNK">
      <data key="d0">626933</data>
    </edge>
    <edge source="ARG" target="FRA">
      <data key="d0">891632</data>
    </edge>
    <edge source="ARG" target="DEU">
      <data key="d0">130096</data>
    </edge>
    <edge source="ARG" target="HKG">
      <data key="d0">336391</data>
    </edge>
    <edge source="ARG" target="HUN">
      <data key="d0">328381</data>
    </edge>
    <edge source="ARG" target="ITA">
      <data key="d0">132148</data>
    </edge>
    <edge source="ARG" target="NLD">
      <data key="d0">219056</data>
    </edge>
    <edge source="ARG" target="PRT">
      <data key="d0">311118</data>
    </edge>
    <edge source="ARG" target="RUS">
      <data key="d0">16491</data>
    </edge>
    <edge source="ARG" target="ESP">
      <data key="d0">591949</data>
    </edge>
    <edge source="ARG" target="TUR">
      <data key="d0">335502</data>
    </edge>
    <edge source="ARG" target="GBR">
      <data key="d0">36834</data>
    </edge>
    <edge source="ARG" target="URY">
      <data key="d0">1189653</data>
    </edge>
    <edge source="AUT" target="HRV">
      <data key="d0">11674</data>
    </edge>
    <edge source="AUT" target="CZE">
      <data key="d0">872709</data>
    </edge>
    <edge source="AUT" target="FRA">
      <data key="d0">317714</data>
    </edge>
    <edge source="AUT" target="DEU">
      <data key="d0">51366341</data>
    </edge>
    <edge source="AUT" target="HKG">
      <data key="d0">45098</data>
    </edge>
    <edge source="AUT" target="HUN">
      <data key="d0">526200</data>
    </edge>
    <edge source="AUT" target="ISR">
      <data key="d0">16069</data>
    </edge>
    <edge source="AUT" target="ITA">
      <data key="d0">12262553</data>
    </edge>
    <edge source="AUT" target="NLD">
      <data key="d0">2446445</data>
    </edge>
    <edge source="AUT" target="POL">
      <data key="d0">3740726</data>
    </edge>
    <edge source="AUT" target="SRB">
      <data key="d0">1393871</data>
    </edge>
    <edge source="AUT" target="SVK">
      <data key="d0">1215232</data>
    </edge>
    <edge source="AUT" target="SVN">
      <data key="d0">133669</data>
    </edge>
    <edge source="AUT" target="ESP">
      <data key="d0">5000869</data>
    </edge>
    <edge source="AUT" target="SWE">
      <data key="d0">838725</data>
    </edge>
    <edge source="AUT" target="TUR">
      <data key="d0">701815</data>
    </edge>
    <edge source="BEL" target="AUS">
      <data key="d0">520890</data>
    </edge>
    <edge source="BEL" target="CMR">
      <data key="d0">103641</data>
    </edge>
    <edge source="BEL" target="CHN">
      <data key="d0">26305611</data>
    </edge>
    <edge source="BEL" target="HRV">
      <data key="d0">285719</data>
    </edge>
    <edge source="BEL" target="CZE">
      <data key="d0">631505</data>
    </edge>
    <edge source="BEL" target="DNK">
      <data key="d0">4533246</data>
    </edge>
    <edge source="BEL" target="FRA">
      <data key="d0">3104128</data>
    </edge>
    <edge source="BEL" target="DEU">
      <data key="d0">4627549</data>
    </edge>
    <edge source="BEL" target="GHA">
      <data key="d0">178209</data>
    </edge>
    <edge source="BEL" target="HKG">
      <data key="d0">2114220</data>
    </edge>
    <edge source="BEL" target="HUN">
      <data key="d0">199028</data>
    </edge>
    <edge source="BEL" target="IDN">
      <data key="d0">53646</data>
    </edge>
    <edge source="BEL" target="ITA">
      <data key="d0">13596139</data>
    </edge>
    <edge source="BEL" target="JPN">
      <data key="d0">829411</data>
    </edge>
    <edge source="BEL" target="KOR">
      <data key="d0">458007</data>
    </edge>
    <edge source="BEL" target="NLD">
      <data key="d0">36729496</data>
    </edge>
    <edge source="BEL" target="PAK">
      <data key="d0">22501</data>
    </edge>
    <edge source="BEL" target="PRT">
      <data key="d0">1093169</data>
    </edge>
    <edge source="BEL" target="ROU">
      <data key="d0">126699</data>
    </edge>
    <edge source="BEL" target="RUS">
      <data key="d0">15215</data>
    </edge>
    <edge source="BEL" target="SEN">
      <data key="d0">87008</data>
    </edge>
    <edge source="BEL" target="VNM">
      <data key="d0">449268</data>
    </edge>
    <edge source="BEL" target="SVN">
      <data key="d0">244946</data>
    </edge>
    <edge source="BEL" target="ESP">
      <data key="d0">2569175</data>
    </edge>
    <edge source="BEL" target="SWE">
      <data key="d0">25633</data>
    </edge>
    <edge source="BEL" target="THA">
      <data key="d0">641985</data>
    </edge>
    <edge source="BEL" target="TGO">
      <data key="d0">29611</data>
    </edge>
    <edge source="BEL" target="TUR">
      <data key="d0">3019825</data>
    </edge>
    <edge source="BEL" target="GBR">
      <data key="d0">75335</data>
    </edge>
    <edge source="BEL" target="USA">
      <data key="d0">846140</data>
    </edge>
    <edge source="CHN" target="COL">
      <data key="d0">660434</data>
    </edge>
    <edge source="CHN" target="ECU">
      <data key="d0">275448</data>
    </edge>
    <edge source="CHN" target="DEU">
      <data key="d0">1092411</data>
    </edge>
    <edge source="CHN" target="IDN">
      <data key="d0">190155</data>
    </edge>
    <edge source="CHN" target="ITA">
      <data key="d0">375654</data>
    </edge>
    <edge source="CHN" target="JPN">
      <data key="d0">9338227</data>
    </edge>
    <edge source="CHN" target="KOR">
      <data key="d0">1320471</data>
    </edge>
    <edge source="CHN" target="MYS">
      <data key="d0">1653735</data>
    </edge>
    <edge source="CHN" target="THA">
      <data key="d0">50000</data>
    </edge>
    <edge source="CZE" target="AUT">
      <data key="d0">6796820</data>
    </edge>
    <edge source="CZE" target="BEL">
      <data key="d0">159242</data>
    </edge>
    <edge source="CZE" target="CHN">
      <data key="d0">3736591</data>
    </edge>
    <edge source="CZE" target="DNK">
      <data key="d0">28582</data>
    </edge>
    <edge source="CZE" target="DEU">
      <data key="d0">30324805</data>
    </edge>
    <edge source="CZE" target="GHA">
      <data key="d0">178616</data>
    </edge>
    <edge source="CZE" target="HKG">
      <data key="d0">25724</data>
    </edge>
    <edge source="CZE" target="HUN">
      <data key="d0">47556</data>
    </edge>
    <edge source="CZE" target="IDN">
      <data key="d0">13942</data>
    </edge>
    <edge source="CZE" target="ITA">
      <data key="d0">3536326</data>
    </edge>
    <edge source="CZE" target="NLD">
      <data key="d0">99946</data>
    </edge>
    <edge source="CZE" target="POL">
      <data key="d0">4684583</data>
    </edge>
    <edge source="CZE" target="PRT">
      <data key="d0">1057656</data>
    </edge>
    <edge source="CZE" target="ROU">
      <data key="d0">76637</data>
    </edge>
    <edge source="CZE" target="IND">
      <data key="d0">247427</data>
    </edge>
    <edge source="CZE" target="SVK">
      <data key="d0">2455509</data>
    </edge>
    <edge source="CZE" target="SVN">
      <data key="d0">1260688</data>
    </edge>
    <edge source="CZE" target="ESP">
      <data key="d0">285754</data>
    </edge>
    <edge source="CZE" target="SWE">
      <data key="d0">17753</data>
    </edge>
    <edge source="CZE" target="TGO">
      <data key="d0">14357</data>
    </edge>
    <edge source="CZE" target="GBR">
      <data key="d0">16132</data>
    </edge>
    <edge source="CZE" target="USA">
      <data key="d0">242263</data>
    </edge>
    <edge source="DNK" target="BEL">
      <data key="d0">70314</data>
    </edge>
    <edge source="DNK" target="CHN">
      <data key="d0">284327139</data>
    </edge>
    <edge source="DNK" target="EST">
      <data key="d0">701906</data>
    </edge>
    <edge source="DNK" target="FIN">
      <data key="d0">37057068</data>
    </edge>
    <edge source="DNK" target="FRA">
      <data key="d0">1182186</data>
    </edge>
    <edge source="DNK" target="DEU">
      <data key="d0">14569026</data>
    </edge>
    <edge source="DNK" target="GRC">
      <data key="d0">58923785</data>
    </edge>
    <edge source="DNK" target="HKG">
      <data key="d0">1425509141</data>
    </edge>
    <edge source="DNK" target="HUN">
      <data key="d0">33011</data>
    </edge>
    <edge source="DNK" target="ITA">
      <data key="d0">47474441</data>
    </edge>
    <edge source="DNK" target="JPN">
      <data key="d0">1326878</data>
    </edge>
    <edge source="DNK" target="KOR">
      <data key="d0">31198693</data>
    </edge>
    <edge source="DNK" target="LTU">
      <data key="d0">5309568</data>
    </edge>
    <edge source="DNK" target="MYS">
      <data key="d0">5445940</data>
    </edge>
    <edge source="DNK" target="NLD">
      <data key="d0">1374040</data>
    </edge>
    <edge source="DNK" target="NOR">
      <data key="d0">55543</data>
    </edge>
    <edge source="DNK" target="POL">
      <data key="d0">2483364</data>
    </edge>
    <edge source="DNK" target="RUS">
      <data key="d0">3374168</data>
    </edge>
    <edge source="DNK" target="ESP">
      <data key="d0">573604</data>
    </edge>
    <edge source="DNK" target="SWE">
      <data key="d0">10087480</data>
    </edge>
    <edge source="DNK" target="CHE">
      <data key="d0">1382825</data>
    </edge>
    <edge source="DNK" target="TUR">
      <data key="d0">367002</data>
    </edge>
    <edge source="DNK" target="UKR">
      <data key="d0">1392366</data>
    </edge>
    <edge source="DNK" target="GBR">
      <data key="d0">24010</data>
    </edge>
    <edge source="DNK" target="USA">
      <data key="d0">123237</data>
    </edge>
    <edge source="DNK" target="URY">
      <data key="d0">1969173</data>
    </edge>
    <edge source="FRA" target="ALB">
      <data key="d0">41275</data>
    </edge>
    <edge source="FRA" target="DZA">
      <data key="d0">155222</data>
    </edge>
    <edge source="FRA" target="AUS">
      <data key="d0">197241</data>
    </edge>
    <edge source="FRA" target="AUT">
      <data key="d0">3104626</data>
    </edge>
    <edge source="FRA" target="BEL">
      <data key="d0">2269054</data>
    </edge>
    <edge source="FRA" target="BRA">
      <data key="d0">155321</data>
    </edge>
    <edge source="FRA" target="CHN">
      <data key="d0">75431552</data>
    </edge>
    <edge source="FRA" target="CZE">
      <data key="d0">59549</data>
    </edge>
    <edge source="FRA" target="DNK">
      <data key="d0">1841474</data>
    </edge>
    <edge source="FRA" target="FIN">
      <data key="d0">43075</data>
    </edge>
    <edge source="FRA" target="DEU">
      <data key="d0">18389792</data>
    </edge>
    <edge source="FRA" target="GHA">
      <data key="d0">91896</data>
    </edge>
    <edge source="FRA" target="HKG">
      <data key="d0">7788976</data>
    </edge>
    <edge source="FRA" target="HUN">
      <data key="d0">13229</data>
    </edge>
    <edge source="FRA" target="IDN">
      <data key="d0">865708</data>
    </edge>
    <edge source="FRA" target="IRL">
      <data key="d0">29930</data>
    </edge>
    <edge source="FRA" target="ISR">
      <data key="d0">102191</data>
    </edge>
    <edge source="FRA" target="ITA">
      <data key="d0">322810645</data>
    </edge>
    <edge source="FRA" target="CIV">
      <data key="d0">32769</data>
    </edge>
    <edge source="FRA" target="JPN">
      <data key="d0">442786</data>
    </edge>
    <edge source="FRA" target="KOR">
      <data key="d0">988296</data>
    </edge>
    <edge source="FRA" target="LTU">
      <data key="d0">6443767</data>
    </edge>
    <edge source="FRA" target="MUS">
      <data key="d0">247383</data>
    </edge>
    <edge source="FRA" target="MEX">
      <data key="d0">301277</data>
    </edge>
    <edge source="FRA" target="MAR">
      <data key="d0">319721</data>
    </edge>
    <edge source="FRA" target="NLD">
      <data key="d0">2639411</data>
    </edge>
    <edge source="FRA" target="PAK">
      <data key="d0">133800</data>
    </edge>
    <edge source="FRA" target="POL">
      <data key="d0">421147</data>
    </edge>
    <edge source="FRA" target="PRT">
      <data key="d0">1684811</data>
    </edge>
    <edge source="FRA" target="ROU">
      <data key="d0">158903</data>
    </edge>
    <edge source="FRA" target="SRB">
      <data key="d0">392273</data>
    </edge>
    <edge source="FRA" target="IND">
      <data key="d0">1103923</data>
    </edge>
    <edge source="FRA" target="SVK">
      <data key="d0">842710</data>
    </edge>
    <edge source="FRA" target="ZAF">
      <data key="d0">171220</data>
    </edge>
    <edge source="FRA" target="ESP">
      <data key="d0">25914307</data>
    </edge>
    <edge source="FRA" target="CHE">
      <data key="d0">22899</data>
    </edge>
    <edge source="FRA" target="THA">
      <data key="d0">1141571</data>
    </edge>
    <edge source="FRA" target="TGO">
      <data key="d0">47417</data>
    </edge>
    <edge source="FRA" target="TUN">
      <data key="d0">443931</data>
    </edge>
    <edge source="FRA" target="TUR">
      <data key="d0">16322329</data>
    </edge>
    <edge source="FRA" target="MKD">
      <data key="d0">148200</data>
    </edge>
    <edge source="FRA" target="GBR">
      <data key="d0">288997</data>
    </edge>
    <edge source="FRA" target="USA">
      <data key="d0">130457</data>
    </edge>
    <edge source="DEU" target="AUT">
      <data key="d0">31486037</data>
    </edge>
    <edge source="DEU" target="BEL">
      <data key="d0">4786320</data>
    </edge>
    <edge source="DEU" target="CHN">
      <data key="d0">57871616</data>
    </edge>
    <edge source="DEU" target="HRV">
      <data key="d0">56331</data>
    </edge>
    <edge source="DEU" target="CZE">
      <data key="d0">13389108</data>
    </edge>
    <edge source="DEU" target="DNK">
      <data key="d0">21124265</data>
    </edge>
    <edge source="DEU" target="EST">
      <data key="d0">63696</data>
    </edge>
    <edge source="DEU" target="FIN">
      <data key="d0">5138817</data>
    </edge>
    <edge source="DEU" target="FRA">
      <data key="d0">11800433</data>
    </edge>
    <edge source="DEU" target="GHA">
      <data key="d0">241489</data>
    </edge>
    <edge source="DEU" target="GRC">
      <data key="d0">4236496</data>
    </edge>
    <edge source="DEU" target="HKG">
      <data key="d0">9569114</data>
    </edge>
    <edge source="DEU" target="HUN">
      <data key="d0">486832</data>
    </edge>
    <edge source="DEU" target="IDN">
      <data key="d0">711422</data>
    </edge>
    <edge source="DEU" target="ITA">
      <data key="d0">109545276</data>
    </edge>
    <edge source="DEU" target="JPN">
      <data key="d0">1131132</data>
    </edge>
    <edge source="DEU" target="KOR">
      <data key="d0">96780</data>
    </edge>
    <edge source="DEU" target="MYS">
      <data key="d0">3206147</data>
    </edge>
    <edge source="DEU" target="NLD">
      <data key="d0">70617609</data>
    </edge>
    <edge source="DEU" target="PAK">
      <data key="d0">173690</data>
    </edge>
    <edge source="DEU" target="POL">
      <data key="d0">5970393</data>
    </edge>
    <edge source="DEU" target="PRT">
      <data key="d0">2009304</data>
    </edge>
    <edge source="DEU" target="ROU">
      <data key="d0">291031</data>
    </edge>
    <edge source="DEU" target="RUS">
      <data key="d0">280984</data>
    </edge>
    <edge source="DEU" target="SEN">
      <data key="d0">96422</data>
    </edge>
    <edge source="DEU" target="SRB">
      <data key="d0">4163426</data>
    </edge>
    <edge source="DEU" target="IND">
      <data key="d0">2840370</data>
    </edge>
    <edge source="DEU" target="SVK">
      <data key="d0">16394794</data>
    </edge>
    <edge source="DEU" target="VNM">
      <data key="d0">1025674</data>
    </edge>
    <edge source="DEU" target="SVN">
      <data key="d0">5039348</data>
    </edge>
    <edge source="DEU" target="ESP">
      <data key="d0">4544479</data>
    </edge>
    <edge source="DEU" target="SWE">
      <data key="d0">4189929</data>
    </edge>
    <edge source="DEU" target="CHE">
      <data key="d0">12842</data>
    </edge>
    <edge source="DEU" target="THA">
      <data key="d0">5186644</data>
    </edge>
    <edge source="DEU" target="TGO">
      <data key="d0">357019</data>
    </edge>
    <edge source="DEU" target="ARE">
      <data key="d0">2050793</data>
    </edge>
    <edge source="DEU" target="TUR">
      <data key="d0">5461031</data>
    </edge>
    <edge source="DEU" target="UKR">
      <data key="d0">3276869</data>
    </edge>
    <edge source="DEU" target="EGY">
      <data key="d0">295558</data>
    </edge>
    <edge source="DEU" target="GBR">
      <data key="d0">364893</data>
    </edge>
    <edge source="DEU" target="USA">
      <data key="d0">350750</data>
    </edge>
    <edge source="DEU" target="URY">
      <data key="d0">410575</data>
    </edge>
    <edge source="HKG" target="ARG">
      <data key="d0">52119</data>
    </edge>
    <edge source="HKG" target="CAN">
      <data key="d0">2281444</data>
    </edge>
    <edge source="HKG" target="CHN">
      <data key="d0">1001939263</data>
    </edge>
    <edge source="HKG" target="DNK">
      <data key="d0">5047698</data>
    </edge>
    <edge source="HKG" target="FRA">
      <data key="d0">17367</data>
    </edge>
    <edge source="HKG" target="ITA">
      <data key="d0">86869</data>
    </edge>
    <edge source="HKG" target="JPN">
      <data key="d0">15427</data>
    </edge>
    <edge source="HKG" target="KOR">
      <data key="d0">178582</data>
    </edge>
    <edge source="HKG" target="MEX">
      <data key="d0">37661</data>
    </edge>
    <edge source="HKG" target="NLD">
      <data key="d0">126512</data>
    </edge>
    <edge source="HKG" target="SGP">
      <data key="d0">52028</data>
    </edge>
    <edge source="HKG" target="VNM">
      <data key="d0">17870204</data>
    </edge>
    <edge source="HKG" target="THA">
      <data key="d0">856654</data>
    </edge>
    <edge source="HKG" target="TUR">
      <data key="d0">2202082</data>
    </edge>
    <edge source="HKG" target="GBR">
      <data key="d0">50451</data>
    </edge>
    <edge source="HUN" target="AUT">
      <data key="d0">1799428</data>
    </edge>
    <edge source="HUN" target="BEL">
      <data key="d0">329718</data>
    </edge>
    <edge source="HUN" target="CHN">
      <data key="d0">4545353</data>
    </edge>
    <edge source="HUN" target="CZE">
      <data key="d0">45236</data>
    </edge>
    <edge source="HUN" target="DEU">
      <data key="d0">2304994</data>
    </edge>
    <edge source="HUN" target="HKG">
      <data key="d0">332932</data>
    </edge>
    <edge source="HUN" target="ITA">
      <data key="d0">771206</data>
    </edge>
    <edge source="HUN" target="NLD">
      <data key="d0">1014191</data>
    </edge>
    <edge source="HUN" target="SVK">
      <data key="d0">192661</data>
    </edge>
    <edge source="HUN" target="ESP">
      <data key="d0">316452</data>
    </edge>
    <edge source="HUN" target="GBR">
      <data key="d0">125501</data>
    </edge>
    <edge source="NLD" target="AUT">
      <data key="d0">6851931</data>
    </edge>
    <edge source="NLD" target="BEL">
      <data key="d0">9339059</data>
    </edge>
    <edge source="NLD" target="CAN">
      <data key="d0">17253</data>
    </edge>
    <edge source="NLD" target="CHL">
      <data key="d0">133492</data>
    </edge>
    <edge source="NLD" target="CHN">
      <data key="d0">89206400</data>
    </edge>
    <edge source="NLD" target="CZE">
      <data key="d0">159181</data>
    </edge>
    <edge source="NLD" target="DNK">
      <data key="d0">79898537</data>
    </edge>
    <edge source="NLD" target="FIN">
      <data key="d0">38644836</data>
    </edge>
    <edge source="NLD" target="FRA">
      <data key="d0">753716</data>
    </edge>
    <edge source="NLD" target="DEU">
      <data key="d0">27510291</data>
    </edge>
    <edge source="NLD" target="GRC">
      <data key="d0">386413</data>
    </edge>
    <edge source="NLD" target="HKG">
      <data key="d0">12212830</data>
    </edge>
    <edge source="NLD" target="IDN">
      <data key="d0">743062</data>
    </edge>
    <edge source="NLD" target="ITA">
      <data key="d0">146771160</data>
    </edge>
    <edge source="NLD" target="JPN">
      <data key="d0">9411308</data>
    </edge>
    <edge source="NLD" target="LTU">
      <data key="d0">1428300</data>
    </edge>
    <edge source="NLD" target="MYS">
      <data key="d0">8781229</data>
    </edge>
    <edge source="NLD" target="NOR">
      <data key="d0">37389</data>
    </edge>
    <edge source="NLD" target="PAK">
      <data key="d0">124121</data>
    </edge>
    <edge source="NLD" target="POL">
      <data key="d0">21784998</data>
    </edge>
    <edge source="NLD" target="PRT">
      <data key="d0">200008</data>
    </edge>
    <edge source="NLD" target="SEN">
      <data key="d0">27057</data>
    </edge>
    <edge source="NLD" target="IND">
      <data key="d0">12809</data>
    </edge>
    <edge source="NLD" target="SVK">
      <data key="d0">90587</data>
    </edge>
    <edge source="NLD" target="SVN">
      <data key="d0">311070</data>
    </edge>
    <edge source="NLD" target="ESP">
      <data key="d0">7459982</data>
    </edge>
    <edge source="NLD" target="THA">
      <data key="d0">3090539</data>
    </edge>
    <edge source="NLD" target="TGO">
      <data key="d0">341973</data>
    </edge>
    <edge source="NLD" target="ARE">
      <data key="d0">3195437</data>
    </edge>
    <edge source="NLD" target="TUR">
      <data key="d0">3481026</data>
    </edge>
    <edge source="NLD" target="GBR">
      <data key="d0">10048562</data>
    </edge>
    <edge source="NLD" target="USA">
      <data key="d0">37609028</data>
    </edge>
    <edge source="PRT" target="BEL">
      <data key="d0">99650</data>
    </edge>
    <edge source="PRT" target="BGR">
      <data key="d0">51974</data>
    </edge>
    <edge source="PRT" target="CHN">
      <data key="d0">1881790</data>
    </edge>
    <edge source="PRT" target="FRA">
      <data key="d0">18124</data>
    </edge>
    <edge source="PRT" target="DEU">
      <data key="d0">2286795</data>
    </edge>
    <edge source="PRT" target="HKG">
      <data key="d0">773286</data>
    </edge>
    <edge source="PRT" target="ITA">
      <data key="d0">141125</data>
    </edge>
    <edge source="PRT" target="PAK">
      <data key="d0">37701</data>
    </edge>
    <edge source="PRT" target="ESP">
      <data key="d0">19760803</data>
    </edge>
    <edge source="PRT" target="THA">
      <data key="d0">343066</data>
    </edge>
    <edge source="PRT" target="TUR">
      <data key="d0">103119</data>
    </edge>
    <edge source="RUS" target="AUT">
      <data key="d0">449628</data>
    </edge>
    <edge source="RUS" target="BLR">
      <data key="d0">1256273</data>
    </edge>
    <edge source="RUS" target="CAN">
      <data key="d0">1072346</data>
    </edge>
    <edge source="RUS" target="CHN">
      <data key="d0">12882820</data>
    </edge>
    <edge source="RUS" target="DNK">
      <data key="d0">33690</data>
    </edge>
    <edge source="RUS" target="FIN">
      <data key="d0">4104552</data>
    </edge>
    <edge source="RUS" target="FRA">
      <data key="d0">827094</data>
    </edge>
    <edge source="RUS" target="DEU">
      <data key="d0">1323299</data>
    </edge>
    <edge source="RUS" target="GRC">
      <data key="d0">16490733</data>
    </edge>
    <edge source="RUS" target="ITA">
      <data key="d0">37966820</data>
    </edge>
    <edge source="RUS" target="JPN">
      <data key="d0">638228</data>
    </edge>
    <edge source="RUS" target="KOR">
      <data key="d0">968231</data>
    </edge>
    <edge source="RUS" target="LVA">
      <data key="d0">47966</data>
    </edge>
    <edge source="RUS" target="LTU">
      <data key="d0">112940</data>
    </edge>
    <edge source="RUS" target="NLD">
      <data key="d0">17537310</data>
    </edge>
    <edge source="RUS" target="POL">
      <data key="d0">263311</data>
    </edge>
    <edge source="RUS" target="SWE">
      <data key="d0">61275</data>
    </edge>
    <edge source="RUS" target="CHE">
      <data key="d0">563426</data>
    </edge>
    <edge source="RUS" target="ARE">
      <data key="d0">5611348</data>
    </edge>
    <edge source="RUS" target="TUR">
      <data key="d0">389467</data>
    </edge>
    <edge source="RUS" target="UKR">
      <data key="d0">518569</data>
    </edge>
    <edge source="RUS" target="GBR">
      <data key="d0">23028231</data>
    </edge>
    <edge source="RUS" target="USA">
      <data key="d0">8516743</data>
    </edge>
    <edge source="ESP" target="ALB">
      <data key="d0">103298</data>
    </edge>
    <edge source="ESP" target="AUT">
      <data key="d0">10842435</data>
    </edge>
    <edge source="ESP" target="BEL">
      <data key="d0">1437349</data>
    </edge>
    <edge source="ESP" target="BGR">
      <data key="d0">133046</data>
    </edge>
    <edge source="ESP" target="CHN">
      <data key="d0">95305048</data>
    </edge>
    <edge source="ESP" target="COL">
      <data key="d0">197143</data>
    </edge>
    <edge source="ESP" target="CZE">
      <data key="d0">1298026</data>
    </edge>
    <edge source="ESP" target="DNK">
      <data key="d0">6525943</data>
    </edge>
    <edge source="ESP" target="FIN">
      <data key="d0">2939152</data>
    </edge>
    <edge source="ESP" target="FRA">
      <data key="d0">18262929</data>
    </edge>
    <edge source="ESP" target="DEU">
      <data key="d0">6783404</data>
    </edge>
    <edge source="ESP" target="GHA">
      <data key="d0">22893</data>
    </edge>
    <edge source="ESP" target="GRC">
      <data key="d0">72060</data>
    </edge>
    <edge source="ESP" target="HKG">
      <data key="d0">12658869</data>
    </edge>
    <edge source="ESP" target="IDN">
      <data key="d0">58685</data>
    </edge>
    <edge source="ESP" target="ISR">
      <data key="d0">50948</data>
    </edge>
    <edge source="ESP" target="ITA">
      <data key="d0">94027856</data>
    </edge>
    <edge source="ESP" target="JPN">
      <data key="d0">484226</data>
    </edge>
    <edge source="ESP" target="KOR">
      <data key="d0">569439</data>
    </edge>
    <edge source="ESP" target="LBN">
      <data key="d0">15002</data>
    </edge>
    <edge source="ESP" target="MEX">
      <data key="d0">500837</data>
    </edge>
    <edge source="ESP" target="MAR">
      <data key="d0">658983</data>
    </edge>
    <edge source="ESP" target="NLD">
      <data key="d0">4777908</data>
    </edge>
    <edge source="ESP" target="NOR">
      <data key="d0">23660</data>
    </edge>
    <edge source="ESP" target="PAK">
      <data key="d0">1182023</data>
    </edge>
    <edge source="ESP" target="POL">
      <data key="d0">548834</data>
    </edge>
    <edge source="ESP" target="PRT">
      <data key="d0">21974396</data>
    </edge>
    <edge source="ESP" target="SRB">
      <data key="d0">457272</data>
    </edge>
    <edge source="ESP" target="IND">
      <data key="d0">1962805</data>
    </edge>
    <edge source="ESP" target="SVK">
      <data key="d0">30897</data>
    </edge>
    <edge source="ESP" target="VNM">
      <data key="d0">7007904</data>
    </edge>
    <edge source="ESP" target="SVN">
      <data key="d0">1682909</data>
    </edge>
    <edge source="ESP" target="ZAF">
      <data key="d0">108511</data>
    </edge>
    <edge source="ESP" target="THA">
      <data key="d0">4522786</data>
    </edge>
    <edge source="ESP" target="TGO">
      <data key="d0">202211</data>
    </edge>
    <edge source="ESP" target="TUN">
      <data key="d0">2276467</data>
    </edge>
    <edge source="ESP" target="TUR">
      <data key="d0">85210986</data>
    </edge>
    <edge source="ESP" target="EGY">
      <data key="d0">23209</data>
    </edge>
    <edge source="ESP" target="GBR">
      <data key="d0">210110</data>
    </edge>
    <edge source="ESP" target="URY">
      <data key="d0">1494017</data>
    </edge>
    <edge source="GBR" target="AUT">
      <data key="d0">86256</data>
    </edge>
    <edge source="GBR" target="BEL">
      <data key="d0">1740080</data>
    </edge>
    <edge source="GBR" target="CHN">
      <data key="d0">154955449</data>
    </edge>
    <edge source="GBR" target="CZE">
      <data key="d0">1569359</data>
    </edge>
    <edge source="GBR" target="FRA">
      <data key="d0">6016718</data>
    </edge>
    <edge source="GBR" target="DEU">
      <data key="d0">3841627</data>
    </edge>
    <edge source="GBR" target="GHA">
      <data key="d0">19073</data>
    </edge>
    <edge source="GBR" target="GRC">
      <data key="d0">214946</data>
    </edge>
    <edge source="GBR" target="HKG">
      <data key="d0">2890116</data>
    </edge>
    <edge source="GBR" target="IDN">
      <data key="d0">27942</data>
    </edge>
    <edge source="GBR" target="IRL">
      <data key="d0">1280307</data>
    </edge>
    <edge source="GBR" target="ISR">
      <data key="d0">119183</data>
    </edge>
    <edge source="GBR" target="ITA">
      <data key="d0">81914129</data>
    </edge>
    <edge source="GBR" target="KOR">
      <data key="d0">59518</data>
    </edge>
    <edge source="GBR" target="LBN">
      <data key="d0">123951</data>
    </edge>
    <edge source="GBR" target="MYS">
      <data key="d0">61459</data>
    </edge>
    <edge source="GBR" target="MEX">
      <data key="d0">54953</data>
    </edge>
    <edge source="GBR" target="OMN">
      <data key="d0">43947</data>
    </edge>
    <edge source="GBR" target="NLD">
      <data key="d0">8061140</data>
    </edge>
    <edge source="GBR" target="NZL">
      <data key="d0">240001</data>
    </edge>
    <edge source="GBR" target="PAK">
      <data key="d0">1554341</data>
    </edge>
    <edge source="GBR" target="POL">
      <data key="d0">2359066</data>
    </edge>
    <edge source="GBR" target="PRT">
      <data key="d0">1153283</data>
    </edge>
    <edge source="GBR" target="RUS">
      <data key="d0">20227</data>
    </edge>
    <edge source="GBR" target="IND">
      <data key="d0">382285</data>
    </edge>
    <edge source="GBR" target="VNM">
      <data key="d0">85514</data>
    </edge>
    <edge source="GBR" target="SVN">
      <data key="d0">52273</data>
    </edge>
    <edge source="GBR" target="ESP">
      <data key="d0">5619014</data>
    </edge>
    <edge source="GBR" target="SWE">
      <data key="d0">1500309</data>
    </edge>
    <edge source="GBR" target="CHE">
      <data key="d0">114656</data>
    </edge>
    <edge source="GBR" target="THA">
      <data key="d0">15049040</data>
    </edge>
    <edge source="GBR" target="ARE">
      <data key="d0">337642</data>
    </edge>
    <edge source="GBR" target="TUR">
      <data key="d0">24777428</data>
    </edge>
    <edge source="GBR" target="USA">
      <data key="d0">731045</data>
    </edge>
    <edge source="GBR" target="URY">
      <data key="d0">323613</data>
    </edge>
    <edge source="URY" target="ARG">
      <data key="d0">1514785</data>
    </edge>
    <edge source="URY" target="BRA">
      <data key="d0">6708148</data>
    </edge>
    <edge source="URY" target="CHL">
      <data key="d0">19834</data>
    </edge>
    <edge source="URY" target="CHN">
      <data key="d0">9815212</data>
    </edge>
    <edge source="URY" target="FRA">
      <data key="d0">45753</data>
    </edge>
    <edge source="URY" target="DEU">
      <data key="d0">55092</data>
    </edge>
    <edge source="URY" target="HKG">
      <data key="d0">1385861</data>
    </edge>
    <edge source="URY" target="ITA">
      <data key="d0">16235</data>
    </edge>
    <edge source="URY" target="KOR">
      <data key="d0">99051</data>
    </edge>
    <edge source="URY" target="MEX">
      <data key="d0">171239</data>
    </edge>
    <edge source="URY" target="POL">
      <data key="d0">264410</data>
    </edge>
    <edge source="URY" target="PRT">
      <data key="d0">132522</data>
    </edge>
    <edge source="URY" target="IND">
      <data key="d0">31455</data>
    </edge>
    <edge source="URY" target="VNM">
      <data key="d0">231363</data>
    </edge>
    <edge source="URY" target="ESP">
      <data key="d0">342905</data>
    </edge>
    <edge source="URY" target="THA">
      <data key="d0">807531</data>
    </edge>
    <edge source="URY" target="TUR">
      <data key="d0">204960</data>
    </edge>
    <edge source="URY" target="USA">
      <data key="d0">866839</data>
    </edge>
    <edge source="ARM" target="NLD">
      <data key="d0">251480</data>
    </edge>
    <edge source="ARM" target="TUR">
      <data key="d0">41655</data>
    </edge>
    <edge source="AUS" target="ALB">
      <data key="d0">744251</data>
    </edge>
    <edge source="AUS" target="BEL">
      <data key="d0">161505</data>
    </edge>
    <edge source="AUS" target="BRA">
      <data key="d0">642071</data>
    </edge>
    <edge source="AUS" target="CHL">
      <data key="d0">152077</data>
    </edge>
    <edge source="AUS" target="CHN">
      <data key="d0">657764799</data>
    </edge>
    <edge source="AUS" target="CZE">
      <data key="d0">18558</data>
    </edge>
    <edge source="AUS" target="FRA">
      <data key="d0">28635447</data>
    </edge>
    <edge source="AUS" target="DEU">
      <data key="d0">2322798</data>
    </edge>
    <edge source="AUS" target="GRC">
      <data key="d0">308795</data>
    </edge>
    <edge source="AUS" target="HKG">
      <data key="d0">4077143</data>
    </edge>
    <edge source="AUS" target="IDN">
      <data key="d0">1458405</data>
    </edge>
    <edge source="AUS" target="ISR">
      <data key="d0">105631</data>
    </edge>
    <edge source="AUS" target="ITA">
      <data key="d0">14227562</data>
    </edge>
    <edge source="AUS" target="JPN">
      <data key="d0">5996433</data>
    </edge>
    <edge source="AUS" target="KOR">
      <data key="d0">756711</data>
    </edge>
    <edge source="AUS" target="MEX">
      <data key="d0">100647</data>
    </edge>
    <edge source="AUS" target="MAR">
      <data key="d0">103673</data>
    </edge>
    <edge source="AUS" target="NZL">
      <data key="d0">1950546</data>
    </edge>
    <edge source="AUS" target="PAK">
      <data key="d0">857617</data>
    </edge>
    <edge source="AUS" target="POL">
      <data key="d0">1446458</data>
    </edge>
    <edge source="AUS" target="RUS">
      <data key="d0">39138525</data>
    </edge>
    <edge source="AUS" target="SRB">
      <data key="d0">936415</data>
    </edge>
    <edge source="AUS" target="IND">
      <data key="d0">656896</data>
    </edge>
    <edge source="AUS" target="SGP">
      <data key="d0">1069060</data>
    </edge>
    <edge source="AUS" target="VNM">
      <data key="d0">2376662</data>
    </edge>
    <edge source="AUS" target="ESP">
      <data key="d0">14538</data>
    </edge>
    <edge source="AUS" target="CHE">
      <data key="d0">77196</data>
    </edge>
    <edge source="AUS" target="THA">
      <data key="d0">39434479</data>
    </edge>
    <edge source="AUS" target="TGO">
      <data key="d0">26350</data>
    </edge>
    <edge source="AUS" target="TUR">
      <data key="d0">25405890</data>
    </edge>
    <edge source="AUS" target="GBR">
      <data key="d0">44886</data>
    </edge>
    <edge source="AUS" target="USA">
      <data key="d0">192020</data>
    </edge>
    <edge source="AUS" target="URY">
      <data key="d0">312183</data>
    </edge>
    <edge source="BRA" target="AUT">
      <data key="d0">179540</data>
    </edge>
    <edge source="BRA" target="BEL">
      <data key="d0">29609</data>
    </edge>
    <edge source="BRA" target="BOL">
      <data key="d0">26100</data>
    </edge>
    <edge source="BRA" target="CAN">
      <data key="d0">353692</data>
    </edge>
    <edge source="BRA" target="CHN">
      <data key="d0">1085485</data>
    </edge>
    <edge source="BRA" target="COL">
      <data key="d0">652745</data>
    </edge>
    <edge source="BRA" target="HRV">
      <data key="d0">155354</data>
    </edge>
    <edge source="BRA" target="DEU">
      <data key="d0">137837</data>
    </edge>
    <edge source="BRA" target="GRC">
      <data key="d0">42654</data>
    </edge>
    <edge source="BRA" target="HKG">
      <data key="d0">1123266</data>
    </edge>
    <edge source="BRA" target="HUN">
      <data key="d0">153211</data>
    </edge>
    <edge source="BRA" target="IDN">
      <data key="d0">280640</data>
    </edge>
    <edge source="BRA" target="ISR">
      <data key="d0">74110</data>
    </edge>
    <edge source="BRA" target="ITA">
      <data key="d0">365644</data>
    </edge>
    <edge source="BRA" target="MEX">
      <data key="d0">43291</data>
    </edge>
    <edge source="BRA" target="PAK">
      <data key="d0">109909</data>
    </edge>
    <edge source="BRA" target="SEN">
      <data key="d0">42705</data>
    </edge>
    <edge source="BRA" target="ESP">
      <data key="d0">60215</data>
    </edge>
    <edge source="BRA" target="THA">
      <data key="d0">2295505</data>
    </edge>
    <edge source="BRA" target="GBR">
      <data key="d0">31184</data>
    </edge>
    <edge source="BRA" target="USA">
      <data key="d0">1194880</data>
    </edge>
    <edge source="BRA" target="URY">
      <data key="d0">23088</data>
    </edge>
    <edge source="CHL" target="ARG">
      <data key="d0">141434</data>
    </edge>
    <edge source="CHL" target="CHN">
      <data key="d0">1883306</data>
    </edge>
    <edge source="CHL" target="COL">
      <data key="d0">36897</data>
    </edge>
    <edge source="CHL" target="HKG">
      <data key="d0">750002</data>
    </edge>
    <edge source="CHL" target="ITA">
      <data key="d0">266901</data>
    </edge>
    <edge source="CHL" target="KOR">
      <data key="d0">161986</data>
    </edge>
    <edge source="CHL" target="MEX">
      <data key="d0">596844</data>
    </edge>
    <edge source="CHL" target="PRT">
      <data key="d0">76703</data>
    </edge>
    <edge source="CHL" target="VNM">
      <data key="d0">486741</data>
    </edge>
    <edge source="CHL" target="ESP">
      <data key="d0">66309</data>
    </edge>
    <edge source="CHL" target="THA">
      <data key="d0">655309</data>
    </edge>
    <edge source="CHL" target="TUR">
      <data key="d0">1820085</data>
    </edge>
    <edge source="CHL" target="URY">
      <data key="d0">453774</data>
    </edge>
    <edge source="IDN" target="CHN">
      <data key="d0">41084</data>
    </edge>
    <edge source="IDN" target="HKG">
      <data key="d0">116047</data>
    </edge>
    <edge source="IDN" target="MYS">
      <data key="d0">31179</data>
    </edge>
    <edge source="IDN" target="SGP">
      <data key="d0">86298</data>
    </edge>
    <edge source="ISR" target="HKG">
      <data key="d0">17000</data>
    </edge>
    <edge source="ISR" target="ITA">
      <data key="d0">174000</data>
    </edge>
    <edge source="ISR" target="PRT">
      <data key="d0">47000</data>
    </edge>
    <edge source="ISR" target="THA">
      <data key="d0">2503000</data>
    </edge>
    <edge source="ISR" target="TUR">
      <data key="d0">5840000</data>
    </edge>
    <edge source="JPN" target="HKG">
      <data key="d0">53698399</data>
    </edge>
    <edge source="JPN" target="KOR">
      <data key="d0">18310242</data>
    </edge>
    <edge source="JPN" target="PHL">
      <data key="d0">308285</data>
    </edge>
    <edge source="JPN" target="IND">
      <data key="d0">32986</data>
    </edge>
    <edge source="JPN" target="VNM">
      <data key="d0">23096206</data>
    </edge>
    <edge source="JPN" target="THA">
      <data key="d0">36685040</data>
    </edge>
    <edge source="KOR" target="CHN">
      <data key="d0">118560</data>
    </edge>
    <edge source="KOR" target="COL">
      <data key="d0">72242</data>
    </edge>
    <edge source="KOR" target="HKG">
      <data key="d0">1264970</data>
    </edge>
    <edge source="KOR" target="JPN">
      <data key="d0">2697224</data>
    </edge>
    <edge source="KOR" target="MYS">
      <data key="d0">136821</data>
    </edge>
    <edge source="KOR" target="MEX">
      <data key="d0">29520</data>
    </edge>
    <edge source="KOR" target="NZL">
      <data key="d0">151405</data>
    </edge>
    <edge source="KOR" target="VNM">
      <data key="d0">329665</data>
    </edge>
    <edge source="KOR" target="TUR">
      <data key="d0">46099</data>
    </edge>
    <edge source="KOR" target="USA">
      <data key="d0">1401091</data>
    </edge>
    <edge source="MEX" target="ARG">
      <data key="d0">39636</data>
    </edge>
    <edge source="MEX" target="BEL">
      <data key="d0">186701</data>
    </edge>
    <edge source="MEX" target="BRA">
      <data key="d0">63431</data>
    </edge>
    <edge source="MEX" target="CHN">
      <data key="d0">1073811</data>
    </edge>
    <edge source="MEX" target="DNK">
      <data key="d0">99250</data>
    </edge>
    <edge source="MEX" target="FRA">
      <data key="d0">103988</data>
    </edge>
    <edge source="MEX" target="DEU">
      <data key="d0">266902</data>
    </edge>
    <edge source="MEX" target="HKG">
      <data key="d0">5792686</data>
    </edge>
    <edge source="MEX" target="ITA">
      <data key="d0">52469</data>
    </edge>
    <edge source="MEX" target="KOR">
      <data key="d0">653082</data>
    </edge>
    <edge source="MEX" target="PRT">
      <data key="d0">67765</data>
    </edge>
    <edge source="MEX" target="RUS">
      <data key="d0">17019</data>
    </edge>
    <edge source="MEX" target="IND">
      <data key="d0">147619</data>
    </edge>
    <edge source="MEX" target="VNM">
      <data key="d0">47432</data>
    </edge>
    <edge source="MEX" target="ESP">
      <data key="d0">549372</data>
    </edge>
    <edge source="MEX" target="THA">
      <data key="d0">269684</data>
    </edge>
    <edge source="MEX" target="TUR">
      <data key="d0">135549</data>
    </edge>
    <edge source="MEX" target="USA">
      <data key="d0">88310694</data>
    </edge>
    <edge source="MEX" target="URY">
      <data key="d0">156742</data>
    </edge>
    <edge source="MAR" target="CIV">
      <data key="d0">12917</data>
    </edge>
    <edge source="MAR" target="ESP">
      <data key="d0">35443</data>
    </edge>
    <edge source="NZL" target="ARG">
      <data key="d0">3642995</data>
    </edge>
    <edge source="NZL" target="AUS">
      <data key="d0">309697</data>
    </edge>
    <edge source="NZL" target="BGR">
      <data key="d0">654877</data>
    </edge>
    <edge source="NZL" target="CHN">
      <data key="d0">158279785</data>
    </edge>
    <edge source="NZL" target="FRA">
      <data key="d0">11945825</data>
    </edge>
    <edge source="NZL" target="DEU">
      <data key="d0">573867</data>
    </edge>
    <edge source="NZL" target="GRC">
      <data key="d0">163730</data>
    </edge>
    <edge source="NZL" target="HKG">
      <data key="d0">2390218</data>
    </edge>
    <edge source="NZL" target="ITA">
      <data key="d0">44037023</data>
    </edge>
    <edge source="NZL" target="JPN">
      <data key="d0">2032011</data>
    </edge>
    <edge source="NZL" target="KOR">
      <data key="d0">17993376</data>
    </edge>
    <edge source="NZL" target="MAR">
      <data key="d0">381957</data>
    </edge>
    <edge source="NZL" target="PAK">
      <data key="d0">2351481</data>
    </edge>
    <edge source="NZL" target="ROU">
      <data key="d0">4178537</data>
    </edge>
    <edge source="NZL" target="IND">
      <data key="d0">4124193</data>
    </edge>
    <edge source="NZL" target="VNM">
      <data key="d0">9626096</data>
    </edge>
    <edge source="NZL" target="ESP">
      <data key="d0">723547</data>
    </edge>
    <edge source="NZL" target="CHE">
      <data key="d0">585381</data>
    </edge>
    <edge source="NZL" target="THA">
      <data key="d0">3384635</data>
    </edge>
    <edge source="NZL" target="TUR">
      <data key="d0">12163404</data>
    </edge>
    <edge source="NZL" target="GBR">
      <data key="d0">3174860</data>
    </edge>
    <edge source="NZL" target="USA">
      <data key="d0">210258</data>
    </edge>
    <edge source="NZL" target="URY">
      <data key="d0">60823</data>
    </edge>
    <edge source="PAK" target="DEU">
      <data key="d0">101770</data>
    </edge>
    <edge source="PAK" target="HKG">
      <data key="d0">23995</data>
    </edge>
    <edge source="PAK" target="VNM">
      <data key="d0">15610</data>
    </edge>
    <edge source="PAK" target="ESP">
      <data key="d0">106889</data>
    </edge>
    <edge source="IND" target="BEL">
      <data key="d0">28680</data>
    </edge>
    <edge source="IND" target="CHN">
      <data key="d0">367588</data>
    </edge>
    <edge source="IND" target="FRA">
      <data key="d0">21693</data>
    </edge>
    <edge source="IND" target="DEU">
      <data key="d0">118002</data>
    </edge>
    <edge source="IND" target="HKG">
      <data key="d0">607140</data>
    </edge>
    <edge source="IND" target="IRL">
      <data key="d0">12343</data>
    </edge>
    <edge source="IND" target="ITA">
      <data key="d0">103045</data>
    </edge>
    <edge source="IND" target="JPN">
      <data key="d0">10592</data>
    </edge>
    <edge source="IND" target="ROU">
      <data key="d0">17286</data>
    </edge>
    <edge source="IND" target="ZAF">
      <data key="d0">56030</data>
    </edge>
    <edge source="IND" target="ESP">
      <data key="d0">141976</data>
    </edge>
    <edge source="IND" target="SWE">
      <data key="d0">102982</data>
    </edge>
    <edge source="IND" target="THA">
      <data key="d0">168400</data>
    </edge>
    <edge source="IND" target="TUR">
      <data key="d0">51668</data>
    </edge>
    <edge source="IND" target="GBR">
      <data key="d0">29951</data>
    </edge>
    <edge source="IND" target="USA">
      <data key="d0">46255</data>
    </edge>
    <edge source="SGP" target="BRA">
      <data key="d0">62418</data>
    </edge>
    <edge source="SGP" target="FRA">
      <data key="d0">1166820</data>
    </edge>
    <edge source="SGP" target="DEU">
      <data key="d0">3763916</data>
    </edge>
    <edge source="SGP" target="HKG">
      <data key="d0">514750</data>
    </edge>
    <edge source="SGP" target="IDN">
      <data key="d0">201146</data>
    </edge>
    <edge source="SGP" target="ITA">
      <data key="d0">7657482</data>
    </edge>
    <edge source="SGP" target="JPN">
      <data key="d0">768763</data>
    </edge>
    <edge source="SGP" target="KOR">
      <data key="d0">142308</data>
    </edge>
    <edge source="SGP" target="MYS">
      <data key="d0">304115</data>
    </edge>
    <edge source="SGP" target="MEX">
      <data key="d0">562969</data>
    </edge>
    <edge source="SGP" target="VNM">
      <data key="d0">44584</data>
    </edge>
    <edge source="SGP" target="ESP">
      <data key="d0">965709</data>
    </edge>
    <edge source="SGP" target="THA">
      <data key="d0">1059288</data>
    </edge>
    <edge source="SGP" target="USA">
      <data key="d0">1025925</data>
    </edge>
    <edge source="VNM" target="AUS">
      <data key="d0">11194</data>
    </edge>
    <edge source="VNM" target="CHN">
      <data key="d0">291483</data>
    </edge>
    <edge source="VNM" target="DEU">
      <data key="d0">236609</data>
    </edge>
    <edge source="VNM" target="HKG">
      <data key="d0">68029</data>
    </edge>
    <edge source="VNM" target="ITA">
      <data key="d0">250345</data>
    </edge>
    <edge source="VNM" target="JPN">
      <data key="d0">185037</data>
    </edge>
    <edge source="VNM" target="KOR">
      <data key="d0">21496</data>
    </edge>
    <edge source="VNM" target="PHL">
      <data key="d0">538241</data>
    </edge>
    <edge source="VNM" target="SGP">
      <data key="d0">1043176</data>
    </edge>
    <edge source="VNM" target="ESP">
      <data key="d0">92972</data>
    </edge>
    <edge source="VNM" target="THA">
      <data key="d0">443038</data>
    </edge>
    <edge source="CHE" target="AUT">
      <data key="d0">36220</data>
    </edge>
    <edge source="CHE" target="BEL">
      <data key="d0">81001</data>
    </edge>
    <edge source="CHE" target="BGR">
      <data key="d0">20090</data>
    </edge>
    <edge source="CHE" target="CHN">
      <data key="d0">105386</data>
    </edge>
    <edge source="CHE" target="CZE">
      <data key="d0">111641</data>
    </edge>
    <edge source="CHE" target="FIN">
      <data key="d0">175567</data>
    </edge>
    <edge source="CHE" target="FRA">
      <data key="d0">5543257</data>
    </edge>
    <edge source="CHE" target="DEU">
      <data key="d0">1627625</data>
    </edge>
    <edge source="CHE" target="HUN">
      <data key="d0">75410</data>
    </edge>
    <edge source="CHE" target="ITA">
      <data key="d0">53813110</data>
    </edge>
    <edge source="CHE" target="NLD">
      <data key="d0">799436</data>
    </edge>
    <edge source="CHE" target="PRT">
      <data key="d0">125557</data>
    </edge>
    <edge source="CHE" target="ROU">
      <data key="d0">32140</data>
    </edge>
    <edge source="CHE" target="IND">
      <data key="d0">218072</data>
    </edge>
    <edge source="CHE" target="ZAF">
      <data key="d0">26690</data>
    </edge>
    <edge source="CHE" target="ESP">
      <data key="d0">3726259</data>
    </edge>
    <edge source="CHE" target="TUR">
      <data key="d0">166640</data>
    </edge>
    <edge source="CHE" target="GBR">
      <data key="d0">108286</data>
    </edge>
    <edge source="THA" target="COL">
      <data key="d0">140700</data>
    </edge>
    <edge source="THA" target="ECU">
      <data key="d0">213306</data>
    </edge>
    <edge source="THA" target="FRA">
      <data key="d0">3077023</data>
    </edge>
    <edge source="THA" target="DEU">
      <data key="d0">106836</data>
    </edge>
    <edge source="THA" target="HKG">
      <data key="d0">264924</data>
    </edge>
    <edge source="THA" target="IDN">
      <data key="d0">70960</data>
    </edge>
    <edge source="THA" target="ITA">
      <data key="d0">2228846</data>
    </edge>
    <edge source="THA" target="JPN">
      <data key="d0">1554621</data>
    </edge>
    <edge source="THA" target="MYS">
      <data key="d0">106829</data>
    </edge>
    <edge source="THA" target="PHL">
      <data key="d0">15341</data>
    </edge>
    <edge source="THA" target="IND">
      <data key="d0">173975</data>
    </edge>
    <edge source="THA" target="SGP">
      <data key="d0">355343</data>
    </edge>
    <edge source="THA" target="VNM">
      <data key="d0">256827</data>
    </edge>
    <edge source="THA" target="ZAF">
      <data key="d0">66076</data>
    </edge>
    <edge source="THA" target="ESP">
      <data key="d0">10909</data>
    </edge>
    <edge source="THA" target="TUR">
      <data key="d0">16133</data>
    </edge>
    <edge source="THA" target="GBR">
      <data key="d0">170119</data>
    </edge>
    <edge source="THA" target="USA">
      <data key="d0">334226</data>
    </edge>
    <edge source="USA" target="ARG">
      <data key="d0">14987</data>
    </edge>
    <edge source="USA" target="AUS">
      <data key="d0">95675</data>
    </edge>
    <edge source="USA" target="BEL">
      <data key="d0">5911106</data>
    </edge>
    <edge source="USA" target="BRA">
      <data key="d0">103134</data>
    </edge>
    <edge source="USA" target="KHM">
      <data key="d0">149931</data>
    </edge>
    <edge source="USA" target="CAN">
      <data key="d0">134872392</data>
    </edge>
    <edge source="USA" target="LKA">
      <data key="d0">19000</data>
    </edge>
    <edge source="USA" target="CHL">
      <data key="d0">249689</data>
    </edge>
    <edge source="USA" target="CHN">
      <data key="d0">1349899453</data>
    </edge>
    <edge source="USA" target="COL">
      <data key="d0">114569</data>
    </edge>
    <edge source="USA" target="CRI">
      <data key="d0">97864</data>
    </edge>
    <edge source="USA" target="HRV">
      <data key="d0">636543</data>
    </edge>
    <edge source="USA" target="CZE">
      <data key="d0">861610</data>
    </edge>
    <edge source="USA" target="DNK">
      <data key="d0">701990</data>
    </edge>
    <edge source="USA" target="ECU">
      <data key="d0">50332</data>
    </edge>
    <edge source="USA" target="SLV">
      <data key="d0">206564</data>
    </edge>
    <edge source="USA" target="EST">
      <data key="d0">458824</data>
    </edge>
    <edge source="USA" target="FRA">
      <data key="d0">32066038</data>
    </edge>
    <edge source="USA" target="DEU">
      <data key="d0">15877046</data>
    </edge>
    <edge source="USA" target="GRC">
      <data key="d0">20633779</data>
    </edge>
    <edge source="USA" target="GTM">
      <data key="d0">97205</data>
    </edge>
    <edge source="USA" target="HKG">
      <data key="d0">141244535</data>
    </edge>
    <edge source="USA" target="IDN">
      <data key="d0">664395</data>
    </edge>
    <edge source="USA" target="ISR">
      <data key="d0">1178480</data>
    </edge>
    <edge source="USA" target="ITA">
      <data key="d0">61956346</data>
    </edge>
    <edge source="USA" target="JPN">
      <data key="d0">39192768</data>
    </edge>
    <edge source="USA" target="KOR">
      <data key="d0">573893286</data>
    </edge>
    <edge source="USA" target="MYS">
      <data key="d0">924869</data>
    </edge>
    <edge source="USA" target="MEX">
      <data key="d0">115412613</data>
    </edge>
    <edge source="USA" target="NLD">
      <data key="d0">3105087</data>
    </edge>
    <edge source="USA" target="NZL">
      <data key="d0">96124</data>
    </edge>
    <edge source="USA" target="PAK">
      <data key="d0">843084</data>
    </edge>
    <edge source="USA" target="PAN">
      <data key="d0">202820</data>
    </edge>
    <edge source="USA" target="PER">
      <data key="d0">62766</data>
    </edge>
    <edge source="USA" target="POL">
      <data key="d0">2805762</data>
    </edge>
    <edge source="USA" target="PRT">
      <data key="d0">223422</data>
    </edge>
    <edge source="USA" target="RUS">
      <data key="d0">1832895</data>
    </edge>
    <edge source="USA" target="SAU">
      <data key="d0">20666</data>
    </edge>
    <edge source="USA" target="IND">
      <data key="d0">756444</data>
    </edge>
    <edge source="USA" target="SGP">
      <data key="d0">4996111</data>
    </edge>
    <edge source="USA" target="VNM">
      <data key="d0">64343135</data>
    </edge>
    <edge source="USA" target="SVN">
      <data key="d0">457380</data>
    </edge>
    <edge source="USA" target="ZAF">
      <data key="d0">70501</data>
    </edge>
    <edge source="USA" target="ESP">
      <data key="d0">453936</data>
    </edge>
    <edge source="USA" target="CHE">
      <data key="d0">32318</data>
    </edge>
    <edge source="USA" target="THA">
      <data key="d0">55020315</data>
    </edge>
    <edge source="USA" target="ARE">
      <data key="d0">1692739</data>
    </edge>
    <edge source="USA" target="TUN">
      <data key="d0">242215</data>
    </edge>
    <edge source="USA" target="TUR">
      <data key="d0">14978379</data>
    </edge>
    <edge source="USA" target="UKR">
      <data key="d0">555036</data>
    </edge>
    <edge source="USA" target="GBR">
      <data key="d0">1513738</data>
    </edge>
    <edge source="USA" target="URY">
      <data key="d0">1299041</data>
    </edge>
    <edge source="SVK" target="AUT">
      <data key="d0">293870</data>
    </edge>
    <edge source="SVK" target="CHN">
      <data key="d0">53358</data>
    </edge>
    <edge source="SVK" target="CZE">
      <data key="d0">8824170</data>
    </edge>
    <edge source="SVK" target="FRA">
      <data key="d0">13111</data>
    </edge>
    <edge source="SVK" target="DEU">
      <data key="d0">1639477</data>
    </edge>
    <edge source="SVK" target="HKG">
      <data key="d0">84074</data>
    </edge>
    <edge source="SVK" target="HUN">
      <data key="d0">156511</data>
    </edge>
    <edge source="SVK" target="ISR">
      <data key="d0">102592</data>
    </edge>
    <edge source="SVK" target="ITA">
      <data key="d0">3050064</data>
    </edge>
    <edge source="SVK" target="NLD">
      <data key="d0">146000</data>
    </edge>
    <edge source="SVK" target="POL">
      <data key="d0">4133162</data>
    </edge>
    <edge source="SVK" target="PRT">
      <data key="d0">869227</data>
    </edge>
    <edge source="SVK" target="RUS">
      <data key="d0">739889</data>
    </edge>
    <edge source="SVK" target="SRB">
      <data key="d0">4056049</data>
    </edge>
    <edge source="SVK" target="SVN">
      <data key="d0">217511</data>
    </edge>
    <edge source="SVK" target="ESP">
      <data key="d0">698557</data>
    </edge>
    <edge source="SVK" target="THA">
      <data key="d0">214772</data>
    </edge>
    <edge source="SVK" target="TUR">
      <data key="d0">206146</data>
    </edge>
    <edge source="SVK" target="UKR">
      <data key="d0">365482</data>
    </edge>
    <edge source="SVK" target="USA">
      <data key="d0">20542</data>
    </edge>
    <edge source="SVN" target="AUT">
      <data key="d0">2876304</data>
    </edge>
    <edge source="SVN" target="BEL">
      <data key="d0">387916</data>
    </edge>
    <edge source="SVN" target="CHN">
      <data key="d0">3410509</data>
    </edge>
    <edge source="SVN" target="HRV">
      <data key="d0">21351</data>
    </edge>
    <edge source="SVN" target="DEU">
      <data key="d0">5174693</data>
    </edge>
    <edge source="SVN" target="GRC">
      <data key="d0">146769</data>
    </edge>
    <edge source="SVN" target="HKG">
      <data key="d0">22163</data>
    </edge>
    <edge source="SVN" target="ITA">
      <data key="d0">6102947</data>
    </edge>
    <edge source="SVN" target="POL">
      <data key="d0">1148040</data>
    </edge>
    <edge source="SVN" target="SRB">
      <data key="d0">5493543</data>
    </edge>
    <edge source="SVN" target="SVK">
      <data key="d0">72091</data>
    </edge>
    <edge source="SVN" target="ESP">
      <data key="d0">224047</data>
    </edge>
    <edge source="SVN" target="THA">
      <data key="d0">208977</data>
    </edge>
    <edge source="SVN" target="EGY">
      <data key="d0">559187</data>
    </edge>
    <edge source="SWE" target="BEL">
      <data key="d0">22141</data>
    </edge>
    <edge source="SWE" target="CHN">
      <data key="d0">3146333</data>
    </edge>
    <edge source="SWE" target="DNK">
      <data key="d0">33603593</data>
    </edge>
    <edge source="SWE" target="FIN">
      <data key="d0">18408764</data>
    </edge>
    <edge source="SWE" target="GRC">
      <data key="d0">17713</data>
    </edge>
    <edge source="SWE" target="HKG">
      <data key="d0">661858</data>
    </edge>
    <edge source="SWE" target="ITA">
      <data key="d0">19774399</data>
    </edge>
    <edge source="SWE" target="JPN">
      <data key="d0">241038</data>
    </edge>
    <edge source="SWE" target="KOR">
      <data key="d0">134763</data>
    </edge>
    <edge source="SWE" target="NOR">
      <data key="d0">178896</data>
    </edge>
    <edge source="SWE" target="PAK">
      <data key="d0">53580</data>
    </edge>
    <edge source="SWE" target="POL">
      <data key="d0">124135</data>
    </edge>
    <edge source="SWE" target="ESP">
      <data key="d0">74688</data>
    </edge>
    <edge source="SWE" target="TUR">
      <data key="d0">532999</data>
    </edge>
    <edge source="SWE" target="MKD">
      <data key="d0">46495</data>
    </edge>
    <edge source="SWE" target="USA">
      <data key="d0">29816</data>
    </edge>
    <edge source="SWE" target="URY">
      <data key="d0">304360</data>
    </edge>
    <edge source="AZE" target="TUR">
      <data key="d0">6086039</data>
    </edge>
    <edge source="BLR" target="CHN">
      <data key="d0">60000</data>
    </edge>
    <edge source="BLR" target="EST">
      <data key="d0">82300</data>
    </edge>
    <edge source="BLR" target="FIN">
      <data key="d0">31833800</data>
    </edge>
    <edge source="BLR" target="DEU">
      <data key="d0">436200</data>
    </edge>
    <edge source="BLR" target="ITA">
      <data key="d0">65200</data>
    </edge>
    <edge source="BLR" target="LTU">
      <data key="d0">1228100</data>
    </edge>
    <edge source="BLR" target="MDA">
      <data key="d0">97300</data>
    </edge>
    <edge source="BLR" target="POL">
      <data key="d0">2875300</data>
    </edge>
    <edge source="BLR" target="RUS">
      <data key="d0">13771500</data>
    </edge>
    <edge source="EST" target="FIN">
      <data key="d0">8428815</data>
    </edge>
    <edge source="EST" target="DEU">
      <data key="d0">49015</data>
    </edge>
    <edge source="EST" target="HKG">
      <data key="d0">463082</data>
    </edge>
    <edge source="EST" target="ITA">
      <data key="d0">203638</data>
    </edge>
    <edge source="EST" target="LVA">
      <data key="d0">312297</data>
    </edge>
    <edge source="EST" target="LTU">
      <data key="d0">275219</data>
    </edge>
    <edge source="EST" target="NLD">
      <data key="d0">39650</data>
    </edge>
    <edge source="EST" target="RUS">
      <data key="d0">52404</data>
    </edge>
    <edge source="EST" target="ESP">
      <data key="d0">48355</data>
    </edge>
    <edge source="EST" target="SWE">
      <data key="d0">358402</data>
    </edge>
    <edge source="EST" target="GBR">
      <data key="d0">163242</data>
    </edge>
    <edge source="FIN" target="AUT">
      <data key="d0">1485733</data>
    </edge>
    <edge source="FIN" target="BEL">
      <data key="d0">1423645</data>
    </edge>
    <edge source="FIN" target="BLR">
      <data key="d0">982725</data>
    </edge>
    <edge source="FIN" target="CAN">
      <data key="d0">404489</data>
    </edge>
    <edge source="FIN" target="CHN">
      <data key="d0">362396790</data>
    </edge>
    <edge source="FIN" target="CZE">
      <data key="d0">102795</data>
    </edge>
    <edge source="FIN" target="DNK">
      <data key="d0">16997992</data>
    </edge>
    <edge source="FIN" target="EST">
      <data key="d0">5544932</data>
    </edge>
    <edge source="FIN" target="FRA">
      <data key="d0">1956982</data>
    </edge>
    <edge source="FIN" target="DEU">
      <data key="d0">13189868</data>
    </edge>
    <edge source="FIN" target="GRC">
      <data key="d0">16539672</data>
    </edge>
    <edge source="FIN" target="HKG">
      <data key="d0">272815681</data>
    </edge>
    <edge source="FIN" target="HUN">
      <data key="d0">45913</data>
    </edge>
    <edge source="FIN" target="IDN">
      <data key="d0">25911</data>
    </edge>
    <edge source="FIN" target="ITA">
      <data key="d0">55571191</data>
    </edge>
    <edge source="FIN" target="JPN">
      <data key="d0">4032939</data>
    </edge>
    <edge source="FIN" target="KOR">
      <data key="d0">9587530</data>
    </edge>
    <edge source="FIN" target="LTU">
      <data key="d0">733986</data>
    </edge>
    <edge source="FIN" target="MYS">
      <data key="d0">2154582</data>
    </edge>
    <edge source="FIN" target="NLD">
      <data key="d0">285887</data>
    </edge>
    <edge source="FIN" target="NOR">
      <data key="d0">124955</data>
    </edge>
    <edge source="FIN" target="POL">
      <data key="d0">396076</data>
    </edge>
    <edge source="FIN" target="RUS">
      <data key="d0">52259681</data>
    </edge>
    <edge source="FIN" target="SEN">
      <data key="d0">23457</data>
    </edge>
    <edge source="FIN" target="SRB">
      <data key="d0">39263</data>
    </edge>
    <edge source="FIN" target="ESP">
      <data key="d0">452033</data>
    </edge>
    <edge source="FIN" target="SWE">
      <data key="d0">2861534</data>
    </edge>
    <edge source="FIN" target="CHE">
      <data key="d0">26400</data>
    </edge>
    <edge source="FIN" target="THA">
      <data key="d0">71555</data>
    </edge>
    <edge source="FIN" target="TGO">
      <data key="d0">82718</data>
    </edge>
    <edge source="FIN" target="ARE">
      <data key="d0">1494663</data>
    </edge>
    <edge source="FIN" target="TUR">
      <data key="d0">19215031</data>
    </edge>
    <edge source="FIN" target="UKR">
      <data key="d0">10331028</data>
    </edge>
    <edge source="FIN" target="GBR">
      <data key="d0">2353370</data>
    </edge>
    <edge source="FIN" target="USA">
      <data key="d0">3645061</data>
    </edge>
    <edge source="FIN" target="URY">
      <data key="d0">60971</data>
    </edge>
    <edge source="LTU" target="BEL">
      <data key="d0">2201797</data>
    </edge>
    <edge source="LTU" target="BLR">
      <data key="d0">717107</data>
    </edge>
    <edge source="LTU" target="DNK">
      <data key="d0">12738550</data>
    </edge>
    <edge source="LTU" target="EST">
      <data key="d0">30633</data>
    </edge>
    <edge source="LTU" target="FIN">
      <data key="d0">15818192</data>
    </edge>
    <edge source="LTU" target="FRA">
      <data key="d0">189161</data>
    </edge>
    <edge source="LTU" target="DEU">
      <data key="d0">1134736</data>
    </edge>
    <edge source="LTU" target="GRC">
      <data key="d0">25933</data>
    </edge>
    <edge source="LTU" target="HKG">
      <data key="d0">1295497</data>
    </edge>
    <edge source="LTU" target="ITA">
      <data key="d0">2848158</data>
    </edge>
    <edge source="LTU" target="LVA">
      <data key="d0">174269</data>
    </edge>
    <edge source="LTU" target="NLD">
      <data key="d0">4748678</data>
    </edge>
    <edge source="LTU" target="NOR">
      <data key="d0">25435</data>
    </edge>
    <edge source="LTU" target="POL">
      <data key="d0">2119297</data>
    </edge>
    <edge source="LTU" target="RUS">
      <data key="d0">150589</data>
    </edge>
    <edge source="LTU" target="GBR">
      <data key="d0">19033</data>
    </edge>
    <edge source="MDA" target="CHN">
      <data key="d0">130000</data>
    </edge>
    <edge source="MDA" target="HRV">
      <data key="d0">84951</data>
    </edge>
    <edge source="MDA" target="CZE">
      <data key="d0">67248</data>
    </edge>
    <edge source="MDA" target="ITA">
      <data key="d0">2967507</data>
    </edge>
    <edge source="MDA" target="KGZ">
      <data key="d0">15000</data>
    </edge>
    <edge source="MDA" target="LTU">
      <data key="d0">143604</data>
    </edge>
    <edge source="MDA" target="POL">
      <data key="d0">1081989</data>
    </edge>
    <edge source="MDA" target="ROU">
      <data key="d0">123955</data>
    </edge>
    <edge source="MDA" target="RUS">
      <data key="d0">76528</data>
    </edge>
    <edge source="MDA" target="SVK">
      <data key="d0">38864</data>
    </edge>
    <edge source="MDA" target="TUR">
      <data key="d0">421945</data>
    </edge>
    <edge source="ROU" target="AUT">
      <data key="d0">112599</data>
    </edge>
    <edge source="ROU" target="BEL">
      <data key="d0">1419047</data>
    </edge>
    <edge source="ROU" target="CHN">
      <data key="d0">32305</data>
    </edge>
    <edge source="ROU" target="HRV">
      <data key="d0">65357</data>
    </edge>
    <edge source="ROU" target="CZE">
      <data key="d0">72707</data>
    </edge>
    <edge source="ROU" target="EST">
      <data key="d0">60011</data>
    </edge>
    <edge source="ROU" target="DEU">
      <data key="d0">1181123</data>
    </edge>
    <edge source="ROU" target="HKG">
      <data key="d0">351087</data>
    </edge>
    <edge source="ROU" target="HUN">
      <data key="d0">15533</data>
    </edge>
    <edge source="ROU" target="ITA">
      <data key="d0">22079170</data>
    </edge>
    <edge source="ROU" target="JPN">
      <data key="d0">67085</data>
    </edge>
    <edge source="ROU" target="MEX">
      <data key="d0">12693</data>
    </edge>
    <edge source="ROU" target="POL">
      <data key="d0">2835605</data>
    </edge>
    <edge source="ROU" target="PRT">
      <data key="d0">413306</data>
    </edge>
    <edge source="ROU" target="RUS">
      <data key="d0">77508</data>
    </edge>
    <edge source="ROU" target="SRB">
      <data key="d0">2421350</data>
    </edge>
    <edge source="ROU" target="SVN">
      <data key="d0">45214</data>
    </edge>
    <edge source="ROU" target="ESP">
      <data key="d0">115748</data>
    </edge>
    <edge source="ROU" target="TUR">
      <data key="d0">6096422</data>
    </edge>
    <edge source="SEN" target="CHN">
      <data key="d0">713250</data>
    </edge>
    <edge source="SEN" target="GHA">
      <data key="d0">72334</data>
    </edge>
    <edge source="SEN" target="HKG">
      <data key="d0">334320</data>
    </edge>
    <edge source="SEN" target="ITA">
      <data key="d0">1919160</data>
    </edge>
    <edge source="SEN" target="NLD">
      <data key="d0">118942</data>
    </edge>
    <edge source="SEN" target="PAK">
      <data key="d0">2455491</data>
    </edge>
    <edge source="SEN" target="PRT">
      <data key="d0">2412836</data>
    </edge>
    <edge source="SEN" target="SAU">
      <data key="d0">1296415</data>
    </edge>
    <edge source="SEN" target="IND">
      <data key="d0">87670</data>
    </edge>
    <edge source="SEN" target="VNM">
      <data key="d0">12682</data>
    </edge>
    <edge source="SEN" target="TUR">
      <data key="d0">64706</data>
    </edge>
    <edge source="BOL" target="BRA">
      <data key="d0">104990</data>
    </edge>
    <edge source="BOL" target="CHN">
      <data key="d0">190665</data>
    </edge>
    <edge source="BOL" target="ECU">
      <data key="d0">142763</data>
    </edge>
    <edge source="BOL" target="HKG">
      <data key="d0">65109</data>
    </edge>
    <edge source="BOL" target="LBN">
      <data key="d0">24700</data>
    </edge>
    <edge source="BOL" target="MEX">
      <data key="d0">516197</data>
    </edge>
    <edge source="BOL" target="PRT">
      <data key="d0">91460</data>
    </edge>
    <edge source="BOL" target="ESP">
      <data key="d0">164366</data>
    </edge>
    <edge source="BOL" target="TUR">
      <data key="d0">31367</data>
    </edge>
    <edge source="ECU" target="CHN">
      <data key="d0">288933</data>
    </edge>
    <edge source="ECU" target="HKG">
      <data key="d0">38000</data>
    </edge>
    <edge source="LBN" target="CHN">
      <data key="d0">85708</data>
    </edge>
    <edge source="LBN" target="GRC">
      <data key="d0">88762</data>
    </edge>
    <edge source="LBN" target="HKG">
      <data key="d0">402056</data>
    </edge>
    <edge source="LBN" target="IDN">
      <data key="d0">21682</data>
    </edge>
    <edge source="LBN" target="ITA">
      <data key="d0">54618</data>
    </edge>
    <edge source="LBN" target="MYS">
      <data key="d0">54103</data>
    </edge>
    <edge source="LBN" target="IND">
      <data key="d0">131752</data>
    </edge>
    <edge source="LBN" target="VNM">
      <data key="d0">55268</data>
    </edge>
    <edge source="LBN" target="ESP">
      <data key="d0">18006</data>
    </edge>
    <edge source="LBN" target="TUN">
      <data key="d0">12204</data>
    </edge>
    <edge source="LBN" target="TUR">
      <data key="d0">1125320</data>
    </edge>
    <edge source="LBN" target="EGY">
      <data key="d0">511960</data>
    </edge>
    <edge source="BWA" target="ARG">
      <data key="d0">11079</data>
    </edge>
    <edge source="BWA" target="AUT">
      <data key="d0">19677</data>
    </edge>
    <edge source="BWA" target="FRA">
      <data key="d0">25841</data>
    </edge>
    <edge source="BWA" target="DEU">
      <data key="d0">60649</data>
    </edge>
    <edge source="BWA" target="HKG">
      <data key="d0">2329986</data>
    </edge>
    <edge source="BWA" target="HUN">
      <data key="d0">12058</data>
    </edge>
    <edge source="BWA" target="ITA">
      <data key="d0">41467</data>
    </edge>
    <edge source="BWA" target="MEX">
      <data key="d0">34088</data>
    </edge>
    <edge source="BWA" target="NAM">
      <data key="d0">54996</data>
    </edge>
    <edge source="BWA" target="NZL">
      <data key="d0">13650</data>
    </edge>
    <edge source="BWA" target="NOR">
      <data key="d0">16768</data>
    </edge>
    <edge source="BWA" target="PRY">
      <data key="d0">15518</data>
    </edge>
    <edge source="BWA" target="RUS">
      <data key="d0">46056</data>
    </edge>
    <edge source="BWA" target="ZAF">
      <data key="d0">3434339</data>
    </edge>
    <edge source="BWA" target="ESP">
      <data key="d0">247096</data>
    </edge>
    <edge source="BWA" target="SWE">
      <data key="d0">20747</data>
    </edge>
    <edge source="BWA" target="CHE">
      <data key="d0">22433</data>
    </edge>
    <edge source="BWA" target="GBR">
      <data key="d0">30574</data>
    </edge>
    <edge source="BWA" target="USA">
      <data key="d0">1137269</data>
    </edge>
    <edge source="NAM" target="ARG">
      <data key="d0">56288</data>
    </edge>
    <edge source="NAM" target="AUT">
      <data key="d0">105689</data>
    </edge>
    <edge source="NAM" target="DEU">
      <data key="d0">7876296</data>
    </edge>
    <edge source="NAM" target="HUN">
      <data key="d0">26644</data>
    </edge>
    <edge source="NAM" target="ITA">
      <data key="d0">2689330</data>
    </edge>
    <edge source="NAM" target="MEX">
      <data key="d0">16658</data>
    </edge>
    <edge source="NAM" target="RUS">
      <data key="d0">10624</data>
    </edge>
    <edge source="NAM" target="SVK">
      <data key="d0">12252</data>
    </edge>
    <edge source="NAM" target="ZAF">
      <data key="d0">1977382</data>
    </edge>
    <edge source="NAM" target="ESP">
      <data key="d0">33065</data>
    </edge>
    <edge source="NAM" target="CHE">
      <data key="d0">34788</data>
    </edge>
    <edge source="NAM" target="TUR">
      <data key="d0">242767</data>
    </edge>
    <edge source="NAM" target="GBR">
      <data key="d0">358825</data>
    </edge>
    <edge source="NAM" target="USA">
      <data key="d0">165422</data>
    </edge>
    <edge source="NOR" target="BEL">
      <data key="d0">6927463</data>
    </edge>
    <edge source="NOR" target="CAN">
      <data key="d0">94807</data>
    </edge>
    <edge source="NOR" target="CHN">
      <data key="d0">6054807</data>
    </edge>
    <edge source="NOR" target="DNK">
      <data key="d0">23118719</data>
    </edge>
    <edge source="NOR" target="FIN">
      <data key="d0">36156246</data>
    </edge>
    <edge source="NOR" target="DEU">
      <data key="d0">137977</data>
    </edge>
    <edge source="NOR" target="HKG">
      <data key="d0">2761260</data>
    </edge>
    <edge source="NOR" target="ITA">
      <data key="d0">13272417</data>
    </edge>
    <edge source="NOR" target="POL">
      <data key="d0">40412</data>
    </edge>
    <edge source="NOR" target="IND">
      <data key="d0">424720</data>
    </edge>
    <edge source="NOR" target="SVK">
      <data key="d0">86212</data>
    </edge>
    <edge source="NOR" target="VNM">
      <data key="d0">33806</data>
    </edge>
    <edge source="NOR" target="ESP">
      <data key="d0">574657</data>
    </edge>
    <edge source="NOR" target="SWE">
      <data key="d0">2305651</data>
    </edge>
    <edge source="NOR" target="TUR">
      <data key="d0">3610796</data>
    </edge>
    <edge source="NOR" target="USA">
      <data key="d0">68474</data>
    </edge>
    <edge source="NOR" target="URY">
      <data key="d0">135341</data>
    </edge>
    <edge source="PRY" target="ESP">
      <data key="d0">16118</data>
    </edge>
    <edge source="ZAF" target="AUS">
      <data key="d0">60872</data>
    </edge>
    <edge source="ZAF" target="BEL">
      <data key="d0">421542</data>
    </edge>
    <edge source="ZAF" target="BWA">
      <data key="d0">26675</data>
    </edge>
    <edge source="ZAF" target="BGR">
      <data key="d0">9559912</data>
    </edge>
    <edge source="ZAF" target="CAN">
      <data key="d0">38348</data>
    </edge>
    <edge source="ZAF" target="CHN">
      <data key="d0">22053713</data>
    </edge>
    <edge source="ZAF" target="DNK">
      <data key="d0">23037</data>
    </edge>
    <edge source="ZAF" target="FRA">
      <data key="d0">447350</data>
    </edge>
    <edge source="ZAF" target="DEU">
      <data key="d0">1223369</data>
    </edge>
    <edge source="ZAF" target="GRC">
      <data key="d0">664585</data>
    </edge>
    <edge source="ZAF" target="HKG">
      <data key="d0">14217312</data>
    </edge>
    <edge source="ZAF" target="HUN">
      <data key="d0">12430</data>
    </edge>
    <edge source="ZAF" target="ITA">
      <data key="d0">32358245</data>
    </edge>
    <edge source="ZAF" target="JPN">
      <data key="d0">1944081</data>
    </edge>
    <edge source="ZAF" target="KOR">
      <data key="d0">215471</data>
    </edge>
    <edge source="ZAF" target="MEX">
      <data key="d0">319334</data>
    </edge>
    <edge source="ZAF" target="NAM">
      <data key="d0">1958277</data>
    </edge>
    <edge source="ZAF" target="PAK">
      <data key="d0">1907512</data>
    </edge>
    <edge source="ZAF" target="POL">
      <data key="d0">167245</data>
    </edge>
    <edge source="ZAF" target="PRT">
      <data key="d0">47704</data>
    </edge>
    <edge source="ZAF" target="RUS">
      <data key="d0">10684</data>
    </edge>
    <edge source="ZAF" target="IND">
      <data key="d0">1823331</data>
    </edge>
    <edge source="ZAF" target="SGP">
      <data key="d0">2430896</data>
    </edge>
    <edge source="ZAF" target="VNM">
      <data key="d0">1276321</data>
    </edge>
    <edge source="ZAF" target="ZWE">
      <data key="d0">32082</data>
    </edge>
    <edge source="ZAF" target="ESP">
      <data key="d0">3065318</data>
    </edge>
    <edge source="ZAF" target="THA">
      <data key="d0">4361094</data>
    </edge>
    <edge source="ZAF" target="ARE">
      <data key="d0">4124838</data>
    </edge>
    <edge source="ZAF" target="TUR">
      <data key="d0">2524077</data>
    </edge>
    <edge source="ZAF" target="GBR">
      <data key="d0">3869192</data>
    </edge>
    <edge source="ZAF" target="USA">
      <data key="d0">806177</data>
    </edge>
    <edge source="ZAF" target="URY">
      <data key="d0">361396</data>
    </edge>
    <edge source="CAN" target="AUT">
      <data key="d0">240170</data>
    </edge>
    <edge source="CAN" target="BEL">
      <data key="d0">55313</data>
    </edge>
    <edge source="CAN" target="CHL">
      <data key="d0">397525</data>
    </edge>
    <edge source="CAN" target="CHN">
      <data key="d0">368923291</data>
    </edge>
    <edge source="CAN" target="DNK">
      <data key="d0">4978358</data>
    </edge>
    <edge source="CAN" target="EST">
      <data key="d0">1065445</data>
    </edge>
    <edge source="CAN" target="FIN">
      <data key="d0">1254493</data>
    </edge>
    <edge source="CAN" target="FRA">
      <data key="d0">4216478</data>
    </edge>
    <edge source="CAN" target="DEU">
      <data key="d0">12718582</data>
    </edge>
    <edge source="CAN" target="GHA">
      <data key="d0">20018</data>
    </edge>
    <edge source="CAN" target="GRC">
      <data key="d0">38881728</data>
    </edge>
    <edge source="CAN" target="HKG">
      <data key="d0">235160822</data>
    </edge>
    <edge source="CAN" target="HUN">
      <data key="d0">38386</data>
    </edge>
    <edge source="CAN" target="ISR">
      <data key="d0">31461</data>
    </edge>
    <edge source="CAN" target="ITA">
      <data key="d0">17411083</data>
    </edge>
    <edge source="CAN" target="JPN">
      <data key="d0">21862327</data>
    </edge>
    <edge source="CAN" target="KOR">
      <data key="d0">23470776</data>
    </edge>
    <edge source="CAN" target="LTU">
      <data key="d0">100696</data>
    </edge>
    <edge source="CAN" target="MYS">
      <data key="d0">514583</data>
    </edge>
    <edge source="CAN" target="MEX">
      <data key="d0">725294</data>
    </edge>
    <edge source="CAN" target="NLD">
      <data key="d0">1133315</data>
    </edge>
    <edge source="CAN" target="PAK">
      <data key="d0">116401</data>
    </edge>
    <edge source="CAN" target="PER">
      <data key="d0">27075</data>
    </edge>
    <edge source="CAN" target="POL">
      <data key="d0">6368422</data>
    </edge>
    <edge source="CAN" target="PRT">
      <data key="d0">67126</data>
    </edge>
    <edge source="CAN" target="RUS">
      <data key="d0">1586297</data>
    </edge>
    <edge source="CAN" target="IND">
      <data key="d0">33631</data>
    </edge>
    <edge source="CAN" target="VNM">
      <data key="d0">11365067</data>
    </edge>
    <edge source="CAN" target="ESP">
      <data key="d0">729579</data>
    </edge>
    <edge source="CAN" target="THA">
      <data key="d0">1471344</data>
    </edge>
    <edge source="CAN" target="ARE">
      <data key="d0">143117</data>
    </edge>
    <edge source="CAN" target="TUN">
      <data key="d0">420123</data>
    </edge>
    <edge source="CAN" target="TUR">
      <data key="d0">957864</data>
    </edge>
    <edge source="CAN" target="UKR">
      <data key="d0">143306</data>
    </edge>
    <edge source="CAN" target="GBR">
      <data key="d0">832357</data>
    </edge>
    <edge source="CAN" target="USA">
      <data key="d0">179185057</data>
    </edge>
    <edge source="CAN" target="URY">
      <data key="d0">376414</data>
    </edge>
    <edge source="COL" target="AUS">
      <data key="d0">70000</data>
    </edge>
    <edge source="COL" target="CHN">
      <data key="d0">8369863</data>
    </edge>
    <edge source="COL" target="FRA">
      <data key="d0">221591</data>
    </edge>
    <edge source="COL" target="HND">
      <data key="d0">20000</data>
    </edge>
    <edge source="COL" target="HKG">
      <data key="d0">1949984</data>
    </edge>
    <edge source="COL" target="ITA">
      <data key="d0">747705</data>
    </edge>
    <edge source="COL" target="KOR">
      <data key="d0">982549</data>
    </edge>
    <edge source="COL" target="MEX">
      <data key="d0">2947038</data>
    </edge>
    <edge source="COL" target="SGP">
      <data key="d0">3802628</data>
    </edge>
    <edge source="COL" target="VNM">
      <data key="d0">1180079</data>
    </edge>
    <edge source="COL" target="ESP">
      <data key="d0">694195</data>
    </edge>
    <edge source="COL" target="THA">
      <data key="d0">13552995</data>
    </edge>
    <edge source="COL" target="USA">
      <data key="d0">36409</data>
    </edge>
    <edge source="BDI" target="CHN">
      <data key="d0">139541</data>
    </edge>
    <edge source="BFA" target="NER">
      <data key="d0">144042</data>
    </edge>
    <edge source="NER" target="TUR">
      <data key="d0">29460</data>
    </edge>
    <edge source="KHM" target="VNM">
      <data key="d0">234682</data>
    </edge>
    <edge source="MYS" target="BRA">
      <data key="d0">378951</data>
    </edge>
    <edge source="MYS" target="CHN">
      <data key="d0">100934</data>
    </edge>
    <edge source="MYS" target="DEU">
      <data key="d0">2746931</data>
    </edge>
    <edge source="MYS" target="HKG">
      <data key="d0">321835</data>
    </edge>
    <edge source="MYS" target="IDN">
      <data key="d0">553485</data>
    </edge>
    <edge source="MYS" target="ITA">
      <data key="d0">1891175</data>
    </edge>
    <edge source="MYS" target="JPN">
      <data key="d0">667116</data>
    </edge>
    <edge source="MYS" target="KOR">
      <data key="d0">1428598</data>
    </edge>
    <edge source="MYS" target="PAK">
      <data key="d0">31949</data>
    </edge>
    <edge source="MYS" target="IND">
      <data key="d0">100422</data>
    </edge>
    <edge source="MYS" target="SGP">
      <data key="d0">2059758</data>
    </edge>
    <edge source="MYS" target="VNM">
      <data key="d0">894896</data>
    </edge>
    <edge source="MYS" target="THA">
      <data key="d0">2994800</data>
    </edge>
    <edge source="MYS" target="TUR">
      <data key="d0">870832</data>
    </edge>
    <edge source="MYS" target="USA">
      <data key="d0">287313</data>
    </edge>
    <edge source="PER" target="CHL">
      <data key="d0">65130</data>
    </edge>
    <edge source="PER" target="CHN">
      <data key="d0">3069160</data>
    </edge>
    <edge source="PER" target="ECU">
      <data key="d0">1633257</data>
    </edge>
    <edge source="PER" target="DEU">
      <data key="d0">347557</data>
    </edge>
    <edge source="PER" target="GRC">
      <data key="d0">50691</data>
    </edge>
    <edge source="PER" target="HKG">
      <data key="d0">734405</data>
    </edge>
    <edge source="PER" target="ITA">
      <data key="d0">78515</data>
    </edge>
    <edge source="PER" target="MEX">
      <data key="d0">2088189</data>
    </edge>
    <edge source="PER" target="RUS">
      <data key="d0">31500</data>
    </edge>
    <edge source="PER" target="IND">
      <data key="d0">57429</data>
    </edge>
    <edge source="PER" target="VNM">
      <data key="d0">29237</data>
    </edge>
    <edge source="PER" target="ESP">
      <data key="d0">125520</data>
    </edge>
    <edge source="PER" target="TUR">
      <data key="d0">513512</data>
    </edge>
    <edge source="PER" target="USA">
      <data key="d0">10070</data>
    </edge>
    <edge source="PER" target="URY">
      <data key="d0">47460</data>
    </edge>
    <edge source="ARE" target="LKA">
      <data key="d0">76057</data>
    </edge>
    <edge source="ARE" target="CHN">
      <data key="d0">1049862</data>
    </edge>
    <edge source="ARE" target="HKG">
      <data key="d0">361267</data>
    </edge>
    <edge source="ARE" target="IDN">
      <data key="d0">150906</data>
    </edge>
    <edge source="ARE" target="ITA">
      <data key="d0">50294</data>
    </edge>
    <edge source="ARE" target="LBN">
      <data key="d0">109960</data>
    </edge>
    <edge source="ARE" target="OMN">
      <data key="d0">51856</data>
    </edge>
    <edge source="ARE" target="PAK">
      <data key="d0">2242728</data>
    </edge>
    <edge source="ARE" target="RUS">
      <data key="d0">67550</data>
    </edge>
    <edge source="ARE" target="SAU">
      <data key="d0">89711</data>
    </edge>
    <edge source="ARE" target="IND">
      <data key="d0">786658</data>
    </edge>
    <edge source="ARE" target="TGO">
      <data key="d0">10395</data>
    </edge>
    <edge source="ARE" target="TUR">
      <data key="d0">6633891</data>
    </edge>
    <edge source="ARE" target="UKR">
      <data key="d0">190759</data>
    </edge>
    <edge source="ARE" target="EGY">
      <data key="d0">30670</data>
    </edge>
    <edge source="TUN" target="FRA">
      <data key="d0">80535</data>
    </edge>
    <edge source="TUN" target="ESP">
      <data key="d0">102989</data>
    </edge>
    <edge source="TUN" target="EGY">
      <data key="d0">78801</data>
    </edge>
    <edge source="UKR" target="BEL">
      <data key="d0">1126722</data>
    </edge>
    <edge source="UKR" target="CHN">
      <data key="d0">222301</data>
    </edge>
    <edge source="UKR" target="CZE">
      <data key="d0">2418658</data>
    </edge>
    <edge source="UKR" target="HKG">
      <data key="d0">1969475</data>
    </edge>
    <edge source="UKR" target="ITA">
      <data key="d0">699730</data>
    </edge>
    <edge source="UKR" target="POL">
      <data key="d0">735469</data>
    </edge>
    <edge source="UKR" target="PRT">
      <data key="d0">407515</data>
    </edge>
    <edge source="UKR" target="ARE">
      <data key="d0">15540</data>
    </edge>
    <edge source="UKR" target="TUR">
      <data key="d0">47339</data>
    </edge>
    <edge source="HND" target="CHN">
      <data key="d0">607732</data>
    </edge>
    <edge source="HND" target="CRI">
      <data key="d0">171625</data>
    </edge>
    <edge source="HND" target="SLV">
      <data key="d0">30400</data>
    </edge>
    <edge source="HND" target="GTM">
      <data key="d0">101300</data>
    </edge>
    <edge source="HND" target="HKG">
      <data key="d0">400400</data>
    </edge>
    <edge source="HND" target="ITA">
      <data key="d0">273252</data>
    </edge>
    <edge source="HND" target="KOR">
      <data key="d0">23200</data>
    </edge>
    <edge source="HND" target="MEX">
      <data key="d0">1137850</data>
    </edge>
    <edge source="HND" target="NIC">
      <data key="d0">154500</data>
    </edge>
    <edge source="HND" target="VNM">
      <data key="d0">15000</data>
    </edge>
    <edge source="HND" target="THA">
      <data key="d0">891662</data>
    </edge>
    <edge source="CRI" target="CHN">
      <data key="d0">2213000</data>
    </edge>
    <edge source="CRI" target="COL">
      <data key="d0">52800</data>
    </edge>
    <edge source="CRI" target="SLV">
      <data key="d0">198165</data>
    </edge>
    <edge source="CRI" target="FRA">
      <data key="d0">66590</data>
    </edge>
    <edge source="CRI" target="HKG">
      <data key="d0">152000</data>
    </edge>
    <edge source="CRI" target="ITA">
      <data key="d0">248359</data>
    </edge>
    <edge source="CRI" target="MEX">
      <data key="d0">2317889</data>
    </edge>
    <edge source="CRI" target="SVK">
      <data key="d0">276900</data>
    </edge>
    <edge source="CRI" target="VNM">
      <data key="d0">126800</data>
    </edge>
    <edge source="CRI" target="THA">
      <data key="d0">181600</data>
    </edge>
    <edge source="CRI" target="USA">
      <data key="d0">219498</data>
    </edge>
    <edge source="SLV" target="MEX">
      <data key="d0">1101447</data>
    </edge>
    <edge source="SLV" target="THA">
      <data key="d0">47200</data>
    </edge>
    <edge source="EGY" target="CHN">
      <data key="d0">1311589</data>
    </edge>
    <edge source="EGY" target="GRC">
      <data key="d0">67032</data>
    </edge>
    <edge source="EGY" target="HKG">
      <data key="d0">780802</data>
    </edge>
    <edge source="EGY" target="ITA">
      <data key="d0">2615219</data>
    </edge>
    <edge source="EGY" target="KOR">
      <data key="d0">44821</data>
    </edge>
    <edge source="EGY" target="LBN">
      <data key="d0">105315</data>
    </edge>
    <edge source="EGY" target="PRT">
      <data key="d0">1869897</data>
    </edge>
    <edge source="EGY" target="IND">
      <data key="d0">807593</data>
    </edge>
    <edge source="EGY" target="VNM">
      <data key="d0">108125</data>
    </edge>
    <edge source="EGY" target="ESP">
      <data key="d0">1879497</data>
    </edge>
    <edge source="EGY" target="ARE">
      <data key="d0">101263</data>
    </edge>
    <edge source="EGY" target="TUN">
      <data key="d0">171845</data>
    </edge>
    <edge source="EGY" target="TUR">
      <data key="d0">911148</data>
    </edge>
    <edge source="EGY" target="USA">
      <data key="d0">12336</data>
    </edge>
    <edge source="LVA" target="DNK">
      <data key="d0">6326478</data>
    </edge>
    <edge source="LVA" target="EST">
      <data key="d0">58649</data>
    </edge>
    <edge source="LVA" target="FIN">
      <data key="d0">8563342</data>
    </edge>
    <edge source="LVA" target="ITA">
      <data key="d0">1106423</data>
    </edge>
    <edge source="LVA" target="LTU">
      <data key="d0">2710389</data>
    </edge>
    <edge source="LVA" target="POL">
      <data key="d0">448716</data>
    </edge>
    <edge source="LVA" target="GBR">
      <data key="d0">32178</data>
    </edge>
    <edge source="IRL" target="BEL">
      <data key="d0">3968837</data>
    </edge>
    <edge source="IRL" target="CHN">
      <data key="d0">48864271</data>
    </edge>
    <edge source="IRL" target="CZE">
      <data key="d0">310116</data>
    </edge>
    <edge source="IRL" target="DNK">
      <data key="d0">5358764</data>
    </edge>
    <edge source="IRL" target="FIN">
      <data key="d0">4066189</data>
    </edge>
    <edge source="IRL" target="FRA">
      <data key="d0">10894316</data>
    </edge>
    <edge source="IRL" target="DEU">
      <data key="d0">121389</data>
    </edge>
    <edge source="IRL" target="GHA">
      <data key="d0">51697</data>
    </edge>
    <edge source="IRL" target="HKG">
      <data key="d0">1848676</data>
    </edge>
    <edge source="IRL" target="IDN">
      <data key="d0">27111</data>
    </edge>
    <edge source="IRL" target="ITA">
      <data key="d0">11623789</data>
    </edge>
    <edge source="IRL" target="MEX">
      <data key="d0">1634406</data>
    </edge>
    <edge source="IRL" target="NLD">
      <data key="d0">2010923</data>
    </edge>
    <edge source="IRL" target="POL">
      <data key="d0">281953</data>
    </edge>
    <edge source="IRL" target="PRT">
      <data key="d0">54925</data>
    </edge>
    <edge source="IRL" target="SEN">
      <data key="d0">12804</data>
    </edge>
    <edge source="IRL" target="VNM">
      <data key="d0">531594</data>
    </edge>
    <edge source="IRL" target="ESP">
      <data key="d0">85392</data>
    </edge>
    <edge source="IRL" target="SWE">
      <data key="d0">465661</data>
    </edge>
    <edge source="IRL" target="THA">
      <data key="d0">910947</data>
    </edge>
    <edge source="IRL" target="TGO">
      <data key="d0">31965</data>
    </edge>
    <edge source="IRL" target="TUR">
      <data key="d0">5146100</data>
    </edge>
    <edge source="IRL" target="GBR">
      <data key="d0">41145754</data>
    </edge>
    <edge source="IRL" target="URY">
      <data key="d0">1912941</data>
    </edge>
    <edge source="MUS" target="HKG">
      <data key="d0">38628</data>
    </edge>
    <edge source="MUS" target="GBR">
      <data key="d0">13073</data>
    </edge>
    <edge source="GEO" target="TUR">
      <data key="d0">94988</data>
    </edge>
    <edge source="GTM" target="COL">
      <data key="d0">23000</data>
    </edge>
    <edge source="GTM" target="SLV">
      <data key="d0">3811820</data>
    </edge>
    <edge source="GTM" target="HND">
      <data key="d0">13200</data>
    </edge>
    <edge source="GTM" target="HKG">
      <data key="d0">40000</data>
    </edge>
    <edge source="GTM" target="ITA">
      <data key="d0">13000</data>
    </edge>
    <edge source="GTM" target="MEX">
      <data key="d0">4469502</data>
    </edge>
    <edge source="GTM" target="THA">
      <data key="d0">2442200</data>
    </edge>
    <edge source="NIC" target="CHN">
      <data key="d0">96500</data>
    </edge>
    <edge source="NIC" target="CRI">
      <data key="d0">1188700</data>
    </edge>
    <edge source="NIC" target="GTM">
      <data key="d0">2866928</data>
    </edge>
    <edge source="NIC" target="HND">
      <data key="d0">510182</data>
    </edge>
    <edge source="NIC" target="HKG">
      <data key="d0">80400</data>
    </edge>
    <edge source="NIC" target="MEX">
      <data key="d0">1487949</data>
    </edge>
    <edge source="NIC" target="POL">
      <data key="d0">36000</data>
    </edge>
    <edge source="NIC" target="VNM">
      <data key="d0">74000</data>
    </edge>
    <edge source="NIC" target="TUR">
      <data key="d0">20425</data>
    </edge>
    <edge source="NIC" target="USA">
      <data key="d0">983404</data>
    </edge>
    <edge source="PHL" target="CHN">
      <data key="d0">66326</data>
    </edge>
    <edge source="PHL" target="IND">
      <data key="d0">291374</data>
    </edge>
    <edge source="PHL" target="VNM">
      <data key="d0">26685</data>
    </edge>
    <edge source="SAU" target="CHN">
      <data key="d0">28800</data>
    </edge>
    <edge source="SAU" target="ETH">
      <data key="d0">42400</data>
    </edge>
    <edge source="SAU" target="TUR">
      <data key="d0">181067</data>
    </edge>
    <edge source="KAZ" target="CHN">
      <data key="d0">632900</data>
    </edge>
    <edge source="KAZ" target="KGZ">
      <data key="d0">3190100</data>
    </edge>
    <edge source="KAZ" target="RUS">
      <data key="d0">218600</data>
    </edge>
    <edge source="KAZ" target="TUR">
      <data key="d0">85800</data>
    </edge>
    <edge source="KGZ" target="CHN">
      <data key="d0">6434442</data>
    </edge>
    <edge source="KGZ" target="TUR">
      <data key="d0">287478</data>
    </edge>
    <edge source="KGZ" target="UKR">
      <data key="d0">247000</data>
    </edge>
    <edge source="JOR" target="CHN">
      <data key="d0">310324</data>
    </edge>
    <edge source="JOR" target="LBN">
      <data key="d0">38446</data>
    </edge>
    <edge source="JOR" target="VNM">
      <data key="d0">65197</data>
    </edge>
    <edge source="JOR" target="TUR">
      <data key="d0">429404</data>
    </edge>
    <edge source="JOR" target="EGY">
      <data key="d0">78873</data>
    </edge>
    <edge source="MDG" target="CHN">
      <data key="d0">3932013</data>
    </edge>
    <edge source="MDG" target="HKG">
      <data key="d0">818678</data>
    </edge>
    <edge source="MDG" target="PAK">
      <data key="d0">233154</data>
    </edge>
    <edge source="MDG" target="VNM">
      <data key="d0">20716</data>
    </edge>
    <edge source="MDG" target="THA">
      <data key="d0">31640</data>
    </edge>
    <edge source="MWI" target="AUS">
      <data key="d0">265926</data>
    </edge>
    <edge source="MWI" target="CHN">
      <data key="d0">252229</data>
    </edge>
    <edge source="MWI" target="DEU">
      <data key="d0">48853</data>
    </edge>
    <edge source="MWI" target="HKG">
      <data key="d0">183791</data>
    </edge>
    <edge source="MWI" target="PAK">
      <data key="d0">154851</data>
    </edge>
    <edge source="MWI" target="IND">
      <data key="d0">66474</data>
    </edge>
    <edge source="MWI" target="SGP">
      <data key="d0">66938</data>
    </edge>
    <edge source="MWI" target="ZAF">
      <data key="d0">462377</data>
    </edge>
    <edge source="MWI" target="ARE">
      <data key="d0">110549</data>
    </edge>
    <edge source="MWI" target="UGA">
      <data key="d0">37692</data>
    </edge>
    <edge source="MWI" target="TZA">
      <data key="d0">293185</data>
    </edge>
    <edge source="UGA" target="HKG">
      <data key="d0">18764</data>
    </edge>
    <edge source="UGA" target="PAK">
      <data key="d0">61703</data>
    </edge>
    <edge source="UGA" target="IND">
      <data key="d0">17529</data>
    </edge>
    <edge source="TZA" target="AUT">
      <data key="d0">26321</data>
    </edge>
    <edge source="TZA" target="CAN">
      <data key="d0">22271</data>
    </edge>
    <edge source="TZA" target="CHN">
      <data key="d0">305122</data>
    </edge>
    <edge source="TZA" target="FRA">
      <data key="d0">10141</data>
    </edge>
    <edge source="TZA" target="DEU">
      <data key="d0">69578</data>
    </edge>
    <edge source="TZA" target="HKG">
      <data key="d0">745527</data>
    </edge>
    <edge source="TZA" target="ITA">
      <data key="d0">73491</data>
    </edge>
    <edge source="TZA" target="MEX">
      <data key="d0">14664</data>
    </edge>
    <edge source="TZA" target="PAK">
      <data key="d0">1009462</data>
    </edge>
    <edge source="TZA" target="SEN">
      <data key="d0">11539</data>
    </edge>
    <edge source="TZA" target="IND">
      <data key="d0">60704</data>
    </edge>
    <edge source="TZA" target="VNM">
      <data key="d0">71739</data>
    </edge>
    <edge source="TZA" target="ZAF">
      <data key="d0">73233</data>
    </edge>
    <edge source="TZA" target="ESP">
      <data key="d0">41119</data>
    </edge>
    <edge source="TZA" target="ARE">
      <data key="d0">83691</data>
    </edge>
    <edge source="TZA" target="TUR">
      <data key="d0">54344</data>
    </edge>
    <edge source="TZA" target="USA">
      <data key="d0">1538075</data>
    </edge>
    <edge source="MRT" target="PAK">
      <data key="d0">11193</data>
    </edge>
    <edge source="MRT" target="SEN">
      <data key="d0">24474</data>
    </edge>
    <edge source="MRT" target="IND">
      <data key="d0">35359</data>
    </edge>
    <edge source="MRT" target="TUR">
      <data key="d0">737370</data>
    </edge>
    <edge source="MOZ" target="PAK">
      <data key="d0">40674</data>
    </edge>
    <edge source="MOZ" target="SGP">
      <data key="d0">190173</data>
    </edge>
    <edge source="MOZ" target="ZAF">
      <data key="d0">13583</data>
    </edge>
    <edge source="MOZ" target="TUR">
      <data key="d0">20203</data>
    </edge>
    <edge source="OMN" target="PAK">
      <data key="d0">323779</data>
    </edge>
    <edge source="OMN" target="IND">
      <data key="d0">142666</data>
    </edge>
    <edge source="OMN" target="ARE">
      <data key="d0">175519</data>
    </edge>
    <edge source="OMN" target="EGY">
      <data key="d0">16047</data>
    </edge>
    <edge source="PAN" target="COL">
      <data key="d0">314917</data>
    </edge>
    <edge source="ZWE" target="DEU">
      <data key="d0">113152</data>
    </edge>
    <edge source="ZWE" target="ITA">
      <data key="d0">497309</data>
    </edge>
    <edge source="ZWE" target="MOZ">
      <data key="d0">152940</data>
    </edge>
    <edge source="ZWE" target="ZAF">
      <data key="d0">28200478</data>
    </edge>
    <edge source="PSE" target="ISR">
      <data key="d0">568466</data>
    </edge>
    <edge source="PSE" target="TUR">
      <data key="d0">98000</data>
    </edge>
  </graph>
</graphml>
