# Supplementary material for: Core-periphery structure in sectoral international trade networks: A new approach to an old theory
Source: PLoS One. 2020 Apr 2;15(4):e0229547. doi: 10.1371/journal.pone.0229547 (PMC7117750; doi:10.1371/journal.pone.0229547)
Supplement: S8 File — (ZIP) [file pone.0229547.s008.zip › S8_File/Networks 2012/22-OIL SEED,OLEAGINUS FRUIT.graphml]

<?xml version='1.0' encoding='utf-8'?>
<graphml xmlns="http://graphml.graphdrawing.org/xmlns" xmlns:xsi="http://www.w3.org/2001/XMLSchema-instance" xsi:schemaLocation="http://graphml.graphdrawing.org/xmlns http://graphml.graphdrawing.org/xmlns/1.0/graphml.xsd">
  <key attr.name="weight" attr.type="long" for="edge" id="d0" />
  <graph edgedefault="directed">
    <node id="ALB" />
    <node id="SRB" />
    <node id="ARG" />
    <node id="DZA" />
    <node id="AUS" />
    <node id="BEL" />
    <node id="BOL" />
    <node id="BRA" />
    <node id="BGR" />
    <node id="CAN" />
    <node id="CHL" />
    <node id="CHN" />
    <node id="COL" />
    <node id="CRI" />
    <node id="HRV" />
    <node id="CZE" />
    <node id="DNK" />
    <node id="ECU" />
    <node id="SLV" />
    <node id="EST" />
    <node id="FIN" />
    <node id="FRA" />
    <node id="GEO" />
    <node id="DEU" />
    <node id="GRC" />
    <node id="GTM" />
    <node id="HND" />
    <node id="HUN" />
    <node id="IRL" />
    <node id="ISR" />
    <node id="ITA" />
    <node id="JAM" />
    <node id="JPN" />
    <node id="KAZ" />
    <node id="JOR" />
    <node id="KOR" />
    <node id="LBN" />
    <node id="LVA" />
    <node id="LTU" />
    <node id="MYS" />
    <node id="MUS" />
    <node id="MEX" />
    <node id="NLD" />
    <node id="NZL" />
    <node id="NOR" />
    <node id="PAK" />
    <node id="PAN" />
    <node id="PRY" />
    <node id="PER" />
    <node id="PHL" />
    <node id="POL" />
    <node id="PRT" />
    <node id="ROU" />
    <node id="RUS" />
    <node id="SAU" />
    <node id="SGP" />
    <node id="SVK" />
    <node id="VNM" />
    <node id="ZAF" />
    <node id="ESP" />
    <node id="SWE" />
    <node id="CHE" />
    <node id="THA" />
    <node id="ARE" />
    <node id="TUN" />
    <node id="TUR" />
    <node id="UKR" />
    <node id="EGY" />
    <node id="GBR" />
    <node id="USA" />
    <node id="URY" />
    <node id="LKA" />
    <node id="HKG" />
    <node id="IDN" />
    <node id="OMN" />
    <node id="IND" />
    <node id="SVN" />
    <node id="AUT" />
    <node id="MDA" />
    <node id="MAR" />
    <node id="SEN" />
    <node id="MKD" />
    <node id="BLR" />
    <node id="BEN" />
    <node id="GHA" />
    <node id="MOZ" />
    <node id="BWA" />
    <node id="BFA" />
    <node id="CIV" />
    <node id="TGO" />
    <node id="KHM" />
    <node id="CMR" />
    <node id="NIC" />
    <node id="AZE" />
    <node id="ARM" />
    <node id="KGZ" />
    <node id="PSE" />
    <node id="ETH" />
    <node id="MDG" />
    <node id="GMB" />
    <node id="TZA" />
    <node id="UGA" />
    <node id="MWI" />
    <node id="ZWE" />
    <node id="NAM" />
    <node id="NER" />
    <node id="BDI" />
    <edge source="ALB" target="SRB">
      <data key="d0">19634</data>
    </edge>
    <edge source="SRB" target="AUT">
      <data key="d0">1090148</data>
    </edge>
    <edge source="SRB" target="BEL">
      <data key="d0">313399</data>
    </edge>
    <edge source="SRB" target="BGR">
      <data key="d0">685332</data>
    </edge>
    <edge source="SRB" target="BLR">
      <data key="d0">2029142</data>
    </edge>
    <edge source="SRB" target="CHN">
      <data key="d0">19795</data>
    </edge>
    <edge source="SRB" target="HRV">
      <data key="d0">1114494</data>
    </edge>
    <edge source="SRB" target="CZE">
      <data key="d0">695640</data>
    </edge>
    <edge source="SRB" target="FRA">
      <data key="d0">336965</data>
    </edge>
    <edge source="SRB" target="DEU">
      <data key="d0">4041204</data>
    </edge>
    <edge source="SRB" target="GRC">
      <data key="d0">1164679</data>
    </edge>
    <edge source="SRB" target="HUN">
      <data key="d0">4971579</data>
    </edge>
    <edge source="SRB" target="ISR">
      <data key="d0">413538</data>
    </edge>
    <edge source="SRB" target="ITA">
      <data key="d0">6143894</data>
    </edge>
    <edge source="SRB" target="KOR">
      <data key="d0">155279</data>
    </edge>
    <edge source="SRB" target="MDA">
      <data key="d0">63041</data>
    </edge>
    <edge source="SRB" target="NLD">
      <data key="d0">7276365</data>
    </edge>
    <edge source="SRB" target="POL">
      <data key="d0">1923497</data>
    </edge>
    <edge source="SRB" target="ROU">
      <data key="d0">5759427</data>
    </edge>
    <edge source="SRB" target="RUS">
      <data key="d0">3910125</data>
    </edge>
    <edge source="SRB" target="SVK">
      <data key="d0">469387</data>
    </edge>
    <edge source="SRB" target="SVN">
      <data key="d0">173972</data>
    </edge>
    <edge source="SRB" target="ESP">
      <data key="d0">451737</data>
    </edge>
    <edge source="SRB" target="CHE">
      <data key="d0">524802</data>
    </edge>
    <edge source="SRB" target="TUR">
      <data key="d0">415239</data>
    </edge>
    <edge source="SRB" target="UKR">
      <data key="d0">4778478</data>
    </edge>
    <edge source="SRB" target="MKD">
      <data key="d0">695773</data>
    </edge>
    <edge source="SRB" target="GBR">
      <data key="d0">388932</data>
    </edge>
    <edge source="ARG" target="ALB">
      <data key="d0">10596</data>
    </edge>
    <edge source="ARG" target="DZA">
      <data key="d0">22573209</data>
    </edge>
    <edge source="ARG" target="AUS">
      <data key="d0">3278183</data>
    </edge>
    <edge source="ARG" target="BEL">
      <data key="d0">7305511</data>
    </edge>
    <edge source="ARG" target="BOL">
      <data key="d0">15089864</data>
    </edge>
    <edge source="ARG" target="BRA">
      <data key="d0">11297625</data>
    </edge>
    <edge source="ARG" target="BGR">
      <data key="d0">2136319</data>
    </edge>
    <edge source="ARG" target="CAN">
      <data key="d0">24379346</data>
    </edge>
    <edge source="ARG" target="CHL">
      <data key="d0">15593629</data>
    </edge>
    <edge source="ARG" target="CHN">
      <data key="d0">2725880943</data>
    </edge>
    <edge source="ARG" target="COL">
      <data key="d0">43047079</data>
    </edge>
    <edge source="ARG" target="CRI">
      <data key="d0">126609</data>
    </edge>
    <edge source="ARG" target="HRV">
      <data key="d0">211950</data>
    </edge>
    <edge source="ARG" target="CZE">
      <data key="d0">39610</data>
    </edge>
    <edge source="ARG" target="DNK">
      <data key="d0">642989</data>
    </edge>
    <edge source="ARG" target="ECU">
      <data key="d0">377023</data>
    </edge>
    <edge source="ARG" target="SLV">
      <data key="d0">160275</data>
    </edge>
    <edge source="ARG" target="EST">
      <data key="d0">1230666</data>
    </edge>
    <edge source="ARG" target="FIN">
      <data key="d0">209227</data>
    </edge>
    <edge source="ARG" target="FRA">
      <data key="d0">5952161</data>
    </edge>
    <edge source="ARG" target="GEO">
      <data key="d0">80750</data>
    </edge>
    <edge source="ARG" target="DEU">
      <data key="d0">8343291</data>
    </edge>
    <edge source="ARG" target="GRC">
      <data key="d0">480098</data>
    </edge>
    <edge source="ARG" target="GTM">
      <data key="d0">537535</data>
    </edge>
    <edge source="ARG" target="HND">
      <data key="d0">218749</data>
    </edge>
    <edge source="ARG" target="HUN">
      <data key="d0">15724</data>
    </edge>
    <edge source="ARG" target="IRL">
      <data key="d0">1482973</data>
    </edge>
    <edge source="ARG" target="ISR">
      <data key="d0">214936</data>
    </edge>
    <edge source="ARG" target="ITA">
      <data key="d0">5897987</data>
    </edge>
    <edge source="ARG" target="JAM">
      <data key="d0">79338</data>
    </edge>
    <edge source="ARG" target="JPN">
      <data key="d0">6219542</data>
    </edge>
    <edge source="ARG" target="KAZ">
      <data key="d0">443366</data>
    </edge>
    <edge source="ARG" target="JOR">
      <data key="d0">792693</data>
    </edge>
    <edge source="ARG" target="KOR">
      <data key="d0">27720</data>
    </edge>
    <edge source="ARG" target="LBN">
      <data key="d0">596142</data>
    </edge>
    <edge source="ARG" target="LVA">
      <data key="d0">1146800</data>
    </edge>
    <edge source="ARG" target="LTU">
      <data key="d0">2893080</data>
    </edge>
    <edge source="ARG" target="MYS">
      <data key="d0">183826</data>
    </edge>
    <edge source="ARG" target="MUS">
      <data key="d0">82404</data>
    </edge>
    <edge source="ARG" target="MEX">
      <data key="d0">19033604</data>
    </edge>
    <edge source="ARG" target="NLD">
      <data key="d0">200075715</data>
    </edge>
    <edge source="ARG" target="NZL">
      <data key="d0">1356398</data>
    </edge>
    <edge source="ARG" target="NOR">
      <data key="d0">1340197</data>
    </edge>
    <edge source="ARG" target="PAK">
      <data key="d0">142150</data>
    </edge>
    <edge source="ARG" target="PAN">
      <data key="d0">998052</data>
    </edge>
    <edge source="ARG" target="PRY">
      <data key="d0">14199980</data>
    </edge>
    <edge source="ARG" target="PER">
      <data key="d0">5070112</data>
    </edge>
    <edge source="ARG" target="PHL">
      <data key="d0">712701</data>
    </edge>
    <edge source="ARG" target="POL">
      <data key="d0">3015528</data>
    </edge>
    <edge source="ARG" target="PRT">
      <data key="d0">296147</data>
    </edge>
    <edge source="ARG" target="ROU">
      <data key="d0">467785</data>
    </edge>
    <edge source="ARG" target="RUS">
      <data key="d0">36970675</data>
    </edge>
    <edge source="ARG" target="SAU">
      <data key="d0">1174333</data>
    </edge>
    <edge source="ARG" target="SRB">
      <data key="d0">22375</data>
    </edge>
    <edge source="ARG" target="SGP">
      <data key="d0">210603</data>
    </edge>
    <edge source="ARG" target="SVK">
      <data key="d0">160004</data>
    </edge>
    <edge source="ARG" target="VNM">
      <data key="d0">22503261</data>
    </edge>
    <edge source="ARG" target="ZAF">
      <data key="d0">715014</data>
    </edge>
    <edge source="ARG" target="ESP">
      <data key="d0">12107066</data>
    </edge>
    <edge source="ARG" target="SWE">
      <data key="d0">2321082</data>
    </edge>
    <edge source="ARG" target="CHE">
      <data key="d0">29231</data>
    </edge>
    <edge source="ARG" target="THA">
      <data key="d0">26046360</data>
    </edge>
    <edge source="ARG" target="ARE">
      <data key="d0">10066867</data>
    </edge>
    <edge source="ARG" target="TUN">
      <data key="d0">3469919</data>
    </edge>
    <edge source="ARG" target="TUR">
      <data key="d0">57527540</data>
    </edge>
    <edge source="ARG" target="UKR">
      <data key="d0">10807640</data>
    </edge>
    <edge source="ARG" target="EGY">
      <data key="d0">102543969</data>
    </edge>
    <edge source="ARG" target="GBR">
      <data key="d0">35990986</data>
    </edge>
    <edge source="ARG" target="USA">
      <data key="d0">63930858</data>
    </edge>
    <edge source="ARG" target="URY">
      <data key="d0">13933389</data>
    </edge>
    <edge source="AUS" target="ARG">
      <data key="d0">11261</data>
    </edge>
    <edge source="AUS" target="BEL">
      <data key="d0">481589278</data>
    </edge>
    <edge source="AUS" target="BRA">
      <data key="d0">165588</data>
    </edge>
    <edge source="AUS" target="CAN">
      <data key="d0">1971529</data>
    </edge>
    <edge source="AUS" target="LKA">
      <data key="d0">135029</data>
    </edge>
    <edge source="AUS" target="CHL">
      <data key="d0">10649</data>
    </edge>
    <edge source="AUS" target="CHN">
      <data key="d0">113212384</data>
    </edge>
    <edge source="AUS" target="COL">
      <data key="d0">293785</data>
    </edge>
    <edge source="AUS" target="CZE">
      <data key="d0">405191</data>
    </edge>
    <edge source="AUS" target="DNK">
      <data key="d0">33528756</data>
    </edge>
    <edge source="AUS" target="FRA">
      <data key="d0">367200</data>
    </edge>
    <edge source="AUS" target="DEU">
      <data key="d0">120855168</data>
    </edge>
    <edge source="AUS" target="HKG">
      <data key="d0">185936</data>
    </edge>
    <edge source="AUS" target="IDN">
      <data key="d0">196518</data>
    </edge>
    <edge source="AUS" target="ITA">
      <data key="d0">27690</data>
    </edge>
    <edge source="AUS" target="JPN">
      <data key="d0">87309034</data>
    </edge>
    <edge source="AUS" target="JOR">
      <data key="d0">319279</data>
    </edge>
    <edge source="AUS" target="KOR">
      <data key="d0">36919702</data>
    </edge>
    <edge source="AUS" target="LTU">
      <data key="d0">43174</data>
    </edge>
    <edge source="AUS" target="MYS">
      <data key="d0">1047246</data>
    </edge>
    <edge source="AUS" target="OMN">
      <data key="d0">33781</data>
    </edge>
    <edge source="AUS" target="NLD">
      <data key="d0">518761526</data>
    </edge>
    <edge source="AUS" target="NZL">
      <data key="d0">3767606</data>
    </edge>
    <edge source="AUS" target="PAK">
      <data key="d0">303031455</data>
    </edge>
    <edge source="AUS" target="PHL">
      <data key="d0">703651</data>
    </edge>
    <edge source="AUS" target="SAU">
      <data key="d0">288412</data>
    </edge>
    <edge source="AUS" target="IND">
      <data key="d0">29453</data>
    </edge>
    <edge source="AUS" target="SGP">
      <data key="d0">210825</data>
    </edge>
    <edge source="AUS" target="VNM">
      <data key="d0">204287</data>
    </edge>
    <edge source="AUS" target="SVN">
      <data key="d0">30778</data>
    </edge>
    <edge source="AUS" target="ZAF">
      <data key="d0">1271954</data>
    </edge>
    <edge source="AUS" target="THA">
      <data key="d0">338805</data>
    </edge>
    <edge source="AUS" target="ARE">
      <data key="d0">52028110</data>
    </edge>
    <edge source="AUS" target="EGY">
      <data key="d0">88690</data>
    </edge>
    <edge source="AUS" target="GBR">
      <data key="d0">638591</data>
    </edge>
    <edge source="AUS" target="USA">
      <data key="d0">47115470</data>
    </edge>
    <edge source="BEL" target="DZA">
      <data key="d0">21641</data>
    </edge>
    <edge source="BEL" target="ARG">
      <data key="d0">15075</data>
    </edge>
    <edge source="BEL" target="AUS">
      <data key="d0">92426</data>
    </edge>
    <edge source="BEL" target="AUT">
      <data key="d0">1054067</data>
    </edge>
    <edge source="BEL" target="BGR">
      <data key="d0">50578</data>
    </edge>
    <edge source="BEL" target="BLR">
      <data key="d0">30991</data>
    </edge>
    <edge source="BEL" target="CHN">
      <data key="d0">496711</data>
    </edge>
    <edge source="BEL" target="HRV">
      <data key="d0">121778</data>
    </edge>
    <edge source="BEL" target="CZE">
      <data key="d0">759807</data>
    </edge>
    <edge source="BEL" target="DNK">
      <data key="d0">3188069</data>
    </edge>
    <edge source="BEL" target="EST">
      <data key="d0">93324</data>
    </edge>
    <edge source="BEL" target="FIN">
      <data key="d0">3034245</data>
    </edge>
    <edge source="BEL" target="FRA">
      <data key="d0">43494227</data>
    </edge>
    <edge source="BEL" target="DEU">
      <data key="d0">374365027</data>
    </edge>
    <edge source="BEL" target="GRC">
      <data key="d0">154265</data>
    </edge>
    <edge source="BEL" target="HUN">
      <data key="d0">1133236</data>
    </edge>
    <edge source="BEL" target="IRL">
      <data key="d0">319942</data>
    </edge>
    <edge source="BEL" target="ITA">
      <data key="d0">1186598</data>
    </edge>
    <edge source="BEL" target="JPN">
      <data key="d0">63008</data>
    </edge>
    <edge source="BEL" target="LVA">
      <data key="d0">52215</data>
    </edge>
    <edge source="BEL" target="LTU">
      <data key="d0">147587</data>
    </edge>
    <edge source="BEL" target="NLD">
      <data key="d0">101138044</data>
    </edge>
    <edge source="BEL" target="NOR">
      <data key="d0">1347690</data>
    </edge>
    <edge source="BEL" target="PER">
      <data key="d0">12963</data>
    </edge>
    <edge source="BEL" target="POL">
      <data key="d0">2528056</data>
    </edge>
    <edge source="BEL" target="PRT">
      <data key="d0">228665</data>
    </edge>
    <edge source="BEL" target="ROU">
      <data key="d0">64898</data>
    </edge>
    <edge source="BEL" target="RUS">
      <data key="d0">115222</data>
    </edge>
    <edge source="BEL" target="SAU">
      <data key="d0">33558</data>
    </edge>
    <edge source="BEL" target="SRB">
      <data key="d0">29199</data>
    </edge>
    <edge source="BEL" target="SVK">
      <data key="d0">49946</data>
    </edge>
    <edge source="BEL" target="SVN">
      <data key="d0">18832</data>
    </edge>
    <edge source="BEL" target="ZAF">
      <data key="d0">27622</data>
    </edge>
    <edge source="BEL" target="ESP">
      <data key="d0">3227107</data>
    </edge>
    <edge source="BEL" target="SWE">
      <data key="d0">1358486</data>
    </edge>
    <edge source="BEL" target="CHE">
      <data key="d0">1192242</data>
    </edge>
    <edge source="BEL" target="THA">
      <data key="d0">145453</data>
    </edge>
    <edge source="BEL" target="ARE">
      <data key="d0">11996</data>
    </edge>
    <edge source="BEL" target="EGY">
      <data key="d0">27483</data>
    </edge>
    <edge source="BEL" target="GBR">
      <data key="d0">22417485</data>
    </edge>
    <edge source="BEL" target="USA">
      <data key="d0">81599</data>
    </edge>
    <edge source="BOL" target="ARG">
      <data key="d0">2166607</data>
    </edge>
    <edge source="BOL" target="AUS">
      <data key="d0">257702</data>
    </edge>
    <edge source="BOL" target="AUT">
      <data key="d0">33550</data>
    </edge>
    <edge source="BOL" target="BRA">
      <data key="d0">13487146</data>
    </edge>
    <edge source="BOL" target="CAN">
      <data key="d0">226642</data>
    </edge>
    <edge source="BOL" target="CHL">
      <data key="d0">2234556</data>
    </edge>
    <edge source="BOL" target="COL">
      <data key="d0">474950</data>
    </edge>
    <edge source="BOL" target="DNK">
      <data key="d0">235030</data>
    </edge>
    <edge source="BOL" target="ECU">
      <data key="d0">64847377</data>
    </edge>
    <edge source="BOL" target="FRA">
      <data key="d0">139542</data>
    </edge>
    <edge source="BOL" target="DEU">
      <data key="d0">1283746</data>
    </edge>
    <edge source="BOL" target="IDN">
      <data key="d0">105978</data>
    </edge>
    <edge source="BOL" target="ISR">
      <data key="d0">109190</data>
    </edge>
    <edge source="BOL" target="JPN">
      <data key="d0">5055928</data>
    </edge>
    <edge source="BOL" target="MYS">
      <data key="d0">1219711</data>
    </edge>
    <edge source="BOL" target="MEX">
      <data key="d0">535922</data>
    </edge>
    <edge source="BOL" target="MOZ">
      <data key="d0">14300</data>
    </edge>
    <edge source="BOL" target="NLD">
      <data key="d0">2707888</data>
    </edge>
    <edge source="BOL" target="PRY">
      <data key="d0">1356162</data>
    </edge>
    <edge source="BOL" target="PER">
      <data key="d0">70747146</data>
    </edge>
    <edge source="BOL" target="VNM">
      <data key="d0">1262191</data>
    </edge>
    <edge source="BOL" target="ESP">
      <data key="d0">6622195</data>
    </edge>
    <edge source="BOL" target="GBR">
      <data key="d0">155080</data>
    </edge>
    <edge source="BOL" target="USA">
      <data key="d0">1618005</data>
    </edge>
    <edge source="BOL" target="URY">
      <data key="d0">43750</data>
    </edge>
    <edge source="BRA" target="DZA">
      <data key="d0">13202510</data>
    </edge>
    <edge source="BRA" target="ARG">
      <data key="d0">886574</data>
    </edge>
    <edge source="BRA" target="AUS">
      <data key="d0">1203151</data>
    </edge>
    <edge source="BRA" target="BEL">
      <data key="d0">27735075</data>
    </edge>
    <edge source="BRA" target="CAN">
      <data key="d0">507261</data>
    </edge>
    <edge source="BRA" target="CHL">
      <data key="d0">45464</data>
    </edge>
    <edge source="BRA" target="CHN">
      <data key="d0">11880179513</data>
    </edge>
    <edge source="BRA" target="COL">
      <data key="d0">2726942</data>
    </edge>
    <edge source="BRA" target="EST">
      <data key="d0">591250</data>
    </edge>
    <edge source="BRA" target="FIN">
      <data key="d0">340246</data>
    </edge>
    <edge source="BRA" target="FRA">
      <data key="d0">281516356</data>
    </edge>
    <edge source="BRA" target="DEU">
      <data key="d0">284753196</data>
    </edge>
    <edge source="BRA" target="GHA">
      <data key="d0">3095317</data>
    </edge>
    <edge source="BRA" target="HKG">
      <data key="d0">440044</data>
    </edge>
    <edge source="BRA" target="HUN">
      <data key="d0">3603664</data>
    </edge>
    <edge source="BRA" target="ISR">
      <data key="d0">4548395</data>
    </edge>
    <edge source="BRA" target="ITA">
      <data key="d0">76605834</data>
    </edge>
    <edge source="BRA" target="JAM">
      <data key="d0">40740</data>
    </edge>
    <edge source="BRA" target="JPN">
      <data key="d0">297907976</data>
    </edge>
    <edge source="BRA" target="KOR">
      <data key="d0">165396073</data>
    </edge>
    <edge source="BRA" target="LVA">
      <data key="d0">1608003</data>
    </edge>
    <edge source="BRA" target="LTU">
      <data key="d0">414160</data>
    </edge>
    <edge source="BRA" target="MYS">
      <data key="d0">6907902</data>
    </edge>
    <edge source="BRA" target="MEX">
      <data key="d0">6407676</data>
    </edge>
    <edge source="BRA" target="MOZ">
      <data key="d0">122957</data>
    </edge>
    <edge source="BRA" target="NLD">
      <data key="d0">585472045</data>
    </edge>
    <edge source="BRA" target="NOR">
      <data key="d0">197718578</data>
    </edge>
    <edge source="BRA" target="PRY">
      <data key="d0">4782497</data>
    </edge>
    <edge source="BRA" target="PHL">
      <data key="d0">63232</data>
    </edge>
    <edge source="BRA" target="POL">
      <data key="d0">2708939</data>
    </edge>
    <edge source="BRA" target="PRT">
      <data key="d0">259202504</data>
    </edge>
    <edge source="BRA" target="RUS">
      <data key="d0">87828226</data>
    </edge>
    <edge source="BRA" target="SAU">
      <data key="d0">126136263</data>
    </edge>
    <edge source="BRA" target="SGP">
      <data key="d0">482451</data>
    </edge>
    <edge source="BRA" target="VNM">
      <data key="d0">297420203</data>
    </edge>
    <edge source="BRA" target="ZAF">
      <data key="d0">1781288</data>
    </edge>
    <edge source="BRA" target="ESP">
      <data key="d0">1117813892</data>
    </edge>
    <edge source="BRA" target="THA">
      <data key="d0">598155283</data>
    </edge>
    <edge source="BRA" target="ARE">
      <data key="d0">2625250</data>
    </edge>
    <edge source="BRA" target="TUN">
      <data key="d0">29921947</data>
    </edge>
    <edge source="BRA" target="TUR">
      <data key="d0">4869015</data>
    </edge>
    <edge source="BRA" target="UKR">
      <data key="d0">1224738</data>
    </edge>
    <edge source="BRA" target="GBR">
      <data key="d0">302369443</data>
    </edge>
    <edge source="BRA" target="USA">
      <data key="d0">3042753</data>
    </edge>
    <edge source="BRA" target="URY">
      <data key="d0">288195</data>
    </edge>
    <edge source="BGR" target="AUT">
      <data key="d0">11610643</data>
    </edge>
    <edge source="BGR" target="BEL">
      <data key="d0">20932257</data>
    </edge>
    <edge source="BGR" target="CAN">
      <data key="d0">254761</data>
    </edge>
    <edge source="BGR" target="CHN">
      <data key="d0">30881</data>
    </edge>
    <edge source="BGR" target="HRV">
      <data key="d0">581298</data>
    </edge>
    <edge source="BGR" target="CZE">
      <data key="d0">400878</data>
    </edge>
    <edge source="BGR" target="DNK">
      <data key="d0">3884044</data>
    </edge>
    <edge source="BGR" target="EST">
      <data key="d0">559666</data>
    </edge>
    <edge source="BGR" target="FIN">
      <data key="d0">8734571</data>
    </edge>
    <edge source="BGR" target="FRA">
      <data key="d0">33109602</data>
    </edge>
    <edge source="BGR" target="DEU">
      <data key="d0">55353461</data>
    </edge>
    <edge source="BGR" target="GRC">
      <data key="d0">3806148</data>
    </edge>
    <edge source="BGR" target="HUN">
      <data key="d0">3528596</data>
    </edge>
    <edge source="BGR" target="IDN">
      <data key="d0">160631</data>
    </edge>
    <edge source="BGR" target="ISR">
      <data key="d0">320584</data>
    </edge>
    <edge source="BGR" target="ITA">
      <data key="d0">15660527</data>
    </edge>
    <edge source="BGR" target="JPN">
      <data key="d0">46545</data>
    </edge>
    <edge source="BGR" target="JOR">
      <data key="d0">4712068</data>
    </edge>
    <edge source="BGR" target="KOR">
      <data key="d0">339421</data>
    </edge>
    <edge source="BGR" target="LBN">
      <data key="d0">575533</data>
    </edge>
    <edge source="BGR" target="LVA">
      <data key="d0">64137</data>
    </edge>
    <edge source="BGR" target="LTU">
      <data key="d0">1028289</data>
    </edge>
    <edge source="BGR" target="MYS">
      <data key="d0">32643</data>
    </edge>
    <edge source="BGR" target="MEX">
      <data key="d0">3236734</data>
    </edge>
    <edge source="BGR" target="MDA">
      <data key="d0">57977</data>
    </edge>
    <edge source="BGR" target="NLD">
      <data key="d0">99723802</data>
    </edge>
    <edge source="BGR" target="NOR">
      <data key="d0">4783846</data>
    </edge>
    <edge source="BGR" target="POL">
      <data key="d0">9991449</data>
    </edge>
    <edge source="BGR" target="PRT">
      <data key="d0">119990640</data>
    </edge>
    <edge source="BGR" target="ROU">
      <data key="d0">60158518</data>
    </edge>
    <edge source="BGR" target="RUS">
      <data key="d0">24572</data>
    </edge>
    <edge source="BGR" target="SAU">
      <data key="d0">152912</data>
    </edge>
    <edge source="BGR" target="SRB">
      <data key="d0">2769456</data>
    </edge>
    <edge source="BGR" target="SVK">
      <data key="d0">246610</data>
    </edge>
    <edge source="BGR" target="SVN">
      <data key="d0">284362</data>
    </edge>
    <edge source="BGR" target="ZAF">
      <data key="d0">504878</data>
    </edge>
    <edge source="BGR" target="ESP">
      <data key="d0">57497392</data>
    </edge>
    <edge source="BGR" target="SWE">
      <data key="d0">4936143</data>
    </edge>
    <edge source="BGR" target="CHE">
      <data key="d0">899203</data>
    </edge>
    <edge source="BGR" target="ARE">
      <data key="d0">933380</data>
    </edge>
    <edge source="BGR" target="TUN">
      <data key="d0">15666</data>
    </edge>
    <edge source="BGR" target="TUR">
      <data key="d0">119649716</data>
    </edge>
    <edge source="BGR" target="UKR">
      <data key="d0">48536</data>
    </edge>
    <edge source="BGR" target="MKD">
      <data key="d0">467120</data>
    </edge>
    <edge source="BGR" target="EGY">
      <data key="d0">163808</data>
    </edge>
    <edge source="BGR" target="GBR">
      <data key="d0">14956528</data>
    </edge>
    <edge source="BGR" target="USA">
      <data key="d0">5522639</data>
    </edge>
    <edge source="CAN" target="DZA">
      <data key="d0">23755</data>
    </edge>
    <edge source="CAN" target="ARG">
      <data key="d0">40096</data>
    </edge>
    <edge source="CAN" target="AUS">
      <data key="d0">2145828</data>
    </edge>
    <edge source="CAN" target="AUT">
      <data key="d0">40300</data>
    </edge>
    <edge source="CAN" target="BEL">
      <data key="d0">162657794</data>
    </edge>
    <edge source="CAN" target="BOL">
      <data key="d0">272460</data>
    </edge>
    <edge source="CAN" target="BRA">
      <data key="d0">1133529</data>
    </edge>
    <edge source="CAN" target="BGR">
      <data key="d0">98687</data>
    </edge>
    <edge source="CAN" target="LKA">
      <data key="d0">36417</data>
    </edge>
    <edge source="CAN" target="CHL">
      <data key="d0">1108175</data>
    </edge>
    <edge source="CAN" target="CHN">
      <data key="d0">2460838951</data>
    </edge>
    <edge source="CAN" target="COL">
      <data key="d0">1691665</data>
    </edge>
    <edge source="CAN" target="CRI">
      <data key="d0">968450</data>
    </edge>
    <edge source="CAN" target="HRV">
      <data key="d0">170816</data>
    </edge>
    <edge source="CAN" target="CZE">
      <data key="d0">120789</data>
    </edge>
    <edge source="CAN" target="DNK">
      <data key="d0">43675296</data>
    </edge>
    <edge source="CAN" target="ECU">
      <data key="d0">888770</data>
    </edge>
    <edge source="CAN" target="SLV">
      <data key="d0">192757</data>
    </edge>
    <edge source="CAN" target="FIN">
      <data key="d0">356026</data>
    </edge>
    <edge source="CAN" target="FRA">
      <data key="d0">56495210</data>
    </edge>
    <edge source="CAN" target="DEU">
      <data key="d0">138018680</data>
    </edge>
    <edge source="CAN" target="GRC">
      <data key="d0">726288</data>
    </edge>
    <edge source="CAN" target="GTM">
      <data key="d0">532840</data>
    </edge>
    <edge source="CAN" target="HND">
      <data key="d0">59335</data>
    </edge>
    <edge source="CAN" target="HKG">
      <data key="d0">18374379</data>
    </edge>
    <edge source="CAN" target="IDN">
      <data key="d0">6609588</data>
    </edge>
    <edge source="CAN" target="IRL">
      <data key="d0">7781909</data>
    </edge>
    <edge source="CAN" target="ISR">
      <data key="d0">6100324</data>
    </edge>
    <edge source="CAN" target="ITA">
      <data key="d0">59339334</data>
    </edge>
    <edge source="CAN" target="JAM">
      <data key="d0">695724</data>
    </edge>
    <edge source="CAN" target="JPN">
      <data key="d0">1769076791</data>
    </edge>
    <edge source="CAN" target="JOR">
      <data key="d0">267790</data>
    </edge>
    <edge source="CAN" target="KOR">
      <data key="d0">31597423</data>
    </edge>
    <edge source="CAN" target="LBN">
      <data key="d0">367826</data>
    </edge>
    <edge source="CAN" target="LTU">
      <data key="d0">69353</data>
    </edge>
    <edge source="CAN" target="MYS">
      <data key="d0">47535301</data>
    </edge>
    <edge source="CAN" target="MUS">
      <data key="d0">177807</data>
    </edge>
    <edge source="CAN" target="MEX">
      <data key="d0">965191538</data>
    </edge>
    <edge source="CAN" target="MAR">
      <data key="d0">553912</data>
    </edge>
    <edge source="CAN" target="NLD">
      <data key="d0">419978092</data>
    </edge>
    <edge source="CAN" target="NZL">
      <data key="d0">668086</data>
    </edge>
    <edge source="CAN" target="NIC">
      <data key="d0">70869</data>
    </edge>
    <edge source="CAN" target="NOR">
      <data key="d0">34292037</data>
    </edge>
    <edge source="CAN" target="PAK">
      <data key="d0">125267319</data>
    </edge>
    <edge source="CAN" target="PAN">
      <data key="d0">173388</data>
    </edge>
    <edge source="CAN" target="PER">
      <data key="d0">1681615</data>
    </edge>
    <edge source="CAN" target="PHL">
      <data key="d0">5361085</data>
    </edge>
    <edge source="CAN" target="POL">
      <data key="d0">11036203</data>
    </edge>
    <edge source="CAN" target="PRT">
      <data key="d0">27829047</data>
    </edge>
    <edge source="CAN" target="ROU">
      <data key="d0">20964328</data>
    </edge>
    <edge source="CAN" target="RUS">
      <data key="d0">535974</data>
    </edge>
    <edge source="CAN" target="SAU">
      <data key="d0">18130633</data>
    </edge>
    <edge source="CAN" target="SEN">
      <data key="d0">1606444</data>
    </edge>
    <edge source="CAN" target="IND">
      <data key="d0">116881</data>
    </edge>
    <edge source="CAN" target="SGP">
      <data key="d0">12051426</data>
    </edge>
    <edge source="CAN" target="SVK">
      <data key="d0">13821</data>
    </edge>
    <edge source="CAN" target="VNM">
      <data key="d0">32298287</data>
    </edge>
    <edge source="CAN" target="ZAF">
      <data key="d0">1403280</data>
    </edge>
    <edge source="CAN" target="ESP">
      <data key="d0">50237714</data>
    </edge>
    <edge source="CAN" target="SWE">
      <data key="d0">277663</data>
    </edge>
    <edge source="CAN" target="CHE">
      <data key="d0">1559522</data>
    </edge>
    <edge source="CAN" target="THA">
      <data key="d0">33770490</data>
    </edge>
    <edge source="CAN" target="ARE">
      <data key="d0">331052299</data>
    </edge>
    <edge source="CAN" target="TUN">
      <data key="d0">14994247</data>
    </edge>
    <edge source="CAN" target="TUR">
      <data key="d0">17724187</data>
    </edge>
    <edge source="CAN" target="UKR">
      <data key="d0">188756</data>
    </edge>
    <edge source="CAN" target="EGY">
      <data key="d0">91725161</data>
    </edge>
    <edge source="CAN" target="GBR">
      <data key="d0">10511228</data>
    </edge>
    <edge source="CAN" target="USA">
      <data key="d0">701123418</data>
    </edge>
    <edge source="CHL" target="ARG">
      <data key="d0">548101</data>
    </edge>
    <edge source="CHL" target="AUS">
      <data key="d0">396751</data>
    </edge>
    <edge source="CHL" target="BRA">
      <data key="d0">170464</data>
    </edge>
    <edge source="CHL" target="CAN">
      <data key="d0">18756221</data>
    </edge>
    <edge source="CHL" target="CHN">
      <data key="d0">60588</data>
    </edge>
    <edge source="CHL" target="COL">
      <data key="d0">369565</data>
    </edge>
    <edge source="CHL" target="FRA">
      <data key="d0">14576126</data>
    </edge>
    <edge source="CHL" target="DEU">
      <data key="d0">124412</data>
    </edge>
    <edge source="CHL" target="HKG">
      <data key="d0">70536</data>
    </edge>
    <edge source="CHL" target="HUN">
      <data key="d0">1023221</data>
    </edge>
    <edge source="CHL" target="ISR">
      <data key="d0">227830</data>
    </edge>
    <edge source="CHL" target="ITA">
      <data key="d0">46538</data>
    </edge>
    <edge source="CHL" target="JPN">
      <data key="d0">1144064</data>
    </edge>
    <edge source="CHL" target="MAR">
      <data key="d0">123641</data>
    </edge>
    <edge source="CHL" target="NLD">
      <data key="d0">1952122</data>
    </edge>
    <edge source="CHL" target="PRY">
      <data key="d0">64526</data>
    </edge>
    <edge source="CHL" target="PER">
      <data key="d0">57652</data>
    </edge>
    <edge source="CHL" target="IND">
      <data key="d0">19039</data>
    </edge>
    <edge source="CHL" target="ESP">
      <data key="d0">1441149</data>
    </edge>
    <edge source="CHL" target="THA">
      <data key="d0">24430</data>
    </edge>
    <edge source="CHL" target="USA">
      <data key="d0">19404066</data>
    </edge>
    <edge source="CHL" target="URY">
      <data key="d0">84415</data>
    </edge>
    <edge source="CHN" target="ALB">
      <data key="d0">188727</data>
    </edge>
    <edge source="CHN" target="DZA">
      <data key="d0">1702099</data>
    </edge>
    <edge source="CHN" target="AZE">
      <data key="d0">186229</data>
    </edge>
    <edge source="CHN" target="AUS">
      <data key="d0">4986895</data>
    </edge>
    <edge source="CHN" target="ARM">
      <data key="d0">330478</data>
    </edge>
    <edge source="CHN" target="BEL">
      <data key="d0">8003700</data>
    </edge>
    <edge source="CHN" target="BRA">
      <data key="d0">177293</data>
    </edge>
    <edge source="CHN" target="BGR">
      <data key="d0">5332817</data>
    </edge>
    <edge source="CHN" target="BLR">
      <data key="d0">432202</data>
    </edge>
    <edge source="CHN" target="KHM">
      <data key="d0">117193</data>
    </edge>
    <edge source="CHN" target="CAN">
      <data key="d0">23376216</data>
    </edge>
    <edge source="CHN" target="CHL">
      <data key="d0">481307</data>
    </edge>
    <edge source="CHN" target="COL">
      <data key="d0">122820</data>
    </edge>
    <edge source="CHN" target="CRI">
      <data key="d0">340405</data>
    </edge>
    <edge source="CHN" target="HRV">
      <data key="d0">107730</data>
    </edge>
    <edge source="CHN" target="CZE">
      <data key="d0">198280</data>
    </edge>
    <edge source="CHN" target="DNK">
      <data key="d0">965547</data>
    </edge>
    <edge source="CHN" target="EST">
      <data key="d0">98455</data>
    </edge>
    <edge source="CHN" target="FIN">
      <data key="d0">417445</data>
    </edge>
    <edge source="CHN" target="FRA">
      <data key="d0">6202589</data>
    </edge>
    <edge source="CHN" target="GEO">
      <data key="d0">546544</data>
    </edge>
    <edge source="CHN" target="DEU">
      <data key="d0">27164332</data>
    </edge>
    <edge source="CHN" target="GRC">
      <data key="d0">7415739</data>
    </edge>
    <edge source="CHN" target="HKG">
      <data key="d0">4125228</data>
    </edge>
    <edge source="CHN" target="HUN">
      <data key="d0">277406</data>
    </edge>
    <edge source="CHN" target="IDN">
      <data key="d0">7047102</data>
    </edge>
    <edge source="CHN" target="ISR">
      <data key="d0">5597478</data>
    </edge>
    <edge source="CHN" target="ITA">
      <data key="d0">7038140</data>
    </edge>
    <edge source="CHN" target="JPN">
      <data key="d0">86437562</data>
    </edge>
    <edge source="CHN" target="KAZ">
      <data key="d0">114601</data>
    </edge>
    <edge source="CHN" target="JOR">
      <data key="d0">3254131</data>
    </edge>
    <edge source="CHN" target="KOR">
      <data key="d0">249942741</data>
    </edge>
    <edge source="CHN" target="LBN">
      <data key="d0">16975612</data>
    </edge>
    <edge source="CHN" target="LVA">
      <data key="d0">200652</data>
    </edge>
    <edge source="CHN" target="LTU">
      <data key="d0">1073019</data>
    </edge>
    <edge source="CHN" target="MYS">
      <data key="d0">16956371</data>
    </edge>
    <edge source="CHN" target="MUS">
      <data key="d0">133686</data>
    </edge>
    <edge source="CHN" target="MEX">
      <data key="d0">5199801</data>
    </edge>
    <edge source="CHN" target="NLD">
      <data key="d0">41082465</data>
    </edge>
    <edge source="CHN" target="NZL">
      <data key="d0">1349745</data>
    </edge>
    <edge source="CHN" target="NOR">
      <data key="d0">62848</data>
    </edge>
    <edge source="CHN" target="PAK">
      <data key="d0">6305949</data>
    </edge>
    <edge source="CHN" target="PAN">
      <data key="d0">206665</data>
    </edge>
    <edge source="CHN" target="PHL">
      <data key="d0">5472445</data>
    </edge>
    <edge source="CHN" target="POL">
      <data key="d0">2690532</data>
    </edge>
    <edge source="CHN" target="PRT">
      <data key="d0">6323500</data>
    </edge>
    <edge source="CHN" target="ROU">
      <data key="d0">3608552</data>
    </edge>
    <edge source="CHN" target="RUS">
      <data key="d0">5099538</data>
    </edge>
    <edge source="CHN" target="SAU">
      <data key="d0">3562754</data>
    </edge>
    <edge source="CHN" target="SRB">
      <data key="d0">1421378</data>
    </edge>
    <edge source="CHN" target="IND">
      <data key="d0">1839105</data>
    </edge>
    <edge source="CHN" target="SGP">
      <data key="d0">6332037</data>
    </edge>
    <edge source="CHN" target="VNM">
      <data key="d0">64188997</data>
    </edge>
    <edge source="CHN" target="SVN">
      <data key="d0">1340148</data>
    </edge>
    <edge source="CHN" target="ZAF">
      <data key="d0">1232632</data>
    </edge>
    <edge source="CHN" target="ESP">
      <data key="d0">49526149</data>
    </edge>
    <edge source="CHN" target="SWE">
      <data key="d0">921245</data>
    </edge>
    <edge source="CHN" target="CHE">
      <data key="d0">78599</data>
    </edge>
    <edge source="CHN" target="THA">
      <data key="d0">38281387</data>
    </edge>
    <edge source="CHN" target="ARE">
      <data key="d0">25454049</data>
    </edge>
    <edge source="CHN" target="TUN">
      <data key="d0">655123</data>
    </edge>
    <edge source="CHN" target="TUR">
      <data key="d0">10520785</data>
    </edge>
    <edge source="CHN" target="UKR">
      <data key="d0">1340720</data>
    </edge>
    <edge source="CHN" target="MKD">
      <data key="d0">1692285</data>
    </edge>
    <edge source="CHN" target="EGY">
      <data key="d0">97717116</data>
    </edge>
    <edge source="CHN" target="GBR">
      <data key="d0">24438780</data>
    </edge>
    <edge source="CHN" target="USA">
      <data key="d0">81911967</data>
    </edge>
    <edge source="CHN" target="URY">
      <data key="d0">16600</data>
    </edge>
    <edge source="COL" target="BRA">
      <data key="d0">2302672</data>
    </edge>
    <edge source="COL" target="CRI">
      <data key="d0">14931</data>
    </edge>
    <edge source="COL" target="BEN">
      <data key="d0">430956</data>
    </edge>
    <edge source="COL" target="ECU">
      <data key="d0">674620</data>
    </edge>
    <edge source="COL" target="FRA">
      <data key="d0">242671</data>
    </edge>
    <edge source="COL" target="GTM">
      <data key="d0">1992385</data>
    </edge>
    <edge source="COL" target="HND">
      <data key="d0">2012442</data>
    </edge>
    <edge source="COL" target="MEX">
      <data key="d0">181550</data>
    </edge>
    <edge source="COL" target="NIC">
      <data key="d0">148294</data>
    </edge>
    <edge source="COL" target="PAN">
      <data key="d0">101410</data>
    </edge>
    <edge source="COL" target="PER">
      <data key="d0">121946</data>
    </edge>
    <edge source="COL" target="GBR">
      <data key="d0">15950</data>
    </edge>
    <edge source="COL" target="USA">
      <data key="d0">22626</data>
    </edge>
    <edge source="CRI" target="BRA">
      <data key="d0">1739952</data>
    </edge>
    <edge source="CRI" target="KHM">
      <data key="d0">345514</data>
    </edge>
    <edge source="CRI" target="CMR">
      <data key="d0">641985</data>
    </edge>
    <edge source="CRI" target="CAN">
      <data key="d0">93638</data>
    </edge>
    <edge source="CRI" target="COL">
      <data key="d0">1838871</data>
    </edge>
    <edge source="CRI" target="ECU">
      <data key="d0">1204068</data>
    </edge>
    <edge source="CRI" target="GTM">
      <data key="d0">1609745</data>
    </edge>
    <edge source="CRI" target="HND">
      <data key="d0">788810</data>
    </edge>
    <edge source="CRI" target="MEX">
      <data key="d0">1809570</data>
    </edge>
    <edge source="CRI" target="NIC">
      <data key="d0">778239</data>
    </edge>
    <edge source="CRI" target="PAN">
      <data key="d0">3084607</data>
    </edge>
    <edge source="CRI" target="PER">
      <data key="d0">190887</data>
    </edge>
    <edge source="CRI" target="PHL">
      <data key="d0">207653</data>
    </edge>
    <edge source="CRI" target="IND">
      <data key="d0">1052925</data>
    </edge>
    <edge source="CRI" target="THA">
      <data key="d0">3697541</data>
    </edge>
    <edge source="CRI" target="USA">
      <data key="d0">4713628</data>
    </edge>
    <edge source="HRV" target="AUT">
      <data key="d0">2582414</data>
    </edge>
    <edge source="HRV" target="CZE">
      <data key="d0">14803</data>
    </edge>
    <edge source="HRV" target="FRA">
      <data key="d0">3938819</data>
    </edge>
    <edge source="HRV" target="DEU">
      <data key="d0">2344409</data>
    </edge>
    <edge source="HRV" target="GRC">
      <data key="d0">5721418</data>
    </edge>
    <edge source="HRV" target="HUN">
      <data key="d0">794619</data>
    </edge>
    <edge source="HRV" target="ITA">
      <data key="d0">3040304</data>
    </edge>
    <edge source="HRV" target="ROU">
      <data key="d0">654832</data>
    </edge>
    <edge source="HRV" target="SRB">
      <data key="d0">30785178</data>
    </edge>
    <edge source="HRV" target="SVN">
      <data key="d0">1150978</data>
    </edge>
    <edge source="HRV" target="MKD">
      <data key="d0">80279</data>
    </edge>
    <edge source="CZE" target="AUT">
      <data key="d0">19359426</data>
    </edge>
    <edge source="CZE" target="BEL">
      <data key="d0">537934</data>
    </edge>
    <edge source="CZE" target="BGR">
      <data key="d0">166369</data>
    </edge>
    <edge source="CZE" target="BLR">
      <data key="d0">507173</data>
    </edge>
    <edge source="CZE" target="CAN">
      <data key="d0">107120</data>
    </edge>
    <edge source="CZE" target="CHL">
      <data key="d0">32228</data>
    </edge>
    <edge source="CZE" target="HRV">
      <data key="d0">242635</data>
    </edge>
    <edge source="CZE" target="DNK">
      <data key="d0">1313205</data>
    </edge>
    <edge source="CZE" target="FIN">
      <data key="d0">61905</data>
    </edge>
    <edge source="CZE" target="FRA">
      <data key="d0">3241261</data>
    </edge>
    <edge source="CZE" target="DEU">
      <data key="d0">167924674</data>
    </edge>
    <edge source="CZE" target="HUN">
      <data key="d0">23559589</data>
    </edge>
    <edge source="CZE" target="ISR">
      <data key="d0">23209</data>
    </edge>
    <edge source="CZE" target="ITA">
      <data key="d0">1364184</data>
    </edge>
    <edge source="CZE" target="KAZ">
      <data key="d0">363624</data>
    </edge>
    <edge source="CZE" target="KGZ">
      <data key="d0">15279</data>
    </edge>
    <edge source="CZE" target="LVA">
      <data key="d0">587194</data>
    </edge>
    <edge source="CZE" target="LTU">
      <data key="d0">895534</data>
    </edge>
    <edge source="CZE" target="MDA">
      <data key="d0">90275</data>
    </edge>
    <edge source="CZE" target="NLD">
      <data key="d0">5853461</data>
    </edge>
    <edge source="CZE" target="NOR">
      <data key="d0">180026</data>
    </edge>
    <edge source="CZE" target="POL">
      <data key="d0">29776610</data>
    </edge>
    <edge source="CZE" target="ROU">
      <data key="d0">1525186</data>
    </edge>
    <edge source="CZE" target="RUS">
      <data key="d0">8559159</data>
    </edge>
    <edge source="CZE" target="SRB">
      <data key="d0">25461</data>
    </edge>
    <edge source="CZE" target="IND">
      <data key="d0">164889</data>
    </edge>
    <edge source="CZE" target="SVK">
      <data key="d0">87077136</data>
    </edge>
    <edge source="CZE" target="SVN">
      <data key="d0">244771</data>
    </edge>
    <edge source="CZE" target="ESP">
      <data key="d0">86550</data>
    </edge>
    <edge source="CZE" target="SWE">
      <data key="d0">427973</data>
    </edge>
    <edge source="CZE" target="CHE">
      <data key="d0">232152</data>
    </edge>
    <edge source="CZE" target="TUR">
      <data key="d0">710792</data>
    </edge>
    <edge source="CZE" target="UKR">
      <data key="d0">4947947</data>
    </edge>
    <edge source="CZE" target="GBR">
      <data key="d0">671809</data>
    </edge>
    <edge source="CZE" target="USA">
      <data key="d0">22336</data>
    </edge>
    <edge source="DNK" target="DZA">
      <data key="d0">315045</data>
    </edge>
    <edge source="DNK" target="AUT">
      <data key="d0">56183</data>
    </edge>
    <edge source="DNK" target="BEL">
      <data key="d0">2630951</data>
    </edge>
    <edge source="DNK" target="BGR">
      <data key="d0">19134</data>
    </edge>
    <edge source="DNK" target="CAN">
      <data key="d0">20385</data>
    </edge>
    <edge source="DNK" target="CZE">
      <data key="d0">19236</data>
    </edge>
    <edge source="DNK" target="EST">
      <data key="d0">568129</data>
    </edge>
    <edge source="DNK" target="FIN">
      <data key="d0">2665586</data>
    </edge>
    <edge source="DNK" target="FRA">
      <data key="d0">804053</data>
    </edge>
    <edge source="DNK" target="DEU">
      <data key="d0">55682016</data>
    </edge>
    <edge source="DNK" target="GRC">
      <data key="d0">312316</data>
    </edge>
    <edge source="DNK" target="HUN">
      <data key="d0">66992</data>
    </edge>
    <edge source="DNK" target="IRL">
      <data key="d0">28758</data>
    </edge>
    <edge source="DNK" target="ITA">
      <data key="d0">393245</data>
    </edge>
    <edge source="DNK" target="JOR">
      <data key="d0">10675</data>
    </edge>
    <edge source="DNK" target="LBN">
      <data key="d0">180662</data>
    </edge>
    <edge source="DNK" target="LVA">
      <data key="d0">1162742</data>
    </edge>
    <edge source="DNK" target="LTU">
      <data key="d0">3750571</data>
    </edge>
    <edge source="DNK" target="MAR">
      <data key="d0">1957935</data>
    </edge>
    <edge source="DNK" target="NLD">
      <data key="d0">1524403</data>
    </edge>
    <edge source="DNK" target="NOR">
      <data key="d0">2976277</data>
    </edge>
    <edge source="DNK" target="POL">
      <data key="d0">413163</data>
    </edge>
    <edge source="DNK" target="PRT">
      <data key="d0">33426</data>
    </edge>
    <edge source="DNK" target="ROU">
      <data key="d0">21017</data>
    </edge>
    <edge source="DNK" target="SAU">
      <data key="d0">10952</data>
    </edge>
    <edge source="DNK" target="SVK">
      <data key="d0">522836</data>
    </edge>
    <edge source="DNK" target="ESP">
      <data key="d0">27636</data>
    </edge>
    <edge source="DNK" target="SWE">
      <data key="d0">18375165</data>
    </edge>
    <edge source="DNK" target="CHE">
      <data key="d0">100216</data>
    </edge>
    <edge source="DNK" target="UKR">
      <data key="d0">775915</data>
    </edge>
    <edge source="DNK" target="GBR">
      <data key="d0">218026</data>
    </edge>
    <edge source="ECU" target="AUS">
      <data key="d0">172800</data>
    </edge>
    <edge source="ECU" target="BRA">
      <data key="d0">2236750</data>
    </edge>
    <edge source="ECU" target="CAN">
      <data key="d0">357944</data>
    </edge>
    <edge source="ECU" target="COL">
      <data key="d0">517108</data>
    </edge>
    <edge source="ECU" target="DNK">
      <data key="d0">344188</data>
    </edge>
    <edge source="ECU" target="ITA">
      <data key="d0">10262</data>
    </edge>
    <edge source="ECU" target="NLD">
      <data key="d0">11971</data>
    </edge>
    <edge source="ECU" target="PER">
      <data key="d0">1798413</data>
    </edge>
    <edge source="ECU" target="USA">
      <data key="d0">974240</data>
    </edge>
    <edge source="SLV" target="USA">
      <data key="d0">380506</data>
    </edge>
    <edge source="EST" target="BEL">
      <data key="d0">3750643</data>
    </edge>
    <edge source="EST" target="BLR">
      <data key="d0">189008</data>
    </edge>
    <edge source="EST" target="DNK">
      <data key="d0">8016241</data>
    </edge>
    <edge source="EST" target="FIN">
      <data key="d0">24732602</data>
    </edge>
    <edge source="EST" target="DEU">
      <data key="d0">16109172</data>
    </edge>
    <edge source="EST" target="LVA">
      <data key="d0">1379189</data>
    </edge>
    <edge source="EST" target="LTU">
      <data key="d0">2288126</data>
    </edge>
    <edge source="EST" target="NLD">
      <data key="d0">1890625</data>
    </edge>
    <edge source="EST" target="RUS">
      <data key="d0">4952629</data>
    </edge>
    <edge source="EST" target="SWE">
      <data key="d0">57329</data>
    </edge>
    <edge source="EST" target="UKR">
      <data key="d0">42289</data>
    </edge>
    <edge source="FIN" target="EST">
      <data key="d0">604347</data>
    </edge>
    <edge source="FIN" target="LVA">
      <data key="d0">322200</data>
    </edge>
    <edge source="FIN" target="LTU">
      <data key="d0">378010</data>
    </edge>
    <edge source="FIN" target="RUS">
      <data key="d0">158179</data>
    </edge>
    <edge source="FIN" target="SWE">
      <data key="d0">1691879</data>
    </edge>
    <edge source="FRA" target="DZA">
      <data key="d0">1484746</data>
    </edge>
    <edge source="FRA" target="ARG">
      <data key="d0">319948</data>
    </edge>
    <edge source="FRA" target="AUS">
      <data key="d0">2738201</data>
    </edge>
    <edge source="FRA" target="AUT">
      <data key="d0">6868945</data>
    </edge>
    <edge source="FRA" target="BEL">
      <data key="d0">222043530</data>
    </edge>
    <edge source="FRA" target="BRA">
      <data key="d0">87170</data>
    </edge>
    <edge source="FRA" target="BGR">
      <data key="d0">28990732</data>
    </edge>
    <edge source="FRA" target="BLR">
      <data key="d0">1216044</data>
    </edge>
    <edge source="FRA" target="CAN">
      <data key="d0">50870</data>
    </edge>
    <edge source="FRA" target="CHL">
      <data key="d0">696537</data>
    </edge>
    <edge source="FRA" target="CHN">
      <data key="d0">345855</data>
    </edge>
    <edge source="FRA" target="HRV">
      <data key="d0">778388</data>
    </edge>
    <edge source="FRA" target="CZE">
      <data key="d0">4462147</data>
    </edge>
    <edge source="FRA" target="DNK">
      <data key="d0">6351624</data>
    </edge>
    <edge source="FRA" target="EST">
      <data key="d0">170704</data>
    </edge>
    <edge source="FRA" target="FIN">
      <data key="d0">95135</data>
    </edge>
    <edge source="FRA" target="GEO">
      <data key="d0">87334</data>
    </edge>
    <edge source="FRA" target="DEU">
      <data key="d0">731609446</data>
    </edge>
    <edge source="FRA" target="GRC">
      <data key="d0">1797389</data>
    </edge>
    <edge source="FRA" target="HKG">
      <data key="d0">15124</data>
    </edge>
    <edge source="FRA" target="HUN">
      <data key="d0">14821440</data>
    </edge>
    <edge source="FRA" target="IRL">
      <data key="d0">1053461</data>
    </edge>
    <edge source="FRA" target="ISR">
      <data key="d0">60083</data>
    </edge>
    <edge source="FRA" target="ITA">
      <data key="d0">19722360</data>
    </edge>
    <edge source="FRA" target="CIV">
      <data key="d0">18628</data>
    </edge>
    <edge source="FRA" target="JPN">
      <data key="d0">833921</data>
    </edge>
    <edge source="FRA" target="KAZ">
      <data key="d0">381830</data>
    </edge>
    <edge source="FRA" target="JOR">
      <data key="d0">19901</data>
    </edge>
    <edge source="FRA" target="LBN">
      <data key="d0">75651</data>
    </edge>
    <edge source="FRA" target="LVA">
      <data key="d0">1255551</data>
    </edge>
    <edge source="FRA" target="LTU">
      <data key="d0">1131098</data>
    </edge>
    <edge source="FRA" target="MDG">
      <data key="d0">14203</data>
    </edge>
    <edge source="FRA" target="MUS">
      <data key="d0">24559</data>
    </edge>
    <edge source="FRA" target="MDA">
      <data key="d0">3098875</data>
    </edge>
    <edge source="FRA" target="MAR">
      <data key="d0">724836</data>
    </edge>
    <edge source="FRA" target="OMN">
      <data key="d0">13925</data>
    </edge>
    <edge source="FRA" target="NLD">
      <data key="d0">43859434</data>
    </edge>
    <edge source="FRA" target="NZL">
      <data key="d0">138222</data>
    </edge>
    <edge source="FRA" target="NOR">
      <data key="d0">82150</data>
    </edge>
    <edge source="FRA" target="POL">
      <data key="d0">8009378</data>
    </edge>
    <edge source="FRA" target="PRT">
      <data key="d0">5815176</data>
    </edge>
    <edge source="FRA" target="ROU">
      <data key="d0">22411691</data>
    </edge>
    <edge source="FRA" target="RUS">
      <data key="d0">35640439</data>
    </edge>
    <edge source="FRA" target="SAU">
      <data key="d0">97073</data>
    </edge>
    <edge source="FRA" target="SEN">
      <data key="d0">128929</data>
    </edge>
    <edge source="FRA" target="SRB">
      <data key="d0">2001965</data>
    </edge>
    <edge source="FRA" target="SVK">
      <data key="d0">2359704</data>
    </edge>
    <edge source="FRA" target="SVN">
      <data key="d0">250282</data>
    </edge>
    <edge source="FRA" target="ESP">
      <data key="d0">143895449</data>
    </edge>
    <edge source="FRA" target="SWE">
      <data key="d0">1202888</data>
    </edge>
    <edge source="FRA" target="CHE">
      <data key="d0">10174463</data>
    </edge>
    <edge source="FRA" target="ARE">
      <data key="d0">28054</data>
    </edge>
    <edge source="FRA" target="TUN">
      <data key="d0">130392</data>
    </edge>
    <edge source="FRA" target="TUR">
      <data key="d0">4934203</data>
    </edge>
    <edge source="FRA" target="UKR">
      <data key="d0">33373258</data>
    </edge>
    <edge source="FRA" target="GBR">
      <data key="d0">30116802</data>
    </edge>
    <edge source="FRA" target="USA">
      <data key="d0">2667281</data>
    </edge>
    <edge source="GEO" target="AZE">
      <data key="d0">14000</data>
    </edge>
    <edge source="GEO" target="ARM">
      <data key="d0">768709</data>
    </edge>
    <edge source="GEO" target="TUR">
      <data key="d0">17259</data>
    </edge>
    <edge source="DEU" target="ALB">
      <data key="d0">14847</data>
    </edge>
    <edge source="DEU" target="AZE">
      <data key="d0">14788</data>
    </edge>
    <edge source="DEU" target="ARG">
      <data key="d0">740789</data>
    </edge>
    <edge source="DEU" target="AUS">
      <data key="d0">361306</data>
    </edge>
    <edge source="DEU" target="AUT">
      <data key="d0">24958766</data>
    </edge>
    <edge source="DEU" target="BEL">
      <data key="d0">25794901</data>
    </edge>
    <edge source="DEU" target="BRA">
      <data key="d0">369525</data>
    </edge>
    <edge source="DEU" target="BGR">
      <data key="d0">5401562</data>
    </edge>
    <edge source="DEU" target="BLR">
      <data key="d0">833565</data>
    </edge>
    <edge source="DEU" target="CAN">
      <data key="d0">733766</data>
    </edge>
    <edge source="DEU" target="CHL">
      <data key="d0">692464</data>
    </edge>
    <edge source="DEU" target="CHN">
      <data key="d0">24667</data>
    </edge>
    <edge source="DEU" target="COL">
      <data key="d0">86395</data>
    </edge>
    <edge source="DEU" target="HRV">
      <data key="d0">1076268</data>
    </edge>
    <edge source="DEU" target="CZE">
      <data key="d0">33409053</data>
    </edge>
    <edge source="DEU" target="DNK">
      <data key="d0">19745198</data>
    </edge>
    <edge source="DEU" target="ECU">
      <data key="d0">11905</data>
    </edge>
    <edge source="DEU" target="EST">
      <data key="d0">1352023</data>
    </edge>
    <edge source="DEU" target="FIN">
      <data key="d0">3644949</data>
    </edge>
    <edge source="DEU" target="FRA">
      <data key="d0">39955418</data>
    </edge>
    <edge source="DEU" target="GEO">
      <data key="d0">14585</data>
    </edge>
    <edge source="DEU" target="GRC">
      <data key="d0">684026</data>
    </edge>
    <edge source="DEU" target="HKG">
      <data key="d0">543672</data>
    </edge>
    <edge source="DEU" target="HUN">
      <data key="d0">7322716</data>
    </edge>
    <edge source="DEU" target="IRL">
      <data key="d0">707211</data>
    </edge>
    <edge source="DEU" target="ISR">
      <data key="d0">669147</data>
    </edge>
    <edge source="DEU" target="ITA">
      <data key="d0">3781240</data>
    </edge>
    <edge source="DEU" target="JPN">
      <data key="d0">115831</data>
    </edge>
    <edge source="DEU" target="KAZ">
      <data key="d0">1038326</data>
    </edge>
    <edge source="DEU" target="JOR">
      <data key="d0">51120</data>
    </edge>
    <edge source="DEU" target="KOR">
      <data key="d0">42253</data>
    </edge>
    <edge source="DEU" target="LBN">
      <data key="d0">33534</data>
    </edge>
    <edge source="DEU" target="LVA">
      <data key="d0">3463271</data>
    </edge>
    <edge source="DEU" target="LTU">
      <data key="d0">10777747</data>
    </edge>
    <edge source="DEU" target="MYS">
      <data key="d0">270683</data>
    </edge>
    <edge source="DEU" target="MUS">
      <data key="d0">10352</data>
    </edge>
    <edge source="DEU" target="MDA">
      <data key="d0">710221</data>
    </edge>
    <edge source="DEU" target="MAR">
      <data key="d0">258569</data>
    </edge>
    <edge source="DEU" target="NLD">
      <data key="d0">35346979</data>
    </edge>
    <edge source="DEU" target="NZL">
      <data key="d0">44827</data>
    </edge>
    <edge source="DEU" target="NOR">
      <data key="d0">1512596</data>
    </edge>
    <edge source="DEU" target="POL">
      <data key="d0">24830333</data>
    </edge>
    <edge source="DEU" target="PRT">
      <data key="d0">420034</data>
    </edge>
    <edge source="DEU" target="ROU">
      <data key="d0">6966203</data>
    </edge>
    <edge source="DEU" target="RUS">
      <data key="d0">11294540</data>
    </edge>
    <edge source="DEU" target="SAU">
      <data key="d0">162594</data>
    </edge>
    <edge source="DEU" target="SEN">
      <data key="d0">839119</data>
    </edge>
    <edge source="DEU" target="SRB">
      <data key="d0">267053</data>
    </edge>
    <edge source="DEU" target="IND">
      <data key="d0">108246</data>
    </edge>
    <edge source="DEU" target="SVK">
      <data key="d0">6182740</data>
    </edge>
    <edge source="DEU" target="VNM">
      <data key="d0">86371</data>
    </edge>
    <edge source="DEU" target="SVN">
      <data key="d0">1005643</data>
    </edge>
    <edge source="DEU" target="ZAF">
      <data key="d0">163489</data>
    </edge>
    <edge source="DEU" target="ESP">
      <data key="d0">1257837</data>
    </edge>
    <edge source="DEU" target="SWE">
      <data key="d0">11020572</data>
    </edge>
    <edge source="DEU" target="CHE">
      <data key="d0">10083673</data>
    </edge>
    <edge source="DEU" target="ARE">
      <data key="d0">97604</data>
    </edge>
    <edge source="DEU" target="TUR">
      <data key="d0">754874</data>
    </edge>
    <edge source="DEU" target="UKR">
      <data key="d0">26873747</data>
    </edge>
    <edge source="DEU" target="EGY">
      <data key="d0">137946</data>
    </edge>
    <edge source="DEU" target="GBR">
      <data key="d0">13124017</data>
    </edge>
    <edge source="DEU" target="USA">
      <data key="d0">982265</data>
    </edge>
    <edge source="GRC" target="ALB">
      <data key="d0">258810</data>
    </edge>
    <edge source="GRC" target="AZE">
      <data key="d0">42681</data>
    </edge>
    <edge source="GRC" target="AUS">
      <data key="d0">303572</data>
    </edge>
    <edge source="GRC" target="BEL">
      <data key="d0">34731</data>
    </edge>
    <edge source="GRC" target="BGR">
      <data key="d0">3760952</data>
    </edge>
    <edge source="GRC" target="CAN">
      <data key="d0">211123</data>
    </edge>
    <edge source="GRC" target="CHN">
      <data key="d0">10602</data>
    </edge>
    <edge source="GRC" target="CZE">
      <data key="d0">355730</data>
    </edge>
    <edge source="GRC" target="DNK">
      <data key="d0">10891</data>
    </edge>
    <edge source="GRC" target="EST">
      <data key="d0">36414</data>
    </edge>
    <edge source="GRC" target="FIN">
      <data key="d0">650986</data>
    </edge>
    <edge source="GRC" target="FRA">
      <data key="d0">610069</data>
    </edge>
    <edge source="GRC" target="DEU">
      <data key="d0">7304907</data>
    </edge>
    <edge source="GRC" target="HUN">
      <data key="d0">402128</data>
    </edge>
    <edge source="GRC" target="ITA">
      <data key="d0">44924427</data>
    </edge>
    <edge source="GRC" target="JPN">
      <data key="d0">862758</data>
    </edge>
    <edge source="GRC" target="KOR">
      <data key="d0">1232135</data>
    </edge>
    <edge source="GRC" target="LBN">
      <data key="d0">101300</data>
    </edge>
    <edge source="GRC" target="OMN">
      <data key="d0">90748</data>
    </edge>
    <edge source="GRC" target="NLD">
      <data key="d0">148555</data>
    </edge>
    <edge source="GRC" target="NOR">
      <data key="d0">19868</data>
    </edge>
    <edge source="GRC" target="POL">
      <data key="d0">2770198</data>
    </edge>
    <edge source="GRC" target="ROU">
      <data key="d0">213142</data>
    </edge>
    <edge source="GRC" target="RUS">
      <data key="d0">146867</data>
    </edge>
    <edge source="GRC" target="SAU">
      <data key="d0">16031033</data>
    </edge>
    <edge source="GRC" target="SGP">
      <data key="d0">19044</data>
    </edge>
    <edge source="GRC" target="SVK">
      <data key="d0">585225</data>
    </edge>
    <edge source="GRC" target="ZAF">
      <data key="d0">102198</data>
    </edge>
    <edge source="GRC" target="ESP">
      <data key="d0">6968130</data>
    </edge>
    <edge source="GRC" target="SWE">
      <data key="d0">37415</data>
    </edge>
    <edge source="GRC" target="CHE">
      <data key="d0">13897</data>
    </edge>
    <edge source="GRC" target="ARE">
      <data key="d0">571355</data>
    </edge>
    <edge source="GRC" target="TUR">
      <data key="d0">209256</data>
    </edge>
    <edge source="GRC" target="MKD">
      <data key="d0">160041</data>
    </edge>
    <edge source="GRC" target="EGY">
      <data key="d0">195561</data>
    </edge>
    <edge source="GRC" target="GBR">
      <data key="d0">7517017</data>
    </edge>
    <edge source="GRC" target="USA">
      <data key="d0">2392811</data>
    </edge>
    <edge source="GTM" target="AUS">
      <data key="d0">352449</data>
    </edge>
    <edge source="GTM" target="BEL">
      <data key="d0">136620</data>
    </edge>
    <edge source="GTM" target="BRA">
      <data key="d0">810771</data>
    </edge>
    <edge source="GTM" target="CAN">
      <data key="d0">98878</data>
    </edge>
    <edge source="GTM" target="CHL">
      <data key="d0">154183</data>
    </edge>
    <edge source="GTM" target="CRI">
      <data key="d0">477869</data>
    </edge>
    <edge source="GTM" target="DNK">
      <data key="d0">68310</data>
    </edge>
    <edge source="GTM" target="ECU">
      <data key="d0">39000</data>
    </edge>
    <edge source="GTM" target="SLV">
      <data key="d0">354859</data>
    </edge>
    <edge source="GTM" target="FRA">
      <data key="d0">349102</data>
    </edge>
    <edge source="GTM" target="DEU">
      <data key="d0">1069218</data>
    </edge>
    <edge source="GTM" target="HND">
      <data key="d0">114613</data>
    </edge>
    <edge source="GTM" target="IRL">
      <data key="d0">47820</data>
    </edge>
    <edge source="GTM" target="ITA">
      <data key="d0">53130</data>
    </edge>
    <edge source="GTM" target="JPN">
      <data key="d0">19254385</data>
    </edge>
    <edge source="GTM" target="JOR">
      <data key="d0">60256</data>
    </edge>
    <edge source="GTM" target="MEX">
      <data key="d0">1237961</data>
    </edge>
    <edge source="GTM" target="NLD">
      <data key="d0">65378</data>
    </edge>
    <edge source="GTM" target="NZL">
      <data key="d0">116416</data>
    </edge>
    <edge source="GTM" target="PAK">
      <data key="d0">26743</data>
    </edge>
    <edge source="GTM" target="PAN">
      <data key="d0">12268</data>
    </edge>
    <edge source="GTM" target="POL">
      <data key="d0">151227</data>
    </edge>
    <edge source="GTM" target="SAU">
      <data key="d0">165107</data>
    </edge>
    <edge source="GTM" target="ESP">
      <data key="d0">644249</data>
    </edge>
    <edge source="GTM" target="SWE">
      <data key="d0">795573</data>
    </edge>
    <edge source="GTM" target="ARE">
      <data key="d0">45908</data>
    </edge>
    <edge source="GTM" target="GBR">
      <data key="d0">1800627</data>
    </edge>
    <edge source="GTM" target="USA">
      <data key="d0">3863191</data>
    </edge>
    <edge source="HND" target="COL">
      <data key="d0">29400</data>
    </edge>
    <edge source="HND" target="CRI">
      <data key="d0">53400</data>
    </edge>
    <edge source="HND" target="GTM">
      <data key="d0">1003546</data>
    </edge>
    <edge source="HND" target="JPN">
      <data key="d0">1620712</data>
    </edge>
    <edge source="HND" target="NIC">
      <data key="d0">867190</data>
    </edge>
    <edge source="HND" target="USA">
      <data key="d0">96305</data>
    </edge>
    <edge source="HUN" target="AUT">
      <data key="d0">135474424</data>
    </edge>
    <edge source="HUN" target="BEL">
      <data key="d0">6759883</data>
    </edge>
    <edge source="HUN" target="BGR">
      <data key="d0">6354327</data>
    </edge>
    <edge source="HUN" target="BLR">
      <data key="d0">456986</data>
    </edge>
    <edge source="HUN" target="HRV">
      <data key="d0">3672035</data>
    </edge>
    <edge source="HUN" target="CZE">
      <data key="d0">11937411</data>
    </edge>
    <edge source="HUN" target="DNK">
      <data key="d0">88567</data>
    </edge>
    <edge source="HUN" target="EST">
      <data key="d0">34644</data>
    </edge>
    <edge source="HUN" target="FIN">
      <data key="d0">40453</data>
    </edge>
    <edge source="HUN" target="FRA">
      <data key="d0">3607546</data>
    </edge>
    <edge source="HUN" target="DEU">
      <data key="d0">227081426</data>
    </edge>
    <edge source="HUN" target="GRC">
      <data key="d0">288937</data>
    </edge>
    <edge source="HUN" target="IRL">
      <data key="d0">48958</data>
    </edge>
    <edge source="HUN" target="ITA">
      <data key="d0">68935198</data>
    </edge>
    <edge source="HUN" target="KAZ">
      <data key="d0">758180</data>
    </edge>
    <edge source="HUN" target="LVA">
      <data key="d0">65399</data>
    </edge>
    <edge source="HUN" target="LTU">
      <data key="d0">446497</data>
    </edge>
    <edge source="HUN" target="MDA">
      <data key="d0">3465606</data>
    </edge>
    <edge source="HUN" target="NLD">
      <data key="d0">149200698</data>
    </edge>
    <edge source="HUN" target="NOR">
      <data key="d0">180588</data>
    </edge>
    <edge source="HUN" target="POL">
      <data key="d0">12045167</data>
    </edge>
    <edge source="HUN" target="PRT">
      <data key="d0">20638</data>
    </edge>
    <edge source="HUN" target="ROU">
      <data key="d0">42188253</data>
    </edge>
    <edge source="HUN" target="RUS">
      <data key="d0">14004482</data>
    </edge>
    <edge source="HUN" target="SRB">
      <data key="d0">6284911</data>
    </edge>
    <edge source="HUN" target="SVK">
      <data key="d0">127807978</data>
    </edge>
    <edge source="HUN" target="SVN">
      <data key="d0">1445122</data>
    </edge>
    <edge source="HUN" target="ESP">
      <data key="d0">264560</data>
    </edge>
    <edge source="HUN" target="SWE">
      <data key="d0">3227944</data>
    </edge>
    <edge source="HUN" target="CHE">
      <data key="d0">1242256</data>
    </edge>
    <edge source="HUN" target="TUR">
      <data key="d0">118832</data>
    </edge>
    <edge source="HUN" target="UKR">
      <data key="d0">19157405</data>
    </edge>
    <edge source="HUN" target="GBR">
      <data key="d0">1298547</data>
    </edge>
    <edge source="IRL" target="BEL">
      <data key="d0">2049802</data>
    </edge>
    <edge source="IRL" target="FIN">
      <data key="d0">15095</data>
    </edge>
    <edge source="IRL" target="DEU">
      <data key="d0">9263908</data>
    </edge>
    <edge source="IRL" target="ITA">
      <data key="d0">44992</data>
    </edge>
    <edge source="IRL" target="NLD">
      <data key="d0">6577645</data>
    </edge>
    <edge source="IRL" target="PRT">
      <data key="d0">31996</data>
    </edge>
    <edge source="IRL" target="ESP">
      <data key="d0">681206</data>
    </edge>
    <edge source="IRL" target="GBR">
      <data key="d0">389717</data>
    </edge>
    <edge source="ISR" target="AUS">
      <data key="d0">151000</data>
    </edge>
    <edge source="ISR" target="BRA">
      <data key="d0">29000</data>
    </edge>
    <edge source="ISR" target="CAN">
      <data key="d0">107000</data>
    </edge>
    <edge source="ISR" target="CHL">
      <data key="d0">10000</data>
    </edge>
    <edge source="ISR" target="CHN">
      <data key="d0">93000</data>
    </edge>
    <edge source="ISR" target="DNK">
      <data key="d0">1867000</data>
    </edge>
    <edge source="ISR" target="FRA">
      <data key="d0">1047000</data>
    </edge>
    <edge source="ISR" target="DEU">
      <data key="d0">5257000</data>
    </edge>
    <edge source="ISR" target="GRC">
      <data key="d0">328000</data>
    </edge>
    <edge source="ISR" target="ITA">
      <data key="d0">11709000</data>
    </edge>
    <edge source="ISR" target="KAZ">
      <data key="d0">39000</data>
    </edge>
    <edge source="ISR" target="LVA">
      <data key="d0">22000</data>
    </edge>
    <edge source="ISR" target="NLD">
      <data key="d0">2823000</data>
    </edge>
    <edge source="ISR" target="PAN">
      <data key="d0">11000</data>
    </edge>
    <edge source="ISR" target="PER">
      <data key="d0">314000</data>
    </edge>
    <edge source="ISR" target="POL">
      <data key="d0">80000</data>
    </edge>
    <edge source="ISR" target="PRT">
      <data key="d0">69000</data>
    </edge>
    <edge source="ISR" target="ROU">
      <data key="d0">432000</data>
    </edge>
    <edge source="ISR" target="RUS">
      <data key="d0">91000</data>
    </edge>
    <edge source="ISR" target="SVN">
      <data key="d0">452000</data>
    </edge>
    <edge source="ISR" target="ZAF">
      <data key="d0">111000</data>
    </edge>
    <edge source="ISR" target="ESP">
      <data key="d0">10443000</data>
    </edge>
    <edge source="ISR" target="CHE">
      <data key="d0">2403000</data>
    </edge>
    <edge source="ISR" target="TUR">
      <data key="d0">2100000</data>
    </edge>
    <edge source="ISR" target="UGA">
      <data key="d0">31000</data>
    </edge>
    <edge source="ISR" target="UKR">
      <data key="d0">82000</data>
    </edge>
    <edge source="ISR" target="EGY">
      <data key="d0">109000</data>
    </edge>
    <edge source="ISR" target="GBR">
      <data key="d0">25000</data>
    </edge>
    <edge source="ISR" target="USA">
      <data key="d0">1736000</data>
    </edge>
    <edge source="ITA" target="ALB">
      <data key="d0">41778</data>
    </edge>
    <edge source="ITA" target="AUT">
      <data key="d0">36213407</data>
    </edge>
    <edge source="ITA" target="BEL">
      <data key="d0">1782790</data>
    </edge>
    <edge source="ITA" target="BRA">
      <data key="d0">12286</data>
    </edge>
    <edge source="ITA" target="BGR">
      <data key="d0">1218112</data>
    </edge>
    <edge source="ITA" target="CHN">
      <data key="d0">67526</data>
    </edge>
    <edge source="ITA" target="HRV">
      <data key="d0">630968</data>
    </edge>
    <edge source="ITA" target="CZE">
      <data key="d0">16969</data>
    </edge>
    <edge source="ITA" target="DNK">
      <data key="d0">5001894</data>
    </edge>
    <edge source="ITA" target="FIN">
      <data key="d0">90767</data>
    </edge>
    <edge source="ITA" target="FRA">
      <data key="d0">7785967</data>
    </edge>
    <edge source="ITA" target="DEU">
      <data key="d0">17715616</data>
    </edge>
    <edge source="ITA" target="GRC">
      <data key="d0">16104665</data>
    </edge>
    <edge source="ITA" target="HUN">
      <data key="d0">10907045</data>
    </edge>
    <edge source="ITA" target="ISR">
      <data key="d0">18446</data>
    </edge>
    <edge source="ITA" target="JPN">
      <data key="d0">95267</data>
    </edge>
    <edge source="ITA" target="LTU">
      <data key="d0">15265</data>
    </edge>
    <edge source="ITA" target="MDA">
      <data key="d0">100868</data>
    </edge>
    <edge source="ITA" target="NLD">
      <data key="d0">448857</data>
    </edge>
    <edge source="ITA" target="NOR">
      <data key="d0">55984</data>
    </edge>
    <edge source="ITA" target="PRT">
      <data key="d0">40033</data>
    </edge>
    <edge source="ITA" target="ROU">
      <data key="d0">7834859</data>
    </edge>
    <edge source="ITA" target="RUS">
      <data key="d0">1734117</data>
    </edge>
    <edge source="ITA" target="SRB">
      <data key="d0">297972</data>
    </edge>
    <edge source="ITA" target="SVK">
      <data key="d0">3458285</data>
    </edge>
    <edge source="ITA" target="SVN">
      <data key="d0">7541124</data>
    </edge>
    <edge source="ITA" target="ESP">
      <data key="d0">2170023</data>
    </edge>
    <edge source="ITA" target="SWE">
      <data key="d0">8700274</data>
    </edge>
    <edge source="ITA" target="CHE">
      <data key="d0">4767035</data>
    </edge>
    <edge source="ITA" target="TUR">
      <data key="d0">58956</data>
    </edge>
    <edge source="ITA" target="UKR">
      <data key="d0">1452694</data>
    </edge>
    <edge source="ITA" target="GBR">
      <data key="d0">1133572</data>
    </edge>
    <edge source="ITA" target="TZA">
      <data key="d0">128416</data>
    </edge>
    <edge source="ITA" target="USA">
      <data key="d0">152788</data>
    </edge>
    <edge source="JPN" target="AUS">
      <data key="d0">29578</data>
    </edge>
    <edge source="JPN" target="BRA">
      <data key="d0">13405</data>
    </edge>
    <edge source="JPN" target="CAN">
      <data key="d0">34715</data>
    </edge>
    <edge source="JPN" target="CHL">
      <data key="d0">81193</data>
    </edge>
    <edge source="JPN" target="CHN">
      <data key="d0">1393398</data>
    </edge>
    <edge source="JPN" target="FRA">
      <data key="d0">48195</data>
    </edge>
    <edge source="JPN" target="DEU">
      <data key="d0">79389</data>
    </edge>
    <edge source="JPN" target="HKG">
      <data key="d0">165656</data>
    </edge>
    <edge source="JPN" target="ISR">
      <data key="d0">49322</data>
    </edge>
    <edge source="JPN" target="ITA">
      <data key="d0">187742</data>
    </edge>
    <edge source="JPN" target="KOR">
      <data key="d0">61825</data>
    </edge>
    <edge source="JPN" target="MYS">
      <data key="d0">24743</data>
    </edge>
    <edge source="JPN" target="NLD">
      <data key="d0">678922</data>
    </edge>
    <edge source="JPN" target="NZL">
      <data key="d0">14645</data>
    </edge>
    <edge source="JPN" target="PHL">
      <data key="d0">348337</data>
    </edge>
    <edge source="JPN" target="SGP">
      <data key="d0">84287</data>
    </edge>
    <edge source="JPN" target="VNM">
      <data key="d0">19117</data>
    </edge>
    <edge source="JPN" target="ESP">
      <data key="d0">34314</data>
    </edge>
    <edge source="JPN" target="THA">
      <data key="d0">10761</data>
    </edge>
    <edge source="JPN" target="UKR">
      <data key="d0">22049</data>
    </edge>
    <edge source="JPN" target="EGY">
      <data key="d0">37020</data>
    </edge>
    <edge source="JPN" target="GBR">
      <data key="d0">38047</data>
    </edge>
    <edge source="JPN" target="USA">
      <data key="d0">878102</data>
    </edge>
    <edge source="KAZ" target="AZE">
      <data key="d0">26200</data>
    </edge>
    <edge source="KAZ" target="AUT">
      <data key="d0">552500</data>
    </edge>
    <edge source="KAZ" target="BEL">
      <data key="d0">65179000</data>
    </edge>
    <edge source="KAZ" target="CHN">
      <data key="d0">235700</data>
    </edge>
    <edge source="KAZ" target="CZE">
      <data key="d0">101100</data>
    </edge>
    <edge source="KAZ" target="DNK">
      <data key="d0">20809900</data>
    </edge>
    <edge source="KAZ" target="FIN">
      <data key="d0">3278100</data>
    </edge>
    <edge source="KAZ" target="FRA">
      <data key="d0">128700</data>
    </edge>
    <edge source="KAZ" target="DEU">
      <data key="d0">13663300</data>
    </edge>
    <edge source="KAZ" target="HUN">
      <data key="d0">36800</data>
    </edge>
    <edge source="KAZ" target="ITA">
      <data key="d0">199000</data>
    </edge>
    <edge source="KAZ" target="KGZ">
      <data key="d0">1219700</data>
    </edge>
    <edge source="KAZ" target="LVA">
      <data key="d0">88047900</data>
    </edge>
    <edge source="KAZ" target="LTU">
      <data key="d0">18100</data>
    </edge>
    <edge source="KAZ" target="NLD">
      <data key="d0">9588100</data>
    </edge>
    <edge source="KAZ" target="PAN">
      <data key="d0">199500</data>
    </edge>
    <edge source="KAZ" target="POL">
      <data key="d0">2896500</data>
    </edge>
    <edge source="KAZ" target="RUS">
      <data key="d0">4972150</data>
    </edge>
    <edge source="KAZ" target="VNM">
      <data key="d0">686100</data>
    </edge>
    <edge source="KAZ" target="SVN">
      <data key="d0">11200</data>
    </edge>
    <edge source="KAZ" target="SWE">
      <data key="d0">938400</data>
    </edge>
    <edge source="KAZ" target="CHE">
      <data key="d0">182500</data>
    </edge>
    <edge source="KAZ" target="TUR">
      <data key="d0">7006500</data>
    </edge>
    <edge source="KAZ" target="UKR">
      <data key="d0">21700</data>
    </edge>
    <edge source="KAZ" target="GBR">
      <data key="d0">81000</data>
    </edge>
    <edge source="JOR" target="DZA">
      <data key="d0">15977</data>
    </edge>
    <edge source="JOR" target="CHN">
      <data key="d0">82110</data>
    </edge>
    <edge source="JOR" target="FRA">
      <data key="d0">13482</data>
    </edge>
    <edge source="JOR" target="PSE">
      <data key="d0">145338</data>
    </edge>
    <edge source="JOR" target="SAU">
      <data key="d0">61507</data>
    </edge>
    <edge source="JOR" target="IND">
      <data key="d0">150031</data>
    </edge>
    <edge source="JOR" target="TUR">
      <data key="d0">17699</data>
    </edge>
    <edge source="JOR" target="EGY">
      <data key="d0">66558</data>
    </edge>
    <edge source="JOR" target="USA">
      <data key="d0">23110</data>
    </edge>
    <edge source="KOR" target="DZA">
      <data key="d0">51596</data>
    </edge>
    <edge source="KOR" target="CAN">
      <data key="d0">12963</data>
    </edge>
    <edge source="KOR" target="CHN">
      <data key="d0">682235</data>
    </edge>
    <edge source="KOR" target="SAU">
      <data key="d0">89247</data>
    </edge>
    <edge source="KOR" target="IND">
      <data key="d0">84734</data>
    </edge>
    <edge source="KOR" target="VNM">
      <data key="d0">696809</data>
    </edge>
    <edge source="KOR" target="THA">
      <data key="d0">78161</data>
    </edge>
    <edge source="KOR" target="GBR">
      <data key="d0">12945</data>
    </edge>
    <edge source="KOR" target="USA">
      <data key="d0">113272</data>
    </edge>
    <edge source="LBN" target="SAU">
      <data key="d0">43637</data>
    </edge>
    <edge source="LBN" target="ARE">
      <data key="d0">40629</data>
    </edge>
    <edge source="LVA" target="BEL">
      <data key="d0">24911547</data>
    </edge>
    <edge source="LVA" target="BLR">
      <data key="d0">140218</data>
    </edge>
    <edge source="LVA" target="DNK">
      <data key="d0">19841429</data>
    </edge>
    <edge source="LVA" target="EST">
      <data key="d0">8217886</data>
    </edge>
    <edge source="LVA" target="FIN">
      <data key="d0">26878037</data>
    </edge>
    <edge source="LVA" target="FRA">
      <data key="d0">7701148</data>
    </edge>
    <edge source="LVA" target="DEU">
      <data key="d0">71432740</data>
    </edge>
    <edge source="LVA" target="KAZ">
      <data key="d0">1628984</data>
    </edge>
    <edge source="LVA" target="LTU">
      <data key="d0">13584117</data>
    </edge>
    <edge source="LVA" target="NLD">
      <data key="d0">12181393</data>
    </edge>
    <edge source="LVA" target="NOR">
      <data key="d0">2038315</data>
    </edge>
    <edge source="LVA" target="POL">
      <data key="d0">563848</data>
    </edge>
    <edge source="LVA" target="RUS">
      <data key="d0">20895</data>
    </edge>
    <edge source="LVA" target="SVK">
      <data key="d0">16391</data>
    </edge>
    <edge source="LVA" target="ESP">
      <data key="d0">8672778</data>
    </edge>
    <edge source="LVA" target="SWE">
      <data key="d0">1711365</data>
    </edge>
    <edge source="LVA" target="UKR">
      <data key="d0">22369</data>
    </edge>
    <edge source="LTU" target="AUT">
      <data key="d0">53714</data>
    </edge>
    <edge source="LTU" target="BEL">
      <data key="d0">53269616</data>
    </edge>
    <edge source="LTU" target="BLR">
      <data key="d0">1754579</data>
    </edge>
    <edge source="LTU" target="CZE">
      <data key="d0">27545</data>
    </edge>
    <edge source="LTU" target="DNK">
      <data key="d0">16368031</data>
    </edge>
    <edge source="LTU" target="EST">
      <data key="d0">2019624</data>
    </edge>
    <edge source="LTU" target="FIN">
      <data key="d0">17465907</data>
    </edge>
    <edge source="LTU" target="FRA">
      <data key="d0">13858802</data>
    </edge>
    <edge source="LTU" target="GEO">
      <data key="d0">11467</data>
    </edge>
    <edge source="LTU" target="DEU">
      <data key="d0">75371925</data>
    </edge>
    <edge source="LTU" target="IRL">
      <data key="d0">58837</data>
    </edge>
    <edge source="LTU" target="LVA">
      <data key="d0">31292669</data>
    </edge>
    <edge source="LTU" target="NLD">
      <data key="d0">21636784</data>
    </edge>
    <edge source="LTU" target="POL">
      <data key="d0">31538582</data>
    </edge>
    <edge source="LTU" target="RUS">
      <data key="d0">327085</data>
    </edge>
    <edge source="LTU" target="IND">
      <data key="d0">30024</data>
    </edge>
    <edge source="LTU" target="ESP">
      <data key="d0">1747055</data>
    </edge>
    <edge source="LTU" target="SWE">
      <data key="d0">23008</data>
    </edge>
    <edge source="LTU" target="GBR">
      <data key="d0">126172</data>
    </edge>
    <edge source="LTU" target="USA">
      <data key="d0">31500</data>
    </edge>
    <edge source="MYS" target="AUS">
      <data key="d0">48473</data>
    </edge>
    <edge source="MYS" target="CHN">
      <data key="d0">69773</data>
    </edge>
    <edge source="MYS" target="GMB">
      <data key="d0">10790</data>
    </edge>
    <edge source="MYS" target="HKG">
      <data key="d0">156574</data>
    </edge>
    <edge source="MYS" target="IDN">
      <data key="d0">18370855</data>
    </edge>
    <edge source="MYS" target="MUS">
      <data key="d0">18306</data>
    </edge>
    <edge source="MYS" target="PHL">
      <data key="d0">377439</data>
    </edge>
    <edge source="MYS" target="SGP">
      <data key="d0">1842421</data>
    </edge>
    <edge source="MYS" target="VNM">
      <data key="d0">3191228</data>
    </edge>
    <edge source="MYS" target="THA">
      <data key="d0">416392</data>
    </edge>
    <edge source="MYS" target="ARE">
      <data key="d0">12809</data>
    </edge>
    <edge source="MEX" target="ARG">
      <data key="d0">1314155</data>
    </edge>
    <edge source="MEX" target="AUS">
      <data key="d0">165899</data>
    </edge>
    <edge source="MEX" target="BRA">
      <data key="d0">1166355</data>
    </edge>
    <edge source="MEX" target="CAN">
      <data key="d0">463706</data>
    </edge>
    <edge source="MEX" target="CHL">
      <data key="d0">2229852</data>
    </edge>
    <edge source="MEX" target="CHN">
      <data key="d0">248564</data>
    </edge>
    <edge source="MEX" target="DEU">
      <data key="d0">1444639</data>
    </edge>
    <edge source="MEX" target="GTM">
      <data key="d0">280184</data>
    </edge>
    <edge source="MEX" target="HKG">
      <data key="d0">157582</data>
    </edge>
    <edge source="MEX" target="ISR">
      <data key="d0">31919</data>
    </edge>
    <edge source="MEX" target="JPN">
      <data key="d0">1516312</data>
    </edge>
    <edge source="MEX" target="KOR">
      <data key="d0">461631</data>
    </edge>
    <edge source="MEX" target="NLD">
      <data key="d0">2995776</data>
    </edge>
    <edge source="MEX" target="NZL">
      <data key="d0">25999</data>
    </edge>
    <edge source="MEX" target="NOR">
      <data key="d0">13983</data>
    </edge>
    <edge source="MEX" target="PRY">
      <data key="d0">511098</data>
    </edge>
    <edge source="MEX" target="PER">
      <data key="d0">634871</data>
    </edge>
    <edge source="MEX" target="PHL">
      <data key="d0">122391</data>
    </edge>
    <edge source="MEX" target="RUS">
      <data key="d0">931757</data>
    </edge>
    <edge source="MEX" target="SAU">
      <data key="d0">103739</data>
    </edge>
    <edge source="MEX" target="SGP">
      <data key="d0">902595</data>
    </edge>
    <edge source="MEX" target="ZAF">
      <data key="d0">312558</data>
    </edge>
    <edge source="MEX" target="ESP">
      <data key="d0">322874</data>
    </edge>
    <edge source="MEX" target="THA">
      <data key="d0">129915</data>
    </edge>
    <edge source="MEX" target="TUR">
      <data key="d0">99824</data>
    </edge>
    <edge source="MEX" target="UKR">
      <data key="d0">103360</data>
    </edge>
    <edge source="MEX" target="EGY">
      <data key="d0">359953</data>
    </edge>
    <edge source="MEX" target="GBR">
      <data key="d0">191900</data>
    </edge>
    <edge source="MEX" target="USA">
      <data key="d0">11415201</data>
    </edge>
    <edge source="MEX" target="URY">
      <data key="d0">386067</data>
    </edge>
    <edge source="NLD" target="ALB">
      <data key="d0">33721</data>
    </edge>
    <edge source="NLD" target="DZA">
      <data key="d0">1276541</data>
    </edge>
    <edge source="NLD" target="AUS">
      <data key="d0">380901</data>
    </edge>
    <edge source="NLD" target="AUT">
      <data key="d0">14886300</data>
    </edge>
    <edge source="NLD" target="BEL">
      <data key="d0">113262626</data>
    </edge>
    <edge source="NLD" target="BOL">
      <data key="d0">28961</data>
    </edge>
    <edge source="NLD" target="BRA">
      <data key="d0">592139</data>
    </edge>
    <edge source="NLD" target="BGR">
      <data key="d0">1306805</data>
    </edge>
    <edge source="NLD" target="BLR">
      <data key="d0">199236</data>
    </edge>
    <edge source="NLD" target="CAN">
      <data key="d0">5357849</data>
    </edge>
    <edge source="NLD" target="CHL">
      <data key="d0">131295</data>
    </edge>
    <edge source="NLD" target="CHN">
      <data key="d0">302733</data>
    </edge>
    <edge source="NLD" target="COL">
      <data key="d0">15166</data>
    </edge>
    <edge source="NLD" target="CRI">
      <data key="d0">477432</data>
    </edge>
    <edge source="NLD" target="HRV">
      <data key="d0">2365676</data>
    </edge>
    <edge source="NLD" target="CZE">
      <data key="d0">5235969</data>
    </edge>
    <edge source="NLD" target="DNK">
      <data key="d0">18460354</data>
    </edge>
    <edge source="NLD" target="ETH">
      <data key="d0">18535</data>
    </edge>
    <edge source="NLD" target="EST">
      <data key="d0">1192688</data>
    </edge>
    <edge source="NLD" target="FIN">
      <data key="d0">2409645</data>
    </edge>
    <edge source="NLD" target="FRA">
      <data key="d0">64664169</data>
    </edge>
    <edge source="NLD" target="GEO">
      <data key="d0">32308</data>
    </edge>
    <edge source="NLD" target="DEU">
      <data key="d0">1466037438</data>
    </edge>
    <edge source="NLD" target="GHA">
      <data key="d0">113464</data>
    </edge>
    <edge source="NLD" target="GRC">
      <data key="d0">3079120</data>
    </edge>
    <edge source="NLD" target="GTM">
      <data key="d0">152346</data>
    </edge>
    <edge source="NLD" target="HND">
      <data key="d0">694462</data>
    </edge>
    <edge source="NLD" target="HKG">
      <data key="d0">15061</data>
    </edge>
    <edge source="NLD" target="HUN">
      <data key="d0">73324677</data>
    </edge>
    <edge source="NLD" target="IRL">
      <data key="d0">4145451</data>
    </edge>
    <edge source="NLD" target="ISR">
      <data key="d0">188910</data>
    </edge>
    <edge source="NLD" target="ITA">
      <data key="d0">14396504</data>
    </edge>
    <edge source="NLD" target="JPN">
      <data key="d0">135708</data>
    </edge>
    <edge source="NLD" target="KAZ">
      <data key="d0">285642</data>
    </edge>
    <edge source="NLD" target="JOR">
      <data key="d0">160077</data>
    </edge>
    <edge source="NLD" target="KOR">
      <data key="d0">62498</data>
    </edge>
    <edge source="NLD" target="KGZ">
      <data key="d0">14632</data>
    </edge>
    <edge source="NLD" target="LBN">
      <data key="d0">205710</data>
    </edge>
    <edge source="NLD" target="LVA">
      <data key="d0">830009</data>
    </edge>
    <edge source="NLD" target="LTU">
      <data key="d0">1886471</data>
    </edge>
    <edge source="NLD" target="MYS">
      <data key="d0">121075</data>
    </edge>
    <edge source="NLD" target="MDA">
      <data key="d0">33034</data>
    </edge>
    <edge source="NLD" target="MAR">
      <data key="d0">1250923</data>
    </edge>
    <edge source="NLD" target="OMN">
      <data key="d0">547712</data>
    </edge>
    <edge source="NLD" target="NZL">
      <data key="d0">135840</data>
    </edge>
    <edge source="NLD" target="NOR">
      <data key="d0">36047093</data>
    </edge>
    <edge source="NLD" target="PAN">
      <data key="d0">65190</data>
    </edge>
    <edge source="NLD" target="POL">
      <data key="d0">144008799</data>
    </edge>
    <edge source="NLD" target="PRT">
      <data key="d0">17403397</data>
    </edge>
    <edge source="NLD" target="ROU">
      <data key="d0">10893924</data>
    </edge>
    <edge source="NLD" target="RUS">
      <data key="d0">3021647</data>
    </edge>
    <edge source="NLD" target="SAU">
      <data key="d0">100727</data>
    </edge>
    <edge source="NLD" target="SEN">
      <data key="d0">137780</data>
    </edge>
    <edge source="NLD" target="SRB">
      <data key="d0">6262137</data>
    </edge>
    <edge source="NLD" target="IND">
      <data key="d0">66966</data>
    </edge>
    <edge source="NLD" target="SGP">
      <data key="d0">15170</data>
    </edge>
    <edge source="NLD" target="SVK">
      <data key="d0">3703941</data>
    </edge>
    <edge source="NLD" target="SVN">
      <data key="d0">281383</data>
    </edge>
    <edge source="NLD" target="ZAF">
      <data key="d0">781835</data>
    </edge>
    <edge source="NLD" target="ESP">
      <data key="d0">8051687</data>
    </edge>
    <edge source="NLD" target="SWE">
      <data key="d0">4917514</data>
    </edge>
    <edge source="NLD" target="CHE">
      <data key="d0">2606846</data>
    </edge>
    <edge source="NLD" target="ARE">
      <data key="d0">3253213</data>
    </edge>
    <edge source="NLD" target="TUN">
      <data key="d0">1098346</data>
    </edge>
    <edge source="NLD" target="TUR">
      <data key="d0">2374658</data>
    </edge>
    <edge source="NLD" target="UKR">
      <data key="d0">857601</data>
    </edge>
    <edge source="NLD" target="MKD">
      <data key="d0">85914</data>
    </edge>
    <edge source="NLD" target="EGY">
      <data key="d0">168267</data>
    </edge>
    <edge source="NLD" target="GBR">
      <data key="d0">63920117</data>
    </edge>
    <edge source="NLD" target="TZA">
      <data key="d0">37884</data>
    </edge>
    <edge source="NLD" target="USA">
      <data key="d0">5009883</data>
    </edge>
    <edge source="NZL" target="AUS">
      <data key="d0">1986374</data>
    </edge>
    <edge source="NZL" target="CAN">
      <data key="d0">12792</data>
    </edge>
    <edge source="NZL" target="CHL">
      <data key="d0">132968</data>
    </edge>
    <edge source="NZL" target="DEU">
      <data key="d0">1153858</data>
    </edge>
    <edge source="NZL" target="HKG">
      <data key="d0">34904</data>
    </edge>
    <edge source="NZL" target="ITA">
      <data key="d0">61040</data>
    </edge>
    <edge source="NZL" target="JPN">
      <data key="d0">1397519</data>
    </edge>
    <edge source="NZL" target="IND">
      <data key="d0">33615</data>
    </edge>
    <edge source="NZL" target="VNM">
      <data key="d0">386140</data>
    </edge>
    <edge source="NZL" target="ZAF">
      <data key="d0">11728</data>
    </edge>
    <edge source="NZL" target="THA">
      <data key="d0">81253</data>
    </edge>
    <edge source="NZL" target="GBR">
      <data key="d0">344217</data>
    </edge>
    <edge source="NZL" target="USA">
      <data key="d0">436159</data>
    </edge>
    <edge source="NOR" target="ARG">
      <data key="d0">311570</data>
    </edge>
    <edge source="NOR" target="DNK">
      <data key="d0">30552</data>
    </edge>
    <edge source="NOR" target="DEU">
      <data key="d0">14319</data>
    </edge>
    <edge source="NOR" target="NLD">
      <data key="d0">48128</data>
    </edge>
    <edge source="NOR" target="SWE">
      <data key="d0">45444</data>
    </edge>
    <edge source="PAK" target="AZE">
      <data key="d0">294055</data>
    </edge>
    <edge source="PAK" target="BGR">
      <data key="d0">28753</data>
    </edge>
    <edge source="PAK" target="LKA">
      <data key="d0">83495</data>
    </edge>
    <edge source="PAK" target="CHN">
      <data key="d0">7983347</data>
    </edge>
    <edge source="PAK" target="DEU">
      <data key="d0">179698</data>
    </edge>
    <edge source="PAK" target="GRC">
      <data key="d0">2505752</data>
    </edge>
    <edge source="PAK" target="IDN">
      <data key="d0">103114</data>
    </edge>
    <edge source="PAK" target="ITA">
      <data key="d0">213957</data>
    </edge>
    <edge source="PAK" target="JPN">
      <data key="d0">2155864</data>
    </edge>
    <edge source="PAK" target="KOR">
      <data key="d0">3315662</data>
    </edge>
    <edge source="PAK" target="LBN">
      <data key="d0">61218</data>
    </edge>
    <edge source="PAK" target="LTU">
      <data key="d0">112071</data>
    </edge>
    <edge source="PAK" target="MYS">
      <data key="d0">480710</data>
    </edge>
    <edge source="PAK" target="NLD">
      <data key="d0">533252</data>
    </edge>
    <edge source="PAK" target="PRY">
      <data key="d0">13308</data>
    </edge>
    <edge source="PAK" target="POL">
      <data key="d0">948132</data>
    </edge>
    <edge source="PAK" target="ROU">
      <data key="d0">69589</data>
    </edge>
    <edge source="PAK" target="SAU">
      <data key="d0">821052</data>
    </edge>
    <edge source="PAK" target="IND">
      <data key="d0">4101888</data>
    </edge>
    <edge source="PAK" target="SGP">
      <data key="d0">1456469</data>
    </edge>
    <edge source="PAK" target="ESP">
      <data key="d0">161624</data>
    </edge>
    <edge source="PAK" target="THA">
      <data key="d0">654746</data>
    </edge>
    <edge source="PAK" target="ARE">
      <data key="d0">682715</data>
    </edge>
    <edge source="PAK" target="TUR">
      <data key="d0">3026684</data>
    </edge>
    <edge source="PAK" target="GBR">
      <data key="d0">76498</data>
    </edge>
    <edge source="PAK" target="USA">
      <data key="d0">273361</data>
    </edge>
    <edge source="PRY" target="ARG">
      <data key="d0">2068747</data>
    </edge>
    <edge source="PRY" target="AUS">
      <data key="d0">23960</data>
    </edge>
    <edge source="PRY" target="BOL">
      <data key="d0">410940</data>
    </edge>
    <edge source="PRY" target="BRA">
      <data key="d0">134219315</data>
    </edge>
    <edge source="PRY" target="CAN">
      <data key="d0">548420</data>
    </edge>
    <edge source="PRY" target="CHL">
      <data key="d0">282619</data>
    </edge>
    <edge source="PRY" target="CHN">
      <data key="d0">1735419</data>
    </edge>
    <edge source="PRY" target="COL">
      <data key="d0">2085688</data>
    </edge>
    <edge source="PRY" target="FRA">
      <data key="d0">180540</data>
    </edge>
    <edge source="PRY" target="DEU">
      <data key="d0">403447474</data>
    </edge>
    <edge source="PRY" target="GRC">
      <data key="d0">67524481</data>
    </edge>
    <edge source="PRY" target="IDN">
      <data key="d0">140382</data>
    </edge>
    <edge source="PRY" target="ISR">
      <data key="d0">100176817</data>
    </edge>
    <edge source="PRY" target="ITA">
      <data key="d0">117422354</data>
    </edge>
    <edge source="PRY" target="JPN">
      <data key="d0">28470157</data>
    </edge>
    <edge source="PRY" target="KOR">
      <data key="d0">21340603</data>
    </edge>
    <edge source="PRY" target="MYS">
      <data key="d0">32269594</data>
    </edge>
    <edge source="PRY" target="MEX">
      <data key="d0">81469412</data>
    </edge>
    <edge source="PRY" target="NLD">
      <data key="d0">19463351</data>
    </edge>
    <edge source="PRY" target="NOR">
      <data key="d0">122400</data>
    </edge>
    <edge source="PRY" target="PER">
      <data key="d0">4441942</data>
    </edge>
    <edge source="PRY" target="PRT">
      <data key="d0">53698347</data>
    </edge>
    <edge source="PRY" target="RUS">
      <data key="d0">174124610</data>
    </edge>
    <edge source="PRY" target="VNM">
      <data key="d0">29707315</data>
    </edge>
    <edge source="PRY" target="ESP">
      <data key="d0">118710771</data>
    </edge>
    <edge source="PRY" target="SWE">
      <data key="d0">237528</data>
    </edge>
    <edge source="PRY" target="CHE">
      <data key="d0">1479960</data>
    </edge>
    <edge source="PRY" target="ARE">
      <data key="d0">79743372</data>
    </edge>
    <edge source="PRY" target="TUN">
      <data key="d0">49309448</data>
    </edge>
    <edge source="PRY" target="TUR">
      <data key="d0">98780308</data>
    </edge>
    <edge source="PRY" target="GBR">
      <data key="d0">87966</data>
    </edge>
    <edge source="PRY" target="USA">
      <data key="d0">8309051</data>
    </edge>
    <edge source="PRY" target="URY">
      <data key="d0">10702435</data>
    </edge>
    <edge source="PER" target="AUS">
      <data key="d0">29696</data>
    </edge>
    <edge source="PER" target="BRA">
      <data key="d0">308000</data>
    </edge>
    <edge source="PER" target="CAN">
      <data key="d0">36588</data>
    </edge>
    <edge source="PER" target="COL">
      <data key="d0">10500</data>
    </edge>
    <edge source="PER" target="CRI">
      <data key="d0">61540</data>
    </edge>
    <edge source="PER" target="ECU">
      <data key="d0">150464</data>
    </edge>
    <edge source="PER" target="DEU">
      <data key="d0">217696</data>
    </edge>
    <edge source="PER" target="GTM">
      <data key="d0">17262</data>
    </edge>
    <edge source="PER" target="NLD">
      <data key="d0">43220</data>
    </edge>
    <edge source="PER" target="NZL">
      <data key="d0">135828</data>
    </edge>
    <edge source="PER" target="ESP">
      <data key="d0">10935</data>
    </edge>
    <edge source="PER" target="USA">
      <data key="d0">2858425</data>
    </edge>
    <edge source="PHL" target="CHN">
      <data key="d0">18593</data>
    </edge>
    <edge source="PHL" target="HKG">
      <data key="d0">36864</data>
    </edge>
    <edge source="PHL" target="KOR">
      <data key="d0">547595</data>
    </edge>
    <edge source="PHL" target="SAU">
      <data key="d0">31619</data>
    </edge>
    <edge source="PHL" target="THA">
      <data key="d0">710860</data>
    </edge>
    <edge source="PHL" target="ARE">
      <data key="d0">18251</data>
    </edge>
    <edge source="PHL" target="USA">
      <data key="d0">20399</data>
    </edge>
    <edge source="POL" target="AUT">
      <data key="d0">253039</data>
    </edge>
    <edge source="POL" target="BEL">
      <data key="d0">124720</data>
    </edge>
    <edge source="POL" target="BLR">
      <data key="d0">128748</data>
    </edge>
    <edge source="POL" target="CAN">
      <data key="d0">17957</data>
    </edge>
    <edge source="POL" target="HRV">
      <data key="d0">67289</data>
    </edge>
    <edge source="POL" target="CZE">
      <data key="d0">10348218</data>
    </edge>
    <edge source="POL" target="DNK">
      <data key="d0">152888</data>
    </edge>
    <edge source="POL" target="EST">
      <data key="d0">28789</data>
    </edge>
    <edge source="POL" target="FRA">
      <data key="d0">1020546</data>
    </edge>
    <edge source="POL" target="DEU">
      <data key="d0">136412881</data>
    </edge>
    <edge source="POL" target="HUN">
      <data key="d0">542371</data>
    </edge>
    <edge source="POL" target="IRL">
      <data key="d0">122444</data>
    </edge>
    <edge source="POL" target="ITA">
      <data key="d0">38293</data>
    </edge>
    <edge source="POL" target="JPN">
      <data key="d0">113150</data>
    </edge>
    <edge source="POL" target="LVA">
      <data key="d0">83556</data>
    </edge>
    <edge source="POL" target="LTU">
      <data key="d0">325461</data>
    </edge>
    <edge source="POL" target="MDA">
      <data key="d0">183038</data>
    </edge>
    <edge source="POL" target="NLD">
      <data key="d0">518907</data>
    </edge>
    <edge source="POL" target="ROU">
      <data key="d0">517793</data>
    </edge>
    <edge source="POL" target="RUS">
      <data key="d0">846174</data>
    </edge>
    <edge source="POL" target="SVK">
      <data key="d0">3036032</data>
    </edge>
    <edge source="POL" target="VNM">
      <data key="d0">22697</data>
    </edge>
    <edge source="POL" target="SVN">
      <data key="d0">108041</data>
    </edge>
    <edge source="POL" target="ESP">
      <data key="d0">78255</data>
    </edge>
    <edge source="POL" target="SWE">
      <data key="d0">19594</data>
    </edge>
    <edge source="POL" target="CHE">
      <data key="d0">55224</data>
    </edge>
    <edge source="POL" target="ARE">
      <data key="d0">14025</data>
    </edge>
    <edge source="POL" target="UKR">
      <data key="d0">1633760</data>
    </edge>
    <edge source="POL" target="MKD">
      <data key="d0">17388</data>
    </edge>
    <edge source="POL" target="GBR">
      <data key="d0">498485</data>
    </edge>
    <edge source="POL" target="USA">
      <data key="d0">61195</data>
    </edge>
    <edge source="PRT" target="CHN">
      <data key="d0">53236</data>
    </edge>
    <edge source="PRT" target="DNK">
      <data key="d0">13431</data>
    </edge>
    <edge source="PRT" target="IRL">
      <data key="d0">2665895</data>
    </edge>
    <edge source="PRT" target="MAR">
      <data key="d0">18004</data>
    </edge>
    <edge source="PRT" target="ESP">
      <data key="d0">33311546</data>
    </edge>
    <edge source="PRT" target="EGY">
      <data key="d0">27073</data>
    </edge>
    <edge source="PRT" target="GBR">
      <data key="d0">3909243</data>
    </edge>
    <edge source="ROU" target="AUT">
      <data key="d0">9659636</data>
    </edge>
    <edge source="ROU" target="BEL">
      <data key="d0">7945532</data>
    </edge>
    <edge source="ROU" target="BGR">
      <data key="d0">13082075</data>
    </edge>
    <edge source="ROU" target="HRV">
      <data key="d0">24326</data>
    </edge>
    <edge source="ROU" target="CZE">
      <data key="d0">224644</data>
    </edge>
    <edge source="ROU" target="DNK">
      <data key="d0">234990</data>
    </edge>
    <edge source="ROU" target="FRA">
      <data key="d0">57656870</data>
    </edge>
    <edge source="ROU" target="GEO">
      <data key="d0">133000</data>
    </edge>
    <edge source="ROU" target="DEU">
      <data key="d0">24200930</data>
    </edge>
    <edge source="ROU" target="GRC">
      <data key="d0">12371504</data>
    </edge>
    <edge source="ROU" target="HUN">
      <data key="d0">63565258</data>
    </edge>
    <edge source="ROU" target="ISR">
      <data key="d0">6681463</data>
    </edge>
    <edge source="ROU" target="ITA">
      <data key="d0">49291326</data>
    </edge>
    <edge source="ROU" target="MDA">
      <data key="d0">3013362</data>
    </edge>
    <edge source="ROU" target="NLD">
      <data key="d0">48218245</data>
    </edge>
    <edge source="ROU" target="POL">
      <data key="d0">612757</data>
    </edge>
    <edge source="ROU" target="PRT">
      <data key="d0">44328094</data>
    </edge>
    <edge source="ROU" target="RUS">
      <data key="d0">7623852</data>
    </edge>
    <edge source="ROU" target="SRB">
      <data key="d0">18249558</data>
    </edge>
    <edge source="ROU" target="SVK">
      <data key="d0">8443973</data>
    </edge>
    <edge source="ROU" target="SVN">
      <data key="d0">198768</data>
    </edge>
    <edge source="ROU" target="ESP">
      <data key="d0">97419834</data>
    </edge>
    <edge source="ROU" target="CHE">
      <data key="d0">1040047</data>
    </edge>
    <edge source="ROU" target="TUR">
      <data key="d0">56805522</data>
    </edge>
    <edge source="ROU" target="UKR">
      <data key="d0">10825125</data>
    </edge>
    <edge source="ROU" target="MKD">
      <data key="d0">35798</data>
    </edge>
    <edge source="ROU" target="GBR">
      <data key="d0">232661</data>
    </edge>
    <edge source="ROU" target="USA">
      <data key="d0">503337</data>
    </edge>
    <edge source="RUS" target="AZE">
      <data key="d0">3112441</data>
    </edge>
    <edge source="RUS" target="AUT">
      <data key="d0">3492478</data>
    </edge>
    <edge source="RUS" target="ARM">
      <data key="d0">1631635</data>
    </edge>
    <edge source="RUS" target="BEL">
      <data key="d0">113775933</data>
    </edge>
    <edge source="RUS" target="BGR">
      <data key="d0">286769</data>
    </edge>
    <edge source="RUS" target="BLR">
      <data key="d0">9581541</data>
    </edge>
    <edge source="RUS" target="CHN">
      <data key="d0">22555735</data>
    </edge>
    <edge source="RUS" target="CZE">
      <data key="d0">131838</data>
    </edge>
    <edge source="RUS" target="DNK">
      <data key="d0">5094302</data>
    </edge>
    <edge source="RUS" target="EST">
      <data key="d0">234987</data>
    </edge>
    <edge source="RUS" target="FIN">
      <data key="d0">1184781</data>
    </edge>
    <edge source="RUS" target="FRA">
      <data key="d0">203275</data>
    </edge>
    <edge source="RUS" target="GEO">
      <data key="d0">200019</data>
    </edge>
    <edge source="RUS" target="DEU">
      <data key="d0">13664743</data>
    </edge>
    <edge source="RUS" target="HUN">
      <data key="d0">12872</data>
    </edge>
    <edge source="RUS" target="ISR">
      <data key="d0">11200</data>
    </edge>
    <edge source="RUS" target="ITA">
      <data key="d0">12920962</data>
    </edge>
    <edge source="RUS" target="JPN">
      <data key="d0">765348</data>
    </edge>
    <edge source="RUS" target="KAZ">
      <data key="d0">19522896</data>
    </edge>
    <edge source="RUS" target="KOR">
      <data key="d0">171465</data>
    </edge>
    <edge source="RUS" target="KGZ">
      <data key="d0">122958</data>
    </edge>
    <edge source="RUS" target="LBN">
      <data key="d0">21010</data>
    </edge>
    <edge source="RUS" target="LVA">
      <data key="d0">14061257</data>
    </edge>
    <edge source="RUS" target="LTU">
      <data key="d0">1608023</data>
    </edge>
    <edge source="RUS" target="MDA">
      <data key="d0">135783</data>
    </edge>
    <edge source="RUS" target="NLD">
      <data key="d0">10674877</data>
    </edge>
    <edge source="RUS" target="POL">
      <data key="d0">2441789</data>
    </edge>
    <edge source="RUS" target="ROU">
      <data key="d0">41141</data>
    </edge>
    <edge source="RUS" target="SRB">
      <data key="d0">78744</data>
    </edge>
    <edge source="RUS" target="IND">
      <data key="d0">1677998</data>
    </edge>
    <edge source="RUS" target="VNM">
      <data key="d0">912918</data>
    </edge>
    <edge source="RUS" target="SVN">
      <data key="d0">13580</data>
    </edge>
    <edge source="RUS" target="ESP">
      <data key="d0">1554168</data>
    </edge>
    <edge source="RUS" target="CHE">
      <data key="d0">35247</data>
    </edge>
    <edge source="RUS" target="ARE">
      <data key="d0">13026</data>
    </edge>
    <edge source="RUS" target="TUR">
      <data key="d0">139277909</data>
    </edge>
    <edge source="RUS" target="UKR">
      <data key="d0">171270</data>
    </edge>
    <edge source="RUS" target="EGY">
      <data key="d0">1392461</data>
    </edge>
    <edge source="RUS" target="GBR">
      <data key="d0">24654</data>
    </edge>
    <edge source="SAU" target="JOR">
      <data key="d0">38933</data>
    </edge>
    <edge source="SAU" target="IND">
      <data key="d0">38933</data>
    </edge>
    <edge source="SAU" target="ARE">
      <data key="d0">53600</data>
    </edge>
    <edge source="SAU" target="EGY">
      <data key="d0">64800</data>
    </edge>
    <edge source="SGP" target="AUS">
      <data key="d0">52990</data>
    </edge>
    <edge source="SGP" target="KHM">
      <data key="d0">13489</data>
    </edge>
    <edge source="SGP" target="CMR">
      <data key="d0">101407</data>
    </edge>
    <edge source="SGP" target="LKA">
      <data key="d0">19946</data>
    </edge>
    <edge source="SGP" target="FRA">
      <data key="d0">56836</data>
    </edge>
    <edge source="SGP" target="IDN">
      <data key="d0">4945998</data>
    </edge>
    <edge source="SGP" target="JPN">
      <data key="d0">19620</data>
    </edge>
    <edge source="SGP" target="MYS">
      <data key="d0">6631930</data>
    </edge>
    <edge source="SGP" target="MUS">
      <data key="d0">24608</data>
    </edge>
    <edge source="SGP" target="NLD">
      <data key="d0">68774</data>
    </edge>
    <edge source="SGP" target="IND">
      <data key="d0">28843</data>
    </edge>
    <edge source="SGP" target="VNM">
      <data key="d0">222018</data>
    </edge>
    <edge source="SGP" target="THA">
      <data key="d0">144808</data>
    </edge>
    <edge source="SVK" target="AUT">
      <data key="d0">40234861</data>
    </edge>
    <edge source="SVK" target="BEL">
      <data key="d0">834691</data>
    </edge>
    <edge source="SVK" target="BGR">
      <data key="d0">38075</data>
    </edge>
    <edge source="SVK" target="HRV">
      <data key="d0">70729</data>
    </edge>
    <edge source="SVK" target="CZE">
      <data key="d0">193851255</data>
    </edge>
    <edge source="SVK" target="DNK">
      <data key="d0">2889432</data>
    </edge>
    <edge source="SVK" target="EST">
      <data key="d0">248217</data>
    </edge>
    <edge source="SVK" target="FRA">
      <data key="d0">5866774</data>
    </edge>
    <edge source="SVK" target="DEU">
      <data key="d0">49483494</data>
    </edge>
    <edge source="SVK" target="HUN">
      <data key="d0">315950381</data>
    </edge>
    <edge source="SVK" target="IRL">
      <data key="d0">869737</data>
    </edge>
    <edge source="SVK" target="ITA">
      <data key="d0">7365046</data>
    </edge>
    <edge source="SVK" target="LTU">
      <data key="d0">861147</data>
    </edge>
    <edge source="SVK" target="NLD">
      <data key="d0">396657</data>
    </edge>
    <edge source="SVK" target="NOR">
      <data key="d0">78359</data>
    </edge>
    <edge source="SVK" target="POL">
      <data key="d0">32428126</data>
    </edge>
    <edge source="SVK" target="SVN">
      <data key="d0">28708</data>
    </edge>
    <edge source="SVK" target="CHE">
      <data key="d0">408586</data>
    </edge>
    <edge source="SVK" target="GBR">
      <data key="d0">2326399</data>
    </edge>
    <edge source="VNM" target="DZA">
      <data key="d0">548531</data>
    </edge>
    <edge source="VNM" target="ARM">
      <data key="d0">36625</data>
    </edge>
    <edge source="VNM" target="BEL">
      <data key="d0">98852</data>
    </edge>
    <edge source="VNM" target="BLR">
      <data key="d0">107145</data>
    </edge>
    <edge source="VNM" target="KHM">
      <data key="d0">60315</data>
    </edge>
    <edge source="VNM" target="CAN">
      <data key="d0">86145</data>
    </edge>
    <edge source="VNM" target="CHL">
      <data key="d0">10680</data>
    </edge>
    <edge source="VNM" target="CHN">
      <data key="d0">2136786</data>
    </edge>
    <edge source="VNM" target="HRV">
      <data key="d0">19895</data>
    </edge>
    <edge source="VNM" target="CZE">
      <data key="d0">63728</data>
    </edge>
    <edge source="VNM" target="BEN">
      <data key="d0">16295</data>
    </edge>
    <edge source="VNM" target="FRA">
      <data key="d0">27458</data>
    </edge>
    <edge source="VNM" target="DEU">
      <data key="d0">175307</data>
    </edge>
    <edge source="VNM" target="HKG">
      <data key="d0">446603</data>
    </edge>
    <edge source="VNM" target="ISR">
      <data key="d0">103673</data>
    </edge>
    <edge source="VNM" target="JPN">
      <data key="d0">1264204</data>
    </edge>
    <edge source="VNM" target="JOR">
      <data key="d0">323755</data>
    </edge>
    <edge source="VNM" target="KOR">
      <data key="d0">920869</data>
    </edge>
    <edge source="VNM" target="LBN">
      <data key="d0">303828</data>
    </edge>
    <edge source="VNM" target="LTU">
      <data key="d0">71013</data>
    </edge>
    <edge source="VNM" target="MYS">
      <data key="d0">1222647</data>
    </edge>
    <edge source="VNM" target="MAR">
      <data key="d0">100000</data>
    </edge>
    <edge source="VNM" target="POL">
      <data key="d0">352648</data>
    </edge>
    <edge source="VNM" target="RUS">
      <data key="d0">505489</data>
    </edge>
    <edge source="VNM" target="SAU">
      <data key="d0">508646</data>
    </edge>
    <edge source="VNM" target="IND">
      <data key="d0">154506</data>
    </edge>
    <edge source="VNM" target="SGP">
      <data key="d0">420840</data>
    </edge>
    <edge source="VNM" target="ZAF">
      <data key="d0">1262343</data>
    </edge>
    <edge source="VNM" target="ESP">
      <data key="d0">26250</data>
    </edge>
    <edge source="VNM" target="THA">
      <data key="d0">2512338</data>
    </edge>
    <edge source="VNM" target="ARE">
      <data key="d0">2785035</data>
    </edge>
    <edge source="VNM" target="TUR">
      <data key="d0">223005</data>
    </edge>
    <edge source="VNM" target="UKR">
      <data key="d0">27236</data>
    </edge>
    <edge source="VNM" target="EGY">
      <data key="d0">6573642</data>
    </edge>
    <edge source="VNM" target="USA">
      <data key="d0">57000</data>
    </edge>
    <edge source="ZAF" target="ARG">
      <data key="d0">173087</data>
    </edge>
    <edge source="ZAF" target="AUT">
      <data key="d0">10838</data>
    </edge>
    <edge source="ZAF" target="BWA">
      <data key="d0">860701</data>
    </edge>
    <edge source="ZAF" target="CHN">
      <data key="d0">1745816</data>
    </edge>
    <edge source="ZAF" target="DNK">
      <data key="d0">15231</data>
    </edge>
    <edge source="ZAF" target="FIN">
      <data key="d0">280416</data>
    </edge>
    <edge source="ZAF" target="FRA">
      <data key="d0">324794</data>
    </edge>
    <edge source="ZAF" target="GEO">
      <data key="d0">114275</data>
    </edge>
    <edge source="ZAF" target="GMB">
      <data key="d0">23951</data>
    </edge>
    <edge source="ZAF" target="DEU">
      <data key="d0">22562</data>
    </edge>
    <edge source="ZAF" target="GHA">
      <data key="d0">18557</data>
    </edge>
    <edge source="ZAF" target="IDN">
      <data key="d0">15195724</data>
    </edge>
    <edge source="ZAF" target="JPN">
      <data key="d0">9192834</data>
    </edge>
    <edge source="ZAF" target="KOR">
      <data key="d0">76664</data>
    </edge>
    <edge source="ZAF" target="MDG">
      <data key="d0">50568</data>
    </edge>
    <edge source="ZAF" target="MWI">
      <data key="d0">22543</data>
    </edge>
    <edge source="ZAF" target="MYS">
      <data key="d0">59652610</data>
    </edge>
    <edge source="ZAF" target="MUS">
      <data key="d0">83426</data>
    </edge>
    <edge source="ZAF" target="MOZ">
      <data key="d0">4264246</data>
    </edge>
    <edge source="ZAF" target="NAM">
      <data key="d0">1088488</data>
    </edge>
    <edge source="ZAF" target="NLD">
      <data key="d0">10994688</data>
    </edge>
    <edge source="ZAF" target="NZL">
      <data key="d0">364933</data>
    </edge>
    <edge source="ZAF" target="NOR">
      <data key="d0">564049</data>
    </edge>
    <edge source="ZAF" target="PAK">
      <data key="d0">485935</data>
    </edge>
    <edge source="ZAF" target="ZWE">
      <data key="d0">455245</data>
    </edge>
    <edge source="ZAF" target="TGO">
      <data key="d0">761301</data>
    </edge>
    <edge source="ZAF" target="UGA">
      <data key="d0">111458</data>
    </edge>
    <edge source="ZAF" target="EGY">
      <data key="d0">70465</data>
    </edge>
    <edge source="ZAF" target="USA">
      <data key="d0">104879</data>
    </edge>
    <edge source="ESP" target="DZA">
      <data key="d0">206411</data>
    </edge>
    <edge source="ESP" target="AUS">
      <data key="d0">253214</data>
    </edge>
    <edge source="ESP" target="AUT">
      <data key="d0">925395</data>
    </edge>
    <edge source="ESP" target="BEL">
      <data key="d0">38588</data>
    </edge>
    <edge source="ESP" target="BRA">
      <data key="d0">1718876</data>
    </edge>
    <edge source="ESP" target="BGR">
      <data key="d0">1172225</data>
    </edge>
    <edge source="ESP" target="BLR">
      <data key="d0">264565</data>
    </edge>
    <edge source="ESP" target="CAN">
      <data key="d0">18529</data>
    </edge>
    <edge source="ESP" target="CHL">
      <data key="d0">29388</data>
    </edge>
    <edge source="ESP" target="CHN">
      <data key="d0">78103</data>
    </edge>
    <edge source="ESP" target="CZE">
      <data key="d0">2292867</data>
    </edge>
    <edge source="ESP" target="DNK">
      <data key="d0">297901</data>
    </edge>
    <edge source="ESP" target="FRA">
      <data key="d0">38449561</data>
    </edge>
    <edge source="ESP" target="DEU">
      <data key="d0">1709360</data>
    </edge>
    <edge source="ESP" target="GRC">
      <data key="d0">4106024</data>
    </edge>
    <edge source="ESP" target="HUN">
      <data key="d0">136010</data>
    </edge>
    <edge source="ESP" target="IRL">
      <data key="d0">85859</data>
    </edge>
    <edge source="ESP" target="ITA">
      <data key="d0">3377913</data>
    </edge>
    <edge source="ESP" target="JPN">
      <data key="d0">283415</data>
    </edge>
    <edge source="ESP" target="LVA">
      <data key="d0">171144</data>
    </edge>
    <edge source="ESP" target="LTU">
      <data key="d0">269957</data>
    </edge>
    <edge source="ESP" target="MEX">
      <data key="d0">67402</data>
    </edge>
    <edge source="ESP" target="MDA">
      <data key="d0">305012</data>
    </edge>
    <edge source="ESP" target="MAR">
      <data key="d0">3661201</data>
    </edge>
    <edge source="ESP" target="NLD">
      <data key="d0">4582411</data>
    </edge>
    <edge source="ESP" target="NZL">
      <data key="d0">18330</data>
    </edge>
    <edge source="ESP" target="NOR">
      <data key="d0">82006</data>
    </edge>
    <edge source="ESP" target="PAK">
      <data key="d0">57664</data>
    </edge>
    <edge source="ESP" target="POL">
      <data key="d0">1718607</data>
    </edge>
    <edge source="ESP" target="PRT">
      <data key="d0">25999621</data>
    </edge>
    <edge source="ESP" target="ROU">
      <data key="d0">408052</data>
    </edge>
    <edge source="ESP" target="RUS">
      <data key="d0">5911280</data>
    </edge>
    <edge source="ESP" target="SAU">
      <data key="d0">44587</data>
    </edge>
    <edge source="ESP" target="SEN">
      <data key="d0">363165</data>
    </edge>
    <edge source="ESP" target="SRB">
      <data key="d0">203939</data>
    </edge>
    <edge source="ESP" target="IND">
      <data key="d0">24792</data>
    </edge>
    <edge source="ESP" target="SVK">
      <data key="d0">41793</data>
    </edge>
    <edge source="ESP" target="VNM">
      <data key="d0">49594</data>
    </edge>
    <edge source="ESP" target="SVN">
      <data key="d0">54611</data>
    </edge>
    <edge source="ESP" target="SWE">
      <data key="d0">119254</data>
    </edge>
    <edge source="ESP" target="THA">
      <data key="d0">42675</data>
    </edge>
    <edge source="ESP" target="TUN">
      <data key="d0">38199</data>
    </edge>
    <edge source="ESP" target="TUR">
      <data key="d0">361575</data>
    </edge>
    <edge source="ESP" target="UKR">
      <data key="d0">2679178</data>
    </edge>
    <edge source="ESP" target="GBR">
      <data key="d0">3425119</data>
    </edge>
    <edge source="ESP" target="USA">
      <data key="d0">1119036</data>
    </edge>
    <edge source="SWE" target="AUT">
      <data key="d0">173583</data>
    </edge>
    <edge source="SWE" target="BEL">
      <data key="d0">40001</data>
    </edge>
    <edge source="SWE" target="CHN">
      <data key="d0">41772</data>
    </edge>
    <edge source="SWE" target="DNK">
      <data key="d0">14030526</data>
    </edge>
    <edge source="SWE" target="EST">
      <data key="d0">12251</data>
    </edge>
    <edge source="SWE" target="FIN">
      <data key="d0">5032273</data>
    </edge>
    <edge source="SWE" target="DEU">
      <data key="d0">7105080</data>
    </edge>
    <edge source="SWE" target="LBN">
      <data key="d0">221259</data>
    </edge>
    <edge source="SWE" target="LVA">
      <data key="d0">23026</data>
    </edge>
    <edge source="SWE" target="NLD">
      <data key="d0">87677</data>
    </edge>
    <edge source="SWE" target="NOR">
      <data key="d0">3866199</data>
    </edge>
    <edge source="SWE" target="POL">
      <data key="d0">10628</data>
    </edge>
    <edge source="SWE" target="GBR">
      <data key="d0">61994</data>
    </edge>
    <edge source="CHE" target="AUT">
      <data key="d0">370359</data>
    </edge>
    <edge source="CHE" target="CAN">
      <data key="d0">38299</data>
    </edge>
    <edge source="CHE" target="FRA">
      <data key="d0">366035</data>
    </edge>
    <edge source="CHE" target="DEU">
      <data key="d0">855487</data>
    </edge>
    <edge source="CHE" target="HUN">
      <data key="d0">10619</data>
    </edge>
    <edge source="CHE" target="IDN">
      <data key="d0">13498</data>
    </edge>
    <edge source="CHE" target="ITA">
      <data key="d0">87391</data>
    </edge>
    <edge source="CHE" target="NLD">
      <data key="d0">23942</data>
    </edge>
    <edge source="CHE" target="POL">
      <data key="d0">34143</data>
    </edge>
    <edge source="CHE" target="SWE">
      <data key="d0">33548</data>
    </edge>
    <edge source="CHE" target="ARE">
      <data key="d0">16633</data>
    </edge>
    <edge source="THA" target="AUS">
      <data key="d0">71846</data>
    </edge>
    <edge source="THA" target="AUT">
      <data key="d0">19998</data>
    </edge>
    <edge source="THA" target="BRA">
      <data key="d0">14491</data>
    </edge>
    <edge source="THA" target="KHM">
      <data key="d0">101430</data>
    </edge>
    <edge source="THA" target="CAN">
      <data key="d0">31135</data>
    </edge>
    <edge source="THA" target="LKA">
      <data key="d0">275103</data>
    </edge>
    <edge source="THA" target="CHN">
      <data key="d0">31954</data>
    </edge>
    <edge source="THA" target="DNK">
      <data key="d0">14218</data>
    </edge>
    <edge source="THA" target="ETH">
      <data key="d0">51200</data>
    </edge>
    <edge source="THA" target="FRA">
      <data key="d0">99058</data>
    </edge>
    <edge source="THA" target="DEU">
      <data key="d0">222627</data>
    </edge>
    <edge source="THA" target="GTM">
      <data key="d0">44000</data>
    </edge>
    <edge source="THA" target="HKG">
      <data key="d0">62962</data>
    </edge>
    <edge source="THA" target="IDN">
      <data key="d0">264679</data>
    </edge>
    <edge source="THA" target="IRL">
      <data key="d0">16627</data>
    </edge>
    <edge source="THA" target="ISR">
      <data key="d0">472053</data>
    </edge>
    <edge source="THA" target="ITA">
      <data key="d0">47592</data>
    </edge>
    <edge source="THA" target="JPN">
      <data key="d0">214420</data>
    </edge>
    <edge source="THA" target="KOR">
      <data key="d0">109606</data>
    </edge>
    <edge source="THA" target="MWI">
      <data key="d0">40000</data>
    </edge>
    <edge source="THA" target="MYS">
      <data key="d0">6441438</data>
    </edge>
    <edge source="THA" target="MUS">
      <data key="d0">37784</data>
    </edge>
    <edge source="THA" target="NLD">
      <data key="d0">67758</data>
    </edge>
    <edge source="THA" target="NZL">
      <data key="d0">23563</data>
    </edge>
    <edge source="THA" target="NOR">
      <data key="d0">42044</data>
    </edge>
    <edge source="THA" target="PAK">
      <data key="d0">66307</data>
    </edge>
    <edge source="THA" target="PHL">
      <data key="d0">499943</data>
    </edge>
    <edge source="THA" target="RUS">
      <data key="d0">32853</data>
    </edge>
    <edge source="THA" target="IND">
      <data key="d0">1307872</data>
    </edge>
    <edge source="THA" target="SGP">
      <data key="d0">255633</data>
    </edge>
    <edge source="THA" target="VNM">
      <data key="d0">1035443</data>
    </edge>
    <edge source="THA" target="ZAF">
      <data key="d0">12947</data>
    </edge>
    <edge source="THA" target="ESP">
      <data key="d0">37781</data>
    </edge>
    <edge source="THA" target="SWE">
      <data key="d0">29647</data>
    </edge>
    <edge source="THA" target="CHE">
      <data key="d0">15431</data>
    </edge>
    <edge source="THA" target="ARE">
      <data key="d0">183341</data>
    </edge>
    <edge source="THA" target="EGY">
      <data key="d0">16450</data>
    </edge>
    <edge source="THA" target="GBR">
      <data key="d0">20889</data>
    </edge>
    <edge source="THA" target="TZA">
      <data key="d0">19800</data>
    </edge>
    <edge source="THA" target="USA">
      <data key="d0">672765</data>
    </edge>
    <edge source="ARE" target="DZA">
      <data key="d0">121628</data>
    </edge>
    <edge source="ARE" target="AZE">
      <data key="d0">39133</data>
    </edge>
    <edge source="ARE" target="ARM">
      <data key="d0">49467</data>
    </edge>
    <edge source="ARE" target="CHN">
      <data key="d0">3073309</data>
    </edge>
    <edge source="ARE" target="PSE">
      <data key="d0">85012</data>
    </edge>
    <edge source="ARE" target="JOR">
      <data key="d0">111180</data>
    </edge>
    <edge source="ARE" target="MYS">
      <data key="d0">39157</data>
    </edge>
    <edge source="ARE" target="OMN">
      <data key="d0">346585</data>
    </edge>
    <edge source="ARE" target="PAK">
      <data key="d0">6677125</data>
    </edge>
    <edge source="ARE" target="SAU">
      <data key="d0">38989</data>
    </edge>
    <edge source="ARE" target="SEN">
      <data key="d0">13856</data>
    </edge>
    <edge source="ARE" target="IND">
      <data key="d0">4161631</data>
    </edge>
    <edge source="ARE" target="VNM">
      <data key="d0">2199126</data>
    </edge>
    <edge source="ARE" target="ZWE">
      <data key="d0">28093</data>
    </edge>
    <edge source="ARE" target="THA">
      <data key="d0">74363</data>
    </edge>
    <edge source="ARE" target="TUR">
      <data key="d0">35739</data>
    </edge>
    <edge source="ARE" target="EGY">
      <data key="d0">36396</data>
    </edge>
    <edge source="ARE" target="TZA">
      <data key="d0">44639</data>
    </edge>
    <edge source="TUN" target="DZA">
      <data key="d0">42846</data>
    </edge>
    <edge source="TUN" target="ITA">
      <data key="d0">123188</data>
    </edge>
    <edge source="TUR" target="ALB">
      <data key="d0">29218</data>
    </edge>
    <edge source="TUR" target="DZA">
      <data key="d0">108150</data>
    </edge>
    <edge source="TUR" target="AZE">
      <data key="d0">1871010</data>
    </edge>
    <edge source="TUR" target="ARG">
      <data key="d0">130960</data>
    </edge>
    <edge source="TUR" target="AUS">
      <data key="d0">51403</data>
    </edge>
    <edge source="TUR" target="AUT">
      <data key="d0">7784072</data>
    </edge>
    <edge source="TUR" target="BEL">
      <data key="d0">177121</data>
    </edge>
    <edge source="TUR" target="BGR">
      <data key="d0">883446</data>
    </edge>
    <edge source="TUR" target="BLR">
      <data key="d0">2476740</data>
    </edge>
    <edge source="TUR" target="CAN">
      <data key="d0">286474</data>
    </edge>
    <edge source="TUR" target="CHL">
      <data key="d0">107220</data>
    </edge>
    <edge source="TUR" target="CHN">
      <data key="d0">186300</data>
    </edge>
    <edge source="TUR" target="CZE">
      <data key="d0">90310</data>
    </edge>
    <edge source="TUR" target="DNK">
      <data key="d0">328235</data>
    </edge>
    <edge source="TUR" target="FRA">
      <data key="d0">7202984</data>
    </edge>
    <edge source="TUR" target="GEO">
      <data key="d0">65619</data>
    </edge>
    <edge source="TUR" target="DEU">
      <data key="d0">7751243</data>
    </edge>
    <edge source="TUR" target="GRC">
      <data key="d0">6674647</data>
    </edge>
    <edge source="TUR" target="HUN">
      <data key="d0">7656966</data>
    </edge>
    <edge source="TUR" target="ISR">
      <data key="d0">830983</data>
    </edge>
    <edge source="TUR" target="ITA">
      <data key="d0">741343</data>
    </edge>
    <edge source="TUR" target="JPN">
      <data key="d0">5734030</data>
    </edge>
    <edge source="TUR" target="KAZ">
      <data key="d0">1551579</data>
    </edge>
    <edge source="TUR" target="JOR">
      <data key="d0">95493</data>
    </edge>
    <edge source="TUR" target="KGZ">
      <data key="d0">17362</data>
    </edge>
    <edge source="TUR" target="LTU">
      <data key="d0">232096</data>
    </edge>
    <edge source="TUR" target="MYS">
      <data key="d0">119787</data>
    </edge>
    <edge source="TUR" target="MEX">
      <data key="d0">772580</data>
    </edge>
    <edge source="TUR" target="MDA">
      <data key="d0">590645</data>
    </edge>
    <edge source="TUR" target="MAR">
      <data key="d0">57736</data>
    </edge>
    <edge source="TUR" target="NLD">
      <data key="d0">4115634</data>
    </edge>
    <edge source="TUR" target="NOR">
      <data key="d0">83600</data>
    </edge>
    <edge source="TUR" target="PAK">
      <data key="d0">16870</data>
    </edge>
    <edge source="TUR" target="POL">
      <data key="d0">1240059</data>
    </edge>
    <edge source="TUR" target="PRT">
      <data key="d0">21335</data>
    </edge>
    <edge source="TUR" target="ROU">
      <data key="d0">4223015</data>
    </edge>
    <edge source="TUR" target="RUS">
      <data key="d0">30341480</data>
    </edge>
    <edge source="TUR" target="SAU">
      <data key="d0">39490</data>
    </edge>
    <edge source="TUR" target="SRB">
      <data key="d0">114045</data>
    </edge>
    <edge source="TUR" target="IND">
      <data key="d0">40422791</data>
    </edge>
    <edge source="TUR" target="SVK">
      <data key="d0">420941</data>
    </edge>
    <edge source="TUR" target="SVN">
      <data key="d0">10672047</data>
    </edge>
    <edge source="TUR" target="ZAF">
      <data key="d0">89249</data>
    </edge>
    <edge source="TUR" target="ESP">
      <data key="d0">950971</data>
    </edge>
    <edge source="TUR" target="SWE">
      <data key="d0">601423</data>
    </edge>
    <edge source="TUR" target="CHE">
      <data key="d0">28451</data>
    </edge>
    <edge source="TUR" target="ARE">
      <data key="d0">393685</data>
    </edge>
    <edge source="TUR" target="TUN">
      <data key="d0">375982</data>
    </edge>
    <edge source="TUR" target="UKR">
      <data key="d0">14587160</data>
    </edge>
    <edge source="TUR" target="MKD">
      <data key="d0">81636</data>
    </edge>
    <edge source="TUR" target="EGY">
      <data key="d0">352097</data>
    </edge>
    <edge source="TUR" target="GBR">
      <data key="d0">708033</data>
    </edge>
    <edge source="TUR" target="USA">
      <data key="d0">1419435</data>
    </edge>
    <edge source="UKR" target="DZA">
      <data key="d0">210807</data>
    </edge>
    <edge source="UKR" target="AZE">
      <data key="d0">1563517</data>
    </edge>
    <edge source="UKR" target="AUT">
      <data key="d0">5565186</data>
    </edge>
    <edge source="UKR" target="ARM">
      <data key="d0">837686</data>
    </edge>
    <edge source="UKR" target="BEL">
      <data key="d0">148499381</data>
    </edge>
    <edge source="UKR" target="BGR">
      <data key="d0">1594693</data>
    </edge>
    <edge source="UKR" target="BLR">
      <data key="d0">3205810</data>
    </edge>
    <edge source="UKR" target="CAN">
      <data key="d0">10580</data>
    </edge>
    <edge source="UKR" target="CHN">
      <data key="d0">927327</data>
    </edge>
    <edge source="UKR" target="HRV">
      <data key="d0">59917</data>
    </edge>
    <edge source="UKR" target="CZE">
      <data key="d0">1041573</data>
    </edge>
    <edge source="UKR" target="DNK">
      <data key="d0">242141</data>
    </edge>
    <edge source="UKR" target="EST">
      <data key="d0">61038</data>
    </edge>
    <edge source="UKR" target="FIN">
      <data key="d0">78026</data>
    </edge>
    <edge source="UKR" target="FRA">
      <data key="d0">113773991</data>
    </edge>
    <edge source="UKR" target="GEO">
      <data key="d0">7840274</data>
    </edge>
    <edge source="UKR" target="DEU">
      <data key="d0">19696903</data>
    </edge>
    <edge source="UKR" target="GRC">
      <data key="d0">61810379</data>
    </edge>
    <edge source="UKR" target="HUN">
      <data key="d0">19959162</data>
    </edge>
    <edge source="UKR" target="IDN">
      <data key="d0">1902457</data>
    </edge>
    <edge source="UKR" target="ISR">
      <data key="d0">26489162</data>
    </edge>
    <edge source="UKR" target="ITA">
      <data key="d0">314205595</data>
    </edge>
    <edge source="UKR" target="KAZ">
      <data key="d0">356626</data>
    </edge>
    <edge source="UKR" target="JOR">
      <data key="d0">25795</data>
    </edge>
    <edge source="UKR" target="LBN">
      <data key="d0">175908</data>
    </edge>
    <edge source="UKR" target="LVA">
      <data key="d0">467810</data>
    </edge>
    <edge source="UKR" target="LTU">
      <data key="d0">2250969</data>
    </edge>
    <edge source="UKR" target="MYS">
      <data key="d0">3112947</data>
    </edge>
    <edge source="UKR" target="MDA">
      <data key="d0">3156693</data>
    </edge>
    <edge source="UKR" target="MAR">
      <data key="d0">39168</data>
    </edge>
    <edge source="UKR" target="NLD">
      <data key="d0">157757344</data>
    </edge>
    <edge source="UKR" target="PAK">
      <data key="d0">2873788</data>
    </edge>
    <edge source="UKR" target="POL">
      <data key="d0">210788419</data>
    </edge>
    <edge source="UKR" target="PRT">
      <data key="d0">51205263</data>
    </edge>
    <edge source="UKR" target="ROU">
      <data key="d0">12010688</data>
    </edge>
    <edge source="UKR" target="RUS">
      <data key="d0">21898480</data>
    </edge>
    <edge source="UKR" target="SRB">
      <data key="d0">718631</data>
    </edge>
    <edge source="UKR" target="IND">
      <data key="d0">2944886</data>
    </edge>
    <edge source="UKR" target="SVK">
      <data key="d0">89144</data>
    </edge>
    <edge source="UKR" target="VNM">
      <data key="d0">8477084</data>
    </edge>
    <edge source="UKR" target="SVN">
      <data key="d0">51490</data>
    </edge>
    <edge source="UKR" target="ESP">
      <data key="d0">79588332</data>
    </edge>
    <edge source="UKR" target="CHE">
      <data key="d0">299468</data>
    </edge>
    <edge source="UKR" target="THA">
      <data key="d0">14408689</data>
    </edge>
    <edge source="UKR" target="ARE">
      <data key="d0">23952667</data>
    </edge>
    <edge source="UKR" target="TUN">
      <data key="d0">63433</data>
    </edge>
    <edge source="UKR" target="TUR">
      <data key="d0">240681891</data>
    </edge>
    <edge source="UKR" target="MKD">
      <data key="d0">28818</data>
    </edge>
    <edge source="UKR" target="EGY">
      <data key="d0">109028676</data>
    </edge>
    <edge source="UKR" target="GBR">
      <data key="d0">1770307</data>
    </edge>
    <edge source="UKR" target="USA">
      <data key="d0">464386</data>
    </edge>
    <edge source="EGY" target="ALB">
      <data key="d0">22567</data>
    </edge>
    <edge source="EGY" target="DZA">
      <data key="d0">1058870</data>
    </edge>
    <edge source="EGY" target="AUS">
      <data key="d0">18201</data>
    </edge>
    <edge source="EGY" target="BEL">
      <data key="d0">1095520</data>
    </edge>
    <edge source="EGY" target="BGR">
      <data key="d0">42037</data>
    </edge>
    <edge source="EGY" target="CAN">
      <data key="d0">101148</data>
    </edge>
    <edge source="EGY" target="HRV">
      <data key="d0">25825</data>
    </edge>
    <edge source="EGY" target="FRA">
      <data key="d0">574631</data>
    </edge>
    <edge source="EGY" target="PSE">
      <data key="d0">191288</data>
    </edge>
    <edge source="EGY" target="DEU">
      <data key="d0">3169351</data>
    </edge>
    <edge source="EGY" target="GRC">
      <data key="d0">847092</data>
    </edge>
    <edge source="EGY" target="HUN">
      <data key="d0">939040</data>
    </edge>
    <edge source="EGY" target="ISR">
      <data key="d0">1347753</data>
    </edge>
    <edge source="EGY" target="ITA">
      <data key="d0">19439911</data>
    </edge>
    <edge source="EGY" target="JPN">
      <data key="d0">641193</data>
    </edge>
    <edge source="EGY" target="JOR">
      <data key="d0">4792832</data>
    </edge>
    <edge source="EGY" target="LBN">
      <data key="d0">3627744</data>
    </edge>
    <edge source="EGY" target="MYS">
      <data key="d0">16817</data>
    </edge>
    <edge source="EGY" target="MAR">
      <data key="d0">3908704</data>
    </edge>
    <edge source="EGY" target="NLD">
      <data key="d0">1282626</data>
    </edge>
    <edge source="EGY" target="PAK">
      <data key="d0">45449</data>
    </edge>
    <edge source="EGY" target="POL">
      <data key="d0">80665</data>
    </edge>
    <edge source="EGY" target="PRT">
      <data key="d0">145429</data>
    </edge>
    <edge source="EGY" target="SAU">
      <data key="d0">3294844</data>
    </edge>
    <edge source="EGY" target="SVN">
      <data key="d0">830131</data>
    </edge>
    <edge source="EGY" target="ZAF">
      <data key="d0">73304</data>
    </edge>
    <edge source="EGY" target="ESP">
      <data key="d0">389831</data>
    </edge>
    <edge source="EGY" target="SWE">
      <data key="d0">29289</data>
    </edge>
    <edge source="EGY" target="CHE">
      <data key="d0">2459518</data>
    </edge>
    <edge source="EGY" target="ARE">
      <data key="d0">1347480</data>
    </edge>
    <edge source="EGY" target="TUN">
      <data key="d0">2958955</data>
    </edge>
    <edge source="EGY" target="TUR">
      <data key="d0">2756990</data>
    </edge>
    <edge source="EGY" target="UKR">
      <data key="d0">43674</data>
    </edge>
    <edge source="EGY" target="GBR">
      <data key="d0">47314</data>
    </edge>
    <edge source="EGY" target="USA">
      <data key="d0">221788</data>
    </edge>
    <edge source="GBR" target="AUS">
      <data key="d0">30191</data>
    </edge>
    <edge source="GBR" target="AUT">
      <data key="d0">129442</data>
    </edge>
    <edge source="GBR" target="BEL">
      <data key="d0">108868323</data>
    </edge>
    <edge source="GBR" target="BRA">
      <data key="d0">190057</data>
    </edge>
    <edge source="GBR" target="BGR">
      <data key="d0">48508</data>
    </edge>
    <edge source="GBR" target="CAN">
      <data key="d0">166126</data>
    </edge>
    <edge source="GBR" target="CHN">
      <data key="d0">219979</data>
    </edge>
    <edge source="GBR" target="CZE">
      <data key="d0">32626</data>
    </edge>
    <edge source="GBR" target="DNK">
      <data key="d0">14532196</data>
    </edge>
    <edge source="GBR" target="FIN">
      <data key="d0">154764</data>
    </edge>
    <edge source="GBR" target="FRA">
      <data key="d0">39347431</data>
    </edge>
    <edge source="GBR" target="DEU">
      <data key="d0">317538413</data>
    </edge>
    <edge source="GBR" target="GRC">
      <data key="d0">38897</data>
    </edge>
    <edge source="GBR" target="HKG">
      <data key="d0">48276</data>
    </edge>
    <edge source="GBR" target="IRL">
      <data key="d0">9041888</data>
    </edge>
    <edge source="GBR" target="ITA">
      <data key="d0">1081493</data>
    </edge>
    <edge source="GBR" target="KAZ">
      <data key="d0">502181</data>
    </edge>
    <edge source="GBR" target="JOR">
      <data key="d0">16270</data>
    </edge>
    <edge source="GBR" target="KOR">
      <data key="d0">25585</data>
    </edge>
    <edge source="GBR" target="LBN">
      <data key="d0">14565</data>
    </edge>
    <edge source="GBR" target="LVA">
      <data key="d0">12282</data>
    </edge>
    <edge source="GBR" target="NLD">
      <data key="d0">143551837</data>
    </edge>
    <edge source="GBR" target="NZL">
      <data key="d0">21756</data>
    </edge>
    <edge source="GBR" target="NOR">
      <data key="d0">536533</data>
    </edge>
    <edge source="GBR" target="POL">
      <data key="d0">20199199</data>
    </edge>
    <edge source="GBR" target="PRT">
      <data key="d0">1076952</data>
    </edge>
    <edge source="GBR" target="ROU">
      <data key="d0">18908</data>
    </edge>
    <edge source="GBR" target="RUS">
      <data key="d0">305583</data>
    </edge>
    <edge source="GBR" target="SGP">
      <data key="d0">31898</data>
    </edge>
    <edge source="GBR" target="SVN">
      <data key="d0">93019</data>
    </edge>
    <edge source="GBR" target="ZAF">
      <data key="d0">373116</data>
    </edge>
    <edge source="GBR" target="ESP">
      <data key="d0">536716</data>
    </edge>
    <edge source="GBR" target="SWE">
      <data key="d0">34418347</data>
    </edge>
    <edge source="GBR" target="CHE">
      <data key="d0">138149</data>
    </edge>
    <edge source="GBR" target="ARE">
      <data key="d0">146272</data>
    </edge>
    <edge source="GBR" target="TUR">
      <data key="d0">54010</data>
    </edge>
    <edge source="GBR" target="USA">
      <data key="d0">314787</data>
    </edge>
    <edge source="USA" target="DZA">
      <data key="d0">2306936</data>
    </edge>
    <edge source="USA" target="AZE">
      <data key="d0">37580</data>
    </edge>
    <edge source="USA" target="ARG">
      <data key="d0">1518181</data>
    </edge>
    <edge source="USA" target="AUS">
      <data key="d0">1770890</data>
    </edge>
    <edge source="USA" target="AUT">
      <data key="d0">22885232</data>
    </edge>
    <edge source="USA" target="BEL">
      <data key="d0">15606733</data>
    </edge>
    <edge source="USA" target="BRA">
      <data key="d0">85879</data>
    </edge>
    <edge source="USA" target="BGR">
      <data key="d0">309141</data>
    </edge>
    <edge source="USA" target="KHM">
      <data key="d0">2899215</data>
    </edge>
    <edge source="USA" target="CMR">
      <data key="d0">28968</data>
    </edge>
    <edge source="USA" target="CAN">
      <data key="d0">427215416</data>
    </edge>
    <edge source="USA" target="LKA">
      <data key="d0">2034827</data>
    </edge>
    <edge source="USA" target="CHL">
      <data key="d0">592193</data>
    </edge>
    <edge source="USA" target="CHN">
      <data key="d0">14906176560</data>
    </edge>
    <edge source="USA" target="COL">
      <data key="d0">110790511</data>
    </edge>
    <edge source="USA" target="CRI">
      <data key="d0">175433919</data>
    </edge>
    <edge source="USA" target="HRV">
      <data key="d0">445345</data>
    </edge>
    <edge source="USA" target="DNK">
      <data key="d0">3373010</data>
    </edge>
    <edge source="USA" target="ECU">
      <data key="d0">68780001</data>
    </edge>
    <edge source="USA" target="SLV">
      <data key="d0">20759340</data>
    </edge>
    <edge source="USA" target="EST">
      <data key="d0">937355</data>
    </edge>
    <edge source="USA" target="FIN">
      <data key="d0">574236</data>
    </edge>
    <edge source="USA" target="FRA">
      <data key="d0">18209406</data>
    </edge>
    <edge source="USA" target="GEO">
      <data key="d0">84219</data>
    </edge>
    <edge source="USA" target="DEU">
      <data key="d0">906298543</data>
    </edge>
    <edge source="USA" target="GRC">
      <data key="d0">3037693</data>
    </edge>
    <edge source="USA" target="GTM">
      <data key="d0">31674727</data>
    </edge>
    <edge source="USA" target="HND">
      <data key="d0">8590924</data>
    </edge>
    <edge source="USA" target="HKG">
      <data key="d0">7648495</data>
    </edge>
    <edge source="USA" target="HUN">
      <data key="d0">7305111</data>
    </edge>
    <edge source="USA" target="IDN">
      <data key="d0">1028323035</data>
    </edge>
    <edge source="USA" target="IRL">
      <data key="d0">1964189</data>
    </edge>
    <edge source="USA" target="ISR">
      <data key="d0">81469135</data>
    </edge>
    <edge source="USA" target="ITA">
      <data key="d0">53196485</data>
    </edge>
    <edge source="USA" target="JAM">
      <data key="d0">292920</data>
    </edge>
    <edge source="USA" target="JPN">
      <data key="d0">1184173456</data>
    </edge>
    <edge source="USA" target="KAZ">
      <data key="d0">342672</data>
    </edge>
    <edge source="USA" target="JOR">
      <data key="d0">6088367</data>
    </edge>
    <edge source="USA" target="KOR">
      <data key="d0">406538757</data>
    </edge>
    <edge source="USA" target="LBN">
      <data key="d0">10761831</data>
    </edge>
    <edge source="USA" target="LTU">
      <data key="d0">208500</data>
    </edge>
    <edge source="USA" target="MYS">
      <data key="d0">179541169</data>
    </edge>
    <edge source="USA" target="MEX">
      <data key="d0">2379025546</data>
    </edge>
    <edge source="USA" target="MAR">
      <data key="d0">57974900</data>
    </edge>
    <edge source="USA" target="OMN">
      <data key="d0">97750</data>
    </edge>
    <edge source="USA" target="NLD">
      <data key="d0">63239844</data>
    </edge>
    <edge source="USA" target="NZL">
      <data key="d0">53987</data>
    </edge>
    <edge source="USA" target="NIC">
      <data key="d0">10702601</data>
    </edge>
    <edge source="USA" target="NOR">
      <data key="d0">199684</data>
    </edge>
    <edge source="USA" target="PAK">
      <data key="d0">323328</data>
    </edge>
    <edge source="USA" target="PAN">
      <data key="d0">969417</data>
    </edge>
    <edge source="USA" target="PER">
      <data key="d0">10666970</data>
    </edge>
    <edge source="USA" target="PHL">
      <data key="d0">507210704</data>
    </edge>
    <edge source="USA" target="POL">
      <data key="d0">2990193</data>
    </edge>
    <edge source="USA" target="PRT">
      <data key="d0">101216937</data>
    </edge>
    <edge source="USA" target="ROU">
      <data key="d0">28569039</data>
    </edge>
    <edge source="USA" target="RUS">
      <data key="d0">60049436</data>
    </edge>
    <edge source="USA" target="SAU">
      <data key="d0">176534400</data>
    </edge>
    <edge source="USA" target="SEN">
      <data key="d0">101500</data>
    </edge>
    <edge source="USA" target="IND">
      <data key="d0">1150271</data>
    </edge>
    <edge source="USA" target="SGP">
      <data key="d0">17121090</data>
    </edge>
    <edge source="USA" target="VNM">
      <data key="d0">350069449</data>
    </edge>
    <edge source="USA" target="ZAF">
      <data key="d0">1289276</data>
    </edge>
    <edge source="USA" target="ESP">
      <data key="d0">354295179</data>
    </edge>
    <edge source="USA" target="SWE">
      <data key="d0">174200</data>
    </edge>
    <edge source="USA" target="CHE">
      <data key="d0">1150000</data>
    </edge>
    <edge source="USA" target="THA">
      <data key="d0">418476344</data>
    </edge>
    <edge source="USA" target="ARE">
      <data key="d0">3526332</data>
    </edge>
    <edge source="USA" target="TUN">
      <data key="d0">134761887</data>
    </edge>
    <edge source="USA" target="TUR">
      <data key="d0">518027914</data>
    </edge>
    <edge source="USA" target="UGA">
      <data key="d0">31081</data>
    </edge>
    <edge source="USA" target="UKR">
      <data key="d0">20401556</data>
    </edge>
    <edge source="USA" target="EGY">
      <data key="d0">835917266</data>
    </edge>
    <edge source="USA" target="GBR">
      <data key="d0">120268907</data>
    </edge>
    <edge source="USA" target="BFA">
      <data key="d0">53274</data>
    </edge>
    <edge source="USA" target="URY">
      <data key="d0">102997</data>
    </edge>
    <edge source="URY" target="ARG">
      <data key="d0">28000</data>
    </edge>
    <edge source="URY" target="BEL">
      <data key="d0">44107</data>
    </edge>
    <edge source="URY" target="BRA">
      <data key="d0">36190589</data>
    </edge>
    <edge source="URY" target="CHN">
      <data key="d0">457896219</data>
    </edge>
    <edge source="URY" target="DEU">
      <data key="d0">11805890</data>
    </edge>
    <edge source="URY" target="HKG">
      <data key="d0">4237026</data>
    </edge>
    <edge source="URY" target="IDN">
      <data key="d0">4567836</data>
    </edge>
    <edge source="URY" target="JPN">
      <data key="d0">131101</data>
    </edge>
    <edge source="URY" target="MYS">
      <data key="d0">213199</data>
    </edge>
    <edge source="URY" target="NLD">
      <data key="d0">59530</data>
    </edge>
    <edge source="URY" target="PRY">
      <data key="d0">672200</data>
    </edge>
    <edge source="URY" target="PHL">
      <data key="d0">34432</data>
    </edge>
    <edge source="URY" target="RUS">
      <data key="d0">14960507</data>
    </edge>
    <edge source="URY" target="SGP">
      <data key="d0">641662</data>
    </edge>
    <edge source="URY" target="VNM">
      <data key="d0">4894132</data>
    </edge>
    <edge source="URY" target="THA">
      <data key="d0">1858821</data>
    </edge>
    <edge source="URY" target="TUN">
      <data key="d0">25278758</data>
    </edge>
    <edge source="URY" target="USA">
      <data key="d0">8975784</data>
    </edge>
    <edge source="LKA" target="AUS">
      <data key="d0">11748</data>
    </edge>
    <edge source="LKA" target="IDN">
      <data key="d0">421609</data>
    </edge>
    <edge source="LKA" target="ITA">
      <data key="d0">22158</data>
    </edge>
    <edge source="LKA" target="JPN">
      <data key="d0">1197005</data>
    </edge>
    <edge source="LKA" target="MYS">
      <data key="d0">115776</data>
    </edge>
    <edge source="LKA" target="NLD">
      <data key="d0">84263</data>
    </edge>
    <edge source="LKA" target="PAK">
      <data key="d0">560866</data>
    </edge>
    <edge source="LKA" target="SAU">
      <data key="d0">26522</data>
    </edge>
    <edge source="LKA" target="SGP">
      <data key="d0">133109</data>
    </edge>
    <edge source="LKA" target="ARE">
      <data key="d0">27134</data>
    </edge>
    <edge source="LKA" target="GBR">
      <data key="d0">56236</data>
    </edge>
    <edge source="HKG" target="CAN">
      <data key="d0">221015</data>
    </edge>
    <edge source="HKG" target="CHN">
      <data key="d0">5026075</data>
    </edge>
    <edge source="HKG" target="CIV">
      <data key="d0">17825</data>
    </edge>
    <edge source="HKG" target="MYS">
      <data key="d0">39506</data>
    </edge>
    <edge source="HKG" target="NLD">
      <data key="d0">51542</data>
    </edge>
    <edge source="HKG" target="PAN">
      <data key="d0">11983</data>
    </edge>
    <edge source="HKG" target="IND">
      <data key="d0">30171</data>
    </edge>
    <edge source="HKG" target="SGP">
      <data key="d0">39553</data>
    </edge>
    <edge source="HKG" target="VNM">
      <data key="d0">74387</data>
    </edge>
    <edge source="HKG" target="GBR">
      <data key="d0">103375</data>
    </edge>
    <edge source="HKG" target="USA">
      <data key="d0">283591</data>
    </edge>
    <edge source="IDN" target="AUS">
      <data key="d0">164380</data>
    </edge>
    <edge source="IDN" target="CMR">
      <data key="d0">786736</data>
    </edge>
    <edge source="IDN" target="CAN">
      <data key="d0">16321</data>
    </edge>
    <edge source="IDN" target="CHN">
      <data key="d0">98351</data>
    </edge>
    <edge source="IDN" target="GHA">
      <data key="d0">200000</data>
    </edge>
    <edge source="IDN" target="HKG">
      <data key="d0">131412</data>
    </edge>
    <edge source="IDN" target="ITA">
      <data key="d0">3321191</data>
    </edge>
    <edge source="IDN" target="CIV">
      <data key="d0">78000</data>
    </edge>
    <edge source="IDN" target="JPN">
      <data key="d0">581908</data>
    </edge>
    <edge source="IDN" target="JOR">
      <data key="d0">17057</data>
    </edge>
    <edge source="IDN" target="KOR">
      <data key="d0">846339</data>
    </edge>
    <edge source="IDN" target="MYS">
      <data key="d0">3548114</data>
    </edge>
    <edge source="IDN" target="NLD">
      <data key="d0">1866383</data>
    </edge>
    <edge source="IDN" target="PAK">
      <data key="d0">37410</data>
    </edge>
    <edge source="IDN" target="PHL">
      <data key="d0">16120713</data>
    </edge>
    <edge source="IDN" target="POL">
      <data key="d0">1638000</data>
    </edge>
    <edge source="IDN" target="SAU">
      <data key="d0">170378</data>
    </edge>
    <edge source="IDN" target="IND">
      <data key="d0">1369398</data>
    </edge>
    <edge source="IDN" target="SGP">
      <data key="d0">1070428</data>
    </edge>
    <edge source="IDN" target="VNM">
      <data key="d0">441408</data>
    </edge>
    <edge source="IDN" target="THA">
      <data key="d0">4229040</data>
    </edge>
    <edge source="IDN" target="ARE">
      <data key="d0">233181</data>
    </edge>
    <edge source="IND" target="ALB">
      <data key="d0">33390</data>
    </edge>
    <edge source="IND" target="DZA">
      <data key="d0">4639387</data>
    </edge>
    <edge source="IND" target="AZE">
      <data key="d0">28668</data>
    </edge>
    <edge source="IND" target="ARG">
      <data key="d0">717316</data>
    </edge>
    <edge source="IND" target="AUS">
      <data key="d0">9046264</data>
    </edge>
    <edge source="IND" target="AUT">
      <data key="d0">105125</data>
    </edge>
    <edge source="IND" target="BEL">
      <data key="d0">9649799</data>
    </edge>
    <edge source="IND" target="BWA">
      <data key="d0">217430</data>
    </edge>
    <edge source="IND" target="BRA">
      <data key="d0">5144799</data>
    </edge>
    <edge source="IND" target="BGR">
      <data key="d0">356720</data>
    </edge>
    <edge source="IND" target="CAN">
      <data key="d0">19016062</data>
    </edge>
    <edge source="IND" target="LKA">
      <data key="d0">3521339</data>
    </edge>
    <edge source="IND" target="CHL">
      <data key="d0">211890</data>
    </edge>
    <edge source="IND" target="CHN">
      <data key="d0">21379684</data>
    </edge>
    <edge source="IND" target="COL">
      <data key="d0">1513489</data>
    </edge>
    <edge source="IND" target="CRI">
      <data key="d0">128684</data>
    </edge>
    <edge source="IND" target="HRV">
      <data key="d0">3037352</data>
    </edge>
    <edge source="IND" target="CZE">
      <data key="d0">155939</data>
    </edge>
    <edge source="IND" target="DNK">
      <data key="d0">589746</data>
    </edge>
    <edge source="IND" target="ECU">
      <data key="d0">635149</data>
    </edge>
    <edge source="IND" target="ETH">
      <data key="d0">611545</data>
    </edge>
    <edge source="IND" target="EST">
      <data key="d0">2816215</data>
    </edge>
    <edge source="IND" target="FIN">
      <data key="d0">39504</data>
    </edge>
    <edge source="IND" target="FRA">
      <data key="d0">9682683</data>
    </edge>
    <edge source="IND" target="GEO">
      <data key="d0">1057735</data>
    </edge>
    <edge source="IND" target="DEU">
      <data key="d0">21364671</data>
    </edge>
    <edge source="IND" target="GHA">
      <data key="d0">26198</data>
    </edge>
    <edge source="IND" target="GRC">
      <data key="d0">19472770</data>
    </edge>
    <edge source="IND" target="GTM">
      <data key="d0">752426</data>
    </edge>
    <edge source="IND" target="HKG">
      <data key="d0">1572639</data>
    </edge>
    <edge source="IND" target="HUN">
      <data key="d0">1145295</data>
    </edge>
    <edge source="IND" target="IDN">
      <data key="d0">224251057</data>
    </edge>
    <edge source="IND" target="IRL">
      <data key="d0">18847</data>
    </edge>
    <edge source="IND" target="ISR">
      <data key="d0">11283295</data>
    </edge>
    <edge source="IND" target="ITA">
      <data key="d0">13083556</data>
    </edge>
    <edge source="IND" target="JPN">
      <data key="d0">1233471</data>
    </edge>
    <edge source="IND" target="KAZ">
      <data key="d0">782001</data>
    </edge>
    <edge source="IND" target="JOR">
      <data key="d0">5429149</data>
    </edge>
    <edge source="IND" target="KOR">
      <data key="d0">81737314</data>
    </edge>
    <edge source="IND" target="LBN">
      <data key="d0">3574656</data>
    </edge>
    <edge source="IND" target="LVA">
      <data key="d0">770495</data>
    </edge>
    <edge source="IND" target="LTU">
      <data key="d0">1691936</data>
    </edge>
    <edge source="IND" target="MYS">
      <data key="d0">113907921</data>
    </edge>
    <edge source="IND" target="MUS">
      <data key="d0">437437</data>
    </edge>
    <edge source="IND" target="MEX">
      <data key="d0">38023960</data>
    </edge>
    <edge source="IND" target="MDA">
      <data key="d0">123193</data>
    </edge>
    <edge source="IND" target="MAR">
      <data key="d0">31650</data>
    </edge>
    <edge source="IND" target="MOZ">
      <data key="d0">222049</data>
    </edge>
    <edge source="IND" target="OMN">
      <data key="d0">475565</data>
    </edge>
    <edge source="IND" target="NLD">
      <data key="d0">22777004</data>
    </edge>
    <edge source="IND" target="NZL">
      <data key="d0">1414781</data>
    </edge>
    <edge source="IND" target="NOR">
      <data key="d0">1411486</data>
    </edge>
    <edge source="IND" target="PAK">
      <data key="d0">17034727</data>
    </edge>
    <edge source="IND" target="PER">
      <data key="d0">33878</data>
    </edge>
    <edge source="IND" target="PHL">
      <data key="d0">85810653</data>
    </edge>
    <edge source="IND" target="POL">
      <data key="d0">8600348</data>
    </edge>
    <edge source="IND" target="PRT">
      <data key="d0">206978</data>
    </edge>
    <edge source="IND" target="ROU">
      <data key="d0">2563282</data>
    </edge>
    <edge source="IND" target="RUS">
      <data key="d0">26551861</data>
    </edge>
    <edge source="IND" target="SAU">
      <data key="d0">9430299</data>
    </edge>
    <edge source="IND" target="SRB">
      <data key="d0">271571</data>
    </edge>
    <edge source="IND" target="SGP">
      <data key="d0">10499304</data>
    </edge>
    <edge source="IND" target="SVK">
      <data key="d0">95635</data>
    </edge>
    <edge source="IND" target="VNM">
      <data key="d0">392120415</data>
    </edge>
    <edge source="IND" target="SVN">
      <data key="d0">479863</data>
    </edge>
    <edge source="IND" target="ZAF">
      <data key="d0">5764653</data>
    </edge>
    <edge source="IND" target="ESP">
      <data key="d0">4466448</data>
    </edge>
    <edge source="IND" target="SWE">
      <data key="d0">854084</data>
    </edge>
    <edge source="IND" target="CHE">
      <data key="d0">430946</data>
    </edge>
    <edge source="IND" target="THA">
      <data key="d0">43212429</data>
    </edge>
    <edge source="IND" target="ARE">
      <data key="d0">18591921</data>
    </edge>
    <edge source="IND" target="TUN">
      <data key="d0">1532825</data>
    </edge>
    <edge source="IND" target="TUR">
      <data key="d0">18545314</data>
    </edge>
    <edge source="IND" target="UKR">
      <data key="d0">23994963</data>
    </edge>
    <edge source="IND" target="MKD">
      <data key="d0">53263</data>
    </edge>
    <edge source="IND" target="EGY">
      <data key="d0">25780773</data>
    </edge>
    <edge source="IND" target="GBR">
      <data key="d0">16177034</data>
    </edge>
    <edge source="IND" target="TZA">
      <data key="d0">15145</data>
    </edge>
    <edge source="IND" target="USA">
      <data key="d0">59029068</data>
    </edge>
    <edge source="IND" target="URY">
      <data key="d0">106168</data>
    </edge>
    <edge source="SVN" target="AUS">
      <data key="d0">37365</data>
    </edge>
    <edge source="SVN" target="AUT">
      <data key="d0">5405108</data>
    </edge>
    <edge source="SVN" target="HRV">
      <data key="d0">39636</data>
    </edge>
    <edge source="SVN" target="CZE">
      <data key="d0">51420</data>
    </edge>
    <edge source="SVN" target="DEU">
      <data key="d0">400500</data>
    </edge>
    <edge source="SVN" target="HUN">
      <data key="d0">1401178</data>
    </edge>
    <edge source="SVN" target="ITA">
      <data key="d0">24474647</data>
    </edge>
    <edge source="SVN" target="NLD">
      <data key="d0">120626</data>
    </edge>
    <edge source="SVN" target="POL">
      <data key="d0">66911</data>
    </edge>
    <edge source="SVN" target="ROU">
      <data key="d0">17990</data>
    </edge>
    <edge source="SVN" target="SRB">
      <data key="d0">31987</data>
    </edge>
    <edge source="SVN" target="SVK">
      <data key="d0">820289</data>
    </edge>
    <edge source="SVN" target="ESP">
      <data key="d0">65438</data>
    </edge>
    <edge source="SVN" target="GBR">
      <data key="d0">53846</data>
    </edge>
    <edge source="AUT" target="DZA">
      <data key="d0">418574</data>
    </edge>
    <edge source="AUT" target="AUS">
      <data key="d0">111682</data>
    </edge>
    <edge source="AUT" target="BEL">
      <data key="d0">3595333</data>
    </edge>
    <edge source="AUT" target="BGR">
      <data key="d0">1949832</data>
    </edge>
    <edge source="AUT" target="CAN">
      <data key="d0">24325</data>
    </edge>
    <edge source="AUT" target="CHN">
      <data key="d0">55564</data>
    </edge>
    <edge source="AUT" target="HRV">
      <data key="d0">1431950</data>
    </edge>
    <edge source="AUT" target="CZE">
      <data key="d0">6386165</data>
    </edge>
    <edge source="AUT" target="DNK">
      <data key="d0">3802118</data>
    </edge>
    <edge source="AUT" target="EST">
      <data key="d0">19934</data>
    </edge>
    <edge source="AUT" target="FIN">
      <data key="d0">39384</data>
    </edge>
    <edge source="AUT" target="FRA">
      <data key="d0">4918498</data>
    </edge>
    <edge source="AUT" target="DEU">
      <data key="d0">101098483</data>
    </edge>
    <edge source="AUT" target="GRC">
      <data key="d0">17567</data>
    </edge>
    <edge source="AUT" target="HKG">
      <data key="d0">10212</data>
    </edge>
    <edge source="AUT" target="HUN">
      <data key="d0">10869300</data>
    </edge>
    <edge source="AUT" target="IRL">
      <data key="d0">102039</data>
    </edge>
    <edge source="AUT" target="ITA">
      <data key="d0">21422000</data>
    </edge>
    <edge source="AUT" target="JPN">
      <data key="d0">12790</data>
    </edge>
    <edge source="AUT" target="KAZ">
      <data key="d0">1399356</data>
    </edge>
    <edge source="AUT" target="JOR">
      <data key="d0">25555</data>
    </edge>
    <edge source="AUT" target="LTU">
      <data key="d0">220289</data>
    </edge>
    <edge source="AUT" target="MYS">
      <data key="d0">10196</data>
    </edge>
    <edge source="AUT" target="MDA">
      <data key="d0">52578</data>
    </edge>
    <edge source="AUT" target="MAR">
      <data key="d0">26395</data>
    </edge>
    <edge source="AUT" target="NLD">
      <data key="d0">3548291</data>
    </edge>
    <edge source="AUT" target="NOR">
      <data key="d0">1205627</data>
    </edge>
    <edge source="AUT" target="POL">
      <data key="d0">2337167</data>
    </edge>
    <edge source="AUT" target="PRT">
      <data key="d0">144053</data>
    </edge>
    <edge source="AUT" target="ROU">
      <data key="d0">850386</data>
    </edge>
    <edge source="AUT" target="RUS">
      <data key="d0">10276750</data>
    </edge>
    <edge source="AUT" target="SAU">
      <data key="d0">262240</data>
    </edge>
    <edge source="AUT" target="SEN">
      <data key="d0">152461</data>
    </edge>
    <edge source="AUT" target="SRB">
      <data key="d0">81302</data>
    </edge>
    <edge source="AUT" target="SVK">
      <data key="d0">8080359</data>
    </edge>
    <edge source="AUT" target="SVN">
      <data key="d0">6210294</data>
    </edge>
    <edge source="AUT" target="ZAF">
      <data key="d0">13028</data>
    </edge>
    <edge source="AUT" target="ESP">
      <data key="d0">1699773</data>
    </edge>
    <edge source="AUT" target="SWE">
      <data key="d0">911679</data>
    </edge>
    <edge source="AUT" target="CHE">
      <data key="d0">7368154</data>
    </edge>
    <edge source="AUT" target="THA">
      <data key="d0">35075</data>
    </edge>
    <edge source="AUT" target="ARE">
      <data key="d0">48540</data>
    </edge>
    <edge source="AUT" target="TUN">
      <data key="d0">20837</data>
    </edge>
    <edge source="AUT" target="UKR">
      <data key="d0">26864421</data>
    </edge>
    <edge source="AUT" target="MKD">
      <data key="d0">54956</data>
    </edge>
    <edge source="AUT" target="EGY">
      <data key="d0">108918</data>
    </edge>
    <edge source="AUT" target="GBR">
      <data key="d0">1372534</data>
    </edge>
    <edge source="AUT" target="USA">
      <data key="d0">116136</data>
    </edge>
    <edge source="MDA" target="ARM">
      <data key="d0">29450</data>
    </edge>
    <edge source="MDA" target="BEL">
      <data key="d0">14652</data>
    </edge>
    <edge source="MDA" target="BGR">
      <data key="d0">2334877</data>
    </edge>
    <edge source="MDA" target="BLR">
      <data key="d0">181010</data>
    </edge>
    <edge source="MDA" target="CZE">
      <data key="d0">328435</data>
    </edge>
    <edge source="MDA" target="EST">
      <data key="d0">16382</data>
    </edge>
    <edge source="MDA" target="DEU">
      <data key="d0">1715519</data>
    </edge>
    <edge source="MDA" target="GRC">
      <data key="d0">26429</data>
    </edge>
    <edge source="MDA" target="HUN">
      <data key="d0">395527</data>
    </edge>
    <edge source="MDA" target="ITA">
      <data key="d0">989935</data>
    </edge>
    <edge source="MDA" target="LBN">
      <data key="d0">276700</data>
    </edge>
    <edge source="MDA" target="LVA">
      <data key="d0">11494</data>
    </edge>
    <edge source="MDA" target="LTU">
      <data key="d0">2761572</data>
    </edge>
    <edge source="MDA" target="NLD">
      <data key="d0">2699546</data>
    </edge>
    <edge source="MDA" target="NZL">
      <data key="d0">17094977</data>
    </edge>
    <edge source="MDA" target="PAN">
      <data key="d0">118425</data>
    </edge>
    <edge source="MDA" target="POL">
      <data key="d0">3444611</data>
    </edge>
    <edge source="MDA" target="ROU">
      <data key="d0">21042150</data>
    </edge>
    <edge source="MDA" target="RUS">
      <data key="d0">3016223</data>
    </edge>
    <edge source="MDA" target="SRB">
      <data key="d0">986833</data>
    </edge>
    <edge source="MDA" target="SVK">
      <data key="d0">206694</data>
    </edge>
    <edge source="MDA" target="CHE">
      <data key="d0">312056</data>
    </edge>
    <edge source="MDA" target="TUR">
      <data key="d0">4469531</data>
    </edge>
    <edge source="MDA" target="UKR">
      <data key="d0">21890919</data>
    </edge>
    <edge source="MDA" target="MKD">
      <data key="d0">10000</data>
    </edge>
    <edge source="MDA" target="EGY">
      <data key="d0">21420</data>
    </edge>
    <edge source="MDA" target="GBR">
      <data key="d0">13943270</data>
    </edge>
    <edge source="MDA" target="USA">
      <data key="d0">27630</data>
    </edge>
    <edge source="MAR" target="FRA">
      <data key="d0">11066</data>
    </edge>
    <edge source="MAR" target="NLD">
      <data key="d0">319831</data>
    </edge>
    <edge source="SEN" target="BGR">
      <data key="d0">16742</data>
    </edge>
    <edge source="SEN" target="CAN">
      <data key="d0">17163</data>
    </edge>
    <edge source="SEN" target="CHN">
      <data key="d0">4740395</data>
    </edge>
    <edge source="SEN" target="FRA">
      <data key="d0">859815</data>
    </edge>
    <edge source="SEN" target="GRC">
      <data key="d0">40033</data>
    </edge>
    <edge source="SEN" target="ITA">
      <data key="d0">34527</data>
    </edge>
    <edge source="SEN" target="MEX">
      <data key="d0">195286</data>
    </edge>
    <edge source="SEN" target="MAR">
      <data key="d0">27984</data>
    </edge>
    <edge source="SEN" target="NLD">
      <data key="d0">69168</data>
    </edge>
    <edge source="SEN" target="PRT">
      <data key="d0">12302</data>
    </edge>
    <edge source="SEN" target="RUS">
      <data key="d0">1307754</data>
    </edge>
    <edge source="SEN" target="SVK">
      <data key="d0">186838</data>
    </edge>
    <edge source="SEN" target="VNM">
      <data key="d0">7127294</data>
    </edge>
    <edge source="SEN" target="SVN">
      <data key="d0">446948</data>
    </edge>
    <edge source="SEN" target="CHE">
      <data key="d0">466432</data>
    </edge>
    <edge source="SEN" target="TUR">
      <data key="d0">190755</data>
    </edge>
    <edge source="SEN" target="UKR">
      <data key="d0">20634</data>
    </edge>
    <edge source="SEN" target="EGY">
      <data key="d0">41939</data>
    </edge>
    <edge source="SEN" target="GBR">
      <data key="d0">723796</data>
    </edge>
    <edge source="MKD" target="ALB">
      <data key="d0">41080</data>
    </edge>
    <edge source="MKD" target="BGR">
      <data key="d0">1447034</data>
    </edge>
    <edge source="MKD" target="HRV">
      <data key="d0">47075</data>
    </edge>
    <edge source="MKD" target="GRC">
      <data key="d0">867068</data>
    </edge>
    <edge source="MKD" target="SRB">
      <data key="d0">867014</data>
    </edge>
    <edge source="BLR" target="GEO">
      <data key="d0">70500</data>
    </edge>
    <edge source="BLR" target="LVA">
      <data key="d0">230000</data>
    </edge>
    <edge source="BLR" target="LTU">
      <data key="d0">304600</data>
    </edge>
    <edge source="BLR" target="POL">
      <data key="d0">85400</data>
    </edge>
    <edge source="BLR" target="ROU">
      <data key="d0">56200</data>
    </edge>
    <edge source="BLR" target="RUS">
      <data key="d0">1885800</data>
    </edge>
    <edge source="BLR" target="SRB">
      <data key="d0">103800</data>
    </edge>
    <edge source="BLR" target="ARE">
      <data key="d0">21300</data>
    </edge>
    <edge source="BLR" target="TUR">
      <data key="d0">34400</data>
    </edge>
    <edge source="BEN" target="BEL">
      <data key="d0">115411</data>
    </edge>
    <edge source="BEN" target="CHN">
      <data key="d0">143015</data>
    </edge>
    <edge source="BEN" target="FRA">
      <data key="d0">123150</data>
    </edge>
    <edge source="BEN" target="GHA">
      <data key="d0">202042</data>
    </edge>
    <edge source="BEN" target="LBN">
      <data key="d0">89797</data>
    </edge>
    <edge source="BEN" target="IND">
      <data key="d0">1220524</data>
    </edge>
    <edge source="BEN" target="ESP">
      <data key="d0">667339</data>
    </edge>
    <edge source="BEN" target="THA">
      <data key="d0">296368</data>
    </edge>
    <edge source="GHA" target="BEL">
      <data key="d0">11536</data>
    </edge>
    <edge source="GHA" target="CHN">
      <data key="d0">1129920</data>
    </edge>
    <edge source="GHA" target="DNK">
      <data key="d0">11652986</data>
    </edge>
    <edge source="GHA" target="DEU">
      <data key="d0">60901</data>
    </edge>
    <edge source="GHA" target="ITA">
      <data key="d0">59344</data>
    </edge>
    <edge source="GHA" target="JPN">
      <data key="d0">3207268</data>
    </edge>
    <edge source="GHA" target="NLD">
      <data key="d0">869840</data>
    </edge>
    <edge source="GHA" target="SEN">
      <data key="d0">371145</data>
    </edge>
    <edge source="GHA" target="IND">
      <data key="d0">7701537</data>
    </edge>
    <edge source="GHA" target="SGP">
      <data key="d0">227642</data>
    </edge>
    <edge source="GHA" target="VNM">
      <data key="d0">36696</data>
    </edge>
    <edge source="GHA" target="ESP">
      <data key="d0">356425</data>
    </edge>
    <edge source="GHA" target="CHE">
      <data key="d0">6354088</data>
    </edge>
    <edge source="GHA" target="TGO">
      <data key="d0">33308</data>
    </edge>
    <edge source="GHA" target="USA">
      <data key="d0">111381</data>
    </edge>
    <edge source="GHA" target="BFA">
      <data key="d0">827731</data>
    </edge>
    <edge source="MOZ" target="CAN">
      <data key="d0">237369</data>
    </edge>
    <edge source="MOZ" target="CHN">
      <data key="d0">12092594</data>
    </edge>
    <edge source="MOZ" target="EST">
      <data key="d0">23094</data>
    </edge>
    <edge source="MOZ" target="HKG">
      <data key="d0">133184</data>
    </edge>
    <edge source="MOZ" target="IDN">
      <data key="d0">1095875</data>
    </edge>
    <edge source="MOZ" target="ISR">
      <data key="d0">432281</data>
    </edge>
    <edge source="MOZ" target="JPN">
      <data key="d0">1683142</data>
    </edge>
    <edge source="MOZ" target="MWI">
      <data key="d0">259105</data>
    </edge>
    <edge source="MOZ" target="MAR">
      <data key="d0">22484</data>
    </edge>
    <edge source="MOZ" target="IND">
      <data key="d0">105067</data>
    </edge>
    <edge source="MOZ" target="VNM">
      <data key="d0">1408926</data>
    </edge>
    <edge source="MOZ" target="ZAF">
      <data key="d0">5505266</data>
    </edge>
    <edge source="MOZ" target="ZWE">
      <data key="d0">27442</data>
    </edge>
    <edge source="MOZ" target="ARE">
      <data key="d0">312613</data>
    </edge>
    <edge source="MOZ" target="TUR">
      <data key="d0">1275995</data>
    </edge>
    <edge source="MOZ" target="GBR">
      <data key="d0">1107010</data>
    </edge>
    <edge source="MOZ" target="USA">
      <data key="d0">144562</data>
    </edge>
    <edge source="BWA" target="ZAF">
      <data key="d0">6968235</data>
    </edge>
    <edge source="BFA" target="CAN">
      <data key="d0">220797</data>
    </edge>
    <edge source="BFA" target="CHN">
      <data key="d0">13220559</data>
    </edge>
    <edge source="BFA" target="DNK">
      <data key="d0">10437290</data>
    </edge>
    <edge source="BFA" target="FRA">
      <data key="d0">196731</data>
    </edge>
    <edge source="BFA" target="DEU">
      <data key="d0">472319</data>
    </edge>
    <edge source="BFA" target="GHA">
      <data key="d0">22851746</data>
    </edge>
    <edge source="BFA" target="HKG">
      <data key="d0">724230</data>
    </edge>
    <edge source="BFA" target="ISR">
      <data key="d0">109523</data>
    </edge>
    <edge source="BFA" target="CIV">
      <data key="d0">670481</data>
    </edge>
    <edge source="BFA" target="JPN">
      <data key="d0">1777630</data>
    </edge>
    <edge source="BFA" target="JOR">
      <data key="d0">16377</data>
    </edge>
    <edge source="BFA" target="MYS">
      <data key="d0">76941</data>
    </edge>
    <edge source="BFA" target="NLD">
      <data key="d0">273466</data>
    </edge>
    <edge source="BFA" target="SEN">
      <data key="d0">27100</data>
    </edge>
    <edge source="BFA" target="IND">
      <data key="d0">26275</data>
    </edge>
    <edge source="BFA" target="SGP">
      <data key="d0">30955754</data>
    </edge>
    <edge source="BFA" target="CHE">
      <data key="d0">466393</data>
    </edge>
    <edge source="BFA" target="TGO">
      <data key="d0">10021621</data>
    </edge>
    <edge source="BFA" target="ARE">
      <data key="d0">15533523</data>
    </edge>
    <edge source="BFA" target="TUN">
      <data key="d0">298700</data>
    </edge>
    <edge source="BFA" target="TUR">
      <data key="d0">269230</data>
    </edge>
    <edge source="CIV" target="BEL">
      <data key="d0">13191</data>
    </edge>
    <edge source="CIV" target="COL">
      <data key="d0">33312</data>
    </edge>
    <edge source="CIV" target="BEN">
      <data key="d0">60083</data>
    </edge>
    <edge source="CIV" target="FRA">
      <data key="d0">86634</data>
    </edge>
    <edge source="CIV" target="GHA">
      <data key="d0">390004</data>
    </edge>
    <edge source="CIV" target="ISR">
      <data key="d0">17094</data>
    </edge>
    <edge source="CIV" target="ITA">
      <data key="d0">1143244</data>
    </edge>
    <edge source="CIV" target="NLD">
      <data key="d0">60539</data>
    </edge>
    <edge source="CIV" target="SEN">
      <data key="d0">166759</data>
    </edge>
    <edge source="CIV" target="VNM">
      <data key="d0">477364</data>
    </edge>
    <edge source="CIV" target="ESP">
      <data key="d0">1222285</data>
    </edge>
    <edge source="CIV" target="GBR">
      <data key="d0">20738</data>
    </edge>
    <edge source="CIV" target="USA">
      <data key="d0">78705</data>
    </edge>
    <edge source="CIV" target="BFA">
      <data key="d0">5422347</data>
    </edge>
    <edge source="TGO" target="CHN">
      <data key="d0">829419</data>
    </edge>
    <edge source="TGO" target="ITA">
      <data key="d0">34077</data>
    </edge>
    <edge source="TGO" target="IND">
      <data key="d0">11725</data>
    </edge>
    <edge source="TGO" target="ESP">
      <data key="d0">3971519</data>
    </edge>
    <edge source="KHM" target="JPN">
      <data key="d0">35535</data>
    </edge>
    <edge source="KHM" target="KOR">
      <data key="d0">72974</data>
    </edge>
    <edge source="KHM" target="MYS">
      <data key="d0">260514</data>
    </edge>
    <edge source="KHM" target="VNM">
      <data key="d0">61554</data>
    </edge>
    <edge source="CMR" target="BEN">
      <data key="d0">14472</data>
    </edge>
    <edge source="CMR" target="RUS">
      <data key="d0">16958</data>
    </edge>
    <edge source="CMR" target="VNM">
      <data key="d0">495175</data>
    </edge>
    <edge source="NIC" target="AUS">
      <data key="d0">6313059</data>
    </edge>
    <edge source="NIC" target="BEL">
      <data key="d0">61391</data>
    </edge>
    <edge source="NIC" target="BRA">
      <data key="d0">127902</data>
    </edge>
    <edge source="NIC" target="CAN">
      <data key="d0">8083493</data>
    </edge>
    <edge source="NIC" target="CHL">
      <data key="d0">53125</data>
    </edge>
    <edge source="NIC" target="COL">
      <data key="d0">9388150</data>
    </edge>
    <edge source="NIC" target="CRI">
      <data key="d0">3502461</data>
    </edge>
    <edge source="NIC" target="SLV">
      <data key="d0">4418882</data>
    </edge>
    <edge source="NIC" target="EST">
      <data key="d0">195300</data>
    </edge>
    <edge source="NIC" target="FRA">
      <data key="d0">53763</data>
    </edge>
    <edge source="NIC" target="DEU">
      <data key="d0">146461</data>
    </edge>
    <edge source="NIC" target="GTM">
      <data key="d0">3137457</data>
    </edge>
    <edge source="NIC" target="HND">
      <data key="d0">2152881</data>
    </edge>
    <edge source="NIC" target="ITA">
      <data key="d0">33050</data>
    </edge>
    <edge source="NIC" target="JPN">
      <data key="d0">4187777</data>
    </edge>
    <edge source="NIC" target="LTU">
      <data key="d0">127968</data>
    </edge>
    <edge source="NIC" target="MEX">
      <data key="d0">51502716</data>
    </edge>
    <edge source="NIC" target="NLD">
      <data key="d0">609982</data>
    </edge>
    <edge source="NIC" target="PAN">
      <data key="d0">865770</data>
    </edge>
    <edge source="NIC" target="POL">
      <data key="d0">323000</data>
    </edge>
    <edge source="NIC" target="RUS">
      <data key="d0">4706781</data>
    </edge>
    <edge source="NIC" target="VNM">
      <data key="d0">365378</data>
    </edge>
    <edge source="NIC" target="ZAF">
      <data key="d0">177870</data>
    </edge>
    <edge source="NIC" target="GBR">
      <data key="d0">30879830</data>
    </edge>
    <edge source="NIC" target="USA">
      <data key="d0">7638630</data>
    </edge>
    <edge source="KGZ" target="KAZ">
      <data key="d0">136449</data>
    </edge>
    <edge source="KGZ" target="RUS">
      <data key="d0">127406</data>
    </edge>
    <edge source="PSE" target="ISR">
      <data key="d0">1516097</data>
    </edge>
    <edge source="PSE" target="JOR">
      <data key="d0">12891</data>
    </edge>
    <edge source="ETH" target="ALB">
      <data key="d0">81649</data>
    </edge>
    <edge source="ETH" target="DZA">
      <data key="d0">471698</data>
    </edge>
    <edge source="ETH" target="BEL">
      <data key="d0">326718</data>
    </edge>
    <edge source="ETH" target="BGR">
      <data key="d0">113566</data>
    </edge>
    <edge source="ETH" target="CAN">
      <data key="d0">271517</data>
    </edge>
    <edge source="ETH" target="CHN">
      <data key="d0">276786617</data>
    </edge>
    <edge source="ETH" target="DEU">
      <data key="d0">563641</data>
    </edge>
    <edge source="ETH" target="GRC">
      <data key="d0">3837753</data>
    </edge>
    <edge source="ETH" target="IDN">
      <data key="d0">319896</data>
    </edge>
    <edge source="ETH" target="ISR">
      <data key="d0">57602198</data>
    </edge>
    <edge source="ETH" target="ITA">
      <data key="d0">445889</data>
    </edge>
    <edge source="ETH" target="JPN">
      <data key="d0">11303731</data>
    </edge>
    <edge source="ETH" target="JOR">
      <data key="d0">14374131</data>
    </edge>
    <edge source="ETH" target="KOR">
      <data key="d0">1288752</data>
    </edge>
    <edge source="ETH" target="LBN">
      <data key="d0">800206</data>
    </edge>
    <edge source="ETH" target="MEX">
      <data key="d0">369724</data>
    </edge>
    <edge source="ETH" target="NLD">
      <data key="d0">2674870</data>
    </edge>
    <edge source="ETH" target="PAK">
      <data key="d0">217216</data>
    </edge>
    <edge source="ETH" target="SAU">
      <data key="d0">12693968</data>
    </edge>
    <edge source="ETH" target="IND">
      <data key="d0">3802278</data>
    </edge>
    <edge source="ETH" target="SGP">
      <data key="d0">1097669</data>
    </edge>
    <edge source="ETH" target="VNM">
      <data key="d0">30732396</data>
    </edge>
    <edge source="ETH" target="ESP">
      <data key="d0">272253</data>
    </edge>
    <edge source="ETH" target="THA">
      <data key="d0">759384</data>
    </edge>
    <edge source="ETH" target="ARE">
      <data key="d0">2964926</data>
    </edge>
    <edge source="ETH" target="TUR">
      <data key="d0">27349578</data>
    </edge>
    <edge source="ETH" target="UKR">
      <data key="d0">89049</data>
    </edge>
    <edge source="ETH" target="EGY">
      <data key="d0">2459943</data>
    </edge>
    <edge source="ETH" target="GBR">
      <data key="d0">2239951</data>
    </edge>
    <edge source="ETH" target="USA">
      <data key="d0">18486965</data>
    </edge>
    <edge source="MDG" target="FRA">
      <data key="d0">62565</data>
    </edge>
    <edge source="MDG" target="HKG">
      <data key="d0">41088</data>
    </edge>
    <edge source="MDG" target="IDN">
      <data key="d0">196750</data>
    </edge>
    <edge source="MDG" target="MUS">
      <data key="d0">298703</data>
    </edge>
    <edge source="MDG" target="NLD">
      <data key="d0">338532</data>
    </edge>
    <edge source="MDG" target="PAK">
      <data key="d0">61860</data>
    </edge>
    <edge source="MDG" target="PHL">
      <data key="d0">59881</data>
    </edge>
    <edge source="MDG" target="VNM">
      <data key="d0">4219178</data>
    </edge>
    <edge source="MDG" target="ZAF">
      <data key="d0">134686</data>
    </edge>
    <edge source="GMB" target="RUS">
      <data key="d0">670967</data>
    </edge>
    <edge source="GMB" target="GBR">
      <data key="d0">959967</data>
    </edge>
    <edge source="TZA" target="BEL">
      <data key="d0">205056</data>
    </edge>
    <edge source="TZA" target="BDI">
      <data key="d0">1311887</data>
    </edge>
    <edge source="TZA" target="CAN">
      <data key="d0">113119</data>
    </edge>
    <edge source="TZA" target="LKA">
      <data key="d0">53544</data>
    </edge>
    <edge source="TZA" target="CHN">
      <data key="d0">50037844</data>
    </edge>
    <edge source="TZA" target="HKG">
      <data key="d0">307842</data>
    </edge>
    <edge source="TZA" target="IDN">
      <data key="d0">1051296</data>
    </edge>
    <edge source="TZA" target="JPN">
      <data key="d0">28527057</data>
    </edge>
    <edge source="TZA" target="MWI">
      <data key="d0">132076</data>
    </edge>
    <edge source="TZA" target="MYS">
      <data key="d0">263539</data>
    </edge>
    <edge source="TZA" target="OMN">
      <data key="d0">18392</data>
    </edge>
    <edge source="TZA" target="NLD">
      <data key="d0">679986</data>
    </edge>
    <edge source="TZA" target="PAK">
      <data key="d0">12405396</data>
    </edge>
    <edge source="TZA" target="IND">
      <data key="d0">6411975</data>
    </edge>
    <edge source="TZA" target="SGP">
      <data key="d0">408384</data>
    </edge>
    <edge source="TZA" target="VNM">
      <data key="d0">9549511</data>
    </edge>
    <edge source="TZA" target="ZAF">
      <data key="d0">99332</data>
    </edge>
    <edge source="TZA" target="ZWE">
      <data key="d0">66284</data>
    </edge>
    <edge source="TZA" target="CHE">
      <data key="d0">650986</data>
    </edge>
    <edge source="TZA" target="THA">
      <data key="d0">97843</data>
    </edge>
    <edge source="TZA" target="ARE">
      <data key="d0">187392</data>
    </edge>
    <edge source="TZA" target="TUR">
      <data key="d0">12108</data>
    </edge>
    <edge source="TZA" target="UGA">
      <data key="d0">180723</data>
    </edge>
    <edge source="TZA" target="GBR">
      <data key="d0">183263</data>
    </edge>
    <edge source="TZA" target="USA">
      <data key="d0">51130</data>
    </edge>
    <edge source="UGA" target="BDI">
      <data key="d0">23012</data>
    </edge>
    <edge source="UGA" target="CHN">
      <data key="d0">6957386</data>
    </edge>
    <edge source="UGA" target="DNK">
      <data key="d0">493652</data>
    </edge>
    <edge source="UGA" target="DEU">
      <data key="d0">639450</data>
    </edge>
    <edge source="UGA" target="ITA">
      <data key="d0">30869</data>
    </edge>
    <edge source="UGA" target="JPN">
      <data key="d0">672505</data>
    </edge>
    <edge source="UGA" target="MYS">
      <data key="d0">20322</data>
    </edge>
    <edge source="UGA" target="NLD">
      <data key="d0">451974</data>
    </edge>
    <edge source="UGA" target="IND">
      <data key="d0">182444</data>
    </edge>
    <edge source="UGA" target="SGP">
      <data key="d0">331628</data>
    </edge>
    <edge source="UGA" target="VNM">
      <data key="d0">523539</data>
    </edge>
    <edge source="UGA" target="ZAF">
      <data key="d0">28685</data>
    </edge>
    <edge source="UGA" target="CHE">
      <data key="d0">57800</data>
    </edge>
    <edge source="UGA" target="ARE">
      <data key="d0">248738</data>
    </edge>
    <edge source="UGA" target="TUR">
      <data key="d0">202633</data>
    </edge>
    <edge source="UGA" target="TZA">
      <data key="d0">162742</data>
    </edge>
    <edge source="UGA" target="USA">
      <data key="d0">10000</data>
    </edge>
    <edge source="MWI" target="BWA">
      <data key="d0">1070065</data>
    </edge>
    <edge source="MWI" target="MUS">
      <data key="d0">1571809</data>
    </edge>
    <edge source="MWI" target="MOZ">
      <data key="d0">264418</data>
    </edge>
    <edge source="MWI" target="IND">
      <data key="d0">862124</data>
    </edge>
    <edge source="MWI" target="SGP">
      <data key="d0">109086</data>
    </edge>
    <edge source="MWI" target="VNM">
      <data key="d0">4804809</data>
    </edge>
    <edge source="MWI" target="ZAF">
      <data key="d0">7547186</data>
    </edge>
    <edge source="MWI" target="ZWE">
      <data key="d0">4829465</data>
    </edge>
    <edge source="MWI" target="GBR">
      <data key="d0">100996</data>
    </edge>
    <edge source="MWI" target="TZA">
      <data key="d0">12258042</data>
    </edge>
    <edge source="ZWE" target="MWI">
      <data key="d0">210370</data>
    </edge>
    <edge source="ZWE" target="MOZ">
      <data key="d0">2530066</data>
    </edge>
    <edge source="ZWE" target="ZAF">
      <data key="d0">91781</data>
    </edge>
    <edge source="NAM" target="ZAF">
      <data key="d0">1712949</data>
    </edge>
    <edge source="NER" target="DZA">
      <data key="d0">50082</data>
    </edge>
    <edge source="NER" target="CHN">
      <data key="d0">133559</data>
    </edge>
    <edge source="NER" target="BEN">
      <data key="d0">174865</data>
    </edge>
    <edge source="NER" target="GHA">
      <data key="d0">115090</data>
    </edge>
    <edge source="NER" target="CIV">
      <data key="d0">13748</data>
    </edge>
    <edge source="NER" target="ESP">
      <data key="d0">612768</data>
    </edge>
    <edge source="NER" target="TGO">
      <data key="d0">14856</data>
    </edge>
  </graph>
</graphml>
