# Supplementary material for: Core-periphery structure in sectoral international trade networks: A new approach to an old theory
Source: PLoS One. 2020 Apr 2;15(4):e0229547. doi: 10.1371/journal.pone.0229547 (PMC7117750; doi:10.1371/journal.pone.0229547)
Supplement: S8 File — (ZIP) [file pone.0229547.s008.zip › S8_File/Networks 2012/23-CRUDE RUBBER.graphml]

<?xml version='1.0' encoding='utf-8'?>
<graphml xmlns="http://graphml.graphdrawing.org/xmlns" xmlns:xsi="http://www.w3.org/2001/XMLSchema-instance" xsi:schemaLocation="http://graphml.graphdrawing.org/xmlns http://graphml.graphdrawing.org/xmlns/1.0/graphml.xsd">
  <key attr.name="weight" attr.type="long" for="edge" id="d0" />
  <graph edgedefault="directed">
    <node id="ALB" />
    <node id="ITA" />
    <node id="ARG" />
    <node id="BOL" />
    <node id="BRA" />
    <node id="CHL" />
    <node id="COL" />
    <node id="FRA" />
    <node id="DEU" />
    <node id="NLD" />
    <node id="PRY" />
    <node id="PER" />
    <node id="IND" />
    <node id="TUR" />
    <node id="USA" />
    <node id="URY" />
    <node id="ARM" />
    <node id="UKR" />
    <node id="AUS" />
    <node id="CHN" />
    <node id="SLV" />
    <node id="GHA" />
    <node id="HKG" />
    <node id="IDN" />
    <node id="JPN" />
    <node id="KOR" />
    <node id="MYS" />
    <node id="NZL" />
    <node id="PRT" />
    <node id="SGP" />
    <node id="VNM" />
    <node id="ZAF" />
    <node id="THA" />
    <node id="ARE" />
    <node id="AUT" />
    <node id="BEL" />
    <node id="BGR" />
    <node id="HRV" />
    <node id="CZE" />
    <node id="HUN" />
    <node id="KAZ" />
    <node id="POL" />
    <node id="ROU" />
    <node id="RUS" />
    <node id="SRB" />
    <node id="SVK" />
    <node id="SVN" />
    <node id="ESP" />
    <node id="SWE" />
    <node id="CHE" />
    <node id="BLR" />
    <node id="LVA" />
    <node id="LTU" />
    <node id="PAK" />
    <node id="DZA" />
    <node id="CAN" />
    <node id="LKA" />
    <node id="BEN" />
    <node id="DNK" />
    <node id="ECU" />
    <node id="EST" />
    <node id="FIN" />
    <node id="GEO" />
    <node id="GRC" />
    <node id="IRL" />
    <node id="ISR" />
    <node id="CIV" />
    <node id="JOR" />
    <node id="LBN" />
    <node id="MEX" />
    <node id="MDA" />
    <node id="MAR" />
    <node id="NOR" />
    <node id="PHL" />
    <node id="SAU" />
    <node id="TUN" />
    <node id="EGY" />
    <node id="GBR" />
    <node id="CRI" />
    <node id="NIC" />
    <node id="PAN" />
    <node id="AZE" />
    <node id="MKD" />
    <node id="KHM" />
    <node id="CMR" />
    <node id="BFA" />
    <node id="ETH" />
    <node id="GTM" />
    <node id="JAM" />
    <node id="KGZ" />
    <node id="MDG" />
    <node id="MWI" />
    <node id="MRT" />
    <node id="MUS" />
    <node id="OMN" />
    <node id="SEN" />
    <node id="TGO" />
    <node id="TZA" />
    <node id="HND" />
    <node id="NER" />
    <node id="GMB" />
    <node id="UGA" />
    <node id="ZWE" />
    <node id="NAM" />
    <node id="BWA" />
    <node id="MOZ" />
    <node id="PSE" />
    <edge source="ALB" target="ITA">
      <data key="d0">23474</data>
    </edge>
    <edge source="ITA" target="ALB">
      <data key="d0">943327</data>
    </edge>
    <edge source="ITA" target="DZA">
      <data key="d0">762622</data>
    </edge>
    <edge source="ITA" target="AZE">
      <data key="d0">263744</data>
    </edge>
    <edge source="ITA" target="ARG">
      <data key="d0">1140538</data>
    </edge>
    <edge source="ITA" target="AUS">
      <data key="d0">5074801</data>
    </edge>
    <edge source="ITA" target="AUT">
      <data key="d0">11728412</data>
    </edge>
    <edge source="ITA" target="ARM">
      <data key="d0">10943</data>
    </edge>
    <edge source="ITA" target="BEL">
      <data key="d0">5642351</data>
    </edge>
    <edge source="ITA" target="BOL">
      <data key="d0">16617</data>
    </edge>
    <edge source="ITA" target="BRA">
      <data key="d0">9409521</data>
    </edge>
    <edge source="ITA" target="BGR">
      <data key="d0">2991868</data>
    </edge>
    <edge source="ITA" target="BLR">
      <data key="d0">1177107</data>
    </edge>
    <edge source="ITA" target="CAN">
      <data key="d0">750419</data>
    </edge>
    <edge source="ITA" target="LKA">
      <data key="d0">6806188</data>
    </edge>
    <edge source="ITA" target="CHL">
      <data key="d0">82119</data>
    </edge>
    <edge source="ITA" target="CHN">
      <data key="d0">13430208</data>
    </edge>
    <edge source="ITA" target="COL">
      <data key="d0">2656567</data>
    </edge>
    <edge source="ITA" target="HRV">
      <data key="d0">904397</data>
    </edge>
    <edge source="ITA" target="CZE">
      <data key="d0">7885234</data>
    </edge>
    <edge source="ITA" target="DNK">
      <data key="d0">2275504</data>
    </edge>
    <edge source="ITA" target="ECU">
      <data key="d0">139840</data>
    </edge>
    <edge source="ITA" target="ETH">
      <data key="d0">394957</data>
    </edge>
    <edge source="ITA" target="EST">
      <data key="d0">32086</data>
    </edge>
    <edge source="ITA" target="FIN">
      <data key="d0">3016272</data>
    </edge>
    <edge source="ITA" target="FRA">
      <data key="d0">41522657</data>
    </edge>
    <edge source="ITA" target="DEU">
      <data key="d0">64234578</data>
    </edge>
    <edge source="ITA" target="GRC">
      <data key="d0">1969053</data>
    </edge>
    <edge source="ITA" target="GTM">
      <data key="d0">400781</data>
    </edge>
    <edge source="ITA" target="HKG">
      <data key="d0">1541724</data>
    </edge>
    <edge source="ITA" target="HUN">
      <data key="d0">3203148</data>
    </edge>
    <edge source="ITA" target="IDN">
      <data key="d0">1544211</data>
    </edge>
    <edge source="ITA" target="IRL">
      <data key="d0">1078722</data>
    </edge>
    <edge source="ITA" target="ISR">
      <data key="d0">1425576</data>
    </edge>
    <edge source="ITA" target="JPN">
      <data key="d0">1478918</data>
    </edge>
    <edge source="ITA" target="JOR">
      <data key="d0">55738</data>
    </edge>
    <edge source="ITA" target="KOR">
      <data key="d0">8877474</data>
    </edge>
    <edge source="ITA" target="LBN">
      <data key="d0">443569</data>
    </edge>
    <edge source="ITA" target="LVA">
      <data key="d0">278614</data>
    </edge>
    <edge source="ITA" target="LTU">
      <data key="d0">224344</data>
    </edge>
    <edge source="ITA" target="MDG">
      <data key="d0">40659</data>
    </edge>
    <edge source="ITA" target="MYS">
      <data key="d0">6891174</data>
    </edge>
    <edge source="ITA" target="MEX">
      <data key="d0">830041</data>
    </edge>
    <edge source="ITA" target="MDA">
      <data key="d0">611838</data>
    </edge>
    <edge source="ITA" target="MAR">
      <data key="d0">4099574</data>
    </edge>
    <edge source="ITA" target="OMN">
      <data key="d0">32239</data>
    </edge>
    <edge source="ITA" target="NLD">
      <data key="d0">9630640</data>
    </edge>
    <edge source="ITA" target="NZL">
      <data key="d0">146207</data>
    </edge>
    <edge source="ITA" target="NOR">
      <data key="d0">758506</data>
    </edge>
    <edge source="ITA" target="PAK">
      <data key="d0">3679500</data>
    </edge>
    <edge source="ITA" target="PAN">
      <data key="d0">214578</data>
    </edge>
    <edge source="ITA" target="PER">
      <data key="d0">264216</data>
    </edge>
    <edge source="ITA" target="PHL">
      <data key="d0">10555</data>
    </edge>
    <edge source="ITA" target="POL">
      <data key="d0">33791384</data>
    </edge>
    <edge source="ITA" target="PRT">
      <data key="d0">11602967</data>
    </edge>
    <edge source="ITA" target="ROU">
      <data key="d0">14446946</data>
    </edge>
    <edge source="ITA" target="RUS">
      <data key="d0">6032904</data>
    </edge>
    <edge source="ITA" target="SAU">
      <data key="d0">2292783</data>
    </edge>
    <edge source="ITA" target="SRB">
      <data key="d0">7899332</data>
    </edge>
    <edge source="ITA" target="IND">
      <data key="d0">3627043</data>
    </edge>
    <edge source="ITA" target="SGP">
      <data key="d0">375148</data>
    </edge>
    <edge source="ITA" target="SVK">
      <data key="d0">4399875</data>
    </edge>
    <edge source="ITA" target="VNM">
      <data key="d0">397317</data>
    </edge>
    <edge source="ITA" target="SVN">
      <data key="d0">4897499</data>
    </edge>
    <edge source="ITA" target="ZAF">
      <data key="d0">558183</data>
    </edge>
    <edge source="ITA" target="ESP">
      <data key="d0">52936647</data>
    </edge>
    <edge source="ITA" target="SWE">
      <data key="d0">6013926</data>
    </edge>
    <edge source="ITA" target="CHE">
      <data key="d0">14006244</data>
    </edge>
    <edge source="ITA" target="THA">
      <data key="d0">2478868</data>
    </edge>
    <edge source="ITA" target="ARE">
      <data key="d0">476801</data>
    </edge>
    <edge source="ITA" target="TUN">
      <data key="d0">6065734</data>
    </edge>
    <edge source="ITA" target="TUR">
      <data key="d0">21865649</data>
    </edge>
    <edge source="ITA" target="UKR">
      <data key="d0">10641451</data>
    </edge>
    <edge source="ITA" target="MKD">
      <data key="d0">87363</data>
    </edge>
    <edge source="ITA" target="EGY">
      <data key="d0">2268855</data>
    </edge>
    <edge source="ITA" target="GBR">
      <data key="d0">8886120</data>
    </edge>
    <edge source="ITA" target="USA">
      <data key="d0">14885228</data>
    </edge>
    <edge source="ARG" target="BOL">
      <data key="d0">889365</data>
    </edge>
    <edge source="ARG" target="BRA">
      <data key="d0">53455746</data>
    </edge>
    <edge source="ARG" target="CHL">
      <data key="d0">12404029</data>
    </edge>
    <edge source="ARG" target="COL">
      <data key="d0">45890</data>
    </edge>
    <edge source="ARG" target="FRA">
      <data key="d0">92795</data>
    </edge>
    <edge source="ARG" target="DEU">
      <data key="d0">201053</data>
    </edge>
    <edge source="ARG" target="ITA">
      <data key="d0">90091</data>
    </edge>
    <edge source="ARG" target="NLD">
      <data key="d0">89901</data>
    </edge>
    <edge source="ARG" target="PRY">
      <data key="d0">272468</data>
    </edge>
    <edge source="ARG" target="PER">
      <data key="d0">5280152</data>
    </edge>
    <edge source="ARG" target="IND">
      <data key="d0">888244</data>
    </edge>
    <edge source="ARG" target="TUR">
      <data key="d0">182633</data>
    </edge>
    <edge source="ARG" target="USA">
      <data key="d0">1945844</data>
    </edge>
    <edge source="ARG" target="URY">
      <data key="d0">547964</data>
    </edge>
    <edge source="BOL" target="PER">
      <data key="d0">28798</data>
    </edge>
    <edge source="BRA" target="ARG">
      <data key="d0">53362781</data>
    </edge>
    <edge source="BRA" target="AUS">
      <data key="d0">227464</data>
    </edge>
    <edge source="BRA" target="AUT">
      <data key="d0">499130</data>
    </edge>
    <edge source="BRA" target="BEL">
      <data key="d0">12846168</data>
    </edge>
    <edge source="BRA" target="BOL">
      <data key="d0">680243</data>
    </edge>
    <edge source="BRA" target="LKA">
      <data key="d0">3344430</data>
    </edge>
    <edge source="BRA" target="CHL">
      <data key="d0">14116028</data>
    </edge>
    <edge source="BRA" target="CHN">
      <data key="d0">12876446</data>
    </edge>
    <edge source="BRA" target="COL">
      <data key="d0">5598890</data>
    </edge>
    <edge source="BRA" target="CRI">
      <data key="d0">8081598</data>
    </edge>
    <edge source="BRA" target="ECU">
      <data key="d0">2067891</data>
    </edge>
    <edge source="BRA" target="FRA">
      <data key="d0">244742</data>
    </edge>
    <edge source="BRA" target="DEU">
      <data key="d0">1035193</data>
    </edge>
    <edge source="BRA" target="HKG">
      <data key="d0">2856880</data>
    </edge>
    <edge source="BRA" target="IDN">
      <data key="d0">1224330</data>
    </edge>
    <edge source="BRA" target="ISR">
      <data key="d0">744673</data>
    </edge>
    <edge source="BRA" target="ITA">
      <data key="d0">794141</data>
    </edge>
    <edge source="BRA" target="JPN">
      <data key="d0">482177</data>
    </edge>
    <edge source="BRA" target="JOR">
      <data key="d0">22400</data>
    </edge>
    <edge source="BRA" target="KOR">
      <data key="d0">811321</data>
    </edge>
    <edge source="BRA" target="LTU">
      <data key="d0">187989</data>
    </edge>
    <edge source="BRA" target="MYS">
      <data key="d0">10256702</data>
    </edge>
    <edge source="BRA" target="MEX">
      <data key="d0">2086802</data>
    </edge>
    <edge source="BRA" target="NLD">
      <data key="d0">32553166</data>
    </edge>
    <edge source="BRA" target="NIC">
      <data key="d0">402256</data>
    </edge>
    <edge source="BRA" target="PAK">
      <data key="d0">1551337</data>
    </edge>
    <edge source="BRA" target="PAN">
      <data key="d0">12202</data>
    </edge>
    <edge source="BRA" target="PRY">
      <data key="d0">166600</data>
    </edge>
    <edge source="BRA" target="PER">
      <data key="d0">6655825</data>
    </edge>
    <edge source="BRA" target="POL">
      <data key="d0">3248783</data>
    </edge>
    <edge source="BRA" target="SAU">
      <data key="d0">53871</data>
    </edge>
    <edge source="BRA" target="IND">
      <data key="d0">15390838</data>
    </edge>
    <edge source="BRA" target="SGP">
      <data key="d0">7677415</data>
    </edge>
    <edge source="BRA" target="SVK">
      <data key="d0">142556</data>
    </edge>
    <edge source="BRA" target="VNM">
      <data key="d0">1020991</data>
    </edge>
    <edge source="BRA" target="ZAF">
      <data key="d0">3443536</data>
    </edge>
    <edge source="BRA" target="ESP">
      <data key="d0">1100461</data>
    </edge>
    <edge source="BRA" target="SWE">
      <data key="d0">61497</data>
    </edge>
    <edge source="BRA" target="THA">
      <data key="d0">17683009</data>
    </edge>
    <edge source="BRA" target="ARE">
      <data key="d0">863499</data>
    </edge>
    <edge source="BRA" target="TUR">
      <data key="d0">10163006</data>
    </edge>
    <edge source="BRA" target="EGY">
      <data key="d0">1887107</data>
    </edge>
    <edge source="BRA" target="GBR">
      <data key="d0">27886</data>
    </edge>
    <edge source="BRA" target="USA">
      <data key="d0">97262616</data>
    </edge>
    <edge source="BRA" target="URY">
      <data key="d0">578631</data>
    </edge>
    <edge source="CHL" target="ARG">
      <data key="d0">91111</data>
    </edge>
    <edge source="CHL" target="BOL">
      <data key="d0">99893</data>
    </edge>
    <edge source="CHL" target="BRA">
      <data key="d0">670529</data>
    </edge>
    <edge source="CHL" target="COL">
      <data key="d0">316092</data>
    </edge>
    <edge source="CHL" target="MEX">
      <data key="d0">12992</data>
    </edge>
    <edge source="CHL" target="PER">
      <data key="d0">685306</data>
    </edge>
    <edge source="CHL" target="USA">
      <data key="d0">100693</data>
    </edge>
    <edge source="COL" target="ARG">
      <data key="d0">19482</data>
    </edge>
    <edge source="COL" target="CHL">
      <data key="d0">225301</data>
    </edge>
    <edge source="COL" target="ECU">
      <data key="d0">50764</data>
    </edge>
    <edge source="COL" target="GTM">
      <data key="d0">128029</data>
    </edge>
    <edge source="COL" target="PAN">
      <data key="d0">10862</data>
    </edge>
    <edge source="COL" target="PER">
      <data key="d0">126545</data>
    </edge>
    <edge source="COL" target="USA">
      <data key="d0">73705</data>
    </edge>
    <edge source="FRA" target="DZA">
      <data key="d0">658435</data>
    </edge>
    <edge source="FRA" target="ARG">
      <data key="d0">1359803</data>
    </edge>
    <edge source="FRA" target="AUS">
      <data key="d0">765217</data>
    </edge>
    <edge source="FRA" target="AUT">
      <data key="d0">2082416</data>
    </edge>
    <edge source="FRA" target="BEL">
      <data key="d0">57472082</data>
    </edge>
    <edge source="FRA" target="BRA">
      <data key="d0">19181460</data>
    </edge>
    <edge source="FRA" target="BGR">
      <data key="d0">12665</data>
    </edge>
    <edge source="FRA" target="BLR">
      <data key="d0">1606878</data>
    </edge>
    <edge source="FRA" target="CMR">
      <data key="d0">97851</data>
    </edge>
    <edge source="FRA" target="CAN">
      <data key="d0">17582027</data>
    </edge>
    <edge source="FRA" target="LKA">
      <data key="d0">13234</data>
    </edge>
    <edge source="FRA" target="CHN">
      <data key="d0">55292419</data>
    </edge>
    <edge source="FRA" target="COL">
      <data key="d0">936531</data>
    </edge>
    <edge source="FRA" target="CZE">
      <data key="d0">8469666</data>
    </edge>
    <edge source="FRA" target="BEN">
      <data key="d0">68534</data>
    </edge>
    <edge source="FRA" target="DNK">
      <data key="d0">376691</data>
    </edge>
    <edge source="FRA" target="ECU">
      <data key="d0">37088</data>
    </edge>
    <edge source="FRA" target="EST">
      <data key="d0">504049</data>
    </edge>
    <edge source="FRA" target="FIN">
      <data key="d0">1685605</data>
    </edge>
    <edge source="FRA" target="GMB">
      <data key="d0">14035</data>
    </edge>
    <edge source="FRA" target="DEU">
      <data key="d0">191576261</data>
    </edge>
    <edge source="FRA" target="GRC">
      <data key="d0">184405</data>
    </edge>
    <edge source="FRA" target="HKG">
      <data key="d0">3494180</data>
    </edge>
    <edge source="FRA" target="HUN">
      <data key="d0">47350722</data>
    </edge>
    <edge source="FRA" target="IDN">
      <data key="d0">4935917</data>
    </edge>
    <edge source="FRA" target="ISR">
      <data key="d0">70031</data>
    </edge>
    <edge source="FRA" target="ITA">
      <data key="d0">99851142</data>
    </edge>
    <edge source="FRA" target="CIV">
      <data key="d0">83940</data>
    </edge>
    <edge source="FRA" target="JPN">
      <data key="d0">2122791</data>
    </edge>
    <edge source="FRA" target="KOR">
      <data key="d0">64512379</data>
    </edge>
    <edge source="FRA" target="LBN">
      <data key="d0">37725</data>
    </edge>
    <edge source="FRA" target="LVA">
      <data key="d0">76604</data>
    </edge>
    <edge source="FRA" target="LTU">
      <data key="d0">374220</data>
    </edge>
    <edge source="FRA" target="MDG">
      <data key="d0">14999</data>
    </edge>
    <edge source="FRA" target="MYS">
      <data key="d0">916440</data>
    </edge>
    <edge source="FRA" target="MRT">
      <data key="d0">39558</data>
    </edge>
    <edge source="FRA" target="MUS">
      <data key="d0">87222</data>
    </edge>
    <edge source="FRA" target="MEX">
      <data key="d0">990777</data>
    </edge>
    <edge source="FRA" target="MAR">
      <data key="d0">1575759</data>
    </edge>
    <edge source="FRA" target="NLD">
      <data key="d0">57321120</data>
    </edge>
    <edge source="FRA" target="NOR">
      <data key="d0">1641482</data>
    </edge>
    <edge source="FRA" target="PAK">
      <data key="d0">893393</data>
    </edge>
    <edge source="FRA" target="PER">
      <data key="d0">22116</data>
    </edge>
    <edge source="FRA" target="PHL">
      <data key="d0">3923459</data>
    </edge>
    <edge source="FRA" target="POL">
      <data key="d0">73092605</data>
    </edge>
    <edge source="FRA" target="PRT">
      <data key="d0">8703702</data>
    </edge>
    <edge source="FRA" target="ROU">
      <data key="d0">8105898</data>
    </edge>
    <edge source="FRA" target="RUS">
      <data key="d0">13220585</data>
    </edge>
    <edge source="FRA" target="SAU">
      <data key="d0">20116198</data>
    </edge>
    <edge source="FRA" target="SEN">
      <data key="d0">125953</data>
    </edge>
    <edge source="FRA" target="SRB">
      <data key="d0">2170197</data>
    </edge>
    <edge source="FRA" target="IND">
      <data key="d0">11306036</data>
    </edge>
    <edge source="FRA" target="SGP">
      <data key="d0">28635044</data>
    </edge>
    <edge source="FRA" target="SVK">
      <data key="d0">1370254</data>
    </edge>
    <edge source="FRA" target="VNM">
      <data key="d0">7364747</data>
    </edge>
    <edge source="FRA" target="SVN">
      <data key="d0">2411073</data>
    </edge>
    <edge source="FRA" target="ZAF">
      <data key="d0">1386487</data>
    </edge>
    <edge source="FRA" target="ESP">
      <data key="d0">174354576</data>
    </edge>
    <edge source="FRA" target="SWE">
      <data key="d0">5094493</data>
    </edge>
    <edge source="FRA" target="CHE">
      <data key="d0">3171300</data>
    </edge>
    <edge source="FRA" target="THA">
      <data key="d0">5441411</data>
    </edge>
    <edge source="FRA" target="TGO">
      <data key="d0">13643</data>
    </edge>
    <edge source="FRA" target="ARE">
      <data key="d0">950455</data>
    </edge>
    <edge source="FRA" target="TUN">
      <data key="d0">1481858</data>
    </edge>
    <edge source="FRA" target="TUR">
      <data key="d0">31380156</data>
    </edge>
    <edge source="FRA" target="UKR">
      <data key="d0">954474</data>
    </edge>
    <edge source="FRA" target="MKD">
      <data key="d0">78529</data>
    </edge>
    <edge source="FRA" target="EGY">
      <data key="d0">825656</data>
    </edge>
    <edge source="FRA" target="GBR">
      <data key="d0">37080933</data>
    </edge>
    <edge source="FRA" target="USA">
      <data key="d0">104301254</data>
    </edge>
    <edge source="FRA" target="BFA">
      <data key="d0">110001</data>
    </edge>
    <edge source="DEU" target="DZA">
      <data key="d0">1201657</data>
    </edge>
    <edge source="DEU" target="AZE">
      <data key="d0">291755</data>
    </edge>
    <edge source="DEU" target="ARG">
      <data key="d0">2725434</data>
    </edge>
    <edge source="DEU" target="AUS">
      <data key="d0">20628032</data>
    </edge>
    <edge source="DEU" target="AUT">
      <data key="d0">71391120</data>
    </edge>
    <edge source="DEU" target="BEL">
      <data key="d0">187036539</data>
    </edge>
    <edge source="DEU" target="BOL">
      <data key="d0">82285</data>
    </edge>
    <edge source="DEU" target="BRA">
      <data key="d0">43048256</data>
    </edge>
    <edge source="DEU" target="BGR">
      <data key="d0">7513857</data>
    </edge>
    <edge source="DEU" target="BLR">
      <data key="d0">8106073</data>
    </edge>
    <edge source="DEU" target="CAN">
      <data key="d0">7372507</data>
    </edge>
    <edge source="DEU" target="LKA">
      <data key="d0">1581013</data>
    </edge>
    <edge source="DEU" target="CHL">
      <data key="d0">11729215</data>
    </edge>
    <edge source="DEU" target="CHN">
      <data key="d0">123551898</data>
    </edge>
    <edge source="DEU" target="COL">
      <data key="d0">15107532</data>
    </edge>
    <edge source="DEU" target="CRI">
      <data key="d0">210695</data>
    </edge>
    <edge source="DEU" target="HRV">
      <data key="d0">2103552</data>
    </edge>
    <edge source="DEU" target="CZE">
      <data key="d0">75646598</data>
    </edge>
    <edge source="DEU" target="DNK">
      <data key="d0">15048361</data>
    </edge>
    <edge source="DEU" target="ECU">
      <data key="d0">1136363</data>
    </edge>
    <edge source="DEU" target="SLV">
      <data key="d0">650816</data>
    </edge>
    <edge source="DEU" target="EST">
      <data key="d0">1252505</data>
    </edge>
    <edge source="DEU" target="FIN">
      <data key="d0">20453116</data>
    </edge>
    <edge source="DEU" target="FRA">
      <data key="d0">213448866</data>
    </edge>
    <edge source="DEU" target="GHA">
      <data key="d0">53595</data>
    </edge>
    <edge source="DEU" target="GRC">
      <data key="d0">18688010</data>
    </edge>
    <edge source="DEU" target="GTM">
      <data key="d0">515004</data>
    </edge>
    <edge source="DEU" target="HND">
      <data key="d0">202514</data>
    </edge>
    <edge source="DEU" target="HKG">
      <data key="d0">10417556</data>
    </edge>
    <edge source="DEU" target="HUN">
      <data key="d0">75872052</data>
    </edge>
    <edge source="DEU" target="IDN">
      <data key="d0">4719350</data>
    </edge>
    <edge source="DEU" target="IRL">
      <data key="d0">1873890</data>
    </edge>
    <edge source="DEU" target="ISR">
      <data key="d0">6692003</data>
    </edge>
    <edge source="DEU" target="ITA">
      <data key="d0">126434196</data>
    </edge>
    <edge source="DEU" target="CIV">
      <data key="d0">328610</data>
    </edge>
    <edge source="DEU" target="JPN">
      <data key="d0">9785341</data>
    </edge>
    <edge source="DEU" target="KAZ">
      <data key="d0">358009</data>
    </edge>
    <edge source="DEU" target="JOR">
      <data key="d0">1160729</data>
    </edge>
    <edge source="DEU" target="KOR">
      <data key="d0">27757278</data>
    </edge>
    <edge source="DEU" target="LBN">
      <data key="d0">425656</data>
    </edge>
    <edge source="DEU" target="LVA">
      <data key="d0">7598309</data>
    </edge>
    <edge source="DEU" target="LTU">
      <data key="d0">1061977</data>
    </edge>
    <edge source="DEU" target="MYS">
      <data key="d0">11359753</data>
    </edge>
    <edge source="DEU" target="MUS">
      <data key="d0">15111</data>
    </edge>
    <edge source="DEU" target="MEX">
      <data key="d0">15360502</data>
    </edge>
    <edge source="DEU" target="MDA">
      <data key="d0">176233</data>
    </edge>
    <edge source="DEU" target="MAR">
      <data key="d0">2648574</data>
    </edge>
    <edge source="DEU" target="OMN">
      <data key="d0">1340779</data>
    </edge>
    <edge source="DEU" target="NLD">
      <data key="d0">143503331</data>
    </edge>
    <edge source="DEU" target="NZL">
      <data key="d0">1235905</data>
    </edge>
    <edge source="DEU" target="NIC">
      <data key="d0">113872</data>
    </edge>
    <edge source="DEU" target="NOR">
      <data key="d0">3254549</data>
    </edge>
    <edge source="DEU" target="PAK">
      <data key="d0">2499576</data>
    </edge>
    <edge source="DEU" target="PRY">
      <data key="d0">123656</data>
    </edge>
    <edge source="DEU" target="PER">
      <data key="d0">1413074</data>
    </edge>
    <edge source="DEU" target="PHL">
      <data key="d0">1770977</data>
    </edge>
    <edge source="DEU" target="POL">
      <data key="d0">120221215</data>
    </edge>
    <edge source="DEU" target="PRT">
      <data key="d0">21903702</data>
    </edge>
    <edge source="DEU" target="ROU">
      <data key="d0">90660461</data>
    </edge>
    <edge source="DEU" target="RUS">
      <data key="d0">71593837</data>
    </edge>
    <edge source="DEU" target="SAU">
      <data key="d0">2483269</data>
    </edge>
    <edge source="DEU" target="SEN">
      <data key="d0">92481</data>
    </edge>
    <edge source="DEU" target="SRB">
      <data key="d0">7855891</data>
    </edge>
    <edge source="DEU" target="IND">
      <data key="d0">36066878</data>
    </edge>
    <edge source="DEU" target="SGP">
      <data key="d0">24923746</data>
    </edge>
    <edge source="DEU" target="SVK">
      <data key="d0">194182897</data>
    </edge>
    <edge source="DEU" target="VNM">
      <data key="d0">3730382</data>
    </edge>
    <edge source="DEU" target="SVN">
      <data key="d0">12392659</data>
    </edge>
    <edge source="DEU" target="ZAF">
      <data key="d0">11184289</data>
    </edge>
    <edge source="DEU" target="ESP">
      <data key="d0">79652180</data>
    </edge>
    <edge source="DEU" target="SWE">
      <data key="d0">15752305</data>
    </edge>
    <edge source="DEU" target="CHE">
      <data key="d0">23477080</data>
    </edge>
    <edge source="DEU" target="THA">
      <data key="d0">15607713</data>
    </edge>
    <edge source="DEU" target="ARE">
      <data key="d0">16619781</data>
    </edge>
    <edge source="DEU" target="TUN">
      <data key="d0">2532363</data>
    </edge>
    <edge source="DEU" target="TUR">
      <data key="d0">48988787</data>
    </edge>
    <edge source="DEU" target="UKR">
      <data key="d0">6622497</data>
    </edge>
    <edge source="DEU" target="MKD">
      <data key="d0">553788</data>
    </edge>
    <edge source="DEU" target="EGY">
      <data key="d0">15924852</data>
    </edge>
    <edge source="DEU" target="GBR">
      <data key="d0">96910568</data>
    </edge>
    <edge source="DEU" target="TZA">
      <data key="d0">167179</data>
    </edge>
    <edge source="DEU" target="USA">
      <data key="d0">200675660</data>
    </edge>
    <edge source="DEU" target="URY">
      <data key="d0">2896855</data>
    </edge>
    <edge source="NLD" target="DZA">
      <data key="d0">76129</data>
    </edge>
    <edge source="NLD" target="AZE">
      <data key="d0">336255</data>
    </edge>
    <edge source="NLD" target="ARG">
      <data key="d0">710535</data>
    </edge>
    <edge source="NLD" target="AUS">
      <data key="d0">89992</data>
    </edge>
    <edge source="NLD" target="AUT">
      <data key="d0">4543542</data>
    </edge>
    <edge source="NLD" target="BEL">
      <data key="d0">41654983</data>
    </edge>
    <edge source="NLD" target="BOL">
      <data key="d0">55527</data>
    </edge>
    <edge source="NLD" target="BRA">
      <data key="d0">6203730</data>
    </edge>
    <edge source="NLD" target="BGR">
      <data key="d0">427707</data>
    </edge>
    <edge source="NLD" target="BLR">
      <data key="d0">1456604</data>
    </edge>
    <edge source="NLD" target="CMR">
      <data key="d0">80045</data>
    </edge>
    <edge source="NLD" target="CAN">
      <data key="d0">2457272</data>
    </edge>
    <edge source="NLD" target="CHL">
      <data key="d0">31125</data>
    </edge>
    <edge source="NLD" target="CHN">
      <data key="d0">4820625</data>
    </edge>
    <edge source="NLD" target="COL">
      <data key="d0">768506</data>
    </edge>
    <edge source="NLD" target="CRI">
      <data key="d0">62269</data>
    </edge>
    <edge source="NLD" target="HRV">
      <data key="d0">12412</data>
    </edge>
    <edge source="NLD" target="CZE">
      <data key="d0">18994956</data>
    </edge>
    <edge source="NLD" target="DNK">
      <data key="d0">9446288</data>
    </edge>
    <edge source="NLD" target="ECU">
      <data key="d0">388243</data>
    </edge>
    <edge source="NLD" target="ETH">
      <data key="d0">47575</data>
    </edge>
    <edge source="NLD" target="EST">
      <data key="d0">496072</data>
    </edge>
    <edge source="NLD" target="FIN">
      <data key="d0">195187</data>
    </edge>
    <edge source="NLD" target="FRA">
      <data key="d0">34116721</data>
    </edge>
    <edge source="NLD" target="DEU">
      <data key="d0">156830365</data>
    </edge>
    <edge source="NLD" target="GHA">
      <data key="d0">374454</data>
    </edge>
    <edge source="NLD" target="GRC">
      <data key="d0">10177</data>
    </edge>
    <edge source="NLD" target="HKG">
      <data key="d0">705996</data>
    </edge>
    <edge source="NLD" target="HUN">
      <data key="d0">1320506</data>
    </edge>
    <edge source="NLD" target="IDN">
      <data key="d0">421574</data>
    </edge>
    <edge source="NLD" target="IRL">
      <data key="d0">33723</data>
    </edge>
    <edge source="NLD" target="ISR">
      <data key="d0">124013</data>
    </edge>
    <edge source="NLD" target="ITA">
      <data key="d0">31101651</data>
    </edge>
    <edge source="NLD" target="CIV">
      <data key="d0">15365</data>
    </edge>
    <edge source="NLD" target="JPN">
      <data key="d0">4058839</data>
    </edge>
    <edge source="NLD" target="KAZ">
      <data key="d0">424472</data>
    </edge>
    <edge source="NLD" target="KOR">
      <data key="d0">319854</data>
    </edge>
    <edge source="NLD" target="LVA">
      <data key="d0">321999</data>
    </edge>
    <edge source="NLD" target="LTU">
      <data key="d0">722358</data>
    </edge>
    <edge source="NLD" target="MYS">
      <data key="d0">950863</data>
    </edge>
    <edge source="NLD" target="MRT">
      <data key="d0">84493</data>
    </edge>
    <edge source="NLD" target="MUS">
      <data key="d0">52964</data>
    </edge>
    <edge source="NLD" target="MEX">
      <data key="d0">1820299</data>
    </edge>
    <edge source="NLD" target="MOZ">
      <data key="d0">134543</data>
    </edge>
    <edge source="NLD" target="OMN">
      <data key="d0">598539</data>
    </edge>
    <edge source="NLD" target="NAM">
      <data key="d0">42235</data>
    </edge>
    <edge source="NLD" target="NZL">
      <data key="d0">13147</data>
    </edge>
    <edge source="NLD" target="NOR">
      <data key="d0">585656</data>
    </edge>
    <edge source="NLD" target="PAK">
      <data key="d0">396414</data>
    </edge>
    <edge source="NLD" target="PER">
      <data key="d0">53204</data>
    </edge>
    <edge source="NLD" target="POL">
      <data key="d0">22720979</data>
    </edge>
    <edge source="NLD" target="PRT">
      <data key="d0">5596355</data>
    </edge>
    <edge source="NLD" target="ROU">
      <data key="d0">1779659</data>
    </edge>
    <edge source="NLD" target="RUS">
      <data key="d0">1758939</data>
    </edge>
    <edge source="NLD" target="SAU">
      <data key="d0">77701</data>
    </edge>
    <edge source="NLD" target="SRB">
      <data key="d0">352133</data>
    </edge>
    <edge source="NLD" target="IND">
      <data key="d0">1177770</data>
    </edge>
    <edge source="NLD" target="SGP">
      <data key="d0">367341</data>
    </edge>
    <edge source="NLD" target="SVK">
      <data key="d0">3458867</data>
    </edge>
    <edge source="NLD" target="VNM">
      <data key="d0">263622</data>
    </edge>
    <edge source="NLD" target="SVN">
      <data key="d0">400080</data>
    </edge>
    <edge source="NLD" target="ZAF">
      <data key="d0">1162478</data>
    </edge>
    <edge source="NLD" target="ESP">
      <data key="d0">31444765</data>
    </edge>
    <edge source="NLD" target="SWE">
      <data key="d0">3216749</data>
    </edge>
    <edge source="NLD" target="CHE">
      <data key="d0">3061334</data>
    </edge>
    <edge source="NLD" target="THA">
      <data key="d0">180180</data>
    </edge>
    <edge source="NLD" target="ARE">
      <data key="d0">2507511</data>
    </edge>
    <edge source="NLD" target="TUN">
      <data key="d0">45384</data>
    </edge>
    <edge source="NLD" target="TUR">
      <data key="d0">6747972</data>
    </edge>
    <edge source="NLD" target="UKR">
      <data key="d0">10286</data>
    </edge>
    <edge source="NLD" target="EGY">
      <data key="d0">9299137</data>
    </edge>
    <edge source="NLD" target="GBR">
      <data key="d0">30302446</data>
    </edge>
    <edge source="NLD" target="TZA">
      <data key="d0">135188</data>
    </edge>
    <edge source="NLD" target="USA">
      <data key="d0">19904115</data>
    </edge>
    <edge source="PER" target="BOL">
      <data key="d0">203590</data>
    </edge>
    <edge source="PER" target="CHL">
      <data key="d0">530946</data>
    </edge>
    <edge source="PER" target="COL">
      <data key="d0">210956</data>
    </edge>
    <edge source="PER" target="ECU">
      <data key="d0">37374</data>
    </edge>
    <edge source="IND" target="ARG">
      <data key="d0">751940</data>
    </edge>
    <edge source="IND" target="AUS">
      <data key="d0">327083</data>
    </edge>
    <edge source="IND" target="BEL">
      <data key="d0">3768930</data>
    </edge>
    <edge source="IND" target="BRA">
      <data key="d0">3875679</data>
    </edge>
    <edge source="IND" target="BGR">
      <data key="d0">50269</data>
    </edge>
    <edge source="IND" target="CAN">
      <data key="d0">66182</data>
    </edge>
    <edge source="IND" target="LKA">
      <data key="d0">23695497</data>
    </edge>
    <edge source="IND" target="CHL">
      <data key="d0">185025</data>
    </edge>
    <edge source="IND" target="CHN">
      <data key="d0">16746385</data>
    </edge>
    <edge source="IND" target="COL">
      <data key="d0">124266</data>
    </edge>
    <edge source="IND" target="CZE">
      <data key="d0">125404</data>
    </edge>
    <edge source="IND" target="ECU">
      <data key="d0">466978</data>
    </edge>
    <edge source="IND" target="ETH">
      <data key="d0">187629</data>
    </edge>
    <edge source="IND" target="EST">
      <data key="d0">46453</data>
    </edge>
    <edge source="IND" target="FRA">
      <data key="d0">689873</data>
    </edge>
    <edge source="IND" target="DEU">
      <data key="d0">9998583</data>
    </edge>
    <edge source="IND" target="GHA">
      <data key="d0">44008</data>
    </edge>
    <edge source="IND" target="GRC">
      <data key="d0">70104</data>
    </edge>
    <edge source="IND" target="GTM">
      <data key="d0">121836</data>
    </edge>
    <edge source="IND" target="IDN">
      <data key="d0">3439219</data>
    </edge>
    <edge source="IND" target="ISR">
      <data key="d0">170478</data>
    </edge>
    <edge source="IND" target="ITA">
      <data key="d0">4912750</data>
    </edge>
    <edge source="IND" target="JPN">
      <data key="d0">1998061</data>
    </edge>
    <edge source="IND" target="JOR">
      <data key="d0">24313</data>
    </edge>
    <edge source="IND" target="KOR">
      <data key="d0">1377541</data>
    </edge>
    <edge source="IND" target="LBN">
      <data key="d0">47312</data>
    </edge>
    <edge source="IND" target="LVA">
      <data key="d0">450927</data>
    </edge>
    <edge source="IND" target="LTU">
      <data key="d0">948692</data>
    </edge>
    <edge source="IND" target="MYS">
      <data key="d0">5021870</data>
    </edge>
    <edge source="IND" target="MUS">
      <data key="d0">121014</data>
    </edge>
    <edge source="IND" target="MEX">
      <data key="d0">479844</data>
    </edge>
    <edge source="IND" target="MAR">
      <data key="d0">189057</data>
    </edge>
    <edge source="IND" target="OMN">
      <data key="d0">110717</data>
    </edge>
    <edge source="IND" target="NLD">
      <data key="d0">1199388</data>
    </edge>
    <edge source="IND" target="NZL">
      <data key="d0">17112</data>
    </edge>
    <edge source="IND" target="PAK">
      <data key="d0">4058083</data>
    </edge>
    <edge source="IND" target="PER">
      <data key="d0">358584</data>
    </edge>
    <edge source="IND" target="PHL">
      <data key="d0">1384063</data>
    </edge>
    <edge source="IND" target="POL">
      <data key="d0">219458</data>
    </edge>
    <edge source="IND" target="PRT">
      <data key="d0">3283810</data>
    </edge>
    <edge source="IND" target="ROU">
      <data key="d0">1032677</data>
    </edge>
    <edge source="IND" target="RUS">
      <data key="d0">274722</data>
    </edge>
    <edge source="IND" target="SAU">
      <data key="d0">962664</data>
    </edge>
    <edge source="IND" target="SGP">
      <data key="d0">83888</data>
    </edge>
    <edge source="IND" target="SVK">
      <data key="d0">397595</data>
    </edge>
    <edge source="IND" target="VNM">
      <data key="d0">3616983</data>
    </edge>
    <edge source="IND" target="ZAF">
      <data key="d0">1761773</data>
    </edge>
    <edge source="IND" target="ESP">
      <data key="d0">2026267</data>
    </edge>
    <edge source="IND" target="SWE">
      <data key="d0">41106</data>
    </edge>
    <edge source="IND" target="THA">
      <data key="d0">5289167</data>
    </edge>
    <edge source="IND" target="ARE">
      <data key="d0">4722477</data>
    </edge>
    <edge source="IND" target="TUN">
      <data key="d0">43926</data>
    </edge>
    <edge source="IND" target="TUR">
      <data key="d0">5185795</data>
    </edge>
    <edge source="IND" target="UGA">
      <data key="d0">24882</data>
    </edge>
    <edge source="IND" target="UKR">
      <data key="d0">1626872</data>
    </edge>
    <edge source="IND" target="EGY">
      <data key="d0">1109503</data>
    </edge>
    <edge source="IND" target="GBR">
      <data key="d0">1103209</data>
    </edge>
    <edge source="IND" target="TZA">
      <data key="d0">305003</data>
    </edge>
    <edge source="IND" target="USA">
      <data key="d0">19911349</data>
    </edge>
    <edge source="TUR" target="ALB">
      <data key="d0">20547</data>
    </edge>
    <edge source="TUR" target="DZA">
      <data key="d0">36323</data>
    </edge>
    <edge source="TUR" target="AZE">
      <data key="d0">547084</data>
    </edge>
    <edge source="TUR" target="ARG">
      <data key="d0">384311</data>
    </edge>
    <edge source="TUR" target="AUS">
      <data key="d0">28693</data>
    </edge>
    <edge source="TUR" target="BEL">
      <data key="d0">987997</data>
    </edge>
    <edge source="TUR" target="BRA">
      <data key="d0">78127</data>
    </edge>
    <edge source="TUR" target="BGR">
      <data key="d0">1315932</data>
    </edge>
    <edge source="TUR" target="BLR">
      <data key="d0">1259364</data>
    </edge>
    <edge source="TUR" target="CHN">
      <data key="d0">137794</data>
    </edge>
    <edge source="TUR" target="COL">
      <data key="d0">58649</data>
    </edge>
    <edge source="TUR" target="HRV">
      <data key="d0">69432</data>
    </edge>
    <edge source="TUR" target="CZE">
      <data key="d0">698253</data>
    </edge>
    <edge source="TUR" target="ETH">
      <data key="d0">13390</data>
    </edge>
    <edge source="TUR" target="FIN">
      <data key="d0">856172</data>
    </edge>
    <edge source="TUR" target="FRA">
      <data key="d0">1085836</data>
    </edge>
    <edge source="TUR" target="GEO">
      <data key="d0">266410</data>
    </edge>
    <edge source="TUR" target="DEU">
      <data key="d0">5206367</data>
    </edge>
    <edge source="TUR" target="GRC">
      <data key="d0">440219</data>
    </edge>
    <edge source="TUR" target="HKG">
      <data key="d0">20603</data>
    </edge>
    <edge source="TUR" target="HUN">
      <data key="d0">388295</data>
    </edge>
    <edge source="TUR" target="IDN">
      <data key="d0">19021</data>
    </edge>
    <edge source="TUR" target="IRL">
      <data key="d0">1370647</data>
    </edge>
    <edge source="TUR" target="ISR">
      <data key="d0">2248408</data>
    </edge>
    <edge source="TUR" target="ITA">
      <data key="d0">1239727</data>
    </edge>
    <edge source="TUR" target="KAZ">
      <data key="d0">90189</data>
    </edge>
    <edge source="TUR" target="LBN">
      <data key="d0">220083</data>
    </edge>
    <edge source="TUR" target="LTU">
      <data key="d0">373018</data>
    </edge>
    <edge source="TUR" target="MDA">
      <data key="d0">408089</data>
    </edge>
    <edge source="TUR" target="NLD">
      <data key="d0">276876</data>
    </edge>
    <edge source="TUR" target="NOR">
      <data key="d0">67791</data>
    </edge>
    <edge source="TUR" target="PAK">
      <data key="d0">186371</data>
    </edge>
    <edge source="TUR" target="POL">
      <data key="d0">1951043</data>
    </edge>
    <edge source="TUR" target="PRT">
      <data key="d0">71962</data>
    </edge>
    <edge source="TUR" target="ROU">
      <data key="d0">1064994</data>
    </edge>
    <edge source="TUR" target="RUS">
      <data key="d0">12859754</data>
    </edge>
    <edge source="TUR" target="SAU">
      <data key="d0">34391</data>
    </edge>
    <edge source="TUR" target="SRB">
      <data key="d0">1080330</data>
    </edge>
    <edge source="TUR" target="IND">
      <data key="d0">30523</data>
    </edge>
    <edge source="TUR" target="SVK">
      <data key="d0">359915</data>
    </edge>
    <edge source="TUR" target="VNM">
      <data key="d0">31324</data>
    </edge>
    <edge source="TUR" target="ZAF">
      <data key="d0">327605</data>
    </edge>
    <edge source="TUR" target="ESP">
      <data key="d0">465196</data>
    </edge>
    <edge source="TUR" target="SWE">
      <data key="d0">282021</data>
    </edge>
    <edge source="TUR" target="CHE">
      <data key="d0">734774</data>
    </edge>
    <edge source="TUR" target="TUN">
      <data key="d0">129306</data>
    </edge>
    <edge source="TUR" target="UKR">
      <data key="d0">5107154</data>
    </edge>
    <edge source="TUR" target="MKD">
      <data key="d0">1046472</data>
    </edge>
    <edge source="TUR" target="EGY">
      <data key="d0">194718</data>
    </edge>
    <edge source="TUR" target="GBR">
      <data key="d0">1634054</data>
    </edge>
    <edge source="TUR" target="USA">
      <data key="d0">336484</data>
    </edge>
    <edge source="USA" target="DZA">
      <data key="d0">468298</data>
    </edge>
    <edge source="USA" target="ARG">
      <data key="d0">45702218</data>
    </edge>
    <edge source="USA" target="AUS">
      <data key="d0">9007608</data>
    </edge>
    <edge source="USA" target="AUT">
      <data key="d0">772577</data>
    </edge>
    <edge source="USA" target="BEL">
      <data key="d0">301119999</data>
    </edge>
    <edge source="USA" target="BOL">
      <data key="d0">481150</data>
    </edge>
    <edge source="USA" target="BRA">
      <data key="d0">308911821</data>
    </edge>
    <edge source="USA" target="BGR">
      <data key="d0">673027</data>
    </edge>
    <edge source="USA" target="CMR">
      <data key="d0">89512</data>
    </edge>
    <edge source="USA" target="CAN">
      <data key="d0">699513668</data>
    </edge>
    <edge source="USA" target="LKA">
      <data key="d0">2335779</data>
    </edge>
    <edge source="USA" target="CHL">
      <data key="d0">39322834</data>
    </edge>
    <edge source="USA" target="CHN">
      <data key="d0">750872699</data>
    </edge>
    <edge source="USA" target="COL">
      <data key="d0">33546860</data>
    </edge>
    <edge source="USA" target="CRI">
      <data key="d0">27581445</data>
    </edge>
    <edge source="USA" target="CZE">
      <data key="d0">2024216</data>
    </edge>
    <edge source="USA" target="DNK">
      <data key="d0">156018</data>
    </edge>
    <edge source="USA" target="ECU">
      <data key="d0">15030850</data>
    </edge>
    <edge source="USA" target="SLV">
      <data key="d0">1339352</data>
    </edge>
    <edge source="USA" target="FIN">
      <data key="d0">7579856</data>
    </edge>
    <edge source="USA" target="FRA">
      <data key="d0">102776778</data>
    </edge>
    <edge source="USA" target="DEU">
      <data key="d0">116100350</data>
    </edge>
    <edge source="USA" target="GHA">
      <data key="d0">17889</data>
    </edge>
    <edge source="USA" target="GRC">
      <data key="d0">137992</data>
    </edge>
    <edge source="USA" target="GTM">
      <data key="d0">3260878</data>
    </edge>
    <edge source="USA" target="HND">
      <data key="d0">1509875</data>
    </edge>
    <edge source="USA" target="HKG">
      <data key="d0">31641445</data>
    </edge>
    <edge source="USA" target="HUN">
      <data key="d0">1248773</data>
    </edge>
    <edge source="USA" target="IDN">
      <data key="d0">51461744</data>
    </edge>
    <edge source="USA" target="IRL">
      <data key="d0">5937453</data>
    </edge>
    <edge source="USA" target="ISR">
      <data key="d0">2139135</data>
    </edge>
    <edge source="USA" target="ITA">
      <data key="d0">40494948</data>
    </edge>
    <edge source="USA" target="CIV">
      <data key="d0">45409</data>
    </edge>
    <edge source="USA" target="JAM">
      <data key="d0">359814</data>
    </edge>
    <edge source="USA" target="JPN">
      <data key="d0">103539831</data>
    </edge>
    <edge source="USA" target="JOR">
      <data key="d0">15809</data>
    </edge>
    <edge source="USA" target="KOR">
      <data key="d0">107764606</data>
    </edge>
    <edge source="USA" target="LBN">
      <data key="d0">45192</data>
    </edge>
    <edge source="USA" target="LTU">
      <data key="d0">137169</data>
    </edge>
    <edge source="USA" target="MYS">
      <data key="d0">35875942</data>
    </edge>
    <edge source="USA" target="MEX">
      <data key="d0">403297866</data>
    </edge>
    <edge source="USA" target="MAR">
      <data key="d0">163924</data>
    </edge>
    <edge source="USA" target="OMN">
      <data key="d0">216234</data>
    </edge>
    <edge source="USA" target="NLD">
      <data key="d0">88756505</data>
    </edge>
    <edge source="USA" target="NZL">
      <data key="d0">1016600</data>
    </edge>
    <edge source="USA" target="NIC">
      <data key="d0">46819</data>
    </edge>
    <edge source="USA" target="NOR">
      <data key="d0">560300</data>
    </edge>
    <edge source="USA" target="PAK">
      <data key="d0">5108222</data>
    </edge>
    <edge source="USA" target="PAN">
      <data key="d0">1003806</data>
    </edge>
    <edge source="USA" target="PER">
      <data key="d0">14330385</data>
    </edge>
    <edge source="USA" target="PHL">
      <data key="d0">2692874</data>
    </edge>
    <edge source="USA" target="POL">
      <data key="d0">53418106</data>
    </edge>
    <edge source="USA" target="PRT">
      <data key="d0">1154476</data>
    </edge>
    <edge source="USA" target="ROU">
      <data key="d0">6294050</data>
    </edge>
    <edge source="USA" target="RUS">
      <data key="d0">1827082</data>
    </edge>
    <edge source="USA" target="SAU">
      <data key="d0">5706367</data>
    </edge>
    <edge source="USA" target="SRB">
      <data key="d0">150475</data>
    </edge>
    <edge source="USA" target="IND">
      <data key="d0">106180548</data>
    </edge>
    <edge source="USA" target="SGP">
      <data key="d0">36448900</data>
    </edge>
    <edge source="USA" target="SVK">
      <data key="d0">600633</data>
    </edge>
    <edge source="USA" target="VNM">
      <data key="d0">19297075</data>
    </edge>
    <edge source="USA" target="SVN">
      <data key="d0">16780142</data>
    </edge>
    <edge source="USA" target="ZAF">
      <data key="d0">10977001</data>
    </edge>
    <edge source="USA" target="ESP">
      <data key="d0">25727415</data>
    </edge>
    <edge source="USA" target="SWE">
      <data key="d0">1540422</data>
    </edge>
    <edge source="USA" target="CHE">
      <data key="d0">658284</data>
    </edge>
    <edge source="USA" target="THA">
      <data key="d0">142898250</data>
    </edge>
    <edge source="USA" target="ARE">
      <data key="d0">4427304</data>
    </edge>
    <edge source="USA" target="TUN">
      <data key="d0">151000</data>
    </edge>
    <edge source="USA" target="TUR">
      <data key="d0">59759808</data>
    </edge>
    <edge source="USA" target="UKR">
      <data key="d0">114598</data>
    </edge>
    <edge source="USA" target="EGY">
      <data key="d0">2994502</data>
    </edge>
    <edge source="USA" target="GBR">
      <data key="d0">81261148</data>
    </edge>
    <edge source="USA" target="URY">
      <data key="d0">2943811</data>
    </edge>
    <edge source="URY" target="BRA">
      <data key="d0">39872</data>
    </edge>
    <edge source="ARM" target="UKR">
      <data key="d0">28458</data>
    </edge>
    <edge source="UKR" target="BGR">
      <data key="d0">208738</data>
    </edge>
    <edge source="UKR" target="BLR">
      <data key="d0">1209147</data>
    </edge>
    <edge source="UKR" target="CHN">
      <data key="d0">114047</data>
    </edge>
    <edge source="UKR" target="GEO">
      <data key="d0">21641</data>
    </edge>
    <edge source="UKR" target="HUN">
      <data key="d0">69006</data>
    </edge>
    <edge source="UKR" target="MDA">
      <data key="d0">28853</data>
    </edge>
    <edge source="UKR" target="PAK">
      <data key="d0">48184</data>
    </edge>
    <edge source="UKR" target="POL">
      <data key="d0">951191</data>
    </edge>
    <edge source="UKR" target="ROU">
      <data key="d0">13226</data>
    </edge>
    <edge source="UKR" target="RUS">
      <data key="d0">482072</data>
    </edge>
    <edge source="UKR" target="SRB">
      <data key="d0">150167</data>
    </edge>
    <edge source="UKR" target="SVK">
      <data key="d0">195814</data>
    </edge>
    <edge source="AUS" target="CHN">
      <data key="d0">1827701</data>
    </edge>
    <edge source="AUS" target="SLV">
      <data key="d0">18349</data>
    </edge>
    <edge source="AUS" target="DEU">
      <data key="d0">25880</data>
    </edge>
    <edge source="AUS" target="GHA">
      <data key="d0">20407</data>
    </edge>
    <edge source="AUS" target="HKG">
      <data key="d0">208168</data>
    </edge>
    <edge source="AUS" target="IDN">
      <data key="d0">174015</data>
    </edge>
    <edge source="AUS" target="ITA">
      <data key="d0">39769</data>
    </edge>
    <edge source="AUS" target="JPN">
      <data key="d0">1018805</data>
    </edge>
    <edge source="AUS" target="KOR">
      <data key="d0">1070982</data>
    </edge>
    <edge source="AUS" target="MYS">
      <data key="d0">718979</data>
    </edge>
    <edge source="AUS" target="NZL">
      <data key="d0">8842384</data>
    </edge>
    <edge source="AUS" target="PRT">
      <data key="d0">42538</data>
    </edge>
    <edge source="AUS" target="IND">
      <data key="d0">107578</data>
    </edge>
    <edge source="AUS" target="SGP">
      <data key="d0">175753</data>
    </edge>
    <edge source="AUS" target="VNM">
      <data key="d0">3141421</data>
    </edge>
    <edge source="AUS" target="ZAF">
      <data key="d0">1660759</data>
    </edge>
    <edge source="AUS" target="THA">
      <data key="d0">157471</data>
    </edge>
    <edge source="AUS" target="ARE">
      <data key="d0">14319</data>
    </edge>
    <edge source="AUS" target="USA">
      <data key="d0">357137</data>
    </edge>
    <edge source="CHN" target="DZA">
      <data key="d0">290287</data>
    </edge>
    <edge source="CHN" target="AZE">
      <data key="d0">802640</data>
    </edge>
    <edge source="CHN" target="ARG">
      <data key="d0">1568549</data>
    </edge>
    <edge source="CHN" target="AUS">
      <data key="d0">7918235</data>
    </edge>
    <edge source="CHN" target="AUT">
      <data key="d0">164719</data>
    </edge>
    <edge source="CHN" target="BEL">
      <data key="d0">16144586</data>
    </edge>
    <edge source="CHN" target="BOL">
      <data key="d0">29129</data>
    </edge>
    <edge source="CHN" target="BRA">
      <data key="d0">12837039</data>
    </edge>
    <edge source="CHN" target="BGR">
      <data key="d0">557086</data>
    </edge>
    <edge source="CHN" target="BLR">
      <data key="d0">161976</data>
    </edge>
    <edge source="CHN" target="KHM">
      <data key="d0">632874</data>
    </edge>
    <edge source="CHN" target="CMR">
      <data key="d0">111500</data>
    </edge>
    <edge source="CHN" target="CAN">
      <data key="d0">18506468</data>
    </edge>
    <edge source="CHN" target="LKA">
      <data key="d0">5774772</data>
    </edge>
    <edge source="CHN" target="CHL">
      <data key="d0">664471</data>
    </edge>
    <edge source="CHN" target="COL">
      <data key="d0">3253266</data>
    </edge>
    <edge source="CHN" target="CRI">
      <data key="d0">69728</data>
    </edge>
    <edge source="CHN" target="HRV">
      <data key="d0">23091</data>
    </edge>
    <edge source="CHN" target="CZE">
      <data key="d0">73075</data>
    </edge>
    <edge source="CHN" target="DNK">
      <data key="d0">215366</data>
    </edge>
    <edge source="CHN" target="ECU">
      <data key="d0">978810</data>
    </edge>
    <edge source="CHN" target="SLV">
      <data key="d0">10248</data>
    </edge>
    <edge source="CHN" target="ETH">
      <data key="d0">279614</data>
    </edge>
    <edge source="CHN" target="EST">
      <data key="d0">62586</data>
    </edge>
    <edge source="CHN" target="FIN">
      <data key="d0">250251</data>
    </edge>
    <edge source="CHN" target="FRA">
      <data key="d0">8066029</data>
    </edge>
    <edge source="CHN" target="GEO">
      <data key="d0">91704</data>
    </edge>
    <edge source="CHN" target="DEU">
      <data key="d0">9638482</data>
    </edge>
    <edge source="CHN" target="GHA">
      <data key="d0">2908600</data>
    </edge>
    <edge source="CHN" target="GRC">
      <data key="d0">159389</data>
    </edge>
    <edge source="CHN" target="GTM">
      <data key="d0">184666</data>
    </edge>
    <edge source="CHN" target="HKG">
      <data key="d0">90881507</data>
    </edge>
    <edge source="CHN" target="IDN">
      <data key="d0">64028074</data>
    </edge>
    <edge source="CHN" target="IRL">
      <data key="d0">312608</data>
    </edge>
    <edge source="CHN" target="ISR">
      <data key="d0">751531</data>
    </edge>
    <edge source="CHN" target="ITA">
      <data key="d0">25422981</data>
    </edge>
    <edge source="CHN" target="CIV">
      <data key="d0">285244</data>
    </edge>
    <edge source="CHN" target="JAM">
      <data key="d0">105359</data>
    </edge>
    <edge source="CHN" target="JPN">
      <data key="d0">16473913</data>
    </edge>
    <edge source="CHN" target="KAZ">
      <data key="d0">598313</data>
    </edge>
    <edge source="CHN" target="JOR">
      <data key="d0">133403</data>
    </edge>
    <edge source="CHN" target="KOR">
      <data key="d0">37493972</data>
    </edge>
    <edge source="CHN" target="KGZ">
      <data key="d0">76670</data>
    </edge>
    <edge source="CHN" target="LBN">
      <data key="d0">20935</data>
    </edge>
    <edge source="CHN" target="LVA">
      <data key="d0">757005</data>
    </edge>
    <edge source="CHN" target="LTU">
      <data key="d0">5392310</data>
    </edge>
    <edge source="CHN" target="MDG">
      <data key="d0">11129</data>
    </edge>
    <edge source="CHN" target="MWI">
      <data key="d0">187910</data>
    </edge>
    <edge source="CHN" target="MYS">
      <data key="d0">50943727</data>
    </edge>
    <edge source="CHN" target="MRT">
      <data key="d0">32280</data>
    </edge>
    <edge source="CHN" target="MUS">
      <data key="d0">52748</data>
    </edge>
    <edge source="CHN" target="MEX">
      <data key="d0">4285571</data>
    </edge>
    <edge source="CHN" target="MAR">
      <data key="d0">1231145</data>
    </edge>
    <edge source="CHN" target="OMN">
      <data key="d0">163066</data>
    </edge>
    <edge source="CHN" target="NLD">
      <data key="d0">12963856</data>
    </edge>
    <edge source="CHN" target="NZL">
      <data key="d0">62182</data>
    </edge>
    <edge source="CHN" target="NOR">
      <data key="d0">61186</data>
    </edge>
    <edge source="CHN" target="PAK">
      <data key="d0">14639945</data>
    </edge>
    <edge source="CHN" target="PAN">
      <data key="d0">38900</data>
    </edge>
    <edge source="CHN" target="PER">
      <data key="d0">1914165</data>
    </edge>
    <edge source="CHN" target="PHL">
      <data key="d0">6404611</data>
    </edge>
    <edge source="CHN" target="POL">
      <data key="d0">4088931</data>
    </edge>
    <edge source="CHN" target="PRT">
      <data key="d0">111046</data>
    </edge>
    <edge source="CHN" target="ROU">
      <data key="d0">678481</data>
    </edge>
    <edge source="CHN" target="RUS">
      <data key="d0">12703797</data>
    </edge>
    <edge source="CHN" target="SAU">
      <data key="d0">994651</data>
    </edge>
    <edge source="CHN" target="SEN">
      <data key="d0">1235255</data>
    </edge>
    <edge source="CHN" target="SRB">
      <data key="d0">28610</data>
    </edge>
    <edge source="CHN" target="IND">
      <data key="d0">74125131</data>
    </edge>
    <edge source="CHN" target="SGP">
      <data key="d0">5527156</data>
    </edge>
    <edge source="CHN" target="VNM">
      <data key="d0">50318884</data>
    </edge>
    <edge source="CHN" target="SVN">
      <data key="d0">17840</data>
    </edge>
    <edge source="CHN" target="ZAF">
      <data key="d0">3044064</data>
    </edge>
    <edge source="CHN" target="ESP">
      <data key="d0">2986626</data>
    </edge>
    <edge source="CHN" target="SWE">
      <data key="d0">412401</data>
    </edge>
    <edge source="CHN" target="THA">
      <data key="d0">78440568</data>
    </edge>
    <edge source="CHN" target="TGO">
      <data key="d0">101532</data>
    </edge>
    <edge source="CHN" target="ARE">
      <data key="d0">846941</data>
    </edge>
    <edge source="CHN" target="TUN">
      <data key="d0">12757</data>
    </edge>
    <edge source="CHN" target="TUR">
      <data key="d0">24871660</data>
    </edge>
    <edge source="CHN" target="UKR">
      <data key="d0">560292</data>
    </edge>
    <edge source="CHN" target="EGY">
      <data key="d0">3156073</data>
    </edge>
    <edge source="CHN" target="GBR">
      <data key="d0">1823521</data>
    </edge>
    <edge source="CHN" target="TZA">
      <data key="d0">90120</data>
    </edge>
    <edge source="CHN" target="USA">
      <data key="d0">58437035</data>
    </edge>
    <edge source="CHN" target="URY">
      <data key="d0">2757626</data>
    </edge>
    <edge source="SLV" target="GTM">
      <data key="d0">12900</data>
    </edge>
    <edge source="SLV" target="NIC">
      <data key="d0">20158</data>
    </edge>
    <edge source="GHA" target="BEL">
      <data key="d0">70435</data>
    </edge>
    <edge source="GHA" target="BLR">
      <data key="d0">544660</data>
    </edge>
    <edge source="GHA" target="CAN">
      <data key="d0">1782072</data>
    </edge>
    <edge source="GHA" target="CHN">
      <data key="d0">13839</data>
    </edge>
    <edge source="GHA" target="FIN">
      <data key="d0">141742</data>
    </edge>
    <edge source="GHA" target="FRA">
      <data key="d0">2497734</data>
    </edge>
    <edge source="GHA" target="DEU">
      <data key="d0">4595454</data>
    </edge>
    <edge source="GHA" target="ITA">
      <data key="d0">3626943</data>
    </edge>
    <edge source="GHA" target="CIV">
      <data key="d0">229472</data>
    </edge>
    <edge source="GHA" target="MYS">
      <data key="d0">4925425</data>
    </edge>
    <edge source="GHA" target="NLD">
      <data key="d0">1556803</data>
    </edge>
    <edge source="GHA" target="POL">
      <data key="d0">2792904</data>
    </edge>
    <edge source="GHA" target="IND">
      <data key="d0">1410168</data>
    </edge>
    <edge source="GHA" target="SGP">
      <data key="d0">3193874</data>
    </edge>
    <edge source="GHA" target="ESP">
      <data key="d0">2421013</data>
    </edge>
    <edge source="GHA" target="GBR">
      <data key="d0">2466143</data>
    </edge>
    <edge source="GHA" target="USA">
      <data key="d0">14922280</data>
    </edge>
    <edge source="GHA" target="BFA">
      <data key="d0">81472</data>
    </edge>
    <edge source="HKG" target="KHM">
      <data key="d0">46835</data>
    </edge>
    <edge source="HKG" target="LKA">
      <data key="d0">131457</data>
    </edge>
    <edge source="HKG" target="CHL">
      <data key="d0">40514</data>
    </edge>
    <edge source="HKG" target="CHN">
      <data key="d0">186485104</data>
    </edge>
    <edge source="HKG" target="FIN">
      <data key="d0">95944</data>
    </edge>
    <edge source="HKG" target="IDN">
      <data key="d0">2569228</data>
    </edge>
    <edge source="HKG" target="JPN">
      <data key="d0">218826</data>
    </edge>
    <edge source="HKG" target="KOR">
      <data key="d0">80527</data>
    </edge>
    <edge source="HKG" target="MYS">
      <data key="d0">799971</data>
    </edge>
    <edge source="HKG" target="MEX">
      <data key="d0">73174</data>
    </edge>
    <edge source="HKG" target="PAK">
      <data key="d0">11607</data>
    </edge>
    <edge source="HKG" target="PHL">
      <data key="d0">324967</data>
    </edge>
    <edge source="HKG" target="IND">
      <data key="d0">1485454</data>
    </edge>
    <edge source="HKG" target="SGP">
      <data key="d0">68644</data>
    </edge>
    <edge source="HKG" target="VNM">
      <data key="d0">7128420</data>
    </edge>
    <edge source="HKG" target="ZAF">
      <data key="d0">44770</data>
    </edge>
    <edge source="HKG" target="ESP">
      <data key="d0">223681</data>
    </edge>
    <edge source="HKG" target="THA">
      <data key="d0">1307705</data>
    </edge>
    <edge source="HKG" target="ARE">
      <data key="d0">264712</data>
    </edge>
    <edge source="HKG" target="TUR">
      <data key="d0">38446</data>
    </edge>
    <edge source="HKG" target="EGY">
      <data key="d0">92014</data>
    </edge>
    <edge source="HKG" target="USA">
      <data key="d0">162264</data>
    </edge>
    <edge source="IDN" target="ARG">
      <data key="d0">94823474</data>
    </edge>
    <edge source="IDN" target="AUS">
      <data key="d0">17329787</data>
    </edge>
    <edge source="IDN" target="BEL">
      <data key="d0">122978126</data>
    </edge>
    <edge source="IDN" target="BRA">
      <data key="d0">228163228</data>
    </edge>
    <edge source="IDN" target="BGR">
      <data key="d0">8787278</data>
    </edge>
    <edge source="IDN" target="KHM">
      <data key="d0">67703</data>
    </edge>
    <edge source="IDN" target="CAN">
      <data key="d0">247062243</data>
    </edge>
    <edge source="IDN" target="LKA">
      <data key="d0">3240773</data>
    </edge>
    <edge source="IDN" target="CHL">
      <data key="d0">5116675</data>
    </edge>
    <edge source="IDN" target="CHN">
      <data key="d0">1444505840</data>
    </edge>
    <edge source="IDN" target="COL">
      <data key="d0">17027011</data>
    </edge>
    <edge source="IDN" target="ECU">
      <data key="d0">4248487</data>
    </edge>
    <edge source="IDN" target="EST">
      <data key="d0">1749485</data>
    </edge>
    <edge source="IDN" target="FIN">
      <data key="d0">40716269</data>
    </edge>
    <edge source="IDN" target="FRA">
      <data key="d0">158300709</data>
    </edge>
    <edge source="IDN" target="DEU">
      <data key="d0">193129444</data>
    </edge>
    <edge source="IDN" target="GRC">
      <data key="d0">436364</data>
    </edge>
    <edge source="IDN" target="HKG">
      <data key="d0">1123593</data>
    </edge>
    <edge source="IDN" target="HUN">
      <data key="d0">8619872</data>
    </edge>
    <edge source="IDN" target="IRL">
      <data key="d0">5810826</data>
    </edge>
    <edge source="IDN" target="ISR">
      <data key="d0">25344427</data>
    </edge>
    <edge source="IDN" target="ITA">
      <data key="d0">78924063</data>
    </edge>
    <edge source="IDN" target="JPN">
      <data key="d0">1258397537</data>
    </edge>
    <edge source="IDN" target="JOR">
      <data key="d0">500306</data>
    </edge>
    <edge source="IDN" target="KOR">
      <data key="d0">460894815</data>
    </edge>
    <edge source="IDN" target="LVA">
      <data key="d0">21346583</data>
    </edge>
    <edge source="IDN" target="LTU">
      <data key="d0">10521030</data>
    </edge>
    <edge source="IDN" target="MYS">
      <data key="d0">15591810</data>
    </edge>
    <edge source="IDN" target="MEX">
      <data key="d0">62712317</data>
    </edge>
    <edge source="IDN" target="OMN">
      <data key="d0">472588</data>
    </edge>
    <edge source="IDN" target="NLD">
      <data key="d0">138355623</data>
    </edge>
    <edge source="IDN" target="NZL">
      <data key="d0">2168537</data>
    </edge>
    <edge source="IDN" target="PAK">
      <data key="d0">20474512</data>
    </edge>
    <edge source="IDN" target="PAN">
      <data key="d0">301780</data>
    </edge>
    <edge source="IDN" target="PER">
      <data key="d0">2126694</data>
    </edge>
    <edge source="IDN" target="PHL">
      <data key="d0">21081585</data>
    </edge>
    <edge source="IDN" target="POL">
      <data key="d0">53489788</data>
    </edge>
    <edge source="IDN" target="PRT">
      <data key="d0">871839</data>
    </edge>
    <edge source="IDN" target="ROU">
      <data key="d0">68360076</data>
    </edge>
    <edge source="IDN" target="RUS">
      <data key="d0">41391627</data>
    </edge>
    <edge source="IDN" target="SAU">
      <data key="d0">64146</data>
    </edge>
    <edge source="IDN" target="SEN">
      <data key="d0">1858852</data>
    </edge>
    <edge source="IDN" target="IND">
      <data key="d0">350282314</data>
    </edge>
    <edge source="IDN" target="SGP">
      <data key="d0">209291481</data>
    </edge>
    <edge source="IDN" target="VNM">
      <data key="d0">2241090</data>
    </edge>
    <edge source="IDN" target="SVN">
      <data key="d0">17162257</data>
    </edge>
    <edge source="IDN" target="ZAF">
      <data key="d0">88650563</data>
    </edge>
    <edge source="IDN" target="ESP">
      <data key="d0">128171088</data>
    </edge>
    <edge source="IDN" target="SWE">
      <data key="d0">3140330</data>
    </edge>
    <edge source="IDN" target="THA">
      <data key="d0">12589633</data>
    </edge>
    <edge source="IDN" target="ARE">
      <data key="d0">2835955</data>
    </edge>
    <edge source="IDN" target="TUR">
      <data key="d0">171128114</data>
    </edge>
    <edge source="IDN" target="UKR">
      <data key="d0">193312</data>
    </edge>
    <edge source="IDN" target="EGY">
      <data key="d0">18771450</data>
    </edge>
    <edge source="IDN" target="GBR">
      <data key="d0">64681198</data>
    </edge>
    <edge source="IDN" target="USA">
      <data key="d0">1835882111</data>
    </edge>
    <edge source="JPN" target="ARG">
      <data key="d0">3208420</data>
    </edge>
    <edge source="JPN" target="AUS">
      <data key="d0">9409919</data>
    </edge>
    <edge source="JPN" target="AUT">
      <data key="d0">96339</data>
    </edge>
    <edge source="JPN" target="BEL">
      <data key="d0">66761426</data>
    </edge>
    <edge source="JPN" target="BRA">
      <data key="d0">25820538</data>
    </edge>
    <edge source="JPN" target="KHM">
      <data key="d0">36719</data>
    </edge>
    <edge source="JPN" target="CAN">
      <data key="d0">8888071</data>
    </edge>
    <edge source="JPN" target="LKA">
      <data key="d0">4637747</data>
    </edge>
    <edge source="JPN" target="CHL">
      <data key="d0">1118674</data>
    </edge>
    <edge source="JPN" target="CHN">
      <data key="d0">736579150</data>
    </edge>
    <edge source="JPN" target="COL">
      <data key="d0">2360648</data>
    </edge>
    <edge source="JPN" target="CZE">
      <data key="d0">11984429</data>
    </edge>
    <edge source="JPN" target="DNK">
      <data key="d0">13593</data>
    </edge>
    <edge source="JPN" target="SLV">
      <data key="d0">214139</data>
    </edge>
    <edge source="JPN" target="FIN">
      <data key="d0">2501461</data>
    </edge>
    <edge source="JPN" target="FRA">
      <data key="d0">22798695</data>
    </edge>
    <edge source="JPN" target="DEU">
      <data key="d0">88180229</data>
    </edge>
    <edge source="JPN" target="GRC">
      <data key="d0">814774</data>
    </edge>
    <edge source="JPN" target="GTM">
      <data key="d0">812619</data>
    </edge>
    <edge source="JPN" target="HKG">
      <data key="d0">46163449</data>
    </edge>
    <edge source="JPN" target="HUN">
      <data key="d0">19609931</data>
    </edge>
    <edge source="JPN" target="IDN">
      <data key="d0">145744635</data>
    </edge>
    <edge source="JPN" target="IRL">
      <data key="d0">246648</data>
    </edge>
    <edge source="JPN" target="ISR">
      <data key="d0">4133639</data>
    </edge>
    <edge source="JPN" target="ITA">
      <data key="d0">38222520</data>
    </edge>
    <edge source="JPN" target="KOR">
      <data key="d0">269329808</data>
    </edge>
    <edge source="JPN" target="LVA">
      <data key="d0">1163336</data>
    </edge>
    <edge source="JPN" target="MYS">
      <data key="d0">93371607</data>
    </edge>
    <edge source="JPN" target="MEX">
      <data key="d0">15684856</data>
    </edge>
    <edge source="JPN" target="NLD">
      <data key="d0">74073419</data>
    </edge>
    <edge source="JPN" target="NZL">
      <data key="d0">1545273</data>
    </edge>
    <edge source="JPN" target="PAK">
      <data key="d0">5181469</data>
    </edge>
    <edge source="JPN" target="PER">
      <data key="d0">968077</data>
    </edge>
    <edge source="JPN" target="PHL">
      <data key="d0">23766634</data>
    </edge>
    <edge source="JPN" target="POL">
      <data key="d0">21192612</data>
    </edge>
    <edge source="JPN" target="PRT">
      <data key="d0">13369897</data>
    </edge>
    <edge source="JPN" target="ROU">
      <data key="d0">11365228</data>
    </edge>
    <edge source="JPN" target="RUS">
      <data key="d0">4717024</data>
    </edge>
    <edge source="JPN" target="SAU">
      <data key="d0">1254401</data>
    </edge>
    <edge source="JPN" target="IND">
      <data key="d0">131709396</data>
    </edge>
    <edge source="JPN" target="SGP">
      <data key="d0">12372242</data>
    </edge>
    <edge source="JPN" target="SVK">
      <data key="d0">4880888</data>
    </edge>
    <edge source="JPN" target="VNM">
      <data key="d0">62307513</data>
    </edge>
    <edge source="JPN" target="SVN">
      <data key="d0">213550</data>
    </edge>
    <edge source="JPN" target="ZAF">
      <data key="d0">10168618</data>
    </edge>
    <edge source="JPN" target="ESP">
      <data key="d0">13710529</data>
    </edge>
    <edge source="JPN" target="SWE">
      <data key="d0">3123669</data>
    </edge>
    <edge source="JPN" target="CHE">
      <data key="d0">2092176</data>
    </edge>
    <edge source="JPN" target="THA">
      <data key="d0">406809795</data>
    </edge>
    <edge source="JPN" target="ARE">
      <data key="d0">5480195</data>
    </edge>
    <edge source="JPN" target="TUN">
      <data key="d0">108479</data>
    </edge>
    <edge source="JPN" target="TUR">
      <data key="d0">38924431</data>
    </edge>
    <edge source="JPN" target="UKR">
      <data key="d0">267946</data>
    </edge>
    <edge source="JPN" target="EGY">
      <data key="d0">771377</data>
    </edge>
    <edge source="JPN" target="GBR">
      <data key="d0">12007844</data>
    </edge>
    <edge source="JPN" target="USA">
      <data key="d0">299012080</data>
    </edge>
    <edge source="JPN" target="URY">
      <data key="d0">18284522</data>
    </edge>
    <edge source="KOR" target="DZA">
      <data key="d0">397625</data>
    </edge>
    <edge source="KOR" target="ARG">
      <data key="d0">3781103</data>
    </edge>
    <edge source="KOR" target="AUS">
      <data key="d0">24384593</data>
    </edge>
    <edge source="KOR" target="BEL">
      <data key="d0">31764707</data>
    </edge>
    <edge source="KOR" target="BRA">
      <data key="d0">39313880</data>
    </edge>
    <edge source="KOR" target="BGR">
      <data key="d0">224626</data>
    </edge>
    <edge source="KOR" target="KHM">
      <data key="d0">718654</data>
    </edge>
    <edge source="KOR" target="CAN">
      <data key="d0">50546740</data>
    </edge>
    <edge source="KOR" target="LKA">
      <data key="d0">22649606</data>
    </edge>
    <edge source="KOR" target="CHL">
      <data key="d0">8298362</data>
    </edge>
    <edge source="KOR" target="CHN">
      <data key="d0">997026177</data>
    </edge>
    <edge source="KOR" target="COL">
      <data key="d0">3133428</data>
    </edge>
    <edge source="KOR" target="ECU">
      <data key="d0">5341368</data>
    </edge>
    <edge source="KOR" target="EST">
      <data key="d0">1130562</data>
    </edge>
    <edge source="KOR" target="FIN">
      <data key="d0">2539515</data>
    </edge>
    <edge source="KOR" target="FRA">
      <data key="d0">8221275</data>
    </edge>
    <edge source="KOR" target="GEO">
      <data key="d0">54789</data>
    </edge>
    <edge source="KOR" target="DEU">
      <data key="d0">32400602</data>
    </edge>
    <edge source="KOR" target="GRC">
      <data key="d0">976522</data>
    </edge>
    <edge source="KOR" target="GTM">
      <data key="d0">1981344</data>
    </edge>
    <edge source="KOR" target="HKG">
      <data key="d0">42201064</data>
    </edge>
    <edge source="KOR" target="IDN">
      <data key="d0">358718820</data>
    </edge>
    <edge source="KOR" target="IRL">
      <data key="d0">460528</data>
    </edge>
    <edge source="KOR" target="ISR">
      <data key="d0">6462437</data>
    </edge>
    <edge source="KOR" target="ITA">
      <data key="d0">24477339</data>
    </edge>
    <edge source="KOR" target="JPN">
      <data key="d0">231005798</data>
    </edge>
    <edge source="KOR" target="JOR">
      <data key="d0">496140</data>
    </edge>
    <edge source="KOR" target="LVA">
      <data key="d0">6948457</data>
    </edge>
    <edge source="KOR" target="LTU">
      <data key="d0">942209</data>
    </edge>
    <edge source="KOR" target="MYS">
      <data key="d0">297284752</data>
    </edge>
    <edge source="KOR" target="MEX">
      <data key="d0">31613717</data>
    </edge>
    <edge source="KOR" target="NLD">
      <data key="d0">29211107</data>
    </edge>
    <edge source="KOR" target="NZL">
      <data key="d0">909636</data>
    </edge>
    <edge source="KOR" target="NOR">
      <data key="d0">52079</data>
    </edge>
    <edge source="KOR" target="PAK">
      <data key="d0">28863919</data>
    </edge>
    <edge source="KOR" target="PER">
      <data key="d0">9835164</data>
    </edge>
    <edge source="KOR" target="PHL">
      <data key="d0">25526796</data>
    </edge>
    <edge source="KOR" target="POL">
      <data key="d0">18395854</data>
    </edge>
    <edge source="KOR" target="PRT">
      <data key="d0">36937559</data>
    </edge>
    <edge source="KOR" target="ROU">
      <data key="d0">2812650</data>
    </edge>
    <edge source="KOR" target="RUS">
      <data key="d0">24022558</data>
    </edge>
    <edge source="KOR" target="SAU">
      <data key="d0">6198286</data>
    </edge>
    <edge source="KOR" target="IND">
      <data key="d0">363497485</data>
    </edge>
    <edge source="KOR" target="SGP">
      <data key="d0">5129800</data>
    </edge>
    <edge source="KOR" target="SVK">
      <data key="d0">12443</data>
    </edge>
    <edge source="KOR" target="VNM">
      <data key="d0">160120105</data>
    </edge>
    <edge source="KOR" target="SVN">
      <data key="d0">6189814</data>
    </edge>
    <edge source="KOR" target="ZAF">
      <data key="d0">8200202</data>
    </edge>
    <edge source="KOR" target="ESP">
      <data key="d0">21562915</data>
    </edge>
    <edge source="KOR" target="SWE">
      <data key="d0">1680436</data>
    </edge>
    <edge source="KOR" target="THA">
      <data key="d0">273525749</data>
    </edge>
    <edge source="KOR" target="ARE">
      <data key="d0">8560249</data>
    </edge>
    <edge source="KOR" target="TUN">
      <data key="d0">765888</data>
    </edge>
    <edge source="KOR" target="TUR">
      <data key="d0">103186859</data>
    </edge>
    <edge source="KOR" target="UKR">
      <data key="d0">2702558</data>
    </edge>
    <edge source="KOR" target="EGY">
      <data key="d0">3074946</data>
    </edge>
    <edge source="KOR" target="GBR">
      <data key="d0">7303715</data>
    </edge>
    <edge source="KOR" target="USA">
      <data key="d0">253205378</data>
    </edge>
    <edge source="KOR" target="URY">
      <data key="d0">653254</data>
    </edge>
    <edge source="MYS" target="DZA">
      <data key="d0">150202</data>
    </edge>
    <edge source="MYS" target="ARG">
      <data key="d0">18329204</data>
    </edge>
    <edge source="MYS" target="AUS">
      <data key="d0">3889894</data>
    </edge>
    <edge source="MYS" target="AUT">
      <data key="d0">58019</data>
    </edge>
    <edge source="MYS" target="BEL">
      <data key="d0">41554892</data>
    </edge>
    <edge source="MYS" target="BRA">
      <data key="d0">76279322</data>
    </edge>
    <edge source="MYS" target="BGR">
      <data key="d0">2077245</data>
    </edge>
    <edge source="MYS" target="BLR">
      <data key="d0">7353686</data>
    </edge>
    <edge source="MYS" target="KHM">
      <data key="d0">240446</data>
    </edge>
    <edge source="MYS" target="CAN">
      <data key="d0">14150895</data>
    </edge>
    <edge source="MYS" target="LKA">
      <data key="d0">21537498</data>
    </edge>
    <edge source="MYS" target="CHL">
      <data key="d0">201027</data>
    </edge>
    <edge source="MYS" target="CHN">
      <data key="d0">1014608515</data>
    </edge>
    <edge source="MYS" target="COL">
      <data key="d0">1084199</data>
    </edge>
    <edge source="MYS" target="CRI">
      <data key="d0">6589449</data>
    </edge>
    <edge source="MYS" target="CZE">
      <data key="d0">11654511</data>
    </edge>
    <edge source="MYS" target="DNK">
      <data key="d0">313950</data>
    </edge>
    <edge source="MYS" target="ECU">
      <data key="d0">52999</data>
    </edge>
    <edge source="MYS" target="ETH">
      <data key="d0">1595424</data>
    </edge>
    <edge source="MYS" target="EST">
      <data key="d0">316538</data>
    </edge>
    <edge source="MYS" target="FIN">
      <data key="d0">55653393</data>
    </edge>
    <edge source="MYS" target="FRA">
      <data key="d0">40716338</data>
    </edge>
    <edge source="MYS" target="DEU">
      <data key="d0">369299619</data>
    </edge>
    <edge source="MYS" target="GRC">
      <data key="d0">945931</data>
    </edge>
    <edge source="MYS" target="GTM">
      <data key="d0">98268</data>
    </edge>
    <edge source="MYS" target="HKG">
      <data key="d0">3364702</data>
    </edge>
    <edge source="MYS" target="IDN">
      <data key="d0">18681643</data>
    </edge>
    <edge source="MYS" target="ITA">
      <data key="d0">32941256</data>
    </edge>
    <edge source="MYS" target="JPN">
      <data key="d0">21912343</data>
    </edge>
    <edge source="MYS" target="JOR">
      <data key="d0">78879</data>
    </edge>
    <edge source="MYS" target="KOR">
      <data key="d0">114371004</data>
    </edge>
    <edge source="MYS" target="LTU">
      <data key="d0">8108238</data>
    </edge>
    <edge source="MYS" target="MEX">
      <data key="d0">35485873</data>
    </edge>
    <edge source="MYS" target="OMN">
      <data key="d0">117813</data>
    </edge>
    <edge source="MYS" target="NLD">
      <data key="d0">39071444</data>
    </edge>
    <edge source="MYS" target="NZL">
      <data key="d0">1020030</data>
    </edge>
    <edge source="MYS" target="PAK">
      <data key="d0">11729410</data>
    </edge>
    <edge source="MYS" target="PER">
      <data key="d0">1060622</data>
    </edge>
    <edge source="MYS" target="PHL">
      <data key="d0">928580</data>
    </edge>
    <edge source="MYS" target="POL">
      <data key="d0">10495298</data>
    </edge>
    <edge source="MYS" target="PRT">
      <data key="d0">60777472</data>
    </edge>
    <edge source="MYS" target="ROU">
      <data key="d0">17939218</data>
    </edge>
    <edge source="MYS" target="RUS">
      <data key="d0">10911092</data>
    </edge>
    <edge source="MYS" target="SAU">
      <data key="d0">2163490</data>
    </edge>
    <edge source="MYS" target="IND">
      <data key="d0">22048625</data>
    </edge>
    <edge source="MYS" target="SGP">
      <data key="d0">7097011</data>
    </edge>
    <edge source="MYS" target="VNM">
      <data key="d0">10594744</data>
    </edge>
    <edge source="MYS" target="ZAF">
      <data key="d0">47337668</data>
    </edge>
    <edge source="MYS" target="ESP">
      <data key="d0">4917202</data>
    </edge>
    <edge source="MYS" target="SWE">
      <data key="d0">3618088</data>
    </edge>
    <edge source="MYS" target="THA">
      <data key="d0">106911681</data>
    </edge>
    <edge source="MYS" target="ARE">
      <data key="d0">14455645</data>
    </edge>
    <edge source="MYS" target="TUN">
      <data key="d0">7216939</data>
    </edge>
    <edge source="MYS" target="TUR">
      <data key="d0">53458233</data>
    </edge>
    <edge source="MYS" target="UKR">
      <data key="d0">4844388</data>
    </edge>
    <edge source="MYS" target="EGY">
      <data key="d0">21281119</data>
    </edge>
    <edge source="MYS" target="GBR">
      <data key="d0">40198698</data>
    </edge>
    <edge source="MYS" target="TZA">
      <data key="d0">14809</data>
    </edge>
    <edge source="MYS" target="USA">
      <data key="d0">122603501</data>
    </edge>
    <edge source="MYS" target="URY">
      <data key="d0">5518004</data>
    </edge>
    <edge source="NZL" target="AUS">
      <data key="d0">448316</data>
    </edge>
    <edge source="NZL" target="THA">
      <data key="d0">22655</data>
    </edge>
    <edge source="PRT" target="DZA">
      <data key="d0">26961</data>
    </edge>
    <edge source="PRT" target="AUT">
      <data key="d0">98668</data>
    </edge>
    <edge source="PRT" target="BRA">
      <data key="d0">928523</data>
    </edge>
    <edge source="PRT" target="CAN">
      <data key="d0">34146</data>
    </edge>
    <edge source="PRT" target="CHL">
      <data key="d0">58794</data>
    </edge>
    <edge source="PRT" target="COL">
      <data key="d0">13791</data>
    </edge>
    <edge source="PRT" target="CZE">
      <data key="d0">965193</data>
    </edge>
    <edge source="PRT" target="ECU">
      <data key="d0">23449</data>
    </edge>
    <edge source="PRT" target="SLV">
      <data key="d0">33017</data>
    </edge>
    <edge source="PRT" target="FRA">
      <data key="d0">2282232</data>
    </edge>
    <edge source="PRT" target="GEO">
      <data key="d0">28697</data>
    </edge>
    <edge source="PRT" target="DEU">
      <data key="d0">2416212</data>
    </edge>
    <edge source="PRT" target="GRC">
      <data key="d0">164650</data>
    </edge>
    <edge source="PRT" target="GTM">
      <data key="d0">24261</data>
    </edge>
    <edge source="PRT" target="HND">
      <data key="d0">67392</data>
    </edge>
    <edge source="PRT" target="HKG">
      <data key="d0">50264</data>
    </edge>
    <edge source="PRT" target="ITA">
      <data key="d0">118140</data>
    </edge>
    <edge source="PRT" target="MYS">
      <data key="d0">35032</data>
    </edge>
    <edge source="PRT" target="MAR">
      <data key="d0">68670</data>
    </edge>
    <edge source="PRT" target="MOZ">
      <data key="d0">44389</data>
    </edge>
    <edge source="PRT" target="RUS">
      <data key="d0">29510</data>
    </edge>
    <edge source="PRT" target="SVK">
      <data key="d0">203965</data>
    </edge>
    <edge source="PRT" target="ZAF">
      <data key="d0">146556</data>
    </edge>
    <edge source="PRT" target="ESP">
      <data key="d0">3958528</data>
    </edge>
    <edge source="PRT" target="GBR">
      <data key="d0">176991</data>
    </edge>
    <edge source="PRT" target="USA">
      <data key="d0">111295</data>
    </edge>
    <edge source="SGP" target="ARG">
      <data key="d0">108433</data>
    </edge>
    <edge source="SGP" target="AUS">
      <data key="d0">1464350</data>
    </edge>
    <edge source="SGP" target="BRA">
      <data key="d0">6132346</data>
    </edge>
    <edge source="SGP" target="BGR">
      <data key="d0">132187</data>
    </edge>
    <edge source="SGP" target="BLR">
      <data key="d0">1142958</data>
    </edge>
    <edge source="SGP" target="CAN">
      <data key="d0">4013513</data>
    </edge>
    <edge source="SGP" target="LKA">
      <data key="d0">396764</data>
    </edge>
    <edge source="SGP" target="CHN">
      <data key="d0">216580854</data>
    </edge>
    <edge source="SGP" target="COL">
      <data key="d0">17265</data>
    </edge>
    <edge source="SGP" target="FRA">
      <data key="d0">41595852</data>
    </edge>
    <edge source="SGP" target="DEU">
      <data key="d0">4136695</data>
    </edge>
    <edge source="SGP" target="HKG">
      <data key="d0">3460219</data>
    </edge>
    <edge source="SGP" target="IDN">
      <data key="d0">24446280</data>
    </edge>
    <edge source="SGP" target="ISR">
      <data key="d0">4333971</data>
    </edge>
    <edge source="SGP" target="ITA">
      <data key="d0">11372954</data>
    </edge>
    <edge source="SGP" target="JPN">
      <data key="d0">7879628</data>
    </edge>
    <edge source="SGP" target="KOR">
      <data key="d0">6877705</data>
    </edge>
    <edge source="SGP" target="LBN">
      <data key="d0">43431</data>
    </edge>
    <edge source="SGP" target="LTU">
      <data key="d0">1029096</data>
    </edge>
    <edge source="SGP" target="MYS">
      <data key="d0">9068357</data>
    </edge>
    <edge source="SGP" target="NLD">
      <data key="d0">8814525</data>
    </edge>
    <edge source="SGP" target="NZL">
      <data key="d0">37237</data>
    </edge>
    <edge source="SGP" target="PAK">
      <data key="d0">106128</data>
    </edge>
    <edge source="SGP" target="PHL">
      <data key="d0">2809424</data>
    </edge>
    <edge source="SGP" target="POL">
      <data key="d0">9543114</data>
    </edge>
    <edge source="SGP" target="ROU">
      <data key="d0">2645424</data>
    </edge>
    <edge source="SGP" target="RUS">
      <data key="d0">80269</data>
    </edge>
    <edge source="SGP" target="SAU">
      <data key="d0">74774</data>
    </edge>
    <edge source="SGP" target="IND">
      <data key="d0">25490337</data>
    </edge>
    <edge source="SGP" target="VNM">
      <data key="d0">3391583</data>
    </edge>
    <edge source="SGP" target="ZAF">
      <data key="d0">100290</data>
    </edge>
    <edge source="SGP" target="ESP">
      <data key="d0">15563968</data>
    </edge>
    <edge source="SGP" target="THA">
      <data key="d0">8472107</data>
    </edge>
    <edge source="SGP" target="ARE">
      <data key="d0">1495629</data>
    </edge>
    <edge source="SGP" target="TUR">
      <data key="d0">1072126</data>
    </edge>
    <edge source="SGP" target="UKR">
      <data key="d0">2467221</data>
    </edge>
    <edge source="SGP" target="GBR">
      <data key="d0">6153873</data>
    </edge>
    <edge source="SGP" target="USA">
      <data key="d0">39048670</data>
    </edge>
    <edge source="VNM" target="DZA">
      <data key="d0">34160</data>
    </edge>
    <edge source="VNM" target="ARG">
      <data key="d0">10223168</data>
    </edge>
    <edge source="VNM" target="AUS">
      <data key="d0">4712541</data>
    </edge>
    <edge source="VNM" target="AUT">
      <data key="d0">289594</data>
    </edge>
    <edge source="VNM" target="BEL">
      <data key="d0">15430577</data>
    </edge>
    <edge source="VNM" target="BRA">
      <data key="d0">19801227</data>
    </edge>
    <edge source="VNM" target="BGR">
      <data key="d0">81968</data>
    </edge>
    <edge source="VNM" target="BLR">
      <data key="d0">338467</data>
    </edge>
    <edge source="VNM" target="KHM">
      <data key="d0">1008938</data>
    </edge>
    <edge source="VNM" target="CAN">
      <data key="d0">6531924</data>
    </edge>
    <edge source="VNM" target="LKA">
      <data key="d0">5955534</data>
    </edge>
    <edge source="VNM" target="CHL">
      <data key="d0">128587</data>
    </edge>
    <edge source="VNM" target="CHN">
      <data key="d0">1111132791</data>
    </edge>
    <edge source="VNM" target="COL">
      <data key="d0">473173</data>
    </edge>
    <edge source="VNM" target="CRI">
      <data key="d0">134750</data>
    </edge>
    <edge source="VNM" target="HRV">
      <data key="d0">73000</data>
    </edge>
    <edge source="VNM" target="CZE">
      <data key="d0">2834216</data>
    </edge>
    <edge source="VNM" target="EST">
      <data key="d0">1043216</data>
    </edge>
    <edge source="VNM" target="FIN">
      <data key="d0">6622479</data>
    </edge>
    <edge source="VNM" target="FRA">
      <data key="d0">11316694</data>
    </edge>
    <edge source="VNM" target="DEU">
      <data key="d0">103112294</data>
    </edge>
    <edge source="VNM" target="GRC">
      <data key="d0">2756312</data>
    </edge>
    <edge source="VNM" target="HKG">
      <data key="d0">11266929</data>
    </edge>
    <edge source="VNM" target="HUN">
      <data key="d0">58741</data>
    </edge>
    <edge source="VNM" target="IDN">
      <data key="d0">24726623</data>
    </edge>
    <edge source="VNM" target="IRL">
      <data key="d0">182746</data>
    </edge>
    <edge source="VNM" target="ISR">
      <data key="d0">2811957</data>
    </edge>
    <edge source="VNM" target="ITA">
      <data key="d0">30330090</data>
    </edge>
    <edge source="VNM" target="JPN">
      <data key="d0">32646916</data>
    </edge>
    <edge source="VNM" target="KOR">
      <data key="d0">110494677</data>
    </edge>
    <edge source="VNM" target="LBN">
      <data key="d0">85611</data>
    </edge>
    <edge source="VNM" target="LVA">
      <data key="d0">842438</data>
    </edge>
    <edge source="VNM" target="LTU">
      <data key="d0">214502</data>
    </edge>
    <edge source="VNM" target="MYS">
      <data key="d0">444540912</data>
    </edge>
    <edge source="VNM" target="MEX">
      <data key="d0">5076310</data>
    </edge>
    <edge source="VNM" target="MAR">
      <data key="d0">942800</data>
    </edge>
    <edge source="VNM" target="NLD">
      <data key="d0">7912651</data>
    </edge>
    <edge source="VNM" target="NZL">
      <data key="d0">943703</data>
    </edge>
    <edge source="VNM" target="PAK">
      <data key="d0">10282085</data>
    </edge>
    <edge source="VNM" target="PRY">
      <data key="d0">38002</data>
    </edge>
    <edge source="VNM" target="PER">
      <data key="d0">6525094</data>
    </edge>
    <edge source="VNM" target="PHL">
      <data key="d0">461913</data>
    </edge>
    <edge source="VNM" target="POL">
      <data key="d0">526722</data>
    </edge>
    <edge source="VNM" target="PRT">
      <data key="d0">536399</data>
    </edge>
    <edge source="VNM" target="ROU">
      <data key="d0">681423</data>
    </edge>
    <edge source="VNM" target="RUS">
      <data key="d0">18623999</data>
    </edge>
    <edge source="VNM" target="SAU">
      <data key="d0">519047</data>
    </edge>
    <edge source="VNM" target="IND">
      <data key="d0">211568396</data>
    </edge>
    <edge source="VNM" target="SGP">
      <data key="d0">4899046</data>
    </edge>
    <edge source="VNM" target="SVK">
      <data key="d0">76205</data>
    </edge>
    <edge source="VNM" target="SVN">
      <data key="d0">680709</data>
    </edge>
    <edge source="VNM" target="ZAF">
      <data key="d0">1358193</data>
    </edge>
    <edge source="VNM" target="ZWE">
      <data key="d0">59136</data>
    </edge>
    <edge source="VNM" target="ESP">
      <data key="d0">27397384</data>
    </edge>
    <edge source="VNM" target="SWE">
      <data key="d0">4462233</data>
    </edge>
    <edge source="VNM" target="THA">
      <data key="d0">646772</data>
    </edge>
    <edge source="VNM" target="ARE">
      <data key="d0">2298931</data>
    </edge>
    <edge source="VNM" target="TUN">
      <data key="d0">331591</data>
    </edge>
    <edge source="VNM" target="TUR">
      <data key="d0">40177965</data>
    </edge>
    <edge source="VNM" target="UKR">
      <data key="d0">1867950</data>
    </edge>
    <edge source="VNM" target="EGY">
      <data key="d0">4491408</data>
    </edge>
    <edge source="VNM" target="GBR">
      <data key="d0">6134957</data>
    </edge>
    <edge source="VNM" target="TZA">
      <data key="d0">224957</data>
    </edge>
    <edge source="VNM" target="USA">
      <data key="d0">62993148</data>
    </edge>
    <edge source="VNM" target="URY">
      <data key="d0">59019</data>
    </edge>
    <edge source="ZAF" target="ARG">
      <data key="d0">10374841</data>
    </edge>
    <edge source="ZAF" target="AUS">
      <data key="d0">4341523</data>
    </edge>
    <edge source="ZAF" target="BWA">
      <data key="d0">686359</data>
    </edge>
    <edge source="ZAF" target="BRA">
      <data key="d0">80895</data>
    </edge>
    <edge source="ZAF" target="CAN">
      <data key="d0">535265</data>
    </edge>
    <edge source="ZAF" target="CHL">
      <data key="d0">17969</data>
    </edge>
    <edge source="ZAF" target="CHN">
      <data key="d0">191002</data>
    </edge>
    <edge source="ZAF" target="FRA">
      <data key="d0">512183</data>
    </edge>
    <edge source="ZAF" target="DEU">
      <data key="d0">2779661</data>
    </edge>
    <edge source="ZAF" target="GHA">
      <data key="d0">57964</data>
    </edge>
    <edge source="ZAF" target="HKG">
      <data key="d0">754128</data>
    </edge>
    <edge source="ZAF" target="ITA">
      <data key="d0">175679</data>
    </edge>
    <edge source="ZAF" target="MDG">
      <data key="d0">29205</data>
    </edge>
    <edge source="ZAF" target="MWI">
      <data key="d0">311101</data>
    </edge>
    <edge source="ZAF" target="MYS">
      <data key="d0">10570775</data>
    </edge>
    <edge source="ZAF" target="MUS">
      <data key="d0">57603</data>
    </edge>
    <edge source="ZAF" target="MOZ">
      <data key="d0">563796</data>
    </edge>
    <edge source="ZAF" target="NAM">
      <data key="d0">726079</data>
    </edge>
    <edge source="ZAF" target="PAK">
      <data key="d0">33229</data>
    </edge>
    <edge source="ZAF" target="PHL">
      <data key="d0">142419</data>
    </edge>
    <edge source="ZAF" target="POL">
      <data key="d0">5150745</data>
    </edge>
    <edge source="ZAF" target="IND">
      <data key="d0">1133900</data>
    </edge>
    <edge source="ZAF" target="SGP">
      <data key="d0">181750</data>
    </edge>
    <edge source="ZAF" target="VNM">
      <data key="d0">45885</data>
    </edge>
    <edge source="ZAF" target="ZWE">
      <data key="d0">6127812</data>
    </edge>
    <edge source="ZAF" target="ESP">
      <data key="d0">12244207</data>
    </edge>
    <edge source="ZAF" target="THA">
      <data key="d0">5673823</data>
    </edge>
    <edge source="ZAF" target="TUR">
      <data key="d0">868485</data>
    </edge>
    <edge source="ZAF" target="GBR">
      <data key="d0">41040</data>
    </edge>
    <edge source="ZAF" target="TZA">
      <data key="d0">37455</data>
    </edge>
    <edge source="ZAF" target="USA">
      <data key="d0">17442225</data>
    </edge>
    <edge source="THA" target="ARG">
      <data key="d0">6100034</data>
    </edge>
    <edge source="THA" target="AUS">
      <data key="d0">4604953</data>
    </edge>
    <edge source="THA" target="AUT">
      <data key="d0">1181184</data>
    </edge>
    <edge source="THA" target="BEL">
      <data key="d0">36355300</data>
    </edge>
    <edge source="THA" target="BRA">
      <data key="d0">217907486</data>
    </edge>
    <edge source="THA" target="BGR">
      <data key="d0">8617166</data>
    </edge>
    <edge source="THA" target="BLR">
      <data key="d0">51855879</data>
    </edge>
    <edge source="THA" target="KHM">
      <data key="d0">1352736</data>
    </edge>
    <edge source="THA" target="CAN">
      <data key="d0">98526846</data>
    </edge>
    <edge source="THA" target="LKA">
      <data key="d0">21119583</data>
    </edge>
    <edge source="THA" target="CHL">
      <data key="d0">2931027</data>
    </edge>
    <edge source="THA" target="CHN">
      <data key="d0">3697926238</data>
    </edge>
    <edge source="THA" target="COL">
      <data key="d0">5307149</data>
    </edge>
    <edge source="THA" target="HRV">
      <data key="d0">47422</data>
    </edge>
    <edge source="THA" target="CZE">
      <data key="d0">2938594</data>
    </edge>
    <edge source="THA" target="DNK">
      <data key="d0">206643</data>
    </edge>
    <edge source="THA" target="ECU">
      <data key="d0">11008753</data>
    </edge>
    <edge source="THA" target="EST">
      <data key="d0">4448948</data>
    </edge>
    <edge source="THA" target="FIN">
      <data key="d0">2209047</data>
    </edge>
    <edge source="THA" target="FRA">
      <data key="d0">98448729</data>
    </edge>
    <edge source="THA" target="DEU">
      <data key="d0">109038564</data>
    </edge>
    <edge source="THA" target="GHA">
      <data key="d0">544005</data>
    </edge>
    <edge source="THA" target="GRC">
      <data key="d0">1585484</data>
    </edge>
    <edge source="THA" target="HKG">
      <data key="d0">16746530</data>
    </edge>
    <edge source="THA" target="HUN">
      <data key="d0">1019972</data>
    </edge>
    <edge source="THA" target="IDN">
      <data key="d0">47366871</data>
    </edge>
    <edge source="THA" target="IRL">
      <data key="d0">10867291</data>
    </edge>
    <edge source="THA" target="ISR">
      <data key="d0">263499</data>
    </edge>
    <edge source="THA" target="ITA">
      <data key="d0">84586659</data>
    </edge>
    <edge source="THA" target="JPN">
      <data key="d0">942994001</data>
    </edge>
    <edge source="THA" target="JOR">
      <data key="d0">154423</data>
    </edge>
    <edge source="THA" target="KOR">
      <data key="d0">596740427</data>
    </edge>
    <edge source="THA" target="LVA">
      <data key="d0">66600</data>
    </edge>
    <edge source="THA" target="LTU">
      <data key="d0">12306985</data>
    </edge>
    <edge source="THA" target="MYS">
      <data key="d0">1181710417</data>
    </edge>
    <edge source="THA" target="MUS">
      <data key="d0">44040</data>
    </edge>
    <edge source="THA" target="MEX">
      <data key="d0">15051476</data>
    </edge>
    <edge source="THA" target="MAR">
      <data key="d0">166832</data>
    </edge>
    <edge source="THA" target="OMN">
      <data key="d0">233370</data>
    </edge>
    <edge source="THA" target="NLD">
      <data key="d0">68987543</data>
    </edge>
    <edge source="THA" target="NZL">
      <data key="d0">76223</data>
    </edge>
    <edge source="THA" target="PAK">
      <data key="d0">24755335</data>
    </edge>
    <edge source="THA" target="PRY">
      <data key="d0">35588</data>
    </edge>
    <edge source="THA" target="PER">
      <data key="d0">2587976</data>
    </edge>
    <edge source="THA" target="PHL">
      <data key="d0">19466779</data>
    </edge>
    <edge source="THA" target="POL">
      <data key="d0">66489522</data>
    </edge>
    <edge source="THA" target="PRT">
      <data key="d0">849892</data>
    </edge>
    <edge source="THA" target="ROU">
      <data key="d0">15936341</data>
    </edge>
    <edge source="THA" target="RUS">
      <data key="d0">37081652</data>
    </edge>
    <edge source="THA" target="SAU">
      <data key="d0">337151</data>
    </edge>
    <edge source="THA" target="SRB">
      <data key="d0">1081698</data>
    </edge>
    <edge source="THA" target="IND">
      <data key="d0">272275454</data>
    </edge>
    <edge source="THA" target="SGP">
      <data key="d0">88175053</data>
    </edge>
    <edge source="THA" target="VNM">
      <data key="d0">56823969</data>
    </edge>
    <edge source="THA" target="SVN">
      <data key="d0">7710571</data>
    </edge>
    <edge source="THA" target="ZAF">
      <data key="d0">12249486</data>
    </edge>
    <edge source="THA" target="ZWE">
      <data key="d0">82312</data>
    </edge>
    <edge source="THA" target="ESP">
      <data key="d0">95298324</data>
    </edge>
    <edge source="THA" target="SWE">
      <data key="d0">71195</data>
    </edge>
    <edge source="THA" target="TGO">
      <data key="d0">30400</data>
    </edge>
    <edge source="THA" target="ARE">
      <data key="d0">2223167</data>
    </edge>
    <edge source="THA" target="TUN">
      <data key="d0">1065537</data>
    </edge>
    <edge source="THA" target="TUR">
      <data key="d0">120446484</data>
    </edge>
    <edge source="THA" target="EGY">
      <data key="d0">31118141</data>
    </edge>
    <edge source="THA" target="GBR">
      <data key="d0">12010037</data>
    </edge>
    <edge source="THA" target="TZA">
      <data key="d0">63204</data>
    </edge>
    <edge source="THA" target="USA">
      <data key="d0">618170790</data>
    </edge>
    <edge source="THA" target="URY">
      <data key="d0">411673</data>
    </edge>
    <edge source="ARE" target="DZA">
      <data key="d0">195558</data>
    </edge>
    <edge source="ARE" target="ARG">
      <data key="d0">221918</data>
    </edge>
    <edge source="ARE" target="AUS">
      <data key="d0">237608</data>
    </edge>
    <edge source="ARE" target="BEL">
      <data key="d0">1128359</data>
    </edge>
    <edge source="ARE" target="BRA">
      <data key="d0">72283</data>
    </edge>
    <edge source="ARE" target="LKA">
      <data key="d0">153483</data>
    </edge>
    <edge source="ARE" target="CHN">
      <data key="d0">985482</data>
    </edge>
    <edge source="ARE" target="ETH">
      <data key="d0">114633</data>
    </edge>
    <edge source="ARE" target="FRA">
      <data key="d0">42469</data>
    </edge>
    <edge source="ARE" target="DEU">
      <data key="d0">71385</data>
    </edge>
    <edge source="ARE" target="GHA">
      <data key="d0">40259</data>
    </edge>
    <edge source="ARE" target="HKG">
      <data key="d0">10508</data>
    </edge>
    <edge source="ARE" target="IDN">
      <data key="d0">93785</data>
    </edge>
    <edge source="ARE" target="ITA">
      <data key="d0">137277</data>
    </edge>
    <edge source="ARE" target="CIV">
      <data key="d0">13689</data>
    </edge>
    <edge source="ARE" target="JPN">
      <data key="d0">696807</data>
    </edge>
    <edge source="ARE" target="JOR">
      <data key="d0">805285</data>
    </edge>
    <edge source="ARE" target="KOR">
      <data key="d0">788125</data>
    </edge>
    <edge source="ARE" target="LBN">
      <data key="d0">19347</data>
    </edge>
    <edge source="ARE" target="LVA">
      <data key="d0">63980</data>
    </edge>
    <edge source="ARE" target="MDG">
      <data key="d0">39810</data>
    </edge>
    <edge source="ARE" target="MYS">
      <data key="d0">482829</data>
    </edge>
    <edge source="ARE" target="MUS">
      <data key="d0">58017</data>
    </edge>
    <edge source="ARE" target="MEX">
      <data key="d0">139012</data>
    </edge>
    <edge source="ARE" target="OMN">
      <data key="d0">251123</data>
    </edge>
    <edge source="ARE" target="NLD">
      <data key="d0">100842</data>
    </edge>
    <edge source="ARE" target="PAK">
      <data key="d0">5574816</data>
    </edge>
    <edge source="ARE" target="PER">
      <data key="d0">142752</data>
    </edge>
    <edge source="ARE" target="RUS">
      <data key="d0">112152</data>
    </edge>
    <edge source="ARE" target="SAU">
      <data key="d0">9265083</data>
    </edge>
    <edge source="ARE" target="SEN">
      <data key="d0">85160</data>
    </edge>
    <edge source="ARE" target="IND">
      <data key="d0">9397983</data>
    </edge>
    <edge source="ARE" target="SGP">
      <data key="d0">19891</data>
    </edge>
    <edge source="ARE" target="VNM">
      <data key="d0">1821506</data>
    </edge>
    <edge source="ARE" target="ESP">
      <data key="d0">18877</data>
    </edge>
    <edge source="ARE" target="CHE">
      <data key="d0">20112</data>
    </edge>
    <edge source="ARE" target="THA">
      <data key="d0">54133</data>
    </edge>
    <edge source="ARE" target="TUN">
      <data key="d0">19804</data>
    </edge>
    <edge source="ARE" target="TUR">
      <data key="d0">11429</data>
    </edge>
    <edge source="ARE" target="EGY">
      <data key="d0">1876642</data>
    </edge>
    <edge source="ARE" target="GBR">
      <data key="d0">18351</data>
    </edge>
    <edge source="ARE" target="TZA">
      <data key="d0">15675</data>
    </edge>
    <edge source="AUT" target="AUS">
      <data key="d0">72792</data>
    </edge>
    <edge source="AUT" target="BEL">
      <data key="d0">18988</data>
    </edge>
    <edge source="AUT" target="BRA">
      <data key="d0">42814</data>
    </edge>
    <edge source="AUT" target="BGR">
      <data key="d0">88029</data>
    </edge>
    <edge source="AUT" target="HRV">
      <data key="d0">21606</data>
    </edge>
    <edge source="AUT" target="CZE">
      <data key="d0">918580</data>
    </edge>
    <edge source="AUT" target="FRA">
      <data key="d0">103601</data>
    </edge>
    <edge source="AUT" target="DEU">
      <data key="d0">9472749</data>
    </edge>
    <edge source="AUT" target="HUN">
      <data key="d0">786285</data>
    </edge>
    <edge source="AUT" target="ITA">
      <data key="d0">147086</data>
    </edge>
    <edge source="AUT" target="KAZ">
      <data key="d0">14047</data>
    </edge>
    <edge source="AUT" target="MYS">
      <data key="d0">85167</data>
    </edge>
    <edge source="AUT" target="NLD">
      <data key="d0">835481</data>
    </edge>
    <edge source="AUT" target="POL">
      <data key="d0">661928</data>
    </edge>
    <edge source="AUT" target="ROU">
      <data key="d0">754375</data>
    </edge>
    <edge source="AUT" target="RUS">
      <data key="d0">36368</data>
    </edge>
    <edge source="AUT" target="SRB">
      <data key="d0">64842</data>
    </edge>
    <edge source="AUT" target="SVK">
      <data key="d0">194880</data>
    </edge>
    <edge source="AUT" target="SVN">
      <data key="d0">382707</data>
    </edge>
    <edge source="AUT" target="ZAF">
      <data key="d0">25269</data>
    </edge>
    <edge source="AUT" target="ESP">
      <data key="d0">27034</data>
    </edge>
    <edge source="AUT" target="SWE">
      <data key="d0">12873</data>
    </edge>
    <edge source="AUT" target="CHE">
      <data key="d0">68227</data>
    </edge>
    <edge source="AUT" target="THA">
      <data key="d0">23878</data>
    </edge>
    <edge source="AUT" target="TUR">
      <data key="d0">27242</data>
    </edge>
    <edge source="AUT" target="UKR">
      <data key="d0">19251</data>
    </edge>
    <edge source="AUT" target="USA">
      <data key="d0">29214</data>
    </edge>
    <edge source="BEL" target="DZA">
      <data key="d0">783871</data>
    </edge>
    <edge source="BEL" target="ARG">
      <data key="d0">1112166</data>
    </edge>
    <edge source="BEL" target="AUS">
      <data key="d0">1156860</data>
    </edge>
    <edge source="BEL" target="AUT">
      <data key="d0">6603502</data>
    </edge>
    <edge source="BEL" target="BRA">
      <data key="d0">6664660</data>
    </edge>
    <edge source="BEL" target="BGR">
      <data key="d0">1391634</data>
    </edge>
    <edge source="BEL" target="BLR">
      <data key="d0">3242329</data>
    </edge>
    <edge source="BEL" target="CAN">
      <data key="d0">1749281</data>
    </edge>
    <edge source="BEL" target="LKA">
      <data key="d0">66910</data>
    </edge>
    <edge source="BEL" target="CHL">
      <data key="d0">492792</data>
    </edge>
    <edge source="BEL" target="CHN">
      <data key="d0">206913427</data>
    </edge>
    <edge source="BEL" target="COL">
      <data key="d0">1245655</data>
    </edge>
    <edge source="BEL" target="HRV">
      <data key="d0">346471</data>
    </edge>
    <edge source="BEL" target="CZE">
      <data key="d0">32843624</data>
    </edge>
    <edge source="BEL" target="BEN">
      <data key="d0">42338</data>
    </edge>
    <edge source="BEL" target="DNK">
      <data key="d0">5647565</data>
    </edge>
    <edge source="BEL" target="ECU">
      <data key="d0">155198</data>
    </edge>
    <edge source="BEL" target="EST">
      <data key="d0">499861</data>
    </edge>
    <edge source="BEL" target="FIN">
      <data key="d0">10827780</data>
    </edge>
    <edge source="BEL" target="FRA">
      <data key="d0">178760187</data>
    </edge>
    <edge source="BEL" target="GEO">
      <data key="d0">22118</data>
    </edge>
    <edge source="BEL" target="DEU">
      <data key="d0">380815880</data>
    </edge>
    <edge source="BEL" target="GRC">
      <data key="d0">880607</data>
    </edge>
    <edge source="BEL" target="HKG">
      <data key="d0">16889717</data>
    </edge>
    <edge source="BEL" target="HUN">
      <data key="d0">14990342</data>
    </edge>
    <edge source="BEL" target="IDN">
      <data key="d0">21223254</data>
    </edge>
    <edge source="BEL" target="IRL">
      <data key="d0">4422716</data>
    </edge>
    <edge source="BEL" target="ISR">
      <data key="d0">2227929</data>
    </edge>
    <edge source="BEL" target="ITA">
      <data key="d0">141417082</data>
    </edge>
    <edge source="BEL" target="CIV">
      <data key="d0">33781</data>
    </edge>
    <edge source="BEL" target="JPN">
      <data key="d0">34391002</data>
    </edge>
    <edge source="BEL" target="JOR">
      <data key="d0">182697</data>
    </edge>
    <edge source="BEL" target="KOR">
      <data key="d0">22561686</data>
    </edge>
    <edge source="BEL" target="LBN">
      <data key="d0">190236</data>
    </edge>
    <edge source="BEL" target="LVA">
      <data key="d0">54710</data>
    </edge>
    <edge source="BEL" target="LTU">
      <data key="d0">197446</data>
    </edge>
    <edge source="BEL" target="MYS">
      <data key="d0">3372366</data>
    </edge>
    <edge source="BEL" target="MEX">
      <data key="d0">1150269</data>
    </edge>
    <edge source="BEL" target="MDA">
      <data key="d0">389130</data>
    </edge>
    <edge source="BEL" target="MAR">
      <data key="d0">695257</data>
    </edge>
    <edge source="BEL" target="NLD">
      <data key="d0">84834147</data>
    </edge>
    <edge source="BEL" target="NZL">
      <data key="d0">1206852</data>
    </edge>
    <edge source="BEL" target="NOR">
      <data key="d0">1134232</data>
    </edge>
    <edge source="BEL" target="PAK">
      <data key="d0">2095458</data>
    </edge>
    <edge source="BEL" target="PRY">
      <data key="d0">101315</data>
    </edge>
    <edge source="BEL" target="PER">
      <data key="d0">146029</data>
    </edge>
    <edge source="BEL" target="PHL">
      <data key="d0">108659</data>
    </edge>
    <edge source="BEL" target="POL">
      <data key="d0">60955384</data>
    </edge>
    <edge source="BEL" target="PRT">
      <data key="d0">11739254</data>
    </edge>
    <edge source="BEL" target="ROU">
      <data key="d0">5881188</data>
    </edge>
    <edge source="BEL" target="RUS">
      <data key="d0">29927519</data>
    </edge>
    <edge source="BEL" target="SAU">
      <data key="d0">2396273</data>
    </edge>
    <edge source="BEL" target="SRB">
      <data key="d0">5240550</data>
    </edge>
    <edge source="BEL" target="IND">
      <data key="d0">40769410</data>
    </edge>
    <edge source="BEL" target="SGP">
      <data key="d0">16733703</data>
    </edge>
    <edge source="BEL" target="SVK">
      <data key="d0">9429616</data>
    </edge>
    <edge source="BEL" target="VNM">
      <data key="d0">831275</data>
    </edge>
    <edge source="BEL" target="SVN">
      <data key="d0">5587243</data>
    </edge>
    <edge source="BEL" target="ZAF">
      <data key="d0">2933036</data>
    </edge>
    <edge source="BEL" target="ESP">
      <data key="d0">56857398</data>
    </edge>
    <edge source="BEL" target="SWE">
      <data key="d0">21196563</data>
    </edge>
    <edge source="BEL" target="CHE">
      <data key="d0">12534058</data>
    </edge>
    <edge source="BEL" target="THA">
      <data key="d0">32785003</data>
    </edge>
    <edge source="BEL" target="ARE">
      <data key="d0">5390750</data>
    </edge>
    <edge source="BEL" target="TUN">
      <data key="d0">1277919</data>
    </edge>
    <edge source="BEL" target="TUR">
      <data key="d0">45689459</data>
    </edge>
    <edge source="BEL" target="UKR">
      <data key="d0">18700411</data>
    </edge>
    <edge source="BEL" target="EGY">
      <data key="d0">10187079</data>
    </edge>
    <edge source="BEL" target="GBR">
      <data key="d0">64077561</data>
    </edge>
    <edge source="BEL" target="USA">
      <data key="d0">16318549</data>
    </edge>
    <edge source="BEL" target="URY">
      <data key="d0">437585</data>
    </edge>
    <edge source="BGR" target="AZE">
      <data key="d0">24473</data>
    </edge>
    <edge source="BGR" target="BEL">
      <data key="d0">93545</data>
    </edge>
    <edge source="BGR" target="CZE">
      <data key="d0">16452</data>
    </edge>
    <edge source="BGR" target="DEU">
      <data key="d0">121149</data>
    </edge>
    <edge source="BGR" target="GRC">
      <data key="d0">443064</data>
    </edge>
    <edge source="BGR" target="HUN">
      <data key="d0">34780</data>
    </edge>
    <edge source="BGR" target="ITA">
      <data key="d0">159346</data>
    </edge>
    <edge source="BGR" target="POL">
      <data key="d0">73450</data>
    </edge>
    <edge source="BGR" target="ROU">
      <data key="d0">200962</data>
    </edge>
    <edge source="BGR" target="SRB">
      <data key="d0">124471</data>
    </edge>
    <edge source="BGR" target="ESP">
      <data key="d0">68678</data>
    </edge>
    <edge source="BGR" target="ARE">
      <data key="d0">154107</data>
    </edge>
    <edge source="BGR" target="TUR">
      <data key="d0">170254</data>
    </edge>
    <edge source="BGR" target="MKD">
      <data key="d0">268481</data>
    </edge>
    <edge source="HRV" target="AUT">
      <data key="d0">151117</data>
    </edge>
    <edge source="HRV" target="DEU">
      <data key="d0">1963738</data>
    </edge>
    <edge source="HRV" target="HUN">
      <data key="d0">10869</data>
    </edge>
    <edge source="HRV" target="RUS">
      <data key="d0">181377</data>
    </edge>
    <edge source="HRV" target="SVN">
      <data key="d0">16052</data>
    </edge>
    <edge source="HRV" target="MKD">
      <data key="d0">24269</data>
    </edge>
    <edge source="HRV" target="GBR">
      <data key="d0">331816</data>
    </edge>
    <edge source="CZE" target="AUT">
      <data key="d0">11314788</data>
    </edge>
    <edge source="CZE" target="BEL">
      <data key="d0">425388</data>
    </edge>
    <edge source="CZE" target="BRA">
      <data key="d0">20843539</data>
    </edge>
    <edge source="CZE" target="BGR">
      <data key="d0">2394333</data>
    </edge>
    <edge source="CZE" target="CAN">
      <data key="d0">560818</data>
    </edge>
    <edge source="CZE" target="LKA">
      <data key="d0">6689283</data>
    </edge>
    <edge source="CZE" target="CHL">
      <data key="d0">61770</data>
    </edge>
    <edge source="CZE" target="CHN">
      <data key="d0">15271740</data>
    </edge>
    <edge source="CZE" target="COL">
      <data key="d0">102582</data>
    </edge>
    <edge source="CZE" target="HRV">
      <data key="d0">11734</data>
    </edge>
    <edge source="CZE" target="FIN">
      <data key="d0">8992835</data>
    </edge>
    <edge source="CZE" target="FRA">
      <data key="d0">45686791</data>
    </edge>
    <edge source="CZE" target="DEU">
      <data key="d0">15424898</data>
    </edge>
    <edge source="CZE" target="GRC">
      <data key="d0">608172</data>
    </edge>
    <edge source="CZE" target="HKG">
      <data key="d0">56841</data>
    </edge>
    <edge source="CZE" target="HUN">
      <data key="d0">1452454</data>
    </edge>
    <edge source="CZE" target="IDN">
      <data key="d0">783867</data>
    </edge>
    <edge source="CZE" target="ISR">
      <data key="d0">5104975</data>
    </edge>
    <edge source="CZE" target="ITA">
      <data key="d0">28194476</data>
    </edge>
    <edge source="CZE" target="KOR">
      <data key="d0">11180</data>
    </edge>
    <edge source="CZE" target="LVA">
      <data key="d0">87894</data>
    </edge>
    <edge source="CZE" target="MYS">
      <data key="d0">6331677</data>
    </edge>
    <edge source="CZE" target="NLD">
      <data key="d0">11822047</data>
    </edge>
    <edge source="CZE" target="NOR">
      <data key="d0">282390</data>
    </edge>
    <edge source="CZE" target="PER">
      <data key="d0">165123</data>
    </edge>
    <edge source="CZE" target="POL">
      <data key="d0">28478156</data>
    </edge>
    <edge source="CZE" target="PRT">
      <data key="d0">7567955</data>
    </edge>
    <edge source="CZE" target="ROU">
      <data key="d0">4385838</data>
    </edge>
    <edge source="CZE" target="RUS">
      <data key="d0">3813492</data>
    </edge>
    <edge source="CZE" target="SRB">
      <data key="d0">9689900</data>
    </edge>
    <edge source="CZE" target="IND">
      <data key="d0">50891975</data>
    </edge>
    <edge source="CZE" target="SGP">
      <data key="d0">1300950</data>
    </edge>
    <edge source="CZE" target="SVK">
      <data key="d0">31183598</data>
    </edge>
    <edge source="CZE" target="SVN">
      <data key="d0">4732340</data>
    </edge>
    <edge source="CZE" target="ZAF">
      <data key="d0">78916</data>
    </edge>
    <edge source="CZE" target="ESP">
      <data key="d0">42186404</data>
    </edge>
    <edge source="CZE" target="SWE">
      <data key="d0">4966457</data>
    </edge>
    <edge source="CZE" target="CHE">
      <data key="d0">18720</data>
    </edge>
    <edge source="CZE" target="THA">
      <data key="d0">1587257</data>
    </edge>
    <edge source="CZE" target="TUR">
      <data key="d0">227266</data>
    </edge>
    <edge source="CZE" target="UKR">
      <data key="d0">181017</data>
    </edge>
    <edge source="CZE" target="GBR">
      <data key="d0">3883925</data>
    </edge>
    <edge source="CZE" target="USA">
      <data key="d0">2745554</data>
    </edge>
    <edge source="HUN" target="AUT">
      <data key="d0">15565</data>
    </edge>
    <edge source="HUN" target="BEL">
      <data key="d0">534565</data>
    </edge>
    <edge source="HUN" target="BRA">
      <data key="d0">16611764</data>
    </edge>
    <edge source="HUN" target="BGR">
      <data key="d0">711237</data>
    </edge>
    <edge source="HUN" target="CAN">
      <data key="d0">14380035</data>
    </edge>
    <edge source="HUN" target="CHN">
      <data key="d0">5733832</data>
    </edge>
    <edge source="HUN" target="COL">
      <data key="d0">545050</data>
    </edge>
    <edge source="HUN" target="HRV">
      <data key="d0">29296</data>
    </edge>
    <edge source="HUN" target="CZE">
      <data key="d0">19484</data>
    </edge>
    <edge source="HUN" target="DNK">
      <data key="d0">150439</data>
    </edge>
    <edge source="HUN" target="FRA">
      <data key="d0">20588529</data>
    </edge>
    <edge source="HUN" target="DEU">
      <data key="d0">20025589</data>
    </edge>
    <edge source="HUN" target="ITA">
      <data key="d0">33087206</data>
    </edge>
    <edge source="HUN" target="NLD">
      <data key="d0">50175</data>
    </edge>
    <edge source="HUN" target="POL">
      <data key="d0">26031763</data>
    </edge>
    <edge source="HUN" target="ROU">
      <data key="d0">18814050</data>
    </edge>
    <edge source="HUN" target="RUS">
      <data key="d0">3591692</data>
    </edge>
    <edge source="HUN" target="SRB">
      <data key="d0">31009336</data>
    </edge>
    <edge source="HUN" target="SVK">
      <data key="d0">2782740</data>
    </edge>
    <edge source="HUN" target="SVN">
      <data key="d0">130865</data>
    </edge>
    <edge source="HUN" target="ESP">
      <data key="d0">30893583</data>
    </edge>
    <edge source="HUN" target="THA">
      <data key="d0">9467883</data>
    </edge>
    <edge source="HUN" target="UKR">
      <data key="d0">20189</data>
    </edge>
    <edge source="HUN" target="MKD">
      <data key="d0">183995</data>
    </edge>
    <edge source="HUN" target="GBR">
      <data key="d0">5989926</data>
    </edge>
    <edge source="HUN" target="USA">
      <data key="d0">23528769</data>
    </edge>
    <edge source="KAZ" target="RUS">
      <data key="d0">154780</data>
    </edge>
    <edge source="POL" target="ARG">
      <data key="d0">237069</data>
    </edge>
    <edge source="POL" target="AUT">
      <data key="d0">6205587</data>
    </edge>
    <edge source="POL" target="ARM">
      <data key="d0">24640</data>
    </edge>
    <edge source="POL" target="BEL">
      <data key="d0">5047859</data>
    </edge>
    <edge source="POL" target="BRA">
      <data key="d0">16794148</data>
    </edge>
    <edge source="POL" target="BGR">
      <data key="d0">876245</data>
    </edge>
    <edge source="POL" target="BLR">
      <data key="d0">527235</data>
    </edge>
    <edge source="POL" target="CAN">
      <data key="d0">335141</data>
    </edge>
    <edge source="POL" target="LKA">
      <data key="d0">1884575</data>
    </edge>
    <edge source="POL" target="CHN">
      <data key="d0">39729623</data>
    </edge>
    <edge source="POL" target="COL">
      <data key="d0">50409</data>
    </edge>
    <edge source="POL" target="HRV">
      <data key="d0">191295</data>
    </edge>
    <edge source="POL" target="CZE">
      <data key="d0">36233608</data>
    </edge>
    <edge source="POL" target="DNK">
      <data key="d0">850439</data>
    </edge>
    <edge source="POL" target="ECU">
      <data key="d0">1543937</data>
    </edge>
    <edge source="POL" target="EST">
      <data key="d0">81312</data>
    </edge>
    <edge source="POL" target="FIN">
      <data key="d0">3900791</data>
    </edge>
    <edge source="POL" target="FRA">
      <data key="d0">37334531</data>
    </edge>
    <edge source="POL" target="DEU">
      <data key="d0">103883717</data>
    </edge>
    <edge source="POL" target="GRC">
      <data key="d0">673436</data>
    </edge>
    <edge source="POL" target="GTM">
      <data key="d0">164974</data>
    </edge>
    <edge source="POL" target="HUN">
      <data key="d0">3579040</data>
    </edge>
    <edge source="POL" target="IDN">
      <data key="d0">8043997</data>
    </edge>
    <edge source="POL" target="ISR">
      <data key="d0">2798125</data>
    </edge>
    <edge source="POL" target="ITA">
      <data key="d0">26018561</data>
    </edge>
    <edge source="POL" target="JPN">
      <data key="d0">22093</data>
    </edge>
    <edge source="POL" target="KAZ">
      <data key="d0">17213</data>
    </edge>
    <edge source="POL" target="JOR">
      <data key="d0">12786</data>
    </edge>
    <edge source="POL" target="KOR">
      <data key="d0">704055</data>
    </edge>
    <edge source="POL" target="LVA">
      <data key="d0">210933</data>
    </edge>
    <edge source="POL" target="LTU">
      <data key="d0">173756</data>
    </edge>
    <edge source="POL" target="MYS">
      <data key="d0">21814320</data>
    </edge>
    <edge source="POL" target="NLD">
      <data key="d0">4073927</data>
    </edge>
    <edge source="POL" target="NOR">
      <data key="d0">26803</data>
    </edge>
    <edge source="POL" target="PAK">
      <data key="d0">371479</data>
    </edge>
    <edge source="POL" target="PAN">
      <data key="d0">67613</data>
    </edge>
    <edge source="POL" target="PER">
      <data key="d0">117029</data>
    </edge>
    <edge source="POL" target="PRT">
      <data key="d0">754173</data>
    </edge>
    <edge source="POL" target="ROU">
      <data key="d0">17805206</data>
    </edge>
    <edge source="POL" target="RUS">
      <data key="d0">2682966</data>
    </edge>
    <edge source="POL" target="SAU">
      <data key="d0">81958</data>
    </edge>
    <edge source="POL" target="SRB">
      <data key="d0">8572096</data>
    </edge>
    <edge source="POL" target="IND">
      <data key="d0">104097104</data>
    </edge>
    <edge source="POL" target="SGP">
      <data key="d0">8973856</data>
    </edge>
    <edge source="POL" target="SVK">
      <data key="d0">17400098</data>
    </edge>
    <edge source="POL" target="VNM">
      <data key="d0">112134</data>
    </edge>
    <edge source="POL" target="SVN">
      <data key="d0">24828806</data>
    </edge>
    <edge source="POL" target="ZAF">
      <data key="d0">1712677</data>
    </edge>
    <edge source="POL" target="ESP">
      <data key="d0">5665830</data>
    </edge>
    <edge source="POL" target="SWE">
      <data key="d0">7763298</data>
    </edge>
    <edge source="POL" target="CHE">
      <data key="d0">1546019</data>
    </edge>
    <edge source="POL" target="THA">
      <data key="d0">10614505</data>
    </edge>
    <edge source="POL" target="ARE">
      <data key="d0">585373</data>
    </edge>
    <edge source="POL" target="TUR">
      <data key="d0">32017949</data>
    </edge>
    <edge source="POL" target="UKR">
      <data key="d0">2704725</data>
    </edge>
    <edge source="POL" target="EGY">
      <data key="d0">71006</data>
    </edge>
    <edge source="POL" target="GBR">
      <data key="d0">18478829</data>
    </edge>
    <edge source="POL" target="USA">
      <data key="d0">2739769</data>
    </edge>
    <edge source="POL" target="BFA">
      <data key="d0">189263</data>
    </edge>
    <edge source="ROU" target="AUS">
      <data key="d0">37774</data>
    </edge>
    <edge source="ROU" target="BRA">
      <data key="d0">189623</data>
    </edge>
    <edge source="ROU" target="BGR">
      <data key="d0">1663443</data>
    </edge>
    <edge source="ROU" target="BLR">
      <data key="d0">822553</data>
    </edge>
    <edge source="ROU" target="CHN">
      <data key="d0">196312</data>
    </edge>
    <edge source="ROU" target="CZE">
      <data key="d0">2171030</data>
    </edge>
    <edge source="ROU" target="DEU">
      <data key="d0">9476057</data>
    </edge>
    <edge source="ROU" target="GRC">
      <data key="d0">544877</data>
    </edge>
    <edge source="ROU" target="HUN">
      <data key="d0">263915</data>
    </edge>
    <edge source="ROU" target="ITA">
      <data key="d0">5575359</data>
    </edge>
    <edge source="ROU" target="MEX">
      <data key="d0">57539</data>
    </edge>
    <edge source="ROU" target="MDA">
      <data key="d0">40044</data>
    </edge>
    <edge source="ROU" target="POL">
      <data key="d0">11664821</data>
    </edge>
    <edge source="ROU" target="PRT">
      <data key="d0">34389</data>
    </edge>
    <edge source="ROU" target="RUS">
      <data key="d0">1148473</data>
    </edge>
    <edge source="ROU" target="SRB">
      <data key="d0">69964</data>
    </edge>
    <edge source="ROU" target="SVK">
      <data key="d0">2518856</data>
    </edge>
    <edge source="ROU" target="ZAF">
      <data key="d0">317983</data>
    </edge>
    <edge source="ROU" target="ESP">
      <data key="d0">210645</data>
    </edge>
    <edge source="ROU" target="SWE">
      <data key="d0">957392</data>
    </edge>
    <edge source="ROU" target="CHE">
      <data key="d0">15974</data>
    </edge>
    <edge source="ROU" target="TUR">
      <data key="d0">6768509</data>
    </edge>
    <edge source="ROU" target="GBR">
      <data key="d0">350050</data>
    </edge>
    <edge source="ROU" target="USA">
      <data key="d0">39782</data>
    </edge>
    <edge source="RUS" target="DZA">
      <data key="d0">169500</data>
    </edge>
    <edge source="RUS" target="AZE">
      <data key="d0">154625</data>
    </edge>
    <edge source="RUS" target="AUT">
      <data key="d0">5580442</data>
    </edge>
    <edge source="RUS" target="ARM">
      <data key="d0">72896</data>
    </edge>
    <edge source="RUS" target="BEL">
      <data key="d0">505023488</data>
    </edge>
    <edge source="RUS" target="BRA">
      <data key="d0">23299638</data>
    </edge>
    <edge source="RUS" target="BGR">
      <data key="d0">3820385</data>
    </edge>
    <edge source="RUS" target="BLR">
      <data key="d0">202392496</data>
    </edge>
    <edge source="RUS" target="CAN">
      <data key="d0">152064</data>
    </edge>
    <edge source="RUS" target="LKA">
      <data key="d0">241145</data>
    </edge>
    <edge source="RUS" target="CHL">
      <data key="d0">9148995</data>
    </edge>
    <edge source="RUS" target="CHN">
      <data key="d0">274897046</data>
    </edge>
    <edge source="RUS" target="COL">
      <data key="d0">1546939</data>
    </edge>
    <edge source="RUS" target="CRI">
      <data key="d0">151074</data>
    </edge>
    <edge source="RUS" target="CZE">
      <data key="d0">90764919</data>
    </edge>
    <edge source="RUS" target="ECU">
      <data key="d0">1846989</data>
    </edge>
    <edge source="RUS" target="EST">
      <data key="d0">1990882</data>
    </edge>
    <edge source="RUS" target="FIN">
      <data key="d0">20814644</data>
    </edge>
    <edge source="RUS" target="FRA">
      <data key="d0">13707229</data>
    </edge>
    <edge source="RUS" target="GEO">
      <data key="d0">10733</data>
    </edge>
    <edge source="RUS" target="DEU">
      <data key="d0">82152213</data>
    </edge>
    <edge source="RUS" target="GRC">
      <data key="d0">9341843</data>
    </edge>
    <edge source="RUS" target="HUN">
      <data key="d0">237943930</data>
    </edge>
    <edge source="RUS" target="IDN">
      <data key="d0">20461091</data>
    </edge>
    <edge source="RUS" target="ITA">
      <data key="d0">22029273</data>
    </edge>
    <edge source="RUS" target="JPN">
      <data key="d0">17440801</data>
    </edge>
    <edge source="RUS" target="KAZ">
      <data key="d0">9898526</data>
    </edge>
    <edge source="RUS" target="KOR">
      <data key="d0">19758600</data>
    </edge>
    <edge source="RUS" target="LVA">
      <data key="d0">175132466</data>
    </edge>
    <edge source="RUS" target="LTU">
      <data key="d0">19193662</data>
    </edge>
    <edge source="RUS" target="MYS">
      <data key="d0">17567240</data>
    </edge>
    <edge source="RUS" target="MEX">
      <data key="d0">3650094</data>
    </edge>
    <edge source="RUS" target="MDA">
      <data key="d0">34147</data>
    </edge>
    <edge source="RUS" target="MAR">
      <data key="d0">1111795</data>
    </edge>
    <edge source="RUS" target="NLD">
      <data key="d0">2444430</data>
    </edge>
    <edge source="RUS" target="PAK">
      <data key="d0">1204024</data>
    </edge>
    <edge source="RUS" target="PAN">
      <data key="d0">361684</data>
    </edge>
    <edge source="RUS" target="PER">
      <data key="d0">3092675</data>
    </edge>
    <edge source="RUS" target="PHL">
      <data key="d0">1085042</data>
    </edge>
    <edge source="RUS" target="POL">
      <data key="d0">256754104</data>
    </edge>
    <edge source="RUS" target="PRT">
      <data key="d0">21985001</data>
    </edge>
    <edge source="RUS" target="ROU">
      <data key="d0">81656669</data>
    </edge>
    <edge source="RUS" target="SRB">
      <data key="d0">4781452</data>
    </edge>
    <edge source="RUS" target="IND">
      <data key="d0">30859216</data>
    </edge>
    <edge source="RUS" target="SGP">
      <data key="d0">9423808</data>
    </edge>
    <edge source="RUS" target="SVK">
      <data key="d0">80179497</data>
    </edge>
    <edge source="RUS" target="VNM">
      <data key="d0">931001</data>
    </edge>
    <edge source="RUS" target="SVN">
      <data key="d0">408166</data>
    </edge>
    <edge source="RUS" target="ZAF">
      <data key="d0">12621153</data>
    </edge>
    <edge source="RUS" target="ESP">
      <data key="d0">31458941</data>
    </edge>
    <edge source="RUS" target="CHE">
      <data key="d0">2404265</data>
    </edge>
    <edge source="RUS" target="THA">
      <data key="d0">2468106</data>
    </edge>
    <edge source="RUS" target="ARE">
      <data key="d0">6741755</data>
    </edge>
    <edge source="RUS" target="TUR">
      <data key="d0">115991580</data>
    </edge>
    <edge source="RUS" target="UKR">
      <data key="d0">75266786</data>
    </edge>
    <edge source="RUS" target="GBR">
      <data key="d0">334749</data>
    </edge>
    <edge source="RUS" target="USA">
      <data key="d0">113825737</data>
    </edge>
    <edge source="SRB" target="BEL">
      <data key="d0">72489</data>
    </edge>
    <edge source="SRB" target="BGR">
      <data key="d0">602517</data>
    </edge>
    <edge source="SRB" target="HRV">
      <data key="d0">158607</data>
    </edge>
    <edge source="SRB" target="CZE">
      <data key="d0">1094012</data>
    </edge>
    <edge source="SRB" target="FRA">
      <data key="d0">10236</data>
    </edge>
    <edge source="SRB" target="DEU">
      <data key="d0">4611333</data>
    </edge>
    <edge source="SRB" target="GRC">
      <data key="d0">5420163</data>
    </edge>
    <edge source="SRB" target="HUN">
      <data key="d0">1227169</data>
    </edge>
    <edge source="SRB" target="ITA">
      <data key="d0">943252</data>
    </edge>
    <edge source="SRB" target="NLD">
      <data key="d0">334797</data>
    </edge>
    <edge source="SRB" target="POL">
      <data key="d0">330449</data>
    </edge>
    <edge source="SRB" target="ROU">
      <data key="d0">142558</data>
    </edge>
    <edge source="SRB" target="SGP">
      <data key="d0">67933</data>
    </edge>
    <edge source="SRB" target="SVN">
      <data key="d0">2350934</data>
    </edge>
    <edge source="SRB" target="TUR">
      <data key="d0">8331106</data>
    </edge>
    <edge source="SRB" target="MKD">
      <data key="d0">1662120</data>
    </edge>
    <edge source="SRB" target="GBR">
      <data key="d0">67800</data>
    </edge>
    <edge source="SVK" target="AUT">
      <data key="d0">1030219</data>
    </edge>
    <edge source="SVK" target="CZE">
      <data key="d0">8740030</data>
    </edge>
    <edge source="SVK" target="FRA">
      <data key="d0">129355</data>
    </edge>
    <edge source="SVK" target="DEU">
      <data key="d0">10462959</data>
    </edge>
    <edge source="SVK" target="HUN">
      <data key="d0">227610</data>
    </edge>
    <edge source="SVK" target="ITA">
      <data key="d0">18950</data>
    </edge>
    <edge source="SVK" target="POL">
      <data key="d0">1041006</data>
    </edge>
    <edge source="SVK" target="PRT">
      <data key="d0">23323</data>
    </edge>
    <edge source="SVK" target="ROU">
      <data key="d0">409411</data>
    </edge>
    <edge source="SVK" target="RUS">
      <data key="d0">50131</data>
    </edge>
    <edge source="SVK" target="ESP">
      <data key="d0">6508986</data>
    </edge>
    <edge source="SVK" target="UKR">
      <data key="d0">3633628</data>
    </edge>
    <edge source="SVN" target="AUT">
      <data key="d0">2230241</data>
    </edge>
    <edge source="SVN" target="HRV">
      <data key="d0">110973</data>
    </edge>
    <edge source="SVN" target="CZE">
      <data key="d0">20018</data>
    </edge>
    <edge source="SVN" target="FRA">
      <data key="d0">110881</data>
    </edge>
    <edge source="SVN" target="DEU">
      <data key="d0">1614458</data>
    </edge>
    <edge source="SVN" target="GRC">
      <data key="d0">328196</data>
    </edge>
    <edge source="SVN" target="ITA">
      <data key="d0">3221060</data>
    </edge>
    <edge source="SVN" target="NLD">
      <data key="d0">150605</data>
    </edge>
    <edge source="SVN" target="POL">
      <data key="d0">120157</data>
    </edge>
    <edge source="SVN" target="SRB">
      <data key="d0">150101</data>
    </edge>
    <edge source="SVN" target="TUR">
      <data key="d0">741730</data>
    </edge>
    <edge source="SVN" target="UKR">
      <data key="d0">82452</data>
    </edge>
    <edge source="ESP" target="DZA">
      <data key="d0">1753657</data>
    </edge>
    <edge source="ESP" target="ARG">
      <data key="d0">739952</data>
    </edge>
    <edge source="ESP" target="AUS">
      <data key="d0">854832</data>
    </edge>
    <edge source="ESP" target="AUT">
      <data key="d0">5319911</data>
    </edge>
    <edge source="ESP" target="BEL">
      <data key="d0">14601814</data>
    </edge>
    <edge source="ESP" target="BOL">
      <data key="d0">35943</data>
    </edge>
    <edge source="ESP" target="BRA">
      <data key="d0">168764</data>
    </edge>
    <edge source="ESP" target="BGR">
      <data key="d0">470605</data>
    </edge>
    <edge source="ESP" target="CAN">
      <data key="d0">132660</data>
    </edge>
    <edge source="ESP" target="CHL">
      <data key="d0">801982</data>
    </edge>
    <edge source="ESP" target="CHN">
      <data key="d0">1214141</data>
    </edge>
    <edge source="ESP" target="COL">
      <data key="d0">874376</data>
    </edge>
    <edge source="ESP" target="CRI">
      <data key="d0">44459</data>
    </edge>
    <edge source="ESP" target="HRV">
      <data key="d0">13225</data>
    </edge>
    <edge source="ESP" target="CZE">
      <data key="d0">4735544</data>
    </edge>
    <edge source="ESP" target="DNK">
      <data key="d0">8246878</data>
    </edge>
    <edge source="ESP" target="ECU">
      <data key="d0">27385</data>
    </edge>
    <edge source="ESP" target="SLV">
      <data key="d0">18347</data>
    </edge>
    <edge source="ESP" target="FIN">
      <data key="d0">7703665</data>
    </edge>
    <edge source="ESP" target="FRA">
      <data key="d0">161808766</data>
    </edge>
    <edge source="ESP" target="DEU">
      <data key="d0">60706530</data>
    </edge>
    <edge source="ESP" target="GRC">
      <data key="d0">395274</data>
    </edge>
    <edge source="ESP" target="HKG">
      <data key="d0">2600997</data>
    </edge>
    <edge source="ESP" target="HUN">
      <data key="d0">3003090</data>
    </edge>
    <edge source="ESP" target="IDN">
      <data key="d0">1692526</data>
    </edge>
    <edge source="ESP" target="IRL">
      <data key="d0">1960106</data>
    </edge>
    <edge source="ESP" target="ISR">
      <data key="d0">228413</data>
    </edge>
    <edge source="ESP" target="ITA">
      <data key="d0">48594381</data>
    </edge>
    <edge source="ESP" target="JPN">
      <data key="d0">3321725</data>
    </edge>
    <edge source="ESP" target="JOR">
      <data key="d0">61867</data>
    </edge>
    <edge source="ESP" target="KOR">
      <data key="d0">21849</data>
    </edge>
    <edge source="ESP" target="LBN">
      <data key="d0">17258</data>
    </edge>
    <edge source="ESP" target="LTU">
      <data key="d0">139353</data>
    </edge>
    <edge source="ESP" target="MYS">
      <data key="d0">261325</data>
    </edge>
    <edge source="ESP" target="MEX">
      <data key="d0">5606216</data>
    </edge>
    <edge source="ESP" target="MAR">
      <data key="d0">4075962</data>
    </edge>
    <edge source="ESP" target="OMN">
      <data key="d0">17072</data>
    </edge>
    <edge source="ESP" target="NLD">
      <data key="d0">8000262</data>
    </edge>
    <edge source="ESP" target="NIC">
      <data key="d0">50935</data>
    </edge>
    <edge source="ESP" target="NOR">
      <data key="d0">3000168</data>
    </edge>
    <edge source="ESP" target="PAK">
      <data key="d0">57977</data>
    </edge>
    <edge source="ESP" target="PAN">
      <data key="d0">72593</data>
    </edge>
    <edge source="ESP" target="PER">
      <data key="d0">759200</data>
    </edge>
    <edge source="ESP" target="POL">
      <data key="d0">7098951</data>
    </edge>
    <edge source="ESP" target="PRT">
      <data key="d0">14830610</data>
    </edge>
    <edge source="ESP" target="ROU">
      <data key="d0">276625</data>
    </edge>
    <edge source="ESP" target="RUS">
      <data key="d0">2972381</data>
    </edge>
    <edge source="ESP" target="SAU">
      <data key="d0">1191962</data>
    </edge>
    <edge source="ESP" target="SRB">
      <data key="d0">503963</data>
    </edge>
    <edge source="ESP" target="IND">
      <data key="d0">2105924</data>
    </edge>
    <edge source="ESP" target="SGP">
      <data key="d0">84501</data>
    </edge>
    <edge source="ESP" target="SVK">
      <data key="d0">1799805</data>
    </edge>
    <edge source="ESP" target="VNM">
      <data key="d0">1085218</data>
    </edge>
    <edge source="ESP" target="SVN">
      <data key="d0">102135</data>
    </edge>
    <edge source="ESP" target="ZAF">
      <data key="d0">3524585</data>
    </edge>
    <edge source="ESP" target="SWE">
      <data key="d0">13070641</data>
    </edge>
    <edge source="ESP" target="CHE">
      <data key="d0">2293143</data>
    </edge>
    <edge source="ESP" target="THA">
      <data key="d0">467972</data>
    </edge>
    <edge source="ESP" target="ARE">
      <data key="d0">1194887</data>
    </edge>
    <edge source="ESP" target="TUN">
      <data key="d0">201362</data>
    </edge>
    <edge source="ESP" target="TUR">
      <data key="d0">7126290</data>
    </edge>
    <edge source="ESP" target="UKR">
      <data key="d0">331769</data>
    </edge>
    <edge source="ESP" target="EGY">
      <data key="d0">1106824</data>
    </edge>
    <edge source="ESP" target="GBR">
      <data key="d0">9392778</data>
    </edge>
    <edge source="ESP" target="USA">
      <data key="d0">32131698</data>
    </edge>
    <edge source="ESP" target="URY">
      <data key="d0">248474</data>
    </edge>
    <edge source="SWE" target="BEL">
      <data key="d0">76016</data>
    </edge>
    <edge source="SWE" target="BRA">
      <data key="d0">31292</data>
    </edge>
    <edge source="SWE" target="CAN">
      <data key="d0">15056</data>
    </edge>
    <edge source="SWE" target="CHN">
      <data key="d0">179930</data>
    </edge>
    <edge source="SWE" target="CZE">
      <data key="d0">1337442</data>
    </edge>
    <edge source="SWE" target="DNK">
      <data key="d0">1881659</data>
    </edge>
    <edge source="SWE" target="EST">
      <data key="d0">271887</data>
    </edge>
    <edge source="SWE" target="FIN">
      <data key="d0">1970960</data>
    </edge>
    <edge source="SWE" target="FRA">
      <data key="d0">409454</data>
    </edge>
    <edge source="SWE" target="DEU">
      <data key="d0">2186905</data>
    </edge>
    <edge source="SWE" target="ITA">
      <data key="d0">24355</data>
    </edge>
    <edge source="SWE" target="JPN">
      <data key="d0">78083</data>
    </edge>
    <edge source="SWE" target="KOR">
      <data key="d0">187457</data>
    </edge>
    <edge source="SWE" target="LTU">
      <data key="d0">103618</data>
    </edge>
    <edge source="SWE" target="MYS">
      <data key="d0">14022</data>
    </edge>
    <edge source="SWE" target="NLD">
      <data key="d0">90629</data>
    </edge>
    <edge source="SWE" target="NOR">
      <data key="d0">2957695</data>
    </edge>
    <edge source="SWE" target="PHL">
      <data key="d0">12842</data>
    </edge>
    <edge source="SWE" target="POL">
      <data key="d0">1431024</data>
    </edge>
    <edge source="SWE" target="ROU">
      <data key="d0">70555</data>
    </edge>
    <edge source="SWE" target="RUS">
      <data key="d0">63765</data>
    </edge>
    <edge source="SWE" target="SVK">
      <data key="d0">18008</data>
    </edge>
    <edge source="SWE" target="ESP">
      <data key="d0">103618</data>
    </edge>
    <edge source="SWE" target="TUR">
      <data key="d0">30554</data>
    </edge>
    <edge source="SWE" target="GBR">
      <data key="d0">212993</data>
    </edge>
    <edge source="SWE" target="USA">
      <data key="d0">400893</data>
    </edge>
    <edge source="CHE" target="ARG">
      <data key="d0">70818</data>
    </edge>
    <edge source="CHE" target="AUT">
      <data key="d0">81016</data>
    </edge>
    <edge source="CHE" target="BEL">
      <data key="d0">147517</data>
    </edge>
    <edge source="CHE" target="BRA">
      <data key="d0">56430</data>
    </edge>
    <edge source="CHE" target="CAN">
      <data key="d0">286229</data>
    </edge>
    <edge source="CHE" target="CHN">
      <data key="d0">150711</data>
    </edge>
    <edge source="CHE" target="CZE">
      <data key="d0">868914</data>
    </edge>
    <edge source="CHE" target="FRA">
      <data key="d0">114836</data>
    </edge>
    <edge source="CHE" target="DEU">
      <data key="d0">2486220</data>
    </edge>
    <edge source="CHE" target="GTM">
      <data key="d0">10497</data>
    </edge>
    <edge source="CHE" target="HKG">
      <data key="d0">25189</data>
    </edge>
    <edge source="CHE" target="HUN">
      <data key="d0">102356</data>
    </edge>
    <edge source="CHE" target="ITA">
      <data key="d0">94392</data>
    </edge>
    <edge source="CHE" target="MYS">
      <data key="d0">20124</data>
    </edge>
    <edge source="CHE" target="MEX">
      <data key="d0">42980</data>
    </edge>
    <edge source="CHE" target="NLD">
      <data key="d0">44034</data>
    </edge>
    <edge source="CHE" target="POL">
      <data key="d0">87774</data>
    </edge>
    <edge source="CHE" target="RUS">
      <data key="d0">230103</data>
    </edge>
    <edge source="CHE" target="SGP">
      <data key="d0">18603</data>
    </edge>
    <edge source="CHE" target="SVK">
      <data key="d0">11291</data>
    </edge>
    <edge source="CHE" target="VNM">
      <data key="d0">14213</data>
    </edge>
    <edge source="CHE" target="SVN">
      <data key="d0">52657</data>
    </edge>
    <edge source="CHE" target="ZAF">
      <data key="d0">108165</data>
    </edge>
    <edge source="CHE" target="ESP">
      <data key="d0">10475</data>
    </edge>
    <edge source="CHE" target="TUR">
      <data key="d0">1116528</data>
    </edge>
    <edge source="CHE" target="USA">
      <data key="d0">4804671</data>
    </edge>
    <edge source="BLR" target="FRA">
      <data key="d0">501900</data>
    </edge>
    <edge source="BLR" target="ITA">
      <data key="d0">116800</data>
    </edge>
    <edge source="BLR" target="LVA">
      <data key="d0">74700</data>
    </edge>
    <edge source="BLR" target="LTU">
      <data key="d0">29000</data>
    </edge>
    <edge source="BLR" target="PAK">
      <data key="d0">157200</data>
    </edge>
    <edge source="BLR" target="RUS">
      <data key="d0">1883300</data>
    </edge>
    <edge source="BLR" target="UKR">
      <data key="d0">28700</data>
    </edge>
    <edge source="LVA" target="BRA">
      <data key="d0">101188</data>
    </edge>
    <edge source="LVA" target="BLR">
      <data key="d0">80660</data>
    </edge>
    <edge source="LVA" target="HRV">
      <data key="d0">27367</data>
    </edge>
    <edge source="LVA" target="RUS">
      <data key="d0">874056</data>
    </edge>
    <edge source="LTU" target="AUT">
      <data key="d0">246337</data>
    </edge>
    <edge source="LTU" target="BLR">
      <data key="d0">720341</data>
    </edge>
    <edge source="LTU" target="EST">
      <data key="d0">223288</data>
    </edge>
    <edge source="LTU" target="DEU">
      <data key="d0">17014</data>
    </edge>
    <edge source="LTU" target="KAZ">
      <data key="d0">113744</data>
    </edge>
    <edge source="LTU" target="LVA">
      <data key="d0">200241</data>
    </edge>
    <edge source="LTU" target="NLD">
      <data key="d0">84096</data>
    </edge>
    <edge source="LTU" target="POL">
      <data key="d0">73330</data>
    </edge>
    <edge source="LTU" target="RUS">
      <data key="d0">4258743</data>
    </edge>
    <edge source="LTU" target="UKR">
      <data key="d0">382091</data>
    </edge>
    <edge source="PAK" target="BEL">
      <data key="d0">924874</data>
    </edge>
    <edge source="PAK" target="CHN">
      <data key="d0">57026</data>
    </edge>
    <edge source="PAK" target="HKG">
      <data key="d0">25336</data>
    </edge>
    <edge source="PAK" target="IDN">
      <data key="d0">218353</data>
    </edge>
    <edge source="PAK" target="JPN">
      <data key="d0">702668</data>
    </edge>
    <edge source="PAK" target="KOR">
      <data key="d0">2685802</data>
    </edge>
    <edge source="PAK" target="IND">
      <data key="d0">22717</data>
    </edge>
    <edge source="PAK" target="VNM">
      <data key="d0">33045</data>
    </edge>
    <edge source="PAK" target="ARE">
      <data key="d0">25693</data>
    </edge>
    <edge source="CAN" target="ARG">
      <data key="d0">736437</data>
    </edge>
    <edge source="CAN" target="AUS">
      <data key="d0">83994</data>
    </edge>
    <edge source="CAN" target="BEL">
      <data key="d0">4631669</data>
    </edge>
    <edge source="CAN" target="BRA">
      <data key="d0">7476475</data>
    </edge>
    <edge source="CAN" target="CHN">
      <data key="d0">137800149</data>
    </edge>
    <edge source="CAN" target="COL">
      <data key="d0">546260</data>
    </edge>
    <edge source="CAN" target="CRI">
      <data key="d0">24748</data>
    </edge>
    <edge source="CAN" target="DNK">
      <data key="d0">352385</data>
    </edge>
    <edge source="CAN" target="ECU">
      <data key="d0">817251</data>
    </edge>
    <edge source="CAN" target="FRA">
      <data key="d0">5806510</data>
    </edge>
    <edge source="CAN" target="DEU">
      <data key="d0">825225</data>
    </edge>
    <edge source="CAN" target="HKG">
      <data key="d0">16575311</data>
    </edge>
    <edge source="CAN" target="IDN">
      <data key="d0">1429253</data>
    </edge>
    <edge source="CAN" target="IRL">
      <data key="d0">1469545</data>
    </edge>
    <edge source="CAN" target="ITA">
      <data key="d0">1993569</data>
    </edge>
    <edge source="CAN" target="JPN">
      <data key="d0">38329360</data>
    </edge>
    <edge source="CAN" target="KOR">
      <data key="d0">45271505</data>
    </edge>
    <edge source="CAN" target="LBN">
      <data key="d0">24548</data>
    </edge>
    <edge source="CAN" target="MYS">
      <data key="d0">311898</data>
    </edge>
    <edge source="CAN" target="MEX">
      <data key="d0">21498687</data>
    </edge>
    <edge source="CAN" target="MAR">
      <data key="d0">77853</data>
    </edge>
    <edge source="CAN" target="NLD">
      <data key="d0">295114</data>
    </edge>
    <edge source="CAN" target="PHL">
      <data key="d0">3990463</data>
    </edge>
    <edge source="CAN" target="POL">
      <data key="d0">35553</data>
    </edge>
    <edge source="CAN" target="RUS">
      <data key="d0">41113</data>
    </edge>
    <edge source="CAN" target="SAU">
      <data key="d0">40829</data>
    </edge>
    <edge source="CAN" target="IND">
      <data key="d0">755466</data>
    </edge>
    <edge source="CAN" target="SGP">
      <data key="d0">89218</data>
    </edge>
    <edge source="CAN" target="VNM">
      <data key="d0">7879538</data>
    </edge>
    <edge source="CAN" target="ZAF">
      <data key="d0">21716</data>
    </edge>
    <edge source="CAN" target="ESP">
      <data key="d0">1757829</data>
    </edge>
    <edge source="CAN" target="CHE">
      <data key="d0">191147</data>
    </edge>
    <edge source="CAN" target="THA">
      <data key="d0">19928102</data>
    </edge>
    <edge source="CAN" target="TUR">
      <data key="d0">1148131</data>
    </edge>
    <edge source="CAN" target="EGY">
      <data key="d0">154593</data>
    </edge>
    <edge source="CAN" target="GBR">
      <data key="d0">97340</data>
    </edge>
    <edge source="CAN" target="USA">
      <data key="d0">247642810</data>
    </edge>
    <edge source="CAN" target="BFA">
      <data key="d0">37347</data>
    </edge>
    <edge source="LKA" target="DZA">
      <data key="d0">70163</data>
    </edge>
    <edge source="LKA" target="ARG">
      <data key="d0">441227</data>
    </edge>
    <edge source="LKA" target="AUS">
      <data key="d0">36579</data>
    </edge>
    <edge source="LKA" target="BEL">
      <data key="d0">945275</data>
    </edge>
    <edge source="LKA" target="BRA">
      <data key="d0">399513</data>
    </edge>
    <edge source="LKA" target="CAN">
      <data key="d0">335960</data>
    </edge>
    <edge source="LKA" target="CHL">
      <data key="d0">53851</data>
    </edge>
    <edge source="LKA" target="CHN">
      <data key="d0">2504594</data>
    </edge>
    <edge source="LKA" target="COL">
      <data key="d0">107373</data>
    </edge>
    <edge source="LKA" target="HRV">
      <data key="d0">126857</data>
    </edge>
    <edge source="LKA" target="CZE">
      <data key="d0">54364</data>
    </edge>
    <edge source="LKA" target="DNK">
      <data key="d0">12409</data>
    </edge>
    <edge source="LKA" target="FRA">
      <data key="d0">1102923</data>
    </edge>
    <edge source="LKA" target="DEU">
      <data key="d0">6795709</data>
    </edge>
    <edge source="LKA" target="GRC">
      <data key="d0">30860</data>
    </edge>
    <edge source="LKA" target="HKG">
      <data key="d0">881495</data>
    </edge>
    <edge source="LKA" target="IDN">
      <data key="d0">59910</data>
    </edge>
    <edge source="LKA" target="ITA">
      <data key="d0">4684792</data>
    </edge>
    <edge source="LKA" target="JAM">
      <data key="d0">40578</data>
    </edge>
    <edge source="LKA" target="JPN">
      <data key="d0">5275974</data>
    </edge>
    <edge source="LKA" target="JOR">
      <data key="d0">13275</data>
    </edge>
    <edge source="LKA" target="KOR">
      <data key="d0">1227675</data>
    </edge>
    <edge source="LKA" target="MYS">
      <data key="d0">33628946</data>
    </edge>
    <edge source="LKA" target="MEX">
      <data key="d0">716499</data>
    </edge>
    <edge source="LKA" target="MAR">
      <data key="d0">68661</data>
    </edge>
    <edge source="LKA" target="NLD">
      <data key="d0">900768</data>
    </edge>
    <edge source="LKA" target="NZL">
      <data key="d0">62223</data>
    </edge>
    <edge source="LKA" target="PAK">
      <data key="d0">15801828</data>
    </edge>
    <edge source="LKA" target="PER">
      <data key="d0">105564</data>
    </edge>
    <edge source="LKA" target="POL">
      <data key="d0">349369</data>
    </edge>
    <edge source="LKA" target="ROU">
      <data key="d0">187104</data>
    </edge>
    <edge source="LKA" target="RUS">
      <data key="d0">72216</data>
    </edge>
    <edge source="LKA" target="SAU">
      <data key="d0">148275</data>
    </edge>
    <edge source="LKA" target="IND">
      <data key="d0">24992551</data>
    </edge>
    <edge source="LKA" target="SGP">
      <data key="d0">1740199</data>
    </edge>
    <edge source="LKA" target="VNM">
      <data key="d0">4611784</data>
    </edge>
    <edge source="LKA" target="SVN">
      <data key="d0">167302</data>
    </edge>
    <edge source="LKA" target="ZAF">
      <data key="d0">2354948</data>
    </edge>
    <edge source="LKA" target="ESP">
      <data key="d0">755088</data>
    </edge>
    <edge source="LKA" target="SWE">
      <data key="d0">422431</data>
    </edge>
    <edge source="LKA" target="THA">
      <data key="d0">63606</data>
    </edge>
    <edge source="LKA" target="ARE">
      <data key="d0">340968</data>
    </edge>
    <edge source="LKA" target="TUR">
      <data key="d0">1100311</data>
    </edge>
    <edge source="LKA" target="EGY">
      <data key="d0">965353</data>
    </edge>
    <edge source="LKA" target="GBR">
      <data key="d0">1418129</data>
    </edge>
    <edge source="LKA" target="USA">
      <data key="d0">6370975</data>
    </edge>
    <edge source="DNK" target="BEL">
      <data key="d0">144988</data>
    </edge>
    <edge source="DNK" target="CAN">
      <data key="d0">31124</data>
    </edge>
    <edge source="DNK" target="CHN">
      <data key="d0">361935</data>
    </edge>
    <edge source="DNK" target="CZE">
      <data key="d0">343981</data>
    </edge>
    <edge source="DNK" target="BEN">
      <data key="d0">23997</data>
    </edge>
    <edge source="DNK" target="EST">
      <data key="d0">354477</data>
    </edge>
    <edge source="DNK" target="FIN">
      <data key="d0">1243596</data>
    </edge>
    <edge source="DNK" target="FRA">
      <data key="d0">298544</data>
    </edge>
    <edge source="DNK" target="DEU">
      <data key="d0">1132462</data>
    </edge>
    <edge source="DNK" target="GRC">
      <data key="d0">14354</data>
    </edge>
    <edge source="DNK" target="HKG">
      <data key="d0">168818</data>
    </edge>
    <edge source="DNK" target="HUN">
      <data key="d0">472396</data>
    </edge>
    <edge source="DNK" target="IDN">
      <data key="d0">31215</data>
    </edge>
    <edge source="DNK" target="ITA">
      <data key="d0">12718</data>
    </edge>
    <edge source="DNK" target="LVA">
      <data key="d0">32641</data>
    </edge>
    <edge source="DNK" target="LTU">
      <data key="d0">100529</data>
    </edge>
    <edge source="DNK" target="NLD">
      <data key="d0">1263838</data>
    </edge>
    <edge source="DNK" target="NOR">
      <data key="d0">3196592</data>
    </edge>
    <edge source="DNK" target="POL">
      <data key="d0">291481</data>
    </edge>
    <edge source="DNK" target="PRT">
      <data key="d0">11641</data>
    </edge>
    <edge source="DNK" target="ROU">
      <data key="d0">72975</data>
    </edge>
    <edge source="DNK" target="IND">
      <data key="d0">90890</data>
    </edge>
    <edge source="DNK" target="SGP">
      <data key="d0">11269</data>
    </edge>
    <edge source="DNK" target="SVK">
      <data key="d0">38929</data>
    </edge>
    <edge source="DNK" target="ESP">
      <data key="d0">238915</data>
    </edge>
    <edge source="DNK" target="SWE">
      <data key="d0">3501977</data>
    </edge>
    <edge source="DNK" target="CHE">
      <data key="d0">13510</data>
    </edge>
    <edge source="DNK" target="THA">
      <data key="d0">68062</data>
    </edge>
    <edge source="DNK" target="TUR">
      <data key="d0">16628</data>
    </edge>
    <edge source="DNK" target="UKR">
      <data key="d0">173744</data>
    </edge>
    <edge source="DNK" target="GBR">
      <data key="d0">2508864</data>
    </edge>
    <edge source="DNK" target="USA">
      <data key="d0">947875</data>
    </edge>
    <edge source="ECU" target="BEL">
      <data key="d0">263289</data>
    </edge>
    <edge source="ECU" target="BRA">
      <data key="d0">46257</data>
    </edge>
    <edge source="ECU" target="CHL">
      <data key="d0">370806</data>
    </edge>
    <edge source="ECU" target="PAN">
      <data key="d0">29304</data>
    </edge>
    <edge source="ECU" target="PER">
      <data key="d0">1581816</data>
    </edge>
    <edge source="EST" target="BLR">
      <data key="d0">413013</data>
    </edge>
    <edge source="EST" target="CZE">
      <data key="d0">115247</data>
    </edge>
    <edge source="EST" target="DNK">
      <data key="d0">18576</data>
    </edge>
    <edge source="EST" target="FIN">
      <data key="d0">39813</data>
    </edge>
    <edge source="EST" target="DEU">
      <data key="d0">26648</data>
    </edge>
    <edge source="EST" target="LVA">
      <data key="d0">572016</data>
    </edge>
    <edge source="EST" target="NER">
      <data key="d0">72653</data>
    </edge>
    <edge source="EST" target="POL">
      <data key="d0">155478</data>
    </edge>
    <edge source="EST" target="RUS">
      <data key="d0">5476045</data>
    </edge>
    <edge source="EST" target="IND">
      <data key="d0">25528</data>
    </edge>
    <edge source="EST" target="UKR">
      <data key="d0">2472698</data>
    </edge>
    <edge source="FIN" target="BLR">
      <data key="d0">391673</data>
    </edge>
    <edge source="FIN" target="CHN">
      <data key="d0">111201</data>
    </edge>
    <edge source="FIN" target="EST">
      <data key="d0">411421</data>
    </edge>
    <edge source="FIN" target="FRA">
      <data key="d0">77713</data>
    </edge>
    <edge source="FIN" target="DEU">
      <data key="d0">37199</data>
    </edge>
    <edge source="FIN" target="HKG">
      <data key="d0">242061</data>
    </edge>
    <edge source="FIN" target="LVA">
      <data key="d0">50808</data>
    </edge>
    <edge source="FIN" target="NOR">
      <data key="d0">818138</data>
    </edge>
    <edge source="FIN" target="PAK">
      <data key="d0">67316</data>
    </edge>
    <edge source="FIN" target="POL">
      <data key="d0">14581</data>
    </edge>
    <edge source="FIN" target="RUS">
      <data key="d0">24103992</data>
    </edge>
    <edge source="FIN" target="IND">
      <data key="d0">408318</data>
    </edge>
    <edge source="FIN" target="SGP">
      <data key="d0">13851</data>
    </edge>
    <edge source="FIN" target="SWE">
      <data key="d0">39692896</data>
    </edge>
    <edge source="FIN" target="TUR">
      <data key="d0">138059</data>
    </edge>
    <edge source="FIN" target="UKR">
      <data key="d0">319789</data>
    </edge>
    <edge source="FIN" target="USA">
      <data key="d0">22861</data>
    </edge>
    <edge source="GEO" target="ARM">
      <data key="d0">32267</data>
    </edge>
    <edge source="GRC" target="ALB">
      <data key="d0">84733</data>
    </edge>
    <edge source="GRC" target="DZA">
      <data key="d0">16854</data>
    </edge>
    <edge source="GRC" target="BEL">
      <data key="d0">18729</data>
    </edge>
    <edge source="GRC" target="BGR">
      <data key="d0">345982</data>
    </edge>
    <edge source="GRC" target="CHN">
      <data key="d0">14916</data>
    </edge>
    <edge source="GRC" target="GEO">
      <data key="d0">72210</data>
    </edge>
    <edge source="GRC" target="HUN">
      <data key="d0">32611</data>
    </edge>
    <edge source="GRC" target="ITA">
      <data key="d0">1092501</data>
    </edge>
    <edge source="GRC" target="JPN">
      <data key="d0">214943</data>
    </edge>
    <edge source="GRC" target="KOR">
      <data key="d0">14960</data>
    </edge>
    <edge source="GRC" target="LBN">
      <data key="d0">19719</data>
    </edge>
    <edge source="GRC" target="MDG">
      <data key="d0">10485</data>
    </edge>
    <edge source="GRC" target="PAK">
      <data key="d0">78578</data>
    </edge>
    <edge source="GRC" target="ROU">
      <data key="d0">237198</data>
    </edge>
    <edge source="GRC" target="RUS">
      <data key="d0">48308</data>
    </edge>
    <edge source="GRC" target="SRB">
      <data key="d0">47535</data>
    </edge>
    <edge source="GRC" target="IND">
      <data key="d0">49228</data>
    </edge>
    <edge source="GRC" target="TUN">
      <data key="d0">15251</data>
    </edge>
    <edge source="GRC" target="TUR">
      <data key="d0">64962</data>
    </edge>
    <edge source="GRC" target="MKD">
      <data key="d0">194311</data>
    </edge>
    <edge source="GRC" target="GBR">
      <data key="d0">26676</data>
    </edge>
    <edge source="IRL" target="DEU">
      <data key="d0">19941</data>
    </edge>
    <edge source="IRL" target="HUN">
      <data key="d0">134852</data>
    </edge>
    <edge source="IRL" target="KOR">
      <data key="d0">80801</data>
    </edge>
    <edge source="IRL" target="MEX">
      <data key="d0">21047</data>
    </edge>
    <edge source="IRL" target="NLD">
      <data key="d0">81050</data>
    </edge>
    <edge source="IRL" target="GBR">
      <data key="d0">86444</data>
    </edge>
    <edge source="IRL" target="USA">
      <data key="d0">50526</data>
    </edge>
    <edge source="ISR" target="BOL">
      <data key="d0">15000</data>
    </edge>
    <edge source="ISR" target="BGR">
      <data key="d0">19000</data>
    </edge>
    <edge source="ISR" target="CRI">
      <data key="d0">19000</data>
    </edge>
    <edge source="ISR" target="DEU">
      <data key="d0">270000</data>
    </edge>
    <edge source="ISR" target="HKG">
      <data key="d0">22000</data>
    </edge>
    <edge source="ISR" target="IDN">
      <data key="d0">30000</data>
    </edge>
    <edge source="ISR" target="NLD">
      <data key="d0">28000</data>
    </edge>
    <edge source="ISR" target="PAN">
      <data key="d0">34000</data>
    </edge>
    <edge source="ISR" target="RUS">
      <data key="d0">198000</data>
    </edge>
    <edge source="ISR" target="IND">
      <data key="d0">451000</data>
    </edge>
    <edge source="ISR" target="SGP">
      <data key="d0">18000</data>
    </edge>
    <edge source="ISR" target="VNM">
      <data key="d0">122000</data>
    </edge>
    <edge source="ISR" target="ZAF">
      <data key="d0">16000</data>
    </edge>
    <edge source="ISR" target="TUR">
      <data key="d0">219000</data>
    </edge>
    <edge source="ISR" target="USA">
      <data key="d0">1037000</data>
    </edge>
    <edge source="CIV" target="DZA">
      <data key="d0">70026</data>
    </edge>
    <edge source="CIV" target="ARG">
      <data key="d0">1903361</data>
    </edge>
    <edge source="CIV" target="BEL">
      <data key="d0">17129061</data>
    </edge>
    <edge source="CIV" target="BRA">
      <data key="d0">13602841</data>
    </edge>
    <edge source="CIV" target="BGR">
      <data key="d0">250587</data>
    </edge>
    <edge source="CIV" target="BLR">
      <data key="d0">4375252</data>
    </edge>
    <edge source="CIV" target="CAN">
      <data key="d0">13439048</data>
    </edge>
    <edge source="CIV" target="CHN">
      <data key="d0">18010891</data>
    </edge>
    <edge source="CIV" target="HRV">
      <data key="d0">1715161</data>
    </edge>
    <edge source="CIV" target="CZE">
      <data key="d0">273406</data>
    </edge>
    <edge source="CIV" target="EST">
      <data key="d0">108350</data>
    </edge>
    <edge source="CIV" target="FIN">
      <data key="d0">137344</data>
    </edge>
    <edge source="CIV" target="FRA">
      <data key="d0">63421150</data>
    </edge>
    <edge source="CIV" target="DEU">
      <data key="d0">110165042</data>
    </edge>
    <edge source="CIV" target="GRC">
      <data key="d0">2156858</data>
    </edge>
    <edge source="CIV" target="HKG">
      <data key="d0">29416</data>
    </edge>
    <edge source="CIV" target="IRL">
      <data key="d0">620884</data>
    </edge>
    <edge source="CIV" target="ISR">
      <data key="d0">601660</data>
    </edge>
    <edge source="CIV" target="ITA">
      <data key="d0">40668681</data>
    </edge>
    <edge source="CIV" target="LTU">
      <data key="d0">18452836</data>
    </edge>
    <edge source="CIV" target="MYS">
      <data key="d0">151292323</data>
    </edge>
    <edge source="CIV" target="MEX">
      <data key="d0">5299123</data>
    </edge>
    <edge source="CIV" target="NLD">
      <data key="d0">28800506</data>
    </edge>
    <edge source="CIV" target="POL">
      <data key="d0">44375924</data>
    </edge>
    <edge source="CIV" target="PRT">
      <data key="d0">5697553</data>
    </edge>
    <edge source="CIV" target="ROU">
      <data key="d0">7405778</data>
    </edge>
    <edge source="CIV" target="SEN">
      <data key="d0">850808</data>
    </edge>
    <edge source="CIV" target="SRB">
      <data key="d0">221921</data>
    </edge>
    <edge source="CIV" target="IND">
      <data key="d0">24559512</data>
    </edge>
    <edge source="CIV" target="SGP">
      <data key="d0">2499339</data>
    </edge>
    <edge source="CIV" target="VNM">
      <data key="d0">439880</data>
    </edge>
    <edge source="CIV" target="SVN">
      <data key="d0">12916547</data>
    </edge>
    <edge source="CIV" target="ZAF">
      <data key="d0">14630317</data>
    </edge>
    <edge source="CIV" target="ESP">
      <data key="d0">87940574</data>
    </edge>
    <edge source="CIV" target="SWE">
      <data key="d0">71598</data>
    </edge>
    <edge source="CIV" target="CHE">
      <data key="d0">545695</data>
    </edge>
    <edge source="CIV" target="TUN">
      <data key="d0">55078</data>
    </edge>
    <edge source="CIV" target="TUR">
      <data key="d0">8374104</data>
    </edge>
    <edge source="CIV" target="UKR">
      <data key="d0">1092674</data>
    </edge>
    <edge source="CIV" target="GBR">
      <data key="d0">19146738</data>
    </edge>
    <edge source="CIV" target="USA">
      <data key="d0">83219202</data>
    </edge>
    <edge source="CIV" target="BFA">
      <data key="d0">2472296</data>
    </edge>
    <edge source="JOR" target="CHN">
      <data key="d0">41218</data>
    </edge>
    <edge source="JOR" target="MAR">
      <data key="d0">99859</data>
    </edge>
    <edge source="JOR" target="ARE">
      <data key="d0">66376</data>
    </edge>
    <edge source="LBN" target="MYS">
      <data key="d0">77688</data>
    </edge>
    <edge source="MEX" target="ARG">
      <data key="d0">4307048</data>
    </edge>
    <edge source="MEX" target="AUS">
      <data key="d0">927793</data>
    </edge>
    <edge source="MEX" target="BEL">
      <data key="d0">34221697</data>
    </edge>
    <edge source="MEX" target="BRA">
      <data key="d0">16155981</data>
    </edge>
    <edge source="MEX" target="CAN">
      <data key="d0">31279</data>
    </edge>
    <edge source="MEX" target="LKA">
      <data key="d0">160891</data>
    </edge>
    <edge source="MEX" target="CHL">
      <data key="d0">1186372</data>
    </edge>
    <edge source="MEX" target="CHN">
      <data key="d0">34054837</data>
    </edge>
    <edge source="MEX" target="COL">
      <data key="d0">11565757</data>
    </edge>
    <edge source="MEX" target="CRI">
      <data key="d0">11752242</data>
    </edge>
    <edge source="MEX" target="ECU">
      <data key="d0">1234010</data>
    </edge>
    <edge source="MEX" target="SLV">
      <data key="d0">611892</data>
    </edge>
    <edge source="MEX" target="FIN">
      <data key="d0">212424</data>
    </edge>
    <edge source="MEX" target="FRA">
      <data key="d0">1084739</data>
    </edge>
    <edge source="MEX" target="DEU">
      <data key="d0">10606231</data>
    </edge>
    <edge source="MEX" target="GTM">
      <data key="d0">10056667</data>
    </edge>
    <edge source="MEX" target="HND">
      <data key="d0">210927</data>
    </edge>
    <edge source="MEX" target="HKG">
      <data key="d0">6119910</data>
    </edge>
    <edge source="MEX" target="HUN">
      <data key="d0">109383</data>
    </edge>
    <edge source="MEX" target="IDN">
      <data key="d0">1460060</data>
    </edge>
    <edge source="MEX" target="ITA">
      <data key="d0">1451731</data>
    </edge>
    <edge source="MEX" target="JPN">
      <data key="d0">1688547</data>
    </edge>
    <edge source="MEX" target="KOR">
      <data key="d0">603667</data>
    </edge>
    <edge source="MEX" target="MYS">
      <data key="d0">427380</data>
    </edge>
    <edge source="MEX" target="NLD">
      <data key="d0">278145</data>
    </edge>
    <edge source="MEX" target="NZL">
      <data key="d0">144865</data>
    </edge>
    <edge source="MEX" target="NIC">
      <data key="d0">329329</data>
    </edge>
    <edge source="MEX" target="PAK">
      <data key="d0">52749</data>
    </edge>
    <edge source="MEX" target="PAN">
      <data key="d0">10196</data>
    </edge>
    <edge source="MEX" target="PRY">
      <data key="d0">38999</data>
    </edge>
    <edge source="MEX" target="PER">
      <data key="d0">1728609</data>
    </edge>
    <edge source="MEX" target="RUS">
      <data key="d0">2664123</data>
    </edge>
    <edge source="MEX" target="IND">
      <data key="d0">2896713</data>
    </edge>
    <edge source="MEX" target="SGP">
      <data key="d0">1761156</data>
    </edge>
    <edge source="MEX" target="VNM">
      <data key="d0">1927874</data>
    </edge>
    <edge source="MEX" target="ESP">
      <data key="d0">26836253</data>
    </edge>
    <edge source="MEX" target="THA">
      <data key="d0">1584138</data>
    </edge>
    <edge source="MEX" target="TUR">
      <data key="d0">4716061</data>
    </edge>
    <edge source="MEX" target="EGY">
      <data key="d0">159577</data>
    </edge>
    <edge source="MEX" target="GBR">
      <data key="d0">4351489</data>
    </edge>
    <edge source="MEX" target="USA">
      <data key="d0">243439317</data>
    </edge>
    <edge source="MEX" target="URY">
      <data key="d0">86867</data>
    </edge>
    <edge source="MDA" target="ROU">
      <data key="d0">29004</data>
    </edge>
    <edge source="MDA" target="RUS">
      <data key="d0">5983456</data>
    </edge>
    <edge source="MDA" target="TUR">
      <data key="d0">344413</data>
    </edge>
    <edge source="NOR" target="DNK">
      <data key="d0">305242</data>
    </edge>
    <edge source="NOR" target="EST">
      <data key="d0">24219</data>
    </edge>
    <edge source="NOR" target="FIN">
      <data key="d0">705817</data>
    </edge>
    <edge source="NOR" target="DEU">
      <data key="d0">62645</data>
    </edge>
    <edge source="NOR" target="ITA">
      <data key="d0">24256</data>
    </edge>
    <edge source="NOR" target="KOR">
      <data key="d0">198039</data>
    </edge>
    <edge source="NOR" target="LVA">
      <data key="d0">63818</data>
    </edge>
    <edge source="NOR" target="NLD">
      <data key="d0">217561</data>
    </edge>
    <edge source="NOR" target="PAK">
      <data key="d0">33010</data>
    </edge>
    <edge source="NOR" target="RUS">
      <data key="d0">251854</data>
    </edge>
    <edge source="NOR" target="SWE">
      <data key="d0">1202568</data>
    </edge>
    <edge source="NOR" target="ARE">
      <data key="d0">67517</data>
    </edge>
    <edge source="NOR" target="GBR">
      <data key="d0">310909</data>
    </edge>
    <edge source="NOR" target="USA">
      <data key="d0">13589</data>
    </edge>
    <edge source="PHL" target="CHN">
      <data key="d0">7929540</data>
    </edge>
    <edge source="PHL" target="DEU">
      <data key="d0">34337</data>
    </edge>
    <edge source="PHL" target="HKG">
      <data key="d0">705866</data>
    </edge>
    <edge source="PHL" target="IDN">
      <data key="d0">176900</data>
    </edge>
    <edge source="PHL" target="JPN">
      <data key="d0">75678</data>
    </edge>
    <edge source="PHL" target="KOR">
      <data key="d0">816899</data>
    </edge>
    <edge source="PHL" target="MYS">
      <data key="d0">27276149</data>
    </edge>
    <edge source="PHL" target="RUS">
      <data key="d0">207054</data>
    </edge>
    <edge source="PHL" target="IND">
      <data key="d0">493470</data>
    </edge>
    <edge source="PHL" target="SGP">
      <data key="d0">22029260</data>
    </edge>
    <edge source="PHL" target="VNM">
      <data key="d0">70567</data>
    </edge>
    <edge source="PHL" target="ZAF">
      <data key="d0">171618</data>
    </edge>
    <edge source="PHL" target="USA">
      <data key="d0">1713962</data>
    </edge>
    <edge source="SAU" target="AUS">
      <data key="d0">89600</data>
    </edge>
    <edge source="SAU" target="BEL">
      <data key="d0">36000</data>
    </edge>
    <edge source="SAU" target="BRA">
      <data key="d0">529334</data>
    </edge>
    <edge source="SAU" target="CHL">
      <data key="d0">763734</data>
    </edge>
    <edge source="SAU" target="CHN">
      <data key="d0">535201</data>
    </edge>
    <edge source="SAU" target="DEU">
      <data key="d0">57867</data>
    </edge>
    <edge source="SAU" target="HKG">
      <data key="d0">323467</data>
    </edge>
    <edge source="SAU" target="JPN">
      <data key="d0">28800</data>
    </edge>
    <edge source="SAU" target="JOR">
      <data key="d0">2546137</data>
    </edge>
    <edge source="SAU" target="KOR">
      <data key="d0">42667</data>
    </edge>
    <edge source="SAU" target="LBN">
      <data key="d0">117067</data>
    </edge>
    <edge source="SAU" target="NLD">
      <data key="d0">454934</data>
    </edge>
    <edge source="SAU" target="PAK">
      <data key="d0">830401</data>
    </edge>
    <edge source="SAU" target="PER">
      <data key="d0">29600</data>
    </edge>
    <edge source="SAU" target="IND">
      <data key="d0">89600</data>
    </edge>
    <edge source="SAU" target="ESP">
      <data key="d0">37600</data>
    </edge>
    <edge source="SAU" target="THA">
      <data key="d0">341334</data>
    </edge>
    <edge source="SAU" target="ARE">
      <data key="d0">4591206</data>
    </edge>
    <edge source="SAU" target="TUR">
      <data key="d0">86667</data>
    </edge>
    <edge source="SAU" target="EGY">
      <data key="d0">5757341</data>
    </edge>
    <edge source="SAU" target="GBR">
      <data key="d0">76800</data>
    </edge>
    <edge source="SAU" target="USA">
      <data key="d0">569601</data>
    </edge>
    <edge source="TUN" target="DZA">
      <data key="d0">436507</data>
    </edge>
    <edge source="TUN" target="BEN">
      <data key="d0">27207</data>
    </edge>
    <edge source="TUN" target="FRA">
      <data key="d0">132075</data>
    </edge>
    <edge source="TUN" target="DEU">
      <data key="d0">289321</data>
    </edge>
    <edge source="TUN" target="HUN">
      <data key="d0">161000</data>
    </edge>
    <edge source="TUN" target="ITA">
      <data key="d0">19421</data>
    </edge>
    <edge source="TUN" target="OMN">
      <data key="d0">315856</data>
    </edge>
    <edge source="TUN" target="NLD">
      <data key="d0">41904</data>
    </edge>
    <edge source="TUN" target="SEN">
      <data key="d0">14067</data>
    </edge>
    <edge source="EGY" target="DZA">
      <data key="d0">127157</data>
    </edge>
    <edge source="EGY" target="BEL">
      <data key="d0">23051</data>
    </edge>
    <edge source="EGY" target="CAN">
      <data key="d0">63379</data>
    </edge>
    <edge source="EGY" target="CHL">
      <data key="d0">43700</data>
    </edge>
    <edge source="EGY" target="CHN">
      <data key="d0">58003</data>
    </edge>
    <edge source="EGY" target="HKG">
      <data key="d0">42125</data>
    </edge>
    <edge source="EGY" target="ITA">
      <data key="d0">38672</data>
    </edge>
    <edge source="EGY" target="CIV">
      <data key="d0">66429</data>
    </edge>
    <edge source="EGY" target="JPN">
      <data key="d0">338818</data>
    </edge>
    <edge source="EGY" target="JOR">
      <data key="d0">57612</data>
    </edge>
    <edge source="EGY" target="KOR">
      <data key="d0">36728</data>
    </edge>
    <edge source="EGY" target="LBN">
      <data key="d0">14791</data>
    </edge>
    <edge source="EGY" target="MYS">
      <data key="d0">20595</data>
    </edge>
    <edge source="EGY" target="MAR">
      <data key="d0">193337</data>
    </edge>
    <edge source="EGY" target="PAK">
      <data key="d0">13559</data>
    </edge>
    <edge source="EGY" target="SEN">
      <data key="d0">88599</data>
    </edge>
    <edge source="EGY" target="VNM">
      <data key="d0">95562</data>
    </edge>
    <edge source="EGY" target="ZAF">
      <data key="d0">28404</data>
    </edge>
    <edge source="EGY" target="ARE">
      <data key="d0">53596</data>
    </edge>
    <edge source="EGY" target="TUR">
      <data key="d0">359748</data>
    </edge>
    <edge source="GBR" target="DZA">
      <data key="d0">76339</data>
    </edge>
    <edge source="GBR" target="AZE">
      <data key="d0">727196</data>
    </edge>
    <edge source="GBR" target="ARG">
      <data key="d0">806493</data>
    </edge>
    <edge source="GBR" target="AUS">
      <data key="d0">4015560</data>
    </edge>
    <edge source="GBR" target="AUT">
      <data key="d0">157493</data>
    </edge>
    <edge source="GBR" target="BEL">
      <data key="d0">8878729</data>
    </edge>
    <edge source="GBR" target="BRA">
      <data key="d0">11014342</data>
    </edge>
    <edge source="GBR" target="BGR">
      <data key="d0">74337</data>
    </edge>
    <edge source="GBR" target="CAN">
      <data key="d0">1785606</data>
    </edge>
    <edge source="GBR" target="LKA">
      <data key="d0">66791</data>
    </edge>
    <edge source="GBR" target="CHL">
      <data key="d0">366950</data>
    </edge>
    <edge source="GBR" target="CHN">
      <data key="d0">66544915</data>
    </edge>
    <edge source="GBR" target="HRV">
      <data key="d0">81579</data>
    </edge>
    <edge source="GBR" target="CZE">
      <data key="d0">2606661</data>
    </edge>
    <edge source="GBR" target="DNK">
      <data key="d0">403903</data>
    </edge>
    <edge source="GBR" target="ECU">
      <data key="d0">208154</data>
    </edge>
    <edge source="GBR" target="EST">
      <data key="d0">221374</data>
    </edge>
    <edge source="GBR" target="FIN">
      <data key="d0">8439114</data>
    </edge>
    <edge source="GBR" target="FRA">
      <data key="d0">27290065</data>
    </edge>
    <edge source="GBR" target="GEO">
      <data key="d0">15130</data>
    </edge>
    <edge source="GBR" target="DEU">
      <data key="d0">50134745</data>
    </edge>
    <edge source="GBR" target="GRC">
      <data key="d0">260949</data>
    </edge>
    <edge source="GBR" target="GTM">
      <data key="d0">42567</data>
    </edge>
    <edge source="GBR" target="HKG">
      <data key="d0">3287532</data>
    </edge>
    <edge source="GBR" target="HUN">
      <data key="d0">365133</data>
    </edge>
    <edge source="GBR" target="IDN">
      <data key="d0">1956697</data>
    </edge>
    <edge source="GBR" target="IRL">
      <data key="d0">2438510</data>
    </edge>
    <edge source="GBR" target="ISR">
      <data key="d0">2348908</data>
    </edge>
    <edge source="GBR" target="ITA">
      <data key="d0">16277554</data>
    </edge>
    <edge source="GBR" target="JPN">
      <data key="d0">6066551</data>
    </edge>
    <edge source="GBR" target="KAZ">
      <data key="d0">93915</data>
    </edge>
    <edge source="GBR" target="KOR">
      <data key="d0">12548811</data>
    </edge>
    <edge source="GBR" target="KGZ">
      <data key="d0">26850</data>
    </edge>
    <edge source="GBR" target="LVA">
      <data key="d0">57390</data>
    </edge>
    <edge source="GBR" target="LTU">
      <data key="d0">773813</data>
    </edge>
    <edge source="GBR" target="MYS">
      <data key="d0">6445143</data>
    </edge>
    <edge source="GBR" target="MUS">
      <data key="d0">75350</data>
    </edge>
    <edge source="GBR" target="MEX">
      <data key="d0">503119</data>
    </edge>
    <edge source="GBR" target="MDA">
      <data key="d0">82782</data>
    </edge>
    <edge source="GBR" target="MAR">
      <data key="d0">131225</data>
    </edge>
    <edge source="GBR" target="NLD">
      <data key="d0">33627283</data>
    </edge>
    <edge source="GBR" target="NZL">
      <data key="d0">556909</data>
    </edge>
    <edge source="GBR" target="NOR">
      <data key="d0">2165544</data>
    </edge>
    <edge source="GBR" target="PAK">
      <data key="d0">77922</data>
    </edge>
    <edge source="GBR" target="PHL">
      <data key="d0">45181</data>
    </edge>
    <edge source="GBR" target="POL">
      <data key="d0">4576313</data>
    </edge>
    <edge source="GBR" target="PRT">
      <data key="d0">11824701</data>
    </edge>
    <edge source="GBR" target="ROU">
      <data key="d0">4279851</data>
    </edge>
    <edge source="GBR" target="RUS">
      <data key="d0">4431861</data>
    </edge>
    <edge source="GBR" target="SAU">
      <data key="d0">47766</data>
    </edge>
    <edge source="GBR" target="SRB">
      <data key="d0">5971205</data>
    </edge>
    <edge source="GBR" target="IND">
      <data key="d0">33458643</data>
    </edge>
    <edge source="GBR" target="SGP">
      <data key="d0">6683635</data>
    </edge>
    <edge source="GBR" target="SVK">
      <data key="d0">923306</data>
    </edge>
    <edge source="GBR" target="VNM">
      <data key="d0">171127</data>
    </edge>
    <edge source="GBR" target="SVN">
      <data key="d0">1026786</data>
    </edge>
    <edge source="GBR" target="ZAF">
      <data key="d0">7843008</data>
    </edge>
    <edge source="GBR" target="ESP">
      <data key="d0">20843456</data>
    </edge>
    <edge source="GBR" target="SWE">
      <data key="d0">2845372</data>
    </edge>
    <edge source="GBR" target="CHE">
      <data key="d0">799360</data>
    </edge>
    <edge source="GBR" target="THA">
      <data key="d0">1978707</data>
    </edge>
    <edge source="GBR" target="ARE">
      <data key="d0">728843</data>
    </edge>
    <edge source="GBR" target="TUN">
      <data key="d0">431641</data>
    </edge>
    <edge source="GBR" target="TUR">
      <data key="d0">20185516</data>
    </edge>
    <edge source="GBR" target="UGA">
      <data key="d0">30678</data>
    </edge>
    <edge source="GBR" target="EGY">
      <data key="d0">5765559</data>
    </edge>
    <edge source="GBR" target="TZA">
      <data key="d0">55917</data>
    </edge>
    <edge source="GBR" target="USA">
      <data key="d0">41089225</data>
    </edge>
    <edge source="CRI" target="COL">
      <data key="d0">131691</data>
    </edge>
    <edge source="CRI" target="SLV">
      <data key="d0">11295</data>
    </edge>
    <edge source="CRI" target="GTM">
      <data key="d0">79914</data>
    </edge>
    <edge source="CRI" target="HND">
      <data key="d0">51254</data>
    </edge>
    <edge source="CRI" target="MEX">
      <data key="d0">126489</data>
    </edge>
    <edge source="CRI" target="NIC">
      <data key="d0">97455</data>
    </edge>
    <edge source="CRI" target="PAN">
      <data key="d0">28145</data>
    </edge>
    <edge source="CRI" target="USA">
      <data key="d0">235171</data>
    </edge>
    <edge source="PAN" target="CRI">
      <data key="d0">34939</data>
    </edge>
    <edge source="PAN" target="SLV">
      <data key="d0">16138</data>
    </edge>
    <edge source="PAN" target="HND">
      <data key="d0">102418</data>
    </edge>
    <edge source="MKD" target="ALB">
      <data key="d0">21569</data>
    </edge>
    <edge source="MKD" target="ITA">
      <data key="d0">87336</data>
    </edge>
    <edge source="KHM" target="CHN">
      <data key="d0">37895926</data>
    </edge>
    <edge source="KHM" target="FRA">
      <data key="d0">260709</data>
    </edge>
    <edge source="KHM" target="HKG">
      <data key="d0">273898</data>
    </edge>
    <edge source="KHM" target="IDN">
      <data key="d0">302579</data>
    </edge>
    <edge source="KHM" target="KOR">
      <data key="d0">1158913</data>
    </edge>
    <edge source="KHM" target="MYS">
      <data key="d0">39372250</data>
    </edge>
    <edge source="KHM" target="IND">
      <data key="d0">4477028</data>
    </edge>
    <edge source="KHM" target="SGP">
      <data key="d0">4164697</data>
    </edge>
    <edge source="KHM" target="VNM">
      <data key="d0">75608632</data>
    </edge>
    <edge source="KHM" target="USA">
      <data key="d0">19108</data>
    </edge>
    <edge source="CMR" target="BEL">
      <data key="d0">7253035</data>
    </edge>
    <edge source="CMR" target="BRA">
      <data key="d0">2809511</data>
    </edge>
    <edge source="CMR" target="BGR">
      <data key="d0">59566</data>
    </edge>
    <edge source="CMR" target="CAN">
      <data key="d0">2274854</data>
    </edge>
    <edge source="CMR" target="CHN">
      <data key="d0">9024718</data>
    </edge>
    <edge source="CMR" target="FIN">
      <data key="d0">392954</data>
    </edge>
    <edge source="CMR" target="FRA">
      <data key="d0">7628998</data>
    </edge>
    <edge source="CMR" target="DEU">
      <data key="d0">10851500</data>
    </edge>
    <edge source="CMR" target="IRL">
      <data key="d0">378075</data>
    </edge>
    <edge source="CMR" target="ITA">
      <data key="d0">7050439</data>
    </edge>
    <edge source="CMR" target="CIV">
      <data key="d0">10416</data>
    </edge>
    <edge source="CMR" target="LTU">
      <data key="d0">1091775</data>
    </edge>
    <edge source="CMR" target="MYS">
      <data key="d0">1915420</data>
    </edge>
    <edge source="CMR" target="MEX">
      <data key="d0">578033</data>
    </edge>
    <edge source="CMR" target="NLD">
      <data key="d0">5816712</data>
    </edge>
    <edge source="CMR" target="POL">
      <data key="d0">11094517</data>
    </edge>
    <edge source="CMR" target="PRT">
      <data key="d0">61593</data>
    </edge>
    <edge source="CMR" target="ROU">
      <data key="d0">1147671</data>
    </edge>
    <edge source="CMR" target="SGP">
      <data key="d0">595376</data>
    </edge>
    <edge source="CMR" target="SVN">
      <data key="d0">7751426</data>
    </edge>
    <edge source="CMR" target="ZAF">
      <data key="d0">444605</data>
    </edge>
    <edge source="CMR" target="ESP">
      <data key="d0">15265144</data>
    </edge>
    <edge source="CMR" target="THA">
      <data key="d0">147113</data>
    </edge>
    <edge source="CMR" target="TUR">
      <data key="d0">1959705</data>
    </edge>
    <edge source="CMR" target="EGY">
      <data key="d0">722348</data>
    </edge>
    <edge source="CMR" target="GBR">
      <data key="d0">1624624</data>
    </edge>
    <edge source="CMR" target="USA">
      <data key="d0">20283485</data>
    </edge>
    <edge source="GTM" target="ARG">
      <data key="d0">2192313</data>
    </edge>
    <edge source="GTM" target="AUS">
      <data key="d0">82854</data>
    </edge>
    <edge source="GTM" target="BEL">
      <data key="d0">3043063</data>
    </edge>
    <edge source="GTM" target="BRA">
      <data key="d0">6149048</data>
    </edge>
    <edge source="GTM" target="BGR">
      <data key="d0">45380</data>
    </edge>
    <edge source="GTM" target="CAN">
      <data key="d0">901753</data>
    </edge>
    <edge source="GTM" target="CHL">
      <data key="d0">29511501</data>
    </edge>
    <edge source="GTM" target="COL">
      <data key="d0">36575985</data>
    </edge>
    <edge source="GTM" target="CRI">
      <data key="d0">18587370</data>
    </edge>
    <edge source="GTM" target="ECU">
      <data key="d0">37884</data>
    </edge>
    <edge source="GTM" target="SLV">
      <data key="d0">667154</data>
    </edge>
    <edge source="GTM" target="DEU">
      <data key="d0">1140200</data>
    </edge>
    <edge source="GTM" target="ITA">
      <data key="d0">1660615</data>
    </edge>
    <edge source="GTM" target="JPN">
      <data key="d0">188117</data>
    </edge>
    <edge source="GTM" target="LTU">
      <data key="d0">1321460</data>
    </edge>
    <edge source="GTM" target="MEX">
      <data key="d0">93437845</data>
    </edge>
    <edge source="GTM" target="NLD">
      <data key="d0">374431</data>
    </edge>
    <edge source="GTM" target="NIC">
      <data key="d0">233060</data>
    </edge>
    <edge source="GTM" target="PAN">
      <data key="d0">275789</data>
    </edge>
    <edge source="GTM" target="PER">
      <data key="d0">29131428</data>
    </edge>
    <edge source="GTM" target="SGP">
      <data key="d0">279500</data>
    </edge>
    <edge source="GTM" target="ESP">
      <data key="d0">1724275</data>
    </edge>
    <edge source="GTM" target="TUR">
      <data key="d0">750764</data>
    </edge>
    <edge source="GTM" target="EGY">
      <data key="d0">86000</data>
    </edge>
    <edge source="GTM" target="GBR">
      <data key="d0">3118470</data>
    </edge>
    <edge source="GTM" target="USA">
      <data key="d0">61234397</data>
    </edge>
    <edge source="GTM" target="URY">
      <data key="d0">496191</data>
    </edge>
    <edge source="MDG" target="FRA">
      <data key="d0">66647</data>
    </edge>
    <edge source="MWI" target="ZAF">
      <data key="d0">6381158</data>
    </edge>
    <edge source="MWI" target="ZWE">
      <data key="d0">658353</data>
    </edge>
    <edge source="MUS" target="FRA">
      <data key="d0">51582</data>
    </edge>
    <edge source="OMN" target="PAK">
      <data key="d0">310268</data>
    </edge>
    <edge source="OMN" target="VNM">
      <data key="d0">1251545</data>
    </edge>
    <edge source="TZA" target="ARE">
      <data key="d0">977963</data>
    </edge>
    <edge source="HND" target="SLV">
      <data key="d0">10492</data>
    </edge>
    <edge source="HND" target="IND">
      <data key="d0">155869</data>
    </edge>
    <edge source="HND" target="USA">
      <data key="d0">148984</data>
    </edge>
    <edge source="NAM" target="BWA">
      <data key="d0">10271</data>
    </edge>
    <edge source="NAM" target="ZAF">
      <data key="d0">27551</data>
    </edge>
    <edge source="PSE" target="JOR">
      <data key="d0">11754</data>
    </edge>
  </graph>
</graphml>
