# Supplementary material for: Core-periphery structure in sectoral international trade networks: A new approach to an old theory
Source: PLoS One. 2020 Apr 2;15(4):e0229547. doi: 10.1371/journal.pone.0229547 (PMC7117750; doi:10.1371/journal.pone.0229547)
Supplement: S8 File — (ZIP) [file pone.0229547.s008.zip › S8_File/Networks 2012/24-CORK AND WOOD.graphml]

<?xml version='1.0' encoding='utf-8'?>
<graphml xmlns="http://graphml.graphdrawing.org/xmlns" xmlns:xsi="http://www.w3.org/2001/XMLSchema-instance" xsi:schemaLocation="http://graphml.graphdrawing.org/xmlns http://graphml.graphdrawing.org/xmlns/1.0/graphml.xsd">
  <key attr.name="weight" attr.type="long" for="edge" id="d0" />
  <graph edgedefault="directed">
    <node id="ALB" />
    <node id="GRC" />
    <node id="ITA" />
    <node id="POL" />
    <node id="ROU" />
    <node id="SRB" />
    <node id="ESP" />
    <node id="ARE" />
    <node id="TUR" />
    <node id="MKD" />
    <node id="DZA" />
    <node id="CHN" />
    <node id="PRT" />
    <node id="IND" />
    <node id="USA" />
    <node id="ARG" />
    <node id="AUS" />
    <node id="BEL" />
    <node id="BOL" />
    <node id="BRA" />
    <node id="CAN" />
    <node id="CHL" />
    <node id="COL" />
    <node id="CRI" />
    <node id="FRA" />
    <node id="DEU" />
    <node id="HKG" />
    <node id="IDN" />
    <node id="IRL" />
    <node id="ISR" />
    <node id="JPN" />
    <node id="MYS" />
    <node id="MEX" />
    <node id="NAM" />
    <node id="NLD" />
    <node id="NOR" />
    <node id="PRY" />
    <node id="PER" />
    <node id="RUS" />
    <node id="SAU" />
    <node id="VNM" />
    <node id="ZAF" />
    <node id="CHE" />
    <node id="THA" />
    <node id="GBR" />
    <node id="URY" />
    <node id="ARM" />
    <node id="AUT" />
    <node id="CZE" />
    <node id="LKA" />
    <node id="HUN" />
    <node id="KOR" />
    <node id="OMN" />
    <node id="NZL" />
    <node id="PHL" />
    <node id="SGP" />
    <node id="SWE" />
    <node id="TZA" />
    <node id="AZE" />
    <node id="BGR" />
    <node id="BLR" />
    <node id="HRV" />
    <node id="DNK" />
    <node id="EST" />
    <node id="FIN" />
    <node id="GEO" />
    <node id="KAZ" />
    <node id="JOR" />
    <node id="LVA" />
    <node id="LTU" />
    <node id="MRT" />
    <node id="MDA" />
    <node id="MAR" />
    <node id="PAK" />
    <node id="SVK" />
    <node id="SVN" />
    <node id="TUN" />
    <node id="UKR" />
    <node id="KGZ" />
    <node id="CMR" />
    <node id="BEN" />
    <node id="ECU" />
    <node id="GHA" />
    <node id="CIV" />
    <node id="LBN" />
    <node id="MUS" />
    <node id="SEN" />
    <node id="TGO" />
    <node id="EGY" />
    <node id="PAN" />
    <node id="BWA" />
    <node id="ZWE" />
    <node id="GMB" />
    <node id="GTM" />
    <node id="JAM" />
    <node id="MOZ" />
    <node id="PSE" />
    <node id="BFA" />
    <node id="KHM" />
    <node id="SLV" />
    <node id="CAF" />
    <node id="ETH" />
    <node id="HND" />
    <node id="MDG" />
    <node id="NER" />
    <node id="NIC" />
    <node id="MWI" />
    <node id="BDI" />
    <node id="UGA" />
    <edge source="ALB" target="GRC">
      <data key="d0">3130716</data>
    </edge>
    <edge source="ALB" target="ITA">
      <data key="d0">4902479</data>
    </edge>
    <edge source="ALB" target="POL">
      <data key="d0">26958</data>
    </edge>
    <edge source="ALB" target="ROU">
      <data key="d0">43119</data>
    </edge>
    <edge source="ALB" target="SRB">
      <data key="d0">19430</data>
    </edge>
    <edge source="ALB" target="ESP">
      <data key="d0">14440</data>
    </edge>
    <edge source="ALB" target="ARE">
      <data key="d0">16526</data>
    </edge>
    <edge source="ALB" target="TUR">
      <data key="d0">60435</data>
    </edge>
    <edge source="ALB" target="MKD">
      <data key="d0">26335</data>
    </edge>
    <edge source="GRC" target="ALB">
      <data key="d0">2218578</data>
    </edge>
    <edge source="GRC" target="AUS">
      <data key="d0">12470</data>
    </edge>
    <edge source="GRC" target="AUT">
      <data key="d0">67175</data>
    </edge>
    <edge source="GRC" target="BGR">
      <data key="d0">1606266</data>
    </edge>
    <edge source="GRC" target="CHN">
      <data key="d0">34192</data>
    </edge>
    <edge source="GRC" target="HRV">
      <data key="d0">12000</data>
    </edge>
    <edge source="GRC" target="CZE">
      <data key="d0">14222</data>
    </edge>
    <edge source="GRC" target="EST">
      <data key="d0">23388</data>
    </edge>
    <edge source="GRC" target="FIN">
      <data key="d0">10808</data>
    </edge>
    <edge source="GRC" target="GEO">
      <data key="d0">15288</data>
    </edge>
    <edge source="GRC" target="DEU">
      <data key="d0">80603</data>
    </edge>
    <edge source="GRC" target="ISR">
      <data key="d0">361762</data>
    </edge>
    <edge source="GRC" target="ITA">
      <data key="d0">620357</data>
    </edge>
    <edge source="GRC" target="JOR">
      <data key="d0">22157</data>
    </edge>
    <edge source="GRC" target="LBN">
      <data key="d0">219051</data>
    </edge>
    <edge source="GRC" target="MYS">
      <data key="d0">60207</data>
    </edge>
    <edge source="GRC" target="MAR">
      <data key="d0">674089</data>
    </edge>
    <edge source="GRC" target="NLD">
      <data key="d0">17138</data>
    </edge>
    <edge source="GRC" target="ROU">
      <data key="d0">269263</data>
    </edge>
    <edge source="GRC" target="SRB">
      <data key="d0">16979</data>
    </edge>
    <edge source="GRC" target="SVK">
      <data key="d0">34208</data>
    </edge>
    <edge source="GRC" target="VNM">
      <data key="d0">28946</data>
    </edge>
    <edge source="GRC" target="SVN">
      <data key="d0">54765</data>
    </edge>
    <edge source="GRC" target="ESP">
      <data key="d0">13558</data>
    </edge>
    <edge source="GRC" target="TUN">
      <data key="d0">31081</data>
    </edge>
    <edge source="GRC" target="TUR">
      <data key="d0">1576396</data>
    </edge>
    <edge source="GRC" target="MKD">
      <data key="d0">731633</data>
    </edge>
    <edge source="GRC" target="EGY">
      <data key="d0">301392</data>
    </edge>
    <edge source="GRC" target="GBR">
      <data key="d0">81492</data>
    </edge>
    <edge source="ITA" target="ALB">
      <data key="d0">1088341</data>
    </edge>
    <edge source="ITA" target="DZA">
      <data key="d0">1846948</data>
    </edge>
    <edge source="ITA" target="AZE">
      <data key="d0">1166064</data>
    </edge>
    <edge source="ITA" target="ARG">
      <data key="d0">209456</data>
    </edge>
    <edge source="ITA" target="AUS">
      <data key="d0">1604270</data>
    </edge>
    <edge source="ITA" target="AUT">
      <data key="d0">45353122</data>
    </edge>
    <edge source="ITA" target="ARM">
      <data key="d0">254828</data>
    </edge>
    <edge source="ITA" target="BEL">
      <data key="d0">6867259</data>
    </edge>
    <edge source="ITA" target="BRA">
      <data key="d0">689687</data>
    </edge>
    <edge source="ITA" target="BGR">
      <data key="d0">949855</data>
    </edge>
    <edge source="ITA" target="BLR">
      <data key="d0">134761</data>
    </edge>
    <edge source="ITA" target="CMR">
      <data key="d0">65916</data>
    </edge>
    <edge source="ITA" target="CAN">
      <data key="d0">6698821</data>
    </edge>
    <edge source="ITA" target="LKA">
      <data key="d0">17806</data>
    </edge>
    <edge source="ITA" target="CHL">
      <data key="d0">69584</data>
    </edge>
    <edge source="ITA" target="CHN">
      <data key="d0">5698639</data>
    </edge>
    <edge source="ITA" target="COL">
      <data key="d0">171422</data>
    </edge>
    <edge source="ITA" target="CRI">
      <data key="d0">15735</data>
    </edge>
    <edge source="ITA" target="HRV">
      <data key="d0">4589219</data>
    </edge>
    <edge source="ITA" target="CZE">
      <data key="d0">4254192</data>
    </edge>
    <edge source="ITA" target="DNK">
      <data key="d0">1076301</data>
    </edge>
    <edge source="ITA" target="ETH">
      <data key="d0">329798</data>
    </edge>
    <edge source="ITA" target="EST">
      <data key="d0">361239</data>
    </edge>
    <edge source="ITA" target="FIN">
      <data key="d0">900765</data>
    </edge>
    <edge source="ITA" target="FRA">
      <data key="d0">35011157</data>
    </edge>
    <edge source="ITA" target="GEO">
      <data key="d0">87191</data>
    </edge>
    <edge source="ITA" target="DEU">
      <data key="d0">32115147</data>
    </edge>
    <edge source="ITA" target="GHA">
      <data key="d0">124688</data>
    </edge>
    <edge source="ITA" target="GRC">
      <data key="d0">2045456</data>
    </edge>
    <edge source="ITA" target="GTM">
      <data key="d0">13810</data>
    </edge>
    <edge source="ITA" target="HKG">
      <data key="d0">1124844</data>
    </edge>
    <edge source="ITA" target="HUN">
      <data key="d0">4818953</data>
    </edge>
    <edge source="ITA" target="IDN">
      <data key="d0">343866</data>
    </edge>
    <edge source="ITA" target="IRL">
      <data key="d0">1563924</data>
    </edge>
    <edge source="ITA" target="ISR">
      <data key="d0">1859444</data>
    </edge>
    <edge source="ITA" target="CIV">
      <data key="d0">27951</data>
    </edge>
    <edge source="ITA" target="JPN">
      <data key="d0">7439120</data>
    </edge>
    <edge source="ITA" target="KAZ">
      <data key="d0">710431</data>
    </edge>
    <edge source="ITA" target="JOR">
      <data key="d0">262095</data>
    </edge>
    <edge source="ITA" target="KOR">
      <data key="d0">2389379</data>
    </edge>
    <edge source="ITA" target="KGZ">
      <data key="d0">18372</data>
    </edge>
    <edge source="ITA" target="LBN">
      <data key="d0">2067146</data>
    </edge>
    <edge source="ITA" target="LVA">
      <data key="d0">370903</data>
    </edge>
    <edge source="ITA" target="LTU">
      <data key="d0">1344862</data>
    </edge>
    <edge source="ITA" target="MYS">
      <data key="d0">460570</data>
    </edge>
    <edge source="ITA" target="MUS">
      <data key="d0">229529</data>
    </edge>
    <edge source="ITA" target="MEX">
      <data key="d0">683915</data>
    </edge>
    <edge source="ITA" target="MDA">
      <data key="d0">99976</data>
    </edge>
    <edge source="ITA" target="MAR">
      <data key="d0">5535353</data>
    </edge>
    <edge source="ITA" target="OMN">
      <data key="d0">738359</data>
    </edge>
    <edge source="ITA" target="NLD">
      <data key="d0">6410694</data>
    </edge>
    <edge source="ITA" target="NZL">
      <data key="d0">431157</data>
    </edge>
    <edge source="ITA" target="NOR">
      <data key="d0">720634</data>
    </edge>
    <edge source="ITA" target="PAK">
      <data key="d0">762967</data>
    </edge>
    <edge source="ITA" target="PAN">
      <data key="d0">128557</data>
    </edge>
    <edge source="ITA" target="PHL">
      <data key="d0">20030</data>
    </edge>
    <edge source="ITA" target="POL">
      <data key="d0">4408727</data>
    </edge>
    <edge source="ITA" target="PRT">
      <data key="d0">3680836</data>
    </edge>
    <edge source="ITA" target="ROU">
      <data key="d0">3939198</data>
    </edge>
    <edge source="ITA" target="RUS">
      <data key="d0">10076550</data>
    </edge>
    <edge source="ITA" target="SAU">
      <data key="d0">9599272</data>
    </edge>
    <edge source="ITA" target="SEN">
      <data key="d0">27660</data>
    </edge>
    <edge source="ITA" target="SRB">
      <data key="d0">1212706</data>
    </edge>
    <edge source="ITA" target="IND">
      <data key="d0">984195</data>
    </edge>
    <edge source="ITA" target="SGP">
      <data key="d0">228992</data>
    </edge>
    <edge source="ITA" target="SVK">
      <data key="d0">1118316</data>
    </edge>
    <edge source="ITA" target="VNM">
      <data key="d0">1324322</data>
    </edge>
    <edge source="ITA" target="SVN">
      <data key="d0">8051409</data>
    </edge>
    <edge source="ITA" target="ZAF">
      <data key="d0">632311</data>
    </edge>
    <edge source="ITA" target="ESP">
      <data key="d0">8724371</data>
    </edge>
    <edge source="ITA" target="SWE">
      <data key="d0">2024834</data>
    </edge>
    <edge source="ITA" target="CHE">
      <data key="d0">28287357</data>
    </edge>
    <edge source="ITA" target="THA">
      <data key="d0">572937</data>
    </edge>
    <edge source="ITA" target="ARE">
      <data key="d0">8095217</data>
    </edge>
    <edge source="ITA" target="TUN">
      <data key="d0">3292775</data>
    </edge>
    <edge source="ITA" target="TUR">
      <data key="d0">5140962</data>
    </edge>
    <edge source="ITA" target="UKR">
      <data key="d0">2099645</data>
    </edge>
    <edge source="ITA" target="MKD">
      <data key="d0">53531</data>
    </edge>
    <edge source="ITA" target="EGY">
      <data key="d0">3211143</data>
    </edge>
    <edge source="ITA" target="GBR">
      <data key="d0">53394987</data>
    </edge>
    <edge source="ITA" target="USA">
      <data key="d0">24974755</data>
    </edge>
    <edge source="POL" target="ALB">
      <data key="d0">10678</data>
    </edge>
    <edge source="POL" target="AZE">
      <data key="d0">120292</data>
    </edge>
    <edge source="POL" target="AUS">
      <data key="d0">19277</data>
    </edge>
    <edge source="POL" target="AUT">
      <data key="d0">23734141</data>
    </edge>
    <edge source="POL" target="BEL">
      <data key="d0">14672299</data>
    </edge>
    <edge source="POL" target="BRA">
      <data key="d0">36615</data>
    </edge>
    <edge source="POL" target="BGR">
      <data key="d0">226700</data>
    </edge>
    <edge source="POL" target="BLR">
      <data key="d0">605909</data>
    </edge>
    <edge source="POL" target="CAN">
      <data key="d0">403725</data>
    </edge>
    <edge source="POL" target="CHN">
      <data key="d0">2064475</data>
    </edge>
    <edge source="POL" target="HRV">
      <data key="d0">290272</data>
    </edge>
    <edge source="POL" target="CZE">
      <data key="d0">69157088</data>
    </edge>
    <edge source="POL" target="DNK">
      <data key="d0">27666345</data>
    </edge>
    <edge source="POL" target="EST">
      <data key="d0">949560</data>
    </edge>
    <edge source="POL" target="FIN">
      <data key="d0">2067648</data>
    </edge>
    <edge source="POL" target="FRA">
      <data key="d0">94360176</data>
    </edge>
    <edge source="POL" target="GEO">
      <data key="d0">52590</data>
    </edge>
    <edge source="POL" target="DEU">
      <data key="d0">259616487</data>
    </edge>
    <edge source="POL" target="GRC">
      <data key="d0">507386</data>
    </edge>
    <edge source="POL" target="HKG">
      <data key="d0">53536</data>
    </edge>
    <edge source="POL" target="HUN">
      <data key="d0">2531742</data>
    </edge>
    <edge source="POL" target="IDN">
      <data key="d0">155484</data>
    </edge>
    <edge source="POL" target="IRL">
      <data key="d0">921797</data>
    </edge>
    <edge source="POL" target="ISR">
      <data key="d0">354945</data>
    </edge>
    <edge source="POL" target="ITA">
      <data key="d0">36661925</data>
    </edge>
    <edge source="POL" target="JPN">
      <data key="d0">1443061</data>
    </edge>
    <edge source="POL" target="KAZ">
      <data key="d0">480002</data>
    </edge>
    <edge source="POL" target="JOR">
      <data key="d0">181485</data>
    </edge>
    <edge source="POL" target="KOR">
      <data key="d0">140046</data>
    </edge>
    <edge source="POL" target="LVA">
      <data key="d0">1927684</data>
    </edge>
    <edge source="POL" target="LTU">
      <data key="d0">10173537</data>
    </edge>
    <edge source="POL" target="MYS">
      <data key="d0">121351</data>
    </edge>
    <edge source="POL" target="MDA">
      <data key="d0">172362</data>
    </edge>
    <edge source="POL" target="MAR">
      <data key="d0">3501236</data>
    </edge>
    <edge source="POL" target="NLD">
      <data key="d0">12486995</data>
    </edge>
    <edge source="POL" target="NOR">
      <data key="d0">7432496</data>
    </edge>
    <edge source="POL" target="PRT">
      <data key="d0">496790</data>
    </edge>
    <edge source="POL" target="ROU">
      <data key="d0">1004375</data>
    </edge>
    <edge source="POL" target="RUS">
      <data key="d0">2098145</data>
    </edge>
    <edge source="POL" target="SRB">
      <data key="d0">25062</data>
    </edge>
    <edge source="POL" target="IND">
      <data key="d0">37967</data>
    </edge>
    <edge source="POL" target="SVK">
      <data key="d0">52917136</data>
    </edge>
    <edge source="POL" target="VNM">
      <data key="d0">856755</data>
    </edge>
    <edge source="POL" target="SVN">
      <data key="d0">1197999</data>
    </edge>
    <edge source="POL" target="ZAF">
      <data key="d0">48259</data>
    </edge>
    <edge source="POL" target="ESP">
      <data key="d0">15356572</data>
    </edge>
    <edge source="POL" target="SWE">
      <data key="d0">22524330</data>
    </edge>
    <edge source="POL" target="CHE">
      <data key="d0">18824005</data>
    </edge>
    <edge source="POL" target="THA">
      <data key="d0">32949</data>
    </edge>
    <edge source="POL" target="ARE">
      <data key="d0">91224</data>
    </edge>
    <edge source="POL" target="TUR">
      <data key="d0">256190</data>
    </edge>
    <edge source="POL" target="UKR">
      <data key="d0">2362570</data>
    </edge>
    <edge source="POL" target="EGY">
      <data key="d0">954881</data>
    </edge>
    <edge source="POL" target="GBR">
      <data key="d0">19908504</data>
    </edge>
    <edge source="POL" target="USA">
      <data key="d0">1509267</data>
    </edge>
    <edge source="ROU" target="ALB">
      <data key="d0">282163</data>
    </edge>
    <edge source="ROU" target="DZA">
      <data key="d0">3396981</data>
    </edge>
    <edge source="ROU" target="ARG">
      <data key="d0">58741</data>
    </edge>
    <edge source="ROU" target="AUS">
      <data key="d0">108588</data>
    </edge>
    <edge source="ROU" target="AUT">
      <data key="d0">77964081</data>
    </edge>
    <edge source="ROU" target="BEL">
      <data key="d0">1106670</data>
    </edge>
    <edge source="ROU" target="BRA">
      <data key="d0">13248</data>
    </edge>
    <edge source="ROU" target="BGR">
      <data key="d0">6746319</data>
    </edge>
    <edge source="ROU" target="CAN">
      <data key="d0">696831</data>
    </edge>
    <edge source="ROU" target="CHL">
      <data key="d0">107568</data>
    </edge>
    <edge source="ROU" target="CHN">
      <data key="d0">79953753</data>
    </edge>
    <edge source="ROU" target="HRV">
      <data key="d0">725403</data>
    </edge>
    <edge source="ROU" target="CZE">
      <data key="d0">7368800</data>
    </edge>
    <edge source="ROU" target="DNK">
      <data key="d0">136337</data>
    </edge>
    <edge source="ROU" target="ECU">
      <data key="d0">5318480</data>
    </edge>
    <edge source="ROU" target="EST">
      <data key="d0">18524</data>
    </edge>
    <edge source="ROU" target="FIN">
      <data key="d0">192130</data>
    </edge>
    <edge source="ROU" target="FRA">
      <data key="d0">7162455</data>
    </edge>
    <edge source="ROU" target="GEO">
      <data key="d0">13169</data>
    </edge>
    <edge source="ROU" target="DEU">
      <data key="d0">18509120</data>
    </edge>
    <edge source="ROU" target="GHA">
      <data key="d0">123346</data>
    </edge>
    <edge source="ROU" target="GRC">
      <data key="d0">9712242</data>
    </edge>
    <edge source="ROU" target="HKG">
      <data key="d0">2149505</data>
    </edge>
    <edge source="ROU" target="HUN">
      <data key="d0">14140604</data>
    </edge>
    <edge source="ROU" target="IDN">
      <data key="d0">273329</data>
    </edge>
    <edge source="ROU" target="ISR">
      <data key="d0">14947465</data>
    </edge>
    <edge source="ROU" target="ITA">
      <data key="d0">64392811</data>
    </edge>
    <edge source="ROU" target="JPN">
      <data key="d0">179739397</data>
    </edge>
    <edge source="ROU" target="JOR">
      <data key="d0">28767746</data>
    </edge>
    <edge source="ROU" target="KOR">
      <data key="d0">6219651</data>
    </edge>
    <edge source="ROU" target="LBN">
      <data key="d0">32617769</data>
    </edge>
    <edge source="ROU" target="LVA">
      <data key="d0">53549</data>
    </edge>
    <edge source="ROU" target="LTU">
      <data key="d0">108621</data>
    </edge>
    <edge source="ROU" target="MYS">
      <data key="d0">286126</data>
    </edge>
    <edge source="ROU" target="MDA">
      <data key="d0">1089435</data>
    </edge>
    <edge source="ROU" target="MAR">
      <data key="d0">10295628</data>
    </edge>
    <edge source="ROU" target="OMN">
      <data key="d0">2707051</data>
    </edge>
    <edge source="ROU" target="NLD">
      <data key="d0">2335009</data>
    </edge>
    <edge source="ROU" target="PAK">
      <data key="d0">11376145</data>
    </edge>
    <edge source="ROU" target="PHL">
      <data key="d0">2262566</data>
    </edge>
    <edge source="ROU" target="POL">
      <data key="d0">5768094</data>
    </edge>
    <edge source="ROU" target="PRT">
      <data key="d0">104585</data>
    </edge>
    <edge source="ROU" target="RUS">
      <data key="d0">209975</data>
    </edge>
    <edge source="ROU" target="SAU">
      <data key="d0">85344871</data>
    </edge>
    <edge source="ROU" target="SEN">
      <data key="d0">72828</data>
    </edge>
    <edge source="ROU" target="SRB">
      <data key="d0">2723960</data>
    </edge>
    <edge source="ROU" target="IND">
      <data key="d0">5133050</data>
    </edge>
    <edge source="ROU" target="SGP">
      <data key="d0">20475</data>
    </edge>
    <edge source="ROU" target="SVK">
      <data key="d0">3756100</data>
    </edge>
    <edge source="ROU" target="VNM">
      <data key="d0">1152791</data>
    </edge>
    <edge source="ROU" target="SVN">
      <data key="d0">2273670</data>
    </edge>
    <edge source="ROU" target="ZAF">
      <data key="d0">25453</data>
    </edge>
    <edge source="ROU" target="ESP">
      <data key="d0">1366842</data>
    </edge>
    <edge source="ROU" target="SWE">
      <data key="d0">346409</data>
    </edge>
    <edge source="ROU" target="CHE">
      <data key="d0">1905034</data>
    </edge>
    <edge source="ROU" target="THA">
      <data key="d0">465591</data>
    </edge>
    <edge source="ROU" target="ARE">
      <data key="d0">66915304</data>
    </edge>
    <edge source="ROU" target="TUN">
      <data key="d0">10841564</data>
    </edge>
    <edge source="ROU" target="TUR">
      <data key="d0">40903745</data>
    </edge>
    <edge source="ROU" target="UKR">
      <data key="d0">1072762</data>
    </edge>
    <edge source="ROU" target="MKD">
      <data key="d0">287486</data>
    </edge>
    <edge source="ROU" target="EGY">
      <data key="d0">140639136</data>
    </edge>
    <edge source="ROU" target="GBR">
      <data key="d0">10202322</data>
    </edge>
    <edge source="ROU" target="USA">
      <data key="d0">2572277</data>
    </edge>
    <edge source="SRB" target="ALB">
      <data key="d0">241059</data>
    </edge>
    <edge source="SRB" target="DZA">
      <data key="d0">131143</data>
    </edge>
    <edge source="SRB" target="ARG">
      <data key="d0">25774</data>
    </edge>
    <edge source="SRB" target="AUS">
      <data key="d0">10530</data>
    </edge>
    <edge source="SRB" target="AUT">
      <data key="d0">4329365</data>
    </edge>
    <edge source="SRB" target="BEL">
      <data key="d0">682547</data>
    </edge>
    <edge source="SRB" target="BGR">
      <data key="d0">425942</data>
    </edge>
    <edge source="SRB" target="BLR">
      <data key="d0">21435</data>
    </edge>
    <edge source="SRB" target="CHN">
      <data key="d0">688139</data>
    </edge>
    <edge source="SRB" target="HRV">
      <data key="d0">2113103</data>
    </edge>
    <edge source="SRB" target="CZE">
      <data key="d0">814336</data>
    </edge>
    <edge source="SRB" target="DNK">
      <data key="d0">138543</data>
    </edge>
    <edge source="SRB" target="EST">
      <data key="d0">137244</data>
    </edge>
    <edge source="SRB" target="FIN">
      <data key="d0">42374</data>
    </edge>
    <edge source="SRB" target="FRA">
      <data key="d0">578507</data>
    </edge>
    <edge source="SRB" target="DEU">
      <data key="d0">4801866</data>
    </edge>
    <edge source="SRB" target="GRC">
      <data key="d0">8599863</data>
    </edge>
    <edge source="SRB" target="HUN">
      <data key="d0">583457</data>
    </edge>
    <edge source="SRB" target="ISR">
      <data key="d0">1653693</data>
    </edge>
    <edge source="SRB" target="ITA">
      <data key="d0">13543804</data>
    </edge>
    <edge source="SRB" target="JPN">
      <data key="d0">20946</data>
    </edge>
    <edge source="SRB" target="JOR">
      <data key="d0">15880</data>
    </edge>
    <edge source="SRB" target="LBN">
      <data key="d0">1237152</data>
    </edge>
    <edge source="SRB" target="LTU">
      <data key="d0">80519</data>
    </edge>
    <edge source="SRB" target="MAR">
      <data key="d0">208625</data>
    </edge>
    <edge source="SRB" target="NLD">
      <data key="d0">1218595</data>
    </edge>
    <edge source="SRB" target="NOR">
      <data key="d0">31436</data>
    </edge>
    <edge source="SRB" target="POL">
      <data key="d0">2110215</data>
    </edge>
    <edge source="SRB" target="ROU">
      <data key="d0">344158</data>
    </edge>
    <edge source="SRB" target="RUS">
      <data key="d0">341805</data>
    </edge>
    <edge source="SRB" target="SAU">
      <data key="d0">498814</data>
    </edge>
    <edge source="SRB" target="SVK">
      <data key="d0">2868009</data>
    </edge>
    <edge source="SRB" target="VNM">
      <data key="d0">76836</data>
    </edge>
    <edge source="SRB" target="SVN">
      <data key="d0">8832794</data>
    </edge>
    <edge source="SRB" target="ESP">
      <data key="d0">195755</data>
    </edge>
    <edge source="SRB" target="SWE">
      <data key="d0">405329</data>
    </edge>
    <edge source="SRB" target="CHE">
      <data key="d0">91484</data>
    </edge>
    <edge source="SRB" target="ARE">
      <data key="d0">916708</data>
    </edge>
    <edge source="SRB" target="TUN">
      <data key="d0">110498</data>
    </edge>
    <edge source="SRB" target="TUR">
      <data key="d0">317990</data>
    </edge>
    <edge source="SRB" target="UKR">
      <data key="d0">92150</data>
    </edge>
    <edge source="SRB" target="MKD">
      <data key="d0">2778397</data>
    </edge>
    <edge source="SRB" target="EGY">
      <data key="d0">188683</data>
    </edge>
    <edge source="SRB" target="GBR">
      <data key="d0">367610</data>
    </edge>
    <edge source="SRB" target="USA">
      <data key="d0">142486</data>
    </edge>
    <edge source="ESP" target="DZA">
      <data key="d0">433929</data>
    </edge>
    <edge source="ESP" target="AZE">
      <data key="d0">27350</data>
    </edge>
    <edge source="ESP" target="ARG">
      <data key="d0">165003</data>
    </edge>
    <edge source="ESP" target="AUS">
      <data key="d0">28451</data>
    </edge>
    <edge source="ESP" target="AUT">
      <data key="d0">1028633</data>
    </edge>
    <edge source="ESP" target="BEL">
      <data key="d0">3741894</data>
    </edge>
    <edge source="ESP" target="BRA">
      <data key="d0">150097</data>
    </edge>
    <edge source="ESP" target="BGR">
      <data key="d0">173682</data>
    </edge>
    <edge source="ESP" target="CAN">
      <data key="d0">1158108</data>
    </edge>
    <edge source="ESP" target="CHL">
      <data key="d0">1022694</data>
    </edge>
    <edge source="ESP" target="CHN">
      <data key="d0">2245808</data>
    </edge>
    <edge source="ESP" target="COL">
      <data key="d0">126621</data>
    </edge>
    <edge source="ESP" target="CRI">
      <data key="d0">16820</data>
    </edge>
    <edge source="ESP" target="HRV">
      <data key="d0">54351</data>
    </edge>
    <edge source="ESP" target="CZE">
      <data key="d0">319629</data>
    </edge>
    <edge source="ESP" target="DNK">
      <data key="d0">434082</data>
    </edge>
    <edge source="ESP" target="ECU">
      <data key="d0">147806</data>
    </edge>
    <edge source="ESP" target="ETH">
      <data key="d0">427755</data>
    </edge>
    <edge source="ESP" target="EST">
      <data key="d0">168425</data>
    </edge>
    <edge source="ESP" target="FIN">
      <data key="d0">690406</data>
    </edge>
    <edge source="ESP" target="FRA">
      <data key="d0">60048603</data>
    </edge>
    <edge source="ESP" target="DEU">
      <data key="d0">4435069</data>
    </edge>
    <edge source="ESP" target="GHA">
      <data key="d0">18202</data>
    </edge>
    <edge source="ESP" target="GRC">
      <data key="d0">476223</data>
    </edge>
    <edge source="ESP" target="GTM">
      <data key="d0">63071</data>
    </edge>
    <edge source="ESP" target="HND">
      <data key="d0">83501</data>
    </edge>
    <edge source="ESP" target="HKG">
      <data key="d0">72839</data>
    </edge>
    <edge source="ESP" target="HUN">
      <data key="d0">100503</data>
    </edge>
    <edge source="ESP" target="IDN">
      <data key="d0">209707</data>
    </edge>
    <edge source="ESP" target="IRL">
      <data key="d0">1806241</data>
    </edge>
    <edge source="ESP" target="ISR">
      <data key="d0">294547</data>
    </edge>
    <edge source="ESP" target="ITA">
      <data key="d0">15787484</data>
    </edge>
    <edge source="ESP" target="JPN">
      <data key="d0">714710</data>
    </edge>
    <edge source="ESP" target="KAZ">
      <data key="d0">139930</data>
    </edge>
    <edge source="ESP" target="KOR">
      <data key="d0">114857</data>
    </edge>
    <edge source="ESP" target="LBN">
      <data key="d0">268225</data>
    </edge>
    <edge source="ESP" target="LVA">
      <data key="d0">103711</data>
    </edge>
    <edge source="ESP" target="LTU">
      <data key="d0">266883</data>
    </edge>
    <edge source="ESP" target="MRT">
      <data key="d0">81423</data>
    </edge>
    <edge source="ESP" target="MEX">
      <data key="d0">502827</data>
    </edge>
    <edge source="ESP" target="MAR">
      <data key="d0">18020690</data>
    </edge>
    <edge source="ESP" target="NLD">
      <data key="d0">7272725</data>
    </edge>
    <edge source="ESP" target="NZL">
      <data key="d0">44586</data>
    </edge>
    <edge source="ESP" target="NOR">
      <data key="d0">696214</data>
    </edge>
    <edge source="ESP" target="PAK">
      <data key="d0">106458</data>
    </edge>
    <edge source="ESP" target="PAN">
      <data key="d0">126430</data>
    </edge>
    <edge source="ESP" target="PRY">
      <data key="d0">12700</data>
    </edge>
    <edge source="ESP" target="PHL">
      <data key="d0">20109</data>
    </edge>
    <edge source="ESP" target="POL">
      <data key="d0">1664828</data>
    </edge>
    <edge source="ESP" target="PRT">
      <data key="d0">229550555</data>
    </edge>
    <edge source="ESP" target="ROU">
      <data key="d0">368452</data>
    </edge>
    <edge source="ESP" target="RUS">
      <data key="d0">1495487</data>
    </edge>
    <edge source="ESP" target="SAU">
      <data key="d0">324237</data>
    </edge>
    <edge source="ESP" target="SEN">
      <data key="d0">671248</data>
    </edge>
    <edge source="ESP" target="IND">
      <data key="d0">214597</data>
    </edge>
    <edge source="ESP" target="SGP">
      <data key="d0">22868</data>
    </edge>
    <edge source="ESP" target="SVK">
      <data key="d0">584767</data>
    </edge>
    <edge source="ESP" target="SVN">
      <data key="d0">161824</data>
    </edge>
    <edge source="ESP" target="ZAF">
      <data key="d0">49944</data>
    </edge>
    <edge source="ESP" target="SWE">
      <data key="d0">734504</data>
    </edge>
    <edge source="ESP" target="CHE">
      <data key="d0">714094</data>
    </edge>
    <edge source="ESP" target="THA">
      <data key="d0">17575</data>
    </edge>
    <edge source="ESP" target="ARE">
      <data key="d0">495148</data>
    </edge>
    <edge source="ESP" target="TUN">
      <data key="d0">583917</data>
    </edge>
    <edge source="ESP" target="TUR">
      <data key="d0">3521209</data>
    </edge>
    <edge source="ESP" target="UKR">
      <data key="d0">421297</data>
    </edge>
    <edge source="ESP" target="EGY">
      <data key="d0">62872</data>
    </edge>
    <edge source="ESP" target="GBR">
      <data key="d0">16765861</data>
    </edge>
    <edge source="ESP" target="USA">
      <data key="d0">2561284</data>
    </edge>
    <edge source="ESP" target="URY">
      <data key="d0">25342</data>
    </edge>
    <edge source="ARE" target="AZE">
      <data key="d0">3162899</data>
    </edge>
    <edge source="ARE" target="ARM">
      <data key="d0">15371</data>
    </edge>
    <edge source="ARE" target="BEL">
      <data key="d0">351548</data>
    </edge>
    <edge source="ARE" target="CMR">
      <data key="d0">21579</data>
    </edge>
    <edge source="ARE" target="CHL">
      <data key="d0">63051</data>
    </edge>
    <edge source="ARE" target="CHN">
      <data key="d0">1628911</data>
    </edge>
    <edge source="ARE" target="BEN">
      <data key="d0">12503</data>
    </edge>
    <edge source="ARE" target="ETH">
      <data key="d0">464131</data>
    </edge>
    <edge source="ARE" target="FRA">
      <data key="d0">13963</data>
    </edge>
    <edge source="ARE" target="GEO">
      <data key="d0">37345</data>
    </edge>
    <edge source="ARE" target="GMB">
      <data key="d0">35661</data>
    </edge>
    <edge source="ARE" target="DEU">
      <data key="d0">62347</data>
    </edge>
    <edge source="ARE" target="GHA">
      <data key="d0">424533</data>
    </edge>
    <edge source="ARE" target="GRC">
      <data key="d0">38677</data>
    </edge>
    <edge source="ARE" target="HKG">
      <data key="d0">2996900</data>
    </edge>
    <edge source="ARE" target="IRL">
      <data key="d0">13203</data>
    </edge>
    <edge source="ARE" target="ITA">
      <data key="d0">327179</data>
    </edge>
    <edge source="ARE" target="CIV">
      <data key="d0">27493</data>
    </edge>
    <edge source="ARE" target="JPN">
      <data key="d0">13102</data>
    </edge>
    <edge source="ARE" target="KAZ">
      <data key="d0">234312</data>
    </edge>
    <edge source="ARE" target="JOR">
      <data key="d0">283649</data>
    </edge>
    <edge source="ARE" target="KOR">
      <data key="d0">43026</data>
    </edge>
    <edge source="ARE" target="LBN">
      <data key="d0">189672</data>
    </edge>
    <edge source="ARE" target="MDG">
      <data key="d0">23184</data>
    </edge>
    <edge source="ARE" target="MYS">
      <data key="d0">668501</data>
    </edge>
    <edge source="ARE" target="MEX">
      <data key="d0">73280</data>
    </edge>
    <edge source="ARE" target="MAR">
      <data key="d0">23145</data>
    </edge>
    <edge source="ARE" target="OMN">
      <data key="d0">17892549</data>
    </edge>
    <edge source="ARE" target="NLD">
      <data key="d0">33357</data>
    </edge>
    <edge source="ARE" target="PAK">
      <data key="d0">778553</data>
    </edge>
    <edge source="ARE" target="PAN">
      <data key="d0">79367</data>
    </edge>
    <edge source="ARE" target="RUS">
      <data key="d0">146199</data>
    </edge>
    <edge source="ARE" target="SAU">
      <data key="d0">2002557</data>
    </edge>
    <edge source="ARE" target="SEN">
      <data key="d0">93756</data>
    </edge>
    <edge source="ARE" target="IND">
      <data key="d0">456929</data>
    </edge>
    <edge source="ARE" target="ZAF">
      <data key="d0">55592</data>
    </edge>
    <edge source="ARE" target="ZWE">
      <data key="d0">48553</data>
    </edge>
    <edge source="ARE" target="SWE">
      <data key="d0">19679</data>
    </edge>
    <edge source="ARE" target="TGO">
      <data key="d0">11603</data>
    </edge>
    <edge source="ARE" target="TUN">
      <data key="d0">84363</data>
    </edge>
    <edge source="ARE" target="TUR">
      <data key="d0">49500</data>
    </edge>
    <edge source="ARE" target="UGA">
      <data key="d0">163592</data>
    </edge>
    <edge source="ARE" target="EGY">
      <data key="d0">220185</data>
    </edge>
    <edge source="ARE" target="GBR">
      <data key="d0">24537</data>
    </edge>
    <edge source="ARE" target="TZA">
      <data key="d0">291899</data>
    </edge>
    <edge source="ARE" target="USA">
      <data key="d0">28759</data>
    </edge>
    <edge source="ARE" target="URY">
      <data key="d0">64664</data>
    </edge>
    <edge source="TUR" target="ALB">
      <data key="d0">26553</data>
    </edge>
    <edge source="TUR" target="DZA">
      <data key="d0">106279</data>
    </edge>
    <edge source="TUR" target="AZE">
      <data key="d0">4259931</data>
    </edge>
    <edge source="TUR" target="BEL">
      <data key="d0">98808</data>
    </edge>
    <edge source="TUR" target="BGR">
      <data key="d0">139818</data>
    </edge>
    <edge source="TUR" target="BDI">
      <data key="d0">13230</data>
    </edge>
    <edge source="TUR" target="CHN">
      <data key="d0">91496</data>
    </edge>
    <edge source="TUR" target="HRV">
      <data key="d0">88521</data>
    </edge>
    <edge source="TUR" target="DNK">
      <data key="d0">84430</data>
    </edge>
    <edge source="TUR" target="EST">
      <data key="d0">33852</data>
    </edge>
    <edge source="TUR" target="FRA">
      <data key="d0">110420</data>
    </edge>
    <edge source="TUR" target="GEO">
      <data key="d0">718964</data>
    </edge>
    <edge source="TUR" target="PSE">
      <data key="d0">52451</data>
    </edge>
    <edge source="TUR" target="DEU">
      <data key="d0">159154</data>
    </edge>
    <edge source="TUR" target="GRC">
      <data key="d0">114010</data>
    </edge>
    <edge source="TUR" target="ISR">
      <data key="d0">167087</data>
    </edge>
    <edge source="TUR" target="ITA">
      <data key="d0">235819</data>
    </edge>
    <edge source="TUR" target="JPN">
      <data key="d0">17294</data>
    </edge>
    <edge source="TUR" target="KAZ">
      <data key="d0">364182</data>
    </edge>
    <edge source="TUR" target="JOR">
      <data key="d0">106367</data>
    </edge>
    <edge source="TUR" target="KOR">
      <data key="d0">1673838</data>
    </edge>
    <edge source="TUR" target="LBN">
      <data key="d0">156584</data>
    </edge>
    <edge source="TUR" target="MRT">
      <data key="d0">37485</data>
    </edge>
    <edge source="TUR" target="MOZ">
      <data key="d0">72154</data>
    </edge>
    <edge source="TUR" target="OMN">
      <data key="d0">412981</data>
    </edge>
    <edge source="TUR" target="NLD">
      <data key="d0">50323</data>
    </edge>
    <edge source="TUR" target="PAK">
      <data key="d0">92547</data>
    </edge>
    <edge source="TUR" target="POL">
      <data key="d0">42162</data>
    </edge>
    <edge source="TUR" target="PRT">
      <data key="d0">22684</data>
    </edge>
    <edge source="TUR" target="ROU">
      <data key="d0">63613</data>
    </edge>
    <edge source="TUR" target="RUS">
      <data key="d0">249905</data>
    </edge>
    <edge source="TUR" target="SAU">
      <data key="d0">200462</data>
    </edge>
    <edge source="TUR" target="SRB">
      <data key="d0">88488</data>
    </edge>
    <edge source="TUR" target="IND">
      <data key="d0">126642</data>
    </edge>
    <edge source="TUR" target="VNM">
      <data key="d0">148251</data>
    </edge>
    <edge source="TUR" target="SWE">
      <data key="d0">24297</data>
    </edge>
    <edge source="TUR" target="CHE">
      <data key="d0">10543</data>
    </edge>
    <edge source="TUR" target="ARE">
      <data key="d0">824118</data>
    </edge>
    <edge source="TUR" target="TUN">
      <data key="d0">18435</data>
    </edge>
    <edge source="TUR" target="UGA">
      <data key="d0">11101</data>
    </edge>
    <edge source="TUR" target="UKR">
      <data key="d0">73631</data>
    </edge>
    <edge source="TUR" target="MKD">
      <data key="d0">52925</data>
    </edge>
    <edge source="TUR" target="EGY">
      <data key="d0">17894</data>
    </edge>
    <edge source="TUR" target="GBR">
      <data key="d0">47459</data>
    </edge>
    <edge source="TUR" target="USA">
      <data key="d0">11859</data>
    </edge>
    <edge source="MKD" target="ALB">
      <data key="d0">59339</data>
    </edge>
    <edge source="MKD" target="BGR">
      <data key="d0">31887</data>
    </edge>
    <edge source="MKD" target="CHN">
      <data key="d0">11749</data>
    </edge>
    <edge source="MKD" target="HRV">
      <data key="d0">121855</data>
    </edge>
    <edge source="MKD" target="CZE">
      <data key="d0">46725</data>
    </edge>
    <edge source="MKD" target="DEU">
      <data key="d0">227791</data>
    </edge>
    <edge source="MKD" target="GRC">
      <data key="d0">1772590</data>
    </edge>
    <edge source="MKD" target="ISR">
      <data key="d0">11035</data>
    </edge>
    <edge source="MKD" target="ITA">
      <data key="d0">541949</data>
    </edge>
    <edge source="MKD" target="JPN">
      <data key="d0">195284</data>
    </edge>
    <edge source="MKD" target="NLD">
      <data key="d0">33133</data>
    </edge>
    <edge source="MKD" target="POL">
      <data key="d0">17338</data>
    </edge>
    <edge source="MKD" target="ROU">
      <data key="d0">13279</data>
    </edge>
    <edge source="MKD" target="SRB">
      <data key="d0">132493</data>
    </edge>
    <edge source="MKD" target="IND">
      <data key="d0">10442</data>
    </edge>
    <edge source="MKD" target="SVK">
      <data key="d0">30257</data>
    </edge>
    <edge source="MKD" target="SVN">
      <data key="d0">205995</data>
    </edge>
    <edge source="MKD" target="CHE">
      <data key="d0">10397</data>
    </edge>
    <edge source="MKD" target="TUN">
      <data key="d0">19002</data>
    </edge>
    <edge source="MKD" target="TUR">
      <data key="d0">159015</data>
    </edge>
    <edge source="DZA" target="CHN">
      <data key="d0">122744</data>
    </edge>
    <edge source="DZA" target="PRT">
      <data key="d0">976998</data>
    </edge>
    <edge source="DZA" target="IND">
      <data key="d0">257907</data>
    </edge>
    <edge source="DZA" target="ESP">
      <data key="d0">416439</data>
    </edge>
    <edge source="DZA" target="USA">
      <data key="d0">15211</data>
    </edge>
    <edge source="CHN" target="ALB">
      <data key="d0">184706</data>
    </edge>
    <edge source="CHN" target="DZA">
      <data key="d0">100189</data>
    </edge>
    <edge source="CHN" target="AZE">
      <data key="d0">469821</data>
    </edge>
    <edge source="CHN" target="ARG">
      <data key="d0">564761</data>
    </edge>
    <edge source="CHN" target="AUS">
      <data key="d0">47635572</data>
    </edge>
    <edge source="CHN" target="AUT">
      <data key="d0">157802</data>
    </edge>
    <edge source="CHN" target="BEL">
      <data key="d0">10683666</data>
    </edge>
    <edge source="CHN" target="BWA">
      <data key="d0">11054</data>
    </edge>
    <edge source="CHN" target="BRA">
      <data key="d0">2167674</data>
    </edge>
    <edge source="CHN" target="BGR">
      <data key="d0">375549</data>
    </edge>
    <edge source="CHN" target="KHM">
      <data key="d0">147623</data>
    </edge>
    <edge source="CHN" target="CMR">
      <data key="d0">26248</data>
    </edge>
    <edge source="CHN" target="CAN">
      <data key="d0">70730379</data>
    </edge>
    <edge source="CHN" target="LKA">
      <data key="d0">109919</data>
    </edge>
    <edge source="CHN" target="CHL">
      <data key="d0">505168</data>
    </edge>
    <edge source="CHN" target="COL">
      <data key="d0">946471</data>
    </edge>
    <edge source="CHN" target="CRI">
      <data key="d0">286314</data>
    </edge>
    <edge source="CHN" target="HRV">
      <data key="d0">1819729</data>
    </edge>
    <edge source="CHN" target="CZE">
      <data key="d0">151515</data>
    </edge>
    <edge source="CHN" target="BEN">
      <data key="d0">115395</data>
    </edge>
    <edge source="CHN" target="DNK">
      <data key="d0">1570696</data>
    </edge>
    <edge source="CHN" target="ECU">
      <data key="d0">1826431</data>
    </edge>
    <edge source="CHN" target="ETH">
      <data key="d0">67261</data>
    </edge>
    <edge source="CHN" target="EST">
      <data key="d0">207152</data>
    </edge>
    <edge source="CHN" target="FIN">
      <data key="d0">753714</data>
    </edge>
    <edge source="CHN" target="FRA">
      <data key="d0">23103829</data>
    </edge>
    <edge source="CHN" target="GEO">
      <data key="d0">1122549</data>
    </edge>
    <edge source="CHN" target="DEU">
      <data key="d0">24531269</data>
    </edge>
    <edge source="CHN" target="GHA">
      <data key="d0">33504</data>
    </edge>
    <edge source="CHN" target="GRC">
      <data key="d0">655335</data>
    </edge>
    <edge source="CHN" target="HND">
      <data key="d0">107871</data>
    </edge>
    <edge source="CHN" target="HKG">
      <data key="d0">6888577</data>
    </edge>
    <edge source="CHN" target="HUN">
      <data key="d0">97208</data>
    </edge>
    <edge source="CHN" target="IDN">
      <data key="d0">2135198</data>
    </edge>
    <edge source="CHN" target="IRL">
      <data key="d0">1052235</data>
    </edge>
    <edge source="CHN" target="ISR">
      <data key="d0">1551251</data>
    </edge>
    <edge source="CHN" target="ITA">
      <data key="d0">7757820</data>
    </edge>
    <edge source="CHN" target="CIV">
      <data key="d0">15676</data>
    </edge>
    <edge source="CHN" target="JPN">
      <data key="d0">295238928</data>
    </edge>
    <edge source="CHN" target="KAZ">
      <data key="d0">1172947</data>
    </edge>
    <edge source="CHN" target="JOR">
      <data key="d0">976262</data>
    </edge>
    <edge source="CHN" target="KOR">
      <data key="d0">59763639</data>
    </edge>
    <edge source="CHN" target="KGZ">
      <data key="d0">22215</data>
    </edge>
    <edge source="CHN" target="LBN">
      <data key="d0">908954</data>
    </edge>
    <edge source="CHN" target="LTU">
      <data key="d0">109418</data>
    </edge>
    <edge source="CHN" target="MDG">
      <data key="d0">34464</data>
    </edge>
    <edge source="CHN" target="MYS">
      <data key="d0">5761486</data>
    </edge>
    <edge source="CHN" target="MRT">
      <data key="d0">68115</data>
    </edge>
    <edge source="CHN" target="MUS">
      <data key="d0">83295</data>
    </edge>
    <edge source="CHN" target="MEX">
      <data key="d0">2180821</data>
    </edge>
    <edge source="CHN" target="MDA">
      <data key="d0">22450</data>
    </edge>
    <edge source="CHN" target="MAR">
      <data key="d0">557091</data>
    </edge>
    <edge source="CHN" target="MOZ">
      <data key="d0">55415</data>
    </edge>
    <edge source="CHN" target="OMN">
      <data key="d0">91245</data>
    </edge>
    <edge source="CHN" target="NLD">
      <data key="d0">13029707</data>
    </edge>
    <edge source="CHN" target="NZL">
      <data key="d0">1279682</data>
    </edge>
    <edge source="CHN" target="NER">
      <data key="d0">10961</data>
    </edge>
    <edge source="CHN" target="NOR">
      <data key="d0">260507</data>
    </edge>
    <edge source="CHN" target="PAK">
      <data key="d0">1375227</data>
    </edge>
    <edge source="CHN" target="PAN">
      <data key="d0">679406</data>
    </edge>
    <edge source="CHN" target="PER">
      <data key="d0">832686</data>
    </edge>
    <edge source="CHN" target="PHL">
      <data key="d0">2044560</data>
    </edge>
    <edge source="CHN" target="POL">
      <data key="d0">6690625</data>
    </edge>
    <edge source="CHN" target="PRT">
      <data key="d0">194712</data>
    </edge>
    <edge source="CHN" target="ROU">
      <data key="d0">951953</data>
    </edge>
    <edge source="CHN" target="RUS">
      <data key="d0">28613746</data>
    </edge>
    <edge source="CHN" target="SAU">
      <data key="d0">3419655</data>
    </edge>
    <edge source="CHN" target="SRB">
      <data key="d0">100457</data>
    </edge>
    <edge source="CHN" target="IND">
      <data key="d0">2757461</data>
    </edge>
    <edge source="CHN" target="SGP">
      <data key="d0">2469018</data>
    </edge>
    <edge source="CHN" target="SVK">
      <data key="d0">59944</data>
    </edge>
    <edge source="CHN" target="VNM">
      <data key="d0">12715314</data>
    </edge>
    <edge source="CHN" target="SVN">
      <data key="d0">1587449</data>
    </edge>
    <edge source="CHN" target="ZAF">
      <data key="d0">3934784</data>
    </edge>
    <edge source="CHN" target="ESP">
      <data key="d0">5505477</data>
    </edge>
    <edge source="CHN" target="SWE">
      <data key="d0">586669</data>
    </edge>
    <edge source="CHN" target="CHE">
      <data key="d0">194738</data>
    </edge>
    <edge source="CHN" target="THA">
      <data key="d0">1611182</data>
    </edge>
    <edge source="CHN" target="ARE">
      <data key="d0">5150907</data>
    </edge>
    <edge source="CHN" target="TUN">
      <data key="d0">193832</data>
    </edge>
    <edge source="CHN" target="TUR">
      <data key="d0">944274</data>
    </edge>
    <edge source="CHN" target="UKR">
      <data key="d0">967950</data>
    </edge>
    <edge source="CHN" target="MKD">
      <data key="d0">13860</data>
    </edge>
    <edge source="CHN" target="EGY">
      <data key="d0">362283</data>
    </edge>
    <edge source="CHN" target="GBR">
      <data key="d0">62507154</data>
    </edge>
    <edge source="CHN" target="TZA">
      <data key="d0">47131</data>
    </edge>
    <edge source="CHN" target="USA">
      <data key="d0">301707284</data>
    </edge>
    <edge source="CHN" target="URY">
      <data key="d0">112627</data>
    </edge>
    <edge source="PRT" target="DZA">
      <data key="d0">622922</data>
    </edge>
    <edge source="PRT" target="AZE">
      <data key="d0">50607</data>
    </edge>
    <edge source="PRT" target="ARG">
      <data key="d0">397935</data>
    </edge>
    <edge source="PRT" target="AUS">
      <data key="d0">186121</data>
    </edge>
    <edge source="PRT" target="AUT">
      <data key="d0">596654</data>
    </edge>
    <edge source="PRT" target="ARM">
      <data key="d0">146875</data>
    </edge>
    <edge source="PRT" target="BEL">
      <data key="d0">16690962</data>
    </edge>
    <edge source="PRT" target="BRA">
      <data key="d0">2198474</data>
    </edge>
    <edge source="PRT" target="BGR">
      <data key="d0">631957</data>
    </edge>
    <edge source="PRT" target="CAN">
      <data key="d0">198758</data>
    </edge>
    <edge source="PRT" target="CHL">
      <data key="d0">366502</data>
    </edge>
    <edge source="PRT" target="CHN">
      <data key="d0">8875276</data>
    </edge>
    <edge source="PRT" target="COL">
      <data key="d0">44241</data>
    </edge>
    <edge source="PRT" target="HRV">
      <data key="d0">79209</data>
    </edge>
    <edge source="PRT" target="CZE">
      <data key="d0">239246</data>
    </edge>
    <edge source="PRT" target="DNK">
      <data key="d0">35021018</data>
    </edge>
    <edge source="PRT" target="EST">
      <data key="d0">140352</data>
    </edge>
    <edge source="PRT" target="FIN">
      <data key="d0">204369</data>
    </edge>
    <edge source="PRT" target="FRA">
      <data key="d0">13502834</data>
    </edge>
    <edge source="PRT" target="DEU">
      <data key="d0">4572387</data>
    </edge>
    <edge source="PRT" target="GRC">
      <data key="d0">450357</data>
    </edge>
    <edge source="PRT" target="HKG">
      <data key="d0">326542</data>
    </edge>
    <edge source="PRT" target="IRL">
      <data key="d0">18106</data>
    </edge>
    <edge source="PRT" target="ISR">
      <data key="d0">1155716</data>
    </edge>
    <edge source="PRT" target="ITA">
      <data key="d0">10432464</data>
    </edge>
    <edge source="PRT" target="JPN">
      <data key="d0">2237003</data>
    </edge>
    <edge source="PRT" target="JOR">
      <data key="d0">27746</data>
    </edge>
    <edge source="PRT" target="KOR">
      <data key="d0">716309</data>
    </edge>
    <edge source="PRT" target="LBN">
      <data key="d0">59887</data>
    </edge>
    <edge source="PRT" target="LVA">
      <data key="d0">1234184</data>
    </edge>
    <edge source="PRT" target="MEX">
      <data key="d0">269044</data>
    </edge>
    <edge source="PRT" target="MAR">
      <data key="d0">22817866</data>
    </edge>
    <edge source="PRT" target="MOZ">
      <data key="d0">103251</data>
    </edge>
    <edge source="PRT" target="NLD">
      <data key="d0">31860863</data>
    </edge>
    <edge source="PRT" target="NOR">
      <data key="d0">35454</data>
    </edge>
    <edge source="PRT" target="PAK">
      <data key="d0">34312</data>
    </edge>
    <edge source="PRT" target="PAN">
      <data key="d0">25140</data>
    </edge>
    <edge source="PRT" target="PER">
      <data key="d0">22077</data>
    </edge>
    <edge source="PRT" target="PHL">
      <data key="d0">301686</data>
    </edge>
    <edge source="PRT" target="POL">
      <data key="d0">456272</data>
    </edge>
    <edge source="PRT" target="ROU">
      <data key="d0">21389</data>
    </edge>
    <edge source="PRT" target="RUS">
      <data key="d0">955011</data>
    </edge>
    <edge source="PRT" target="SAU">
      <data key="d0">44141</data>
    </edge>
    <edge source="PRT" target="IND">
      <data key="d0">1927024</data>
    </edge>
    <edge source="PRT" target="SVK">
      <data key="d0">48528</data>
    </edge>
    <edge source="PRT" target="VNM">
      <data key="d0">37486</data>
    </edge>
    <edge source="PRT" target="SVN">
      <data key="d0">152380</data>
    </edge>
    <edge source="PRT" target="ZAF">
      <data key="d0">11716</data>
    </edge>
    <edge source="PRT" target="ESP">
      <data key="d0">196462757</data>
    </edge>
    <edge source="PRT" target="SWE">
      <data key="d0">4418546</data>
    </edge>
    <edge source="PRT" target="CHE">
      <data key="d0">503580</data>
    </edge>
    <edge source="PRT" target="THA">
      <data key="d0">11650</data>
    </edge>
    <edge source="PRT" target="ARE">
      <data key="d0">537900</data>
    </edge>
    <edge source="PRT" target="TUN">
      <data key="d0">25297</data>
    </edge>
    <edge source="PRT" target="TUR">
      <data key="d0">267149</data>
    </edge>
    <edge source="PRT" target="UKR">
      <data key="d0">209362</data>
    </edge>
    <edge source="PRT" target="GBR">
      <data key="d0">18433185</data>
    </edge>
    <edge source="PRT" target="USA">
      <data key="d0">2862494</data>
    </edge>
    <edge source="IND" target="AUS">
      <data key="d0">228445</data>
    </edge>
    <edge source="IND" target="AUT">
      <data key="d0">75940</data>
    </edge>
    <edge source="IND" target="BEL">
      <data key="d0">2125527</data>
    </edge>
    <edge source="IND" target="BWA">
      <data key="d0">10723</data>
    </edge>
    <edge source="IND" target="BRA">
      <data key="d0">454362</data>
    </edge>
    <edge source="IND" target="CAN">
      <data key="d0">324005</data>
    </edge>
    <edge source="IND" target="LKA">
      <data key="d0">7793636</data>
    </edge>
    <edge source="IND" target="CHN">
      <data key="d0">50591</data>
    </edge>
    <edge source="IND" target="HRV">
      <data key="d0">99289</data>
    </edge>
    <edge source="IND" target="CZE">
      <data key="d0">34469</data>
    </edge>
    <edge source="IND" target="DNK">
      <data key="d0">25580</data>
    </edge>
    <edge source="IND" target="EST">
      <data key="d0">150245</data>
    </edge>
    <edge source="IND" target="FIN">
      <data key="d0">24340</data>
    </edge>
    <edge source="IND" target="FRA">
      <data key="d0">1306025</data>
    </edge>
    <edge source="IND" target="DEU">
      <data key="d0">757120</data>
    </edge>
    <edge source="IND" target="GRC">
      <data key="d0">538281</data>
    </edge>
    <edge source="IND" target="HKG">
      <data key="d0">227234</data>
    </edge>
    <edge source="IND" target="ISR">
      <data key="d0">185758</data>
    </edge>
    <edge source="IND" target="ITA">
      <data key="d0">2585223</data>
    </edge>
    <edge source="IND" target="CIV">
      <data key="d0">18305</data>
    </edge>
    <edge source="IND" target="JPN">
      <data key="d0">344410</data>
    </edge>
    <edge source="IND" target="JOR">
      <data key="d0">1269405</data>
    </edge>
    <edge source="IND" target="KOR">
      <data key="d0">375568</data>
    </edge>
    <edge source="IND" target="LBN">
      <data key="d0">38160</data>
    </edge>
    <edge source="IND" target="LTU">
      <data key="d0">51574</data>
    </edge>
    <edge source="IND" target="MYS">
      <data key="d0">452974</data>
    </edge>
    <edge source="IND" target="MEX">
      <data key="d0">55980</data>
    </edge>
    <edge source="IND" target="OMN">
      <data key="d0">1219826</data>
    </edge>
    <edge source="IND" target="NLD">
      <data key="d0">2970074</data>
    </edge>
    <edge source="IND" target="NZL">
      <data key="d0">76763</data>
    </edge>
    <edge source="IND" target="NOR">
      <data key="d0">34420</data>
    </edge>
    <edge source="IND" target="PAK">
      <data key="d0">820026</data>
    </edge>
    <edge source="IND" target="PHL">
      <data key="d0">258099</data>
    </edge>
    <edge source="IND" target="RUS">
      <data key="d0">95759</data>
    </edge>
    <edge source="IND" target="SAU">
      <data key="d0">532678</data>
    </edge>
    <edge source="IND" target="SRB">
      <data key="d0">120842</data>
    </edge>
    <edge source="IND" target="SGP">
      <data key="d0">220505</data>
    </edge>
    <edge source="IND" target="ZAF">
      <data key="d0">20773</data>
    </edge>
    <edge source="IND" target="ESP">
      <data key="d0">119170</data>
    </edge>
    <edge source="IND" target="SWE">
      <data key="d0">24215</data>
    </edge>
    <edge source="IND" target="CHE">
      <data key="d0">30813</data>
    </edge>
    <edge source="IND" target="THA">
      <data key="d0">1170466</data>
    </edge>
    <edge source="IND" target="ARE">
      <data key="d0">10878419</data>
    </edge>
    <edge source="IND" target="TUR">
      <data key="d0">177448</data>
    </edge>
    <edge source="IND" target="GBR">
      <data key="d0">231604</data>
    </edge>
    <edge source="IND" target="USA">
      <data key="d0">2444576</data>
    </edge>
    <edge source="USA" target="ALB">
      <data key="d0">209566</data>
    </edge>
    <edge source="USA" target="DZA">
      <data key="d0">2133920</data>
    </edge>
    <edge source="USA" target="ARG">
      <data key="d0">1605728</data>
    </edge>
    <edge source="USA" target="AUS">
      <data key="d0">26750352</data>
    </edge>
    <edge source="USA" target="AUT">
      <data key="d0">366841</data>
    </edge>
    <edge source="USA" target="BEL">
      <data key="d0">72075715</data>
    </edge>
    <edge source="USA" target="BOL">
      <data key="d0">52958</data>
    </edge>
    <edge source="USA" target="BRA">
      <data key="d0">8140648</data>
    </edge>
    <edge source="USA" target="BGR">
      <data key="d0">465796</data>
    </edge>
    <edge source="USA" target="BLR">
      <data key="d0">285578</data>
    </edge>
    <edge source="USA" target="CAN">
      <data key="d0">1191173056</data>
    </edge>
    <edge source="USA" target="LKA">
      <data key="d0">14231</data>
    </edge>
    <edge source="USA" target="CHL">
      <data key="d0">10835303</data>
    </edge>
    <edge source="USA" target="CHN">
      <data key="d0">1585178427</data>
    </edge>
    <edge source="USA" target="COL">
      <data key="d0">6338805</data>
    </edge>
    <edge source="USA" target="CRI">
      <data key="d0">1738006</data>
    </edge>
    <edge source="USA" target="CZE">
      <data key="d0">313953</data>
    </edge>
    <edge source="USA" target="DNK">
      <data key="d0">10443092</data>
    </edge>
    <edge source="USA" target="ECU">
      <data key="d0">598322</data>
    </edge>
    <edge source="USA" target="SLV">
      <data key="d0">1008594</data>
    </edge>
    <edge source="USA" target="ETH">
      <data key="d0">24000</data>
    </edge>
    <edge source="USA" target="EST">
      <data key="d0">8317297</data>
    </edge>
    <edge source="USA" target="FIN">
      <data key="d0">3198527</data>
    </edge>
    <edge source="USA" target="FRA">
      <data key="d0">14300192</data>
    </edge>
    <edge source="USA" target="GEO">
      <data key="d0">123465</data>
    </edge>
    <edge source="USA" target="GMB">
      <data key="d0">32000</data>
    </edge>
    <edge source="USA" target="DEU">
      <data key="d0">76170853</data>
    </edge>
    <edge source="USA" target="GHA">
      <data key="d0">32288754</data>
    </edge>
    <edge source="USA" target="GRC">
      <data key="d0">3312368</data>
    </edge>
    <edge source="USA" target="GTM">
      <data key="d0">3336130</data>
    </edge>
    <edge source="USA" target="HND">
      <data key="d0">610947</data>
    </edge>
    <edge source="USA" target="HKG">
      <data key="d0">32339454</data>
    </edge>
    <edge source="USA" target="HUN">
      <data key="d0">102664</data>
    </edge>
    <edge source="USA" target="IDN">
      <data key="d0">41913744</data>
    </edge>
    <edge source="USA" target="IRL">
      <data key="d0">10275551</data>
    </edge>
    <edge source="USA" target="ISR">
      <data key="d0">11528772</data>
    </edge>
    <edge source="USA" target="ITA">
      <data key="d0">94661161</data>
    </edge>
    <edge source="USA" target="CIV">
      <data key="d0">71354</data>
    </edge>
    <edge source="USA" target="JAM">
      <data key="d0">25939920</data>
    </edge>
    <edge source="USA" target="JPN">
      <data key="d0">667968589</data>
    </edge>
    <edge source="USA" target="JOR">
      <data key="d0">9963941</data>
    </edge>
    <edge source="USA" target="KOR">
      <data key="d0">138834165</data>
    </edge>
    <edge source="USA" target="LBN">
      <data key="d0">8986185</data>
    </edge>
    <edge source="USA" target="LVA">
      <data key="d0">247334</data>
    </edge>
    <edge source="USA" target="LTU">
      <data key="d0">2572119</data>
    </edge>
    <edge source="USA" target="MWI">
      <data key="d0">22541</data>
    </edge>
    <edge source="USA" target="MYS">
      <data key="d0">27708223</data>
    </edge>
    <edge source="USA" target="MRT">
      <data key="d0">451173</data>
    </edge>
    <edge source="USA" target="MUS">
      <data key="d0">1349500</data>
    </edge>
    <edge source="USA" target="MEX">
      <data key="d0">354428324</data>
    </edge>
    <edge source="USA" target="MAR">
      <data key="d0">2524987</data>
    </edge>
    <edge source="USA" target="OMN">
      <data key="d0">2230003</data>
    </edge>
    <edge source="USA" target="NAM">
      <data key="d0">14000</data>
    </edge>
    <edge source="USA" target="NLD">
      <data key="d0">76449175</data>
    </edge>
    <edge source="USA" target="NZL">
      <data key="d0">4326740</data>
    </edge>
    <edge source="USA" target="NIC">
      <data key="d0">256739</data>
    </edge>
    <edge source="USA" target="NOR">
      <data key="d0">7242165</data>
    </edge>
    <edge source="USA" target="PAK">
      <data key="d0">25121732</data>
    </edge>
    <edge source="USA" target="PAN">
      <data key="d0">6631569</data>
    </edge>
    <edge source="USA" target="PER">
      <data key="d0">14415704</data>
    </edge>
    <edge source="USA" target="PHL">
      <data key="d0">22486739</data>
    </edge>
    <edge source="USA" target="POL">
      <data key="d0">3322892</data>
    </edge>
    <edge source="USA" target="PRT">
      <data key="d0">22921582</data>
    </edge>
    <edge source="USA" target="ROU">
      <data key="d0">176861</data>
    </edge>
    <edge source="USA" target="RUS">
      <data key="d0">6674671</data>
    </edge>
    <edge source="USA" target="SAU">
      <data key="d0">15532323</data>
    </edge>
    <edge source="USA" target="IND">
      <data key="d0">31578861</data>
    </edge>
    <edge source="USA" target="SGP">
      <data key="d0">6175561</data>
    </edge>
    <edge source="USA" target="SVK">
      <data key="d0">136528</data>
    </edge>
    <edge source="USA" target="VNM">
      <data key="d0">182351928</data>
    </edge>
    <edge source="USA" target="SVN">
      <data key="d0">2546550</data>
    </edge>
    <edge source="USA" target="ZAF">
      <data key="d0">7674432</data>
    </edge>
    <edge source="USA" target="ESP">
      <data key="d0">30677258</data>
    </edge>
    <edge source="USA" target="SWE">
      <data key="d0">19653311</data>
    </edge>
    <edge source="USA" target="CHE">
      <data key="d0">354375</data>
    </edge>
    <edge source="USA" target="THA">
      <data key="d0">33872567</data>
    </edge>
    <edge source="USA" target="ARE">
      <data key="d0">27037469</data>
    </edge>
    <edge source="USA" target="TUN">
      <data key="d0">260855</data>
    </edge>
    <edge source="USA" target="TUR">
      <data key="d0">87590601</data>
    </edge>
    <edge source="USA" target="UKR">
      <data key="d0">109699</data>
    </edge>
    <edge source="USA" target="EGY">
      <data key="d0">15940075</data>
    </edge>
    <edge source="USA" target="GBR">
      <data key="d0">206971754</data>
    </edge>
    <edge source="USA" target="BFA">
      <data key="d0">12047</data>
    </edge>
    <edge source="USA" target="URY">
      <data key="d0">393419</data>
    </edge>
    <edge source="ARG" target="AUS">
      <data key="d0">96773</data>
    </edge>
    <edge source="ARG" target="BEL">
      <data key="d0">81180</data>
    </edge>
    <edge source="ARG" target="BOL">
      <data key="d0">148754</data>
    </edge>
    <edge source="ARG" target="BRA">
      <data key="d0">2644343</data>
    </edge>
    <edge source="ARG" target="CAN">
      <data key="d0">1255431</data>
    </edge>
    <edge source="ARG" target="CHL">
      <data key="d0">8896317</data>
    </edge>
    <edge source="ARG" target="CHN">
      <data key="d0">17348885</data>
    </edge>
    <edge source="ARG" target="COL">
      <data key="d0">84381</data>
    </edge>
    <edge source="ARG" target="CRI">
      <data key="d0">1234288</data>
    </edge>
    <edge source="ARG" target="FRA">
      <data key="d0">733579</data>
    </edge>
    <edge source="ARG" target="DEU">
      <data key="d0">3245409</data>
    </edge>
    <edge source="ARG" target="GRC">
      <data key="d0">2424711</data>
    </edge>
    <edge source="ARG" target="HKG">
      <data key="d0">10669</data>
    </edge>
    <edge source="ARG" target="IDN">
      <data key="d0">870794</data>
    </edge>
    <edge source="ARG" target="IRL">
      <data key="d0">67110</data>
    </edge>
    <edge source="ARG" target="ISR">
      <data key="d0">479148</data>
    </edge>
    <edge source="ARG" target="ITA">
      <data key="d0">10195103</data>
    </edge>
    <edge source="ARG" target="JPN">
      <data key="d0">112113</data>
    </edge>
    <edge source="ARG" target="MYS">
      <data key="d0">476410</data>
    </edge>
    <edge source="ARG" target="MEX">
      <data key="d0">73714</data>
    </edge>
    <edge source="ARG" target="NAM">
      <data key="d0">39343</data>
    </edge>
    <edge source="ARG" target="NLD">
      <data key="d0">645573</data>
    </edge>
    <edge source="ARG" target="NOR">
      <data key="d0">3457213</data>
    </edge>
    <edge source="ARG" target="PRY">
      <data key="d0">328646</data>
    </edge>
    <edge source="ARG" target="PER">
      <data key="d0">111555</data>
    </edge>
    <edge source="ARG" target="POL">
      <data key="d0">308824</data>
    </edge>
    <edge source="ARG" target="PRT">
      <data key="d0">46368</data>
    </edge>
    <edge source="ARG" target="RUS">
      <data key="d0">130508</data>
    </edge>
    <edge source="ARG" target="SAU">
      <data key="d0">10530</data>
    </edge>
    <edge source="ARG" target="VNM">
      <data key="d0">1864263</data>
    </edge>
    <edge source="ARG" target="ZAF">
      <data key="d0">2397442</data>
    </edge>
    <edge source="ARG" target="ESP">
      <data key="d0">2371800</data>
    </edge>
    <edge source="ARG" target="CHE">
      <data key="d0">125409</data>
    </edge>
    <edge source="ARG" target="THA">
      <data key="d0">10822</data>
    </edge>
    <edge source="ARG" target="GBR">
      <data key="d0">3370604</data>
    </edge>
    <edge source="ARG" target="USA">
      <data key="d0">22243184</data>
    </edge>
    <edge source="ARG" target="URY">
      <data key="d0">1029501</data>
    </edge>
    <edge source="AUS" target="BEL">
      <data key="d0">243561</data>
    </edge>
    <edge source="AUS" target="CAN">
      <data key="d0">74023</data>
    </edge>
    <edge source="AUS" target="LKA">
      <data key="d0">124275</data>
    </edge>
    <edge source="AUS" target="CHN">
      <data key="d0">265109937</data>
    </edge>
    <edge source="AUS" target="FRA">
      <data key="d0">562158</data>
    </edge>
    <edge source="AUS" target="HKG">
      <data key="d0">2403341</data>
    </edge>
    <edge source="AUS" target="HUN">
      <data key="d0">35690</data>
    </edge>
    <edge source="AUS" target="IDN">
      <data key="d0">1731188</data>
    </edge>
    <edge source="AUS" target="ITA">
      <data key="d0">23026</data>
    </edge>
    <edge source="AUS" target="JPN">
      <data key="d0">533800673</data>
    </edge>
    <edge source="AUS" target="KOR">
      <data key="d0">21664090</data>
    </edge>
    <edge source="AUS" target="MYS">
      <data key="d0">12303972</data>
    </edge>
    <edge source="AUS" target="MEX">
      <data key="d0">76194</data>
    </edge>
    <edge source="AUS" target="OMN">
      <data key="d0">24112</data>
    </edge>
    <edge source="AUS" target="NZL">
      <data key="d0">8687114</data>
    </edge>
    <edge source="AUS" target="PHL">
      <data key="d0">948559</data>
    </edge>
    <edge source="AUS" target="RUS">
      <data key="d0">80403</data>
    </edge>
    <edge source="AUS" target="SAU">
      <data key="d0">9485054</data>
    </edge>
    <edge source="AUS" target="IND">
      <data key="d0">1917278</data>
    </edge>
    <edge source="AUS" target="SGP">
      <data key="d0">878007</data>
    </edge>
    <edge source="AUS" target="VNM">
      <data key="d0">2621232</data>
    </edge>
    <edge source="AUS" target="ZAF">
      <data key="d0">511218</data>
    </edge>
    <edge source="AUS" target="SWE">
      <data key="d0">236690</data>
    </edge>
    <edge source="AUS" target="THA">
      <data key="d0">5559998</data>
    </edge>
    <edge source="AUS" target="ARE">
      <data key="d0">141972</data>
    </edge>
    <edge source="AUS" target="GBR">
      <data key="d0">886015</data>
    </edge>
    <edge source="AUS" target="TZA">
      <data key="d0">92007</data>
    </edge>
    <edge source="AUS" target="USA">
      <data key="d0">2115743</data>
    </edge>
    <edge source="BEL" target="DZA">
      <data key="d0">14887652</data>
    </edge>
    <edge source="BEL" target="AZE">
      <data key="d0">19160</data>
    </edge>
    <edge source="BEL" target="ARG">
      <data key="d0">16544</data>
    </edge>
    <edge source="BEL" target="AUS">
      <data key="d0">221221</data>
    </edge>
    <edge source="BEL" target="AUT">
      <data key="d0">2593731</data>
    </edge>
    <edge source="BEL" target="BOL">
      <data key="d0">16459</data>
    </edge>
    <edge source="BEL" target="BRA">
      <data key="d0">29476</data>
    </edge>
    <edge source="BEL" target="BGR">
      <data key="d0">79512</data>
    </edge>
    <edge source="BEL" target="CMR">
      <data key="d0">22308</data>
    </edge>
    <edge source="BEL" target="CAN">
      <data key="d0">114124</data>
    </edge>
    <edge source="BEL" target="LKA">
      <data key="d0">49767</data>
    </edge>
    <edge source="BEL" target="CHL">
      <data key="d0">124140</data>
    </edge>
    <edge source="BEL" target="CHN">
      <data key="d0">45921081</data>
    </edge>
    <edge source="BEL" target="HRV">
      <data key="d0">46837</data>
    </edge>
    <edge source="BEL" target="CZE">
      <data key="d0">917916</data>
    </edge>
    <edge source="BEL" target="BEN">
      <data key="d0">89478</data>
    </edge>
    <edge source="BEL" target="DNK">
      <data key="d0">2813260</data>
    </edge>
    <edge source="BEL" target="ECU">
      <data key="d0">229314</data>
    </edge>
    <edge source="BEL" target="EST">
      <data key="d0">63259</data>
    </edge>
    <edge source="BEL" target="FIN">
      <data key="d0">78610</data>
    </edge>
    <edge source="BEL" target="FRA">
      <data key="d0">337360279</data>
    </edge>
    <edge source="BEL" target="GEO">
      <data key="d0">18328</data>
    </edge>
    <edge source="BEL" target="DEU">
      <data key="d0">164914220</data>
    </edge>
    <edge source="BEL" target="GHA">
      <data key="d0">28571</data>
    </edge>
    <edge source="BEL" target="GRC">
      <data key="d0">120435</data>
    </edge>
    <edge source="BEL" target="HKG">
      <data key="d0">1180256</data>
    </edge>
    <edge source="BEL" target="HUN">
      <data key="d0">139979</data>
    </edge>
    <edge source="BEL" target="IDN">
      <data key="d0">1396145</data>
    </edge>
    <edge source="BEL" target="IRL">
      <data key="d0">1164152</data>
    </edge>
    <edge source="BEL" target="ISR">
      <data key="d0">627647</data>
    </edge>
    <edge source="BEL" target="ITA">
      <data key="d0">2649230</data>
    </edge>
    <edge source="BEL" target="CIV">
      <data key="d0">106114</data>
    </edge>
    <edge source="BEL" target="JPN">
      <data key="d0">494287</data>
    </edge>
    <edge source="BEL" target="KAZ">
      <data key="d0">10422</data>
    </edge>
    <edge source="BEL" target="KOR">
      <data key="d0">362219</data>
    </edge>
    <edge source="BEL" target="LBN">
      <data key="d0">151156</data>
    </edge>
    <edge source="BEL" target="LVA">
      <data key="d0">995889</data>
    </edge>
    <edge source="BEL" target="LTU">
      <data key="d0">336534</data>
    </edge>
    <edge source="BEL" target="MYS">
      <data key="d0">1433400</data>
    </edge>
    <edge source="BEL" target="MRT">
      <data key="d0">84557</data>
    </edge>
    <edge source="BEL" target="MUS">
      <data key="d0">55872</data>
    </edge>
    <edge source="BEL" target="MEX">
      <data key="d0">41148</data>
    </edge>
    <edge source="BEL" target="MDA">
      <data key="d0">397085</data>
    </edge>
    <edge source="BEL" target="MAR">
      <data key="d0">10757123</data>
    </edge>
    <edge source="BEL" target="OMN">
      <data key="d0">12345</data>
    </edge>
    <edge source="BEL" target="NLD">
      <data key="d0">196327194</data>
    </edge>
    <edge source="BEL" target="NZL">
      <data key="d0">15116</data>
    </edge>
    <edge source="BEL" target="NOR">
      <data key="d0">241994</data>
    </edge>
    <edge source="BEL" target="PAK">
      <data key="d0">767849</data>
    </edge>
    <edge source="BEL" target="PRY">
      <data key="d0">91506</data>
    </edge>
    <edge source="BEL" target="PHL">
      <data key="d0">139687</data>
    </edge>
    <edge source="BEL" target="POL">
      <data key="d0">3284435</data>
    </edge>
    <edge source="BEL" target="PRT">
      <data key="d0">624121</data>
    </edge>
    <edge source="BEL" target="ROU">
      <data key="d0">73232</data>
    </edge>
    <edge source="BEL" target="RUS">
      <data key="d0">1193097</data>
    </edge>
    <edge source="BEL" target="SAU">
      <data key="d0">607956</data>
    </edge>
    <edge source="BEL" target="SEN">
      <data key="d0">573510</data>
    </edge>
    <edge source="BEL" target="SRB">
      <data key="d0">89528</data>
    </edge>
    <edge source="BEL" target="IND">
      <data key="d0">8526423</data>
    </edge>
    <edge source="BEL" target="SGP">
      <data key="d0">728677</data>
    </edge>
    <edge source="BEL" target="SVK">
      <data key="d0">533344</data>
    </edge>
    <edge source="BEL" target="VNM">
      <data key="d0">2559462</data>
    </edge>
    <edge source="BEL" target="SVN">
      <data key="d0">49434</data>
    </edge>
    <edge source="BEL" target="ZAF">
      <data key="d0">140622</data>
    </edge>
    <edge source="BEL" target="ESP">
      <data key="d0">981713</data>
    </edge>
    <edge source="BEL" target="SWE">
      <data key="d0">968730</data>
    </edge>
    <edge source="BEL" target="CHE">
      <data key="d0">7400903</data>
    </edge>
    <edge source="BEL" target="THA">
      <data key="d0">513278</data>
    </edge>
    <edge source="BEL" target="TGO">
      <data key="d0">20590</data>
    </edge>
    <edge source="BEL" target="ARE">
      <data key="d0">928056</data>
    </edge>
    <edge source="BEL" target="TUN">
      <data key="d0">1703559</data>
    </edge>
    <edge source="BEL" target="TUR">
      <data key="d0">1928489</data>
    </edge>
    <edge source="BEL" target="UKR">
      <data key="d0">357503</data>
    </edge>
    <edge source="BEL" target="EGY">
      <data key="d0">1962063</data>
    </edge>
    <edge source="BEL" target="GBR">
      <data key="d0">24895461</data>
    </edge>
    <edge source="BEL" target="TZA">
      <data key="d0">119629</data>
    </edge>
    <edge source="BEL" target="USA">
      <data key="d0">1322939</data>
    </edge>
    <edge source="BOL" target="ARG">
      <data key="d0">4884830</data>
    </edge>
    <edge source="BOL" target="AUT">
      <data key="d0">95881</data>
    </edge>
    <edge source="BOL" target="BEL">
      <data key="d0">1513056</data>
    </edge>
    <edge source="BOL" target="BRA">
      <data key="d0">2213298</data>
    </edge>
    <edge source="BOL" target="CAN">
      <data key="d0">664415</data>
    </edge>
    <edge source="BOL" target="CHL">
      <data key="d0">5235721</data>
    </edge>
    <edge source="BOL" target="CHN">
      <data key="d0">5121829</data>
    </edge>
    <edge source="BOL" target="COL">
      <data key="d0">41384</data>
    </edge>
    <edge source="BOL" target="HRV">
      <data key="d0">34615</data>
    </edge>
    <edge source="BOL" target="DNK">
      <data key="d0">55598</data>
    </edge>
    <edge source="BOL" target="FRA">
      <data key="d0">3000892</data>
    </edge>
    <edge source="BOL" target="DEU">
      <data key="d0">4517413</data>
    </edge>
    <edge source="BOL" target="HKG">
      <data key="d0">14341</data>
    </edge>
    <edge source="BOL" target="IDN">
      <data key="d0">20598</data>
    </edge>
    <edge source="BOL" target="IRL">
      <data key="d0">25989</data>
    </edge>
    <edge source="BOL" target="ISR">
      <data key="d0">323443</data>
    </edge>
    <edge source="BOL" target="ITA">
      <data key="d0">509919</data>
    </edge>
    <edge source="BOL" target="JPN">
      <data key="d0">120444</data>
    </edge>
    <edge source="BOL" target="KOR">
      <data key="d0">572042</data>
    </edge>
    <edge source="BOL" target="LBN">
      <data key="d0">12926</data>
    </edge>
    <edge source="BOL" target="MYS">
      <data key="d0">26846</data>
    </edge>
    <edge source="BOL" target="MEX">
      <data key="d0">1540753</data>
    </edge>
    <edge source="BOL" target="NLD">
      <data key="d0">1014207</data>
    </edge>
    <edge source="BOL" target="PAN">
      <data key="d0">38310</data>
    </edge>
    <edge source="BOL" target="PRY">
      <data key="d0">573173</data>
    </edge>
    <edge source="BOL" target="PER">
      <data key="d0">119114</data>
    </edge>
    <edge source="BOL" target="POL">
      <data key="d0">61412</data>
    </edge>
    <edge source="BOL" target="PRT">
      <data key="d0">90667</data>
    </edge>
    <edge source="BOL" target="ROU">
      <data key="d0">892453</data>
    </edge>
    <edge source="BOL" target="RUS">
      <data key="d0">102484</data>
    </edge>
    <edge source="BOL" target="IND">
      <data key="d0">153946</data>
    </edge>
    <edge source="BOL" target="VNM">
      <data key="d0">14044</data>
    </edge>
    <edge source="BOL" target="SVN">
      <data key="d0">190846</data>
    </edge>
    <edge source="BOL" target="ZAF">
      <data key="d0">40563</data>
    </edge>
    <edge source="BOL" target="ESP">
      <data key="d0">905882</data>
    </edge>
    <edge source="BOL" target="SWE">
      <data key="d0">80180</data>
    </edge>
    <edge source="BOL" target="TUR">
      <data key="d0">31780</data>
    </edge>
    <edge source="BOL" target="EGY">
      <data key="d0">29745</data>
    </edge>
    <edge source="BOL" target="GBR">
      <data key="d0">66667</data>
    </edge>
    <edge source="BOL" target="USA">
      <data key="d0">5186246</data>
    </edge>
    <edge source="BOL" target="URY">
      <data key="d0">1169469</data>
    </edge>
    <edge source="BRA" target="DZA">
      <data key="d0">65236</data>
    </edge>
    <edge source="BRA" target="AZE">
      <data key="d0">85556</data>
    </edge>
    <edge source="BRA" target="ARG">
      <data key="d0">4606597</data>
    </edge>
    <edge source="BRA" target="AUS">
      <data key="d0">6014129</data>
    </edge>
    <edge source="BRA" target="AUT">
      <data key="d0">103258</data>
    </edge>
    <edge source="BRA" target="BEL">
      <data key="d0">28828245</data>
    </edge>
    <edge source="BRA" target="BOL">
      <data key="d0">38833</data>
    </edge>
    <edge source="BRA" target="BGR">
      <data key="d0">99989</data>
    </edge>
    <edge source="BRA" target="CAN">
      <data key="d0">22853662</data>
    </edge>
    <edge source="BRA" target="LKA">
      <data key="d0">48194</data>
    </edge>
    <edge source="BRA" target="CHL">
      <data key="d0">1248490</data>
    </edge>
    <edge source="BRA" target="CHN">
      <data key="d0">43778125</data>
    </edge>
    <edge source="BRA" target="COL">
      <data key="d0">431967</data>
    </edge>
    <edge source="BRA" target="HRV">
      <data key="d0">93740</data>
    </edge>
    <edge source="BRA" target="CZE">
      <data key="d0">696771</data>
    </edge>
    <edge source="BRA" target="DNK">
      <data key="d0">8036269</data>
    </edge>
    <edge source="BRA" target="ECU">
      <data key="d0">267708</data>
    </edge>
    <edge source="BRA" target="FIN">
      <data key="d0">206979</data>
    </edge>
    <edge source="BRA" target="FRA">
      <data key="d0">79810636</data>
    </edge>
    <edge source="BRA" target="GEO">
      <data key="d0">55334</data>
    </edge>
    <edge source="BRA" target="GMB">
      <data key="d0">24135</data>
    </edge>
    <edge source="BRA" target="DEU">
      <data key="d0">14793578</data>
    </edge>
    <edge source="BRA" target="GRC">
      <data key="d0">113360</data>
    </edge>
    <edge source="BRA" target="GTM">
      <data key="d0">1337209</data>
    </edge>
    <edge source="BRA" target="HKG">
      <data key="d0">957397</data>
    </edge>
    <edge source="BRA" target="IDN">
      <data key="d0">1521693</data>
    </edge>
    <edge source="BRA" target="IRL">
      <data key="d0">62982</data>
    </edge>
    <edge source="BRA" target="ISR">
      <data key="d0">9156306</data>
    </edge>
    <edge source="BRA" target="ITA">
      <data key="d0">10756760</data>
    </edge>
    <edge source="BRA" target="JAM">
      <data key="d0">448076</data>
    </edge>
    <edge source="BRA" target="JPN">
      <data key="d0">117486153</data>
    </edge>
    <edge source="BRA" target="JOR">
      <data key="d0">81280</data>
    </edge>
    <edge source="BRA" target="KOR">
      <data key="d0">6080666</data>
    </edge>
    <edge source="BRA" target="LBN">
      <data key="d0">347361</data>
    </edge>
    <edge source="BRA" target="LVA">
      <data key="d0">56782</data>
    </edge>
    <edge source="BRA" target="LTU">
      <data key="d0">810498</data>
    </edge>
    <edge source="BRA" target="MYS">
      <data key="d0">2031250</data>
    </edge>
    <edge source="BRA" target="MUS">
      <data key="d0">80474</data>
    </edge>
    <edge source="BRA" target="MEX">
      <data key="d0">21894926</data>
    </edge>
    <edge source="BRA" target="MAR">
      <data key="d0">2957418</data>
    </edge>
    <edge source="BRA" target="MOZ">
      <data key="d0">71741</data>
    </edge>
    <edge source="BRA" target="OMN">
      <data key="d0">172763</data>
    </edge>
    <edge source="BRA" target="NLD">
      <data key="d0">34146731</data>
    </edge>
    <edge source="BRA" target="NZL">
      <data key="d0">302312</data>
    </edge>
    <edge source="BRA" target="PAN">
      <data key="d0">342665</data>
    </edge>
    <edge source="BRA" target="PRY">
      <data key="d0">132275</data>
    </edge>
    <edge source="BRA" target="PER">
      <data key="d0">2476073</data>
    </edge>
    <edge source="BRA" target="PHL">
      <data key="d0">94510</data>
    </edge>
    <edge source="BRA" target="POL">
      <data key="d0">1687627</data>
    </edge>
    <edge source="BRA" target="PRT">
      <data key="d0">10351174</data>
    </edge>
    <edge source="BRA" target="ROU">
      <data key="d0">75415</data>
    </edge>
    <edge source="BRA" target="RUS">
      <data key="d0">538355</data>
    </edge>
    <edge source="BRA" target="SAU">
      <data key="d0">18468272</data>
    </edge>
    <edge source="BRA" target="SEN">
      <data key="d0">29689</data>
    </edge>
    <edge source="BRA" target="IND">
      <data key="d0">22163333</data>
    </edge>
    <edge source="BRA" target="SGP">
      <data key="d0">2653491</data>
    </edge>
    <edge source="BRA" target="VNM">
      <data key="d0">21868336</data>
    </edge>
    <edge source="BRA" target="SVN">
      <data key="d0">689404</data>
    </edge>
    <edge source="BRA" target="ZAF">
      <data key="d0">12130061</data>
    </edge>
    <edge source="BRA" target="ESP">
      <data key="d0">7785259</data>
    </edge>
    <edge source="BRA" target="SWE">
      <data key="d0">1919390</data>
    </edge>
    <edge source="BRA" target="CHE">
      <data key="d0">812831</data>
    </edge>
    <edge source="BRA" target="THA">
      <data key="d0">6745859</data>
    </edge>
    <edge source="BRA" target="ARE">
      <data key="d0">5934247</data>
    </edge>
    <edge source="BRA" target="TUN">
      <data key="d0">52772</data>
    </edge>
    <edge source="BRA" target="TUR">
      <data key="d0">11380641</data>
    </edge>
    <edge source="BRA" target="UKR">
      <data key="d0">92386</data>
    </edge>
    <edge source="BRA" target="EGY">
      <data key="d0">214908</data>
    </edge>
    <edge source="BRA" target="GBR">
      <data key="d0">8003109</data>
    </edge>
    <edge source="BRA" target="USA">
      <data key="d0">404146461</data>
    </edge>
    <edge source="BRA" target="URY">
      <data key="d0">4543660</data>
    </edge>
    <edge source="CAN" target="DZA">
      <data key="d0">29973</data>
    </edge>
    <edge source="CAN" target="ARG">
      <data key="d0">74220</data>
    </edge>
    <edge source="CAN" target="AUS">
      <data key="d0">32617460</data>
    </edge>
    <edge source="CAN" target="AUT">
      <data key="d0">1661184</data>
    </edge>
    <edge source="CAN" target="BEL">
      <data key="d0">42541999</data>
    </edge>
    <edge source="CAN" target="BRA">
      <data key="d0">55544</data>
    </edge>
    <edge source="CAN" target="BGR">
      <data key="d0">79723</data>
    </edge>
    <edge source="CAN" target="KHM">
      <data key="d0">174781</data>
    </edge>
    <edge source="CAN" target="CHL">
      <data key="d0">2199536</data>
    </edge>
    <edge source="CAN" target="CHN">
      <data key="d0">1395412917</data>
    </edge>
    <edge source="CAN" target="COL">
      <data key="d0">88558</data>
    </edge>
    <edge source="CAN" target="CRI">
      <data key="d0">277214</data>
    </edge>
    <edge source="CAN" target="HRV">
      <data key="d0">12852</data>
    </edge>
    <edge source="CAN" target="CZE">
      <data key="d0">529068</data>
    </edge>
    <edge source="CAN" target="DNK">
      <data key="d0">4731296</data>
    </edge>
    <edge source="CAN" target="SLV">
      <data key="d0">1514466</data>
    </edge>
    <edge source="CAN" target="EST">
      <data key="d0">2034069</data>
    </edge>
    <edge source="CAN" target="FIN">
      <data key="d0">1239260</data>
    </edge>
    <edge source="CAN" target="FRA">
      <data key="d0">19536109</data>
    </edge>
    <edge source="CAN" target="GEO">
      <data key="d0">23367</data>
    </edge>
    <edge source="CAN" target="DEU">
      <data key="d0">27574028</data>
    </edge>
    <edge source="CAN" target="GHA">
      <data key="d0">15120</data>
    </edge>
    <edge source="CAN" target="GRC">
      <data key="d0">370937</data>
    </edge>
    <edge source="CAN" target="HKG">
      <data key="d0">17583539</data>
    </edge>
    <edge source="CAN" target="IDN">
      <data key="d0">7065841</data>
    </edge>
    <edge source="CAN" target="IRL">
      <data key="d0">2634098</data>
    </edge>
    <edge source="CAN" target="ISR">
      <data key="d0">3680561</data>
    </edge>
    <edge source="CAN" target="ITA">
      <data key="d0">26541146</data>
    </edge>
    <edge source="CAN" target="JAM">
      <data key="d0">63750</data>
    </edge>
    <edge source="CAN" target="JPN">
      <data key="d0">947929345</data>
    </edge>
    <edge source="CAN" target="JOR">
      <data key="d0">12461969</data>
    </edge>
    <edge source="CAN" target="KOR">
      <data key="d0">157542698</data>
    </edge>
    <edge source="CAN" target="LBN">
      <data key="d0">3485967</data>
    </edge>
    <edge source="CAN" target="LVA">
      <data key="d0">208501</data>
    </edge>
    <edge source="CAN" target="LTU">
      <data key="d0">1734855</data>
    </edge>
    <edge source="CAN" target="MYS">
      <data key="d0">7714424</data>
    </edge>
    <edge source="CAN" target="MUS">
      <data key="d0">44876</data>
    </edge>
    <edge source="CAN" target="MEX">
      <data key="d0">5560899</data>
    </edge>
    <edge source="CAN" target="MAR">
      <data key="d0">3368976</data>
    </edge>
    <edge source="CAN" target="OMN">
      <data key="d0">540316</data>
    </edge>
    <edge source="CAN" target="NLD">
      <data key="d0">54204580</data>
    </edge>
    <edge source="CAN" target="NZL">
      <data key="d0">12606179</data>
    </edge>
    <edge source="CAN" target="NOR">
      <data key="d0">697859</data>
    </edge>
    <edge source="CAN" target="PAK">
      <data key="d0">16808687</data>
    </edge>
    <edge source="CAN" target="PAN">
      <data key="d0">568849</data>
    </edge>
    <edge source="CAN" target="PRY">
      <data key="d0">88291</data>
    </edge>
    <edge source="CAN" target="PER">
      <data key="d0">577320</data>
    </edge>
    <edge source="CAN" target="PHL">
      <data key="d0">53899590</data>
    </edge>
    <edge source="CAN" target="POL">
      <data key="d0">824924</data>
    </edge>
    <edge source="CAN" target="PRT">
      <data key="d0">670019</data>
    </edge>
    <edge source="CAN" target="RUS">
      <data key="d0">1047487</data>
    </edge>
    <edge source="CAN" target="SAU">
      <data key="d0">30107439</data>
    </edge>
    <edge source="CAN" target="IND">
      <data key="d0">9430142</data>
    </edge>
    <edge source="CAN" target="SGP">
      <data key="d0">578400</data>
    </edge>
    <edge source="CAN" target="VNM">
      <data key="d0">5227697</data>
    </edge>
    <edge source="CAN" target="SVN">
      <data key="d0">67235</data>
    </edge>
    <edge source="CAN" target="ZAF">
      <data key="d0">931616</data>
    </edge>
    <edge source="CAN" target="ESP">
      <data key="d0">1461332</data>
    </edge>
    <edge source="CAN" target="SWE">
      <data key="d0">2296834</data>
    </edge>
    <edge source="CAN" target="CHE">
      <data key="d0">3610169</data>
    </edge>
    <edge source="CAN" target="THA">
      <data key="d0">8800561</data>
    </edge>
    <edge source="CAN" target="ARE">
      <data key="d0">15490624</data>
    </edge>
    <edge source="CAN" target="TUN">
      <data key="d0">45745</data>
    </edge>
    <edge source="CAN" target="TUR">
      <data key="d0">36497130</data>
    </edge>
    <edge source="CAN" target="EGY">
      <data key="d0">5962811</data>
    </edge>
    <edge source="CAN" target="GBR">
      <data key="d0">159973648</data>
    </edge>
    <edge source="CAN" target="USA">
      <data key="d0">3830457850</data>
    </edge>
    <edge source="CAN" target="URY">
      <data key="d0">140492</data>
    </edge>
    <edge source="CHL" target="ARG">
      <data key="d0">1887645</data>
    </edge>
    <edge source="CHL" target="AUS">
      <data key="d0">38979185</data>
    </edge>
    <edge source="CHL" target="BOL">
      <data key="d0">37012</data>
    </edge>
    <edge source="CHL" target="BRA">
      <data key="d0">107907</data>
    </edge>
    <edge source="CHL" target="CAN">
      <data key="d0">17730722</data>
    </edge>
    <edge source="CHL" target="CHN">
      <data key="d0">126758464</data>
    </edge>
    <edge source="CHL" target="COL">
      <data key="d0">14728069</data>
    </edge>
    <edge source="CHL" target="CRI">
      <data key="d0">30154954</data>
    </edge>
    <edge source="CHL" target="CZE">
      <data key="d0">52647</data>
    </edge>
    <edge source="CHL" target="ECU">
      <data key="d0">838153</data>
    </edge>
    <edge source="CHL" target="SLV">
      <data key="d0">568472</data>
    </edge>
    <edge source="CHL" target="FIN">
      <data key="d0">195836</data>
    </edge>
    <edge source="CHL" target="FRA">
      <data key="d0">137138</data>
    </edge>
    <edge source="CHL" target="GEO">
      <data key="d0">30147</data>
    </edge>
    <edge source="CHL" target="DEU">
      <data key="d0">216359</data>
    </edge>
    <edge source="CHL" target="GHA">
      <data key="d0">4856253</data>
    </edge>
    <edge source="CHL" target="GTM">
      <data key="d0">10771628</data>
    </edge>
    <edge source="CHL" target="IDN">
      <data key="d0">2754721</data>
    </edge>
    <edge source="CHL" target="IRL">
      <data key="d0">67259</data>
    </edge>
    <edge source="CHL" target="ISR">
      <data key="d0">143658</data>
    </edge>
    <edge source="CHL" target="ITA">
      <data key="d0">722274</data>
    </edge>
    <edge source="CHL" target="JAM">
      <data key="d0">57591</data>
    </edge>
    <edge source="CHL" target="JPN">
      <data key="d0">451189093</data>
    </edge>
    <edge source="CHL" target="KOR">
      <data key="d0">64539271</data>
    </edge>
    <edge source="CHL" target="MYS">
      <data key="d0">347656</data>
    </edge>
    <edge source="CHL" target="MUS">
      <data key="d0">27845</data>
    </edge>
    <edge source="CHL" target="MEX">
      <data key="d0">98523352</data>
    </edge>
    <edge source="CHL" target="OMN">
      <data key="d0">10377431</data>
    </edge>
    <edge source="CHL" target="NLD">
      <data key="d0">2169513</data>
    </edge>
    <edge source="CHL" target="NZL">
      <data key="d0">1434132</data>
    </edge>
    <edge source="CHL" target="NOR">
      <data key="d0">1167048</data>
    </edge>
    <edge source="CHL" target="PAN">
      <data key="d0">787723</data>
    </edge>
    <edge source="CHL" target="PRY">
      <data key="d0">20811</data>
    </edge>
    <edge source="CHL" target="PER">
      <data key="d0">32566476</data>
    </edge>
    <edge source="CHL" target="PHL">
      <data key="d0">313488</data>
    </edge>
    <edge source="CHL" target="POL">
      <data key="d0">102425</data>
    </edge>
    <edge source="CHL" target="PRT">
      <data key="d0">55814</data>
    </edge>
    <edge source="CHL" target="SAU">
      <data key="d0">38080484</data>
    </edge>
    <edge source="CHL" target="SRB">
      <data key="d0">41858</data>
    </edge>
    <edge source="CHL" target="IND">
      <data key="d0">76366</data>
    </edge>
    <edge source="CHL" target="SGP">
      <data key="d0">68887</data>
    </edge>
    <edge source="CHL" target="VNM">
      <data key="d0">26990796</data>
    </edge>
    <edge source="CHL" target="SVN">
      <data key="d0">37399</data>
    </edge>
    <edge source="CHL" target="ZAF">
      <data key="d0">1366270</data>
    </edge>
    <edge source="CHL" target="ESP">
      <data key="d0">9903271</data>
    </edge>
    <edge source="CHL" target="SWE">
      <data key="d0">185251</data>
    </edge>
    <edge source="CHL" target="THA">
      <data key="d0">5366014</data>
    </edge>
    <edge source="CHL" target="ARE">
      <data key="d0">21843123</data>
    </edge>
    <edge source="CHL" target="TUR">
      <data key="d0">16209</data>
    </edge>
    <edge source="CHL" target="GBR">
      <data key="d0">3095147</data>
    </edge>
    <edge source="CHL" target="USA">
      <data key="d0">277732709</data>
    </edge>
    <edge source="CHL" target="URY">
      <data key="d0">106687</data>
    </edge>
    <edge source="COL" target="CHN">
      <data key="d0">2908514</data>
    </edge>
    <edge source="COL" target="CRI">
      <data key="d0">29163</data>
    </edge>
    <edge source="COL" target="DNK">
      <data key="d0">87158</data>
    </edge>
    <edge source="COL" target="ECU">
      <data key="d0">20990</data>
    </edge>
    <edge source="COL" target="FRA">
      <data key="d0">367580</data>
    </edge>
    <edge source="COL" target="DEU">
      <data key="d0">133801</data>
    </edge>
    <edge source="COL" target="GRC">
      <data key="d0">61351</data>
    </edge>
    <edge source="COL" target="HKG">
      <data key="d0">11920</data>
    </edge>
    <edge source="COL" target="IDN">
      <data key="d0">67234</data>
    </edge>
    <edge source="COL" target="ISR">
      <data key="d0">1738267</data>
    </edge>
    <edge source="COL" target="JPN">
      <data key="d0">81941</data>
    </edge>
    <edge source="COL" target="LBN">
      <data key="d0">59845</data>
    </edge>
    <edge source="COL" target="MEX">
      <data key="d0">2022845</data>
    </edge>
    <edge source="COL" target="NLD">
      <data key="d0">65797</data>
    </edge>
    <edge source="COL" target="PAK">
      <data key="d0">47182</data>
    </edge>
    <edge source="COL" target="PAN">
      <data key="d0">427412</data>
    </edge>
    <edge source="COL" target="PRT">
      <data key="d0">56030</data>
    </edge>
    <edge source="COL" target="IND">
      <data key="d0">7563008</data>
    </edge>
    <edge source="COL" target="VNM">
      <data key="d0">24405</data>
    </edge>
    <edge source="COL" target="ESP">
      <data key="d0">278114</data>
    </edge>
    <edge source="COL" target="GBR">
      <data key="d0">222081</data>
    </edge>
    <edge source="COL" target="USA">
      <data key="d0">1478883</data>
    </edge>
    <edge source="CRI" target="BEL">
      <data key="d0">16800</data>
    </edge>
    <edge source="CRI" target="CAN">
      <data key="d0">56857</data>
    </edge>
    <edge source="CRI" target="CHN">
      <data key="d0">3771643</data>
    </edge>
    <edge source="CRI" target="DNK">
      <data key="d0">32450</data>
    </edge>
    <edge source="CRI" target="SLV">
      <data key="d0">164807</data>
    </edge>
    <edge source="CRI" target="FRA">
      <data key="d0">207459</data>
    </edge>
    <edge source="CRI" target="DEU">
      <data key="d0">248329</data>
    </edge>
    <edge source="CRI" target="HKG">
      <data key="d0">357142</data>
    </edge>
    <edge source="CRI" target="IDN">
      <data key="d0">62357</data>
    </edge>
    <edge source="CRI" target="ITA">
      <data key="d0">44203</data>
    </edge>
    <edge source="CRI" target="MEX">
      <data key="d0">200428</data>
    </edge>
    <edge source="CRI" target="NLD">
      <data key="d0">11928</data>
    </edge>
    <edge source="CRI" target="NIC">
      <data key="d0">25892</data>
    </edge>
    <edge source="CRI" target="PAN">
      <data key="d0">383097</data>
    </edge>
    <edge source="CRI" target="PHL">
      <data key="d0">25459</data>
    </edge>
    <edge source="CRI" target="PRT">
      <data key="d0">13690</data>
    </edge>
    <edge source="CRI" target="IND">
      <data key="d0">15577883</data>
    </edge>
    <edge source="CRI" target="SGP">
      <data key="d0">19001942</data>
    </edge>
    <edge source="CRI" target="VNM">
      <data key="d0">10693720</data>
    </edge>
    <edge source="CRI" target="ESP">
      <data key="d0">601366</data>
    </edge>
    <edge source="CRI" target="THA">
      <data key="d0">15221</data>
    </edge>
    <edge source="CRI" target="ARE">
      <data key="d0">2193034</data>
    </edge>
    <edge source="CRI" target="USA">
      <data key="d0">988371</data>
    </edge>
    <edge source="FRA" target="DZA">
      <data key="d0">19136194</data>
    </edge>
    <edge source="FRA" target="ARG">
      <data key="d0">937647</data>
    </edge>
    <edge source="FRA" target="AUS">
      <data key="d0">1757124</data>
    </edge>
    <edge source="FRA" target="AUT">
      <data key="d0">3442818</data>
    </edge>
    <edge source="FRA" target="BEL">
      <data key="d0">195247394</data>
    </edge>
    <edge source="FRA" target="BGR">
      <data key="d0">412167</data>
    </edge>
    <edge source="FRA" target="BLR">
      <data key="d0">17721</data>
    </edge>
    <edge source="FRA" target="CMR">
      <data key="d0">15177</data>
    </edge>
    <edge source="FRA" target="CAN">
      <data key="d0">485480</data>
    </edge>
    <edge source="FRA" target="CHL">
      <data key="d0">4867342</data>
    </edge>
    <edge source="FRA" target="CHN">
      <data key="d0">65968422</data>
    </edge>
    <edge source="FRA" target="HRV">
      <data key="d0">102575</data>
    </edge>
    <edge source="FRA" target="CZE">
      <data key="d0">2904236</data>
    </edge>
    <edge source="FRA" target="BEN">
      <data key="d0">28842</data>
    </edge>
    <edge source="FRA" target="DNK">
      <data key="d0">3601709</data>
    </edge>
    <edge source="FRA" target="SLV">
      <data key="d0">36067</data>
    </edge>
    <edge source="FRA" target="EST">
      <data key="d0">2221468</data>
    </edge>
    <edge source="FRA" target="FIN">
      <data key="d0">220543</data>
    </edge>
    <edge source="FRA" target="GEO">
      <data key="d0">142387</data>
    </edge>
    <edge source="FRA" target="DEU">
      <data key="d0">106816149</data>
    </edge>
    <edge source="FRA" target="GHA">
      <data key="d0">39533</data>
    </edge>
    <edge source="FRA" target="GRC">
      <data key="d0">196543</data>
    </edge>
    <edge source="FRA" target="HKG">
      <data key="d0">2586927</data>
    </edge>
    <edge source="FRA" target="HUN">
      <data key="d0">597360</data>
    </edge>
    <edge source="FRA" target="IDN">
      <data key="d0">1673232</data>
    </edge>
    <edge source="FRA" target="IRL">
      <data key="d0">485805</data>
    </edge>
    <edge source="FRA" target="ISR">
      <data key="d0">499009</data>
    </edge>
    <edge source="FRA" target="ITA">
      <data key="d0">127284875</data>
    </edge>
    <edge source="FRA" target="CIV">
      <data key="d0">34367</data>
    </edge>
    <edge source="FRA" target="JPN">
      <data key="d0">2837224</data>
    </edge>
    <edge source="FRA" target="KAZ">
      <data key="d0">26038</data>
    </edge>
    <edge source="FRA" target="JOR">
      <data key="d0">71159</data>
    </edge>
    <edge source="FRA" target="KOR">
      <data key="d0">156171</data>
    </edge>
    <edge source="FRA" target="LBN">
      <data key="d0">1017756</data>
    </edge>
    <edge source="FRA" target="LVA">
      <data key="d0">15025</data>
    </edge>
    <edge source="FRA" target="LTU">
      <data key="d0">476351</data>
    </edge>
    <edge source="FRA" target="MDG">
      <data key="d0">128909</data>
    </edge>
    <edge source="FRA" target="MYS">
      <data key="d0">2080337</data>
    </edge>
    <edge source="FRA" target="MRT">
      <data key="d0">11090</data>
    </edge>
    <edge source="FRA" target="MUS">
      <data key="d0">182875</data>
    </edge>
    <edge source="FRA" target="MEX">
      <data key="d0">580849</data>
    </edge>
    <edge source="FRA" target="MDA">
      <data key="d0">60842</data>
    </edge>
    <edge source="FRA" target="MAR">
      <data key="d0">25728614</data>
    </edge>
    <edge source="FRA" target="OMN">
      <data key="d0">31639</data>
    </edge>
    <edge source="FRA" target="NLD">
      <data key="d0">17686316</data>
    </edge>
    <edge source="FRA" target="NZL">
      <data key="d0">501695</data>
    </edge>
    <edge source="FRA" target="NOR">
      <data key="d0">1007240</data>
    </edge>
    <edge source="FRA" target="PAK">
      <data key="d0">663845</data>
    </edge>
    <edge source="FRA" target="POL">
      <data key="d0">1378941</data>
    </edge>
    <edge source="FRA" target="PRT">
      <data key="d0">14036848</data>
    </edge>
    <edge source="FRA" target="ROU">
      <data key="d0">2282039</data>
    </edge>
    <edge source="FRA" target="RUS">
      <data key="d0">1098366</data>
    </edge>
    <edge source="FRA" target="SAU">
      <data key="d0">276404</data>
    </edge>
    <edge source="FRA" target="SEN">
      <data key="d0">1071446</data>
    </edge>
    <edge source="FRA" target="SRB">
      <data key="d0">93370</data>
    </edge>
    <edge source="FRA" target="IND">
      <data key="d0">935308</data>
    </edge>
    <edge source="FRA" target="SGP">
      <data key="d0">141089</data>
    </edge>
    <edge source="FRA" target="SVK">
      <data key="d0">221525</data>
    </edge>
    <edge source="FRA" target="VNM">
      <data key="d0">2469326</data>
    </edge>
    <edge source="FRA" target="SVN">
      <data key="d0">366530</data>
    </edge>
    <edge source="FRA" target="ZAF">
      <data key="d0">650403</data>
    </edge>
    <edge source="FRA" target="ESP">
      <data key="d0">74168538</data>
    </edge>
    <edge source="FRA" target="SWE">
      <data key="d0">1299764</data>
    </edge>
    <edge source="FRA" target="CHE">
      <data key="d0">52090682</data>
    </edge>
    <edge source="FRA" target="THA">
      <data key="d0">282378</data>
    </edge>
    <edge source="FRA" target="TGO">
      <data key="d0">11734</data>
    </edge>
    <edge source="FRA" target="ARE">
      <data key="d0">1233985</data>
    </edge>
    <edge source="FRA" target="TUN">
      <data key="d0">6412032</data>
    </edge>
    <edge source="FRA" target="TUR">
      <data key="d0">3067408</data>
    </edge>
    <edge source="FRA" target="UKR">
      <data key="d0">430513</data>
    </edge>
    <edge source="FRA" target="MKD">
      <data key="d0">16160</data>
    </edge>
    <edge source="FRA" target="EGY">
      <data key="d0">150090</data>
    </edge>
    <edge source="FRA" target="GBR">
      <data key="d0">38638057</data>
    </edge>
    <edge source="FRA" target="USA">
      <data key="d0">6793685</data>
    </edge>
    <edge source="FRA" target="BFA">
      <data key="d0">13208</data>
    </edge>
    <edge source="DEU" target="ALB">
      <data key="d0">89391</data>
    </edge>
    <edge source="DEU" target="DZA">
      <data key="d0">39008440</data>
    </edge>
    <edge source="DEU" target="AZE">
      <data key="d0">505363</data>
    </edge>
    <edge source="DEU" target="ARG">
      <data key="d0">238929</data>
    </edge>
    <edge source="DEU" target="AUS">
      <data key="d0">14522325</data>
    </edge>
    <edge source="DEU" target="AUT">
      <data key="d0">551260181</data>
    </edge>
    <edge source="DEU" target="ARM">
      <data key="d0">84752</data>
    </edge>
    <edge source="DEU" target="BEL">
      <data key="d0">170974542</data>
    </edge>
    <edge source="DEU" target="BOL">
      <data key="d0">11877</data>
    </edge>
    <edge source="DEU" target="BRA">
      <data key="d0">225020</data>
    </edge>
    <edge source="DEU" target="BGR">
      <data key="d0">1060435</data>
    </edge>
    <edge source="DEU" target="BLR">
      <data key="d0">132990</data>
    </edge>
    <edge source="DEU" target="CAN">
      <data key="d0">2642585</data>
    </edge>
    <edge source="DEU" target="CHL">
      <data key="d0">550680</data>
    </edge>
    <edge source="DEU" target="CHN">
      <data key="d0">105777020</data>
    </edge>
    <edge source="DEU" target="COL">
      <data key="d0">83488</data>
    </edge>
    <edge source="DEU" target="CRI">
      <data key="d0">88318</data>
    </edge>
    <edge source="DEU" target="HRV">
      <data key="d0">3595859</data>
    </edge>
    <edge source="DEU" target="CZE">
      <data key="d0">97421563</data>
    </edge>
    <edge source="DEU" target="DNK">
      <data key="d0">84064579</data>
    </edge>
    <edge source="DEU" target="ETH">
      <data key="d0">1423648</data>
    </edge>
    <edge source="DEU" target="EST">
      <data key="d0">7907356</data>
    </edge>
    <edge source="DEU" target="FIN">
      <data key="d0">5434712</data>
    </edge>
    <edge source="DEU" target="FRA">
      <data key="d0">348300194</data>
    </edge>
    <edge source="DEU" target="GEO">
      <data key="d0">1155485</data>
    </edge>
    <edge source="DEU" target="GRC">
      <data key="d0">2375777</data>
    </edge>
    <edge source="DEU" target="GTM">
      <data key="d0">10833</data>
    </edge>
    <edge source="DEU" target="HKG">
      <data key="d0">1239122</data>
    </edge>
    <edge source="DEU" target="HUN">
      <data key="d0">13008502</data>
    </edge>
    <edge source="DEU" target="IDN">
      <data key="d0">5776393</data>
    </edge>
    <edge source="DEU" target="IRL">
      <data key="d0">4979662</data>
    </edge>
    <edge source="DEU" target="ISR">
      <data key="d0">16934444</data>
    </edge>
    <edge source="DEU" target="ITA">
      <data key="d0">182931015</data>
    </edge>
    <edge source="DEU" target="JPN">
      <data key="d0">31365222</data>
    </edge>
    <edge source="DEU" target="KAZ">
      <data key="d0">958137</data>
    </edge>
    <edge source="DEU" target="JOR">
      <data key="d0">14123385</data>
    </edge>
    <edge source="DEU" target="KOR">
      <data key="d0">10787523</data>
    </edge>
    <edge source="DEU" target="LBN">
      <data key="d0">5112996</data>
    </edge>
    <edge source="DEU" target="LVA">
      <data key="d0">1800035</data>
    </edge>
    <edge source="DEU" target="LTU">
      <data key="d0">2243860</data>
    </edge>
    <edge source="DEU" target="MYS">
      <data key="d0">8436996</data>
    </edge>
    <edge source="DEU" target="MRT">
      <data key="d0">12351</data>
    </edge>
    <edge source="DEU" target="MUS">
      <data key="d0">38374</data>
    </edge>
    <edge source="DEU" target="MEX">
      <data key="d0">7964434</data>
    </edge>
    <edge source="DEU" target="MDA">
      <data key="d0">80972</data>
    </edge>
    <edge source="DEU" target="MAR">
      <data key="d0">13202382</data>
    </edge>
    <edge source="DEU" target="OMN">
      <data key="d0">4651773</data>
    </edge>
    <edge source="DEU" target="NAM">
      <data key="d0">261966</data>
    </edge>
    <edge source="DEU" target="NLD">
      <data key="d0">231160212</data>
    </edge>
    <edge source="DEU" target="NZL">
      <data key="d0">31056</data>
    </edge>
    <edge source="DEU" target="NOR">
      <data key="d0">8465264</data>
    </edge>
    <edge source="DEU" target="PAK">
      <data key="d0">7406472</data>
    </edge>
    <edge source="DEU" target="PRY">
      <data key="d0">51693</data>
    </edge>
    <edge source="DEU" target="PER">
      <data key="d0">48718</data>
    </edge>
    <edge source="DEU" target="PHL">
      <data key="d0">4159538</data>
    </edge>
    <edge source="DEU" target="POL">
      <data key="d0">132369488</data>
    </edge>
    <edge source="DEU" target="PRT">
      <data key="d0">5661973</data>
    </edge>
    <edge source="DEU" target="ROU">
      <data key="d0">3285308</data>
    </edge>
    <edge source="DEU" target="RUS">
      <data key="d0">8440010</data>
    </edge>
    <edge source="DEU" target="SAU">
      <data key="d0">46115748</data>
    </edge>
    <edge source="DEU" target="SEN">
      <data key="d0">618235</data>
    </edge>
    <edge source="DEU" target="SRB">
      <data key="d0">682887</data>
    </edge>
    <edge source="DEU" target="IND">
      <data key="d0">46722601</data>
    </edge>
    <edge source="DEU" target="SGP">
      <data key="d0">1085913</data>
    </edge>
    <edge source="DEU" target="SVK">
      <data key="d0">6213358</data>
    </edge>
    <edge source="DEU" target="VNM">
      <data key="d0">8303753</data>
    </edge>
    <edge source="DEU" target="SVN">
      <data key="d0">8659867</data>
    </edge>
    <edge source="DEU" target="ZAF">
      <data key="d0">963342</data>
    </edge>
    <edge source="DEU" target="ESP">
      <data key="d0">21586058</data>
    </edge>
    <edge source="DEU" target="SWE">
      <data key="d0">37430971</data>
    </edge>
    <edge source="DEU" target="CHE">
      <data key="d0">166925061</data>
    </edge>
    <edge source="DEU" target="THA">
      <data key="d0">3056188</data>
    </edge>
    <edge source="DEU" target="ARE">
      <data key="d0">43450273</data>
    </edge>
    <edge source="DEU" target="TUN">
      <data key="d0">6265027</data>
    </edge>
    <edge source="DEU" target="TUR">
      <data key="d0">5615890</data>
    </edge>
    <edge source="DEU" target="UKR">
      <data key="d0">1112331</data>
    </edge>
    <edge source="DEU" target="MKD">
      <data key="d0">73598</data>
    </edge>
    <edge source="DEU" target="EGY">
      <data key="d0">28764302</data>
    </edge>
    <edge source="DEU" target="GBR">
      <data key="d0">113285369</data>
    </edge>
    <edge source="DEU" target="USA">
      <data key="d0">46698003</data>
    </edge>
    <edge source="DEU" target="URY">
      <data key="d0">19544</data>
    </edge>
    <edge source="HKG" target="AUS">
      <data key="d0">15084</data>
    </edge>
    <edge source="HKG" target="CAN">
      <data key="d0">17953</data>
    </edge>
    <edge source="HKG" target="CHN">
      <data key="d0">154201812</data>
    </edge>
    <edge source="HKG" target="ETH">
      <data key="d0">36456</data>
    </edge>
    <edge source="HKG" target="JPN">
      <data key="d0">451367</data>
    </edge>
    <edge source="HKG" target="KAZ">
      <data key="d0">16098</data>
    </edge>
    <edge source="HKG" target="KOR">
      <data key="d0">3892048</data>
    </edge>
    <edge source="HKG" target="MYS">
      <data key="d0">29322</data>
    </edge>
    <edge source="HKG" target="MUS">
      <data key="d0">21788</data>
    </edge>
    <edge source="HKG" target="PHL">
      <data key="d0">45738</data>
    </edge>
    <edge source="HKG" target="RUS">
      <data key="d0">12663</data>
    </edge>
    <edge source="HKG" target="SGP">
      <data key="d0">11770</data>
    </edge>
    <edge source="HKG" target="VNM">
      <data key="d0">173576</data>
    </edge>
    <edge source="HKG" target="SWE">
      <data key="d0">21380</data>
    </edge>
    <edge source="HKG" target="USA">
      <data key="d0">28691</data>
    </edge>
    <edge source="IDN" target="ALB">
      <data key="d0">29239</data>
    </edge>
    <edge source="IDN" target="AZE">
      <data key="d0">829793</data>
    </edge>
    <edge source="IDN" target="AUS">
      <data key="d0">131033145</data>
    </edge>
    <edge source="IDN" target="AUT">
      <data key="d0">143663</data>
    </edge>
    <edge source="IDN" target="ARM">
      <data key="d0">44559</data>
    </edge>
    <edge source="IDN" target="BEL">
      <data key="d0">14547993</data>
    </edge>
    <edge source="IDN" target="BRA">
      <data key="d0">130016</data>
    </edge>
    <edge source="IDN" target="BGR">
      <data key="d0">164563</data>
    </edge>
    <edge source="IDN" target="CAN">
      <data key="d0">2632907</data>
    </edge>
    <edge source="IDN" target="LKA">
      <data key="d0">438899</data>
    </edge>
    <edge source="IDN" target="CHL">
      <data key="d0">10505</data>
    </edge>
    <edge source="IDN" target="CHN">
      <data key="d0">223525334</data>
    </edge>
    <edge source="IDN" target="CRI">
      <data key="d0">30928</data>
    </edge>
    <edge source="IDN" target="HRV">
      <data key="d0">107571</data>
    </edge>
    <edge source="IDN" target="CZE">
      <data key="d0">169821</data>
    </edge>
    <edge source="IDN" target="DNK">
      <data key="d0">3073769</data>
    </edge>
    <edge source="IDN" target="ECU">
      <data key="d0">12000</data>
    </edge>
    <edge source="IDN" target="EST">
      <data key="d0">143476</data>
    </edge>
    <edge source="IDN" target="FIN">
      <data key="d0">69580</data>
    </edge>
    <edge source="IDN" target="FRA">
      <data key="d0">7657203</data>
    </edge>
    <edge source="IDN" target="GEO">
      <data key="d0">83379</data>
    </edge>
    <edge source="IDN" target="DEU">
      <data key="d0">48036943</data>
    </edge>
    <edge source="IDN" target="GHA">
      <data key="d0">31748</data>
    </edge>
    <edge source="IDN" target="GRC">
      <data key="d0">3762128</data>
    </edge>
    <edge source="IDN" target="HKG">
      <data key="d0">3988102</data>
    </edge>
    <edge source="IDN" target="IRL">
      <data key="d0">358437</data>
    </edge>
    <edge source="IDN" target="ISR">
      <data key="d0">95936</data>
    </edge>
    <edge source="IDN" target="ITA">
      <data key="d0">6744236</data>
    </edge>
    <edge source="IDN" target="JAM">
      <data key="d0">53715</data>
    </edge>
    <edge source="IDN" target="JPN">
      <data key="d0">84486355</data>
    </edge>
    <edge source="IDN" target="KAZ">
      <data key="d0">115187</data>
    </edge>
    <edge source="IDN" target="JOR">
      <data key="d0">157676</data>
    </edge>
    <edge source="IDN" target="KOR">
      <data key="d0">55906459</data>
    </edge>
    <edge source="IDN" target="LBN">
      <data key="d0">1630502</data>
    </edge>
    <edge source="IDN" target="LVA">
      <data key="d0">317679</data>
    </edge>
    <edge source="IDN" target="LTU">
      <data key="d0">258609</data>
    </edge>
    <edge source="IDN" target="MYS">
      <data key="d0">14766172</data>
    </edge>
    <edge source="IDN" target="MUS">
      <data key="d0">206386</data>
    </edge>
    <edge source="IDN" target="MEX">
      <data key="d0">52870</data>
    </edge>
    <edge source="IDN" target="MAR">
      <data key="d0">40851</data>
    </edge>
    <edge source="IDN" target="MOZ">
      <data key="d0">39409</data>
    </edge>
    <edge source="IDN" target="OMN">
      <data key="d0">38649</data>
    </edge>
    <edge source="IDN" target="NLD">
      <data key="d0">45429886</data>
    </edge>
    <edge source="IDN" target="NZL">
      <data key="d0">10791362</data>
    </edge>
    <edge source="IDN" target="NOR">
      <data key="d0">6023513</data>
    </edge>
    <edge source="IDN" target="PHL">
      <data key="d0">93417</data>
    </edge>
    <edge source="IDN" target="POL">
      <data key="d0">4038248</data>
    </edge>
    <edge source="IDN" target="PRT">
      <data key="d0">46303</data>
    </edge>
    <edge source="IDN" target="ROU">
      <data key="d0">74908</data>
    </edge>
    <edge source="IDN" target="RUS">
      <data key="d0">2115299</data>
    </edge>
    <edge source="IDN" target="SAU">
      <data key="d0">5576158</data>
    </edge>
    <edge source="IDN" target="IND">
      <data key="d0">12521567</data>
    </edge>
    <edge source="IDN" target="SGP">
      <data key="d0">10420847</data>
    </edge>
    <edge source="IDN" target="VNM">
      <data key="d0">3280258</data>
    </edge>
    <edge source="IDN" target="SVN">
      <data key="d0">22596</data>
    </edge>
    <edge source="IDN" target="ZAF">
      <data key="d0">7680224</data>
    </edge>
    <edge source="IDN" target="ESP">
      <data key="d0">1288585</data>
    </edge>
    <edge source="IDN" target="SWE">
      <data key="d0">1030520</data>
    </edge>
    <edge source="IDN" target="THA">
      <data key="d0">1045821</data>
    </edge>
    <edge source="IDN" target="ARE">
      <data key="d0">1775668</data>
    </edge>
    <edge source="IDN" target="TUR">
      <data key="d0">4635768</data>
    </edge>
    <edge source="IDN" target="UKR">
      <data key="d0">418155</data>
    </edge>
    <edge source="IDN" target="EGY">
      <data key="d0">169728</data>
    </edge>
    <edge source="IDN" target="GBR">
      <data key="d0">9589367</data>
    </edge>
    <edge source="IDN" target="TZA">
      <data key="d0">17253</data>
    </edge>
    <edge source="IDN" target="USA">
      <data key="d0">37313021</data>
    </edge>
    <edge source="IRL" target="AUS">
      <data key="d0">133560</data>
    </edge>
    <edge source="IRL" target="DNK">
      <data key="d0">97002</data>
    </edge>
    <edge source="IRL" target="FRA">
      <data key="d0">4470554</data>
    </edge>
    <edge source="IRL" target="DEU">
      <data key="d0">350641</data>
    </edge>
    <edge source="IRL" target="MYS">
      <data key="d0">69400</data>
    </edge>
    <edge source="IRL" target="OMN">
      <data key="d0">137570</data>
    </edge>
    <edge source="IRL" target="NLD">
      <data key="d0">155368</data>
    </edge>
    <edge source="IRL" target="NZL">
      <data key="d0">27058</data>
    </edge>
    <edge source="IRL" target="NOR">
      <data key="d0">2083704</data>
    </edge>
    <edge source="IRL" target="SAU">
      <data key="d0">430077</data>
    </edge>
    <edge source="IRL" target="SVK">
      <data key="d0">151415</data>
    </edge>
    <edge source="IRL" target="ARE">
      <data key="d0">114900</data>
    </edge>
    <edge source="IRL" target="TUR">
      <data key="d0">51821</data>
    </edge>
    <edge source="IRL" target="GBR">
      <data key="d0">92102465</data>
    </edge>
    <edge source="IRL" target="USA">
      <data key="d0">133528</data>
    </edge>
    <edge source="ISR" target="CHN">
      <data key="d0">12000</data>
    </edge>
    <edge source="ISR" target="DEU">
      <data key="d0">40000</data>
    </edge>
    <edge source="ISR" target="JOR">
      <data key="d0">55000</data>
    </edge>
    <edge source="JPN" target="AUS">
      <data key="d0">23427</data>
    </edge>
    <edge source="JPN" target="CHN">
      <data key="d0">11017655</data>
    </edge>
    <edge source="JPN" target="DNK">
      <data key="d0">46391</data>
    </edge>
    <edge source="JPN" target="FRA">
      <data key="d0">26509</data>
    </edge>
    <edge source="JPN" target="DEU">
      <data key="d0">644395</data>
    </edge>
    <edge source="JPN" target="HKG">
      <data key="d0">227794</data>
    </edge>
    <edge source="JPN" target="IDN">
      <data key="d0">3087526</data>
    </edge>
    <edge source="JPN" target="KOR">
      <data key="d0">9575712</data>
    </edge>
    <edge source="JPN" target="MYS">
      <data key="d0">537883</data>
    </edge>
    <edge source="JPN" target="PAK">
      <data key="d0">48182</data>
    </edge>
    <edge source="JPN" target="PHL">
      <data key="d0">14147100</data>
    </edge>
    <edge source="JPN" target="SAU">
      <data key="d0">1024803</data>
    </edge>
    <edge source="JPN" target="IND">
      <data key="d0">14257</data>
    </edge>
    <edge source="JPN" target="SGP">
      <data key="d0">44775</data>
    </edge>
    <edge source="JPN" target="VNM">
      <data key="d0">2331232</data>
    </edge>
    <edge source="JPN" target="THA">
      <data key="d0">239720</data>
    </edge>
    <edge source="JPN" target="ARE">
      <data key="d0">836309</data>
    </edge>
    <edge source="JPN" target="EGY">
      <data key="d0">17226</data>
    </edge>
    <edge source="JPN" target="GBR">
      <data key="d0">42507</data>
    </edge>
    <edge source="JPN" target="USA">
      <data key="d0">628961</data>
    </edge>
    <edge source="MYS" target="AUS">
      <data key="d0">49828093</data>
    </edge>
    <edge source="MYS" target="AUT">
      <data key="d0">242470</data>
    </edge>
    <edge source="MYS" target="BEL">
      <data key="d0">30623081</data>
    </edge>
    <edge source="MYS" target="BRA">
      <data key="d0">410064</data>
    </edge>
    <edge source="MYS" target="BGR">
      <data key="d0">31955</data>
    </edge>
    <edge source="MYS" target="KHM">
      <data key="d0">28924</data>
    </edge>
    <edge source="MYS" target="CAN">
      <data key="d0">1931925</data>
    </edge>
    <edge source="MYS" target="LKA">
      <data key="d0">19092609</data>
    </edge>
    <edge source="MYS" target="CHN">
      <data key="d0">135289230</data>
    </edge>
    <edge source="MYS" target="HRV">
      <data key="d0">159278</data>
    </edge>
    <edge source="MYS" target="DNK">
      <data key="d0">2713367</data>
    </edge>
    <edge source="MYS" target="EST">
      <data key="d0">40868</data>
    </edge>
    <edge source="MYS" target="FIN">
      <data key="d0">59803</data>
    </edge>
    <edge source="MYS" target="FRA">
      <data key="d0">14832104</data>
    </edge>
    <edge source="MYS" target="GEO">
      <data key="d0">72146</data>
    </edge>
    <edge source="MYS" target="DEU">
      <data key="d0">50863609</data>
    </edge>
    <edge source="MYS" target="GRC">
      <data key="d0">4218867</data>
    </edge>
    <edge source="MYS" target="HKG">
      <data key="d0">7990551</data>
    </edge>
    <edge source="MYS" target="HUN">
      <data key="d0">245270</data>
    </edge>
    <edge source="MYS" target="IDN">
      <data key="d0">8304924</data>
    </edge>
    <edge source="MYS" target="IRL">
      <data key="d0">599082</data>
    </edge>
    <edge source="MYS" target="ITA">
      <data key="d0">9109517</data>
    </edge>
    <edge source="MYS" target="JAM">
      <data key="d0">327111</data>
    </edge>
    <edge source="MYS" target="JPN">
      <data key="d0">176857429</data>
    </edge>
    <edge source="MYS" target="KAZ">
      <data key="d0">54263</data>
    </edge>
    <edge source="MYS" target="JOR">
      <data key="d0">9132629</data>
    </edge>
    <edge source="MYS" target="KOR">
      <data key="d0">53140295</data>
    </edge>
    <edge source="MYS" target="LBN">
      <data key="d0">112243</data>
    </edge>
    <edge source="MYS" target="LVA">
      <data key="d0">118666</data>
    </edge>
    <edge source="MYS" target="LTU">
      <data key="d0">86872</data>
    </edge>
    <edge source="MYS" target="MUS">
      <data key="d0">7662417</data>
    </edge>
    <edge source="MYS" target="MEX">
      <data key="d0">10074</data>
    </edge>
    <edge source="MYS" target="OMN">
      <data key="d0">15813689</data>
    </edge>
    <edge source="MYS" target="NAM">
      <data key="d0">24141</data>
    </edge>
    <edge source="MYS" target="NLD">
      <data key="d0">81033002</data>
    </edge>
    <edge source="MYS" target="NZL">
      <data key="d0">767842</data>
    </edge>
    <edge source="MYS" target="NOR">
      <data key="d0">147476</data>
    </edge>
    <edge source="MYS" target="PAK">
      <data key="d0">4914400</data>
    </edge>
    <edge source="MYS" target="PAN">
      <data key="d0">45666</data>
    </edge>
    <edge source="MYS" target="PHL">
      <data key="d0">23997350</data>
    </edge>
    <edge source="MYS" target="POL">
      <data key="d0">3595632</data>
    </edge>
    <edge source="MYS" target="ROU">
      <data key="d0">41772</data>
    </edge>
    <edge source="MYS" target="RUS">
      <data key="d0">64830</data>
    </edge>
    <edge source="MYS" target="SAU">
      <data key="d0">21970530</data>
    </edge>
    <edge source="MYS" target="SRB">
      <data key="d0">1182762</data>
    </edge>
    <edge source="MYS" target="IND">
      <data key="d0">345711473</data>
    </edge>
    <edge source="MYS" target="SGP">
      <data key="d0">55297419</data>
    </edge>
    <edge source="MYS" target="VNM">
      <data key="d0">22328828</data>
    </edge>
    <edge source="MYS" target="SVN">
      <data key="d0">130350</data>
    </edge>
    <edge source="MYS" target="ZAF">
      <data key="d0">38607136</data>
    </edge>
    <edge source="MYS" target="ESP">
      <data key="d0">304123</data>
    </edge>
    <edge source="MYS" target="SWE">
      <data key="d0">61724</data>
    </edge>
    <edge source="MYS" target="CHE">
      <data key="d0">122048</data>
    </edge>
    <edge source="MYS" target="THA">
      <data key="d0">178766947</data>
    </edge>
    <edge source="MYS" target="ARE">
      <data key="d0">36743630</data>
    </edge>
    <edge source="MYS" target="TUR">
      <data key="d0">6232018</data>
    </edge>
    <edge source="MYS" target="UKR">
      <data key="d0">66226</data>
    </edge>
    <edge source="MYS" target="MKD">
      <data key="d0">14112</data>
    </edge>
    <edge source="MYS" target="EGY">
      <data key="d0">146817</data>
    </edge>
    <edge source="MYS" target="GBR">
      <data key="d0">30799217</data>
    </edge>
    <edge source="MYS" target="USA">
      <data key="d0">35739053</data>
    </edge>
    <edge source="MEX" target="CAN">
      <data key="d0">667072</data>
    </edge>
    <edge source="MEX" target="CHN">
      <data key="d0">10781724</data>
    </edge>
    <edge source="MEX" target="COL">
      <data key="d0">26638</data>
    </edge>
    <edge source="MEX" target="SLV">
      <data key="d0">12846</data>
    </edge>
    <edge source="MEX" target="FRA">
      <data key="d0">367911</data>
    </edge>
    <edge source="MEX" target="DEU">
      <data key="d0">183798</data>
    </edge>
    <edge source="MEX" target="GTM">
      <data key="d0">350259</data>
    </edge>
    <edge source="MEX" target="HND">
      <data key="d0">11918</data>
    </edge>
    <edge source="MEX" target="HKG">
      <data key="d0">2347663</data>
    </edge>
    <edge source="MEX" target="IDN">
      <data key="d0">145762</data>
    </edge>
    <edge source="MEX" target="ITA">
      <data key="d0">193530</data>
    </edge>
    <edge source="MEX" target="JPN">
      <data key="d0">707489</data>
    </edge>
    <edge source="MEX" target="KOR">
      <data key="d0">26182</data>
    </edge>
    <edge source="MEX" target="LBN">
      <data key="d0">128600</data>
    </edge>
    <edge source="MEX" target="MYS">
      <data key="d0">886498</data>
    </edge>
    <edge source="MEX" target="NIC">
      <data key="d0">36232</data>
    </edge>
    <edge source="MEX" target="PAN">
      <data key="d0">28833</data>
    </edge>
    <edge source="MEX" target="IND">
      <data key="d0">251340</data>
    </edge>
    <edge source="MEX" target="VNM">
      <data key="d0">163157</data>
    </edge>
    <edge source="MEX" target="ESP">
      <data key="d0">71701</data>
    </edge>
    <edge source="MEX" target="TUR">
      <data key="d0">48114</data>
    </edge>
    <edge source="MEX" target="GBR">
      <data key="d0">69810</data>
    </edge>
    <edge source="MEX" target="USA">
      <data key="d0">99255655</data>
    </edge>
    <edge source="NAM" target="BWA">
      <data key="d0">31905</data>
    </edge>
    <edge source="NAM" target="CAN">
      <data key="d0">18938</data>
    </edge>
    <edge source="NAM" target="CHN">
      <data key="d0">10376</data>
    </edge>
    <edge source="NAM" target="DNK">
      <data key="d0">14614</data>
    </edge>
    <edge source="NAM" target="FRA">
      <data key="d0">94390</data>
    </edge>
    <edge source="NAM" target="DEU">
      <data key="d0">264480</data>
    </edge>
    <edge source="NAM" target="GRC">
      <data key="d0">1102416</data>
    </edge>
    <edge source="NAM" target="ISR">
      <data key="d0">37595</data>
    </edge>
    <edge source="NAM" target="ITA">
      <data key="d0">159460</data>
    </edge>
    <edge source="NAM" target="KOR">
      <data key="d0">14265</data>
    </edge>
    <edge source="NAM" target="LBN">
      <data key="d0">119077</data>
    </edge>
    <edge source="NAM" target="NLD">
      <data key="d0">135427</data>
    </edge>
    <edge source="NAM" target="POL">
      <data key="d0">673785</data>
    </edge>
    <edge source="NAM" target="PRT">
      <data key="d0">220360</data>
    </edge>
    <edge source="NAM" target="ZAF">
      <data key="d0">12198676</data>
    </edge>
    <edge source="NAM" target="ESP">
      <data key="d0">12996</data>
    </edge>
    <edge source="NAM" target="CHE">
      <data key="d0">100861</data>
    </edge>
    <edge source="NAM" target="TUR">
      <data key="d0">491180</data>
    </edge>
    <edge source="NAM" target="GBR">
      <data key="d0">4612475</data>
    </edge>
    <edge source="NLD" target="AZE">
      <data key="d0">14604</data>
    </edge>
    <edge source="NLD" target="ARG">
      <data key="d0">10109</data>
    </edge>
    <edge source="NLD" target="AUS">
      <data key="d0">104808</data>
    </edge>
    <edge source="NLD" target="AUT">
      <data key="d0">2478925</data>
    </edge>
    <edge source="NLD" target="BEL">
      <data key="d0">188057736</data>
    </edge>
    <edge source="NLD" target="BRA">
      <data key="d0">52524</data>
    </edge>
    <edge source="NLD" target="BGR">
      <data key="d0">152836</data>
    </edge>
    <edge source="NLD" target="BLR">
      <data key="d0">13501</data>
    </edge>
    <edge source="NLD" target="CAN">
      <data key="d0">2246871</data>
    </edge>
    <edge source="NLD" target="CHL">
      <data key="d0">39083</data>
    </edge>
    <edge source="NLD" target="CHN">
      <data key="d0">1473130</data>
    </edge>
    <edge source="NLD" target="HRV">
      <data key="d0">608657</data>
    </edge>
    <edge source="NLD" target="CZE">
      <data key="d0">19370543</data>
    </edge>
    <edge source="NLD" target="DNK">
      <data key="d0">12897211</data>
    </edge>
    <edge source="NLD" target="EST">
      <data key="d0">78844</data>
    </edge>
    <edge source="NLD" target="FIN">
      <data key="d0">12476</data>
    </edge>
    <edge source="NLD" target="FRA">
      <data key="d0">24936822</data>
    </edge>
    <edge source="NLD" target="GEO">
      <data key="d0">30219</data>
    </edge>
    <edge source="NLD" target="DEU">
      <data key="d0">129112232</data>
    </edge>
    <edge source="NLD" target="GRC">
      <data key="d0">576365</data>
    </edge>
    <edge source="NLD" target="HKG">
      <data key="d0">167508</data>
    </edge>
    <edge source="NLD" target="HUN">
      <data key="d0">778955</data>
    </edge>
    <edge source="NLD" target="IDN">
      <data key="d0">472459</data>
    </edge>
    <edge source="NLD" target="IRL">
      <data key="d0">7091897</data>
    </edge>
    <edge source="NLD" target="ISR">
      <data key="d0">415163</data>
    </edge>
    <edge source="NLD" target="ITA">
      <data key="d0">5997717</data>
    </edge>
    <edge source="NLD" target="JPN">
      <data key="d0">851634</data>
    </edge>
    <edge source="NLD" target="KAZ">
      <data key="d0">11057</data>
    </edge>
    <edge source="NLD" target="KOR">
      <data key="d0">349574</data>
    </edge>
    <edge source="NLD" target="LBN">
      <data key="d0">802639</data>
    </edge>
    <edge source="NLD" target="LVA">
      <data key="d0">64277</data>
    </edge>
    <edge source="NLD" target="LTU">
      <data key="d0">1358722</data>
    </edge>
    <edge source="NLD" target="MYS">
      <data key="d0">195989</data>
    </edge>
    <edge source="NLD" target="MEX">
      <data key="d0">117382</data>
    </edge>
    <edge source="NLD" target="MAR">
      <data key="d0">28018</data>
    </edge>
    <edge source="NLD" target="NAM">
      <data key="d0">126979</data>
    </edge>
    <edge source="NLD" target="NZL">
      <data key="d0">310767</data>
    </edge>
    <edge source="NLD" target="NOR">
      <data key="d0">5099616</data>
    </edge>
    <edge source="NLD" target="PAN">
      <data key="d0">302706</data>
    </edge>
    <edge source="NLD" target="PER">
      <data key="d0">61617</data>
    </edge>
    <edge source="NLD" target="POL">
      <data key="d0">7669688</data>
    </edge>
    <edge source="NLD" target="PRT">
      <data key="d0">1952729</data>
    </edge>
    <edge source="NLD" target="ROU">
      <data key="d0">528797</data>
    </edge>
    <edge source="NLD" target="RUS">
      <data key="d0">670132</data>
    </edge>
    <edge source="NLD" target="SAU">
      <data key="d0">33847</data>
    </edge>
    <edge source="NLD" target="SRB">
      <data key="d0">164998</data>
    </edge>
    <edge source="NLD" target="IND">
      <data key="d0">498804</data>
    </edge>
    <edge source="NLD" target="SGP">
      <data key="d0">721055</data>
    </edge>
    <edge source="NLD" target="SVK">
      <data key="d0">92976</data>
    </edge>
    <edge source="NLD" target="VNM">
      <data key="d0">84314</data>
    </edge>
    <edge source="NLD" target="SVN">
      <data key="d0">54720</data>
    </edge>
    <edge source="NLD" target="ZAF">
      <data key="d0">727876</data>
    </edge>
    <edge source="NLD" target="ESP">
      <data key="d0">2836737</data>
    </edge>
    <edge source="NLD" target="SWE">
      <data key="d0">1558090</data>
    </edge>
    <edge source="NLD" target="CHE">
      <data key="d0">7107031</data>
    </edge>
    <edge source="NLD" target="THA">
      <data key="d0">281577</data>
    </edge>
    <edge source="NLD" target="ARE">
      <data key="d0">559220</data>
    </edge>
    <edge source="NLD" target="TUR">
      <data key="d0">1105978</data>
    </edge>
    <edge source="NLD" target="UKR">
      <data key="d0">292587</data>
    </edge>
    <edge source="NLD" target="EGY">
      <data key="d0">15228</data>
    </edge>
    <edge source="NLD" target="GBR">
      <data key="d0">52220616</data>
    </edge>
    <edge source="NLD" target="USA">
      <data key="d0">8975315</data>
    </edge>
    <edge source="NOR" target="DZA">
      <data key="d0">199706</data>
    </edge>
    <edge source="NOR" target="AUS">
      <data key="d0">14927</data>
    </edge>
    <edge source="NOR" target="AUT">
      <data key="d0">775700</data>
    </edge>
    <edge source="NOR" target="BEL">
      <data key="d0">16505147</data>
    </edge>
    <edge source="NOR" target="CHN">
      <data key="d0">28826</data>
    </edge>
    <edge source="NOR" target="HRV">
      <data key="d0">11187</data>
    </edge>
    <edge source="NOR" target="CZE">
      <data key="d0">16922</data>
    </edge>
    <edge source="NOR" target="DNK">
      <data key="d0">22018788</data>
    </edge>
    <edge source="NOR" target="EST">
      <data key="d0">472066</data>
    </edge>
    <edge source="NOR" target="FIN">
      <data key="d0">161351</data>
    </edge>
    <edge source="NOR" target="FRA">
      <data key="d0">6196486</data>
    </edge>
    <edge source="NOR" target="DEU">
      <data key="d0">58938280</data>
    </edge>
    <edge source="NOR" target="HUN">
      <data key="d0">951997</data>
    </edge>
    <edge source="NOR" target="IDN">
      <data key="d0">10188</data>
    </edge>
    <edge source="NOR" target="ITA">
      <data key="d0">1132786</data>
    </edge>
    <edge source="NOR" target="JPN">
      <data key="d0">4492362</data>
    </edge>
    <edge source="NOR" target="KOR">
      <data key="d0">188929</data>
    </edge>
    <edge source="NOR" target="LBN">
      <data key="d0">228735</data>
    </edge>
    <edge source="NOR" target="LVA">
      <data key="d0">155606</data>
    </edge>
    <edge source="NOR" target="LTU">
      <data key="d0">415933</data>
    </edge>
    <edge source="NOR" target="MAR">
      <data key="d0">1250237</data>
    </edge>
    <edge source="NOR" target="OMN">
      <data key="d0">627097</data>
    </edge>
    <edge source="NOR" target="NLD">
      <data key="d0">13354303</data>
    </edge>
    <edge source="NOR" target="POL">
      <data key="d0">858261</data>
    </edge>
    <edge source="NOR" target="PRT">
      <data key="d0">11243</data>
    </edge>
    <edge source="NOR" target="RUS">
      <data key="d0">152766</data>
    </edge>
    <edge source="NOR" target="VNM">
      <data key="d0">50977</data>
    </edge>
    <edge source="NOR" target="ESP">
      <data key="d0">1100858</data>
    </edge>
    <edge source="NOR" target="SWE">
      <data key="d0">139222775</data>
    </edge>
    <edge source="NOR" target="CHE">
      <data key="d0">1525456</data>
    </edge>
    <edge source="NOR" target="ARE">
      <data key="d0">375261</data>
    </edge>
    <edge source="NOR" target="TUR">
      <data key="d0">213322</data>
    </edge>
    <edge source="NOR" target="GBR">
      <data key="d0">17452313</data>
    </edge>
    <edge source="NOR" target="USA">
      <data key="d0">363330</data>
    </edge>
    <edge source="PRY" target="ARG">
      <data key="d0">5300887</data>
    </edge>
    <edge source="PRY" target="AUS">
      <data key="d0">10818</data>
    </edge>
    <edge source="PRY" target="BEL">
      <data key="d0">873857</data>
    </edge>
    <edge source="PRY" target="BOL">
      <data key="d0">325619</data>
    </edge>
    <edge source="PRY" target="BRA">
      <data key="d0">11144446</data>
    </edge>
    <edge source="PRY" target="CAN">
      <data key="d0">698193</data>
    </edge>
    <edge source="PRY" target="CHL">
      <data key="d0">2680821</data>
    </edge>
    <edge source="PRY" target="CHN">
      <data key="d0">3105638</data>
    </edge>
    <edge source="PRY" target="FRA">
      <data key="d0">210180</data>
    </edge>
    <edge source="PRY" target="DEU">
      <data key="d0">12262376</data>
    </edge>
    <edge source="PRY" target="GRC">
      <data key="d0">137547</data>
    </edge>
    <edge source="PRY" target="HKG">
      <data key="d0">892998</data>
    </edge>
    <edge source="PRY" target="IDN">
      <data key="d0">76092</data>
    </edge>
    <edge source="PRY" target="ISR">
      <data key="d0">2541159</data>
    </edge>
    <edge source="PRY" target="ITA">
      <data key="d0">1968016</data>
    </edge>
    <edge source="PRY" target="JPN">
      <data key="d0">14610</data>
    </edge>
    <edge source="PRY" target="KOR">
      <data key="d0">101551</data>
    </edge>
    <edge source="PRY" target="LBN">
      <data key="d0">19066</data>
    </edge>
    <edge source="PRY" target="MEX">
      <data key="d0">214765</data>
    </edge>
    <edge source="PRY" target="NLD">
      <data key="d0">198288</data>
    </edge>
    <edge source="PRY" target="POL">
      <data key="d0">67831</data>
    </edge>
    <edge source="PRY" target="PRT">
      <data key="d0">256138</data>
    </edge>
    <edge source="PRY" target="RUS">
      <data key="d0">62394</data>
    </edge>
    <edge source="PRY" target="IND">
      <data key="d0">25515</data>
    </edge>
    <edge source="PRY" target="VNM">
      <data key="d0">26420</data>
    </edge>
    <edge source="PRY" target="SVN">
      <data key="d0">70948</data>
    </edge>
    <edge source="PRY" target="ZAF">
      <data key="d0">28200</data>
    </edge>
    <edge source="PRY" target="ESP">
      <data key="d0">4968988</data>
    </edge>
    <edge source="PRY" target="ARE">
      <data key="d0">37657</data>
    </edge>
    <edge source="PRY" target="TUR">
      <data key="d0">198057</data>
    </edge>
    <edge source="PRY" target="GBR">
      <data key="d0">2037413</data>
    </edge>
    <edge source="PRY" target="USA">
      <data key="d0">13000916</data>
    </edge>
    <edge source="PRY" target="URY">
      <data key="d0">5294976</data>
    </edge>
    <edge source="PER" target="ARG">
      <data key="d0">215179</data>
    </edge>
    <edge source="PER" target="AUS">
      <data key="d0">1915256</data>
    </edge>
    <edge source="PER" target="BEL">
      <data key="d0">1806422</data>
    </edge>
    <edge source="PER" target="BOL">
      <data key="d0">74800</data>
    </edge>
    <edge source="PER" target="BRA">
      <data key="d0">2859561</data>
    </edge>
    <edge source="PER" target="CAN">
      <data key="d0">982626</data>
    </edge>
    <edge source="PER" target="CHL">
      <data key="d0">638443</data>
    </edge>
    <edge source="PER" target="CHN">
      <data key="d0">52324959</data>
    </edge>
    <edge source="PER" target="COL">
      <data key="d0">45096</data>
    </edge>
    <edge source="PER" target="CRI">
      <data key="d0">329897</data>
    </edge>
    <edge source="PER" target="CZE">
      <data key="d0">28949</data>
    </edge>
    <edge source="PER" target="DNK">
      <data key="d0">444459</data>
    </edge>
    <edge source="PER" target="ECU">
      <data key="d0">297002</data>
    </edge>
    <edge source="PER" target="SLV">
      <data key="d0">25219</data>
    </edge>
    <edge source="PER" target="EST">
      <data key="d0">66820</data>
    </edge>
    <edge source="PER" target="FRA">
      <data key="d0">4734874</data>
    </edge>
    <edge source="PER" target="DEU">
      <data key="d0">203965</data>
    </edge>
    <edge source="PER" target="GTM">
      <data key="d0">189973</data>
    </edge>
    <edge source="PER" target="HKG">
      <data key="d0">258968</data>
    </edge>
    <edge source="PER" target="ISR">
      <data key="d0">103967</data>
    </edge>
    <edge source="PER" target="ITA">
      <data key="d0">121847</data>
    </edge>
    <edge source="PER" target="JPN">
      <data key="d0">530580</data>
    </edge>
    <edge source="PER" target="KOR">
      <data key="d0">660190</data>
    </edge>
    <edge source="PER" target="MYS">
      <data key="d0">56961</data>
    </edge>
    <edge source="PER" target="MUS">
      <data key="d0">100919</data>
    </edge>
    <edge source="PER" target="MEX">
      <data key="d0">22218943</data>
    </edge>
    <edge source="PER" target="MAR">
      <data key="d0">35452</data>
    </edge>
    <edge source="PER" target="NLD">
      <data key="d0">1614640</data>
    </edge>
    <edge source="PER" target="NZL">
      <data key="d0">1013729</data>
    </edge>
    <edge source="PER" target="PAN">
      <data key="d0">23460</data>
    </edge>
    <edge source="PER" target="PHL">
      <data key="d0">59738</data>
    </edge>
    <edge source="PER" target="POL">
      <data key="d0">191871</data>
    </edge>
    <edge source="PER" target="RUS">
      <data key="d0">255045</data>
    </edge>
    <edge source="PER" target="SRB">
      <data key="d0">149927</data>
    </edge>
    <edge source="PER" target="IND">
      <data key="d0">139767</data>
    </edge>
    <edge source="PER" target="VNM">
      <data key="d0">81165</data>
    </edge>
    <edge source="PER" target="SVN">
      <data key="d0">73919</data>
    </edge>
    <edge source="PER" target="ESP">
      <data key="d0">371503</data>
    </edge>
    <edge source="PER" target="SWE">
      <data key="d0">848648</data>
    </edge>
    <edge source="PER" target="CHE">
      <data key="d0">25000</data>
    </edge>
    <edge source="PER" target="GBR">
      <data key="d0">708467</data>
    </edge>
    <edge source="PER" target="USA">
      <data key="d0">17664066</data>
    </edge>
    <edge source="PER" target="URY">
      <data key="d0">748785</data>
    </edge>
    <edge source="RUS" target="AZE">
      <data key="d0">177238791</data>
    </edge>
    <edge source="RUS" target="ARG">
      <data key="d0">49930</data>
    </edge>
    <edge source="RUS" target="AUS">
      <data key="d0">95058</data>
    </edge>
    <edge source="RUS" target="AUT">
      <data key="d0">24925162</data>
    </edge>
    <edge source="RUS" target="ARM">
      <data key="d0">2676190</data>
    </edge>
    <edge source="RUS" target="BEL">
      <data key="d0">40417409</data>
    </edge>
    <edge source="RUS" target="BGR">
      <data key="d0">163257</data>
    </edge>
    <edge source="RUS" target="BLR">
      <data key="d0">5795512</data>
    </edge>
    <edge source="RUS" target="CAN">
      <data key="d0">3447361</data>
    </edge>
    <edge source="RUS" target="LKA">
      <data key="d0">12000</data>
    </edge>
    <edge source="RUS" target="CHN">
      <data key="d0">2053350267</data>
    </edge>
    <edge source="RUS" target="HRV">
      <data key="d0">101649</data>
    </edge>
    <edge source="RUS" target="CZE">
      <data key="d0">7779730</data>
    </edge>
    <edge source="RUS" target="DNK">
      <data key="d0">52563943</data>
    </edge>
    <edge source="RUS" target="EST">
      <data key="d0">102903945</data>
    </edge>
    <edge source="RUS" target="FIN">
      <data key="d0">393266181</data>
    </edge>
    <edge source="RUS" target="FRA">
      <data key="d0">58345482</data>
    </edge>
    <edge source="RUS" target="GEO">
      <data key="d0">4817959</data>
    </edge>
    <edge source="RUS" target="GMB">
      <data key="d0">12600</data>
    </edge>
    <edge source="RUS" target="DEU">
      <data key="d0">146190872</data>
    </edge>
    <edge source="RUS" target="GRC">
      <data key="d0">1972077</data>
    </edge>
    <edge source="RUS" target="HKG">
      <data key="d0">679739</data>
    </edge>
    <edge source="RUS" target="HUN">
      <data key="d0">4597389</data>
    </edge>
    <edge source="RUS" target="IDN">
      <data key="d0">39749</data>
    </edge>
    <edge source="RUS" target="IRL">
      <data key="d0">2079858</data>
    </edge>
    <edge source="RUS" target="ISR">
      <data key="d0">9105318</data>
    </edge>
    <edge source="RUS" target="ITA">
      <data key="d0">34135681</data>
    </edge>
    <edge source="RUS" target="JPN">
      <data key="d0">323716508</data>
    </edge>
    <edge source="RUS" target="KAZ">
      <data key="d0">94178095</data>
    </edge>
    <edge source="RUS" target="JOR">
      <data key="d0">4453831</data>
    </edge>
    <edge source="RUS" target="KOR">
      <data key="d0">136136310</data>
    </edge>
    <edge source="RUS" target="KGZ">
      <data key="d0">45106524</data>
    </edge>
    <edge source="RUS" target="LBN">
      <data key="d0">21201000</data>
    </edge>
    <edge source="RUS" target="LVA">
      <data key="d0">13887817</data>
    </edge>
    <edge source="RUS" target="LTU">
      <data key="d0">20391212</data>
    </edge>
    <edge source="RUS" target="MYS">
      <data key="d0">28000</data>
    </edge>
    <edge source="RUS" target="MDA">
      <data key="d0">3771995</data>
    </edge>
    <edge source="RUS" target="MAR">
      <data key="d0">84224</data>
    </edge>
    <edge source="RUS" target="NLD">
      <data key="d0">51239924</data>
    </edge>
    <edge source="RUS" target="NZL">
      <data key="d0">21642</data>
    </edge>
    <edge source="RUS" target="NOR">
      <data key="d0">2778269</data>
    </edge>
    <edge source="RUS" target="PAK">
      <data key="d0">497609</data>
    </edge>
    <edge source="RUS" target="PHL">
      <data key="d0">146479</data>
    </edge>
    <edge source="RUS" target="POL">
      <data key="d0">11389731</data>
    </edge>
    <edge source="RUS" target="PRT">
      <data key="d0">471708</data>
    </edge>
    <edge source="RUS" target="SAU">
      <data key="d0">8464009</data>
    </edge>
    <edge source="RUS" target="SRB">
      <data key="d0">108330</data>
    </edge>
    <edge source="RUS" target="IND">
      <data key="d0">3160302</data>
    </edge>
    <edge source="RUS" target="SVK">
      <data key="d0">938009</data>
    </edge>
    <edge source="RUS" target="VNM">
      <data key="d0">1207642</data>
    </edge>
    <edge source="RUS" target="SVN">
      <data key="d0">1233693</data>
    </edge>
    <edge source="RUS" target="ESP">
      <data key="d0">283001</data>
    </edge>
    <edge source="RUS" target="SWE">
      <data key="d0">80874856</data>
    </edge>
    <edge source="RUS" target="CHE">
      <data key="d0">8572655</data>
    </edge>
    <edge source="RUS" target="THA">
      <data key="d0">227715</data>
    </edge>
    <edge source="RUS" target="ARE">
      <data key="d0">1359500</data>
    </edge>
    <edge source="RUS" target="TUN">
      <data key="d0">5227952</data>
    </edge>
    <edge source="RUS" target="TUR">
      <data key="d0">41056543</data>
    </edge>
    <edge source="RUS" target="UKR">
      <data key="d0">4685348</data>
    </edge>
    <edge source="RUS" target="EGY">
      <data key="d0">326109302</data>
    </edge>
    <edge source="RUS" target="GBR">
      <data key="d0">48332835</data>
    </edge>
    <edge source="RUS" target="USA">
      <data key="d0">487556</data>
    </edge>
    <edge source="SAU" target="ITA">
      <data key="d0">30133</data>
    </edge>
    <edge source="SAU" target="ARE">
      <data key="d0">609601</data>
    </edge>
    <edge source="SAU" target="EGY">
      <data key="d0">122667</data>
    </edge>
    <edge source="VNM" target="ARG">
      <data key="d0">28319</data>
    </edge>
    <edge source="VNM" target="AUS">
      <data key="d0">340538</data>
    </edge>
    <edge source="VNM" target="AUT">
      <data key="d0">1082844</data>
    </edge>
    <edge source="VNM" target="BEL">
      <data key="d0">723306</data>
    </edge>
    <edge source="VNM" target="BRA">
      <data key="d0">36735</data>
    </edge>
    <edge source="VNM" target="CAN">
      <data key="d0">238544</data>
    </edge>
    <edge source="VNM" target="CHN">
      <data key="d0">648162631</data>
    </edge>
    <edge source="VNM" target="CZE">
      <data key="d0">219485</data>
    </edge>
    <edge source="VNM" target="DNK">
      <data key="d0">367553</data>
    </edge>
    <edge source="VNM" target="FIN">
      <data key="d0">17270</data>
    </edge>
    <edge source="VNM" target="FRA">
      <data key="d0">2342470</data>
    </edge>
    <edge source="VNM" target="DEU">
      <data key="d0">2376999</data>
    </edge>
    <edge source="VNM" target="HKG">
      <data key="d0">30061354</data>
    </edge>
    <edge source="VNM" target="IDN">
      <data key="d0">232780</data>
    </edge>
    <edge source="VNM" target="IRL">
      <data key="d0">148936</data>
    </edge>
    <edge source="VNM" target="ISR">
      <data key="d0">87570</data>
    </edge>
    <edge source="VNM" target="ITA">
      <data key="d0">534853</data>
    </edge>
    <edge source="VNM" target="JPN">
      <data key="d0">238022530</data>
    </edge>
    <edge source="VNM" target="JOR">
      <data key="d0">58031</data>
    </edge>
    <edge source="VNM" target="KOR">
      <data key="d0">75118406</data>
    </edge>
    <edge source="VNM" target="LBN">
      <data key="d0">20153</data>
    </edge>
    <edge source="VNM" target="MYS">
      <data key="d0">838173</data>
    </edge>
    <edge source="VNM" target="NLD">
      <data key="d0">18689</data>
    </edge>
    <edge source="VNM" target="NOR">
      <data key="d0">580841</data>
    </edge>
    <edge source="VNM" target="PAK">
      <data key="d0">200551</data>
    </edge>
    <edge source="VNM" target="PHL">
      <data key="d0">129704</data>
    </edge>
    <edge source="VNM" target="POL">
      <data key="d0">562407</data>
    </edge>
    <edge source="VNM" target="RUS">
      <data key="d0">155378</data>
    </edge>
    <edge source="VNM" target="IND">
      <data key="d0">1727750</data>
    </edge>
    <edge source="VNM" target="SGP">
      <data key="d0">19450232</data>
    </edge>
    <edge source="VNM" target="ZAF">
      <data key="d0">375871</data>
    </edge>
    <edge source="VNM" target="ESP">
      <data key="d0">175770</data>
    </edge>
    <edge source="VNM" target="SWE">
      <data key="d0">3554289</data>
    </edge>
    <edge source="VNM" target="CHE">
      <data key="d0">97571</data>
    </edge>
    <edge source="VNM" target="THA">
      <data key="d0">790164</data>
    </edge>
    <edge source="VNM" target="ARE">
      <data key="d0">100211</data>
    </edge>
    <edge source="VNM" target="TUR">
      <data key="d0">423102</data>
    </edge>
    <edge source="VNM" target="UKR">
      <data key="d0">12592</data>
    </edge>
    <edge source="VNM" target="GBR">
      <data key="d0">727388</data>
    </edge>
    <edge source="VNM" target="USA">
      <data key="d0">11101342</data>
    </edge>
    <edge source="ZAF" target="AUS">
      <data key="d0">413343</data>
    </edge>
    <edge source="ZAF" target="BEL">
      <data key="d0">170457</data>
    </edge>
    <edge source="ZAF" target="BWA">
      <data key="d0">24556958</data>
    </edge>
    <edge source="ZAF" target="LKA">
      <data key="d0">983936</data>
    </edge>
    <edge source="ZAF" target="CHN">
      <data key="d0">3912238</data>
    </edge>
    <edge source="ZAF" target="CZE">
      <data key="d0">15695</data>
    </edge>
    <edge source="ZAF" target="BEN">
      <data key="d0">64128</data>
    </edge>
    <edge source="ZAF" target="DNK">
      <data key="d0">742974</data>
    </edge>
    <edge source="ZAF" target="FRA">
      <data key="d0">446141</data>
    </edge>
    <edge source="ZAF" target="DEU">
      <data key="d0">571596</data>
    </edge>
    <edge source="ZAF" target="GHA">
      <data key="d0">1612418</data>
    </edge>
    <edge source="ZAF" target="GRC">
      <data key="d0">287277</data>
    </edge>
    <edge source="ZAF" target="IDN">
      <data key="d0">49746</data>
    </edge>
    <edge source="ZAF" target="ISR">
      <data key="d0">550424</data>
    </edge>
    <edge source="ZAF" target="ITA">
      <data key="d0">25130</data>
    </edge>
    <edge source="ZAF" target="CIV">
      <data key="d0">20392</data>
    </edge>
    <edge source="ZAF" target="JPN">
      <data key="d0">157545594</data>
    </edge>
    <edge source="ZAF" target="JOR">
      <data key="d0">65862</data>
    </edge>
    <edge source="ZAF" target="KOR">
      <data key="d0">278979</data>
    </edge>
    <edge source="ZAF" target="MDG">
      <data key="d0">201042</data>
    </edge>
    <edge source="ZAF" target="MWI">
      <data key="d0">419132</data>
    </edge>
    <edge source="ZAF" target="MYS">
      <data key="d0">94458</data>
    </edge>
    <edge source="ZAF" target="MUS">
      <data key="d0">1044680</data>
    </edge>
    <edge source="ZAF" target="MOZ">
      <data key="d0">11586429</data>
    </edge>
    <edge source="ZAF" target="OMN">
      <data key="d0">34430</data>
    </edge>
    <edge source="ZAF" target="NAM">
      <data key="d0">22574924</data>
    </edge>
    <edge source="ZAF" target="NLD">
      <data key="d0">8478977</data>
    </edge>
    <edge source="ZAF" target="NZL">
      <data key="d0">142765</data>
    </edge>
    <edge source="ZAF" target="PHL">
      <data key="d0">165007</data>
    </edge>
    <edge source="ZAF" target="SAU">
      <data key="d0">164203</data>
    </edge>
    <edge source="ZAF" target="SEN">
      <data key="d0">108111</data>
    </edge>
    <edge source="ZAF" target="IND">
      <data key="d0">292335</data>
    </edge>
    <edge source="ZAF" target="VNM">
      <data key="d0">1774479</data>
    </edge>
    <edge source="ZAF" target="ZWE">
      <data key="d0">776647</data>
    </edge>
    <edge source="ZAF" target="ESP">
      <data key="d0">78609</data>
    </edge>
    <edge source="ZAF" target="SWE">
      <data key="d0">1028554</data>
    </edge>
    <edge source="ZAF" target="CHE">
      <data key="d0">443822</data>
    </edge>
    <edge source="ZAF" target="TGO">
      <data key="d0">110158</data>
    </edge>
    <edge source="ZAF" target="ARE">
      <data key="d0">832687</data>
    </edge>
    <edge source="ZAF" target="TUR">
      <data key="d0">74500</data>
    </edge>
    <edge source="ZAF" target="GBR">
      <data key="d0">12256437</data>
    </edge>
    <edge source="ZAF" target="TZA">
      <data key="d0">6340741</data>
    </edge>
    <edge source="ZAF" target="USA">
      <data key="d0">545673</data>
    </edge>
    <edge source="ZAF" target="BFA">
      <data key="d0">50801</data>
    </edge>
    <edge source="CHE" target="DZA">
      <data key="d0">12765</data>
    </edge>
    <edge source="CHE" target="AUT">
      <data key="d0">34882887</data>
    </edge>
    <edge source="CHE" target="BEL">
      <data key="d0">289660</data>
    </edge>
    <edge source="CHE" target="CHN">
      <data key="d0">510448</data>
    </edge>
    <edge source="CHE" target="HRV">
      <data key="d0">52736</data>
    </edge>
    <edge source="CHE" target="CZE">
      <data key="d0">124228</data>
    </edge>
    <edge source="CHE" target="DNK">
      <data key="d0">231319</data>
    </edge>
    <edge source="CHE" target="EST">
      <data key="d0">17226</data>
    </edge>
    <edge source="CHE" target="FRA">
      <data key="d0">36967117</data>
    </edge>
    <edge source="CHE" target="DEU">
      <data key="d0">20872068</data>
    </edge>
    <edge source="CHE" target="ISR">
      <data key="d0">37219</data>
    </edge>
    <edge source="CHE" target="ITA">
      <data key="d0">58984911</data>
    </edge>
    <edge source="CHE" target="JPN">
      <data key="d0">1622956</data>
    </edge>
    <edge source="CHE" target="KOR">
      <data key="d0">12719</data>
    </edge>
    <edge source="CHE" target="LTU">
      <data key="d0">20344</data>
    </edge>
    <edge source="CHE" target="NLD">
      <data key="d0">76498</data>
    </edge>
    <edge source="CHE" target="NOR">
      <data key="d0">126495</data>
    </edge>
    <edge source="CHE" target="PAK">
      <data key="d0">385592</data>
    </edge>
    <edge source="CHE" target="POL">
      <data key="d0">16253</data>
    </edge>
    <edge source="CHE" target="PRT">
      <data key="d0">71972</data>
    </edge>
    <edge source="CHE" target="ROU">
      <data key="d0">178179</data>
    </edge>
    <edge source="CHE" target="RUS">
      <data key="d0">53538</data>
    </edge>
    <edge source="CHE" target="SAU">
      <data key="d0">13942</data>
    </edge>
    <edge source="CHE" target="SRB">
      <data key="d0">63809</data>
    </edge>
    <edge source="CHE" target="IND">
      <data key="d0">113013</data>
    </edge>
    <edge source="CHE" target="SGP">
      <data key="d0">31380</data>
    </edge>
    <edge source="CHE" target="VNM">
      <data key="d0">302850</data>
    </edge>
    <edge source="CHE" target="SVN">
      <data key="d0">265538</data>
    </edge>
    <edge source="CHE" target="ESP">
      <data key="d0">310520</data>
    </edge>
    <edge source="CHE" target="SWE">
      <data key="d0">13189</data>
    </edge>
    <edge source="CHE" target="THA">
      <data key="d0">86188</data>
    </edge>
    <edge source="CHE" target="TUR">
      <data key="d0">48213</data>
    </edge>
    <edge source="CHE" target="GBR">
      <data key="d0">202831</data>
    </edge>
    <edge source="CHE" target="USA">
      <data key="d0">239850</data>
    </edge>
    <edge source="THA" target="ARG">
      <data key="d0">11403</data>
    </edge>
    <edge source="THA" target="AUS">
      <data key="d0">889564</data>
    </edge>
    <edge source="THA" target="BEL">
      <data key="d0">166130</data>
    </edge>
    <edge source="THA" target="CAN">
      <data key="d0">80336</data>
    </edge>
    <edge source="THA" target="LKA">
      <data key="d0">11049</data>
    </edge>
    <edge source="THA" target="CHN">
      <data key="d0">898696924</data>
    </edge>
    <edge source="THA" target="DNK">
      <data key="d0">250776</data>
    </edge>
    <edge source="THA" target="FRA">
      <data key="d0">365713</data>
    </edge>
    <edge source="THA" target="DEU">
      <data key="d0">933952</data>
    </edge>
    <edge source="THA" target="GRC">
      <data key="d0">691858</data>
    </edge>
    <edge source="THA" target="HKG">
      <data key="d0">1640591</data>
    </edge>
    <edge source="THA" target="IDN">
      <data key="d0">2591812</data>
    </edge>
    <edge source="THA" target="ISR">
      <data key="d0">200088</data>
    </edge>
    <edge source="THA" target="ITA">
      <data key="d0">35589</data>
    </edge>
    <edge source="THA" target="JPN">
      <data key="d0">110455026</data>
    </edge>
    <edge source="THA" target="KOR">
      <data key="d0">4082244</data>
    </edge>
    <edge source="THA" target="LBN">
      <data key="d0">1295382</data>
    </edge>
    <edge source="THA" target="LTU">
      <data key="d0">14812</data>
    </edge>
    <edge source="THA" target="MYS">
      <data key="d0">16385117</data>
    </edge>
    <edge source="THA" target="MUS">
      <data key="d0">30027</data>
    </edge>
    <edge source="THA" target="OMN">
      <data key="d0">15806</data>
    </edge>
    <edge source="THA" target="NLD">
      <data key="d0">1533818</data>
    </edge>
    <edge source="THA" target="NZL">
      <data key="d0">77645</data>
    </edge>
    <edge source="THA" target="NOR">
      <data key="d0">265700</data>
    </edge>
    <edge source="THA" target="SAU">
      <data key="d0">77980</data>
    </edge>
    <edge source="THA" target="IND">
      <data key="d0">1459853</data>
    </edge>
    <edge source="THA" target="SGP">
      <data key="d0">191056</data>
    </edge>
    <edge source="THA" target="VNM">
      <data key="d0">2485322</data>
    </edge>
    <edge source="THA" target="SWE">
      <data key="d0">580277</data>
    </edge>
    <edge source="THA" target="ARE">
      <data key="d0">702810</data>
    </edge>
    <edge source="THA" target="TUR">
      <data key="d0">198626</data>
    </edge>
    <edge source="THA" target="GBR">
      <data key="d0">1962597</data>
    </edge>
    <edge source="THA" target="USA">
      <data key="d0">4657960</data>
    </edge>
    <edge source="GBR" target="DZA">
      <data key="d0">42697</data>
    </edge>
    <edge source="GBR" target="AZE">
      <data key="d0">146662</data>
    </edge>
    <edge source="GBR" target="ARG">
      <data key="d0">11760</data>
    </edge>
    <edge source="GBR" target="AUS">
      <data key="d0">165706</data>
    </edge>
    <edge source="GBR" target="AUT">
      <data key="d0">96333</data>
    </edge>
    <edge source="GBR" target="BEL">
      <data key="d0">10235951</data>
    </edge>
    <edge source="GBR" target="BRA">
      <data key="d0">12331</data>
    </edge>
    <edge source="GBR" target="CAN">
      <data key="d0">82568</data>
    </edge>
    <edge source="GBR" target="CHN">
      <data key="d0">1274073</data>
    </edge>
    <edge source="GBR" target="HRV">
      <data key="d0">23717</data>
    </edge>
    <edge source="GBR" target="CZE">
      <data key="d0">128527</data>
    </edge>
    <edge source="GBR" target="DNK">
      <data key="d0">1987096</data>
    </edge>
    <edge source="GBR" target="EST">
      <data key="d0">15961</data>
    </edge>
    <edge source="GBR" target="FIN">
      <data key="d0">3450397</data>
    </edge>
    <edge source="GBR" target="FRA">
      <data key="d0">1197788</data>
    </edge>
    <edge source="GBR" target="GEO">
      <data key="d0">35467</data>
    </edge>
    <edge source="GBR" target="GMB">
      <data key="d0">40818</data>
    </edge>
    <edge source="GBR" target="DEU">
      <data key="d0">13529820</data>
    </edge>
    <edge source="GBR" target="GHA">
      <data key="d0">12643</data>
    </edge>
    <edge source="GBR" target="HKG">
      <data key="d0">98691</data>
    </edge>
    <edge source="GBR" target="IDN">
      <data key="d0">32330</data>
    </edge>
    <edge source="GBR" target="IRL">
      <data key="d0">73813576</data>
    </edge>
    <edge source="GBR" target="ISR">
      <data key="d0">21558</data>
    </edge>
    <edge source="GBR" target="ITA">
      <data key="d0">923208</data>
    </edge>
    <edge source="GBR" target="JPN">
      <data key="d0">81595</data>
    </edge>
    <edge source="GBR" target="KAZ">
      <data key="d0">31526</data>
    </edge>
    <edge source="GBR" target="JOR">
      <data key="d0">131721</data>
    </edge>
    <edge source="GBR" target="LVA">
      <data key="d0">54530</data>
    </edge>
    <edge source="GBR" target="MYS">
      <data key="d0">213841</data>
    </edge>
    <edge source="GBR" target="MUS">
      <data key="d0">24941</data>
    </edge>
    <edge source="GBR" target="MAR">
      <data key="d0">42128</data>
    </edge>
    <edge source="GBR" target="OMN">
      <data key="d0">34680</data>
    </edge>
    <edge source="GBR" target="NLD">
      <data key="d0">7158668</data>
    </edge>
    <edge source="GBR" target="NZL">
      <data key="d0">24803</data>
    </edge>
    <edge source="GBR" target="NOR">
      <data key="d0">5026161</data>
    </edge>
    <edge source="GBR" target="PAK">
      <data key="d0">552352</data>
    </edge>
    <edge source="GBR" target="POL">
      <data key="d0">156155</data>
    </edge>
    <edge source="GBR" target="PRT">
      <data key="d0">41099</data>
    </edge>
    <edge source="GBR" target="RUS">
      <data key="d0">218350</data>
    </edge>
    <edge source="GBR" target="SAU">
      <data key="d0">480242</data>
    </edge>
    <edge source="GBR" target="SRB">
      <data key="d0">20473</data>
    </edge>
    <edge source="GBR" target="IND">
      <data key="d0">7913760</data>
    </edge>
    <edge source="GBR" target="SGP">
      <data key="d0">235699</data>
    </edge>
    <edge source="GBR" target="ZAF">
      <data key="d0">196937</data>
    </edge>
    <edge source="GBR" target="ESP">
      <data key="d0">159552</data>
    </edge>
    <edge source="GBR" target="SWE">
      <data key="d0">17451917</data>
    </edge>
    <edge source="GBR" target="CHE">
      <data key="d0">150816</data>
    </edge>
    <edge source="GBR" target="THA">
      <data key="d0">38415</data>
    </edge>
    <edge source="GBR" target="ARE">
      <data key="d0">2091857</data>
    </edge>
    <edge source="GBR" target="TUR">
      <data key="d0">245767</data>
    </edge>
    <edge source="GBR" target="EGY">
      <data key="d0">69218</data>
    </edge>
    <edge source="GBR" target="USA">
      <data key="d0">1168261</data>
    </edge>
    <edge source="URY" target="ARG">
      <data key="d0">33310</data>
    </edge>
    <edge source="URY" target="BEL">
      <data key="d0">3092595</data>
    </edge>
    <edge source="URY" target="BRA">
      <data key="d0">59008</data>
    </edge>
    <edge source="URY" target="CAN">
      <data key="d0">833967</data>
    </edge>
    <edge source="URY" target="CHL">
      <data key="d0">638781</data>
    </edge>
    <edge source="URY" target="CHN">
      <data key="d0">5930050</data>
    </edge>
    <edge source="URY" target="COL">
      <data key="d0">11439</data>
    </edge>
    <edge source="URY" target="FRA">
      <data key="d0">2203789</data>
    </edge>
    <edge source="URY" target="DEU">
      <data key="d0">188797</data>
    </edge>
    <edge source="URY" target="GTM">
      <data key="d0">1585910</data>
    </edge>
    <edge source="URY" target="HKG">
      <data key="d0">61936</data>
    </edge>
    <edge source="URY" target="IDN">
      <data key="d0">2388914</data>
    </edge>
    <edge source="URY" target="ITA">
      <data key="d0">1359080</data>
    </edge>
    <edge source="URY" target="JPN">
      <data key="d0">76756</data>
    </edge>
    <edge source="URY" target="JOR">
      <data key="d0">17673</data>
    </edge>
    <edge source="URY" target="KOR">
      <data key="d0">7748185</data>
    </edge>
    <edge source="URY" target="MYS">
      <data key="d0">102819</data>
    </edge>
    <edge source="URY" target="MUS">
      <data key="d0">216647</data>
    </edge>
    <edge source="URY" target="MEX">
      <data key="d0">2248857</data>
    </edge>
    <edge source="URY" target="OMN">
      <data key="d0">272933</data>
    </edge>
    <edge source="URY" target="NLD">
      <data key="d0">1728906</data>
    </edge>
    <edge source="URY" target="NOR">
      <data key="d0">8704676</data>
    </edge>
    <edge source="URY" target="PAN">
      <data key="d0">22546</data>
    </edge>
    <edge source="URY" target="PER">
      <data key="d0">1092235</data>
    </edge>
    <edge source="URY" target="PHL">
      <data key="d0">61376</data>
    </edge>
    <edge source="URY" target="PRT">
      <data key="d0">34796973</data>
    </edge>
    <edge source="URY" target="SAU">
      <data key="d0">1131318</data>
    </edge>
    <edge source="URY" target="IND">
      <data key="d0">2918040</data>
    </edge>
    <edge source="URY" target="SGP">
      <data key="d0">81566</data>
    </edge>
    <edge source="URY" target="VNM">
      <data key="d0">14791705</data>
    </edge>
    <edge source="URY" target="ZAF">
      <data key="d0">1987237</data>
    </edge>
    <edge source="URY" target="ESP">
      <data key="d0">30022485</data>
    </edge>
    <edge source="URY" target="THA">
      <data key="d0">12262</data>
    </edge>
    <edge source="URY" target="ARE">
      <data key="d0">106948</data>
    </edge>
    <edge source="URY" target="TUR">
      <data key="d0">25700</data>
    </edge>
    <edge source="URY" target="GBR">
      <data key="d0">3394821</data>
    </edge>
    <edge source="URY" target="USA">
      <data key="d0">8141160</data>
    </edge>
    <edge source="ARM" target="AUT">
      <data key="d0">50545</data>
    </edge>
    <edge source="ARM" target="CZE">
      <data key="d0">66563</data>
    </edge>
    <edge source="ARM" target="ITA">
      <data key="d0">58914</data>
    </edge>
    <edge source="AUT" target="ALB">
      <data key="d0">631419</data>
    </edge>
    <edge source="AUT" target="DZA">
      <data key="d0">10036272</data>
    </edge>
    <edge source="AUT" target="AZE">
      <data key="d0">23912</data>
    </edge>
    <edge source="AUT" target="AUS">
      <data key="d0">4055646</data>
    </edge>
    <edge source="AUT" target="ARM">
      <data key="d0">76858</data>
    </edge>
    <edge source="AUT" target="BEL">
      <data key="d0">685983</data>
    </edge>
    <edge source="AUT" target="BRA">
      <data key="d0">26176</data>
    </edge>
    <edge source="AUT" target="BGR">
      <data key="d0">883138</data>
    </edge>
    <edge source="AUT" target="BLR">
      <data key="d0">28444</data>
    </edge>
    <edge source="AUT" target="CAN">
      <data key="d0">153155</data>
    </edge>
    <edge source="AUT" target="CHN">
      <data key="d0">12707316</data>
    </edge>
    <edge source="AUT" target="HRV">
      <data key="d0">28702849</data>
    </edge>
    <edge source="AUT" target="CZE">
      <data key="d0">33238609</data>
    </edge>
    <edge source="AUT" target="DNK">
      <data key="d0">2493612</data>
    </edge>
    <edge source="AUT" target="EST">
      <data key="d0">106403</data>
    </edge>
    <edge source="AUT" target="FIN">
      <data key="d0">1039440</data>
    </edge>
    <edge source="AUT" target="FRA">
      <data key="d0">29655655</data>
    </edge>
    <edge source="AUT" target="GEO">
      <data key="d0">107251</data>
    </edge>
    <edge source="AUT" target="DEU">
      <data key="d0">294807625</data>
    </edge>
    <edge source="AUT" target="GRC">
      <data key="d0">5248710</data>
    </edge>
    <edge source="AUT" target="HKG">
      <data key="d0">493370</data>
    </edge>
    <edge source="AUT" target="HUN">
      <data key="d0">18716149</data>
    </edge>
    <edge source="AUT" target="IDN">
      <data key="d0">176638</data>
    </edge>
    <edge source="AUT" target="IRL">
      <data key="d0">1698222</data>
    </edge>
    <edge source="AUT" target="ISR">
      <data key="d0">5200288</data>
    </edge>
    <edge source="AUT" target="ITA">
      <data key="d0">847318665</data>
    </edge>
    <edge source="AUT" target="JPN">
      <data key="d0">106071101</data>
    </edge>
    <edge source="AUT" target="KAZ">
      <data key="d0">164707</data>
    </edge>
    <edge source="AUT" target="JOR">
      <data key="d0">19610</data>
    </edge>
    <edge source="AUT" target="KOR">
      <data key="d0">2572515</data>
    </edge>
    <edge source="AUT" target="LVA">
      <data key="d0">250613</data>
    </edge>
    <edge source="AUT" target="LTU">
      <data key="d0">1756908</data>
    </edge>
    <edge source="AUT" target="MYS">
      <data key="d0">496673</data>
    </edge>
    <edge source="AUT" target="MRT">
      <data key="d0">161933</data>
    </edge>
    <edge source="AUT" target="MEX">
      <data key="d0">562973</data>
    </edge>
    <edge source="AUT" target="MDA">
      <data key="d0">15239</data>
    </edge>
    <edge source="AUT" target="MAR">
      <data key="d0">1168809</data>
    </edge>
    <edge source="AUT" target="OMN">
      <data key="d0">174607</data>
    </edge>
    <edge source="AUT" target="NLD">
      <data key="d0">4934801</data>
    </edge>
    <edge source="AUT" target="NZL">
      <data key="d0">15580</data>
    </edge>
    <edge source="AUT" target="NOR">
      <data key="d0">615813</data>
    </edge>
    <edge source="AUT" target="PAK">
      <data key="d0">2465097</data>
    </edge>
    <edge source="AUT" target="PER">
      <data key="d0">29416</data>
    </edge>
    <edge source="AUT" target="PHL">
      <data key="d0">299148</data>
    </edge>
    <edge source="AUT" target="POL">
      <data key="d0">9477917</data>
    </edge>
    <edge source="AUT" target="PRT">
      <data key="d0">1794545</data>
    </edge>
    <edge source="AUT" target="ROU">
      <data key="d0">1378489</data>
    </edge>
    <edge source="AUT" target="RUS">
      <data key="d0">1119984</data>
    </edge>
    <edge source="AUT" target="SAU">
      <data key="d0">3899033</data>
    </edge>
    <edge source="AUT" target="SRB">
      <data key="d0">10294247</data>
    </edge>
    <edge source="AUT" target="IND">
      <data key="d0">1405272</data>
    </edge>
    <edge source="AUT" target="SVK">
      <data key="d0">8157775</data>
    </edge>
    <edge source="AUT" target="VNM">
      <data key="d0">195196</data>
    </edge>
    <edge source="AUT" target="SVN">
      <data key="d0">159644939</data>
    </edge>
    <edge source="AUT" target="ZAF">
      <data key="d0">121444</data>
    </edge>
    <edge source="AUT" target="ESP">
      <data key="d0">5019226</data>
    </edge>
    <edge source="AUT" target="SWE">
      <data key="d0">167876</data>
    </edge>
    <edge source="AUT" target="CHE">
      <data key="d0">89789906</data>
    </edge>
    <edge source="AUT" target="THA">
      <data key="d0">188977</data>
    </edge>
    <edge source="AUT" target="ARE">
      <data key="d0">15559695</data>
    </edge>
    <edge source="AUT" target="TUN">
      <data key="d0">857807</data>
    </edge>
    <edge source="AUT" target="TUR">
      <data key="d0">2541177</data>
    </edge>
    <edge source="AUT" target="UKR">
      <data key="d0">264933</data>
    </edge>
    <edge source="AUT" target="MKD">
      <data key="d0">656683</data>
    </edge>
    <edge source="AUT" target="GBR">
      <data key="d0">11239278</data>
    </edge>
    <edge source="AUT" target="USA">
      <data key="d0">2260879</data>
    </edge>
    <edge source="CZE" target="AZE">
      <data key="d0">15972</data>
    </edge>
    <edge source="CZE" target="AUS">
      <data key="d0">19912205</data>
    </edge>
    <edge source="CZE" target="AUT">
      <data key="d0">329118445</data>
    </edge>
    <edge source="CZE" target="BEL">
      <data key="d0">5472597</data>
    </edge>
    <edge source="CZE" target="BGR">
      <data key="d0">13906203</data>
    </edge>
    <edge source="CZE" target="CAN">
      <data key="d0">216163</data>
    </edge>
    <edge source="CZE" target="CHN">
      <data key="d0">4308179</data>
    </edge>
    <edge source="CZE" target="HRV">
      <data key="d0">1373664</data>
    </edge>
    <edge source="CZE" target="DNK">
      <data key="d0">505305</data>
    </edge>
    <edge source="CZE" target="EST">
      <data key="d0">276234</data>
    </edge>
    <edge source="CZE" target="FIN">
      <data key="d0">650313</data>
    </edge>
    <edge source="CZE" target="FRA">
      <data key="d0">6080159</data>
    </edge>
    <edge source="CZE" target="GEO">
      <data key="d0">748351</data>
    </edge>
    <edge source="CZE" target="DEU">
      <data key="d0">319744995</data>
    </edge>
    <edge source="CZE" target="GRC">
      <data key="d0">2763782</data>
    </edge>
    <edge source="CZE" target="HKG">
      <data key="d0">234900</data>
    </edge>
    <edge source="CZE" target="HUN">
      <data key="d0">7600961</data>
    </edge>
    <edge source="CZE" target="IRL">
      <data key="d0">107592</data>
    </edge>
    <edge source="CZE" target="ISR">
      <data key="d0">1183261</data>
    </edge>
    <edge source="CZE" target="ITA">
      <data key="d0">45435064</data>
    </edge>
    <edge source="CZE" target="JPN">
      <data key="d0">39209362</data>
    </edge>
    <edge source="CZE" target="KAZ">
      <data key="d0">12710</data>
    </edge>
    <edge source="CZE" target="JOR">
      <data key="d0">44853</data>
    </edge>
    <edge source="CZE" target="KOR">
      <data key="d0">4298314</data>
    </edge>
    <edge source="CZE" target="LBN">
      <data key="d0">16908</data>
    </edge>
    <edge source="CZE" target="LVA">
      <data key="d0">69865</data>
    </edge>
    <edge source="CZE" target="LTU">
      <data key="d0">101869</data>
    </edge>
    <edge source="CZE" target="MYS">
      <data key="d0">50906</data>
    </edge>
    <edge source="CZE" target="OMN">
      <data key="d0">117937</data>
    </edge>
    <edge source="CZE" target="NLD">
      <data key="d0">5705253</data>
    </edge>
    <edge source="CZE" target="NOR">
      <data key="d0">1115916</data>
    </edge>
    <edge source="CZE" target="PAK">
      <data key="d0">656812</data>
    </edge>
    <edge source="CZE" target="PHL">
      <data key="d0">176720</data>
    </edge>
    <edge source="CZE" target="POL">
      <data key="d0">42653140</data>
    </edge>
    <edge source="CZE" target="PRT">
      <data key="d0">1594955</data>
    </edge>
    <edge source="CZE" target="ROU">
      <data key="d0">1219312</data>
    </edge>
    <edge source="CZE" target="RUS">
      <data key="d0">1112675</data>
    </edge>
    <edge source="CZE" target="SAU">
      <data key="d0">13058</data>
    </edge>
    <edge source="CZE" target="SRB">
      <data key="d0">1242010</data>
    </edge>
    <edge source="CZE" target="IND">
      <data key="d0">446107</data>
    </edge>
    <edge source="CZE" target="SGP">
      <data key="d0">108876</data>
    </edge>
    <edge source="CZE" target="SVK">
      <data key="d0">62327772</data>
    </edge>
    <edge source="CZE" target="VNM">
      <data key="d0">220924</data>
    </edge>
    <edge source="CZE" target="SVN">
      <data key="d0">17325884</data>
    </edge>
    <edge source="CZE" target="ESP">
      <data key="d0">613613</data>
    </edge>
    <edge source="CZE" target="SWE">
      <data key="d0">2229428</data>
    </edge>
    <edge source="CZE" target="CHE">
      <data key="d0">5957931</data>
    </edge>
    <edge source="CZE" target="THA">
      <data key="d0">280256</data>
    </edge>
    <edge source="CZE" target="ARE">
      <data key="d0">41913</data>
    </edge>
    <edge source="CZE" target="TUN">
      <data key="d0">161871</data>
    </edge>
    <edge source="CZE" target="TUR">
      <data key="d0">14491</data>
    </edge>
    <edge source="CZE" target="UKR">
      <data key="d0">176251</data>
    </edge>
    <edge source="CZE" target="EGY">
      <data key="d0">25418</data>
    </edge>
    <edge source="CZE" target="GBR">
      <data key="d0">14095648</data>
    </edge>
    <edge source="CZE" target="USA">
      <data key="d0">6762963</data>
    </edge>
    <edge source="LKA" target="AUS">
      <data key="d0">161892</data>
    </edge>
    <edge source="LKA" target="BEL">
      <data key="d0">87296</data>
    </edge>
    <edge source="LKA" target="CHN">
      <data key="d0">17133</data>
    </edge>
    <edge source="LKA" target="CRI">
      <data key="d0">13838</data>
    </edge>
    <edge source="LKA" target="HRV">
      <data key="d0">17152</data>
    </edge>
    <edge source="LKA" target="DNK">
      <data key="d0">1433230</data>
    </edge>
    <edge source="LKA" target="DEU">
      <data key="d0">76453</data>
    </edge>
    <edge source="LKA" target="ISR">
      <data key="d0">18231</data>
    </edge>
    <edge source="LKA" target="ITA">
      <data key="d0">44897</data>
    </edge>
    <edge source="LKA" target="JPN">
      <data key="d0">446868</data>
    </edge>
    <edge source="LKA" target="KOR">
      <data key="d0">132279</data>
    </edge>
    <edge source="LKA" target="MYS">
      <data key="d0">136560</data>
    </edge>
    <edge source="LKA" target="OMN">
      <data key="d0">340801</data>
    </edge>
    <edge source="LKA" target="NLD">
      <data key="d0">1528434</data>
    </edge>
    <edge source="LKA" target="NZL">
      <data key="d0">23781</data>
    </edge>
    <edge source="LKA" target="RUS">
      <data key="d0">20497</data>
    </edge>
    <edge source="LKA" target="IND">
      <data key="d0">718333</data>
    </edge>
    <edge source="LKA" target="VNM">
      <data key="d0">156030</data>
    </edge>
    <edge source="LKA" target="ARE">
      <data key="d0">64410</data>
    </edge>
    <edge source="LKA" target="GBR">
      <data key="d0">72955</data>
    </edge>
    <edge source="LKA" target="USA">
      <data key="d0">49255</data>
    </edge>
    <edge source="HUN" target="AUS">
      <data key="d0">18300</data>
    </edge>
    <edge source="HUN" target="AUT">
      <data key="d0">106521495</data>
    </edge>
    <edge source="HUN" target="BEL">
      <data key="d0">880281</data>
    </edge>
    <edge source="HUN" target="BGR">
      <data key="d0">35376</data>
    </edge>
    <edge source="HUN" target="CAN">
      <data key="d0">16365</data>
    </edge>
    <edge source="HUN" target="CHL">
      <data key="d0">40049</data>
    </edge>
    <edge source="HUN" target="CHN">
      <data key="d0">315449</data>
    </edge>
    <edge source="HUN" target="HRV">
      <data key="d0">1569446</data>
    </edge>
    <edge source="HUN" target="CZE">
      <data key="d0">2460238</data>
    </edge>
    <edge source="HUN" target="DNK">
      <data key="d0">2120520</data>
    </edge>
    <edge source="HUN" target="EST">
      <data key="d0">59002</data>
    </edge>
    <edge source="HUN" target="FIN">
      <data key="d0">634374</data>
    </edge>
    <edge source="HUN" target="FRA">
      <data key="d0">4125824</data>
    </edge>
    <edge source="HUN" target="DEU">
      <data key="d0">12387690</data>
    </edge>
    <edge source="HUN" target="GRC">
      <data key="d0">362818</data>
    </edge>
    <edge source="HUN" target="IDN">
      <data key="d0">69930</data>
    </edge>
    <edge source="HUN" target="ITA">
      <data key="d0">51315639</data>
    </edge>
    <edge source="HUN" target="JPN">
      <data key="d0">51083</data>
    </edge>
    <edge source="HUN" target="KOR">
      <data key="d0">233948</data>
    </edge>
    <edge source="HUN" target="LVA">
      <data key="d0">23289</data>
    </edge>
    <edge source="HUN" target="LTU">
      <data key="d0">1145152</data>
    </edge>
    <edge source="HUN" target="MYS">
      <data key="d0">2792892</data>
    </edge>
    <edge source="HUN" target="MDA">
      <data key="d0">10245</data>
    </edge>
    <edge source="HUN" target="NLD">
      <data key="d0">1899455</data>
    </edge>
    <edge source="HUN" target="NZL">
      <data key="d0">78682</data>
    </edge>
    <edge source="HUN" target="NOR">
      <data key="d0">74538</data>
    </edge>
    <edge source="HUN" target="POL">
      <data key="d0">758503</data>
    </edge>
    <edge source="HUN" target="PRT">
      <data key="d0">251020</data>
    </edge>
    <edge source="HUN" target="ROU">
      <data key="d0">2047012</data>
    </edge>
    <edge source="HUN" target="RUS">
      <data key="d0">21502</data>
    </edge>
    <edge source="HUN" target="SRB">
      <data key="d0">231425</data>
    </edge>
    <edge source="HUN" target="SVK">
      <data key="d0">16714744</data>
    </edge>
    <edge source="HUN" target="SVN">
      <data key="d0">4068251</data>
    </edge>
    <edge source="HUN" target="ZAF">
      <data key="d0">32468</data>
    </edge>
    <edge source="HUN" target="ESP">
      <data key="d0">826009</data>
    </edge>
    <edge source="HUN" target="SWE">
      <data key="d0">3471473</data>
    </edge>
    <edge source="HUN" target="CHE">
      <data key="d0">2532300</data>
    </edge>
    <edge source="HUN" target="ARE">
      <data key="d0">302390</data>
    </edge>
    <edge source="HUN" target="UKR">
      <data key="d0">310932</data>
    </edge>
    <edge source="HUN" target="MKD">
      <data key="d0">13439</data>
    </edge>
    <edge source="HUN" target="GBR">
      <data key="d0">4917579</data>
    </edge>
    <edge source="HUN" target="USA">
      <data key="d0">133496</data>
    </edge>
    <edge source="KOR" target="AUS">
      <data key="d0">53277</data>
    </edge>
    <edge source="KOR" target="BEL">
      <data key="d0">94463</data>
    </edge>
    <edge source="KOR" target="CHN">
      <data key="d0">2719072</data>
    </edge>
    <edge source="KOR" target="IDN">
      <data key="d0">570591</data>
    </edge>
    <edge source="KOR" target="JPN">
      <data key="d0">3908645</data>
    </edge>
    <edge source="KOR" target="MYS">
      <data key="d0">16920</data>
    </edge>
    <edge source="KOR" target="OMN">
      <data key="d0">508105</data>
    </edge>
    <edge source="KOR" target="PHL">
      <data key="d0">15500</data>
    </edge>
    <edge source="KOR" target="RUS">
      <data key="d0">10695</data>
    </edge>
    <edge source="KOR" target="SAU">
      <data key="d0">58000</data>
    </edge>
    <edge source="KOR" target="IND">
      <data key="d0">67329</data>
    </edge>
    <edge source="KOR" target="VNM">
      <data key="d0">209774</data>
    </edge>
    <edge source="KOR" target="THA">
      <data key="d0">86625</data>
    </edge>
    <edge source="KOR" target="ARE">
      <data key="d0">35820</data>
    </edge>
    <edge source="KOR" target="UKR">
      <data key="d0">81173</data>
    </edge>
    <edge source="KOR" target="USA">
      <data key="d0">55656</data>
    </edge>
    <edge source="OMN" target="SAU">
      <data key="d0">20744</data>
    </edge>
    <edge source="OMN" target="IND">
      <data key="d0">23987</data>
    </edge>
    <edge source="OMN" target="ARE">
      <data key="d0">1085560</data>
    </edge>
    <edge source="NZL" target="AUS">
      <data key="d0">197019138</data>
    </edge>
    <edge source="NZL" target="BEL">
      <data key="d0">167344</data>
    </edge>
    <edge source="NZL" target="CAN">
      <data key="d0">201696</data>
    </edge>
    <edge source="NZL" target="LKA">
      <data key="d0">297092</data>
    </edge>
    <edge source="NZL" target="CHN">
      <data key="d0">981971069</data>
    </edge>
    <edge source="NZL" target="COL">
      <data key="d0">152471</data>
    </edge>
    <edge source="NZL" target="DNK">
      <data key="d0">229463</data>
    </edge>
    <edge source="NZL" target="EST">
      <data key="d0">16808</data>
    </edge>
    <edge source="NZL" target="FIN">
      <data key="d0">102344</data>
    </edge>
    <edge source="NZL" target="FRA">
      <data key="d0">1878117</data>
    </edge>
    <edge source="NZL" target="DEU">
      <data key="d0">1390666</data>
    </edge>
    <edge source="NZL" target="HKG">
      <data key="d0">597141</data>
    </edge>
    <edge source="NZL" target="IDN">
      <data key="d0">17917997</data>
    </edge>
    <edge source="NZL" target="ITA">
      <data key="d0">155747</data>
    </edge>
    <edge source="NZL" target="JPN">
      <data key="d0">153813886</data>
    </edge>
    <edge source="NZL" target="KOR">
      <data key="d0">240945999</data>
    </edge>
    <edge source="NZL" target="MYS">
      <data key="d0">7323894</data>
    </edge>
    <edge source="NZL" target="MUS">
      <data key="d0">1411703</data>
    </edge>
    <edge source="NZL" target="MOZ">
      <data key="d0">380064</data>
    </edge>
    <edge source="NZL" target="OMN">
      <data key="d0">392603</data>
    </edge>
    <edge source="NZL" target="NAM">
      <data key="d0">593677</data>
    </edge>
    <edge source="NZL" target="NLD">
      <data key="d0">7353181</data>
    </edge>
    <edge source="NZL" target="NOR">
      <data key="d0">895674</data>
    </edge>
    <edge source="NZL" target="PAK">
      <data key="d0">14220</data>
    </edge>
    <edge source="NZL" target="PHL">
      <data key="d0">22285510</data>
    </edge>
    <edge source="NZL" target="SAU">
      <data key="d0">13601025</data>
    </edge>
    <edge source="NZL" target="IND">
      <data key="d0">132829770</data>
    </edge>
    <edge source="NZL" target="SGP">
      <data key="d0">4323443</data>
    </edge>
    <edge source="NZL" target="VNM">
      <data key="d0">40274031</data>
    </edge>
    <edge source="NZL" target="ZAF">
      <data key="d0">4797323</data>
    </edge>
    <edge source="NZL" target="ESP">
      <data key="d0">1894440</data>
    </edge>
    <edge source="NZL" target="SWE">
      <data key="d0">19713</data>
    </edge>
    <edge source="NZL" target="THA">
      <data key="d0">27329483</data>
    </edge>
    <edge source="NZL" target="ARE">
      <data key="d0">2934168</data>
    </edge>
    <edge source="NZL" target="GBR">
      <data key="d0">761717</data>
    </edge>
    <edge source="NZL" target="USA">
      <data key="d0">127357592</data>
    </edge>
    <edge source="PHL" target="AUS">
      <data key="d0">10989</data>
    </edge>
    <edge source="PHL" target="CHN">
      <data key="d0">33683324</data>
    </edge>
    <edge source="PHL" target="ETH">
      <data key="d0">15901</data>
    </edge>
    <edge source="PHL" target="HKG">
      <data key="d0">1173793</data>
    </edge>
    <edge source="PHL" target="JPN">
      <data key="d0">17029798</data>
    </edge>
    <edge source="PHL" target="JOR">
      <data key="d0">26009</data>
    </edge>
    <edge source="PHL" target="KOR">
      <data key="d0">2835215</data>
    </edge>
    <edge source="PHL" target="MYS">
      <data key="d0">123401</data>
    </edge>
    <edge source="PHL" target="PAK">
      <data key="d0">41400</data>
    </edge>
    <edge source="PHL" target="RUS">
      <data key="d0">63512</data>
    </edge>
    <edge source="PHL" target="SAU">
      <data key="d0">27300</data>
    </edge>
    <edge source="PHL" target="IND">
      <data key="d0">23059</data>
    </edge>
    <edge source="PHL" target="SGP">
      <data key="d0">1539840</data>
    </edge>
    <edge source="PHL" target="VNM">
      <data key="d0">1484094</data>
    </edge>
    <edge source="PHL" target="ZAF">
      <data key="d0">12453</data>
    </edge>
    <edge source="PHL" target="THA">
      <data key="d0">194700</data>
    </edge>
    <edge source="PHL" target="GBR">
      <data key="d0">56439</data>
    </edge>
    <edge source="PHL" target="USA">
      <data key="d0">1546456</data>
    </edge>
    <edge source="SGP" target="AUS">
      <data key="d0">26124871</data>
    </edge>
    <edge source="SGP" target="BEL">
      <data key="d0">834197</data>
    </edge>
    <edge source="SGP" target="LKA">
      <data key="d0">832860</data>
    </edge>
    <edge source="SGP" target="CHN">
      <data key="d0">2816833</data>
    </edge>
    <edge source="SGP" target="DNK">
      <data key="d0">997406</data>
    </edge>
    <edge source="SGP" target="FIN">
      <data key="d0">158597</data>
    </edge>
    <edge source="SGP" target="FRA">
      <data key="d0">273087</data>
    </edge>
    <edge source="SGP" target="DEU">
      <data key="d0">6082567</data>
    </edge>
    <edge source="SGP" target="GRC">
      <data key="d0">65090</data>
    </edge>
    <edge source="SGP" target="GTM">
      <data key="d0">156221</data>
    </edge>
    <edge source="SGP" target="HKG">
      <data key="d0">859876</data>
    </edge>
    <edge source="SGP" target="IDN">
      <data key="d0">904701</data>
    </edge>
    <edge source="SGP" target="ISR">
      <data key="d0">61293</data>
    </edge>
    <edge source="SGP" target="ITA">
      <data key="d0">852264</data>
    </edge>
    <edge source="SGP" target="JPN">
      <data key="d0">1010616</data>
    </edge>
    <edge source="SGP" target="KOR">
      <data key="d0">259813</data>
    </edge>
    <edge source="SGP" target="MYS">
      <data key="d0">3574590</data>
    </edge>
    <edge source="SGP" target="MUS">
      <data key="d0">202148</data>
    </edge>
    <edge source="SGP" target="OMN">
      <data key="d0">1074554</data>
    </edge>
    <edge source="SGP" target="NLD">
      <data key="d0">1311757</data>
    </edge>
    <edge source="SGP" target="NZL">
      <data key="d0">1266140</data>
    </edge>
    <edge source="SGP" target="PAK">
      <data key="d0">93126</data>
    </edge>
    <edge source="SGP" target="PHL">
      <data key="d0">23987</data>
    </edge>
    <edge source="SGP" target="POL">
      <data key="d0">96767</data>
    </edge>
    <edge source="SGP" target="SAU">
      <data key="d0">28952</data>
    </edge>
    <edge source="SGP" target="IND">
      <data key="d0">27960</data>
    </edge>
    <edge source="SGP" target="VNM">
      <data key="d0">120357</data>
    </edge>
    <edge source="SGP" target="SWE">
      <data key="d0">255411</data>
    </edge>
    <edge source="SGP" target="THA">
      <data key="d0">4183863</data>
    </edge>
    <edge source="SGP" target="ARE">
      <data key="d0">183813</data>
    </edge>
    <edge source="SGP" target="TUR">
      <data key="d0">362141</data>
    </edge>
    <edge source="SGP" target="GBR">
      <data key="d0">721705</data>
    </edge>
    <edge source="SGP" target="USA">
      <data key="d0">804252</data>
    </edge>
    <edge source="SWE" target="ALB">
      <data key="d0">1854057</data>
    </edge>
    <edge source="SWE" target="DZA">
      <data key="d0">154669960</data>
    </edge>
    <edge source="SWE" target="AUS">
      <data key="d0">3133934</data>
    </edge>
    <edge source="SWE" target="AUT">
      <data key="d0">12493522</data>
    </edge>
    <edge source="SWE" target="BEL">
      <data key="d0">73821776</data>
    </edge>
    <edge source="SWE" target="BGR">
      <data key="d0">199118</data>
    </edge>
    <edge source="SWE" target="BLR">
      <data key="d0">18598</data>
    </edge>
    <edge source="SWE" target="CAN">
      <data key="d0">221849</data>
    </edge>
    <edge source="SWE" target="CHN">
      <data key="d0">31374915</data>
    </edge>
    <edge source="SWE" target="HRV">
      <data key="d0">125168</data>
    </edge>
    <edge source="SWE" target="CZE">
      <data key="d0">3919484</data>
    </edge>
    <edge source="SWE" target="DNK">
      <data key="d0">261446018</data>
    </edge>
    <edge source="SWE" target="EST">
      <data key="d0">14248537</data>
    </edge>
    <edge source="SWE" target="FIN">
      <data key="d0">25753997</data>
    </edge>
    <edge source="SWE" target="FRA">
      <data key="d0">130053992</data>
    </edge>
    <edge source="SWE" target="GEO">
      <data key="d0">86053</data>
    </edge>
    <edge source="SWE" target="PSE">
      <data key="d0">223178</data>
    </edge>
    <edge source="SWE" target="DEU">
      <data key="d0">292718053</data>
    </edge>
    <edge source="SWE" target="GRC">
      <data key="d0">13151099</data>
    </edge>
    <edge source="SWE" target="HKG">
      <data key="d0">2122107</data>
    </edge>
    <edge source="SWE" target="HUN">
      <data key="d0">8914266</data>
    </edge>
    <edge source="SWE" target="IDN">
      <data key="d0">178306</data>
    </edge>
    <edge source="SWE" target="IRL">
      <data key="d0">5202608</data>
    </edge>
    <edge source="SWE" target="ISR">
      <data key="d0">21745802</data>
    </edge>
    <edge source="SWE" target="ITA">
      <data key="d0">43115213</data>
    </edge>
    <edge source="SWE" target="JPN">
      <data key="d0">232910418</data>
    </edge>
    <edge source="SWE" target="JOR">
      <data key="d0">15051505</data>
    </edge>
    <edge source="SWE" target="KOR">
      <data key="d0">8655663</data>
    </edge>
    <edge source="SWE" target="LBN">
      <data key="d0">815661</data>
    </edge>
    <edge source="SWE" target="LVA">
      <data key="d0">1137734</data>
    </edge>
    <edge source="SWE" target="LTU">
      <data key="d0">5904172</data>
    </edge>
    <edge source="SWE" target="MYS">
      <data key="d0">357645</data>
    </edge>
    <edge source="SWE" target="MAR">
      <data key="d0">100167076</data>
    </edge>
    <edge source="SWE" target="OMN">
      <data key="d0">1663943</data>
    </edge>
    <edge source="SWE" target="NLD">
      <data key="d0">215470971</data>
    </edge>
    <edge source="SWE" target="NOR">
      <data key="d0">430839505</data>
    </edge>
    <edge source="SWE" target="PAK">
      <data key="d0">1439880</data>
    </edge>
    <edge source="SWE" target="POL">
      <data key="d0">43678323</data>
    </edge>
    <edge source="SWE" target="PRT">
      <data key="d0">3788855</data>
    </edge>
    <edge source="SWE" target="ROU">
      <data key="d0">971974</data>
    </edge>
    <edge source="SWE" target="RUS">
      <data key="d0">76311</data>
    </edge>
    <edge source="SWE" target="SAU">
      <data key="d0">102358114</data>
    </edge>
    <edge source="SWE" target="SRB">
      <data key="d0">215355</data>
    </edge>
    <edge source="SWE" target="IND">
      <data key="d0">2785441</data>
    </edge>
    <edge source="SWE" target="SGP">
      <data key="d0">74393</data>
    </edge>
    <edge source="SWE" target="SVK">
      <data key="d0">49300</data>
    </edge>
    <edge source="SWE" target="VNM">
      <data key="d0">3747378</data>
    </edge>
    <edge source="SWE" target="SVN">
      <data key="d0">15203</data>
    </edge>
    <edge source="SWE" target="ESP">
      <data key="d0">41958291</data>
    </edge>
    <edge source="SWE" target="CHE">
      <data key="d0">5009394</data>
    </edge>
    <edge source="SWE" target="THA">
      <data key="d0">424953</data>
    </edge>
    <edge source="SWE" target="ARE">
      <data key="d0">463773</data>
    </edge>
    <edge source="SWE" target="TUN">
      <data key="d0">37528243</data>
    </edge>
    <edge source="SWE" target="TUR">
      <data key="d0">7809448</data>
    </edge>
    <edge source="SWE" target="EGY">
      <data key="d0">286400146</data>
    </edge>
    <edge source="SWE" target="GBR">
      <data key="d0">665305968</data>
    </edge>
    <edge source="SWE" target="USA">
      <data key="d0">28167031</data>
    </edge>
    <edge source="TZA" target="CHN">
      <data key="d0">4039387</data>
    </edge>
    <edge source="TZA" target="DNK">
      <data key="d0">55124</data>
    </edge>
    <edge source="TZA" target="FRA">
      <data key="d0">115959</data>
    </edge>
    <edge source="TZA" target="JPN">
      <data key="d0">18188</data>
    </edge>
    <edge source="TZA" target="MYS">
      <data key="d0">657914</data>
    </edge>
    <edge source="TZA" target="MOZ">
      <data key="d0">194059</data>
    </edge>
    <edge source="TZA" target="OMN">
      <data key="d0">21280</data>
    </edge>
    <edge source="TZA" target="NLD">
      <data key="d0">75192</data>
    </edge>
    <edge source="TZA" target="IND">
      <data key="d0">12347491</data>
    </edge>
    <edge source="TZA" target="SGP">
      <data key="d0">2148556</data>
    </edge>
    <edge source="TZA" target="ARE">
      <data key="d0">615309</data>
    </edge>
    <edge source="TZA" target="TUR">
      <data key="d0">21190</data>
    </edge>
    <edge source="TZA" target="UKR">
      <data key="d0">28925</data>
    </edge>
    <edge source="TZA" target="GBR">
      <data key="d0">124377</data>
    </edge>
    <edge source="AZE" target="FRA">
      <data key="d0">12139</data>
    </edge>
    <edge source="AZE" target="ITA">
      <data key="d0">646566</data>
    </edge>
    <edge source="AZE" target="RUS">
      <data key="d0">30260</data>
    </edge>
    <edge source="AZE" target="TUR">
      <data key="d0">850439</data>
    </edge>
    <edge source="BGR" target="AZE">
      <data key="d0">73963</data>
    </edge>
    <edge source="BGR" target="AUT">
      <data key="d0">980599</data>
    </edge>
    <edge source="BGR" target="ARM">
      <data key="d0">13885</data>
    </edge>
    <edge source="BGR" target="BEL">
      <data key="d0">108555</data>
    </edge>
    <edge source="BGR" target="LKA">
      <data key="d0">39297</data>
    </edge>
    <edge source="BGR" target="CHN">
      <data key="d0">1069020</data>
    </edge>
    <edge source="BGR" target="HRV">
      <data key="d0">41117</data>
    </edge>
    <edge source="BGR" target="CZE">
      <data key="d0">71635</data>
    </edge>
    <edge source="BGR" target="DNK">
      <data key="d0">79931</data>
    </edge>
    <edge source="BGR" target="FIN">
      <data key="d0">17235</data>
    </edge>
    <edge source="BGR" target="FRA">
      <data key="d0">1886305</data>
    </edge>
    <edge source="BGR" target="PSE">
      <data key="d0">13088</data>
    </edge>
    <edge source="BGR" target="DEU">
      <data key="d0">2222978</data>
    </edge>
    <edge source="BGR" target="GRC">
      <data key="d0">55461085</data>
    </edge>
    <edge source="BGR" target="HUN">
      <data key="d0">23791</data>
    </edge>
    <edge source="BGR" target="ISR">
      <data key="d0">58707</data>
    </edge>
    <edge source="BGR" target="ITA">
      <data key="d0">6562151</data>
    </edge>
    <edge source="BGR" target="JPN">
      <data key="d0">231503</data>
    </edge>
    <edge source="BGR" target="JOR">
      <data key="d0">166334</data>
    </edge>
    <edge source="BGR" target="KOR">
      <data key="d0">85761</data>
    </edge>
    <edge source="BGR" target="LBN">
      <data key="d0">92873</data>
    </edge>
    <edge source="BGR" target="MAR">
      <data key="d0">42321</data>
    </edge>
    <edge source="BGR" target="NLD">
      <data key="d0">587926</data>
    </edge>
    <edge source="BGR" target="NZL">
      <data key="d0">12307</data>
    </edge>
    <edge source="BGR" target="NOR">
      <data key="d0">185452</data>
    </edge>
    <edge source="BGR" target="POL">
      <data key="d0">11291</data>
    </edge>
    <edge source="BGR" target="ROU">
      <data key="d0">527584</data>
    </edge>
    <edge source="BGR" target="RUS">
      <data key="d0">33024</data>
    </edge>
    <edge source="BGR" target="SAU">
      <data key="d0">18424</data>
    </edge>
    <edge source="BGR" target="SRB">
      <data key="d0">286943</data>
    </edge>
    <edge source="BGR" target="SVK">
      <data key="d0">27555</data>
    </edge>
    <edge source="BGR" target="VNM">
      <data key="d0">66862</data>
    </edge>
    <edge source="BGR" target="SVN">
      <data key="d0">89571</data>
    </edge>
    <edge source="BGR" target="ESP">
      <data key="d0">238049</data>
    </edge>
    <edge source="BGR" target="SWE">
      <data key="d0">169667</data>
    </edge>
    <edge source="BGR" target="CHE">
      <data key="d0">128112</data>
    </edge>
    <edge source="BGR" target="THA">
      <data key="d0">22959</data>
    </edge>
    <edge source="BGR" target="ARE">
      <data key="d0">67422</data>
    </edge>
    <edge source="BGR" target="TUN">
      <data key="d0">578104</data>
    </edge>
    <edge source="BGR" target="TUR">
      <data key="d0">64509042</data>
    </edge>
    <edge source="BGR" target="MKD">
      <data key="d0">5391613</data>
    </edge>
    <edge source="BGR" target="GBR">
      <data key="d0">2834831</data>
    </edge>
    <edge source="BGR" target="USA">
      <data key="d0">88764</data>
    </edge>
    <edge source="BLR" target="AZE">
      <data key="d0">20776900</data>
    </edge>
    <edge source="BLR" target="AUT">
      <data key="d0">967500</data>
    </edge>
    <edge source="BLR" target="ARM">
      <data key="d0">56800</data>
    </edge>
    <edge source="BLR" target="BEL">
      <data key="d0">12100500</data>
    </edge>
    <edge source="BLR" target="CAN">
      <data key="d0">1005300</data>
    </edge>
    <edge source="BLR" target="CHN">
      <data key="d0">2783800</data>
    </edge>
    <edge source="BLR" target="CZE">
      <data key="d0">1799900</data>
    </edge>
    <edge source="BLR" target="DNK">
      <data key="d0">2160100</data>
    </edge>
    <edge source="BLR" target="EST">
      <data key="d0">4176900</data>
    </edge>
    <edge source="BLR" target="FIN">
      <data key="d0">138200</data>
    </edge>
    <edge source="BLR" target="FRA">
      <data key="d0">1160400</data>
    </edge>
    <edge source="BLR" target="GEO">
      <data key="d0">443300</data>
    </edge>
    <edge source="BLR" target="DEU">
      <data key="d0">41579900</data>
    </edge>
    <edge source="BLR" target="HUN">
      <data key="d0">882200</data>
    </edge>
    <edge source="BLR" target="ITA">
      <data key="d0">951300</data>
    </edge>
    <edge source="BLR" target="KAZ">
      <data key="d0">2544000</data>
    </edge>
    <edge source="BLR" target="KGZ">
      <data key="d0">111100</data>
    </edge>
    <edge source="BLR" target="LVA">
      <data key="d0">19723500</data>
    </edge>
    <edge source="BLR" target="LTU">
      <data key="d0">26503300</data>
    </edge>
    <edge source="BLR" target="MDA">
      <data key="d0">603300</data>
    </edge>
    <edge source="BLR" target="NLD">
      <data key="d0">5806300</data>
    </edge>
    <edge source="BLR" target="PAK">
      <data key="d0">25600</data>
    </edge>
    <edge source="BLR" target="POL">
      <data key="d0">84261100</data>
    </edge>
    <edge source="BLR" target="ROU">
      <data key="d0">818100</data>
    </edge>
    <edge source="BLR" target="RUS">
      <data key="d0">12964900</data>
    </edge>
    <edge source="BLR" target="SRB">
      <data key="d0">19700</data>
    </edge>
    <edge source="BLR" target="IND">
      <data key="d0">36400</data>
    </edge>
    <edge source="BLR" target="SVK">
      <data key="d0">767200</data>
    </edge>
    <edge source="BLR" target="SVN">
      <data key="d0">250200</data>
    </edge>
    <edge source="BLR" target="ESP">
      <data key="d0">22100</data>
    </edge>
    <edge source="BLR" target="SWE">
      <data key="d0">7237100</data>
    </edge>
    <edge source="BLR" target="CHE">
      <data key="d0">31100</data>
    </edge>
    <edge source="BLR" target="ARE">
      <data key="d0">29300</data>
    </edge>
    <edge source="BLR" target="TUR">
      <data key="d0">412900</data>
    </edge>
    <edge source="BLR" target="UKR">
      <data key="d0">861700</data>
    </edge>
    <edge source="BLR" target="GBR">
      <data key="d0">24300</data>
    </edge>
    <edge source="HRV" target="ALB">
      <data key="d0">113961</data>
    </edge>
    <edge source="HRV" target="DZA">
      <data key="d0">634762</data>
    </edge>
    <edge source="HRV" target="AZE">
      <data key="d0">293042</data>
    </edge>
    <edge source="HRV" target="AUS">
      <data key="d0">33980</data>
    </edge>
    <edge source="HRV" target="AUT">
      <data key="d0">41361772</data>
    </edge>
    <edge source="HRV" target="BEL">
      <data key="d0">2638593</data>
    </edge>
    <edge source="HRV" target="BGR">
      <data key="d0">202153</data>
    </edge>
    <edge source="HRV" target="CAN">
      <data key="d0">57459</data>
    </edge>
    <edge source="HRV" target="CHN">
      <data key="d0">7302883</data>
    </edge>
    <edge source="HRV" target="CZE">
      <data key="d0">4408406</data>
    </edge>
    <edge source="HRV" target="DNK">
      <data key="d0">4866617</data>
    </edge>
    <edge source="HRV" target="EST">
      <data key="d0">54136</data>
    </edge>
    <edge source="HRV" target="FIN">
      <data key="d0">183566</data>
    </edge>
    <edge source="HRV" target="FRA">
      <data key="d0">4764645</data>
    </edge>
    <edge source="HRV" target="DEU">
      <data key="d0">18496111</data>
    </edge>
    <edge source="HRV" target="GRC">
      <data key="d0">399451</data>
    </edge>
    <edge source="HRV" target="HUN">
      <data key="d0">15672692</data>
    </edge>
    <edge source="HRV" target="IDN">
      <data key="d0">203796</data>
    </edge>
    <edge source="HRV" target="IRL">
      <data key="d0">208638</data>
    </edge>
    <edge source="HRV" target="ISR">
      <data key="d0">816201</data>
    </edge>
    <edge source="HRV" target="ITA">
      <data key="d0">149348245</data>
    </edge>
    <edge source="HRV" target="JPN">
      <data key="d0">2879768</data>
    </edge>
    <edge source="HRV" target="KAZ">
      <data key="d0">34178</data>
    </edge>
    <edge source="HRV" target="KOR">
      <data key="d0">86426</data>
    </edge>
    <edge source="HRV" target="LBN">
      <data key="d0">114639</data>
    </edge>
    <edge source="HRV" target="LTU">
      <data key="d0">178968</data>
    </edge>
    <edge source="HRV" target="MYS">
      <data key="d0">10267</data>
    </edge>
    <edge source="HRV" target="MAR">
      <data key="d0">1364575</data>
    </edge>
    <edge source="HRV" target="NLD">
      <data key="d0">2431099</data>
    </edge>
    <edge source="HRV" target="NOR">
      <data key="d0">229761</data>
    </edge>
    <edge source="HRV" target="PAK">
      <data key="d0">30287</data>
    </edge>
    <edge source="HRV" target="POL">
      <data key="d0">3671645</data>
    </edge>
    <edge source="HRV" target="PRT">
      <data key="d0">171761</data>
    </edge>
    <edge source="HRV" target="ROU">
      <data key="d0">2694548</data>
    </edge>
    <edge source="HRV" target="RUS">
      <data key="d0">356207</data>
    </edge>
    <edge source="HRV" target="SAU">
      <data key="d0">376456</data>
    </edge>
    <edge source="HRV" target="SRB">
      <data key="d0">6323832</data>
    </edge>
    <edge source="HRV" target="IND">
      <data key="d0">169044</data>
    </edge>
    <edge source="HRV" target="SVK">
      <data key="d0">1103858</data>
    </edge>
    <edge source="HRV" target="VNM">
      <data key="d0">2163892</data>
    </edge>
    <edge source="HRV" target="SVN">
      <data key="d0">50242591</data>
    </edge>
    <edge source="HRV" target="ESP">
      <data key="d0">863484</data>
    </edge>
    <edge source="HRV" target="SWE">
      <data key="d0">2972542</data>
    </edge>
    <edge source="HRV" target="CHE">
      <data key="d0">4855358</data>
    </edge>
    <edge source="HRV" target="THA">
      <data key="d0">55214</data>
    </edge>
    <edge source="HRV" target="ARE">
      <data key="d0">1866029</data>
    </edge>
    <edge source="HRV" target="TUR">
      <data key="d0">1084930</data>
    </edge>
    <edge source="HRV" target="MKD">
      <data key="d0">2078383</data>
    </edge>
    <edge source="HRV" target="EGY">
      <data key="d0">68660959</data>
    </edge>
    <edge source="HRV" target="GBR">
      <data key="d0">1326433</data>
    </edge>
    <edge source="HRV" target="USA">
      <data key="d0">38958</data>
    </edge>
    <edge source="DNK" target="AZE">
      <data key="d0">15129</data>
    </edge>
    <edge source="DNK" target="AUS">
      <data key="d0">444895</data>
    </edge>
    <edge source="DNK" target="AUT">
      <data key="d0">470364</data>
    </edge>
    <edge source="DNK" target="BEL">
      <data key="d0">310751</data>
    </edge>
    <edge source="DNK" target="BRA">
      <data key="d0">20065</data>
    </edge>
    <edge source="DNK" target="BGR">
      <data key="d0">64323</data>
    </edge>
    <edge source="DNK" target="CAN">
      <data key="d0">43655</data>
    </edge>
    <edge source="DNK" target="CHN">
      <data key="d0">18500932</data>
    </edge>
    <edge source="DNK" target="CZE">
      <data key="d0">112139</data>
    </edge>
    <edge source="DNK" target="EST">
      <data key="d0">131107</data>
    </edge>
    <edge source="DNK" target="FIN">
      <data key="d0">2080229</data>
    </edge>
    <edge source="DNK" target="FRA">
      <data key="d0">1315887</data>
    </edge>
    <edge source="DNK" target="DEU">
      <data key="d0">46088929</data>
    </edge>
    <edge source="DNK" target="GRC">
      <data key="d0">864756</data>
    </edge>
    <edge source="DNK" target="HKG">
      <data key="d0">520361</data>
    </edge>
    <edge source="DNK" target="HUN">
      <data key="d0">258187</data>
    </edge>
    <edge source="DNK" target="IDN">
      <data key="d0">10531</data>
    </edge>
    <edge source="DNK" target="IRL">
      <data key="d0">2233408</data>
    </edge>
    <edge source="DNK" target="ISR">
      <data key="d0">25071</data>
    </edge>
    <edge source="DNK" target="ITA">
      <data key="d0">593648</data>
    </edge>
    <edge source="DNK" target="JPN">
      <data key="d0">1276890</data>
    </edge>
    <edge source="DNK" target="JOR">
      <data key="d0">150192</data>
    </edge>
    <edge source="DNK" target="KOR">
      <data key="d0">26420</data>
    </edge>
    <edge source="DNK" target="LBN">
      <data key="d0">467875</data>
    </edge>
    <edge source="DNK" target="LVA">
      <data key="d0">583626</data>
    </edge>
    <edge source="DNK" target="LTU">
      <data key="d0">2076997</data>
    </edge>
    <edge source="DNK" target="MYS">
      <data key="d0">46729</data>
    </edge>
    <edge source="DNK" target="MEX">
      <data key="d0">35501</data>
    </edge>
    <edge source="DNK" target="MAR">
      <data key="d0">37520</data>
    </edge>
    <edge source="DNK" target="NAM">
      <data key="d0">12081</data>
    </edge>
    <edge source="DNK" target="NLD">
      <data key="d0">878532</data>
    </edge>
    <edge source="DNK" target="NZL">
      <data key="d0">25539</data>
    </edge>
    <edge source="DNK" target="NOR">
      <data key="d0">11840119</data>
    </edge>
    <edge source="DNK" target="PAK">
      <data key="d0">72394</data>
    </edge>
    <edge source="DNK" target="PHL">
      <data key="d0">31112</data>
    </edge>
    <edge source="DNK" target="POL">
      <data key="d0">7639944</data>
    </edge>
    <edge source="DNK" target="PRT">
      <data key="d0">12875</data>
    </edge>
    <edge source="DNK" target="RUS">
      <data key="d0">156091</data>
    </edge>
    <edge source="DNK" target="SAU">
      <data key="d0">26756</data>
    </edge>
    <edge source="DNK" target="SRB">
      <data key="d0">93948</data>
    </edge>
    <edge source="DNK" target="IND">
      <data key="d0">1189854</data>
    </edge>
    <edge source="DNK" target="SGP">
      <data key="d0">129451</data>
    </edge>
    <edge source="DNK" target="SVK">
      <data key="d0">31891</data>
    </edge>
    <edge source="DNK" target="VNM">
      <data key="d0">4282507</data>
    </edge>
    <edge source="DNK" target="SVN">
      <data key="d0">459945</data>
    </edge>
    <edge source="DNK" target="ZAF">
      <data key="d0">35909</data>
    </edge>
    <edge source="DNK" target="ESP">
      <data key="d0">1534853</data>
    </edge>
    <edge source="DNK" target="SWE">
      <data key="d0">25056148</data>
    </edge>
    <edge source="DNK" target="CHE">
      <data key="d0">1383338</data>
    </edge>
    <edge source="DNK" target="THA">
      <data key="d0">103670</data>
    </edge>
    <edge source="DNK" target="ARE">
      <data key="d0">572347</data>
    </edge>
    <edge source="DNK" target="UKR">
      <data key="d0">162262</data>
    </edge>
    <edge source="DNK" target="GBR">
      <data key="d0">13860171</data>
    </edge>
    <edge source="DNK" target="USA">
      <data key="d0">1536955</data>
    </edge>
    <edge source="EST" target="DZA">
      <data key="d0">882214</data>
    </edge>
    <edge source="EST" target="AZE">
      <data key="d0">303834</data>
    </edge>
    <edge source="EST" target="AUS">
      <data key="d0">19222866</data>
    </edge>
    <edge source="EST" target="AUT">
      <data key="d0">7165796</data>
    </edge>
    <edge source="EST" target="ARM">
      <data key="d0">28367</data>
    </edge>
    <edge source="EST" target="BEL">
      <data key="d0">7907146</data>
    </edge>
    <edge source="EST" target="BGR">
      <data key="d0">59042</data>
    </edge>
    <edge source="EST" target="BLR">
      <data key="d0">195692</data>
    </edge>
    <edge source="EST" target="CAN">
      <data key="d0">24005</data>
    </edge>
    <edge source="EST" target="CHN">
      <data key="d0">6944268</data>
    </edge>
    <edge source="EST" target="CZE">
      <data key="d0">3933942</data>
    </edge>
    <edge source="EST" target="DNK">
      <data key="d0">56406545</data>
    </edge>
    <edge source="EST" target="FIN">
      <data key="d0">119400606</data>
    </edge>
    <edge source="EST" target="FRA">
      <data key="d0">8357758</data>
    </edge>
    <edge source="EST" target="DEU">
      <data key="d0">49144254</data>
    </edge>
    <edge source="EST" target="GRC">
      <data key="d0">66753</data>
    </edge>
    <edge source="EST" target="HKG">
      <data key="d0">520336</data>
    </edge>
    <edge source="EST" target="HUN">
      <data key="d0">4392221</data>
    </edge>
    <edge source="EST" target="IDN">
      <data key="d0">260792</data>
    </edge>
    <edge source="EST" target="IRL">
      <data key="d0">429925</data>
    </edge>
    <edge source="EST" target="ISR">
      <data key="d0">791853</data>
    </edge>
    <edge source="EST" target="ITA">
      <data key="d0">6859393</data>
    </edge>
    <edge source="EST" target="JPN">
      <data key="d0">12052989</data>
    </edge>
    <edge source="EST" target="KAZ">
      <data key="d0">171477</data>
    </edge>
    <edge source="EST" target="JOR">
      <data key="d0">23745</data>
    </edge>
    <edge source="EST" target="KOR">
      <data key="d0">10139012</data>
    </edge>
    <edge source="EST" target="LBN">
      <data key="d0">27170</data>
    </edge>
    <edge source="EST" target="LVA">
      <data key="d0">29614616</data>
    </edge>
    <edge source="EST" target="LTU">
      <data key="d0">3353233</data>
    </edge>
    <edge source="EST" target="MAR">
      <data key="d0">631662</data>
    </edge>
    <edge source="EST" target="NLD">
      <data key="d0">18436630</data>
    </edge>
    <edge source="EST" target="NOR">
      <data key="d0">36697059</data>
    </edge>
    <edge source="EST" target="PAK">
      <data key="d0">35425</data>
    </edge>
    <edge source="EST" target="POL">
      <data key="d0">10924360</data>
    </edge>
    <edge source="EST" target="PRT">
      <data key="d0">1333460</data>
    </edge>
    <edge source="EST" target="ROU">
      <data key="d0">16081</data>
    </edge>
    <edge source="EST" target="RUS">
      <data key="d0">1316970</data>
    </edge>
    <edge source="EST" target="SAU">
      <data key="d0">336050</data>
    </edge>
    <edge source="EST" target="SRB">
      <data key="d0">11705</data>
    </edge>
    <edge source="EST" target="IND">
      <data key="d0">1901192</data>
    </edge>
    <edge source="EST" target="SGP">
      <data key="d0">26342</data>
    </edge>
    <edge source="EST" target="SVK">
      <data key="d0">747253</data>
    </edge>
    <edge source="EST" target="VNM">
      <data key="d0">410166</data>
    </edge>
    <edge source="EST" target="SVN">
      <data key="d0">246738</data>
    </edge>
    <edge source="EST" target="ESP">
      <data key="d0">1846124</data>
    </edge>
    <edge source="EST" target="SWE">
      <data key="d0">113021495</data>
    </edge>
    <edge source="EST" target="CHE">
      <data key="d0">1798513</data>
    </edge>
    <edge source="EST" target="THA">
      <data key="d0">376612</data>
    </edge>
    <edge source="EST" target="ARE">
      <data key="d0">102965</data>
    </edge>
    <edge source="EST" target="TUN">
      <data key="d0">1327506</data>
    </edge>
    <edge source="EST" target="TUR">
      <data key="d0">821228</data>
    </edge>
    <edge source="EST" target="UKR">
      <data key="d0">504294</data>
    </edge>
    <edge source="EST" target="MKD">
      <data key="d0">22977</data>
    </edge>
    <edge source="EST" target="EGY">
      <data key="d0">2278699</data>
    </edge>
    <edge source="EST" target="GBR">
      <data key="d0">37821127</data>
    </edge>
    <edge source="EST" target="USA">
      <data key="d0">5094343</data>
    </edge>
    <edge source="FIN" target="ALB">
      <data key="d0">1515721</data>
    </edge>
    <edge source="FIN" target="DZA">
      <data key="d0">118240648</data>
    </edge>
    <edge source="FIN" target="AZE">
      <data key="d0">457877</data>
    </edge>
    <edge source="FIN" target="ARG">
      <data key="d0">11235</data>
    </edge>
    <edge source="FIN" target="AUS">
      <data key="d0">5988316</data>
    </edge>
    <edge source="FIN" target="AUT">
      <data key="d0">25686494</data>
    </edge>
    <edge source="FIN" target="ARM">
      <data key="d0">36402</data>
    </edge>
    <edge source="FIN" target="BEL">
      <data key="d0">27911118</data>
    </edge>
    <edge source="FIN" target="BGR">
      <data key="d0">257409</data>
    </edge>
    <edge source="FIN" target="CAN">
      <data key="d0">21567</data>
    </edge>
    <edge source="FIN" target="LKA">
      <data key="d0">110993</data>
    </edge>
    <edge source="FIN" target="CHN">
      <data key="d0">42070438</data>
    </edge>
    <edge source="FIN" target="HRV">
      <data key="d0">257831</data>
    </edge>
    <edge source="FIN" target="CZE">
      <data key="d0">2560619</data>
    </edge>
    <edge source="FIN" target="DNK">
      <data key="d0">37824567</data>
    </edge>
    <edge source="FIN" target="EST">
      <data key="d0">31351623</data>
    </edge>
    <edge source="FIN" target="FRA">
      <data key="d0">144114072</data>
    </edge>
    <edge source="FIN" target="DEU">
      <data key="d0">128026457</data>
    </edge>
    <edge source="FIN" target="GRC">
      <data key="d0">10274797</data>
    </edge>
    <edge source="FIN" target="HKG">
      <data key="d0">379195</data>
    </edge>
    <edge source="FIN" target="HUN">
      <data key="d0">3607606</data>
    </edge>
    <edge source="FIN" target="IDN">
      <data key="d0">582082</data>
    </edge>
    <edge source="FIN" target="IRL">
      <data key="d0">9463219</data>
    </edge>
    <edge source="FIN" target="ISR">
      <data key="d0">76495962</data>
    </edge>
    <edge source="FIN" target="ITA">
      <data key="d0">35532992</data>
    </edge>
    <edge source="FIN" target="JPN">
      <data key="d0">231173802</data>
    </edge>
    <edge source="FIN" target="KAZ">
      <data key="d0">14643</data>
    </edge>
    <edge source="FIN" target="JOR">
      <data key="d0">1619301</data>
    </edge>
    <edge source="FIN" target="KOR">
      <data key="d0">6088702</data>
    </edge>
    <edge source="FIN" target="LBN">
      <data key="d0">92475</data>
    </edge>
    <edge source="FIN" target="LVA">
      <data key="d0">3519547</data>
    </edge>
    <edge source="FIN" target="LTU">
      <data key="d0">3553522</data>
    </edge>
    <edge source="FIN" target="MYS">
      <data key="d0">218141</data>
    </edge>
    <edge source="FIN" target="MAR">
      <data key="d0">53937555</data>
    </edge>
    <edge source="FIN" target="OMN">
      <data key="d0">2664717</data>
    </edge>
    <edge source="FIN" target="NLD">
      <data key="d0">51561522</data>
    </edge>
    <edge source="FIN" target="NZL">
      <data key="d0">110517</data>
    </edge>
    <edge source="FIN" target="NOR">
      <data key="d0">20346048</data>
    </edge>
    <edge source="FIN" target="PAK">
      <data key="d0">352888</data>
    </edge>
    <edge source="FIN" target="PHL">
      <data key="d0">355024</data>
    </edge>
    <edge source="FIN" target="POL">
      <data key="d0">13806260</data>
    </edge>
    <edge source="FIN" target="PRT">
      <data key="d0">2679551</data>
    </edge>
    <edge source="FIN" target="ROU">
      <data key="d0">652218</data>
    </edge>
    <edge source="FIN" target="RUS">
      <data key="d0">2443811</data>
    </edge>
    <edge source="FIN" target="SAU">
      <data key="d0">72233976</data>
    </edge>
    <edge source="FIN" target="IND">
      <data key="d0">620253</data>
    </edge>
    <edge source="FIN" target="SGP">
      <data key="d0">113966</data>
    </edge>
    <edge source="FIN" target="SVK">
      <data key="d0">1996569</data>
    </edge>
    <edge source="FIN" target="VNM">
      <data key="d0">11269279</data>
    </edge>
    <edge source="FIN" target="SVN">
      <data key="d0">45219</data>
    </edge>
    <edge source="FIN" target="ZAF">
      <data key="d0">23581</data>
    </edge>
    <edge source="FIN" target="ESP">
      <data key="d0">17656733</data>
    </edge>
    <edge source="FIN" target="SWE">
      <data key="d0">78089156</data>
    </edge>
    <edge source="FIN" target="CHE">
      <data key="d0">15336095</data>
    </edge>
    <edge source="FIN" target="THA">
      <data key="d0">1297480</data>
    </edge>
    <edge source="FIN" target="ARE">
      <data key="d0">320984</data>
    </edge>
    <edge source="FIN" target="TUN">
      <data key="d0">30233724</data>
    </edge>
    <edge source="FIN" target="TUR">
      <data key="d0">6973678</data>
    </edge>
    <edge source="FIN" target="UKR">
      <data key="d0">545876</data>
    </edge>
    <edge source="FIN" target="EGY">
      <data key="d0">207594099</data>
    </edge>
    <edge source="FIN" target="GBR">
      <data key="d0">193301374</data>
    </edge>
    <edge source="FIN" target="USA">
      <data key="d0">2287336</data>
    </edge>
    <edge source="GEO" target="AZE">
      <data key="d0">27163</data>
    </edge>
    <edge source="GEO" target="ARM">
      <data key="d0">1922706</data>
    </edge>
    <edge source="GEO" target="CHN">
      <data key="d0">71175</data>
    </edge>
    <edge source="GEO" target="GRC">
      <data key="d0">41306</data>
    </edge>
    <edge source="GEO" target="ISR">
      <data key="d0">34773</data>
    </edge>
    <edge source="GEO" target="ITA">
      <data key="d0">2769777</data>
    </edge>
    <edge source="GEO" target="KAZ">
      <data key="d0">98648</data>
    </edge>
    <edge source="GEO" target="NOR">
      <data key="d0">13560</data>
    </edge>
    <edge source="GEO" target="SAU">
      <data key="d0">13203</data>
    </edge>
    <edge source="GEO" target="ESP">
      <data key="d0">170788</data>
    </edge>
    <edge source="GEO" target="CHE">
      <data key="d0">27382</data>
    </edge>
    <edge source="GEO" target="ARE">
      <data key="d0">639060</data>
    </edge>
    <edge source="GEO" target="TUR">
      <data key="d0">1406994</data>
    </edge>
    <edge source="GEO" target="GBR">
      <data key="d0">22759</data>
    </edge>
    <edge source="KAZ" target="AZE">
      <data key="d0">69400</data>
    </edge>
    <edge source="KAZ" target="RUS">
      <data key="d0">115030</data>
    </edge>
    <edge source="JOR" target="ISR">
      <data key="d0">34641</data>
    </edge>
    <edge source="JOR" target="LBN">
      <data key="d0">152813</data>
    </edge>
    <edge source="JOR" target="SAU">
      <data key="d0">264694</data>
    </edge>
    <edge source="LVA" target="ALB">
      <data key="d0">16943</data>
    </edge>
    <edge source="LVA" target="DZA">
      <data key="d0">2241500</data>
    </edge>
    <edge source="LVA" target="AUS">
      <data key="d0">144866</data>
    </edge>
    <edge source="LVA" target="AUT">
      <data key="d0">3652880</data>
    </edge>
    <edge source="LVA" target="BEL">
      <data key="d0">28456987</data>
    </edge>
    <edge source="LVA" target="BGR">
      <data key="d0">112138</data>
    </edge>
    <edge source="LVA" target="CAN">
      <data key="d0">126776</data>
    </edge>
    <edge source="LVA" target="LKA">
      <data key="d0">30743</data>
    </edge>
    <edge source="LVA" target="CHN">
      <data key="d0">8798195</data>
    </edge>
    <edge source="LVA" target="CZE">
      <data key="d0">7404120</data>
    </edge>
    <edge source="LVA" target="DNK">
      <data key="d0">94331291</data>
    </edge>
    <edge source="LVA" target="EST">
      <data key="d0">87821541</data>
    </edge>
    <edge source="LVA" target="FIN">
      <data key="d0">80414411</data>
    </edge>
    <edge source="LVA" target="FRA">
      <data key="d0">29221496</data>
    </edge>
    <edge source="LVA" target="DEU">
      <data key="d0">74790914</data>
    </edge>
    <edge source="LVA" target="GRC">
      <data key="d0">96456</data>
    </edge>
    <edge source="LVA" target="HKG">
      <data key="d0">1873517</data>
    </edge>
    <edge source="LVA" target="HUN">
      <data key="d0">5820385</data>
    </edge>
    <edge source="LVA" target="IDN">
      <data key="d0">11236</data>
    </edge>
    <edge source="LVA" target="IRL">
      <data key="d0">6281792</data>
    </edge>
    <edge source="LVA" target="ISR">
      <data key="d0">7984677</data>
    </edge>
    <edge source="LVA" target="ITA">
      <data key="d0">7990095</data>
    </edge>
    <edge source="LVA" target="JPN">
      <data key="d0">29874473</data>
    </edge>
    <edge source="LVA" target="JOR">
      <data key="d0">3225136</data>
    </edge>
    <edge source="LVA" target="KOR">
      <data key="d0">19710142</data>
    </edge>
    <edge source="LVA" target="LTU">
      <data key="d0">34211721</data>
    </edge>
    <edge source="LVA" target="MYS">
      <data key="d0">25003</data>
    </edge>
    <edge source="LVA" target="MAR">
      <data key="d0">1859478</data>
    </edge>
    <edge source="LVA" target="NLD">
      <data key="d0">62189386</data>
    </edge>
    <edge source="LVA" target="NOR">
      <data key="d0">20868380</data>
    </edge>
    <edge source="LVA" target="PAK">
      <data key="d0">1603108</data>
    </edge>
    <edge source="LVA" target="POL">
      <data key="d0">24416457</data>
    </edge>
    <edge source="LVA" target="PRT">
      <data key="d0">824884</data>
    </edge>
    <edge source="LVA" target="ROU">
      <data key="d0">27734</data>
    </edge>
    <edge source="LVA" target="RUS">
      <data key="d0">162226</data>
    </edge>
    <edge source="LVA" target="SAU">
      <data key="d0">1053167</data>
    </edge>
    <edge source="LVA" target="SRB">
      <data key="d0">40114</data>
    </edge>
    <edge source="LVA" target="IND">
      <data key="d0">2326468</data>
    </edge>
    <edge source="LVA" target="SVK">
      <data key="d0">232628</data>
    </edge>
    <edge source="LVA" target="VNM">
      <data key="d0">295672</data>
    </edge>
    <edge source="LVA" target="SVN">
      <data key="d0">934636</data>
    </edge>
    <edge source="LVA" target="ESP">
      <data key="d0">987945</data>
    </edge>
    <edge source="LVA" target="SWE">
      <data key="d0">216847331</data>
    </edge>
    <edge source="LVA" target="CHE">
      <data key="d0">1380829</data>
    </edge>
    <edge source="LVA" target="THA">
      <data key="d0">743133</data>
    </edge>
    <edge source="LVA" target="ARE">
      <data key="d0">4333683</data>
    </edge>
    <edge source="LVA" target="TUN">
      <data key="d0">4668761</data>
    </edge>
    <edge source="LVA" target="TUR">
      <data key="d0">179613</data>
    </edge>
    <edge source="LVA" target="EGY">
      <data key="d0">48738986</data>
    </edge>
    <edge source="LVA" target="GBR">
      <data key="d0">177291115</data>
    </edge>
    <edge source="LVA" target="USA">
      <data key="d0">1717329</data>
    </edge>
    <edge source="LTU" target="AZE">
      <data key="d0">555784</data>
    </edge>
    <edge source="LTU" target="AUS">
      <data key="d0">6816792</data>
    </edge>
    <edge source="LTU" target="AUT">
      <data key="d0">2308641</data>
    </edge>
    <edge source="LTU" target="BEL">
      <data key="d0">16010042</data>
    </edge>
    <edge source="LTU" target="BGR">
      <data key="d0">82662</data>
    </edge>
    <edge source="LTU" target="BLR">
      <data key="d0">480992</data>
    </edge>
    <edge source="LTU" target="CHN">
      <data key="d0">15487268</data>
    </edge>
    <edge source="LTU" target="CZE">
      <data key="d0">5979287</data>
    </edge>
    <edge source="LTU" target="DNK">
      <data key="d0">35503508</data>
    </edge>
    <edge source="LTU" target="EST">
      <data key="d0">11912778</data>
    </edge>
    <edge source="LTU" target="FIN">
      <data key="d0">17620614</data>
    </edge>
    <edge source="LTU" target="FRA">
      <data key="d0">24177560</data>
    </edge>
    <edge source="LTU" target="DEU">
      <data key="d0">55311145</data>
    </edge>
    <edge source="LTU" target="GRC">
      <data key="d0">419565</data>
    </edge>
    <edge source="LTU" target="HUN">
      <data key="d0">691805</data>
    </edge>
    <edge source="LTU" target="IRL">
      <data key="d0">683432</data>
    </edge>
    <edge source="LTU" target="ISR">
      <data key="d0">971600</data>
    </edge>
    <edge source="LTU" target="ITA">
      <data key="d0">32564289</data>
    </edge>
    <edge source="LTU" target="JPN">
      <data key="d0">96156</data>
    </edge>
    <edge source="LTU" target="KAZ">
      <data key="d0">949211</data>
    </edge>
    <edge source="LTU" target="JOR">
      <data key="d0">275215</data>
    </edge>
    <edge source="LTU" target="KOR">
      <data key="d0">3537129</data>
    </edge>
    <edge source="LTU" target="LVA">
      <data key="d0">39032176</data>
    </edge>
    <edge source="LTU" target="MDA">
      <data key="d0">60710</data>
    </edge>
    <edge source="LTU" target="OMN">
      <data key="d0">50379</data>
    </edge>
    <edge source="LTU" target="NAM">
      <data key="d0">73904</data>
    </edge>
    <edge source="LTU" target="NLD">
      <data key="d0">19492077</data>
    </edge>
    <edge source="LTU" target="NZL">
      <data key="d0">361021</data>
    </edge>
    <edge source="LTU" target="NOR">
      <data key="d0">7034201</data>
    </edge>
    <edge source="LTU" target="PAK">
      <data key="d0">683377</data>
    </edge>
    <edge source="LTU" target="PHL">
      <data key="d0">293916</data>
    </edge>
    <edge source="LTU" target="POL">
      <data key="d0">30436904</data>
    </edge>
    <edge source="LTU" target="PRT">
      <data key="d0">1194373</data>
    </edge>
    <edge source="LTU" target="ROU">
      <data key="d0">771670</data>
    </edge>
    <edge source="LTU" target="RUS">
      <data key="d0">6053224</data>
    </edge>
    <edge source="LTU" target="SAU">
      <data key="d0">1393143</data>
    </edge>
    <edge source="LTU" target="IND">
      <data key="d0">104979</data>
    </edge>
    <edge source="LTU" target="SVK">
      <data key="d0">2325554</data>
    </edge>
    <edge source="LTU" target="VNM">
      <data key="d0">767022</data>
    </edge>
    <edge source="LTU" target="SVN">
      <data key="d0">695657</data>
    </edge>
    <edge source="LTU" target="ZAF">
      <data key="d0">33393</data>
    </edge>
    <edge source="LTU" target="ESP">
      <data key="d0">522181</data>
    </edge>
    <edge source="LTU" target="SWE">
      <data key="d0">24557499</data>
    </edge>
    <edge source="LTU" target="CHE">
      <data key="d0">208583</data>
    </edge>
    <edge source="LTU" target="THA">
      <data key="d0">365088</data>
    </edge>
    <edge source="LTU" target="ARE">
      <data key="d0">3296659</data>
    </edge>
    <edge source="LTU" target="TUN">
      <data key="d0">18493</data>
    </edge>
    <edge source="LTU" target="UKR">
      <data key="d0">132392</data>
    </edge>
    <edge source="LTU" target="GBR">
      <data key="d0">12633512</data>
    </edge>
    <edge source="LTU" target="USA">
      <data key="d0">1221295</data>
    </edge>
    <edge source="MDA" target="AZE">
      <data key="d0">75195</data>
    </edge>
    <edge source="MDA" target="BEL">
      <data key="d0">36192</data>
    </edge>
    <edge source="MDA" target="CHN">
      <data key="d0">17007</data>
    </edge>
    <edge source="MDA" target="CZE">
      <data key="d0">52464</data>
    </edge>
    <edge source="MDA" target="FRA">
      <data key="d0">83610</data>
    </edge>
    <edge source="MDA" target="IRL">
      <data key="d0">21883</data>
    </edge>
    <edge source="MDA" target="ISR">
      <data key="d0">59679</data>
    </edge>
    <edge source="MDA" target="ITA">
      <data key="d0">167050</data>
    </edge>
    <edge source="MDA" target="NLD">
      <data key="d0">41464</data>
    </edge>
    <edge source="MDA" target="POL">
      <data key="d0">68168</data>
    </edge>
    <edge source="MDA" target="ROU">
      <data key="d0">133254</data>
    </edge>
    <edge source="MDA" target="RUS">
      <data key="d0">35354</data>
    </edge>
    <edge source="MDA" target="CHE">
      <data key="d0">16380</data>
    </edge>
    <edge source="MDA" target="TUR">
      <data key="d0">118317</data>
    </edge>
    <edge source="MAR" target="FRA">
      <data key="d0">42862</data>
    </edge>
    <edge source="MAR" target="DEU">
      <data key="d0">60264</data>
    </edge>
    <edge source="MAR" target="ITA">
      <data key="d0">902151</data>
    </edge>
    <edge source="MAR" target="MRT">
      <data key="d0">330694</data>
    </edge>
    <edge source="MAR" target="PRT">
      <data key="d0">3152211</data>
    </edge>
    <edge source="MAR" target="IND">
      <data key="d0">64932</data>
    </edge>
    <edge source="MAR" target="ESP">
      <data key="d0">3156654</data>
    </edge>
    <edge source="MAR" target="ARE">
      <data key="d0">11265</data>
    </edge>
    <edge source="PAK" target="CHN">
      <data key="d0">44160</data>
    </edge>
    <edge source="PAK" target="ARE">
      <data key="d0">12097</data>
    </edge>
    <edge source="SVK" target="AUT">
      <data key="d0">122273640</data>
    </edge>
    <edge source="SVK" target="BEL">
      <data key="d0">419694</data>
    </edge>
    <edge source="SVK" target="CAN">
      <data key="d0">16466</data>
    </edge>
    <edge source="SVK" target="CHN">
      <data key="d0">441080</data>
    </edge>
    <edge source="SVK" target="HRV">
      <data key="d0">488031</data>
    </edge>
    <edge source="SVK" target="CZE">
      <data key="d0">161400904</data>
    </edge>
    <edge source="SVK" target="DNK">
      <data key="d0">1704167</data>
    </edge>
    <edge source="SVK" target="FIN">
      <data key="d0">10441</data>
    </edge>
    <edge source="SVK" target="FRA">
      <data key="d0">9167121</data>
    </edge>
    <edge source="SVK" target="DEU">
      <data key="d0">20717982</data>
    </edge>
    <edge source="SVK" target="GRC">
      <data key="d0">5342581</data>
    </edge>
    <edge source="SVK" target="HUN">
      <data key="d0">121178212</data>
    </edge>
    <edge source="SVK" target="ISR">
      <data key="d0">107698</data>
    </edge>
    <edge source="SVK" target="ITA">
      <data key="d0">38772267</data>
    </edge>
    <edge source="SVK" target="KAZ">
      <data key="d0">17177</data>
    </edge>
    <edge source="SVK" target="KOR">
      <data key="d0">140694</data>
    </edge>
    <edge source="SVK" target="LTU">
      <data key="d0">23909</data>
    </edge>
    <edge source="SVK" target="NLD">
      <data key="d0">1004788</data>
    </edge>
    <edge source="SVK" target="POL">
      <data key="d0">47599810</data>
    </edge>
    <edge source="SVK" target="PRT">
      <data key="d0">25157</data>
    </edge>
    <edge source="SVK" target="ROU">
      <data key="d0">392304</data>
    </edge>
    <edge source="SVK" target="SRB">
      <data key="d0">351137</data>
    </edge>
    <edge source="SVK" target="IND">
      <data key="d0">20022</data>
    </edge>
    <edge source="SVK" target="VNM">
      <data key="d0">14385</data>
    </edge>
    <edge source="SVK" target="SVN">
      <data key="d0">11363263</data>
    </edge>
    <edge source="SVK" target="SWE">
      <data key="d0">298148</data>
    </edge>
    <edge source="SVK" target="CHE">
      <data key="d0">4963049</data>
    </edge>
    <edge source="SVK" target="TUR">
      <data key="d0">186925</data>
    </edge>
    <edge source="SVK" target="UKR">
      <data key="d0">280052</data>
    </edge>
    <edge source="SVK" target="GBR">
      <data key="d0">678446</data>
    </edge>
    <edge source="SVK" target="USA">
      <data key="d0">15518</data>
    </edge>
    <edge source="SVN" target="ALB">
      <data key="d0">28145</data>
    </edge>
    <edge source="SVN" target="DZA">
      <data key="d0">90073687</data>
    </edge>
    <edge source="SVN" target="ARG">
      <data key="d0">59536</data>
    </edge>
    <edge source="SVN" target="AUS">
      <data key="d0">231676</data>
    </edge>
    <edge source="SVN" target="AUT">
      <data key="d0">90118085</data>
    </edge>
    <edge source="SVN" target="BEL">
      <data key="d0">224135</data>
    </edge>
    <edge source="SVN" target="BGR">
      <data key="d0">394443</data>
    </edge>
    <edge source="SVN" target="CHN">
      <data key="d0">748480</data>
    </edge>
    <edge source="SVN" target="HRV">
      <data key="d0">10538088</data>
    </edge>
    <edge source="SVN" target="CZE">
      <data key="d0">105021</data>
    </edge>
    <edge source="SVN" target="DNK">
      <data key="d0">236449</data>
    </edge>
    <edge source="SVN" target="FRA">
      <data key="d0">263868</data>
    </edge>
    <edge source="SVN" target="GMB">
      <data key="d0">11464</data>
    </edge>
    <edge source="SVN" target="DEU">
      <data key="d0">6945195</data>
    </edge>
    <edge source="SVN" target="GRC">
      <data key="d0">59608</data>
    </edge>
    <edge source="SVN" target="HUN">
      <data key="d0">37140</data>
    </edge>
    <edge source="SVN" target="ISR">
      <data key="d0">301744</data>
    </edge>
    <edge source="SVN" target="ITA">
      <data key="d0">108188801</data>
    </edge>
    <edge source="SVN" target="JPN">
      <data key="d0">461121</data>
    </edge>
    <edge source="SVN" target="LBN">
      <data key="d0">355347</data>
    </edge>
    <edge source="SVN" target="MAR">
      <data key="d0">5485696</data>
    </edge>
    <edge source="SVN" target="OMN">
      <data key="d0">39781</data>
    </edge>
    <edge source="SVN" target="NLD">
      <data key="d0">107685</data>
    </edge>
    <edge source="SVN" target="NOR">
      <data key="d0">1930455</data>
    </edge>
    <edge source="SVN" target="POL">
      <data key="d0">1211722</data>
    </edge>
    <edge source="SVN" target="ROU">
      <data key="d0">1041941</data>
    </edge>
    <edge source="SVN" target="RUS">
      <data key="d0">35479</data>
    </edge>
    <edge source="SVN" target="SAU">
      <data key="d0">25320075</data>
    </edge>
    <edge source="SVN" target="SRB">
      <data key="d0">1275269</data>
    </edge>
    <edge source="SVN" target="SVK">
      <data key="d0">87958</data>
    </edge>
    <edge source="SVN" target="ESP">
      <data key="d0">71847</data>
    </edge>
    <edge source="SVN" target="SWE">
      <data key="d0">651861</data>
    </edge>
    <edge source="SVN" target="CHE">
      <data key="d0">906192</data>
    </edge>
    <edge source="SVN" target="ARE">
      <data key="d0">59760</data>
    </edge>
    <edge source="SVN" target="TUN">
      <data key="d0">13261218</data>
    </edge>
    <edge source="SVN" target="TUR">
      <data key="d0">145857</data>
    </edge>
    <edge source="SVN" target="MKD">
      <data key="d0">596495</data>
    </edge>
    <edge source="SVN" target="GBR">
      <data key="d0">572174</data>
    </edge>
    <edge source="SVN" target="USA">
      <data key="d0">496972</data>
    </edge>
    <edge source="TUN" target="ITA">
      <data key="d0">490727</data>
    </edge>
    <edge source="TUN" target="IND">
      <data key="d0">110753</data>
    </edge>
    <edge source="TUN" target="ESP">
      <data key="d0">1988170</data>
    </edge>
    <edge source="TUN" target="TUR">
      <data key="d0">26865</data>
    </edge>
    <edge source="UKR" target="ALB">
      <data key="d0">70266</data>
    </edge>
    <edge source="UKR" target="AZE">
      <data key="d0">11010460</data>
    </edge>
    <edge source="UKR" target="AUS">
      <data key="d0">24301</data>
    </edge>
    <edge source="UKR" target="AUT">
      <data key="d0">15695210</data>
    </edge>
    <edge source="UKR" target="ARM">
      <data key="d0">5795193</data>
    </edge>
    <edge source="UKR" target="BEL">
      <data key="d0">9289929</data>
    </edge>
    <edge source="UKR" target="BGR">
      <data key="d0">5521246</data>
    </edge>
    <edge source="UKR" target="BLR">
      <data key="d0">1162901</data>
    </edge>
    <edge source="UKR" target="CAN">
      <data key="d0">14709</data>
    </edge>
    <edge source="UKR" target="LKA">
      <data key="d0">21507</data>
    </edge>
    <edge source="UKR" target="CHN">
      <data key="d0">36192427</data>
    </edge>
    <edge source="UKR" target="HRV">
      <data key="d0">122745</data>
    </edge>
    <edge source="UKR" target="CZE">
      <data key="d0">12595598</data>
    </edge>
    <edge source="UKR" target="DNK">
      <data key="d0">4399464</data>
    </edge>
    <edge source="UKR" target="EST">
      <data key="d0">6501878</data>
    </edge>
    <edge source="UKR" target="FIN">
      <data key="d0">275354</data>
    </edge>
    <edge source="UKR" target="FRA">
      <data key="d0">4011969</data>
    </edge>
    <edge source="UKR" target="GEO">
      <data key="d0">7414639</data>
    </edge>
    <edge source="UKR" target="DEU">
      <data key="d0">37699464</data>
    </edge>
    <edge source="UKR" target="GRC">
      <data key="d0">1441372</data>
    </edge>
    <edge source="UKR" target="HKG">
      <data key="d0">368366</data>
    </edge>
    <edge source="UKR" target="HUN">
      <data key="d0">33214703</data>
    </edge>
    <edge source="UKR" target="IDN">
      <data key="d0">470849</data>
    </edge>
    <edge source="UKR" target="IRL">
      <data key="d0">18360</data>
    </edge>
    <edge source="UKR" target="ISR">
      <data key="d0">2359785</data>
    </edge>
    <edge source="UKR" target="ITA">
      <data key="d0">39913367</data>
    </edge>
    <edge source="UKR" target="JPN">
      <data key="d0">110418</data>
    </edge>
    <edge source="UKR" target="KAZ">
      <data key="d0">469397</data>
    </edge>
    <edge source="UKR" target="JOR">
      <data key="d0">328286</data>
    </edge>
    <edge source="UKR" target="KOR">
      <data key="d0">164834</data>
    </edge>
    <edge source="UKR" target="KGZ">
      <data key="d0">44543</data>
    </edge>
    <edge source="UKR" target="LBN">
      <data key="d0">806229</data>
    </edge>
    <edge source="UKR" target="LVA">
      <data key="d0">1730051</data>
    </edge>
    <edge source="UKR" target="LTU">
      <data key="d0">20959202</data>
    </edge>
    <edge source="UKR" target="MYS">
      <data key="d0">488904</data>
    </edge>
    <edge source="UKR" target="MDA">
      <data key="d0">15620386</data>
    </edge>
    <edge source="UKR" target="MAR">
      <data key="d0">70758</data>
    </edge>
    <edge source="UKR" target="NLD">
      <data key="d0">8028450</data>
    </edge>
    <edge source="UKR" target="NZL">
      <data key="d0">12549</data>
    </edge>
    <edge source="UKR" target="NOR">
      <data key="d0">894077</data>
    </edge>
    <edge source="UKR" target="PAN">
      <data key="d0">104706</data>
    </edge>
    <edge source="UKR" target="POL">
      <data key="d0">80175640</data>
    </edge>
    <edge source="UKR" target="PRT">
      <data key="d0">41069</data>
    </edge>
    <edge source="UKR" target="ROU">
      <data key="d0">56995296</data>
    </edge>
    <edge source="UKR" target="RUS">
      <data key="d0">7344299</data>
    </edge>
    <edge source="UKR" target="SAU">
      <data key="d0">400777</data>
    </edge>
    <edge source="UKR" target="SEN">
      <data key="d0">22433</data>
    </edge>
    <edge source="UKR" target="SRB">
      <data key="d0">3591360</data>
    </edge>
    <edge source="UKR" target="IND">
      <data key="d0">376052</data>
    </edge>
    <edge source="UKR" target="SGP">
      <data key="d0">1476256</data>
    </edge>
    <edge source="UKR" target="SVK">
      <data key="d0">15702797</data>
    </edge>
    <edge source="UKR" target="VNM">
      <data key="d0">458340</data>
    </edge>
    <edge source="UKR" target="SVN">
      <data key="d0">688945</data>
    </edge>
    <edge source="UKR" target="ZAF">
      <data key="d0">15171</data>
    </edge>
    <edge source="UKR" target="ESP">
      <data key="d0">1461121</data>
    </edge>
    <edge source="UKR" target="SWE">
      <data key="d0">6119975</data>
    </edge>
    <edge source="UKR" target="CHE">
      <data key="d0">1783695</data>
    </edge>
    <edge source="UKR" target="THA">
      <data key="d0">143582</data>
    </edge>
    <edge source="UKR" target="ARE">
      <data key="d0">2617800</data>
    </edge>
    <edge source="UKR" target="TUR">
      <data key="d0">133597723</data>
    </edge>
    <edge source="UKR" target="MKD">
      <data key="d0">53975</data>
    </edge>
    <edge source="UKR" target="EGY">
      <data key="d0">846462</data>
    </edge>
    <edge source="UKR" target="GBR">
      <data key="d0">4911423</data>
    </edge>
    <edge source="UKR" target="USA">
      <data key="d0">1807230</data>
    </edge>
    <edge source="CMR" target="ALB">
      <data key="d0">104411</data>
    </edge>
    <edge source="CMR" target="DZA">
      <data key="d0">441197</data>
    </edge>
    <edge source="CMR" target="ARG">
      <data key="d0">178711</data>
    </edge>
    <edge source="CMR" target="AUS">
      <data key="d0">12221</data>
    </edge>
    <edge source="CMR" target="BEL">
      <data key="d0">63595441</data>
    </edge>
    <edge source="CMR" target="BRA">
      <data key="d0">631339</data>
    </edge>
    <edge source="CMR" target="BGR">
      <data key="d0">101282</data>
    </edge>
    <edge source="CMR" target="CAN">
      <data key="d0">1029250</data>
    </edge>
    <edge source="CMR" target="CHN">
      <data key="d0">103540714</data>
    </edge>
    <edge source="CMR" target="HRV">
      <data key="d0">71392</data>
    </edge>
    <edge source="CMR" target="DNK">
      <data key="d0">406825</data>
    </edge>
    <edge source="CMR" target="FIN">
      <data key="d0">402848</data>
    </edge>
    <edge source="CMR" target="FRA">
      <data key="d0">26276877</data>
    </edge>
    <edge source="CMR" target="DEU">
      <data key="d0">4768234</data>
    </edge>
    <edge source="CMR" target="GRC">
      <data key="d0">552389</data>
    </edge>
    <edge source="CMR" target="HKG">
      <data key="d0">106446</data>
    </edge>
    <edge source="CMR" target="IDN">
      <data key="d0">920781</data>
    </edge>
    <edge source="CMR" target="IRL">
      <data key="d0">3074703</data>
    </edge>
    <edge source="CMR" target="ISR">
      <data key="d0">15280</data>
    </edge>
    <edge source="CMR" target="ITA">
      <data key="d0">36852045</data>
    </edge>
    <edge source="CMR" target="CIV">
      <data key="d0">111371</data>
    </edge>
    <edge source="CMR" target="JPN">
      <data key="d0">1241174</data>
    </edge>
    <edge source="CMR" target="JOR">
      <data key="d0">305302</data>
    </edge>
    <edge source="CMR" target="KOR">
      <data key="d0">169993</data>
    </edge>
    <edge source="CMR" target="LBN">
      <data key="d0">3049142</data>
    </edge>
    <edge source="CMR" target="LVA">
      <data key="d0">176326</data>
    </edge>
    <edge source="CMR" target="LTU">
      <data key="d0">234265</data>
    </edge>
    <edge source="CMR" target="MYS">
      <data key="d0">3383677</data>
    </edge>
    <edge source="CMR" target="MUS">
      <data key="d0">601219</data>
    </edge>
    <edge source="CMR" target="MEX">
      <data key="d0">15845</data>
    </edge>
    <edge source="CMR" target="MAR">
      <data key="d0">985096</data>
    </edge>
    <edge source="CMR" target="OMN">
      <data key="d0">37534</data>
    </edge>
    <edge source="CMR" target="NLD">
      <data key="d0">16445403</data>
    </edge>
    <edge source="CMR" target="NZL">
      <data key="d0">521873</data>
    </edge>
    <edge source="CMR" target="PAK">
      <data key="d0">730266</data>
    </edge>
    <edge source="CMR" target="POL">
      <data key="d0">151678</data>
    </edge>
    <edge source="CMR" target="PRT">
      <data key="d0">4294226</data>
    </edge>
    <edge source="CMR" target="ROU">
      <data key="d0">27464</data>
    </edge>
    <edge source="CMR" target="RUS">
      <data key="d0">711856</data>
    </edge>
    <edge source="CMR" target="SAU">
      <data key="d0">5521972</data>
    </edge>
    <edge source="CMR" target="SEN">
      <data key="d0">8789735</data>
    </edge>
    <edge source="CMR" target="SRB">
      <data key="d0">12709</data>
    </edge>
    <edge source="CMR" target="IND">
      <data key="d0">8404468</data>
    </edge>
    <edge source="CMR" target="VNM">
      <data key="d0">38247554</data>
    </edge>
    <edge source="CMR" target="SVN">
      <data key="d0">134157</data>
    </edge>
    <edge source="CMR" target="ZAF">
      <data key="d0">302325</data>
    </edge>
    <edge source="CMR" target="ESP">
      <data key="d0">12411781</data>
    </edge>
    <edge source="CMR" target="THA">
      <data key="d0">229458</data>
    </edge>
    <edge source="CMR" target="TGO">
      <data key="d0">57483</data>
    </edge>
    <edge source="CMR" target="ARE">
      <data key="d0">5127654</data>
    </edge>
    <edge source="CMR" target="TUN">
      <data key="d0">2527243</data>
    </edge>
    <edge source="CMR" target="TUR">
      <data key="d0">8180247</data>
    </edge>
    <edge source="CMR" target="EGY">
      <data key="d0">1820941</data>
    </edge>
    <edge source="CMR" target="GBR">
      <data key="d0">14102055</data>
    </edge>
    <edge source="CMR" target="USA">
      <data key="d0">14577469</data>
    </edge>
    <edge source="BEN" target="CHN">
      <data key="d0">8128350</data>
    </edge>
    <edge source="BEN" target="FRA">
      <data key="d0">22114</data>
    </edge>
    <edge source="BEN" target="DEU">
      <data key="d0">32255</data>
    </edge>
    <edge source="BEN" target="ITA">
      <data key="d0">47070</data>
    </edge>
    <edge source="BEN" target="CIV">
      <data key="d0">206691</data>
    </edge>
    <edge source="BEN" target="KOR">
      <data key="d0">21837</data>
    </edge>
    <edge source="BEN" target="LBN">
      <data key="d0">20857</data>
    </edge>
    <edge source="BEN" target="NLD">
      <data key="d0">20998</data>
    </edge>
    <edge source="BEN" target="IND">
      <data key="d0">5539493</data>
    </edge>
    <edge source="BEN" target="SGP">
      <data key="d0">224512</data>
    </edge>
    <edge source="BEN" target="VNM">
      <data key="d0">31237</data>
    </edge>
    <edge source="BEN" target="ESP">
      <data key="d0">28259</data>
    </edge>
    <edge source="BEN" target="CHE">
      <data key="d0">117768</data>
    </edge>
    <edge source="BEN" target="ARE">
      <data key="d0">33546</data>
    </edge>
    <edge source="ECU" target="ARG">
      <data key="d0">67052</data>
    </edge>
    <edge source="ECU" target="AUS">
      <data key="d0">191178</data>
    </edge>
    <edge source="ECU" target="BEL">
      <data key="d0">27645</data>
    </edge>
    <edge source="ECU" target="BRA">
      <data key="d0">9418995</data>
    </edge>
    <edge source="ECU" target="CHL">
      <data key="d0">13747</data>
    </edge>
    <edge source="ECU" target="CHN">
      <data key="d0">11793427</data>
    </edge>
    <edge source="ECU" target="CZE">
      <data key="d0">35556</data>
    </edge>
    <edge source="ECU" target="DNK">
      <data key="d0">5174225</data>
    </edge>
    <edge source="ECU" target="FIN">
      <data key="d0">235980</data>
    </edge>
    <edge source="ECU" target="FRA">
      <data key="d0">5670893</data>
    </edge>
    <edge source="ECU" target="DEU">
      <data key="d0">8796180</data>
    </edge>
    <edge source="ECU" target="GTM">
      <data key="d0">10475</data>
    </edge>
    <edge source="ECU" target="HKG">
      <data key="d0">43930</data>
    </edge>
    <edge source="ECU" target="ITA">
      <data key="d0">29351</data>
    </edge>
    <edge source="ECU" target="JPN">
      <data key="d0">8547339</data>
    </edge>
    <edge source="ECU" target="KOR">
      <data key="d0">14057</data>
    </edge>
    <edge source="ECU" target="LTU">
      <data key="d0">815130</data>
    </edge>
    <edge source="ECU" target="MEX">
      <data key="d0">38290</data>
    </edge>
    <edge source="ECU" target="NLD">
      <data key="d0">38499</data>
    </edge>
    <edge source="ECU" target="PER">
      <data key="d0">317814</data>
    </edge>
    <edge source="ECU" target="POL">
      <data key="d0">1343975</data>
    </edge>
    <edge source="ECU" target="SAU">
      <data key="d0">37250</data>
    </edge>
    <edge source="ECU" target="IND">
      <data key="d0">21739309</data>
    </edge>
    <edge source="ECU" target="SGP">
      <data key="d0">41360</data>
    </edge>
    <edge source="ECU" target="SVK">
      <data key="d0">24549</data>
    </edge>
    <edge source="ECU" target="VNM">
      <data key="d0">19470</data>
    </edge>
    <edge source="ECU" target="ZAF">
      <data key="d0">353993</data>
    </edge>
    <edge source="ECU" target="ESP">
      <data key="d0">1360547</data>
    </edge>
    <edge source="ECU" target="CHE">
      <data key="d0">21317</data>
    </edge>
    <edge source="ECU" target="ARE">
      <data key="d0">239242</data>
    </edge>
    <edge source="ECU" target="TUR">
      <data key="d0">526907</data>
    </edge>
    <edge source="ECU" target="GBR">
      <data key="d0">478805</data>
    </edge>
    <edge source="ECU" target="USA">
      <data key="d0">29632436</data>
    </edge>
    <edge source="GHA" target="AUS">
      <data key="d0">707074</data>
    </edge>
    <edge source="GHA" target="BEL">
      <data key="d0">2326056</data>
    </edge>
    <edge source="GHA" target="BGR">
      <data key="d0">102815</data>
    </edge>
    <edge source="GHA" target="CAN">
      <data key="d0">89788</data>
    </edge>
    <edge source="GHA" target="CHN">
      <data key="d0">33784930</data>
    </edge>
    <edge source="GHA" target="COL">
      <data key="d0">38708</data>
    </edge>
    <edge source="GHA" target="HRV">
      <data key="d0">92770</data>
    </edge>
    <edge source="GHA" target="CZE">
      <data key="d0">88399</data>
    </edge>
    <edge source="GHA" target="DNK">
      <data key="d0">3880638</data>
    </edge>
    <edge source="GHA" target="ETH">
      <data key="d0">22777</data>
    </edge>
    <edge source="GHA" target="EST">
      <data key="d0">80186</data>
    </edge>
    <edge source="GHA" target="FIN">
      <data key="d0">81804</data>
    </edge>
    <edge source="GHA" target="FRA">
      <data key="d0">1596039</data>
    </edge>
    <edge source="GHA" target="DEU">
      <data key="d0">9308252</data>
    </edge>
    <edge source="GHA" target="GTM">
      <data key="d0">34229</data>
    </edge>
    <edge source="GHA" target="IDN">
      <data key="d0">21448</data>
    </edge>
    <edge source="GHA" target="IRL">
      <data key="d0">335031</data>
    </edge>
    <edge source="GHA" target="ISR">
      <data key="d0">918933</data>
    </edge>
    <edge source="GHA" target="ITA">
      <data key="d0">2606677</data>
    </edge>
    <edge source="GHA" target="JPN">
      <data key="d0">140803</data>
    </edge>
    <edge source="GHA" target="JOR">
      <data key="d0">134216</data>
    </edge>
    <edge source="GHA" target="LBN">
      <data key="d0">927469</data>
    </edge>
    <edge source="GHA" target="LTU">
      <data key="d0">202013</data>
    </edge>
    <edge source="GHA" target="NLD">
      <data key="d0">151224</data>
    </edge>
    <edge source="GHA" target="NZL">
      <data key="d0">98112</data>
    </edge>
    <edge source="GHA" target="NER">
      <data key="d0">2183670</data>
    </edge>
    <edge source="GHA" target="PAK">
      <data key="d0">90403</data>
    </edge>
    <edge source="GHA" target="POL">
      <data key="d0">943949</data>
    </edge>
    <edge source="GHA" target="PRT">
      <data key="d0">133856</data>
    </edge>
    <edge source="GHA" target="RUS">
      <data key="d0">70785</data>
    </edge>
    <edge source="GHA" target="SAU">
      <data key="d0">1396939</data>
    </edge>
    <edge source="GHA" target="SEN">
      <data key="d0">1509783</data>
    </edge>
    <edge source="GHA" target="IND">
      <data key="d0">30982590</data>
    </edge>
    <edge source="GHA" target="SGP">
      <data key="d0">666157</data>
    </edge>
    <edge source="GHA" target="VNM">
      <data key="d0">175403</data>
    </edge>
    <edge source="GHA" target="ZAF">
      <data key="d0">1464830</data>
    </edge>
    <edge source="GHA" target="ESP">
      <data key="d0">121686</data>
    </edge>
    <edge source="GHA" target="CHE">
      <data key="d0">109111</data>
    </edge>
    <edge source="GHA" target="ARE">
      <data key="d0">19477403</data>
    </edge>
    <edge source="GHA" target="EGY">
      <data key="d0">125157</data>
    </edge>
    <edge source="GHA" target="GBR">
      <data key="d0">3225814</data>
    </edge>
    <edge source="GHA" target="USA">
      <data key="d0">4033019</data>
    </edge>
    <edge source="GHA" target="BFA">
      <data key="d0">384064</data>
    </edge>
    <edge source="GHA" target="URY">
      <data key="d0">20430</data>
    </edge>
    <edge source="CIV" target="ALB">
      <data key="d0">134480</data>
    </edge>
    <edge source="CIV" target="ARG">
      <data key="d0">76950</data>
    </edge>
    <edge source="CIV" target="BEL">
      <data key="d0">10629679</data>
    </edge>
    <edge source="CIV" target="BGR">
      <data key="d0">30148</data>
    </edge>
    <edge source="CIV" target="CAN">
      <data key="d0">516565</data>
    </edge>
    <edge source="CIV" target="CHN">
      <data key="d0">9976791</data>
    </edge>
    <edge source="CIV" target="HRV">
      <data key="d0">20966</data>
    </edge>
    <edge source="CIV" target="DNK">
      <data key="d0">83864</data>
    </edge>
    <edge source="CIV" target="FIN">
      <data key="d0">464187</data>
    </edge>
    <edge source="CIV" target="FRA">
      <data key="d0">4809917</data>
    </edge>
    <edge source="CIV" target="DEU">
      <data key="d0">3006948</data>
    </edge>
    <edge source="CIV" target="GHA">
      <data key="d0">36280</data>
    </edge>
    <edge source="CIV" target="GRC">
      <data key="d0">1313875</data>
    </edge>
    <edge source="CIV" target="HKG">
      <data key="d0">43440</data>
    </edge>
    <edge source="CIV" target="IDN">
      <data key="d0">124859</data>
    </edge>
    <edge source="CIV" target="IRL">
      <data key="d0">954597</data>
    </edge>
    <edge source="CIV" target="ISR">
      <data key="d0">21661</data>
    </edge>
    <edge source="CIV" target="ITA">
      <data key="d0">12893141</data>
    </edge>
    <edge source="CIV" target="JOR">
      <data key="d0">159208</data>
    </edge>
    <edge source="CIV" target="LBN">
      <data key="d0">6265615</data>
    </edge>
    <edge source="CIV" target="LTU">
      <data key="d0">453330</data>
    </edge>
    <edge source="CIV" target="MYS">
      <data key="d0">158580</data>
    </edge>
    <edge source="CIV" target="MRT">
      <data key="d0">639336</data>
    </edge>
    <edge source="CIV" target="MUS">
      <data key="d0">45000</data>
    </edge>
    <edge source="CIV" target="MEX">
      <data key="d0">1226037</data>
    </edge>
    <edge source="CIV" target="MAR">
      <data key="d0">712506</data>
    </edge>
    <edge source="CIV" target="NLD">
      <data key="d0">2496903</data>
    </edge>
    <edge source="CIV" target="NZL">
      <data key="d0">12898</data>
    </edge>
    <edge source="CIV" target="PAK">
      <data key="d0">581721</data>
    </edge>
    <edge source="CIV" target="POL">
      <data key="d0">317750</data>
    </edge>
    <edge source="CIV" target="PRT">
      <data key="d0">1132148</data>
    </edge>
    <edge source="CIV" target="RUS">
      <data key="d0">221118</data>
    </edge>
    <edge source="CIV" target="SAU">
      <data key="d0">1661326</data>
    </edge>
    <edge source="CIV" target="SEN">
      <data key="d0">19404546</data>
    </edge>
    <edge source="CIV" target="IND">
      <data key="d0">19478260</data>
    </edge>
    <edge source="CIV" target="SGP">
      <data key="d0">29893</data>
    </edge>
    <edge source="CIV" target="VNM">
      <data key="d0">693724</data>
    </edge>
    <edge source="CIV" target="ZAF">
      <data key="d0">950575</data>
    </edge>
    <edge source="CIV" target="ESP">
      <data key="d0">2973247</data>
    </edge>
    <edge source="CIV" target="THA">
      <data key="d0">203896</data>
    </edge>
    <edge source="CIV" target="ARE">
      <data key="d0">4431796</data>
    </edge>
    <edge source="CIV" target="TUN">
      <data key="d0">506152</data>
    </edge>
    <edge source="CIV" target="TUR">
      <data key="d0">401196</data>
    </edge>
    <edge source="CIV" target="EGY">
      <data key="d0">334562</data>
    </edge>
    <edge source="CIV" target="GBR">
      <data key="d0">8285472</data>
    </edge>
    <edge source="CIV" target="USA">
      <data key="d0">4555992</data>
    </edge>
    <edge source="CIV" target="BFA">
      <data key="d0">18285</data>
    </edge>
    <edge source="CIV" target="URY">
      <data key="d0">41758</data>
    </edge>
    <edge source="LBN" target="GHA">
      <data key="d0">39078</data>
    </edge>
    <edge source="LBN" target="JOR">
      <data key="d0">914807</data>
    </edge>
    <edge source="LBN" target="MOZ">
      <data key="d0">15175</data>
    </edge>
    <edge source="LBN" target="NER">
      <data key="d0">15971</data>
    </edge>
    <edge source="LBN" target="SAU">
      <data key="d0">415209</data>
    </edge>
    <edge source="LBN" target="SRB">
      <data key="d0">19559</data>
    </edge>
    <edge source="LBN" target="TUN">
      <data key="d0">23947</data>
    </edge>
    <edge source="LBN" target="EGY">
      <data key="d0">19641</data>
    </edge>
    <edge source="SEN" target="GMB">
      <data key="d0">153618</data>
    </edge>
    <edge source="SEN" target="MRT">
      <data key="d0">457581</data>
    </edge>
    <edge source="SEN" target="PRT">
      <data key="d0">46251</data>
    </edge>
    <edge source="TGO" target="CHN">
      <data key="d0">75235</data>
    </edge>
    <edge source="TGO" target="FRA">
      <data key="d0">204457</data>
    </edge>
    <edge source="TGO" target="ITA">
      <data key="d0">433746</data>
    </edge>
    <edge source="TGO" target="NER">
      <data key="d0">11100</data>
    </edge>
    <edge source="TGO" target="IND">
      <data key="d0">46997</data>
    </edge>
    <edge source="TGO" target="SGP">
      <data key="d0">63510</data>
    </edge>
    <edge source="EGY" target="DZA">
      <data key="d0">17970</data>
    </edge>
    <edge source="EGY" target="AUS">
      <data key="d0">68173</data>
    </edge>
    <edge source="EGY" target="AUT">
      <data key="d0">18595</data>
    </edge>
    <edge source="EGY" target="FRA">
      <data key="d0">24716</data>
    </edge>
    <edge source="EGY" target="GEO">
      <data key="d0">22934</data>
    </edge>
    <edge source="EGY" target="PSE">
      <data key="d0">677867</data>
    </edge>
    <edge source="EGY" target="DEU">
      <data key="d0">51836</data>
    </edge>
    <edge source="EGY" target="GRC">
      <data key="d0">1660128</data>
    </edge>
    <edge source="EGY" target="ISR">
      <data key="d0">628543</data>
    </edge>
    <edge source="EGY" target="ITA">
      <data key="d0">3008284</data>
    </edge>
    <edge source="EGY" target="JOR">
      <data key="d0">1384468</data>
    </edge>
    <edge source="EGY" target="LBN">
      <data key="d0">404936</data>
    </edge>
    <edge source="EGY" target="MAR">
      <data key="d0">699247</data>
    </edge>
    <edge source="EGY" target="OMN">
      <data key="d0">55634</data>
    </edge>
    <edge source="EGY" target="POL">
      <data key="d0">120878</data>
    </edge>
    <edge source="EGY" target="ROU">
      <data key="d0">30696</data>
    </edge>
    <edge source="EGY" target="SAU">
      <data key="d0">963218</data>
    </edge>
    <edge source="EGY" target="SEN">
      <data key="d0">179586</data>
    </edge>
    <edge source="EGY" target="IND">
      <data key="d0">65231</data>
    </edge>
    <edge source="EGY" target="SWE">
      <data key="d0">10087</data>
    </edge>
    <edge source="EGY" target="ARE">
      <data key="d0">411136</data>
    </edge>
    <edge source="EGY" target="TUN">
      <data key="d0">14737</data>
    </edge>
    <edge source="EGY" target="TUR">
      <data key="d0">3620749</data>
    </edge>
    <edge source="EGY" target="GBR">
      <data key="d0">764480</data>
    </edge>
    <edge source="EGY" target="TZA">
      <data key="d0">42268</data>
    </edge>
    <edge source="EGY" target="USA">
      <data key="d0">208110</data>
    </edge>
    <edge source="PAN" target="CHN">
      <data key="d0">15471</data>
    </edge>
    <edge source="PAN" target="GTM">
      <data key="d0">17368</data>
    </edge>
    <edge source="PAN" target="USA">
      <data key="d0">32000</data>
    </edge>
    <edge source="BWA" target="NAM">
      <data key="d0">21260</data>
    </edge>
    <edge source="BWA" target="ZAF">
      <data key="d0">192684</data>
    </edge>
    <edge source="BWA" target="ZWE">
      <data key="d0">14260</data>
    </edge>
    <edge source="ZWE" target="BWA">
      <data key="d0">8651840</data>
    </edge>
    <edge source="ZWE" target="MOZ">
      <data key="d0">3827644</data>
    </edge>
    <edge source="ZWE" target="NAM">
      <data key="d0">163799</data>
    </edge>
    <edge source="ZWE" target="ZAF">
      <data key="d0">5580389</data>
    </edge>
    <edge source="ZWE" target="TZA">
      <data key="d0">102450</data>
    </edge>
    <edge source="GMB" target="CHN">
      <data key="d0">1206541</data>
    </edge>
    <edge source="GTM" target="CHN">
      <data key="d0">1317607</data>
    </edge>
    <edge source="GTM" target="CRI">
      <data key="d0">25867</data>
    </edge>
    <edge source="GTM" target="SLV">
      <data key="d0">6789542</data>
    </edge>
    <edge source="GTM" target="DEU">
      <data key="d0">95434</data>
    </edge>
    <edge source="GTM" target="HND">
      <data key="d0">2468075</data>
    </edge>
    <edge source="GTM" target="HKG">
      <data key="d0">38409</data>
    </edge>
    <edge source="GTM" target="JPN">
      <data key="d0">170792</data>
    </edge>
    <edge source="GTM" target="KOR">
      <data key="d0">18560</data>
    </edge>
    <edge source="GTM" target="MEX">
      <data key="d0">258737</data>
    </edge>
    <edge source="GTM" target="NIC">
      <data key="d0">977554</data>
    </edge>
    <edge source="GTM" target="PAN">
      <data key="d0">81942</data>
    </edge>
    <edge source="GTM" target="IND">
      <data key="d0">875777</data>
    </edge>
    <edge source="GTM" target="VNM">
      <data key="d0">145864</data>
    </edge>
    <edge source="GTM" target="GBR">
      <data key="d0">15444</data>
    </edge>
    <edge source="GTM" target="USA">
      <data key="d0">5834821</data>
    </edge>
    <edge source="JAM" target="USA">
      <data key="d0">17444</data>
    </edge>
    <edge source="MOZ" target="ALB">
      <data key="d0">29957</data>
    </edge>
    <edge source="MOZ" target="CHN">
      <data key="d0">105733625</data>
    </edge>
    <edge source="MOZ" target="FRA">
      <data key="d0">150880</data>
    </edge>
    <edge source="MOZ" target="DEU">
      <data key="d0">29602</data>
    </edge>
    <edge source="MOZ" target="ITA">
      <data key="d0">10039</data>
    </edge>
    <edge source="MOZ" target="JPN">
      <data key="d0">15697</data>
    </edge>
    <edge source="MOZ" target="MAR">
      <data key="d0">26750</data>
    </edge>
    <edge source="MOZ" target="RUS">
      <data key="d0">15960</data>
    </edge>
    <edge source="MOZ" target="SRB">
      <data key="d0">10882</data>
    </edge>
    <edge source="MOZ" target="IND">
      <data key="d0">30813</data>
    </edge>
    <edge source="MOZ" target="SGP">
      <data key="d0">79885</data>
    </edge>
    <edge source="MOZ" target="VNM">
      <data key="d0">101124</data>
    </edge>
    <edge source="MOZ" target="ZAF">
      <data key="d0">1363460</data>
    </edge>
    <edge source="MOZ" target="ZWE">
      <data key="d0">54620</data>
    </edge>
    <edge source="MOZ" target="CHE">
      <data key="d0">72396</data>
    </edge>
    <edge source="MOZ" target="THA">
      <data key="d0">46121</data>
    </edge>
    <edge source="MOZ" target="ARE">
      <data key="d0">91675</data>
    </edge>
    <edge source="MOZ" target="TZA">
      <data key="d0">24131</data>
    </edge>
    <edge source="PSE" target="ISR">
      <data key="d0">4010260</data>
    </edge>
    <edge source="PSE" target="JOR">
      <data key="d0">18900</data>
    </edge>
    <edge source="BFA" target="GHA">
      <data key="d0">78786</data>
    </edge>
    <edge source="BFA" target="ARE">
      <data key="d0">264126</data>
    </edge>
    <edge source="KHM" target="CHN">
      <data key="d0">16894947</data>
    </edge>
    <edge source="KHM" target="VNM">
      <data key="d0">2327794</data>
    </edge>
    <edge source="KHM" target="THA">
      <data key="d0">126441</data>
    </edge>
    <edge source="SLV" target="CHN">
      <data key="d0">155815</data>
    </edge>
    <edge source="SLV" target="CRI">
      <data key="d0">12275</data>
    </edge>
    <edge source="SLV" target="IND">
      <data key="d0">4689824</data>
    </edge>
    <edge source="SLV" target="VNM">
      <data key="d0">28000</data>
    </edge>
    <edge source="SLV" target="USA">
      <data key="d0">398329</data>
    </edge>
    <edge source="CAF" target="BEL">
      <data key="d0">171923</data>
    </edge>
    <edge source="CAF" target="CMR">
      <data key="d0">80219</data>
    </edge>
    <edge source="CAF" target="CHN">
      <data key="d0">7815966</data>
    </edge>
    <edge source="CAF" target="HRV">
      <data key="d0">20723</data>
    </edge>
    <edge source="CAF" target="DNK">
      <data key="d0">148770</data>
    </edge>
    <edge source="CAF" target="FRA">
      <data key="d0">6739242</data>
    </edge>
    <edge source="CAF" target="DEU">
      <data key="d0">8367541</data>
    </edge>
    <edge source="CAF" target="IDN">
      <data key="d0">14821</data>
    </edge>
    <edge source="CAF" target="ITA">
      <data key="d0">100909</data>
    </edge>
    <edge source="CAF" target="JPN">
      <data key="d0">64517</data>
    </edge>
    <edge source="CAF" target="KOR">
      <data key="d0">57790</data>
    </edge>
    <edge source="CAF" target="MYS">
      <data key="d0">18364</data>
    </edge>
    <edge source="CAF" target="MUS">
      <data key="d0">22477</data>
    </edge>
    <edge source="CAF" target="NLD">
      <data key="d0">11622</data>
    </edge>
    <edge source="CAF" target="POL">
      <data key="d0">16923</data>
    </edge>
    <edge source="CAF" target="PRT">
      <data key="d0">158948</data>
    </edge>
    <edge source="CAF" target="SEN">
      <data key="d0">112496</data>
    </edge>
    <edge source="CAF" target="IND">
      <data key="d0">201075</data>
    </edge>
    <edge source="CAF" target="SGP">
      <data key="d0">183965</data>
    </edge>
    <edge source="CAF" target="VNM">
      <data key="d0">484608</data>
    </edge>
    <edge source="CAF" target="ESP">
      <data key="d0">72755</data>
    </edge>
    <edge source="CAF" target="CHE">
      <data key="d0">107296</data>
    </edge>
    <edge source="CAF" target="GBR">
      <data key="d0">10706</data>
    </edge>
    <edge source="CAF" target="USA">
      <data key="d0">14354</data>
    </edge>
    <edge source="ETH" target="EGY">
      <data key="d0">29549</data>
    </edge>
    <edge source="HND" target="BEL">
      <data key="d0">345597</data>
    </edge>
    <edge source="HND" target="CAN">
      <data key="d0">55706</data>
    </edge>
    <edge source="HND" target="CHN">
      <data key="d0">14232</data>
    </edge>
    <edge source="HND" target="CRI">
      <data key="d0">940630</data>
    </edge>
    <edge source="HND" target="DNK">
      <data key="d0">13470</data>
    </edge>
    <edge source="HND" target="SLV">
      <data key="d0">745924</data>
    </edge>
    <edge source="HND" target="FRA">
      <data key="d0">100552</data>
    </edge>
    <edge source="HND" target="DEU">
      <data key="d0">330148</data>
    </edge>
    <edge source="HND" target="GTM">
      <data key="d0">378438</data>
    </edge>
    <edge source="HND" target="JAM">
      <data key="d0">1556913</data>
    </edge>
    <edge source="HND" target="NIC">
      <data key="d0">256580</data>
    </edge>
    <edge source="HND" target="PAN">
      <data key="d0">312398</data>
    </edge>
    <edge source="HND" target="ESP">
      <data key="d0">110911</data>
    </edge>
    <edge source="HND" target="GBR">
      <data key="d0">52485</data>
    </edge>
    <edge source="HND" target="USA">
      <data key="d0">2720079</data>
    </edge>
    <edge source="MDG" target="CHN">
      <data key="d0">12209</data>
    </edge>
    <edge source="MDG" target="FRA">
      <data key="d0">832104</data>
    </edge>
    <edge source="MDG" target="DEU">
      <data key="d0">30549</data>
    </edge>
    <edge source="MDG" target="MUS">
      <data key="d0">1948933</data>
    </edge>
    <edge source="MDG" target="PAK">
      <data key="d0">29929</data>
    </edge>
    <edge source="MDG" target="IND">
      <data key="d0">38735</data>
    </edge>
    <edge source="MDG" target="ARE">
      <data key="d0">17488</data>
    </edge>
    <edge source="NIC" target="BRA">
      <data key="d0">12209</data>
    </edge>
    <edge source="NIC" target="CAN">
      <data key="d0">178608</data>
    </edge>
    <edge source="NIC" target="CHN">
      <data key="d0">5637414</data>
    </edge>
    <edge source="NIC" target="CRI">
      <data key="d0">108145</data>
    </edge>
    <edge source="NIC" target="DEU">
      <data key="d0">10527</data>
    </edge>
    <edge source="NIC" target="GTM">
      <data key="d0">85202</data>
    </edge>
    <edge source="NIC" target="HND">
      <data key="d0">74141</data>
    </edge>
    <edge source="NIC" target="HKG">
      <data key="d0">190006</data>
    </edge>
    <edge source="NIC" target="ISR">
      <data key="d0">61486</data>
    </edge>
    <edge source="NIC" target="KOR">
      <data key="d0">12000</data>
    </edge>
    <edge source="NIC" target="MYS">
      <data key="d0">46985</data>
    </edge>
    <edge source="NIC" target="MEX">
      <data key="d0">130441</data>
    </edge>
    <edge source="NIC" target="PAN">
      <data key="d0">26003</data>
    </edge>
    <edge source="NIC" target="IND">
      <data key="d0">320052</data>
    </edge>
    <edge source="NIC" target="VNM">
      <data key="d0">17570</data>
    </edge>
    <edge source="NIC" target="USA">
      <data key="d0">1062796</data>
    </edge>
    <edge source="MWI" target="BWA">
      <data key="d0">58366</data>
    </edge>
    <edge source="MWI" target="MOZ">
      <data key="d0">1219664</data>
    </edge>
    <edge source="MWI" target="ZAF">
      <data key="d0">713024</data>
    </edge>
    <edge source="MWI" target="TZA">
      <data key="d0">1578887</data>
    </edge>
    <edge source="UGA" target="ARE">
      <data key="d0">68746</data>
    </edge>
    <edge source="UGA" target="TZA">
      <data key="d0">879295</data>
    </edge>
  </graph>
</graphml>
