# Supplementary material for: Core-periphery structure in sectoral international trade networks: A new approach to an old theory
Source: PLoS One. 2020 Apr 2;15(4):e0229547. doi: 10.1371/journal.pone.0229547 (PMC7117750; doi:10.1371/journal.pone.0229547)
Supplement: S8 File — (ZIP) [file pone.0229547.s008.zip › S8_File/Networks 2012/25-PULP AND WASTE PAPER.graphml]

<?xml version='1.0' encoding='utf-8'?>
<graphml xmlns="http://graphml.graphdrawing.org/xmlns" xmlns:xsi="http://www.w3.org/2001/XMLSchema-instance" xsi:schemaLocation="http://graphml.graphdrawing.org/xmlns http://graphml.graphdrawing.org/xmlns/1.0/graphml.xsd">
  <key attr.name="weight" attr.type="long" for="edge" id="d0" />
  <graph edgedefault="directed">
    <node id="ALB" />
    <node id="IDN" />
    <node id="SRB" />
    <node id="TUR" />
    <node id="DZA" />
    <node id="PAK" />
    <node id="SAU" />
    <node id="IND" />
    <node id="THA" />
    <node id="ARE" />
    <node id="TUN" />
    <node id="ARG" />
    <node id="BOL" />
    <node id="BRA" />
    <node id="CHL" />
    <node id="CHN" />
    <node id="COL" />
    <node id="MEX" />
    <node id="ZAF" />
    <node id="URY" />
    <node id="AUS" />
    <node id="LKA" />
    <node id="DEU" />
    <node id="HKG" />
    <node id="ITA" />
    <node id="KOR" />
    <node id="MYS" />
    <node id="NZL" />
    <node id="PHL" />
    <node id="SGP" />
    <node id="VNM" />
    <node id="GBR" />
    <node id="USA" />
    <node id="AUT" />
    <node id="BEL" />
    <node id="BGR" />
    <node id="HRV" />
    <node id="CZE" />
    <node id="DNK" />
    <node id="FIN" />
    <node id="FRA" />
    <node id="GRC" />
    <node id="HUN" />
    <node id="ISR" />
    <node id="JPN" />
    <node id="JOR" />
    <node id="LTU" />
    <node id="MAR" />
    <node id="NLD" />
    <node id="POL" />
    <node id="ROU" />
    <node id="SVK" />
    <node id="SVN" />
    <node id="ESP" />
    <node id="SWE" />
    <node id="CHE" />
    <node id="UKR" />
    <node id="MKD" />
    <node id="EGY" />
    <node id="BLR" />
    <node id="RUS" />
    <node id="GTM" />
    <node id="IRL" />
    <node id="LBN" />
    <node id="NOR" />
    <node id="PER" />
    <node id="PRT" />
    <node id="SEN" />
    <node id="TGO" />
    <node id="BWA" />
    <node id="ZWE" />
    <node id="ECU" />
    <node id="LVA" />
    <node id="MOZ" />
    <node id="PRY" />
    <node id="KHM" />
    <node id="CMR" />
    <node id="CAN" />
    <node id="CRI" />
    <node id="SLV" />
    <node id="JAM" />
    <node id="ETH" />
    <node id="KGZ" />
    <node id="UGA" />
    <node id="PAN" />
    <node id="CIV" />
    <node id="EST" />
    <node id="HND" />
    <node id="GEO" />
    <node id="TZA" />
    <node id="AZE" />
    <node id="ARM" />
    <node id="KAZ" />
    <node id="MDA" />
    <node id="OMN" />
    <node id="GHA" />
    <node id="BEN" />
    <node id="BFA" />
    <node id="PSE" />
    <node id="MDG" />
    <node id="MWI" />
    <node id="MUS" />
    <node id="NAM" />
    <node id="NIC" />
    <node id="GMB" />
    <edge source="ALB" target="IDN">
      <data key="d0">36416</data>
    </edge>
    <edge source="ALB" target="SRB">
      <data key="d0">25986</data>
    </edge>
    <edge source="ALB" target="TUR">
      <data key="d0">31596</data>
    </edge>
    <edge source="IDN" target="AUS">
      <data key="d0">10841</data>
    </edge>
    <edge source="IDN" target="LKA">
      <data key="d0">42769</data>
    </edge>
    <edge source="IDN" target="CHN">
      <data key="d0">849532007</data>
    </edge>
    <edge source="IDN" target="DEU">
      <data key="d0">37033</data>
    </edge>
    <edge source="IDN" target="ITA">
      <data key="d0">28394925</data>
    </edge>
    <edge source="IDN" target="JPN">
      <data key="d0">72445515</data>
    </edge>
    <edge source="IDN" target="JOR">
      <data key="d0">457020</data>
    </edge>
    <edge source="IDN" target="KOR">
      <data key="d0">261669484</data>
    </edge>
    <edge source="IDN" target="LBN">
      <data key="d0">3304932</data>
    </edge>
    <edge source="IDN" target="MYS">
      <data key="d0">4328562</data>
    </edge>
    <edge source="IDN" target="NLD">
      <data key="d0">1828303</data>
    </edge>
    <edge source="IDN" target="PAK">
      <data key="d0">10086496</data>
    </edge>
    <edge source="IDN" target="PHL">
      <data key="d0">2700482</data>
    </edge>
    <edge source="IDN" target="SAU">
      <data key="d0">12255162</data>
    </edge>
    <edge source="IDN" target="IND">
      <data key="d0">135473129</data>
    </edge>
    <edge source="IDN" target="SGP">
      <data key="d0">753256</data>
    </edge>
    <edge source="IDN" target="SVK">
      <data key="d0">12400</data>
    </edge>
    <edge source="IDN" target="VNM">
      <data key="d0">21660954</data>
    </edge>
    <edge source="IDN" target="ZAF">
      <data key="d0">245813</data>
    </edge>
    <edge source="IDN" target="ESP">
      <data key="d0">1025259</data>
    </edge>
    <edge source="IDN" target="THA">
      <data key="d0">5244294</data>
    </edge>
    <edge source="IDN" target="ARE">
      <data key="d0">15349163</data>
    </edge>
    <edge source="IDN" target="TUR">
      <data key="d0">499048</data>
    </edge>
    <edge source="IDN" target="EGY">
      <data key="d0">10461304</data>
    </edge>
    <edge source="IDN" target="GBR">
      <data key="d0">39416</data>
    </edge>
    <edge source="IDN" target="USA">
      <data key="d0">147801</data>
    </edge>
    <edge source="SRB" target="AUT">
      <data key="d0">1204573</data>
    </edge>
    <edge source="SRB" target="BGR">
      <data key="d0">19555</data>
    </edge>
    <edge source="SRB" target="HRV">
      <data key="d0">4204814</data>
    </edge>
    <edge source="SRB" target="HUN">
      <data key="d0">715081</data>
    </edge>
    <edge source="SRB" target="NLD">
      <data key="d0">51533</data>
    </edge>
    <edge source="SRB" target="SVN">
      <data key="d0">3857482</data>
    </edge>
    <edge source="TUR" target="AZE">
      <data key="d0">10318</data>
    </edge>
    <edge source="TUR" target="CHN">
      <data key="d0">1142461</data>
    </edge>
    <edge source="TUR" target="DEU">
      <data key="d0">18943</data>
    </edge>
    <edge source="TUR" target="GRC">
      <data key="d0">65472</data>
    </edge>
    <edge source="TUR" target="IDN">
      <data key="d0">2552165</data>
    </edge>
    <edge source="TUR" target="ITA">
      <data key="d0">164923</data>
    </edge>
    <edge source="TUR" target="KOR">
      <data key="d0">109404</data>
    </edge>
    <edge source="TUR" target="MYS">
      <data key="d0">72854</data>
    </edge>
    <edge source="TUR" target="PAK">
      <data key="d0">394958</data>
    </edge>
    <edge source="TUR" target="RUS">
      <data key="d0">70185</data>
    </edge>
    <edge source="TUR" target="SAU">
      <data key="d0">130965</data>
    </edge>
    <edge source="TUR" target="SRB">
      <data key="d0">11876</data>
    </edge>
    <edge source="TUR" target="IND">
      <data key="d0">1482198</data>
    </edge>
    <edge source="TUR" target="SGP">
      <data key="d0">93245</data>
    </edge>
    <edge source="TUR" target="THA">
      <data key="d0">163272</data>
    </edge>
    <edge source="TUR" target="ARE">
      <data key="d0">151443</data>
    </edge>
    <edge source="DZA" target="IDN">
      <data key="d0">810866</data>
    </edge>
    <edge source="DZA" target="PAK">
      <data key="d0">878473</data>
    </edge>
    <edge source="DZA" target="SAU">
      <data key="d0">1564678</data>
    </edge>
    <edge source="DZA" target="IND">
      <data key="d0">894859</data>
    </edge>
    <edge source="DZA" target="THA">
      <data key="d0">131839</data>
    </edge>
    <edge source="DZA" target="ARE">
      <data key="d0">28114</data>
    </edge>
    <edge source="DZA" target="TUN">
      <data key="d0">490125</data>
    </edge>
    <edge source="PAK" target="CHN">
      <data key="d0">41751</data>
    </edge>
    <edge source="PAK" target="ARE">
      <data key="d0">290587</data>
    </edge>
    <edge source="SAU" target="LKA">
      <data key="d0">258667</data>
    </edge>
    <edge source="SAU" target="CHN">
      <data key="d0">210134</data>
    </edge>
    <edge source="SAU" target="HKG">
      <data key="d0">171200</data>
    </edge>
    <edge source="SAU" target="IDN">
      <data key="d0">8798144</data>
    </edge>
    <edge source="SAU" target="JOR">
      <data key="d0">158934</data>
    </edge>
    <edge source="SAU" target="KOR">
      <data key="d0">54133</data>
    </edge>
    <edge source="SAU" target="PAK">
      <data key="d0">667734</data>
    </edge>
    <edge source="SAU" target="IND">
      <data key="d0">11328547</data>
    </edge>
    <edge source="SAU" target="SGP">
      <data key="d0">727468</data>
    </edge>
    <edge source="SAU" target="THA">
      <data key="d0">618134</data>
    </edge>
    <edge source="SAU" target="ARE">
      <data key="d0">4766939</data>
    </edge>
    <edge source="IND" target="BEL">
      <data key="d0">14403</data>
    </edge>
    <edge source="IND" target="CHN">
      <data key="d0">65899</data>
    </edge>
    <edge source="IND" target="SAU">
      <data key="d0">128820</data>
    </edge>
    <edge source="IND" target="ARE">
      <data key="d0">127605</data>
    </edge>
    <edge source="IND" target="GBR">
      <data key="d0">79353</data>
    </edge>
    <edge source="IND" target="USA">
      <data key="d0">1397380</data>
    </edge>
    <edge source="THA" target="AUS">
      <data key="d0">19686</data>
    </edge>
    <edge source="THA" target="BEL">
      <data key="d0">66559</data>
    </edge>
    <edge source="THA" target="CHN">
      <data key="d0">47310141</data>
    </edge>
    <edge source="THA" target="FIN">
      <data key="d0">14988</data>
    </edge>
    <edge source="THA" target="FRA">
      <data key="d0">13228</data>
    </edge>
    <edge source="THA" target="DEU">
      <data key="d0">294216</data>
    </edge>
    <edge source="THA" target="HKG">
      <data key="d0">16008</data>
    </edge>
    <edge source="THA" target="IDN">
      <data key="d0">5460229</data>
    </edge>
    <edge source="THA" target="ITA">
      <data key="d0">32873</data>
    </edge>
    <edge source="THA" target="JPN">
      <data key="d0">1287261</data>
    </edge>
    <edge source="THA" target="KOR">
      <data key="d0">695099</data>
    </edge>
    <edge source="THA" target="MYS">
      <data key="d0">726565</data>
    </edge>
    <edge source="THA" target="PHL">
      <data key="d0">5954405</data>
    </edge>
    <edge source="THA" target="POL">
      <data key="d0">495546</data>
    </edge>
    <edge source="THA" target="RUS">
      <data key="d0">19594</data>
    </edge>
    <edge source="THA" target="IND">
      <data key="d0">3001392</data>
    </edge>
    <edge source="THA" target="SGP">
      <data key="d0">25021</data>
    </edge>
    <edge source="THA" target="VNM">
      <data key="d0">2956874</data>
    </edge>
    <edge source="THA" target="ARE">
      <data key="d0">144684</data>
    </edge>
    <edge source="THA" target="USA">
      <data key="d0">2645513</data>
    </edge>
    <edge source="ARE" target="CMR">
      <data key="d0">48741</data>
    </edge>
    <edge source="ARE" target="LKA">
      <data key="d0">80040</data>
    </edge>
    <edge source="ARE" target="CHN">
      <data key="d0">1929934</data>
    </edge>
    <edge source="ARE" target="ETH">
      <data key="d0">80146</data>
    </edge>
    <edge source="ARE" target="IDN">
      <data key="d0">16019113</data>
    </edge>
    <edge source="ARE" target="JOR">
      <data key="d0">20727</data>
    </edge>
    <edge source="ARE" target="KOR">
      <data key="d0">2600419</data>
    </edge>
    <edge source="ARE" target="LBN">
      <data key="d0">55943</data>
    </edge>
    <edge source="ARE" target="MYS">
      <data key="d0">50943</data>
    </edge>
    <edge source="ARE" target="OMN">
      <data key="d0">55700</data>
    </edge>
    <edge source="ARE" target="PAK">
      <data key="d0">3535165</data>
    </edge>
    <edge source="ARE" target="PHL">
      <data key="d0">296663</data>
    </edge>
    <edge source="ARE" target="SAU">
      <data key="d0">535635</data>
    </edge>
    <edge source="ARE" target="SEN">
      <data key="d0">12212</data>
    </edge>
    <edge source="ARE" target="IND">
      <data key="d0">37248359</data>
    </edge>
    <edge source="ARE" target="VNM">
      <data key="d0">43081</data>
    </edge>
    <edge source="ARE" target="THA">
      <data key="d0">1648004</data>
    </edge>
    <edge source="ARE" target="EGY">
      <data key="d0">19362</data>
    </edge>
    <edge source="ARE" target="GBR">
      <data key="d0">16804</data>
    </edge>
    <edge source="ARE" target="TZA">
      <data key="d0">413374</data>
    </edge>
    <edge source="TUN" target="BEL">
      <data key="d0">213322</data>
    </edge>
    <edge source="TUN" target="CHN">
      <data key="d0">12195</data>
    </edge>
    <edge source="TUN" target="ETH">
      <data key="d0">47223</data>
    </edge>
    <edge source="TUN" target="FRA">
      <data key="d0">42744</data>
    </edge>
    <edge source="TUN" target="DEU">
      <data key="d0">56497</data>
    </edge>
    <edge source="TUN" target="JPN">
      <data key="d0">501056</data>
    </edge>
    <edge source="TUN" target="SEN">
      <data key="d0">344075</data>
    </edge>
    <edge source="TUN" target="IND">
      <data key="d0">18583</data>
    </edge>
    <edge source="TUN" target="SGP">
      <data key="d0">155466</data>
    </edge>
    <edge source="TUN" target="ESP">
      <data key="d0">2269340</data>
    </edge>
    <edge source="TUN" target="SWE">
      <data key="d0">17121</data>
    </edge>
    <edge source="ARG" target="BOL">
      <data key="d0">61863</data>
    </edge>
    <edge source="ARG" target="BRA">
      <data key="d0">98725442</data>
    </edge>
    <edge source="ARG" target="CHL">
      <data key="d0">2141095</data>
    </edge>
    <edge source="ARG" target="CHN">
      <data key="d0">5172587</data>
    </edge>
    <edge source="ARG" target="COL">
      <data key="d0">154226</data>
    </edge>
    <edge source="ARG" target="MEX">
      <data key="d0">69833</data>
    </edge>
    <edge source="ARG" target="ZAF">
      <data key="d0">9585375</data>
    </edge>
    <edge source="ARG" target="URY">
      <data key="d0">59185</data>
    </edge>
    <edge source="BOL" target="BRA">
      <data key="d0">1543796</data>
    </edge>
    <edge source="BRA" target="ARG">
      <data key="d0">19795280</data>
    </edge>
    <edge source="BRA" target="BEL">
      <data key="d0">236863179</data>
    </edge>
    <edge source="BRA" target="BOL">
      <data key="d0">456115</data>
    </edge>
    <edge source="BRA" target="CHL">
      <data key="d0">114799</data>
    </edge>
    <edge source="BRA" target="CHN">
      <data key="d0">1236671810</data>
    </edge>
    <edge source="BRA" target="COL">
      <data key="d0">9041777</data>
    </edge>
    <edge source="BRA" target="ECU">
      <data key="d0">808170</data>
    </edge>
    <edge source="BRA" target="FIN">
      <data key="d0">7567954</data>
    </edge>
    <edge source="BRA" target="FRA">
      <data key="d0">175877841</data>
    </edge>
    <edge source="BRA" target="DEU">
      <data key="d0">65983160</data>
    </edge>
    <edge source="BRA" target="HKG">
      <data key="d0">12925854</data>
    </edge>
    <edge source="BRA" target="IDN">
      <data key="d0">32322966</data>
    </edge>
    <edge source="BRA" target="ISR">
      <data key="d0">448062</data>
    </edge>
    <edge source="BRA" target="ITA">
      <data key="d0">444434389</data>
    </edge>
    <edge source="BRA" target="JPN">
      <data key="d0">119794496</data>
    </edge>
    <edge source="BRA" target="JOR">
      <data key="d0">114394</data>
    </edge>
    <edge source="BRA" target="KOR">
      <data key="d0">104058500</data>
    </edge>
    <edge source="BRA" target="LVA">
      <data key="d0">776704</data>
    </edge>
    <edge source="BRA" target="MYS">
      <data key="d0">12464353</data>
    </edge>
    <edge source="BRA" target="MEX">
      <data key="d0">728741</data>
    </edge>
    <edge source="BRA" target="MOZ">
      <data key="d0">124200</data>
    </edge>
    <edge source="BRA" target="NLD">
      <data key="d0">982722959</data>
    </edge>
    <edge source="BRA" target="NZL">
      <data key="d0">331372</data>
    </edge>
    <edge source="BRA" target="PRY">
      <data key="d0">480421</data>
    </edge>
    <edge source="BRA" target="PER">
      <data key="d0">368286</data>
    </edge>
    <edge source="BRA" target="PHL">
      <data key="d0">640493</data>
    </edge>
    <edge source="BRA" target="PRT">
      <data key="d0">90611</data>
    </edge>
    <edge source="BRA" target="IND">
      <data key="d0">2223010</data>
    </edge>
    <edge source="BRA" target="VNM">
      <data key="d0">8567878</data>
    </edge>
    <edge source="BRA" target="ZAF">
      <data key="d0">174077</data>
    </edge>
    <edge source="BRA" target="ESP">
      <data key="d0">100033030</data>
    </edge>
    <edge source="BRA" target="SWE">
      <data key="d0">1480417</data>
    </edge>
    <edge source="BRA" target="THA">
      <data key="d0">12272087</data>
    </edge>
    <edge source="BRA" target="TUR">
      <data key="d0">26783254</data>
    </edge>
    <edge source="BRA" target="GBR">
      <data key="d0">129027798</data>
    </edge>
    <edge source="BRA" target="USA">
      <data key="d0">906984498</data>
    </edge>
    <edge source="BRA" target="URY">
      <data key="d0">898564</data>
    </edge>
    <edge source="CHL" target="ALB">
      <data key="d0">108868</data>
    </edge>
    <edge source="CHL" target="ARG">
      <data key="d0">38159837</data>
    </edge>
    <edge source="CHL" target="AUS">
      <data key="d0">21274519</data>
    </edge>
    <edge source="CHL" target="BEL">
      <data key="d0">1879984</data>
    </edge>
    <edge source="CHL" target="BOL">
      <data key="d0">15019</data>
    </edge>
    <edge source="CHL" target="BRA">
      <data key="d0">13917777</data>
    </edge>
    <edge source="CHL" target="CAN">
      <data key="d0">594048</data>
    </edge>
    <edge source="CHL" target="CHN">
      <data key="d0">894131468</data>
    </edge>
    <edge source="CHL" target="COL">
      <data key="d0">48052688</data>
    </edge>
    <edge source="CHL" target="ECU">
      <data key="d0">1840507</data>
    </edge>
    <edge source="CHL" target="SLV">
      <data key="d0">533120</data>
    </edge>
    <edge source="CHL" target="FRA">
      <data key="d0">116456779</data>
    </edge>
    <edge source="CHL" target="DEU">
      <data key="d0">81932814</data>
    </edge>
    <edge source="CHL" target="IDN">
      <data key="d0">19334723</data>
    </edge>
    <edge source="CHL" target="ISR">
      <data key="d0">28995230</data>
    </edge>
    <edge source="CHL" target="ITA">
      <data key="d0">236894077</data>
    </edge>
    <edge source="CHL" target="JPN">
      <data key="d0">56612370</data>
    </edge>
    <edge source="CHL" target="JOR">
      <data key="d0">316341</data>
    </edge>
    <edge source="CHL" target="KOR">
      <data key="d0">245444789</data>
    </edge>
    <edge source="CHL" target="MYS">
      <data key="d0">3484990</data>
    </edge>
    <edge source="CHL" target="MEX">
      <data key="d0">19250918</data>
    </edge>
    <edge source="CHL" target="MOZ">
      <data key="d0">17888</data>
    </edge>
    <edge source="CHL" target="NLD">
      <data key="d0">287674924</data>
    </edge>
    <edge source="CHL" target="NZL">
      <data key="d0">200011</data>
    </edge>
    <edge source="CHL" target="PAK">
      <data key="d0">13845007</data>
    </edge>
    <edge source="CHL" target="PER">
      <data key="d0">42277950</data>
    </edge>
    <edge source="CHL" target="PHL">
      <data key="d0">1283824</data>
    </edge>
    <edge source="CHL" target="SAU">
      <data key="d0">4370018</data>
    </edge>
    <edge source="CHL" target="IND">
      <data key="d0">34458487</data>
    </edge>
    <edge source="CHL" target="SGP">
      <data key="d0">7834310</data>
    </edge>
    <edge source="CHL" target="VNM">
      <data key="d0">2723481</data>
    </edge>
    <edge source="CHL" target="ZAF">
      <data key="d0">80610</data>
    </edge>
    <edge source="CHL" target="ESP">
      <data key="d0">29093265</data>
    </edge>
    <edge source="CHL" target="THA">
      <data key="d0">41841629</data>
    </edge>
    <edge source="CHL" target="ARE">
      <data key="d0">6119717</data>
    </edge>
    <edge source="CHL" target="TUR">
      <data key="d0">1082301</data>
    </edge>
    <edge source="CHL" target="GBR">
      <data key="d0">7905458</data>
    </edge>
    <edge source="CHL" target="USA">
      <data key="d0">20980129</data>
    </edge>
    <edge source="CHL" target="URY">
      <data key="d0">2182772</data>
    </edge>
    <edge source="CHN" target="AUS">
      <data key="d0">381651</data>
    </edge>
    <edge source="CHN" target="BEL">
      <data key="d0">3918769</data>
    </edge>
    <edge source="CHN" target="BRA">
      <data key="d0">8622691</data>
    </edge>
    <edge source="CHN" target="CAN">
      <data key="d0">82730</data>
    </edge>
    <edge source="CHN" target="COL">
      <data key="d0">354320</data>
    </edge>
    <edge source="CHN" target="CZE">
      <data key="d0">225530</data>
    </edge>
    <edge source="CHN" target="ETH">
      <data key="d0">27733</data>
    </edge>
    <edge source="CHN" target="FIN">
      <data key="d0">2789136</data>
    </edge>
    <edge source="CHN" target="FRA">
      <data key="d0">3233401</data>
    </edge>
    <edge source="CHN" target="DEU">
      <data key="d0">6710688</data>
    </edge>
    <edge source="CHN" target="HKG">
      <data key="d0">109161</data>
    </edge>
    <edge source="CHN" target="IDN">
      <data key="d0">3420642</data>
    </edge>
    <edge source="CHN" target="ISR">
      <data key="d0">344846</data>
    </edge>
    <edge source="CHN" target="ITA">
      <data key="d0">4202366</data>
    </edge>
    <edge source="CHN" target="JPN">
      <data key="d0">10378936</data>
    </edge>
    <edge source="CHN" target="KOR">
      <data key="d0">32612047</data>
    </edge>
    <edge source="CHN" target="KGZ">
      <data key="d0">21803</data>
    </edge>
    <edge source="CHN" target="MEX">
      <data key="d0">516734</data>
    </edge>
    <edge source="CHN" target="MAR">
      <data key="d0">24734</data>
    </edge>
    <edge source="CHN" target="MOZ">
      <data key="d0">38312</data>
    </edge>
    <edge source="CHN" target="NLD">
      <data key="d0">5404571</data>
    </edge>
    <edge source="CHN" target="PAK">
      <data key="d0">22429</data>
    </edge>
    <edge source="CHN" target="PHL">
      <data key="d0">699342</data>
    </edge>
    <edge source="CHN" target="RUS">
      <data key="d0">119708</data>
    </edge>
    <edge source="CHN" target="IND">
      <data key="d0">437276</data>
    </edge>
    <edge source="CHN" target="VNM">
      <data key="d0">1024488</data>
    </edge>
    <edge source="CHN" target="SVN">
      <data key="d0">1767989</data>
    </edge>
    <edge source="CHN" target="ZAF">
      <data key="d0">1264373</data>
    </edge>
    <edge source="CHN" target="ESP">
      <data key="d0">603195</data>
    </edge>
    <edge source="CHN" target="SWE">
      <data key="d0">5368770</data>
    </edge>
    <edge source="CHN" target="THA">
      <data key="d0">19875070</data>
    </edge>
    <edge source="CHN" target="ARE">
      <data key="d0">23506</data>
    </edge>
    <edge source="CHN" target="TUR">
      <data key="d0">332516</data>
    </edge>
    <edge source="CHN" target="UGA">
      <data key="d0">60600</data>
    </edge>
    <edge source="CHN" target="UKR">
      <data key="d0">634157</data>
    </edge>
    <edge source="CHN" target="EGY">
      <data key="d0">89020</data>
    </edge>
    <edge source="CHN" target="GBR">
      <data key="d0">3358163</data>
    </edge>
    <edge source="CHN" target="USA">
      <data key="d0">4048075</data>
    </edge>
    <edge source="COL" target="CHN">
      <data key="d0">41392</data>
    </edge>
    <edge source="COL" target="CRI">
      <data key="d0">121706</data>
    </edge>
    <edge source="COL" target="ECU">
      <data key="d0">272966</data>
    </edge>
    <edge source="COL" target="GTM">
      <data key="d0">195024</data>
    </edge>
    <edge source="COL" target="IDN">
      <data key="d0">27834</data>
    </edge>
    <edge source="COL" target="PAN">
      <data key="d0">27678</data>
    </edge>
    <edge source="COL" target="IND">
      <data key="d0">17089</data>
    </edge>
    <edge source="COL" target="SGP">
      <data key="d0">81693</data>
    </edge>
    <edge source="MEX" target="CAN">
      <data key="d0">52023</data>
    </edge>
    <edge source="MEX" target="CHL">
      <data key="d0">70706</data>
    </edge>
    <edge source="MEX" target="CHN">
      <data key="d0">33998596</data>
    </edge>
    <edge source="MEX" target="GTM">
      <data key="d0">223591</data>
    </edge>
    <edge source="MEX" target="ITA">
      <data key="d0">12405</data>
    </edge>
    <edge source="MEX" target="KOR">
      <data key="d0">492970</data>
    </edge>
    <edge source="MEX" target="PAK">
      <data key="d0">2075893</data>
    </edge>
    <edge source="MEX" target="PAN">
      <data key="d0">14340</data>
    </edge>
    <edge source="MEX" target="PER">
      <data key="d0">10213</data>
    </edge>
    <edge source="MEX" target="IND">
      <data key="d0">169943</data>
    </edge>
    <edge source="MEX" target="VNM">
      <data key="d0">79571</data>
    </edge>
    <edge source="MEX" target="THA">
      <data key="d0">21198</data>
    </edge>
    <edge source="MEX" target="USA">
      <data key="d0">33708946</data>
    </edge>
    <edge source="ZAF" target="AUS">
      <data key="d0">13564</data>
    </edge>
    <edge source="ZAF" target="BEL">
      <data key="d0">48232210</data>
    </edge>
    <edge source="ZAF" target="BWA">
      <data key="d0">72062</data>
    </edge>
    <edge source="ZAF" target="BRA">
      <data key="d0">2607349</data>
    </edge>
    <edge source="ZAF" target="CHN">
      <data key="d0">159988221</data>
    </edge>
    <edge source="ZAF" target="DEU">
      <data key="d0">466137</data>
    </edge>
    <edge source="ZAF" target="GHA">
      <data key="d0">18424</data>
    </edge>
    <edge source="ZAF" target="IDN">
      <data key="d0">229366096</data>
    </edge>
    <edge source="ZAF" target="IRL">
      <data key="d0">13697801</data>
    </edge>
    <edge source="ZAF" target="JPN">
      <data key="d0">10564279</data>
    </edge>
    <edge source="ZAF" target="KOR">
      <data key="d0">7355790</data>
    </edge>
    <edge source="ZAF" target="MYS">
      <data key="d0">345622</data>
    </edge>
    <edge source="ZAF" target="MEX">
      <data key="d0">363149</data>
    </edge>
    <edge source="ZAF" target="MOZ">
      <data key="d0">59921</data>
    </edge>
    <edge source="ZAF" target="NAM">
      <data key="d0">126058</data>
    </edge>
    <edge source="ZAF" target="NLD">
      <data key="d0">11651731</data>
    </edge>
    <edge source="ZAF" target="PAK">
      <data key="d0">717085</data>
    </edge>
    <edge source="ZAF" target="PHL">
      <data key="d0">4232942</data>
    </edge>
    <edge source="ZAF" target="IND">
      <data key="d0">56858962</data>
    </edge>
    <edge source="ZAF" target="SGP">
      <data key="d0">4075148</data>
    </edge>
    <edge source="ZAF" target="VNM">
      <data key="d0">270658</data>
    </edge>
    <edge source="ZAF" target="SVN">
      <data key="d0">29092</data>
    </edge>
    <edge source="ZAF" target="ZWE">
      <data key="d0">345400</data>
    </edge>
    <edge source="ZAF" target="ESP">
      <data key="d0">1495875</data>
    </edge>
    <edge source="ZAF" target="THA">
      <data key="d0">71514929</data>
    </edge>
    <edge source="ZAF" target="ARE">
      <data key="d0">788577</data>
    </edge>
    <edge source="ZAF" target="TUR">
      <data key="d0">394826</data>
    </edge>
    <edge source="ZAF" target="GBR">
      <data key="d0">18668593</data>
    </edge>
    <edge source="ZAF" target="TZA">
      <data key="d0">11632</data>
    </edge>
    <edge source="ZAF" target="USA">
      <data key="d0">19469661</data>
    </edge>
    <edge source="URY" target="ARG">
      <data key="d0">2109733</data>
    </edge>
    <edge source="URY" target="BRA">
      <data key="d0">447229</data>
    </edge>
    <edge source="URY" target="CHN">
      <data key="d0">482110</data>
    </edge>
    <edge source="URY" target="PAK">
      <data key="d0">64372</data>
    </edge>
    <edge source="AUS" target="LKA">
      <data key="d0">99349</data>
    </edge>
    <edge source="AUS" target="CHN">
      <data key="d0">163046649</data>
    </edge>
    <edge source="AUS" target="DEU">
      <data key="d0">61967</data>
    </edge>
    <edge source="AUS" target="HKG">
      <data key="d0">10170676</data>
    </edge>
    <edge source="AUS" target="IDN">
      <data key="d0">47696516</data>
    </edge>
    <edge source="AUS" target="ITA">
      <data key="d0">40568</data>
    </edge>
    <edge source="AUS" target="KOR">
      <data key="d0">4797623</data>
    </edge>
    <edge source="AUS" target="MYS">
      <data key="d0">8848795</data>
    </edge>
    <edge source="AUS" target="NZL">
      <data key="d0">69995</data>
    </edge>
    <edge source="AUS" target="PAK">
      <data key="d0">618433</data>
    </edge>
    <edge source="AUS" target="PHL">
      <data key="d0">201362</data>
    </edge>
    <edge source="AUS" target="IND">
      <data key="d0">3106109</data>
    </edge>
    <edge source="AUS" target="SGP">
      <data key="d0">67490</data>
    </edge>
    <edge source="AUS" target="VNM">
      <data key="d0">1268069</data>
    </edge>
    <edge source="AUS" target="THA">
      <data key="d0">3504579</data>
    </edge>
    <edge source="AUS" target="ARE">
      <data key="d0">30528</data>
    </edge>
    <edge source="AUS" target="TUR">
      <data key="d0">11503</data>
    </edge>
    <edge source="AUS" target="GBR">
      <data key="d0">11881</data>
    </edge>
    <edge source="AUS" target="USA">
      <data key="d0">100184</data>
    </edge>
    <edge source="LKA" target="IDN">
      <data key="d0">573886</data>
    </edge>
    <edge source="LKA" target="PAK">
      <data key="d0">1099553</data>
    </edge>
    <edge source="LKA" target="SAU">
      <data key="d0">12274</data>
    </edge>
    <edge source="LKA" target="IND">
      <data key="d0">22535985</data>
    </edge>
    <edge source="LKA" target="SGP">
      <data key="d0">11823</data>
    </edge>
    <edge source="LKA" target="ARE">
      <data key="d0">163858</data>
    </edge>
    <edge source="DEU" target="ALB">
      <data key="d0">75043</data>
    </edge>
    <edge source="DEU" target="DZA">
      <data key="d0">236373</data>
    </edge>
    <edge source="DEU" target="AZE">
      <data key="d0">548477</data>
    </edge>
    <edge source="DEU" target="ARG">
      <data key="d0">4790525</data>
    </edge>
    <edge source="DEU" target="AUS">
      <data key="d0">3577855</data>
    </edge>
    <edge source="DEU" target="AUT">
      <data key="d0">281424692</data>
    </edge>
    <edge source="DEU" target="ARM">
      <data key="d0">21740</data>
    </edge>
    <edge source="DEU" target="BEL">
      <data key="d0">63826436</data>
    </edge>
    <edge source="DEU" target="BRA">
      <data key="d0">7422577</data>
    </edge>
    <edge source="DEU" target="BGR">
      <data key="d0">803521</data>
    </edge>
    <edge source="DEU" target="BLR">
      <data key="d0">84228</data>
    </edge>
    <edge source="DEU" target="CAN">
      <data key="d0">629194</data>
    </edge>
    <edge source="DEU" target="CHL">
      <data key="d0">279046</data>
    </edge>
    <edge source="DEU" target="CHN">
      <data key="d0">206025595</data>
    </edge>
    <edge source="DEU" target="COL">
      <data key="d0">1165380</data>
    </edge>
    <edge source="DEU" target="CRI">
      <data key="d0">399345</data>
    </edge>
    <edge source="DEU" target="HRV">
      <data key="d0">715361</data>
    </edge>
    <edge source="DEU" target="CZE">
      <data key="d0">24417884</data>
    </edge>
    <edge source="DEU" target="DNK">
      <data key="d0">14329903</data>
    </edge>
    <edge source="DEU" target="ECU">
      <data key="d0">365507</data>
    </edge>
    <edge source="DEU" target="SLV">
      <data key="d0">27773</data>
    </edge>
    <edge source="DEU" target="EST">
      <data key="d0">446146</data>
    </edge>
    <edge source="DEU" target="FIN">
      <data key="d0">3845128</data>
    </edge>
    <edge source="DEU" target="FRA">
      <data key="d0">111905147</data>
    </edge>
    <edge source="DEU" target="GEO">
      <data key="d0">27096</data>
    </edge>
    <edge source="DEU" target="GRC">
      <data key="d0">1016187</data>
    </edge>
    <edge source="DEU" target="GTM">
      <data key="d0">1050545</data>
    </edge>
    <edge source="DEU" target="HKG">
      <data key="d0">4696593</data>
    </edge>
    <edge source="DEU" target="HUN">
      <data key="d0">8687262</data>
    </edge>
    <edge source="DEU" target="IDN">
      <data key="d0">13746003</data>
    </edge>
    <edge source="DEU" target="IRL">
      <data key="d0">137798</data>
    </edge>
    <edge source="DEU" target="ISR">
      <data key="d0">2292878</data>
    </edge>
    <edge source="DEU" target="ITA">
      <data key="d0">88831107</data>
    </edge>
    <edge source="DEU" target="JPN">
      <data key="d0">2271224</data>
    </edge>
    <edge source="DEU" target="KAZ">
      <data key="d0">2439245</data>
    </edge>
    <edge source="DEU" target="JOR">
      <data key="d0">418124</data>
    </edge>
    <edge source="DEU" target="KOR">
      <data key="d0">5940243</data>
    </edge>
    <edge source="DEU" target="KGZ">
      <data key="d0">13495</data>
    </edge>
    <edge source="DEU" target="LBN">
      <data key="d0">134125</data>
    </edge>
    <edge source="DEU" target="LVA">
      <data key="d0">221947</data>
    </edge>
    <edge source="DEU" target="LTU">
      <data key="d0">476198</data>
    </edge>
    <edge source="DEU" target="MYS">
      <data key="d0">3210606</data>
    </edge>
    <edge source="DEU" target="MEX">
      <data key="d0">2748095</data>
    </edge>
    <edge source="DEU" target="MDA">
      <data key="d0">77923</data>
    </edge>
    <edge source="DEU" target="MAR">
      <data key="d0">236566</data>
    </edge>
    <edge source="DEU" target="OMN">
      <data key="d0">35535</data>
    </edge>
    <edge source="DEU" target="NLD">
      <data key="d0">207426849</data>
    </edge>
    <edge source="DEU" target="NZL">
      <data key="d0">1620497</data>
    </edge>
    <edge source="DEU" target="NOR">
      <data key="d0">2333083</data>
    </edge>
    <edge source="DEU" target="PAK">
      <data key="d0">1533051</data>
    </edge>
    <edge source="DEU" target="PRY">
      <data key="d0">53477</data>
    </edge>
    <edge source="DEU" target="PER">
      <data key="d0">691550</data>
    </edge>
    <edge source="DEU" target="PHL">
      <data key="d0">3615352</data>
    </edge>
    <edge source="DEU" target="POL">
      <data key="d0">66709327</data>
    </edge>
    <edge source="DEU" target="PRT">
      <data key="d0">5758295</data>
    </edge>
    <edge source="DEU" target="ROU">
      <data key="d0">5232300</data>
    </edge>
    <edge source="DEU" target="RUS">
      <data key="d0">26245678</data>
    </edge>
    <edge source="DEU" target="SAU">
      <data key="d0">2192949</data>
    </edge>
    <edge source="DEU" target="SRB">
      <data key="d0">703438</data>
    </edge>
    <edge source="DEU" target="IND">
      <data key="d0">11579879</data>
    </edge>
    <edge source="DEU" target="SGP">
      <data key="d0">468261</data>
    </edge>
    <edge source="DEU" target="SVK">
      <data key="d0">6264991</data>
    </edge>
    <edge source="DEU" target="VNM">
      <data key="d0">5493414</data>
    </edge>
    <edge source="DEU" target="SVN">
      <data key="d0">7605090</data>
    </edge>
    <edge source="DEU" target="ZAF">
      <data key="d0">2670171</data>
    </edge>
    <edge source="DEU" target="ESP">
      <data key="d0">29960071</data>
    </edge>
    <edge source="DEU" target="SWE">
      <data key="d0">23227455</data>
    </edge>
    <edge source="DEU" target="CHE">
      <data key="d0">62321182</data>
    </edge>
    <edge source="DEU" target="THA">
      <data key="d0">11433332</data>
    </edge>
    <edge source="DEU" target="ARE">
      <data key="d0">385510</data>
    </edge>
    <edge source="DEU" target="TUN">
      <data key="d0">25111</data>
    </edge>
    <edge source="DEU" target="TUR">
      <data key="d0">17446669</data>
    </edge>
    <edge source="DEU" target="UKR">
      <data key="d0">4079886</data>
    </edge>
    <edge source="DEU" target="MKD">
      <data key="d0">115616</data>
    </edge>
    <edge source="DEU" target="EGY">
      <data key="d0">5330181</data>
    </edge>
    <edge source="DEU" target="GBR">
      <data key="d0">12569658</data>
    </edge>
    <edge source="DEU" target="USA">
      <data key="d0">4423938</data>
    </edge>
    <edge source="DEU" target="URY">
      <data key="d0">268749</data>
    </edge>
    <edge source="HKG" target="CHN">
      <data key="d0">246200225</data>
    </edge>
    <edge source="HKG" target="KOR">
      <data key="d0">24870</data>
    </edge>
    <edge source="HKG" target="PHL">
      <data key="d0">2631570</data>
    </edge>
    <edge source="HKG" target="VNM">
      <data key="d0">262455</data>
    </edge>
    <edge source="HKG" target="THA">
      <data key="d0">510658</data>
    </edge>
    <edge source="ITA" target="ALB">
      <data key="d0">654289</data>
    </edge>
    <edge source="ITA" target="DZA">
      <data key="d0">138963</data>
    </edge>
    <edge source="ITA" target="AUS">
      <data key="d0">319474</data>
    </edge>
    <edge source="ITA" target="AUT">
      <data key="d0">34290418</data>
    </edge>
    <edge source="ITA" target="BEL">
      <data key="d0">876573</data>
    </edge>
    <edge source="ITA" target="BGR">
      <data key="d0">35471</data>
    </edge>
    <edge source="ITA" target="BLR">
      <data key="d0">14334</data>
    </edge>
    <edge source="ITA" target="CHL">
      <data key="d0">53629</data>
    </edge>
    <edge source="ITA" target="CHN">
      <data key="d0">160538057</data>
    </edge>
    <edge source="ITA" target="COL">
      <data key="d0">44949</data>
    </edge>
    <edge source="ITA" target="HRV">
      <data key="d0">638903</data>
    </edge>
    <edge source="ITA" target="CZE">
      <data key="d0">139844</data>
    </edge>
    <edge source="ITA" target="FRA">
      <data key="d0">11625301</data>
    </edge>
    <edge source="ITA" target="DEU">
      <data key="d0">36197009</data>
    </edge>
    <edge source="ITA" target="GRC">
      <data key="d0">909372</data>
    </edge>
    <edge source="ITA" target="HKG">
      <data key="d0">358489</data>
    </edge>
    <edge source="ITA" target="HUN">
      <data key="d0">4120908</data>
    </edge>
    <edge source="ITA" target="IDN">
      <data key="d0">47775412</data>
    </edge>
    <edge source="ITA" target="ISR">
      <data key="d0">930528</data>
    </edge>
    <edge source="ITA" target="KAZ">
      <data key="d0">146010</data>
    </edge>
    <edge source="ITA" target="JOR">
      <data key="d0">15936</data>
    </edge>
    <edge source="ITA" target="KOR">
      <data key="d0">3157540</data>
    </edge>
    <edge source="ITA" target="LBN">
      <data key="d0">19302</data>
    </edge>
    <edge source="ITA" target="MYS">
      <data key="d0">592127</data>
    </edge>
    <edge source="ITA" target="MAR">
      <data key="d0">74495</data>
    </edge>
    <edge source="ITA" target="NLD">
      <data key="d0">4006842</data>
    </edge>
    <edge source="ITA" target="NOR">
      <data key="d0">59556</data>
    </edge>
    <edge source="ITA" target="PAK">
      <data key="d0">153125</data>
    </edge>
    <edge source="ITA" target="POL">
      <data key="d0">449806</data>
    </edge>
    <edge source="ITA" target="PRT">
      <data key="d0">1541984</data>
    </edge>
    <edge source="ITA" target="ROU">
      <data key="d0">172416</data>
    </edge>
    <edge source="ITA" target="RUS">
      <data key="d0">52198</data>
    </edge>
    <edge source="ITA" target="SAU">
      <data key="d0">537257</data>
    </edge>
    <edge source="ITA" target="SEN">
      <data key="d0">78246</data>
    </edge>
    <edge source="ITA" target="SRB">
      <data key="d0">1215376</data>
    </edge>
    <edge source="ITA" target="IND">
      <data key="d0">2233647</data>
    </edge>
    <edge source="ITA" target="SGP">
      <data key="d0">60456</data>
    </edge>
    <edge source="ITA" target="SVK">
      <data key="d0">164496</data>
    </edge>
    <edge source="ITA" target="VNM">
      <data key="d0">416493</data>
    </edge>
    <edge source="ITA" target="SVN">
      <data key="d0">18672475</data>
    </edge>
    <edge source="ITA" target="ZAF">
      <data key="d0">492930</data>
    </edge>
    <edge source="ITA" target="ESP">
      <data key="d0">6767881</data>
    </edge>
    <edge source="ITA" target="SWE">
      <data key="d0">83882</data>
    </edge>
    <edge source="ITA" target="CHE">
      <data key="d0">3090500</data>
    </edge>
    <edge source="ITA" target="THA">
      <data key="d0">6085012</data>
    </edge>
    <edge source="ITA" target="ARE">
      <data key="d0">83699</data>
    </edge>
    <edge source="ITA" target="TUN">
      <data key="d0">158990</data>
    </edge>
    <edge source="ITA" target="TUR">
      <data key="d0">903872</data>
    </edge>
    <edge source="ITA" target="UKR">
      <data key="d0">46027</data>
    </edge>
    <edge source="ITA" target="MKD">
      <data key="d0">30645</data>
    </edge>
    <edge source="ITA" target="EGY">
      <data key="d0">118190</data>
    </edge>
    <edge source="ITA" target="GBR">
      <data key="d0">33107</data>
    </edge>
    <edge source="ITA" target="USA">
      <data key="d0">801242</data>
    </edge>
    <edge source="KOR" target="CHL">
      <data key="d0">17478</data>
    </edge>
    <edge source="KOR" target="CHN">
      <data key="d0">52946346</data>
    </edge>
    <edge source="KOR" target="HKG">
      <data key="d0">37647</data>
    </edge>
    <edge source="KOR" target="IDN">
      <data key="d0">3558609</data>
    </edge>
    <edge source="KOR" target="JPN">
      <data key="d0">15304</data>
    </edge>
    <edge source="KOR" target="PAK">
      <data key="d0">1072310</data>
    </edge>
    <edge source="KOR" target="PHL">
      <data key="d0">55282</data>
    </edge>
    <edge source="KOR" target="IND">
      <data key="d0">61932</data>
    </edge>
    <edge source="KOR" target="SGP">
      <data key="d0">557056</data>
    </edge>
    <edge source="KOR" target="VNM">
      <data key="d0">5369377</data>
    </edge>
    <edge source="KOR" target="THA">
      <data key="d0">575362</data>
    </edge>
    <edge source="KOR" target="USA">
      <data key="d0">163196</data>
    </edge>
    <edge source="MYS" target="BRA">
      <data key="d0">19899</data>
    </edge>
    <edge source="MYS" target="CHN">
      <data key="d0">27960</data>
    </edge>
    <edge source="MYS" target="DEU">
      <data key="d0">23789</data>
    </edge>
    <edge source="MYS" target="HUN">
      <data key="d0">27199</data>
    </edge>
    <edge source="MYS" target="IDN">
      <data key="d0">1340765</data>
    </edge>
    <edge source="MYS" target="JPN">
      <data key="d0">253187</data>
    </edge>
    <edge source="MYS" target="MDG">
      <data key="d0">41140</data>
    </edge>
    <edge source="MYS" target="MEX">
      <data key="d0">19501</data>
    </edge>
    <edge source="MYS" target="PAK">
      <data key="d0">49067</data>
    </edge>
    <edge source="MYS" target="IND">
      <data key="d0">24246352</data>
    </edge>
    <edge source="MYS" target="SGP">
      <data key="d0">962445</data>
    </edge>
    <edge source="MYS" target="VNM">
      <data key="d0">887405</data>
    </edge>
    <edge source="MYS" target="THA">
      <data key="d0">13738067</data>
    </edge>
    <edge source="NZL" target="AUS">
      <data key="d0">48866207</data>
    </edge>
    <edge source="NZL" target="BEL">
      <data key="d0">3010969</data>
    </edge>
    <edge source="NZL" target="CHN">
      <data key="d0">142788216</data>
    </edge>
    <edge source="NZL" target="FIN">
      <data key="d0">13768</data>
    </edge>
    <edge source="NZL" target="HKG">
      <data key="d0">28305</data>
    </edge>
    <edge source="NZL" target="IDN">
      <data key="d0">69172303</data>
    </edge>
    <edge source="NZL" target="ITA">
      <data key="d0">1651908</data>
    </edge>
    <edge source="NZL" target="JPN">
      <data key="d0">60508817</data>
    </edge>
    <edge source="NZL" target="KOR">
      <data key="d0">60326505</data>
    </edge>
    <edge source="NZL" target="MYS">
      <data key="d0">15851837</data>
    </edge>
    <edge source="NZL" target="PAK">
      <data key="d0">2332329</data>
    </edge>
    <edge source="NZL" target="PHL">
      <data key="d0">2946964</data>
    </edge>
    <edge source="NZL" target="IND">
      <data key="d0">10061365</data>
    </edge>
    <edge source="NZL" target="SGP">
      <data key="d0">4968978</data>
    </edge>
    <edge source="NZL" target="VNM">
      <data key="d0">2912344</data>
    </edge>
    <edge source="NZL" target="ZAF">
      <data key="d0">11108027</data>
    </edge>
    <edge source="NZL" target="CHE">
      <data key="d0">609191</data>
    </edge>
    <edge source="NZL" target="THA">
      <data key="d0">20825794</data>
    </edge>
    <edge source="NZL" target="USA">
      <data key="d0">123156</data>
    </edge>
    <edge source="PHL" target="AUS">
      <data key="d0">61410</data>
    </edge>
    <edge source="PHL" target="BEL">
      <data key="d0">486000</data>
    </edge>
    <edge source="PHL" target="CHN">
      <data key="d0">12488680</data>
    </edge>
    <edge source="PHL" target="FRA">
      <data key="d0">4483598</data>
    </edge>
    <edge source="PHL" target="DEU">
      <data key="d0">541757</data>
    </edge>
    <edge source="PHL" target="IDN">
      <data key="d0">47400</data>
    </edge>
    <edge source="PHL" target="ITA">
      <data key="d0">46886</data>
    </edge>
    <edge source="PHL" target="JPN">
      <data key="d0">12043702</data>
    </edge>
    <edge source="PHL" target="KOR">
      <data key="d0">1349210</data>
    </edge>
    <edge source="PHL" target="MYS">
      <data key="d0">225788</data>
    </edge>
    <edge source="PHL" target="NLD">
      <data key="d0">22096411</data>
    </edge>
    <edge source="PHL" target="SGP">
      <data key="d0">6203620</data>
    </edge>
    <edge source="PHL" target="VNM">
      <data key="d0">102829</data>
    </edge>
    <edge source="PHL" target="THA">
      <data key="d0">2762212</data>
    </edge>
    <edge source="PHL" target="GBR">
      <data key="d0">19127764</data>
    </edge>
    <edge source="PHL" target="USA">
      <data key="d0">4852039</data>
    </edge>
    <edge source="SGP" target="AUS">
      <data key="d0">369948</data>
    </edge>
    <edge source="SGP" target="BRA">
      <data key="d0">20623</data>
    </edge>
    <edge source="SGP" target="LKA">
      <data key="d0">31786</data>
    </edge>
    <edge source="SGP" target="CHN">
      <data key="d0">183731</data>
    </edge>
    <edge source="SGP" target="ETH">
      <data key="d0">54417</data>
    </edge>
    <edge source="SGP" target="DEU">
      <data key="d0">17665</data>
    </edge>
    <edge source="SGP" target="HKG">
      <data key="d0">115280</data>
    </edge>
    <edge source="SGP" target="HUN">
      <data key="d0">21715</data>
    </edge>
    <edge source="SGP" target="IDN">
      <data key="d0">106683802</data>
    </edge>
    <edge source="SGP" target="ITA">
      <data key="d0">11396</data>
    </edge>
    <edge source="SGP" target="JPN">
      <data key="d0">14309</data>
    </edge>
    <edge source="SGP" target="KOR">
      <data key="d0">26147411</data>
    </edge>
    <edge source="SGP" target="LBN">
      <data key="d0">1149869</data>
    </edge>
    <edge source="SGP" target="MYS">
      <data key="d0">13094773</data>
    </edge>
    <edge source="SGP" target="NZL">
      <data key="d0">40054</data>
    </edge>
    <edge source="SGP" target="PHL">
      <data key="d0">5117973</data>
    </edge>
    <edge source="SGP" target="SAU">
      <data key="d0">824020</data>
    </edge>
    <edge source="SGP" target="IND">
      <data key="d0">20846254</data>
    </edge>
    <edge source="SGP" target="VNM">
      <data key="d0">4165203</data>
    </edge>
    <edge source="SGP" target="THA">
      <data key="d0">13026892</data>
    </edge>
    <edge source="SGP" target="ARE">
      <data key="d0">1259031</data>
    </edge>
    <edge source="SGP" target="EGY">
      <data key="d0">1652609</data>
    </edge>
    <edge source="VNM" target="CHN">
      <data key="d0">10913175</data>
    </edge>
    <edge source="VNM" target="HKG">
      <data key="d0">931351</data>
    </edge>
    <edge source="VNM" target="IDN">
      <data key="d0">494804</data>
    </edge>
    <edge source="VNM" target="JPN">
      <data key="d0">1710348</data>
    </edge>
    <edge source="VNM" target="KOR">
      <data key="d0">132059</data>
    </edge>
    <edge source="VNM" target="MYS">
      <data key="d0">105867</data>
    </edge>
    <edge source="VNM" target="IND">
      <data key="d0">161724</data>
    </edge>
    <edge source="VNM" target="SGP">
      <data key="d0">584970</data>
    </edge>
    <edge source="VNM" target="THA">
      <data key="d0">2164309</data>
    </edge>
    <edge source="GBR" target="AUS">
      <data key="d0">255791</data>
    </edge>
    <edge source="GBR" target="AUT">
      <data key="d0">3010361</data>
    </edge>
    <edge source="GBR" target="BEL">
      <data key="d0">7424740</data>
    </edge>
    <edge source="GBR" target="CAN">
      <data key="d0">146297</data>
    </edge>
    <edge source="GBR" target="CHN">
      <data key="d0">565446741</data>
    </edge>
    <edge source="GBR" target="CZE">
      <data key="d0">672860</data>
    </edge>
    <edge source="GBR" target="DNK">
      <data key="d0">515918</data>
    </edge>
    <edge source="GBR" target="FRA">
      <data key="d0">25052926</data>
    </edge>
    <edge source="GBR" target="GMB">
      <data key="d0">10129</data>
    </edge>
    <edge source="GBR" target="DEU">
      <data key="d0">43138195</data>
    </edge>
    <edge source="GBR" target="GHA">
      <data key="d0">93176</data>
    </edge>
    <edge source="GBR" target="GRC">
      <data key="d0">27469</data>
    </edge>
    <edge source="GBR" target="HKG">
      <data key="d0">1635576</data>
    </edge>
    <edge source="GBR" target="IDN">
      <data key="d0">60034620</data>
    </edge>
    <edge source="GBR" target="IRL">
      <data key="d0">1296310</data>
    </edge>
    <edge source="GBR" target="ISR">
      <data key="d0">1674083</data>
    </edge>
    <edge source="GBR" target="ITA">
      <data key="d0">1009725</data>
    </edge>
    <edge source="GBR" target="JPN">
      <data key="d0">23610</data>
    </edge>
    <edge source="GBR" target="KOR">
      <data key="d0">427030</data>
    </edge>
    <edge source="GBR" target="LBN">
      <data key="d0">16121</data>
    </edge>
    <edge source="GBR" target="MYS">
      <data key="d0">4167451</data>
    </edge>
    <edge source="GBR" target="MEX">
      <data key="d0">97036</data>
    </edge>
    <edge source="GBR" target="OMN">
      <data key="d0">15403</data>
    </edge>
    <edge source="GBR" target="NLD">
      <data key="d0">37380358</data>
    </edge>
    <edge source="GBR" target="NOR">
      <data key="d0">2915021</data>
    </edge>
    <edge source="GBR" target="PAK">
      <data key="d0">4084074</data>
    </edge>
    <edge source="GBR" target="PHL">
      <data key="d0">485564</data>
    </edge>
    <edge source="GBR" target="POL">
      <data key="d0">1234829</data>
    </edge>
    <edge source="GBR" target="PRT">
      <data key="d0">37426</data>
    </edge>
    <edge source="GBR" target="RUS">
      <data key="d0">16731</data>
    </edge>
    <edge source="GBR" target="SAU">
      <data key="d0">4830881</data>
    </edge>
    <edge source="GBR" target="IND">
      <data key="d0">47508536</data>
    </edge>
    <edge source="GBR" target="SGP">
      <data key="d0">119118</data>
    </edge>
    <edge source="GBR" target="SVK">
      <data key="d0">25323</data>
    </edge>
    <edge source="GBR" target="VNM">
      <data key="d0">391969</data>
    </edge>
    <edge source="GBR" target="SVN">
      <data key="d0">1726208</data>
    </edge>
    <edge source="GBR" target="ZAF">
      <data key="d0">67654</data>
    </edge>
    <edge source="GBR" target="ESP">
      <data key="d0">6053762</data>
    </edge>
    <edge source="GBR" target="SWE">
      <data key="d0">19891649</data>
    </edge>
    <edge source="GBR" target="CHE">
      <data key="d0">252234</data>
    </edge>
    <edge source="GBR" target="THA">
      <data key="d0">1663642</data>
    </edge>
    <edge source="GBR" target="ARE">
      <data key="d0">1177271</data>
    </edge>
    <edge source="GBR" target="TUR">
      <data key="d0">897138</data>
    </edge>
    <edge source="GBR" target="UGA">
      <data key="d0">25149</data>
    </edge>
    <edge source="GBR" target="UKR">
      <data key="d0">308132</data>
    </edge>
    <edge source="GBR" target="EGY">
      <data key="d0">72704</data>
    </edge>
    <edge source="GBR" target="USA">
      <data key="d0">1169393</data>
    </edge>
    <edge source="USA" target="DZA">
      <data key="d0">26566532</data>
    </edge>
    <edge source="USA" target="AZE">
      <data key="d0">92129</data>
    </edge>
    <edge source="USA" target="ARG">
      <data key="d0">23249681</data>
    </edge>
    <edge source="USA" target="AUS">
      <data key="d0">23470098</data>
    </edge>
    <edge source="USA" target="AUT">
      <data key="d0">901111</data>
    </edge>
    <edge source="USA" target="BEL">
      <data key="d0">87482731</data>
    </edge>
    <edge source="USA" target="BOL">
      <data key="d0">1378824</data>
    </edge>
    <edge source="USA" target="BRA">
      <data key="d0">172875334</data>
    </edge>
    <edge source="USA" target="BGR">
      <data key="d0">509487</data>
    </edge>
    <edge source="USA" target="BLR">
      <data key="d0">239766</data>
    </edge>
    <edge source="USA" target="CMR">
      <data key="d0">19818</data>
    </edge>
    <edge source="USA" target="CAN">
      <data key="d0">335316453</data>
    </edge>
    <edge source="USA" target="LKA">
      <data key="d0">1552296</data>
    </edge>
    <edge source="USA" target="CHL">
      <data key="d0">24233944</data>
    </edge>
    <edge source="USA" target="CHN">
      <data key="d0">3820025811</data>
    </edge>
    <edge source="USA" target="COL">
      <data key="d0">71278066</data>
    </edge>
    <edge source="USA" target="CRI">
      <data key="d0">14002075</data>
    </edge>
    <edge source="USA" target="HRV">
      <data key="d0">466038</data>
    </edge>
    <edge source="USA" target="CZE">
      <data key="d0">24044275</data>
    </edge>
    <edge source="USA" target="DNK">
      <data key="d0">7990911</data>
    </edge>
    <edge source="USA" target="ECU">
      <data key="d0">44663629</data>
    </edge>
    <edge source="USA" target="SLV">
      <data key="d0">20882692</data>
    </edge>
    <edge source="USA" target="ETH">
      <data key="d0">44699</data>
    </edge>
    <edge source="USA" target="FIN">
      <data key="d0">7274118</data>
    </edge>
    <edge source="USA" target="FRA">
      <data key="d0">79513290</data>
    </edge>
    <edge source="USA" target="GEO">
      <data key="d0">619351</data>
    </edge>
    <edge source="USA" target="PSE">
      <data key="d0">35581</data>
    </edge>
    <edge source="USA" target="DEU">
      <data key="d0">309459696</data>
    </edge>
    <edge source="USA" target="GHA">
      <data key="d0">370141</data>
    </edge>
    <edge source="USA" target="GRC">
      <data key="d0">6314892</data>
    </edge>
    <edge source="USA" target="GTM">
      <data key="d0">3788538</data>
    </edge>
    <edge source="USA" target="HND">
      <data key="d0">1098298</data>
    </edge>
    <edge source="USA" target="HKG">
      <data key="d0">19846718</data>
    </edge>
    <edge source="USA" target="HUN">
      <data key="d0">2131351</data>
    </edge>
    <edge source="USA" target="IDN">
      <data key="d0">153832059</data>
    </edge>
    <edge source="USA" target="IRL">
      <data key="d0">9479510</data>
    </edge>
    <edge source="USA" target="ISR">
      <data key="d0">19311161</data>
    </edge>
    <edge source="USA" target="ITA">
      <data key="d0">351850317</data>
    </edge>
    <edge source="USA" target="CIV">
      <data key="d0">361145</data>
    </edge>
    <edge source="USA" target="JAM">
      <data key="d0">73189</data>
    </edge>
    <edge source="USA" target="JPN">
      <data key="d0">481291934</data>
    </edge>
    <edge source="USA" target="JOR">
      <data key="d0">6872551</data>
    </edge>
    <edge source="USA" target="KOR">
      <data key="d0">367994624</data>
    </edge>
    <edge source="USA" target="LBN">
      <data key="d0">12525457</data>
    </edge>
    <edge source="USA" target="LVA">
      <data key="d0">262560</data>
    </edge>
    <edge source="USA" target="LTU">
      <data key="d0">345360</data>
    </edge>
    <edge source="USA" target="MDG">
      <data key="d0">209663</data>
    </edge>
    <edge source="USA" target="MYS">
      <data key="d0">54659198</data>
    </edge>
    <edge source="USA" target="MUS">
      <data key="d0">467750</data>
    </edge>
    <edge source="USA" target="MEX">
      <data key="d0">774040396</data>
    </edge>
    <edge source="USA" target="MAR">
      <data key="d0">13631618</data>
    </edge>
    <edge source="USA" target="NLD">
      <data key="d0">264354646</data>
    </edge>
    <edge source="USA" target="NZL">
      <data key="d0">2277468</data>
    </edge>
    <edge source="USA" target="NIC">
      <data key="d0">749945</data>
    </edge>
    <edge source="USA" target="PAK">
      <data key="d0">16555029</data>
    </edge>
    <edge source="USA" target="PAN">
      <data key="d0">1613011</data>
    </edge>
    <edge source="USA" target="PER">
      <data key="d0">30102217</data>
    </edge>
    <edge source="USA" target="PHL">
      <data key="d0">48020871</data>
    </edge>
    <edge source="USA" target="POL">
      <data key="d0">70575814</data>
    </edge>
    <edge source="USA" target="PRT">
      <data key="d0">1357031</data>
    </edge>
    <edge source="USA" target="RUS">
      <data key="d0">28767149</data>
    </edge>
    <edge source="USA" target="SAU">
      <data key="d0">79423406</data>
    </edge>
    <edge source="USA" target="SEN">
      <data key="d0">243699</data>
    </edge>
    <edge source="USA" target="IND">
      <data key="d0">419936490</data>
    </edge>
    <edge source="USA" target="SGP">
      <data key="d0">9557488</data>
    </edge>
    <edge source="USA" target="VNM">
      <data key="d0">58057058</data>
    </edge>
    <edge source="USA" target="SVN">
      <data key="d0">281633</data>
    </edge>
    <edge source="USA" target="ZAF">
      <data key="d0">25350201</data>
    </edge>
    <edge source="USA" target="ZWE">
      <data key="d0">166660</data>
    </edge>
    <edge source="USA" target="ESP">
      <data key="d0">105224360</data>
    </edge>
    <edge source="USA" target="SWE">
      <data key="d0">29403071</data>
    </edge>
    <edge source="USA" target="CHE">
      <data key="d0">18471850</data>
    </edge>
    <edge source="USA" target="THA">
      <data key="d0">88005981</data>
    </edge>
    <edge source="USA" target="ARE">
      <data key="d0">12432618</data>
    </edge>
    <edge source="USA" target="TUN">
      <data key="d0">23397307</data>
    </edge>
    <edge source="USA" target="TUR">
      <data key="d0">163059496</data>
    </edge>
    <edge source="USA" target="UGA">
      <data key="d0">239370</data>
    </edge>
    <edge source="USA" target="UKR">
      <data key="d0">2629646</data>
    </edge>
    <edge source="USA" target="MKD">
      <data key="d0">76356</data>
    </edge>
    <edge source="USA" target="EGY">
      <data key="d0">68769709</data>
    </edge>
    <edge source="USA" target="GBR">
      <data key="d0">131862528</data>
    </edge>
    <edge source="USA" target="TZA">
      <data key="d0">34140</data>
    </edge>
    <edge source="USA" target="URY">
      <data key="d0">3954031</data>
    </edge>
    <edge source="AUT" target="BEL">
      <data key="d0">2721470</data>
    </edge>
    <edge source="AUT" target="BRA">
      <data key="d0">395299</data>
    </edge>
    <edge source="AUT" target="BGR">
      <data key="d0">2109722</data>
    </edge>
    <edge source="AUT" target="CHN">
      <data key="d0">1463268</data>
    </edge>
    <edge source="AUT" target="HRV">
      <data key="d0">54669</data>
    </edge>
    <edge source="AUT" target="CZE">
      <data key="d0">5553769</data>
    </edge>
    <edge source="AUT" target="DNK">
      <data key="d0">1252715</data>
    </edge>
    <edge source="AUT" target="FIN">
      <data key="d0">128218</data>
    </edge>
    <edge source="AUT" target="FRA">
      <data key="d0">16858362</data>
    </edge>
    <edge source="AUT" target="DEU">
      <data key="d0">107812838</data>
    </edge>
    <edge source="AUT" target="GRC">
      <data key="d0">2477679</data>
    </edge>
    <edge source="AUT" target="HUN">
      <data key="d0">4065493</data>
    </edge>
    <edge source="AUT" target="IDN">
      <data key="d0">104350</data>
    </edge>
    <edge source="AUT" target="ISR">
      <data key="d0">3144406</data>
    </edge>
    <edge source="AUT" target="ITA">
      <data key="d0">103085391</data>
    </edge>
    <edge source="AUT" target="JPN">
      <data key="d0">190956</data>
    </edge>
    <edge source="AUT" target="JOR">
      <data key="d0">6356429</data>
    </edge>
    <edge source="AUT" target="LTU">
      <data key="d0">160258</data>
    </edge>
    <edge source="AUT" target="MAR">
      <data key="d0">20366</data>
    </edge>
    <edge source="AUT" target="NLD">
      <data key="d0">1516570</data>
    </edge>
    <edge source="AUT" target="PAK">
      <data key="d0">549440</data>
    </edge>
    <edge source="AUT" target="POL">
      <data key="d0">1860530</data>
    </edge>
    <edge source="AUT" target="ROU">
      <data key="d0">4955169</data>
    </edge>
    <edge source="AUT" target="SRB">
      <data key="d0">5782861</data>
    </edge>
    <edge source="AUT" target="SVK">
      <data key="d0">12115673</data>
    </edge>
    <edge source="AUT" target="SVN">
      <data key="d0">29052737</data>
    </edge>
    <edge source="AUT" target="ESP">
      <data key="d0">927239</data>
    </edge>
    <edge source="AUT" target="SWE">
      <data key="d0">458722</data>
    </edge>
    <edge source="AUT" target="CHE">
      <data key="d0">7221563</data>
    </edge>
    <edge source="AUT" target="TUN">
      <data key="d0">705882</data>
    </edge>
    <edge source="AUT" target="TUR">
      <data key="d0">244467</data>
    </edge>
    <edge source="AUT" target="UKR">
      <data key="d0">1381754</data>
    </edge>
    <edge source="AUT" target="MKD">
      <data key="d0">59984</data>
    </edge>
    <edge source="AUT" target="EGY">
      <data key="d0">4017784</data>
    </edge>
    <edge source="AUT" target="GBR">
      <data key="d0">287176</data>
    </edge>
    <edge source="BEL" target="DZA">
      <data key="d0">32735</data>
    </edge>
    <edge source="BEL" target="AUS">
      <data key="d0">152957</data>
    </edge>
    <edge source="BEL" target="AUT">
      <data key="d0">47517858</data>
    </edge>
    <edge source="BEL" target="BRA">
      <data key="d0">50554</data>
    </edge>
    <edge source="BEL" target="BGR">
      <data key="d0">146560</data>
    </edge>
    <edge source="BEL" target="CHN">
      <data key="d0">115913224</data>
    </edge>
    <edge source="BEL" target="COL">
      <data key="d0">31395</data>
    </edge>
    <edge source="BEL" target="CZE">
      <data key="d0">1390550</data>
    </edge>
    <edge source="BEL" target="DNK">
      <data key="d0">132984</data>
    </edge>
    <edge source="BEL" target="FIN">
      <data key="d0">214939763</data>
    </edge>
    <edge source="BEL" target="FRA">
      <data key="d0">146841613</data>
    </edge>
    <edge source="BEL" target="DEU">
      <data key="d0">108314324</data>
    </edge>
    <edge source="BEL" target="GRC">
      <data key="d0">35218</data>
    </edge>
    <edge source="BEL" target="GTM">
      <data key="d0">14165</data>
    </edge>
    <edge source="BEL" target="HKG">
      <data key="d0">136437</data>
    </edge>
    <edge source="BEL" target="HUN">
      <data key="d0">189056</data>
    </edge>
    <edge source="BEL" target="IDN">
      <data key="d0">20105410</data>
    </edge>
    <edge source="BEL" target="IRL">
      <data key="d0">464348</data>
    </edge>
    <edge source="BEL" target="ISR">
      <data key="d0">441668</data>
    </edge>
    <edge source="BEL" target="ITA">
      <data key="d0">25776123</data>
    </edge>
    <edge source="BEL" target="KOR">
      <data key="d0">5066193</data>
    </edge>
    <edge source="BEL" target="LBN">
      <data key="d0">15436</data>
    </edge>
    <edge source="BEL" target="LTU">
      <data key="d0">130811</data>
    </edge>
    <edge source="BEL" target="MYS">
      <data key="d0">622984</data>
    </edge>
    <edge source="BEL" target="MEX">
      <data key="d0">2283404</data>
    </edge>
    <edge source="BEL" target="MAR">
      <data key="d0">50174</data>
    </edge>
    <edge source="BEL" target="NLD">
      <data key="d0">210605421</data>
    </edge>
    <edge source="BEL" target="NZL">
      <data key="d0">14167</data>
    </edge>
    <edge source="BEL" target="NOR">
      <data key="d0">45967</data>
    </edge>
    <edge source="BEL" target="PAK">
      <data key="d0">1446670</data>
    </edge>
    <edge source="BEL" target="PER">
      <data key="d0">22234</data>
    </edge>
    <edge source="BEL" target="PHL">
      <data key="d0">16074</data>
    </edge>
    <edge source="BEL" target="POL">
      <data key="d0">920157</data>
    </edge>
    <edge source="BEL" target="PRT">
      <data key="d0">17679</data>
    </edge>
    <edge source="BEL" target="ROU">
      <data key="d0">10358</data>
    </edge>
    <edge source="BEL" target="RUS">
      <data key="d0">44820</data>
    </edge>
    <edge source="BEL" target="SEN">
      <data key="d0">321700</data>
    </edge>
    <edge source="BEL" target="IND">
      <data key="d0">11983108</data>
    </edge>
    <edge source="BEL" target="SGP">
      <data key="d0">290667</data>
    </edge>
    <edge source="BEL" target="VNM">
      <data key="d0">1068109</data>
    </edge>
    <edge source="BEL" target="ZAF">
      <data key="d0">217961</data>
    </edge>
    <edge source="BEL" target="ESP">
      <data key="d0">1936039</data>
    </edge>
    <edge source="BEL" target="SWE">
      <data key="d0">26143287</data>
    </edge>
    <edge source="BEL" target="CHE">
      <data key="d0">3132736</data>
    </edge>
    <edge source="BEL" target="THA">
      <data key="d0">667256</data>
    </edge>
    <edge source="BEL" target="TGO">
      <data key="d0">25583</data>
    </edge>
    <edge source="BEL" target="ARE">
      <data key="d0">158285</data>
    </edge>
    <edge source="BEL" target="TUR">
      <data key="d0">122754</data>
    </edge>
    <edge source="BEL" target="UKR">
      <data key="d0">188707</data>
    </edge>
    <edge source="BEL" target="EGY">
      <data key="d0">218375</data>
    </edge>
    <edge source="BEL" target="GBR">
      <data key="d0">1860542</data>
    </edge>
    <edge source="BEL" target="USA">
      <data key="d0">28168</data>
    </edge>
    <edge source="BGR" target="AUT">
      <data key="d0">940389</data>
    </edge>
    <edge source="BGR" target="CHN">
      <data key="d0">1248373</data>
    </edge>
    <edge source="BGR" target="CZE">
      <data key="d0">234708</data>
    </edge>
    <edge source="BGR" target="DEU">
      <data key="d0">4011459</data>
    </edge>
    <edge source="BGR" target="GRC">
      <data key="d0">9098872</data>
    </edge>
    <edge source="BGR" target="HUN">
      <data key="d0">2639999</data>
    </edge>
    <edge source="BGR" target="IDN">
      <data key="d0">225952</data>
    </edge>
    <edge source="BGR" target="ITA">
      <data key="d0">7639661</data>
    </edge>
    <edge source="BGR" target="JOR">
      <data key="d0">298286</data>
    </edge>
    <edge source="BGR" target="LBN">
      <data key="d0">322497</data>
    </edge>
    <edge source="BGR" target="NLD">
      <data key="d0">288143</data>
    </edge>
    <edge source="BGR" target="PAK">
      <data key="d0">34176</data>
    </edge>
    <edge source="BGR" target="POL">
      <data key="d0">161036</data>
    </edge>
    <edge source="BGR" target="ROU">
      <data key="d0">4231400</data>
    </edge>
    <edge source="BGR" target="SAU">
      <data key="d0">2746151</data>
    </edge>
    <edge source="BGR" target="SRB">
      <data key="d0">4383712</data>
    </edge>
    <edge source="BGR" target="SVN">
      <data key="d0">1727340</data>
    </edge>
    <edge source="BGR" target="ARE">
      <data key="d0">716958</data>
    </edge>
    <edge source="BGR" target="TUR">
      <data key="d0">11606310</data>
    </edge>
    <edge source="BGR" target="EGY">
      <data key="d0">4253104</data>
    </edge>
    <edge source="HRV" target="AUT">
      <data key="d0">4674377</data>
    </edge>
    <edge source="HRV" target="BGR">
      <data key="d0">106738</data>
    </edge>
    <edge source="HRV" target="CHN">
      <data key="d0">596445</data>
    </edge>
    <edge source="HRV" target="DEU">
      <data key="d0">1428498</data>
    </edge>
    <edge source="HRV" target="HUN">
      <data key="d0">3770502</data>
    </edge>
    <edge source="HRV" target="ITA">
      <data key="d0">4124558</data>
    </edge>
    <edge source="HRV" target="NLD">
      <data key="d0">56997</data>
    </edge>
    <edge source="HRV" target="SRB">
      <data key="d0">1978792</data>
    </edge>
    <edge source="HRV" target="IND">
      <data key="d0">19328</data>
    </edge>
    <edge source="HRV" target="SVK">
      <data key="d0">17173</data>
    </edge>
    <edge source="HRV" target="SVN">
      <data key="d0">7603016</data>
    </edge>
    <edge source="HRV" target="CHE">
      <data key="d0">38824</data>
    </edge>
    <edge source="HRV" target="TUN">
      <data key="d0">168454</data>
    </edge>
    <edge source="CZE" target="AUT">
      <data key="d0">59164484</data>
    </edge>
    <edge source="CZE" target="BEL">
      <data key="d0">12935</data>
    </edge>
    <edge source="CZE" target="BRA">
      <data key="d0">431986</data>
    </edge>
    <edge source="CZE" target="BGR">
      <data key="d0">2479258</data>
    </edge>
    <edge source="CZE" target="CHN">
      <data key="d0">23359331</data>
    </edge>
    <edge source="CZE" target="HRV">
      <data key="d0">39897</data>
    </edge>
    <edge source="CZE" target="FRA">
      <data key="d0">8329643</data>
    </edge>
    <edge source="CZE" target="DEU">
      <data key="d0">74282726</data>
    </edge>
    <edge source="CZE" target="HUN">
      <data key="d0">4491884</data>
    </edge>
    <edge source="CZE" target="IDN">
      <data key="d0">40471060</data>
    </edge>
    <edge source="CZE" target="ISR">
      <data key="d0">228574</data>
    </edge>
    <edge source="CZE" target="ITA">
      <data key="d0">29577417</data>
    </edge>
    <edge source="CZE" target="JPN">
      <data key="d0">786293</data>
    </edge>
    <edge source="CZE" target="LTU">
      <data key="d0">30910</data>
    </edge>
    <edge source="CZE" target="NLD">
      <data key="d0">1590220</data>
    </edge>
    <edge source="CZE" target="POL">
      <data key="d0">19896024</data>
    </edge>
    <edge source="CZE" target="ROU">
      <data key="d0">343193</data>
    </edge>
    <edge source="CZE" target="SAU">
      <data key="d0">286435</data>
    </edge>
    <edge source="CZE" target="SRB">
      <data key="d0">1777640</data>
    </edge>
    <edge source="CZE" target="SVK">
      <data key="d0">50225546</data>
    </edge>
    <edge source="CZE" target="SVN">
      <data key="d0">19983950</data>
    </edge>
    <edge source="CZE" target="CHE">
      <data key="d0">4210645</data>
    </edge>
    <edge source="CZE" target="TUR">
      <data key="d0">962381</data>
    </edge>
    <edge source="CZE" target="GBR">
      <data key="d0">1160545</data>
    </edge>
    <edge source="DNK" target="AUS">
      <data key="d0">24571</data>
    </edge>
    <edge source="DNK" target="AUT">
      <data key="d0">79317</data>
    </edge>
    <edge source="DNK" target="BEL">
      <data key="d0">99802</data>
    </edge>
    <edge source="DNK" target="CAN">
      <data key="d0">10212</data>
    </edge>
    <edge source="DNK" target="EST">
      <data key="d0">20975</data>
    </edge>
    <edge source="DNK" target="FIN">
      <data key="d0">341160</data>
    </edge>
    <edge source="DNK" target="FRA">
      <data key="d0">260119</data>
    </edge>
    <edge source="DNK" target="DEU">
      <data key="d0">50982232</data>
    </edge>
    <edge source="DNK" target="GRC">
      <data key="d0">16006</data>
    </edge>
    <edge source="DNK" target="HUN">
      <data key="d0">23192</data>
    </edge>
    <edge source="DNK" target="IDN">
      <data key="d0">361249</data>
    </edge>
    <edge source="DNK" target="IRL">
      <data key="d0">19805</data>
    </edge>
    <edge source="DNK" target="ITA">
      <data key="d0">1180633</data>
    </edge>
    <edge source="DNK" target="LVA">
      <data key="d0">75568</data>
    </edge>
    <edge source="DNK" target="LTU">
      <data key="d0">393114</data>
    </edge>
    <edge source="DNK" target="MYS">
      <data key="d0">197323</data>
    </edge>
    <edge source="DNK" target="NLD">
      <data key="d0">26497526</data>
    </edge>
    <edge source="DNK" target="NOR">
      <data key="d0">1074998</data>
    </edge>
    <edge source="DNK" target="PAK">
      <data key="d0">36768</data>
    </edge>
    <edge source="DNK" target="POL">
      <data key="d0">684974</data>
    </edge>
    <edge source="DNK" target="ROU">
      <data key="d0">131247</data>
    </edge>
    <edge source="DNK" target="SRB">
      <data key="d0">11386</data>
    </edge>
    <edge source="DNK" target="IND">
      <data key="d0">87828</data>
    </edge>
    <edge source="DNK" target="VNM">
      <data key="d0">217772</data>
    </edge>
    <edge source="DNK" target="ESP">
      <data key="d0">580253</data>
    </edge>
    <edge source="DNK" target="SWE">
      <data key="d0">34742006</data>
    </edge>
    <edge source="DNK" target="CHE">
      <data key="d0">16183</data>
    </edge>
    <edge source="DNK" target="GBR">
      <data key="d0">2397983</data>
    </edge>
    <edge source="DNK" target="USA">
      <data key="d0">35924</data>
    </edge>
    <edge source="FIN" target="ARG">
      <data key="d0">153257</data>
    </edge>
    <edge source="FIN" target="AUS">
      <data key="d0">33632</data>
    </edge>
    <edge source="FIN" target="AUT">
      <data key="d0">22611633</data>
    </edge>
    <edge source="FIN" target="BEL">
      <data key="d0">21553822</data>
    </edge>
    <edge source="FIN" target="BRA">
      <data key="d0">14614194</data>
    </edge>
    <edge source="FIN" target="BLR">
      <data key="d0">273645</data>
    </edge>
    <edge source="FIN" target="CMR">
      <data key="d0">315022</data>
    </edge>
    <edge source="FIN" target="CAN">
      <data key="d0">111971</data>
    </edge>
    <edge source="FIN" target="CHN">
      <data key="d0">509426229</data>
    </edge>
    <edge source="FIN" target="CZE">
      <data key="d0">727058</data>
    </edge>
    <edge source="FIN" target="DNK">
      <data key="d0">16562</data>
    </edge>
    <edge source="FIN" target="ETH">
      <data key="d0">70907</data>
    </edge>
    <edge source="FIN" target="EST">
      <data key="d0">7951588</data>
    </edge>
    <edge source="FIN" target="FRA">
      <data key="d0">68987174</data>
    </edge>
    <edge source="FIN" target="GEO">
      <data key="d0">23099</data>
    </edge>
    <edge source="FIN" target="DEU">
      <data key="d0">309592546</data>
    </edge>
    <edge source="FIN" target="GRC">
      <data key="d0">12940261</data>
    </edge>
    <edge source="FIN" target="HKG">
      <data key="d0">10683930</data>
    </edge>
    <edge source="FIN" target="IDN">
      <data key="d0">6641579</data>
    </edge>
    <edge source="FIN" target="IRL">
      <data key="d0">60751</data>
    </edge>
    <edge source="FIN" target="ISR">
      <data key="d0">8355668</data>
    </edge>
    <edge source="FIN" target="ITA">
      <data key="d0">148686694</data>
    </edge>
    <edge source="FIN" target="JPN">
      <data key="d0">22139802</data>
    </edge>
    <edge source="FIN" target="JOR">
      <data key="d0">12777721</data>
    </edge>
    <edge source="FIN" target="KOR">
      <data key="d0">3145365</data>
    </edge>
    <edge source="FIN" target="LBN">
      <data key="d0">2101488</data>
    </edge>
    <edge source="FIN" target="LVA">
      <data key="d0">86620</data>
    </edge>
    <edge source="FIN" target="LTU">
      <data key="d0">12725972</data>
    </edge>
    <edge source="FIN" target="MAR">
      <data key="d0">835184</data>
    </edge>
    <edge source="FIN" target="NLD">
      <data key="d0">76487116</data>
    </edge>
    <edge source="FIN" target="NOR">
      <data key="d0">408908</data>
    </edge>
    <edge source="FIN" target="PAK">
      <data key="d0">6689703</data>
    </edge>
    <edge source="FIN" target="PHL">
      <data key="d0">15253</data>
    </edge>
    <edge source="FIN" target="POL">
      <data key="d0">53494637</data>
    </edge>
    <edge source="FIN" target="PRT">
      <data key="d0">25560396</data>
    </edge>
    <edge source="FIN" target="ROU">
      <data key="d0">6577475</data>
    </edge>
    <edge source="FIN" target="RUS">
      <data key="d0">14112484</data>
    </edge>
    <edge source="FIN" target="SAU">
      <data key="d0">1129089</data>
    </edge>
    <edge source="FIN" target="SRB">
      <data key="d0">438345</data>
    </edge>
    <edge source="FIN" target="IND">
      <data key="d0">15614878</data>
    </edge>
    <edge source="FIN" target="SVK">
      <data key="d0">10624910</data>
    </edge>
    <edge source="FIN" target="VNM">
      <data key="d0">5792585</data>
    </edge>
    <edge source="FIN" target="SVN">
      <data key="d0">1193401</data>
    </edge>
    <edge source="FIN" target="ZAF">
      <data key="d0">2272809</data>
    </edge>
    <edge source="FIN" target="ZWE">
      <data key="d0">15355</data>
    </edge>
    <edge source="FIN" target="ESP">
      <data key="d0">67714051</data>
    </edge>
    <edge source="FIN" target="SWE">
      <data key="d0">42374850</data>
    </edge>
    <edge source="FIN" target="CHE">
      <data key="d0">1996541</data>
    </edge>
    <edge source="FIN" target="THA">
      <data key="d0">9836843</data>
    </edge>
    <edge source="FIN" target="ARE">
      <data key="d0">5932358</data>
    </edge>
    <edge source="FIN" target="TUN">
      <data key="d0">1217471</data>
    </edge>
    <edge source="FIN" target="TUR">
      <data key="d0">69858990</data>
    </edge>
    <edge source="FIN" target="UKR">
      <data key="d0">957888</data>
    </edge>
    <edge source="FIN" target="EGY">
      <data key="d0">46639229</data>
    </edge>
    <edge source="FIN" target="GBR">
      <data key="d0">61430808</data>
    </edge>
    <edge source="FIN" target="TZA">
      <data key="d0">25813</data>
    </edge>
    <edge source="FIN" target="USA">
      <data key="d0">5652284</data>
    </edge>
    <edge source="FRA" target="DZA">
      <data key="d0">138946</data>
    </edge>
    <edge source="FRA" target="AUS">
      <data key="d0">86425</data>
    </edge>
    <edge source="FRA" target="AUT">
      <data key="d0">8325907</data>
    </edge>
    <edge source="FRA" target="BEL">
      <data key="d0">62821789</data>
    </edge>
    <edge source="FRA" target="BRA">
      <data key="d0">573522</data>
    </edge>
    <edge source="FRA" target="CMR">
      <data key="d0">23880</data>
    </edge>
    <edge source="FRA" target="CAN">
      <data key="d0">141519</data>
    </edge>
    <edge source="FRA" target="CHN">
      <data key="d0">111228514</data>
    </edge>
    <edge source="FRA" target="CZE">
      <data key="d0">1275760</data>
    </edge>
    <edge source="FRA" target="DNK">
      <data key="d0">76396</data>
    </edge>
    <edge source="FRA" target="FIN">
      <data key="d0">9221557</data>
    </edge>
    <edge source="FRA" target="DEU">
      <data key="d0">242802201</data>
    </edge>
    <edge source="FRA" target="GRC">
      <data key="d0">374295</data>
    </edge>
    <edge source="FRA" target="HKG">
      <data key="d0">336378</data>
    </edge>
    <edge source="FRA" target="IDN">
      <data key="d0">86468717</data>
    </edge>
    <edge source="FRA" target="ITA">
      <data key="d0">116497112</data>
    </edge>
    <edge source="FRA" target="CIV">
      <data key="d0">26573</data>
    </edge>
    <edge source="FRA" target="JPN">
      <data key="d0">3702360</data>
    </edge>
    <edge source="FRA" target="JOR">
      <data key="d0">230726</data>
    </edge>
    <edge source="FRA" target="KOR">
      <data key="d0">21238333</data>
    </edge>
    <edge source="FRA" target="MYS">
      <data key="d0">576275</data>
    </edge>
    <edge source="FRA" target="MEX">
      <data key="d0">96498</data>
    </edge>
    <edge source="FRA" target="MAR">
      <data key="d0">86298</data>
    </edge>
    <edge source="FRA" target="NLD">
      <data key="d0">59430811</data>
    </edge>
    <edge source="FRA" target="PAK">
      <data key="d0">336272</data>
    </edge>
    <edge source="FRA" target="PHL">
      <data key="d0">16271</data>
    </edge>
    <edge source="FRA" target="POL">
      <data key="d0">1143703</data>
    </edge>
    <edge source="FRA" target="PRT">
      <data key="d0">5676446</data>
    </edge>
    <edge source="FRA" target="ROU">
      <data key="d0">1029802</data>
    </edge>
    <edge source="FRA" target="RUS">
      <data key="d0">28814</data>
    </edge>
    <edge source="FRA" target="SEN">
      <data key="d0">71782</data>
    </edge>
    <edge source="FRA" target="IND">
      <data key="d0">8196869</data>
    </edge>
    <edge source="FRA" target="SGP">
      <data key="d0">2721174</data>
    </edge>
    <edge source="FRA" target="SVK">
      <data key="d0">18818</data>
    </edge>
    <edge source="FRA" target="VNM">
      <data key="d0">317568</data>
    </edge>
    <edge source="FRA" target="SVN">
      <data key="d0">2459355</data>
    </edge>
    <edge source="FRA" target="ZAF">
      <data key="d0">287535</data>
    </edge>
    <edge source="FRA" target="ESP">
      <data key="d0">203186067</data>
    </edge>
    <edge source="FRA" target="SWE">
      <data key="d0">14332907</data>
    </edge>
    <edge source="FRA" target="CHE">
      <data key="d0">13046172</data>
    </edge>
    <edge source="FRA" target="THA">
      <data key="d0">1037122</data>
    </edge>
    <edge source="FRA" target="ARE">
      <data key="d0">129360</data>
    </edge>
    <edge source="FRA" target="TUN">
      <data key="d0">191483</data>
    </edge>
    <edge source="FRA" target="TUR">
      <data key="d0">2632644</data>
    </edge>
    <edge source="FRA" target="EGY">
      <data key="d0">100011</data>
    </edge>
    <edge source="FRA" target="GBR">
      <data key="d0">5330244</data>
    </edge>
    <edge source="FRA" target="USA">
      <data key="d0">15777015</data>
    </edge>
    <edge source="GRC" target="AUT">
      <data key="d0">11794</data>
    </edge>
    <edge source="GRC" target="BEL">
      <data key="d0">207280</data>
    </edge>
    <edge source="GRC" target="BGR">
      <data key="d0">2386613</data>
    </edge>
    <edge source="GRC" target="CHN">
      <data key="d0">15960870</data>
    </edge>
    <edge source="GRC" target="FRA">
      <data key="d0">1348598</data>
    </edge>
    <edge source="GRC" target="DEU">
      <data key="d0">459875</data>
    </edge>
    <edge source="GRC" target="HUN">
      <data key="d0">45531</data>
    </edge>
    <edge source="GRC" target="IDN">
      <data key="d0">19639035</data>
    </edge>
    <edge source="GRC" target="ISR">
      <data key="d0">481584</data>
    </edge>
    <edge source="GRC" target="ITA">
      <data key="d0">3813307</data>
    </edge>
    <edge source="GRC" target="KOR">
      <data key="d0">1344174</data>
    </edge>
    <edge source="GRC" target="MYS">
      <data key="d0">61439</data>
    </edge>
    <edge source="GRC" target="NLD">
      <data key="d0">683302</data>
    </edge>
    <edge source="GRC" target="PAK">
      <data key="d0">194077</data>
    </edge>
    <edge source="GRC" target="ROU">
      <data key="d0">32566</data>
    </edge>
    <edge source="GRC" target="SRB">
      <data key="d0">4956128</data>
    </edge>
    <edge source="GRC" target="IND">
      <data key="d0">2114318</data>
    </edge>
    <edge source="GRC" target="SGP">
      <data key="d0">87704</data>
    </edge>
    <edge source="GRC" target="VNM">
      <data key="d0">586616</data>
    </edge>
    <edge source="GRC" target="SVN">
      <data key="d0">18314</data>
    </edge>
    <edge source="GRC" target="ESP">
      <data key="d0">14254</data>
    </edge>
    <edge source="GRC" target="SWE">
      <data key="d0">948026</data>
    </edge>
    <edge source="GRC" target="THA">
      <data key="d0">98373</data>
    </edge>
    <edge source="GRC" target="TUR">
      <data key="d0">203754</data>
    </edge>
    <edge source="HUN" target="AUT">
      <data key="d0">15416984</data>
    </edge>
    <edge source="HUN" target="HRV">
      <data key="d0">276294</data>
    </edge>
    <edge source="HUN" target="CZE">
      <data key="d0">569085</data>
    </edge>
    <edge source="HUN" target="DEU">
      <data key="d0">24601252</data>
    </edge>
    <edge source="HUN" target="ITA">
      <data key="d0">16300</data>
    </edge>
    <edge source="HUN" target="POL">
      <data key="d0">192838</data>
    </edge>
    <edge source="HUN" target="ROU">
      <data key="d0">3313428</data>
    </edge>
    <edge source="HUN" target="SRB">
      <data key="d0">3043043</data>
    </edge>
    <edge source="HUN" target="SVK">
      <data key="d0">1489646</data>
    </edge>
    <edge source="HUN" target="SVN">
      <data key="d0">2683261</data>
    </edge>
    <edge source="HUN" target="TUR">
      <data key="d0">12803</data>
    </edge>
    <edge source="HUN" target="UKR">
      <data key="d0">1612614</data>
    </edge>
    <edge source="ISR" target="BEL">
      <data key="d0">160000</data>
    </edge>
    <edge source="ISR" target="CHN">
      <data key="d0">122000</data>
    </edge>
    <edge source="ISR" target="FRA">
      <data key="d0">20000</data>
    </edge>
    <edge source="ISR" target="DEU">
      <data key="d0">25000</data>
    </edge>
    <edge source="ISR" target="ITA">
      <data key="d0">550000</data>
    </edge>
    <edge source="ISR" target="KOR">
      <data key="d0">2253000</data>
    </edge>
    <edge source="ISR" target="NLD">
      <data key="d0">450000</data>
    </edge>
    <edge source="ISR" target="PHL">
      <data key="d0">180000</data>
    </edge>
    <edge source="ISR" target="IND">
      <data key="d0">3352000</data>
    </edge>
    <edge source="ISR" target="VNM">
      <data key="d0">192000</data>
    </edge>
    <edge source="ISR" target="CHE">
      <data key="d0">246000</data>
    </edge>
    <edge source="ISR" target="THA">
      <data key="d0">5265000</data>
    </edge>
    <edge source="ISR" target="TUR">
      <data key="d0">16000</data>
    </edge>
    <edge source="ISR" target="GBR">
      <data key="d0">35000</data>
    </edge>
    <edge source="JPN" target="CHN">
      <data key="d0">885850061</data>
    </edge>
    <edge source="JPN" target="FRA">
      <data key="d0">22362</data>
    </edge>
    <edge source="JPN" target="HKG">
      <data key="d0">564693</data>
    </edge>
    <edge source="JPN" target="HUN">
      <data key="d0">154907</data>
    </edge>
    <edge source="JPN" target="IDN">
      <data key="d0">5637432</data>
    </edge>
    <edge source="JPN" target="ITA">
      <data key="d0">1407053</data>
    </edge>
    <edge source="JPN" target="KOR">
      <data key="d0">56557117</data>
    </edge>
    <edge source="JPN" target="MYS">
      <data key="d0">2939021</data>
    </edge>
    <edge source="JPN" target="PAK">
      <data key="d0">36494</data>
    </edge>
    <edge source="JPN" target="PHL">
      <data key="d0">2300452</data>
    </edge>
    <edge source="JPN" target="IND">
      <data key="d0">306544</data>
    </edge>
    <edge source="JPN" target="VNM">
      <data key="d0">33085814</data>
    </edge>
    <edge source="JPN" target="THA">
      <data key="d0">74942902</data>
    </edge>
    <edge source="JOR" target="PSE">
      <data key="d0">10651</data>
    </edge>
    <edge source="JOR" target="IDN">
      <data key="d0">21042</data>
    </edge>
    <edge source="JOR" target="LBN">
      <data key="d0">343245</data>
    </edge>
    <edge source="JOR" target="PAK">
      <data key="d0">33538</data>
    </edge>
    <edge source="JOR" target="SAU">
      <data key="d0">1059864</data>
    </edge>
    <edge source="JOR" target="IND">
      <data key="d0">16439</data>
    </edge>
    <edge source="JOR" target="THA">
      <data key="d0">27745</data>
    </edge>
    <edge source="JOR" target="ARE">
      <data key="d0">1121000</data>
    </edge>
    <edge source="JOR" target="EGY">
      <data key="d0">73527</data>
    </edge>
    <edge source="LTU" target="AUT">
      <data key="d0">40303</data>
    </edge>
    <edge source="LTU" target="ARM">
      <data key="d0">100855</data>
    </edge>
    <edge source="LTU" target="BEL">
      <data key="d0">35547</data>
    </edge>
    <edge source="LTU" target="BLR">
      <data key="d0">4435802</data>
    </edge>
    <edge source="LTU" target="CHN">
      <data key="d0">346002</data>
    </edge>
    <edge source="LTU" target="CZE">
      <data key="d0">483876</data>
    </edge>
    <edge source="LTU" target="EST">
      <data key="d0">90251</data>
    </edge>
    <edge source="LTU" target="FIN">
      <data key="d0">44988</data>
    </edge>
    <edge source="LTU" target="DEU">
      <data key="d0">3376960</data>
    </edge>
    <edge source="LTU" target="HUN">
      <data key="d0">213342</data>
    </edge>
    <edge source="LTU" target="ITA">
      <data key="d0">15384</data>
    </edge>
    <edge source="LTU" target="LVA">
      <data key="d0">375896</data>
    </edge>
    <edge source="LTU" target="NLD">
      <data key="d0">2441442</data>
    </edge>
    <edge source="LTU" target="POL">
      <data key="d0">5358329</data>
    </edge>
    <edge source="LTU" target="RUS">
      <data key="d0">18679585</data>
    </edge>
    <edge source="LTU" target="SVK">
      <data key="d0">970849</data>
    </edge>
    <edge source="LTU" target="SVN">
      <data key="d0">1023101</data>
    </edge>
    <edge source="LTU" target="UKR">
      <data key="d0">3955913</data>
    </edge>
    <edge source="MAR" target="CHN">
      <data key="d0">665124</data>
    </edge>
    <edge source="MAR" target="GRC">
      <data key="d0">2229066</data>
    </edge>
    <edge source="MAR" target="ITA">
      <data key="d0">9075592</data>
    </edge>
    <edge source="MAR" target="LBN">
      <data key="d0">607625</data>
    </edge>
    <edge source="MAR" target="NLD">
      <data key="d0">149988</data>
    </edge>
    <edge source="MAR" target="SAU">
      <data key="d0">209043</data>
    </edge>
    <edge source="MAR" target="SEN">
      <data key="d0">35189</data>
    </edge>
    <edge source="MAR" target="IND">
      <data key="d0">52211</data>
    </edge>
    <edge source="MAR" target="SVN">
      <data key="d0">1418085</data>
    </edge>
    <edge source="MAR" target="TUN">
      <data key="d0">9442338</data>
    </edge>
    <edge source="MAR" target="TUR">
      <data key="d0">30072941</data>
    </edge>
    <edge source="MAR" target="EGY">
      <data key="d0">6239629</data>
    </edge>
    <edge source="NLD" target="ALB">
      <data key="d0">16538</data>
    </edge>
    <edge source="NLD" target="AUS">
      <data key="d0">33826</data>
    </edge>
    <edge source="NLD" target="AUT">
      <data key="d0">41706071</data>
    </edge>
    <edge source="NLD" target="BEL">
      <data key="d0">192389046</data>
    </edge>
    <edge source="NLD" target="BGR">
      <data key="d0">3307624</data>
    </edge>
    <edge source="NLD" target="LKA">
      <data key="d0">103407</data>
    </edge>
    <edge source="NLD" target="CHN">
      <data key="d0">418588381</data>
    </edge>
    <edge source="NLD" target="CZE">
      <data key="d0">44859892</data>
    </edge>
    <edge source="NLD" target="DNK">
      <data key="d0">3411228</data>
    </edge>
    <edge source="NLD" target="EST">
      <data key="d0">578178</data>
    </edge>
    <edge source="NLD" target="FIN">
      <data key="d0">3759954</data>
    </edge>
    <edge source="NLD" target="FRA">
      <data key="d0">90126401</data>
    </edge>
    <edge source="NLD" target="DEU">
      <data key="d0">426652661</data>
    </edge>
    <edge source="NLD" target="GRC">
      <data key="d0">28396</data>
    </edge>
    <edge source="NLD" target="IDN">
      <data key="d0">31383067</data>
    </edge>
    <edge source="NLD" target="ISR">
      <data key="d0">2241276</data>
    </edge>
    <edge source="NLD" target="ITA">
      <data key="d0">3549457</data>
    </edge>
    <edge source="NLD" target="JPN">
      <data key="d0">92048</data>
    </edge>
    <edge source="NLD" target="KAZ">
      <data key="d0">15442</data>
    </edge>
    <edge source="NLD" target="JOR">
      <data key="d0">640964</data>
    </edge>
    <edge source="NLD" target="KOR">
      <data key="d0">17490144</data>
    </edge>
    <edge source="NLD" target="LTU">
      <data key="d0">20545</data>
    </edge>
    <edge source="NLD" target="MYS">
      <data key="d0">565162</data>
    </edge>
    <edge source="NLD" target="MEX">
      <data key="d0">918987</data>
    </edge>
    <edge source="NLD" target="MAR">
      <data key="d0">561353</data>
    </edge>
    <edge source="NLD" target="NOR">
      <data key="d0">5632603</data>
    </edge>
    <edge source="NLD" target="PAK">
      <data key="d0">5690248</data>
    </edge>
    <edge source="NLD" target="PHL">
      <data key="d0">2663159</data>
    </edge>
    <edge source="NLD" target="POL">
      <data key="d0">33966637</data>
    </edge>
    <edge source="NLD" target="PRT">
      <data key="d0">179715</data>
    </edge>
    <edge source="NLD" target="ROU">
      <data key="d0">25897</data>
    </edge>
    <edge source="NLD" target="RUS">
      <data key="d0">2532150</data>
    </edge>
    <edge source="NLD" target="SRB">
      <data key="d0">620689</data>
    </edge>
    <edge source="NLD" target="IND">
      <data key="d0">16229276</data>
    </edge>
    <edge source="NLD" target="SGP">
      <data key="d0">3489587</data>
    </edge>
    <edge source="NLD" target="SVK">
      <data key="d0">11542304</data>
    </edge>
    <edge source="NLD" target="VNM">
      <data key="d0">5063788</data>
    </edge>
    <edge source="NLD" target="SVN">
      <data key="d0">694860</data>
    </edge>
    <edge source="NLD" target="ZAF">
      <data key="d0">1846720</data>
    </edge>
    <edge source="NLD" target="ESP">
      <data key="d0">2981752</data>
    </edge>
    <edge source="NLD" target="SWE">
      <data key="d0">18399250</data>
    </edge>
    <edge source="NLD" target="CHE">
      <data key="d0">14151785</data>
    </edge>
    <edge source="NLD" target="THA">
      <data key="d0">12763220</data>
    </edge>
    <edge source="NLD" target="ARE">
      <data key="d0">2210718</data>
    </edge>
    <edge source="NLD" target="TUN">
      <data key="d0">92578</data>
    </edge>
    <edge source="NLD" target="TUR">
      <data key="d0">8282562</data>
    </edge>
    <edge source="NLD" target="UKR">
      <data key="d0">27678</data>
    </edge>
    <edge source="NLD" target="EGY">
      <data key="d0">680695</data>
    </edge>
    <edge source="NLD" target="GBR">
      <data key="d0">9327521</data>
    </edge>
    <edge source="NLD" target="USA">
      <data key="d0">65083</data>
    </edge>
    <edge source="POL" target="AUT">
      <data key="d0">9943051</data>
    </edge>
    <edge source="POL" target="BEL">
      <data key="d0">34312</data>
    </edge>
    <edge source="POL" target="BGR">
      <data key="d0">31245</data>
    </edge>
    <edge source="POL" target="BLR">
      <data key="d0">1406853</data>
    </edge>
    <edge source="POL" target="CHN">
      <data key="d0">798280</data>
    </edge>
    <edge source="POL" target="CZE">
      <data key="d0">1704878</data>
    </edge>
    <edge source="POL" target="DNK">
      <data key="d0">117265</data>
    </edge>
    <edge source="POL" target="FRA">
      <data key="d0">2677918</data>
    </edge>
    <edge source="POL" target="DEU">
      <data key="d0">76235363</data>
    </edge>
    <edge source="POL" target="GRC">
      <data key="d0">18466</data>
    </edge>
    <edge source="POL" target="HKG">
      <data key="d0">1500099</data>
    </edge>
    <edge source="POL" target="HUN">
      <data key="d0">6824614</data>
    </edge>
    <edge source="POL" target="ITA">
      <data key="d0">554270</data>
    </edge>
    <edge source="POL" target="LVA">
      <data key="d0">80076</data>
    </edge>
    <edge source="POL" target="LTU">
      <data key="d0">377459</data>
    </edge>
    <edge source="POL" target="NLD">
      <data key="d0">959898</data>
    </edge>
    <edge source="POL" target="ROU">
      <data key="d0">23289</data>
    </edge>
    <edge source="POL" target="RUS">
      <data key="d0">207815</data>
    </edge>
    <edge source="POL" target="SRB">
      <data key="d0">27520</data>
    </edge>
    <edge source="POL" target="IND">
      <data key="d0">135737</data>
    </edge>
    <edge source="POL" target="SVK">
      <data key="d0">154626</data>
    </edge>
    <edge source="POL" target="SVN">
      <data key="d0">311316</data>
    </edge>
    <edge source="POL" target="ESP">
      <data key="d0">33055</data>
    </edge>
    <edge source="POL" target="SWE">
      <data key="d0">496919</data>
    </edge>
    <edge source="POL" target="UKR">
      <data key="d0">2239292</data>
    </edge>
    <edge source="ROU" target="AUT">
      <data key="d0">1271021</data>
    </edge>
    <edge source="ROU" target="BGR">
      <data key="d0">51294</data>
    </edge>
    <edge source="ROU" target="CHN">
      <data key="d0">1155977</data>
    </edge>
    <edge source="ROU" target="CZE">
      <data key="d0">149795</data>
    </edge>
    <edge source="ROU" target="DEU">
      <data key="d0">814146</data>
    </edge>
    <edge source="ROU" target="HKG">
      <data key="d0">192965</data>
    </edge>
    <edge source="ROU" target="HUN">
      <data key="d0">13804411</data>
    </edge>
    <edge source="ROU" target="ITA">
      <data key="d0">348359</data>
    </edge>
    <edge source="ROU" target="MDA">
      <data key="d0">26542</data>
    </edge>
    <edge source="ROU" target="POL">
      <data key="d0">36875</data>
    </edge>
    <edge source="ROU" target="SRB">
      <data key="d0">1189374</data>
    </edge>
    <edge source="ROU" target="SVK">
      <data key="d0">28255</data>
    </edge>
    <edge source="ROU" target="THA">
      <data key="d0">18083</data>
    </edge>
    <edge source="ROU" target="TUR">
      <data key="d0">256145</data>
    </edge>
    <edge source="ROU" target="UKR">
      <data key="d0">376145</data>
    </edge>
    <edge source="SVK" target="AUT">
      <data key="d0">39045276</data>
    </edge>
    <edge source="SVK" target="BGR">
      <data key="d0">857250</data>
    </edge>
    <edge source="SVK" target="CHN">
      <data key="d0">288774</data>
    </edge>
    <edge source="SVK" target="CZE">
      <data key="d0">27193904</data>
    </edge>
    <edge source="SVK" target="FRA">
      <data key="d0">5575968</data>
    </edge>
    <edge source="SVK" target="DEU">
      <data key="d0">18587729</data>
    </edge>
    <edge source="SVK" target="GRC">
      <data key="d0">293094</data>
    </edge>
    <edge source="SVK" target="HUN">
      <data key="d0">12053135</data>
    </edge>
    <edge source="SVK" target="IRL">
      <data key="d0">24037</data>
    </edge>
    <edge source="SVK" target="ITA">
      <data key="d0">10032027</data>
    </edge>
    <edge source="SVK" target="LVA">
      <data key="d0">26070</data>
    </edge>
    <edge source="SVK" target="NLD">
      <data key="d0">17878</data>
    </edge>
    <edge source="SVK" target="POL">
      <data key="d0">12222245</data>
    </edge>
    <edge source="SVK" target="ROU">
      <data key="d0">6456160</data>
    </edge>
    <edge source="SVK" target="SRB">
      <data key="d0">4593991</data>
    </edge>
    <edge source="SVK" target="SVN">
      <data key="d0">18695726</data>
    </edge>
    <edge source="SVK" target="SWE">
      <data key="d0">21551</data>
    </edge>
    <edge source="SVK" target="CHE">
      <data key="d0">105625</data>
    </edge>
    <edge source="SVK" target="UKR">
      <data key="d0">960398</data>
    </edge>
    <edge source="SVN" target="AUT">
      <data key="d0">10889359</data>
    </edge>
    <edge source="SVN" target="CHN">
      <data key="d0">1730067</data>
    </edge>
    <edge source="SVN" target="HRV">
      <data key="d0">2000573</data>
    </edge>
    <edge source="SVN" target="CZE">
      <data key="d0">28963</data>
    </edge>
    <edge source="SVN" target="FRA">
      <data key="d0">11771</data>
    </edge>
    <edge source="SVN" target="DEU">
      <data key="d0">2179627</data>
    </edge>
    <edge source="SVN" target="HUN">
      <data key="d0">175827</data>
    </edge>
    <edge source="SVN" target="ITA">
      <data key="d0">1124619</data>
    </edge>
    <edge source="SVN" target="ROU">
      <data key="d0">82330</data>
    </edge>
    <edge source="SVN" target="SRB">
      <data key="d0">162205</data>
    </edge>
    <edge source="SVN" target="SVK">
      <data key="d0">671402</data>
    </edge>
    <edge source="ESP" target="DZA">
      <data key="d0">525775</data>
    </edge>
    <edge source="ESP" target="ARG">
      <data key="d0">10220</data>
    </edge>
    <edge source="ESP" target="AUS">
      <data key="d0">11399</data>
    </edge>
    <edge source="ESP" target="AUT">
      <data key="d0">6505522</data>
    </edge>
    <edge source="ESP" target="BEL">
      <data key="d0">324403</data>
    </edge>
    <edge source="ESP" target="BRA">
      <data key="d0">581405</data>
    </edge>
    <edge source="ESP" target="CAN">
      <data key="d0">59159</data>
    </edge>
    <edge source="ESP" target="CHN">
      <data key="d0">112532853</data>
    </edge>
    <edge source="ESP" target="COL">
      <data key="d0">42078</data>
    </edge>
    <edge source="ESP" target="CZE">
      <data key="d0">227934</data>
    </edge>
    <edge source="ESP" target="DNK">
      <data key="d0">15860</data>
    </edge>
    <edge source="ESP" target="FIN">
      <data key="d0">11731</data>
    </edge>
    <edge source="ESP" target="FRA">
      <data key="d0">96878773</data>
    </edge>
    <edge source="ESP" target="GMB">
      <data key="d0">47947</data>
    </edge>
    <edge source="ESP" target="DEU">
      <data key="d0">125856756</data>
    </edge>
    <edge source="ESP" target="GRC">
      <data key="d0">17094954</data>
    </edge>
    <edge source="ESP" target="HKG">
      <data key="d0">30746</data>
    </edge>
    <edge source="ESP" target="IDN">
      <data key="d0">14820525</data>
    </edge>
    <edge source="ESP" target="ISR">
      <data key="d0">15223570</data>
    </edge>
    <edge source="ESP" target="ITA">
      <data key="d0">206546198</data>
    </edge>
    <edge source="ESP" target="JPN">
      <data key="d0">9280694</data>
    </edge>
    <edge source="ESP" target="KOR">
      <data key="d0">169468</data>
    </edge>
    <edge source="ESP" target="MYS">
      <data key="d0">33663</data>
    </edge>
    <edge source="ESP" target="MEX">
      <data key="d0">138670</data>
    </edge>
    <edge source="ESP" target="MAR">
      <data key="d0">1357800</data>
    </edge>
    <edge source="ESP" target="NLD">
      <data key="d0">237313750</data>
    </edge>
    <edge source="ESP" target="NOR">
      <data key="d0">188727</data>
    </edge>
    <edge source="ESP" target="PAK">
      <data key="d0">424318</data>
    </edge>
    <edge source="ESP" target="POL">
      <data key="d0">76044939</data>
    </edge>
    <edge source="ESP" target="PRT">
      <data key="d0">10300369</data>
    </edge>
    <edge source="ESP" target="ROU">
      <data key="d0">3574432</data>
    </edge>
    <edge source="ESP" target="SEN">
      <data key="d0">37481</data>
    </edge>
    <edge source="ESP" target="IND">
      <data key="d0">3547669</data>
    </edge>
    <edge source="ESP" target="VNM">
      <data key="d0">404797</data>
    </edge>
    <edge source="ESP" target="SVN">
      <data key="d0">1232114</data>
    </edge>
    <edge source="ESP" target="ZAF">
      <data key="d0">737983</data>
    </edge>
    <edge source="ESP" target="SWE">
      <data key="d0">32416593</data>
    </edge>
    <edge source="ESP" target="CHE">
      <data key="d0">1359263</data>
    </edge>
    <edge source="ESP" target="ARE">
      <data key="d0">805297</data>
    </edge>
    <edge source="ESP" target="TUN">
      <data key="d0">4838422</data>
    </edge>
    <edge source="ESP" target="TUR">
      <data key="d0">29208654</data>
    </edge>
    <edge source="ESP" target="EGY">
      <data key="d0">2435524</data>
    </edge>
    <edge source="ESP" target="GBR">
      <data key="d0">34554659</data>
    </edge>
    <edge source="ESP" target="USA">
      <data key="d0">769301</data>
    </edge>
    <edge source="ESP" target="URY">
      <data key="d0">66340</data>
    </edge>
    <edge source="SWE" target="DZA">
      <data key="d0">938173</data>
    </edge>
    <edge source="SWE" target="AUT">
      <data key="d0">78239720</data>
    </edge>
    <edge source="SWE" target="BEL">
      <data key="d0">35819576</data>
    </edge>
    <edge source="SWE" target="BRA">
      <data key="d0">13549041</data>
    </edge>
    <edge source="SWE" target="BGR">
      <data key="d0">8061704</data>
    </edge>
    <edge source="SWE" target="BLR">
      <data key="d0">267754</data>
    </edge>
    <edge source="SWE" target="CAN">
      <data key="d0">1062160</data>
    </edge>
    <edge source="SWE" target="LKA">
      <data key="d0">65979</data>
    </edge>
    <edge source="SWE" target="CHN">
      <data key="d0">205275500</data>
    </edge>
    <edge source="SWE" target="CZE">
      <data key="d0">4399051</data>
    </edge>
    <edge source="SWE" target="DNK">
      <data key="d0">23618900</data>
    </edge>
    <edge source="SWE" target="ETH">
      <data key="d0">316464</data>
    </edge>
    <edge source="SWE" target="EST">
      <data key="d0">106570</data>
    </edge>
    <edge source="SWE" target="FIN">
      <data key="d0">45036726</data>
    </edge>
    <edge source="SWE" target="FRA">
      <data key="d0">101202667</data>
    </edge>
    <edge source="SWE" target="DEU">
      <data key="d0">553447894</data>
    </edge>
    <edge source="SWE" target="GHA">
      <data key="d0">822451</data>
    </edge>
    <edge source="SWE" target="GRC">
      <data key="d0">15556164</data>
    </edge>
    <edge source="SWE" target="HKG">
      <data key="d0">7261245</data>
    </edge>
    <edge source="SWE" target="HUN">
      <data key="d0">36971923</data>
    </edge>
    <edge source="SWE" target="IDN">
      <data key="d0">92137107</data>
    </edge>
    <edge source="SWE" target="ISR">
      <data key="d0">16127245</data>
    </edge>
    <edge source="SWE" target="ITA">
      <data key="d0">180888319</data>
    </edge>
    <edge source="SWE" target="CIV">
      <data key="d0">161479</data>
    </edge>
    <edge source="SWE" target="JPN">
      <data key="d0">19728494</data>
    </edge>
    <edge source="SWE" target="JOR">
      <data key="d0">1189543</data>
    </edge>
    <edge source="SWE" target="KOR">
      <data key="d0">10723156</data>
    </edge>
    <edge source="SWE" target="LBN">
      <data key="d0">1197956</data>
    </edge>
    <edge source="SWE" target="LTU">
      <data key="d0">55647</data>
    </edge>
    <edge source="SWE" target="MDG">
      <data key="d0">28045</data>
    </edge>
    <edge source="SWE" target="MYS">
      <data key="d0">3517558</data>
    </edge>
    <edge source="SWE" target="MEX">
      <data key="d0">1428514</data>
    </edge>
    <edge source="SWE" target="MAR">
      <data key="d0">1911623</data>
    </edge>
    <edge source="SWE" target="NLD">
      <data key="d0">451203879</data>
    </edge>
    <edge source="SWE" target="NOR">
      <data key="d0">33231039</data>
    </edge>
    <edge source="SWE" target="PAK">
      <data key="d0">11873289</data>
    </edge>
    <edge source="SWE" target="PER">
      <data key="d0">42805</data>
    </edge>
    <edge source="SWE" target="POL">
      <data key="d0">67865796</data>
    </edge>
    <edge source="SWE" target="PRT">
      <data key="d0">12531899</data>
    </edge>
    <edge source="SWE" target="ROU">
      <data key="d0">1111460</data>
    </edge>
    <edge source="SWE" target="RUS">
      <data key="d0">6833931</data>
    </edge>
    <edge source="SWE" target="SAU">
      <data key="d0">303917</data>
    </edge>
    <edge source="SWE" target="SEN">
      <data key="d0">54909</data>
    </edge>
    <edge source="SWE" target="SRB">
      <data key="d0">279415</data>
    </edge>
    <edge source="SWE" target="IND">
      <data key="d0">102992812</data>
    </edge>
    <edge source="SWE" target="SGP">
      <data key="d0">78083</data>
    </edge>
    <edge source="SWE" target="SVK">
      <data key="d0">16137725</data>
    </edge>
    <edge source="SWE" target="VNM">
      <data key="d0">2166388</data>
    </edge>
    <edge source="SWE" target="SVN">
      <data key="d0">5046443</data>
    </edge>
    <edge source="SWE" target="ZAF">
      <data key="d0">244876</data>
    </edge>
    <edge source="SWE" target="ESP">
      <data key="d0">104086560</data>
    </edge>
    <edge source="SWE" target="CHE">
      <data key="d0">25601374</data>
    </edge>
    <edge source="SWE" target="THA">
      <data key="d0">17858495</data>
    </edge>
    <edge source="SWE" target="ARE">
      <data key="d0">654035</data>
    </edge>
    <edge source="SWE" target="TUN">
      <data key="d0">2359307</data>
    </edge>
    <edge source="SWE" target="TUR">
      <data key="d0">36064451</data>
    </edge>
    <edge source="SWE" target="UKR">
      <data key="d0">2362997</data>
    </edge>
    <edge source="SWE" target="EGY">
      <data key="d0">7140653</data>
    </edge>
    <edge source="SWE" target="GBR">
      <data key="d0">150461023</data>
    </edge>
    <edge source="SWE" target="USA">
      <data key="d0">26520948</data>
    </edge>
    <edge source="CHE" target="AUT">
      <data key="d0">8008629</data>
    </edge>
    <edge source="CHE" target="BEL">
      <data key="d0">416897</data>
    </edge>
    <edge source="CHE" target="BRA">
      <data key="d0">68941</data>
    </edge>
    <edge source="CHE" target="CHN">
      <data key="d0">115806</data>
    </edge>
    <edge source="CHE" target="HRV">
      <data key="d0">33780</data>
    </edge>
    <edge source="CHE" target="CZE">
      <data key="d0">25035</data>
    </edge>
    <edge source="CHE" target="FRA">
      <data key="d0">18061512</data>
    </edge>
    <edge source="CHE" target="DEU">
      <data key="d0">72957992</data>
    </edge>
    <edge source="CHE" target="ISR">
      <data key="d0">22401</data>
    </edge>
    <edge source="CHE" target="ITA">
      <data key="d0">6761469</data>
    </edge>
    <edge source="CHE" target="NLD">
      <data key="d0">325563</data>
    </edge>
    <edge source="CHE" target="PAK">
      <data key="d0">42244</data>
    </edge>
    <edge source="CHE" target="POL">
      <data key="d0">23885</data>
    </edge>
    <edge source="CHE" target="SVN">
      <data key="d0">100808</data>
    </edge>
    <edge source="CHE" target="ESP">
      <data key="d0">612460</data>
    </edge>
    <edge source="CHE" target="UKR">
      <data key="d0">208996</data>
    </edge>
    <edge source="CHE" target="EGY">
      <data key="d0">13716</data>
    </edge>
    <edge source="CHE" target="GBR">
      <data key="d0">45495</data>
    </edge>
    <edge source="UKR" target="AUT">
      <data key="d0">343202</data>
    </edge>
    <edge source="UKR" target="HKG">
      <data key="d0">47483</data>
    </edge>
    <edge source="UKR" target="ITA">
      <data key="d0">80295</data>
    </edge>
    <edge source="UKR" target="IND">
      <data key="d0">33715</data>
    </edge>
    <edge source="MKD" target="AUT">
      <data key="d0">31365</data>
    </edge>
    <edge source="MKD" target="BGR">
      <data key="d0">1278034</data>
    </edge>
    <edge source="MKD" target="HRV">
      <data key="d0">438843</data>
    </edge>
    <edge source="MKD" target="GRC">
      <data key="d0">74711</data>
    </edge>
    <edge source="MKD" target="SRB">
      <data key="d0">555262</data>
    </edge>
    <edge source="MKD" target="SVN">
      <data key="d0">300644</data>
    </edge>
    <edge source="MKD" target="TUR">
      <data key="d0">628812</data>
    </edge>
    <edge source="EGY" target="SAU">
      <data key="d0">15983</data>
    </edge>
    <edge source="EGY" target="ESP">
      <data key="d0">30018</data>
    </edge>
    <edge source="BLR" target="LTU">
      <data key="d0">1409500</data>
    </edge>
    <edge source="BLR" target="POL">
      <data key="d0">2738100</data>
    </edge>
    <edge source="BLR" target="RUS">
      <data key="d0">2139000</data>
    </edge>
    <edge source="BLR" target="UKR">
      <data key="d0">39300</data>
    </edge>
    <edge source="RUS" target="AZE">
      <data key="d0">68550</data>
    </edge>
    <edge source="RUS" target="AUT">
      <data key="d0">741961</data>
    </edge>
    <edge source="RUS" target="ARM">
      <data key="d0">243141</data>
    </edge>
    <edge source="RUS" target="BEL">
      <data key="d0">12851707</data>
    </edge>
    <edge source="RUS" target="BRA">
      <data key="d0">2183095</data>
    </edge>
    <edge source="RUS" target="BLR">
      <data key="d0">22619295</data>
    </edge>
    <edge source="RUS" target="LKA">
      <data key="d0">22515</data>
    </edge>
    <edge source="RUS" target="CHL">
      <data key="d0">49256</data>
    </edge>
    <edge source="RUS" target="CHN">
      <data key="d0">665021980</data>
    </edge>
    <edge source="RUS" target="CZE">
      <data key="d0">874466</data>
    </edge>
    <edge source="RUS" target="ECU">
      <data key="d0">1172284</data>
    </edge>
    <edge source="RUS" target="ETH">
      <data key="d0">101257</data>
    </edge>
    <edge source="RUS" target="FIN">
      <data key="d0">12614802</data>
    </edge>
    <edge source="RUS" target="FRA">
      <data key="d0">11079984</data>
    </edge>
    <edge source="RUS" target="GEO">
      <data key="d0">12024</data>
    </edge>
    <edge source="RUS" target="DEU">
      <data key="d0">38589116</data>
    </edge>
    <edge source="RUS" target="GRC">
      <data key="d0">1034235</data>
    </edge>
    <edge source="RUS" target="HUN">
      <data key="d0">8860732</data>
    </edge>
    <edge source="RUS" target="IDN">
      <data key="d0">12643250</data>
    </edge>
    <edge source="RUS" target="ITA">
      <data key="d0">15242362</data>
    </edge>
    <edge source="RUS" target="JPN">
      <data key="d0">26456079</data>
    </edge>
    <edge source="RUS" target="KAZ">
      <data key="d0">6061078</data>
    </edge>
    <edge source="RUS" target="KOR">
      <data key="d0">68758062</data>
    </edge>
    <edge source="RUS" target="LVA">
      <data key="d0">5613515</data>
    </edge>
    <edge source="RUS" target="LTU">
      <data key="d0">3413292</data>
    </edge>
    <edge source="RUS" target="MYS">
      <data key="d0">5836918</data>
    </edge>
    <edge source="RUS" target="MAR">
      <data key="d0">540248</data>
    </edge>
    <edge source="RUS" target="NLD">
      <data key="d0">2049334</data>
    </edge>
    <edge source="RUS" target="PAK">
      <data key="d0">582622</data>
    </edge>
    <edge source="RUS" target="PER">
      <data key="d0">13063</data>
    </edge>
    <edge source="RUS" target="PHL">
      <data key="d0">523092</data>
    </edge>
    <edge source="RUS" target="POL">
      <data key="d0">67908816</data>
    </edge>
    <edge source="RUS" target="ROU">
      <data key="d0">6236384</data>
    </edge>
    <edge source="RUS" target="SAU">
      <data key="d0">169358</data>
    </edge>
    <edge source="RUS" target="IND">
      <data key="d0">22328536</data>
    </edge>
    <edge source="RUS" target="SVK">
      <data key="d0">945381</data>
    </edge>
    <edge source="RUS" target="VNM">
      <data key="d0">3008026</data>
    </edge>
    <edge source="RUS" target="ZAF">
      <data key="d0">13926</data>
    </edge>
    <edge source="RUS" target="ZWE">
      <data key="d0">130347</data>
    </edge>
    <edge source="RUS" target="SWE">
      <data key="d0">25857</data>
    </edge>
    <edge source="RUS" target="CHE">
      <data key="d0">56881483</data>
    </edge>
    <edge source="RUS" target="THA">
      <data key="d0">6056098</data>
    </edge>
    <edge source="RUS" target="ARE">
      <data key="d0">508143</data>
    </edge>
    <edge source="RUS" target="TUN">
      <data key="d0">7242080</data>
    </edge>
    <edge source="RUS" target="TUR">
      <data key="d0">18367707</data>
    </edge>
    <edge source="RUS" target="UKR">
      <data key="d0">72395283</data>
    </edge>
    <edge source="RUS" target="EGY">
      <data key="d0">229510</data>
    </edge>
    <edge source="RUS" target="GBR">
      <data key="d0">1678868</data>
    </edge>
    <edge source="RUS" target="USA">
      <data key="d0">913052</data>
    </edge>
    <edge source="GTM" target="CHL">
      <data key="d0">783305</data>
    </edge>
    <edge source="GTM" target="CHN">
      <data key="d0">2440494</data>
    </edge>
    <edge source="GTM" target="COL">
      <data key="d0">115649</data>
    </edge>
    <edge source="GTM" target="ECU">
      <data key="d0">4149146</data>
    </edge>
    <edge source="GTM" target="SLV">
      <data key="d0">9393247</data>
    </edge>
    <edge source="GTM" target="HND">
      <data key="d0">42201</data>
    </edge>
    <edge source="GTM" target="ITA">
      <data key="d0">151144</data>
    </edge>
    <edge source="GTM" target="KOR">
      <data key="d0">80333</data>
    </edge>
    <edge source="GTM" target="PAN">
      <data key="d0">777857</data>
    </edge>
    <edge source="GTM" target="PER">
      <data key="d0">110735</data>
    </edge>
    <edge source="GTM" target="IND">
      <data key="d0">1309660</data>
    </edge>
    <edge source="GTM" target="USA">
      <data key="d0">327098</data>
    </edge>
    <edge source="IRL" target="BEL">
      <data key="d0">997550</data>
    </edge>
    <edge source="IRL" target="BGR">
      <data key="d0">53196</data>
    </edge>
    <edge source="IRL" target="CHN">
      <data key="d0">33867562</data>
    </edge>
    <edge source="IRL" target="FRA">
      <data key="d0">84919</data>
    </edge>
    <edge source="IRL" target="DEU">
      <data key="d0">82434</data>
    </edge>
    <edge source="IRL" target="HKG">
      <data key="d0">76071</data>
    </edge>
    <edge source="IRL" target="IDN">
      <data key="d0">4246781</data>
    </edge>
    <edge source="IRL" target="ITA">
      <data key="d0">49781</data>
    </edge>
    <edge source="IRL" target="NLD">
      <data key="d0">4596064</data>
    </edge>
    <edge source="IRL" target="PAK">
      <data key="d0">27351</data>
    </edge>
    <edge source="IRL" target="PHL">
      <data key="d0">132877</data>
    </edge>
    <edge source="IRL" target="POL">
      <data key="d0">25198</data>
    </edge>
    <edge source="IRL" target="RUS">
      <data key="d0">97790</data>
    </edge>
    <edge source="IRL" target="IND">
      <data key="d0">5438152</data>
    </edge>
    <edge source="IRL" target="CHE">
      <data key="d0">101718</data>
    </edge>
    <edge source="IRL" target="GBR">
      <data key="d0">17431681</data>
    </edge>
    <edge source="IRL" target="USA">
      <data key="d0">111601</data>
    </edge>
    <edge source="LBN" target="ARE">
      <data key="d0">300299</data>
    </edge>
    <edge source="NOR" target="BEL">
      <data key="d0">10792871</data>
    </edge>
    <edge source="NOR" target="BRA">
      <data key="d0">729219</data>
    </edge>
    <edge source="NOR" target="CHN">
      <data key="d0">38801133</data>
    </edge>
    <edge source="NOR" target="COL">
      <data key="d0">703219</data>
    </edge>
    <edge source="NOR" target="CZE">
      <data key="d0">904096</data>
    </edge>
    <edge source="NOR" target="DNK">
      <data key="d0">8411570</data>
    </edge>
    <edge source="NOR" target="EST">
      <data key="d0">75458</data>
    </edge>
    <edge source="NOR" target="FIN">
      <data key="d0">6837876</data>
    </edge>
    <edge source="NOR" target="FRA">
      <data key="d0">7317080</data>
    </edge>
    <edge source="NOR" target="DEU">
      <data key="d0">99458872</data>
    </edge>
    <edge source="NOR" target="GRC">
      <data key="d0">12244</data>
    </edge>
    <edge source="NOR" target="HKG">
      <data key="d0">605563</data>
    </edge>
    <edge source="NOR" target="IDN">
      <data key="d0">7253396</data>
    </edge>
    <edge source="NOR" target="ISR">
      <data key="d0">33534</data>
    </edge>
    <edge source="NOR" target="ITA">
      <data key="d0">1843406</data>
    </edge>
    <edge source="NOR" target="JPN">
      <data key="d0">61879904</data>
    </edge>
    <edge source="NOR" target="KOR">
      <data key="d0">9133137</data>
    </edge>
    <edge source="NOR" target="MYS">
      <data key="d0">818961</data>
    </edge>
    <edge source="NOR" target="MEX">
      <data key="d0">1418013</data>
    </edge>
    <edge source="NOR" target="NLD">
      <data key="d0">40883142</data>
    </edge>
    <edge source="NOR" target="PAK">
      <data key="d0">30283</data>
    </edge>
    <edge source="NOR" target="PHL">
      <data key="d0">290350</data>
    </edge>
    <edge source="NOR" target="POL">
      <data key="d0">1502123</data>
    </edge>
    <edge source="NOR" target="PRT">
      <data key="d0">71756</data>
    </edge>
    <edge source="NOR" target="SRB">
      <data key="d0">471619</data>
    </edge>
    <edge source="NOR" target="IND">
      <data key="d0">601598</data>
    </edge>
    <edge source="NOR" target="SGP">
      <data key="d0">1005951</data>
    </edge>
    <edge source="NOR" target="VNM">
      <data key="d0">572850</data>
    </edge>
    <edge source="NOR" target="ESP">
      <data key="d0">8956842</data>
    </edge>
    <edge source="NOR" target="SWE">
      <data key="d0">28068273</data>
    </edge>
    <edge source="NOR" target="CHE">
      <data key="d0">89309</data>
    </edge>
    <edge source="NOR" target="THA">
      <data key="d0">22735376</data>
    </edge>
    <edge source="NOR" target="GBR">
      <data key="d0">4199272</data>
    </edge>
    <edge source="NOR" target="USA">
      <data key="d0">349995</data>
    </edge>
    <edge source="PER" target="BOL">
      <data key="d0">76099</data>
    </edge>
    <edge source="PER" target="CHL">
      <data key="d0">926512</data>
    </edge>
    <edge source="PER" target="ECU">
      <data key="d0">52091</data>
    </edge>
    <edge source="PER" target="ITA">
      <data key="d0">13394</data>
    </edge>
    <edge source="PRT" target="AUT">
      <data key="d0">696309</data>
    </edge>
    <edge source="PRT" target="BEL">
      <data key="d0">363738</data>
    </edge>
    <edge source="PRT" target="CAN">
      <data key="d0">3170575</data>
    </edge>
    <edge source="PRT" target="CHN">
      <data key="d0">51582345</data>
    </edge>
    <edge source="PRT" target="CZE">
      <data key="d0">295153</data>
    </edge>
    <edge source="PRT" target="FIN">
      <data key="d0">3352377</data>
    </edge>
    <edge source="PRT" target="FRA">
      <data key="d0">35243615</data>
    </edge>
    <edge source="PRT" target="DEU">
      <data key="d0">113015109</data>
    </edge>
    <edge source="PRT" target="HKG">
      <data key="d0">9588622</data>
    </edge>
    <edge source="PRT" target="ITA">
      <data key="d0">31107266</data>
    </edge>
    <edge source="PRT" target="KOR">
      <data key="d0">15842</data>
    </edge>
    <edge source="PRT" target="LBN">
      <data key="d0">535027</data>
    </edge>
    <edge source="PRT" target="MAR">
      <data key="d0">2201005</data>
    </edge>
    <edge source="PRT" target="MOZ">
      <data key="d0">316597</data>
    </edge>
    <edge source="PRT" target="NLD">
      <data key="d0">88619004</data>
    </edge>
    <edge source="PRT" target="PAK">
      <data key="d0">35127</data>
    </edge>
    <edge source="PRT" target="POL">
      <data key="d0">33947555</data>
    </edge>
    <edge source="PRT" target="IND">
      <data key="d0">314336</data>
    </edge>
    <edge source="PRT" target="SVK">
      <data key="d0">46165</data>
    </edge>
    <edge source="PRT" target="SVN">
      <data key="d0">508934</data>
    </edge>
    <edge source="PRT" target="ESP">
      <data key="d0">214439626</data>
    </edge>
    <edge source="PRT" target="SWE">
      <data key="d0">43026921</data>
    </edge>
    <edge source="PRT" target="THA">
      <data key="d0">3846733</data>
    </edge>
    <edge source="PRT" target="TUR">
      <data key="d0">11569393</data>
    </edge>
    <edge source="PRT" target="EGY">
      <data key="d0">567725</data>
    </edge>
    <edge source="PRT" target="GBR">
      <data key="d0">17606331</data>
    </edge>
    <edge source="TGO" target="BEN">
      <data key="d0">10372</data>
    </edge>
    <edge source="TGO" target="GHA">
      <data key="d0">78166</data>
    </edge>
    <edge source="BWA" target="ZAF">
      <data key="d0">835633</data>
    </edge>
    <edge source="BWA" target="ZWE">
      <data key="d0">100536</data>
    </edge>
    <edge source="ZWE" target="ZAF">
      <data key="d0">554455</data>
    </edge>
    <edge source="ECU" target="CHN">
      <data key="d0">83082</data>
    </edge>
    <edge source="ECU" target="COL">
      <data key="d0">3791803</data>
    </edge>
    <edge source="ECU" target="IDN">
      <data key="d0">120387</data>
    </edge>
    <edge source="ECU" target="KOR">
      <data key="d0">94498</data>
    </edge>
    <edge source="ECU" target="PER">
      <data key="d0">1118287</data>
    </edge>
    <edge source="LVA" target="CHN">
      <data key="d0">985384</data>
    </edge>
    <edge source="LVA" target="EST">
      <data key="d0">5012744</data>
    </edge>
    <edge source="LVA" target="FIN">
      <data key="d0">47123</data>
    </edge>
    <edge source="LVA" target="LTU">
      <data key="d0">3722480</data>
    </edge>
    <edge source="LVA" target="NLD">
      <data key="d0">444541</data>
    </edge>
    <edge source="LVA" target="POL">
      <data key="d0">172964</data>
    </edge>
    <edge source="LVA" target="VNM">
      <data key="d0">18146</data>
    </edge>
    <edge source="LVA" target="UKR">
      <data key="d0">619706</data>
    </edge>
    <edge source="MOZ" target="ZAF">
      <data key="d0">54108</data>
    </edge>
    <edge source="PRY" target="BOL">
      <data key="d0">313232</data>
    </edge>
    <edge source="PRY" target="BRA">
      <data key="d0">591531</data>
    </edge>
    <edge source="PRY" target="DEU">
      <data key="d0">193418</data>
    </edge>
    <edge source="KHM" target="VNM">
      <data key="d0">74483</data>
    </edge>
    <edge source="KHM" target="THA">
      <data key="d0">1135398</data>
    </edge>
    <edge source="CMR" target="FRA">
      <data key="d0">26390</data>
    </edge>
    <edge source="CMR" target="IND">
      <data key="d0">12560</data>
    </edge>
    <edge source="CAN" target="ALB">
      <data key="d0">38600</data>
    </edge>
    <edge source="CAN" target="DZA">
      <data key="d0">51228</data>
    </edge>
    <edge source="CAN" target="AUS">
      <data key="d0">41323764</data>
    </edge>
    <edge source="CAN" target="BEL">
      <data key="d0">5861600</data>
    </edge>
    <edge source="CAN" target="BRA">
      <data key="d0">1707272</data>
    </edge>
    <edge source="CAN" target="BGR">
      <data key="d0">1246856</data>
    </edge>
    <edge source="CAN" target="KHM">
      <data key="d0">24247</data>
    </edge>
    <edge source="CAN" target="CHL">
      <data key="d0">236017</data>
    </edge>
    <edge source="CAN" target="CHN">
      <data key="d0">2638081128</data>
    </edge>
    <edge source="CAN" target="COL">
      <data key="d0">3182932</data>
    </edge>
    <edge source="CAN" target="CRI">
      <data key="d0">15334</data>
    </edge>
    <edge source="CAN" target="CZE">
      <data key="d0">70100</data>
    </edge>
    <edge source="CAN" target="SLV">
      <data key="d0">172310</data>
    </edge>
    <edge source="CAN" target="FIN">
      <data key="d0">1898108</data>
    </edge>
    <edge source="CAN" target="FRA">
      <data key="d0">47505834</data>
    </edge>
    <edge source="CAN" target="DEU">
      <data key="d0">71326383</data>
    </edge>
    <edge source="CAN" target="GTM">
      <data key="d0">79900</data>
    </edge>
    <edge source="CAN" target="HKG">
      <data key="d0">16761974</data>
    </edge>
    <edge source="CAN" target="IDN">
      <data key="d0">201526541</data>
    </edge>
    <edge source="CAN" target="IRL">
      <data key="d0">3227486</data>
    </edge>
    <edge source="CAN" target="ISR">
      <data key="d0">43614</data>
    </edge>
    <edge source="CAN" target="ITA">
      <data key="d0">157469144</data>
    </edge>
    <edge source="CAN" target="JAM">
      <data key="d0">10585</data>
    </edge>
    <edge source="CAN" target="JPN">
      <data key="d0">306736692</data>
    </edge>
    <edge source="CAN" target="KOR">
      <data key="d0">328962406</data>
    </edge>
    <edge source="CAN" target="LBN">
      <data key="d0">43721</data>
    </edge>
    <edge source="CAN" target="MYS">
      <data key="d0">4024300</data>
    </edge>
    <edge source="CAN" target="MEX">
      <data key="d0">70331418</data>
    </edge>
    <edge source="CAN" target="NLD">
      <data key="d0">33356850</data>
    </edge>
    <edge source="CAN" target="NZL">
      <data key="d0">7977748</data>
    </edge>
    <edge source="CAN" target="PAK">
      <data key="d0">7454029</data>
    </edge>
    <edge source="CAN" target="PHL">
      <data key="d0">1315269</data>
    </edge>
    <edge source="CAN" target="SAU">
      <data key="d0">1764498</data>
    </edge>
    <edge source="CAN" target="IND">
      <data key="d0">149083528</data>
    </edge>
    <edge source="CAN" target="SGP">
      <data key="d0">9162071</data>
    </edge>
    <edge source="CAN" target="VNM">
      <data key="d0">4290807</data>
    </edge>
    <edge source="CAN" target="ESP">
      <data key="d0">30639400</data>
    </edge>
    <edge source="CAN" target="SWE">
      <data key="d0">101277</data>
    </edge>
    <edge source="CAN" target="CHE">
      <data key="d0">6371750</data>
    </edge>
    <edge source="CAN" target="THA">
      <data key="d0">92784157</data>
    </edge>
    <edge source="CAN" target="ARE">
      <data key="d0">1352581</data>
    </edge>
    <edge source="CAN" target="TUR">
      <data key="d0">33451191</data>
    </edge>
    <edge source="CAN" target="EGY">
      <data key="d0">88925</data>
    </edge>
    <edge source="CAN" target="GBR">
      <data key="d0">22846998</data>
    </edge>
    <edge source="CAN" target="USA">
      <data key="d0">2348894250</data>
    </edge>
    <edge source="CRI" target="CHL">
      <data key="d0">602640</data>
    </edge>
    <edge source="CRI" target="CHN">
      <data key="d0">792445</data>
    </edge>
    <edge source="CRI" target="COL">
      <data key="d0">743134</data>
    </edge>
    <edge source="CRI" target="ECU">
      <data key="d0">698849</data>
    </edge>
    <edge source="CRI" target="SLV">
      <data key="d0">6094164</data>
    </edge>
    <edge source="CRI" target="DEU">
      <data key="d0">11059</data>
    </edge>
    <edge source="CRI" target="GTM">
      <data key="d0">212928</data>
    </edge>
    <edge source="CRI" target="HKG">
      <data key="d0">33571</data>
    </edge>
    <edge source="CRI" target="IDN">
      <data key="d0">146903</data>
    </edge>
    <edge source="CRI" target="ITA">
      <data key="d0">74407</data>
    </edge>
    <edge source="CRI" target="JAM">
      <data key="d0">22228</data>
    </edge>
    <edge source="CRI" target="KOR">
      <data key="d0">747648</data>
    </edge>
    <edge source="CRI" target="PAK">
      <data key="d0">38040</data>
    </edge>
    <edge source="CRI" target="PAN">
      <data key="d0">665750</data>
    </edge>
    <edge source="CRI" target="PER">
      <data key="d0">887304</data>
    </edge>
    <edge source="CRI" target="SGP">
      <data key="d0">60654</data>
    </edge>
    <edge source="CRI" target="VNM">
      <data key="d0">926577</data>
    </edge>
    <edge source="CRI" target="ESP">
      <data key="d0">26701</data>
    </edge>
    <edge source="CRI" target="THA">
      <data key="d0">15222</data>
    </edge>
    <edge source="CRI" target="TUR">
      <data key="d0">28264</data>
    </edge>
    <edge source="CRI" target="USA">
      <data key="d0">85523</data>
    </edge>
    <edge source="SLV" target="CHL">
      <data key="d0">927295</data>
    </edge>
    <edge source="SLV" target="CHN">
      <data key="d0">1013057</data>
    </edge>
    <edge source="SLV" target="ECU">
      <data key="d0">1365113</data>
    </edge>
    <edge source="SLV" target="GTM">
      <data key="d0">1752135</data>
    </edge>
    <edge source="SLV" target="HND">
      <data key="d0">195424</data>
    </edge>
    <edge source="SLV" target="KOR">
      <data key="d0">147903</data>
    </edge>
    <edge source="SLV" target="MEX">
      <data key="d0">40995</data>
    </edge>
    <edge source="SLV" target="PAN">
      <data key="d0">1359858</data>
    </edge>
    <edge source="SLV" target="PER">
      <data key="d0">61909</data>
    </edge>
    <edge source="SLV" target="USA">
      <data key="d0">235535</data>
    </edge>
    <edge source="JAM" target="CHL">
      <data key="d0">27625</data>
    </edge>
    <edge source="JAM" target="CHN">
      <data key="d0">137286</data>
    </edge>
    <edge source="JAM" target="COL">
      <data key="d0">21626</data>
    </edge>
    <edge source="JAM" target="SLV">
      <data key="d0">34342</data>
    </edge>
    <edge source="JAM" target="IDN">
      <data key="d0">10646</data>
    </edge>
    <edge source="JAM" target="ITA">
      <data key="d0">95198</data>
    </edge>
    <edge source="JAM" target="KOR">
      <data key="d0">50369</data>
    </edge>
    <edge source="JAM" target="MEX">
      <data key="d0">134852</data>
    </edge>
    <edge source="JAM" target="VNM">
      <data key="d0">36576</data>
    </edge>
    <edge source="JAM" target="TUR">
      <data key="d0">88318</data>
    </edge>
    <edge source="JAM" target="USA">
      <data key="d0">32644</data>
    </edge>
    <edge source="UGA" target="FRA">
      <data key="d0">156706</data>
    </edge>
    <edge source="UGA" target="SGP">
      <data key="d0">907303</data>
    </edge>
    <edge source="CIV" target="ITA">
      <data key="d0">305315</data>
    </edge>
    <edge source="CIV" target="IND">
      <data key="d0">225102</data>
    </edge>
    <edge source="EST" target="AUT">
      <data key="d0">50777</data>
    </edge>
    <edge source="EST" target="CHN">
      <data key="d0">756391</data>
    </edge>
    <edge source="EST" target="CZE">
      <data key="d0">35436</data>
    </edge>
    <edge source="EST" target="DNK">
      <data key="d0">356835</data>
    </edge>
    <edge source="EST" target="FIN">
      <data key="d0">1139647</data>
    </edge>
    <edge source="EST" target="FRA">
      <data key="d0">14625140</data>
    </edge>
    <edge source="EST" target="DEU">
      <data key="d0">11851268</data>
    </edge>
    <edge source="EST" target="IDN">
      <data key="d0">485851</data>
    </edge>
    <edge source="EST" target="ITA">
      <data key="d0">10316980</data>
    </edge>
    <edge source="EST" target="KOR">
      <data key="d0">1815712</data>
    </edge>
    <edge source="EST" target="LVA">
      <data key="d0">602608</data>
    </edge>
    <edge source="EST" target="LTU">
      <data key="d0">5271468</data>
    </edge>
    <edge source="EST" target="MYS">
      <data key="d0">55741</data>
    </edge>
    <edge source="EST" target="NLD">
      <data key="d0">15872040</data>
    </edge>
    <edge source="EST" target="PAK">
      <data key="d0">812416</data>
    </edge>
    <edge source="EST" target="POL">
      <data key="d0">7157017</data>
    </edge>
    <edge source="EST" target="RUS">
      <data key="d0">1187010</data>
    </edge>
    <edge source="EST" target="IND">
      <data key="d0">16742969</data>
    </edge>
    <edge source="EST" target="SGP">
      <data key="d0">42707</data>
    </edge>
    <edge source="EST" target="SVK">
      <data key="d0">2167541</data>
    </edge>
    <edge source="EST" target="VNM">
      <data key="d0">93847</data>
    </edge>
    <edge source="EST" target="SVN">
      <data key="d0">250211</data>
    </edge>
    <edge source="EST" target="ESP">
      <data key="d0">1480642</data>
    </edge>
    <edge source="EST" target="SWE">
      <data key="d0">226928</data>
    </edge>
    <edge source="EST" target="TUR">
      <data key="d0">212707</data>
    </edge>
    <edge source="HND" target="BEL">
      <data key="d0">29116</data>
    </edge>
    <edge source="HND" target="BRA">
      <data key="d0">107845</data>
    </edge>
    <edge source="HND" target="CHL">
      <data key="d0">450993</data>
    </edge>
    <edge source="HND" target="CHN">
      <data key="d0">73476</data>
    </edge>
    <edge source="HND" target="ECU">
      <data key="d0">324611</data>
    </edge>
    <edge source="HND" target="SLV">
      <data key="d0">2079347</data>
    </edge>
    <edge source="HND" target="GTM">
      <data key="d0">718506</data>
    </edge>
    <edge source="HND" target="ITA">
      <data key="d0">15293</data>
    </edge>
    <edge source="HND" target="KOR">
      <data key="d0">25801</data>
    </edge>
    <edge source="HND" target="PAN">
      <data key="d0">1307157</data>
    </edge>
    <edge source="HND" target="PER">
      <data key="d0">246924</data>
    </edge>
    <edge source="HND" target="IND">
      <data key="d0">345670</data>
    </edge>
    <edge source="HND" target="THA">
      <data key="d0">24141</data>
    </edge>
    <edge source="HND" target="TUR">
      <data key="d0">11505</data>
    </edge>
    <edge source="HND" target="USA">
      <data key="d0">1780983</data>
    </edge>
    <edge source="GEO" target="IND">
      <data key="d0">92216</data>
    </edge>
    <edge source="GEO" target="THA">
      <data key="d0">128051</data>
    </edge>
    <edge source="GEO" target="TUR">
      <data key="d0">445584</data>
    </edge>
    <edge source="TZA" target="CHN">
      <data key="d0">680287</data>
    </edge>
    <edge source="TZA" target="SAU">
      <data key="d0">11198</data>
    </edge>
    <edge source="TZA" target="IND">
      <data key="d0">11787</data>
    </edge>
    <edge source="KAZ" target="FIN">
      <data key="d0">123000</data>
    </edge>
    <edge source="KAZ" target="RUS">
      <data key="d0">1030000</data>
    </edge>
    <edge source="MDA" target="ROU">
      <data key="d0">388750</data>
    </edge>
    <edge source="MDA" target="UKR">
      <data key="d0">1134388</data>
    </edge>
    <edge source="OMN" target="IDN">
      <data key="d0">46466</data>
    </edge>
    <edge source="OMN" target="PAK">
      <data key="d0">112250</data>
    </edge>
    <edge source="OMN" target="IND">
      <data key="d0">350962</data>
    </edge>
    <edge source="OMN" target="ARE">
      <data key="d0">922000</data>
    </edge>
    <edge source="OMN" target="TZA">
      <data key="d0">2011558</data>
    </edge>
    <edge source="GHA" target="CHN">
      <data key="d0">144474</data>
    </edge>
    <edge source="GHA" target="BEN">
      <data key="d0">12564</data>
    </edge>
    <edge source="GHA" target="KOR">
      <data key="d0">52298</data>
    </edge>
    <edge source="GHA" target="PAK">
      <data key="d0">35757</data>
    </edge>
    <edge source="GHA" target="IND">
      <data key="d0">719486</data>
    </edge>
    <edge source="GHA" target="ARE">
      <data key="d0">59455</data>
    </edge>
    <edge source="GHA" target="USA">
      <data key="d0">27956</data>
    </edge>
    <edge source="GHA" target="BFA">
      <data key="d0">18948</data>
    </edge>
    <edge source="MDG" target="NLD">
      <data key="d0">75462</data>
    </edge>
    <edge source="MDG" target="IND">
      <data key="d0">107056</data>
    </edge>
    <edge source="MWI" target="ZAF">
      <data key="d0">47568</data>
    </edge>
    <edge source="MUS" target="MDG">
      <data key="d0">16940</data>
    </edge>
    <edge source="MUS" target="PAK">
      <data key="d0">245839</data>
    </edge>
    <edge source="MUS" target="IND">
      <data key="d0">459754</data>
    </edge>
    <edge source="MUS" target="ARE">
      <data key="d0">410066</data>
    </edge>
    <edge source="NAM" target="ZAF">
      <data key="d0">2508422</data>
    </edge>
    <edge source="NIC" target="CHL">
      <data key="d0">41788</data>
    </edge>
    <edge source="NIC" target="CRI">
      <data key="d0">1051195</data>
    </edge>
    <edge source="NIC" target="ECU">
      <data key="d0">263290</data>
    </edge>
    <edge source="NIC" target="SLV">
      <data key="d0">2492706</data>
    </edge>
    <edge source="NIC" target="GTM">
      <data key="d0">130421</data>
    </edge>
    <edge source="NIC" target="HND">
      <data key="d0">107631</data>
    </edge>
    <edge source="NIC" target="KOR">
      <data key="d0">247998</data>
    </edge>
    <edge source="NIC" target="PAN">
      <data key="d0">844002</data>
    </edge>
    <edge source="NIC" target="PER">
      <data key="d0">17771</data>
    </edge>
    <edge source="NIC" target="IND">
      <data key="d0">64118</data>
    </edge>
    <edge source="NIC" target="SGP">
      <data key="d0">15165</data>
    </edge>
  </graph>
</graphml>
