# Supplementary material for: Core-periphery structure in sectoral international trade networks: A new approach to an old theory
Source: PLoS One. 2020 Apr 2;15(4):e0229547. doi: 10.1371/journal.pone.0229547 (PMC7117750; doi:10.1371/journal.pone.0229547)
Supplement: S8 File — (ZIP) [file pone.0229547.s008.zip › S8_File/Networks 2012/26-TEXTILE FIBRES.graphml]

<?xml version='1.0' encoding='utf-8'?>
<graphml xmlns="http://graphml.graphdrawing.org/xmlns" xmlns:xsi="http://www.w3.org/2001/XMLSchema-instance" xsi:schemaLocation="http://graphml.graphdrawing.org/xmlns http://graphml.graphdrawing.org/xmlns/1.0/graphml.xsd">
  <key attr.name="weight" attr.type="long" for="edge" id="d0" />
  <graph edgedefault="directed">
    <node id="ALB" />
    <node id="BEL" />
    <node id="BGR" />
    <node id="CHN" />
    <node id="DEU" />
    <node id="GRC" />
    <node id="ITA" />
    <node id="NLD" />
    <node id="SRB" />
    <node id="TUR" />
    <node id="GBR" />
    <node id="USA" />
    <node id="DZA" />
    <node id="ARG" />
    <node id="AUT" />
    <node id="BOL" />
    <node id="BRA" />
    <node id="CAN" />
    <node id="CHL" />
    <node id="COL" />
    <node id="CZE" />
    <node id="ECU" />
    <node id="FRA" />
    <node id="HKG" />
    <node id="IDN" />
    <node id="ISR" />
    <node id="JPN" />
    <node id="KOR" />
    <node id="MYS" />
    <node id="MEX" />
    <node id="MAR" />
    <node id="PAK" />
    <node id="PRY" />
    <node id="PER" />
    <node id="PHL" />
    <node id="POL" />
    <node id="PRT" />
    <node id="ROU" />
    <node id="IND" />
    <node id="VNM" />
    <node id="ZAF" />
    <node id="ESP" />
    <node id="CHE" />
    <node id="THA" />
    <node id="TUN" />
    <node id="EGY" />
    <node id="URY" />
    <node id="ARM" />
    <node id="MDA" />
    <node id="RUS" />
    <node id="AUS" />
    <node id="CMR" />
    <node id="LKA" />
    <node id="BEN" />
    <node id="DNK" />
    <node id="GEO" />
    <node id="GMB" />
    <node id="GHA" />
    <node id="HUN" />
    <node id="JOR" />
    <node id="LTU" />
    <node id="MDG" />
    <node id="MWI" />
    <node id="MUS" />
    <node id="MOZ" />
    <node id="OMN" />
    <node id="NZL" />
    <node id="SGP" />
    <node id="SVN" />
    <node id="TGO" />
    <node id="ARE" />
    <node id="TZA" />
    <node id="HRV" />
    <node id="SVK" />
    <node id="SWE" />
    <node id="UKR" />
    <node id="AZE" />
    <node id="BLR" />
    <node id="EST" />
    <node id="FIN" />
    <node id="KAZ" />
    <node id="KGZ" />
    <node id="LVA" />
    <node id="NOR" />
    <node id="MKD" />
    <node id="BDI" />
    <node id="KHM" />
    <node id="CAF" />
    <node id="GTM" />
    <node id="IRL" />
    <node id="CIV" />
    <node id="JAM" />
    <node id="LBN" />
    <node id="MRT" />
    <node id="NAM" />
    <node id="NER" />
    <node id="SAU" />
    <node id="SEN" />
    <node id="UGA" />
    <node id="BFA" />
    <node id="BWA" />
    <node id="CRI" />
    <node id="SLV" />
    <node id="HND" />
    <node id="ZWE" />
    <node id="NIC" />
    <node id="ETH" />
    <node id="PSE" />
    <node id="PAN" />
    <edge source="ALB" target="BEL">
      <data key="d0">91049</data>
    </edge>
    <edge source="ALB" target="BGR">
      <data key="d0">14473</data>
    </edge>
    <edge source="ALB" target="CHN">
      <data key="d0">68732</data>
    </edge>
    <edge source="ALB" target="DEU">
      <data key="d0">69859</data>
    </edge>
    <edge source="ALB" target="GRC">
      <data key="d0">20117</data>
    </edge>
    <edge source="ALB" target="ITA">
      <data key="d0">347240</data>
    </edge>
    <edge source="ALB" target="NLD">
      <data key="d0">62022</data>
    </edge>
    <edge source="ALB" target="SRB">
      <data key="d0">25295</data>
    </edge>
    <edge source="ALB" target="TUR">
      <data key="d0">35381</data>
    </edge>
    <edge source="ALB" target="GBR">
      <data key="d0">20503</data>
    </edge>
    <edge source="ALB" target="USA">
      <data key="d0">50400</data>
    </edge>
    <edge source="BEL" target="ALB">
      <data key="d0">999541</data>
    </edge>
    <edge source="BEL" target="DZA">
      <data key="d0">2263412</data>
    </edge>
    <edge source="BEL" target="AZE">
      <data key="d0">683438</data>
    </edge>
    <edge source="BEL" target="ARG">
      <data key="d0">1502315</data>
    </edge>
    <edge source="BEL" target="AUS">
      <data key="d0">336735</data>
    </edge>
    <edge source="BEL" target="AUT">
      <data key="d0">7063649</data>
    </edge>
    <edge source="BEL" target="ARM">
      <data key="d0">1907584</data>
    </edge>
    <edge source="BEL" target="BOL">
      <data key="d0">179595</data>
    </edge>
    <edge source="BEL" target="BRA">
      <data key="d0">2582390</data>
    </edge>
    <edge source="BEL" target="BGR">
      <data key="d0">3195739</data>
    </edge>
    <edge source="BEL" target="BDI">
      <data key="d0">782360</data>
    </edge>
    <edge source="BEL" target="BLR">
      <data key="d0">8104672</data>
    </edge>
    <edge source="BEL" target="KHM">
      <data key="d0">31695</data>
    </edge>
    <edge source="BEL" target="CMR">
      <data key="d0">36817316</data>
    </edge>
    <edge source="BEL" target="CAN">
      <data key="d0">6834285</data>
    </edge>
    <edge source="BEL" target="CAF">
      <data key="d0">2370422</data>
    </edge>
    <edge source="BEL" target="LKA">
      <data key="d0">27737</data>
    </edge>
    <edge source="BEL" target="CHL">
      <data key="d0">1262776</data>
    </edge>
    <edge source="BEL" target="CHN">
      <data key="d0">99088430</data>
    </edge>
    <edge source="BEL" target="COL">
      <data key="d0">636792</data>
    </edge>
    <edge source="BEL" target="HRV">
      <data key="d0">586978</data>
    </edge>
    <edge source="BEL" target="CZE">
      <data key="d0">37040138</data>
    </edge>
    <edge source="BEL" target="BEN">
      <data key="d0">1506530</data>
    </edge>
    <edge source="BEL" target="DNK">
      <data key="d0">4088778</data>
    </edge>
    <edge source="BEL" target="ECU">
      <data key="d0">175132</data>
    </edge>
    <edge source="BEL" target="EST">
      <data key="d0">676144</data>
    </edge>
    <edge source="BEL" target="FIN">
      <data key="d0">292863</data>
    </edge>
    <edge source="BEL" target="FRA">
      <data key="d0">89685647</data>
    </edge>
    <edge source="BEL" target="GEO">
      <data key="d0">1321722</data>
    </edge>
    <edge source="BEL" target="GMB">
      <data key="d0">1522756</data>
    </edge>
    <edge source="BEL" target="DEU">
      <data key="d0">263399219</data>
    </edge>
    <edge source="BEL" target="GHA">
      <data key="d0">2009090</data>
    </edge>
    <edge source="BEL" target="GRC">
      <data key="d0">5839479</data>
    </edge>
    <edge source="BEL" target="GTM">
      <data key="d0">28933</data>
    </edge>
    <edge source="BEL" target="HKG">
      <data key="d0">675222</data>
    </edge>
    <edge source="BEL" target="HUN">
      <data key="d0">7949099</data>
    </edge>
    <edge source="BEL" target="IDN">
      <data key="d0">143648</data>
    </edge>
    <edge source="BEL" target="IRL">
      <data key="d0">1232241</data>
    </edge>
    <edge source="BEL" target="ISR">
      <data key="d0">282462</data>
    </edge>
    <edge source="BEL" target="ITA">
      <data key="d0">78620679</data>
    </edge>
    <edge source="BEL" target="CIV">
      <data key="d0">169340</data>
    </edge>
    <edge source="BEL" target="JAM">
      <data key="d0">18973</data>
    </edge>
    <edge source="BEL" target="JPN">
      <data key="d0">1875593</data>
    </edge>
    <edge source="BEL" target="KAZ">
      <data key="d0">5622070</data>
    </edge>
    <edge source="BEL" target="JOR">
      <data key="d0">2985078</data>
    </edge>
    <edge source="BEL" target="KOR">
      <data key="d0">3890613</data>
    </edge>
    <edge source="BEL" target="KGZ">
      <data key="d0">57745</data>
    </edge>
    <edge source="BEL" target="LBN">
      <data key="d0">1545399</data>
    </edge>
    <edge source="BEL" target="LVA">
      <data key="d0">50956</data>
    </edge>
    <edge source="BEL" target="LTU">
      <data key="d0">4454169</data>
    </edge>
    <edge source="BEL" target="MDG">
      <data key="d0">2652024</data>
    </edge>
    <edge source="BEL" target="MWI">
      <data key="d0">99599</data>
    </edge>
    <edge source="BEL" target="MYS">
      <data key="d0">1765010</data>
    </edge>
    <edge source="BEL" target="MRT">
      <data key="d0">464425</data>
    </edge>
    <edge source="BEL" target="MUS">
      <data key="d0">465208</data>
    </edge>
    <edge source="BEL" target="MEX">
      <data key="d0">6803145</data>
    </edge>
    <edge source="BEL" target="MDA">
      <data key="d0">2410887</data>
    </edge>
    <edge source="BEL" target="MAR">
      <data key="d0">11068202</data>
    </edge>
    <edge source="BEL" target="MOZ">
      <data key="d0">444646</data>
    </edge>
    <edge source="BEL" target="OMN">
      <data key="d0">60486</data>
    </edge>
    <edge source="BEL" target="NAM">
      <data key="d0">10987</data>
    </edge>
    <edge source="BEL" target="NLD">
      <data key="d0">92746785</data>
    </edge>
    <edge source="BEL" target="NER">
      <data key="d0">1442406</data>
    </edge>
    <edge source="BEL" target="NOR">
      <data key="d0">632460</data>
    </edge>
    <edge source="BEL" target="PAK">
      <data key="d0">3218235</data>
    </edge>
    <edge source="BEL" target="PER">
      <data key="d0">1030709</data>
    </edge>
    <edge source="BEL" target="PHL">
      <data key="d0">137376</data>
    </edge>
    <edge source="BEL" target="POL">
      <data key="d0">39175729</data>
    </edge>
    <edge source="BEL" target="PRT">
      <data key="d0">17775973</data>
    </edge>
    <edge source="BEL" target="ROU">
      <data key="d0">15092951</data>
    </edge>
    <edge source="BEL" target="RUS">
      <data key="d0">37688800</data>
    </edge>
    <edge source="BEL" target="SAU">
      <data key="d0">2189458</data>
    </edge>
    <edge source="BEL" target="SEN">
      <data key="d0">1698279</data>
    </edge>
    <edge source="BEL" target="SRB">
      <data key="d0">16341205</data>
    </edge>
    <edge source="BEL" target="IND">
      <data key="d0">13542655</data>
    </edge>
    <edge source="BEL" target="SGP">
      <data key="d0">14968</data>
    </edge>
    <edge source="BEL" target="SVK">
      <data key="d0">52238</data>
    </edge>
    <edge source="BEL" target="VNM">
      <data key="d0">2351421</data>
    </edge>
    <edge source="BEL" target="SVN">
      <data key="d0">3814762</data>
    </edge>
    <edge source="BEL" target="ZAF">
      <data key="d0">2974181</data>
    </edge>
    <edge source="BEL" target="ESP">
      <data key="d0">18950074</data>
    </edge>
    <edge source="BEL" target="SWE">
      <data key="d0">2311125</data>
    </edge>
    <edge source="BEL" target="CHE">
      <data key="d0">7515130</data>
    </edge>
    <edge source="BEL" target="THA">
      <data key="d0">195909</data>
    </edge>
    <edge source="BEL" target="TGO">
      <data key="d0">742315</data>
    </edge>
    <edge source="BEL" target="ARE">
      <data key="d0">5185863</data>
    </edge>
    <edge source="BEL" target="TUN">
      <data key="d0">6033401</data>
    </edge>
    <edge source="BEL" target="TUR">
      <data key="d0">10097276</data>
    </edge>
    <edge source="BEL" target="UGA">
      <data key="d0">23813</data>
    </edge>
    <edge source="BEL" target="UKR">
      <data key="d0">19658496</data>
    </edge>
    <edge source="BEL" target="MKD">
      <data key="d0">951824</data>
    </edge>
    <edge source="BEL" target="EGY">
      <data key="d0">14079718</data>
    </edge>
    <edge source="BEL" target="GBR">
      <data key="d0">24710263</data>
    </edge>
    <edge source="BEL" target="TZA">
      <data key="d0">1287247</data>
    </edge>
    <edge source="BEL" target="USA">
      <data key="d0">4817915</data>
    </edge>
    <edge source="BEL" target="BFA">
      <data key="d0">496233</data>
    </edge>
    <edge source="BEL" target="URY">
      <data key="d0">370352</data>
    </edge>
    <edge source="BGR" target="ALB">
      <data key="d0">62961</data>
    </edge>
    <edge source="BGR" target="AZE">
      <data key="d0">60463</data>
    </edge>
    <edge source="BGR" target="AUT">
      <data key="d0">192522</data>
    </edge>
    <edge source="BGR" target="ARM">
      <data key="d0">19632</data>
    </edge>
    <edge source="BGR" target="BEL">
      <data key="d0">1265340</data>
    </edge>
    <edge source="BGR" target="BRA">
      <data key="d0">16868</data>
    </edge>
    <edge source="BGR" target="BLR">
      <data key="d0">349168</data>
    </edge>
    <edge source="BGR" target="CMR">
      <data key="d0">820608</data>
    </edge>
    <edge source="BGR" target="CAF">
      <data key="d0">60941</data>
    </edge>
    <edge source="BGR" target="CHN">
      <data key="d0">1072878</data>
    </edge>
    <edge source="BGR" target="CRI">
      <data key="d0">12616</data>
    </edge>
    <edge source="BGR" target="HRV">
      <data key="d0">147183</data>
    </edge>
    <edge source="BGR" target="CZE">
      <data key="d0">333883</data>
    </edge>
    <edge source="BGR" target="BEN">
      <data key="d0">263192</data>
    </edge>
    <edge source="BGR" target="DNK">
      <data key="d0">26262</data>
    </edge>
    <edge source="BGR" target="EST">
      <data key="d0">73123</data>
    </edge>
    <edge source="BGR" target="FRA">
      <data key="d0">442280</data>
    </edge>
    <edge source="BGR" target="GEO">
      <data key="d0">742540</data>
    </edge>
    <edge source="BGR" target="DEU">
      <data key="d0">13665067</data>
    </edge>
    <edge source="BGR" target="GHA">
      <data key="d0">295020</data>
    </edge>
    <edge source="BGR" target="GRC">
      <data key="d0">2937432</data>
    </edge>
    <edge source="BGR" target="HUN">
      <data key="d0">2659066</data>
    </edge>
    <edge source="BGR" target="ISR">
      <data key="d0">27788</data>
    </edge>
    <edge source="BGR" target="ITA">
      <data key="d0">10923079</data>
    </edge>
    <edge source="BGR" target="CIV">
      <data key="d0">654505</data>
    </edge>
    <edge source="BGR" target="JOR">
      <data key="d0">47705</data>
    </edge>
    <edge source="BGR" target="KOR">
      <data key="d0">176721</data>
    </edge>
    <edge source="BGR" target="LBN">
      <data key="d0">612202</data>
    </edge>
    <edge source="BGR" target="LTU">
      <data key="d0">125318</data>
    </edge>
    <edge source="BGR" target="MWI">
      <data key="d0">787643</data>
    </edge>
    <edge source="BGR" target="MDA">
      <data key="d0">73487</data>
    </edge>
    <edge source="BGR" target="MAR">
      <data key="d0">13543</data>
    </edge>
    <edge source="BGR" target="MOZ">
      <data key="d0">528120</data>
    </edge>
    <edge source="BGR" target="NLD">
      <data key="d0">498122</data>
    </edge>
    <edge source="BGR" target="NER">
      <data key="d0">248185</data>
    </edge>
    <edge source="BGR" target="NOR">
      <data key="d0">43257</data>
    </edge>
    <edge source="BGR" target="PAK">
      <data key="d0">1897637</data>
    </edge>
    <edge source="BGR" target="POL">
      <data key="d0">2069396</data>
    </edge>
    <edge source="BGR" target="ROU">
      <data key="d0">4502874</data>
    </edge>
    <edge source="BGR" target="RUS">
      <data key="d0">5408257</data>
    </edge>
    <edge source="BGR" target="SRB">
      <data key="d0">283332</data>
    </edge>
    <edge source="BGR" target="IND">
      <data key="d0">446460</data>
    </edge>
    <edge source="BGR" target="SGP">
      <data key="d0">89975</data>
    </edge>
    <edge source="BGR" target="SVK">
      <data key="d0">239810</data>
    </edge>
    <edge source="BGR" target="VNM">
      <data key="d0">2431186</data>
    </edge>
    <edge source="BGR" target="ZAF">
      <data key="d0">30543</data>
    </edge>
    <edge source="BGR" target="ESP">
      <data key="d0">234048</data>
    </edge>
    <edge source="BGR" target="SWE">
      <data key="d0">149331</data>
    </edge>
    <edge source="BGR" target="TGO">
      <data key="d0">168089</data>
    </edge>
    <edge source="BGR" target="ARE">
      <data key="d0">50750</data>
    </edge>
    <edge source="BGR" target="TUN">
      <data key="d0">182140</data>
    </edge>
    <edge source="BGR" target="TUR">
      <data key="d0">5501366</data>
    </edge>
    <edge source="BGR" target="UGA">
      <data key="d0">32281</data>
    </edge>
    <edge source="BGR" target="UKR">
      <data key="d0">449371</data>
    </edge>
    <edge source="BGR" target="MKD">
      <data key="d0">1367521</data>
    </edge>
    <edge source="BGR" target="EGY">
      <data key="d0">146712</data>
    </edge>
    <edge source="BGR" target="GBR">
      <data key="d0">296932</data>
    </edge>
    <edge source="BGR" target="TZA">
      <data key="d0">104515</data>
    </edge>
    <edge source="BGR" target="USA">
      <data key="d0">182919</data>
    </edge>
    <edge source="CHN" target="ALB">
      <data key="d0">429171</data>
    </edge>
    <edge source="CHN" target="DZA">
      <data key="d0">6728877</data>
    </edge>
    <edge source="CHN" target="AZE">
      <data key="d0">85907</data>
    </edge>
    <edge source="CHN" target="ARG">
      <data key="d0">4416591</data>
    </edge>
    <edge source="CHN" target="AUS">
      <data key="d0">12444120</data>
    </edge>
    <edge source="CHN" target="AUT">
      <data key="d0">362508</data>
    </edge>
    <edge source="CHN" target="ARM">
      <data key="d0">36201</data>
    </edge>
    <edge source="CHN" target="BEL">
      <data key="d0">13399673</data>
    </edge>
    <edge source="CHN" target="BOL">
      <data key="d0">78616</data>
    </edge>
    <edge source="CHN" target="BWA">
      <data key="d0">95990</data>
    </edge>
    <edge source="CHN" target="BRA">
      <data key="d0">58475058</data>
    </edge>
    <edge source="CHN" target="BGR">
      <data key="d0">8933197</data>
    </edge>
    <edge source="CHN" target="BLR">
      <data key="d0">400039</data>
    </edge>
    <edge source="CHN" target="KHM">
      <data key="d0">1969685</data>
    </edge>
    <edge source="CHN" target="CMR">
      <data key="d0">424922</data>
    </edge>
    <edge source="CHN" target="CAN">
      <data key="d0">20864550</data>
    </edge>
    <edge source="CHN" target="LKA">
      <data key="d0">1375833</data>
    </edge>
    <edge source="CHN" target="CHL">
      <data key="d0">8078342</data>
    </edge>
    <edge source="CHN" target="COL">
      <data key="d0">9267911</data>
    </edge>
    <edge source="CHN" target="CRI">
      <data key="d0">163548</data>
    </edge>
    <edge source="CHN" target="HRV">
      <data key="d0">403698</data>
    </edge>
    <edge source="CHN" target="CZE">
      <data key="d0">13848965</data>
    </edge>
    <edge source="CHN" target="BEN">
      <data key="d0">8203335</data>
    </edge>
    <edge source="CHN" target="DNK">
      <data key="d0">653378</data>
    </edge>
    <edge source="CHN" target="ECU">
      <data key="d0">1961190</data>
    </edge>
    <edge source="CHN" target="SLV">
      <data key="d0">142884</data>
    </edge>
    <edge source="CHN" target="ETH">
      <data key="d0">2034661</data>
    </edge>
    <edge source="CHN" target="EST">
      <data key="d0">3034992</data>
    </edge>
    <edge source="CHN" target="FIN">
      <data key="d0">2565466</data>
    </edge>
    <edge source="CHN" target="FRA">
      <data key="d0">4607951</data>
    </edge>
    <edge source="CHN" target="GEO">
      <data key="d0">1426430</data>
    </edge>
    <edge source="CHN" target="PSE">
      <data key="d0">341199</data>
    </edge>
    <edge source="CHN" target="DEU">
      <data key="d0">157730668</data>
    </edge>
    <edge source="CHN" target="GHA">
      <data key="d0">7021607</data>
    </edge>
    <edge source="CHN" target="GRC">
      <data key="d0">1059814</data>
    </edge>
    <edge source="CHN" target="GTM">
      <data key="d0">5796890</data>
    </edge>
    <edge source="CHN" target="HND">
      <data key="d0">711544</data>
    </edge>
    <edge source="CHN" target="HKG">
      <data key="d0">34818718</data>
    </edge>
    <edge source="CHN" target="IDN">
      <data key="d0">211941835</data>
    </edge>
    <edge source="CHN" target="IRL">
      <data key="d0">84256</data>
    </edge>
    <edge source="CHN" target="ISR">
      <data key="d0">42275593</data>
    </edge>
    <edge source="CHN" target="ITA">
      <data key="d0">338019382</data>
    </edge>
    <edge source="CHN" target="CIV">
      <data key="d0">921569</data>
    </edge>
    <edge source="CHN" target="JPN">
      <data key="d0">125944052</data>
    </edge>
    <edge source="CHN" target="KAZ">
      <data key="d0">1635091</data>
    </edge>
    <edge source="CHN" target="JOR">
      <data key="d0">2520212</data>
    </edge>
    <edge source="CHN" target="KOR">
      <data key="d0">207436538</data>
    </edge>
    <edge source="CHN" target="KGZ">
      <data key="d0">148774</data>
    </edge>
    <edge source="CHN" target="LBN">
      <data key="d0">1515199</data>
    </edge>
    <edge source="CHN" target="LVA">
      <data key="d0">262083</data>
    </edge>
    <edge source="CHN" target="LTU">
      <data key="d0">2310453</data>
    </edge>
    <edge source="CHN" target="MDG">
      <data key="d0">315507</data>
    </edge>
    <edge source="CHN" target="MWI">
      <data key="d0">73595</data>
    </edge>
    <edge source="CHN" target="MYS">
      <data key="d0">32787432</data>
    </edge>
    <edge source="CHN" target="MUS">
      <data key="d0">4325388</data>
    </edge>
    <edge source="CHN" target="MEX">
      <data key="d0">65521451</data>
    </edge>
    <edge source="CHN" target="MDA">
      <data key="d0">105944</data>
    </edge>
    <edge source="CHN" target="MAR">
      <data key="d0">5000924</data>
    </edge>
    <edge source="CHN" target="MOZ">
      <data key="d0">1221007</data>
    </edge>
    <edge source="CHN" target="OMN">
      <data key="d0">171015</data>
    </edge>
    <edge source="CHN" target="NAM">
      <data key="d0">382832</data>
    </edge>
    <edge source="CHN" target="NLD">
      <data key="d0">2577697</data>
    </edge>
    <edge source="CHN" target="NZL">
      <data key="d0">6020478</data>
    </edge>
    <edge source="CHN" target="NER">
      <data key="d0">38009</data>
    </edge>
    <edge source="CHN" target="NOR">
      <data key="d0">345119</data>
    </edge>
    <edge source="CHN" target="PAK">
      <data key="d0">162683745</data>
    </edge>
    <edge source="CHN" target="PAN">
      <data key="d0">134241</data>
    </edge>
    <edge source="CHN" target="PRY">
      <data key="d0">5093340</data>
    </edge>
    <edge source="CHN" target="PER">
      <data key="d0">25458135</data>
    </edge>
    <edge source="CHN" target="PHL">
      <data key="d0">10963542</data>
    </edge>
    <edge source="CHN" target="POL">
      <data key="d0">14051456</data>
    </edge>
    <edge source="CHN" target="PRT">
      <data key="d0">3303680</data>
    </edge>
    <edge source="CHN" target="ROU">
      <data key="d0">37043740</data>
    </edge>
    <edge source="CHN" target="RUS">
      <data key="d0">64613110</data>
    </edge>
    <edge source="CHN" target="SAU">
      <data key="d0">8159526</data>
    </edge>
    <edge source="CHN" target="SRB">
      <data key="d0">51951</data>
    </edge>
    <edge source="CHN" target="IND">
      <data key="d0">275595145</data>
    </edge>
    <edge source="CHN" target="SGP">
      <data key="d0">6635646</data>
    </edge>
    <edge source="CHN" target="SVK">
      <data key="d0">1001024</data>
    </edge>
    <edge source="CHN" target="VNM">
      <data key="d0">128986625</data>
    </edge>
    <edge source="CHN" target="SVN">
      <data key="d0">3559506</data>
    </edge>
    <edge source="CHN" target="ZAF">
      <data key="d0">2855258</data>
    </edge>
    <edge source="CHN" target="ZWE">
      <data key="d0">968516</data>
    </edge>
    <edge source="CHN" target="ESP">
      <data key="d0">14600678</data>
    </edge>
    <edge source="CHN" target="SWE">
      <data key="d0">205533</data>
    </edge>
    <edge source="CHN" target="CHE">
      <data key="d0">2954860</data>
    </edge>
    <edge source="CHN" target="THA">
      <data key="d0">64747798</data>
    </edge>
    <edge source="CHN" target="TGO">
      <data key="d0">1844807</data>
    </edge>
    <edge source="CHN" target="ARE">
      <data key="d0">8647004</data>
    </edge>
    <edge source="CHN" target="TUN">
      <data key="d0">7778167</data>
    </edge>
    <edge source="CHN" target="TUR">
      <data key="d0">318278667</data>
    </edge>
    <edge source="CHN" target="UGA">
      <data key="d0">37670</data>
    </edge>
    <edge source="CHN" target="UKR">
      <data key="d0">5951724</data>
    </edge>
    <edge source="CHN" target="EGY">
      <data key="d0">10394334</data>
    </edge>
    <edge source="CHN" target="GBR">
      <data key="d0">57240760</data>
    </edge>
    <edge source="CHN" target="TZA">
      <data key="d0">1952344</data>
    </edge>
    <edge source="CHN" target="USA">
      <data key="d0">299662504</data>
    </edge>
    <edge source="CHN" target="URY">
      <data key="d0">2480925</data>
    </edge>
    <edge source="DEU" target="ALB">
      <data key="d0">982797</data>
    </edge>
    <edge source="DEU" target="DZA">
      <data key="d0">518047</data>
    </edge>
    <edge source="DEU" target="AZE">
      <data key="d0">31456</data>
    </edge>
    <edge source="DEU" target="ARG">
      <data key="d0">444907</data>
    </edge>
    <edge source="DEU" target="AUS">
      <data key="d0">1910161</data>
    </edge>
    <edge source="DEU" target="AUT">
      <data key="d0">31868650</data>
    </edge>
    <edge source="DEU" target="ARM">
      <data key="d0">1122593</data>
    </edge>
    <edge source="DEU" target="BEL">
      <data key="d0">24558452</data>
    </edge>
    <edge source="DEU" target="BOL">
      <data key="d0">61229</data>
    </edge>
    <edge source="DEU" target="BWA">
      <data key="d0">15034</data>
    </edge>
    <edge source="DEU" target="BRA">
      <data key="d0">12540792</data>
    </edge>
    <edge source="DEU" target="BGR">
      <data key="d0">11058253</data>
    </edge>
    <edge source="DEU" target="BDI">
      <data key="d0">735964</data>
    </edge>
    <edge source="DEU" target="BLR">
      <data key="d0">2664937</data>
    </edge>
    <edge source="DEU" target="CMR">
      <data key="d0">15727122</data>
    </edge>
    <edge source="DEU" target="CAN">
      <data key="d0">6867953</data>
    </edge>
    <edge source="DEU" target="CAF">
      <data key="d0">1742227</data>
    </edge>
    <edge source="DEU" target="LKA">
      <data key="d0">18590</data>
    </edge>
    <edge source="DEU" target="CHL">
      <data key="d0">4366110</data>
    </edge>
    <edge source="DEU" target="CHN">
      <data key="d0">18062300</data>
    </edge>
    <edge source="DEU" target="COL">
      <data key="d0">426312</data>
    </edge>
    <edge source="DEU" target="HRV">
      <data key="d0">167587</data>
    </edge>
    <edge source="DEU" target="CZE">
      <data key="d0">200101205</data>
    </edge>
    <edge source="DEU" target="BEN">
      <data key="d0">790985</data>
    </edge>
    <edge source="DEU" target="DNK">
      <data key="d0">2282409</data>
    </edge>
    <edge source="DEU" target="ECU">
      <data key="d0">206471</data>
    </edge>
    <edge source="DEU" target="SLV">
      <data key="d0">17415</data>
    </edge>
    <edge source="DEU" target="ETH">
      <data key="d0">293036</data>
    </edge>
    <edge source="DEU" target="EST">
      <data key="d0">1532610</data>
    </edge>
    <edge source="DEU" target="FIN">
      <data key="d0">4361798</data>
    </edge>
    <edge source="DEU" target="FRA">
      <data key="d0">43674073</data>
    </edge>
    <edge source="DEU" target="GEO">
      <data key="d0">1959256</data>
    </edge>
    <edge source="DEU" target="GMB">
      <data key="d0">1654780</data>
    </edge>
    <edge source="DEU" target="GHA">
      <data key="d0">8935320</data>
    </edge>
    <edge source="DEU" target="GRC">
      <data key="d0">470175</data>
    </edge>
    <edge source="DEU" target="GTM">
      <data key="d0">11824</data>
    </edge>
    <edge source="DEU" target="HKG">
      <data key="d0">886626</data>
    </edge>
    <edge source="DEU" target="HUN">
      <data key="d0">20629007</data>
    </edge>
    <edge source="DEU" target="IRL">
      <data key="d0">829545</data>
    </edge>
    <edge source="DEU" target="ISR">
      <data key="d0">5976519</data>
    </edge>
    <edge source="DEU" target="ITA">
      <data key="d0">99845642</data>
    </edge>
    <edge source="DEU" target="CIV">
      <data key="d0">3443030</data>
    </edge>
    <edge source="DEU" target="JPN">
      <data key="d0">1778900</data>
    </edge>
    <edge source="DEU" target="KAZ">
      <data key="d0">4241798</data>
    </edge>
    <edge source="DEU" target="JOR">
      <data key="d0">5178086</data>
    </edge>
    <edge source="DEU" target="KOR">
      <data key="d0">4176370</data>
    </edge>
    <edge source="DEU" target="KGZ">
      <data key="d0">909022</data>
    </edge>
    <edge source="DEU" target="LBN">
      <data key="d0">10978991</data>
    </edge>
    <edge source="DEU" target="LVA">
      <data key="d0">2368152</data>
    </edge>
    <edge source="DEU" target="LTU">
      <data key="d0">6499964</data>
    </edge>
    <edge source="DEU" target="MDG">
      <data key="d0">377960</data>
    </edge>
    <edge source="DEU" target="MWI">
      <data key="d0">1081269</data>
    </edge>
    <edge source="DEU" target="MYS">
      <data key="d0">995834</data>
    </edge>
    <edge source="DEU" target="MRT">
      <data key="d0">630309</data>
    </edge>
    <edge source="DEU" target="MUS">
      <data key="d0">483646</data>
    </edge>
    <edge source="DEU" target="MEX">
      <data key="d0">2071748</data>
    </edge>
    <edge source="DEU" target="MDA">
      <data key="d0">9040067</data>
    </edge>
    <edge source="DEU" target="MAR">
      <data key="d0">7473714</data>
    </edge>
    <edge source="DEU" target="MOZ">
      <data key="d0">8187399</data>
    </edge>
    <edge source="DEU" target="NLD">
      <data key="d0">75697494</data>
    </edge>
    <edge source="DEU" target="NER">
      <data key="d0">2222691</data>
    </edge>
    <edge source="DEU" target="NOR">
      <data key="d0">669597</data>
    </edge>
    <edge source="DEU" target="PAK">
      <data key="d0">10566604</data>
    </edge>
    <edge source="DEU" target="PER">
      <data key="d0">3980578</data>
    </edge>
    <edge source="DEU" target="POL">
      <data key="d0">102812827</data>
    </edge>
    <edge source="DEU" target="PRT">
      <data key="d0">5144724</data>
    </edge>
    <edge source="DEU" target="ROU">
      <data key="d0">44750733</data>
    </edge>
    <edge source="DEU" target="RUS">
      <data key="d0">29392076</data>
    </edge>
    <edge source="DEU" target="SEN">
      <data key="d0">355071</data>
    </edge>
    <edge source="DEU" target="SRB">
      <data key="d0">1857839</data>
    </edge>
    <edge source="DEU" target="IND">
      <data key="d0">5022124</data>
    </edge>
    <edge source="DEU" target="SVK">
      <data key="d0">4970314</data>
    </edge>
    <edge source="DEU" target="VNM">
      <data key="d0">1100189</data>
    </edge>
    <edge source="DEU" target="SVN">
      <data key="d0">949928</data>
    </edge>
    <edge source="DEU" target="ZAF">
      <data key="d0">3744187</data>
    </edge>
    <edge source="DEU" target="ZWE">
      <data key="d0">96510</data>
    </edge>
    <edge source="DEU" target="ESP">
      <data key="d0">19524678</data>
    </edge>
    <edge source="DEU" target="SWE">
      <data key="d0">12013306</data>
    </edge>
    <edge source="DEU" target="CHE">
      <data key="d0">22540474</data>
    </edge>
    <edge source="DEU" target="THA">
      <data key="d0">210953</data>
    </edge>
    <edge source="DEU" target="TGO">
      <data key="d0">6400776</data>
    </edge>
    <edge source="DEU" target="ARE">
      <data key="d0">12780279</data>
    </edge>
    <edge source="DEU" target="TUN">
      <data key="d0">6030079</data>
    </edge>
    <edge source="DEU" target="TUR">
      <data key="d0">66057243</data>
    </edge>
    <edge source="DEU" target="UGA">
      <data key="d0">7780410</data>
    </edge>
    <edge source="DEU" target="UKR">
      <data key="d0">20179318</data>
    </edge>
    <edge source="DEU" target="MKD">
      <data key="d0">135526</data>
    </edge>
    <edge source="DEU" target="EGY">
      <data key="d0">27259285</data>
    </edge>
    <edge source="DEU" target="GBR">
      <data key="d0">18115653</data>
    </edge>
    <edge source="DEU" target="TZA">
      <data key="d0">7351551</data>
    </edge>
    <edge source="DEU" target="USA">
      <data key="d0">44936394</data>
    </edge>
    <edge source="DEU" target="BFA">
      <data key="d0">32344</data>
    </edge>
    <edge source="DEU" target="URY">
      <data key="d0">558899</data>
    </edge>
    <edge source="GRC" target="ALB">
      <data key="d0">134638</data>
    </edge>
    <edge source="GRC" target="AUS">
      <data key="d0">25711</data>
    </edge>
    <edge source="GRC" target="AUT">
      <data key="d0">1215549</data>
    </edge>
    <edge source="GRC" target="BEL">
      <data key="d0">544591</data>
    </edge>
    <edge source="GRC" target="BGR">
      <data key="d0">5516927</data>
    </edge>
    <edge source="GRC" target="LKA">
      <data key="d0">2022295</data>
    </edge>
    <edge source="GRC" target="CHN">
      <data key="d0">78771310</data>
    </edge>
    <edge source="GRC" target="HRV">
      <data key="d0">227753</data>
    </edge>
    <edge source="GRC" target="CZE">
      <data key="d0">277537</data>
    </edge>
    <edge source="GRC" target="DNK">
      <data key="d0">327647</data>
    </edge>
    <edge source="GRC" target="FRA">
      <data key="d0">5048423</data>
    </edge>
    <edge source="GRC" target="DEU">
      <data key="d0">8853750</data>
    </edge>
    <edge source="GRC" target="HKG">
      <data key="d0">1185967</data>
    </edge>
    <edge source="GRC" target="HUN">
      <data key="d0">301763</data>
    </edge>
    <edge source="GRC" target="IDN">
      <data key="d0">71370760</data>
    </edge>
    <edge source="GRC" target="ITA">
      <data key="d0">26303833</data>
    </edge>
    <edge source="GRC" target="JPN">
      <data key="d0">18637155</data>
    </edge>
    <edge source="GRC" target="KOR">
      <data key="d0">1082310</data>
    </edge>
    <edge source="GRC" target="MYS">
      <data key="d0">22455925</data>
    </edge>
    <edge source="GRC" target="MAR">
      <data key="d0">1157707</data>
    </edge>
    <edge source="GRC" target="NLD">
      <data key="d0">1029628</data>
    </edge>
    <edge source="GRC" target="PAK">
      <data key="d0">51621669</data>
    </edge>
    <edge source="GRC" target="PHL">
      <data key="d0">756815</data>
    </edge>
    <edge source="GRC" target="POL">
      <data key="d0">112870</data>
    </edge>
    <edge source="GRC" target="PRT">
      <data key="d0">374499</data>
    </edge>
    <edge source="GRC" target="ROU">
      <data key="d0">572775</data>
    </edge>
    <edge source="GRC" target="SRB">
      <data key="d0">954857</data>
    </edge>
    <edge source="GRC" target="IND">
      <data key="d0">2792000</data>
    </edge>
    <edge source="GRC" target="VNM">
      <data key="d0">5121990</data>
    </edge>
    <edge source="GRC" target="ESP">
      <data key="d0">477152</data>
    </edge>
    <edge source="GRC" target="THA">
      <data key="d0">2061278</data>
    </edge>
    <edge source="GRC" target="ARE">
      <data key="d0">915983</data>
    </edge>
    <edge source="GRC" target="TUN">
      <data key="d0">12013851</data>
    </edge>
    <edge source="GRC" target="TUR">
      <data key="d0">219869806</data>
    </edge>
    <edge source="GRC" target="MKD">
      <data key="d0">270065</data>
    </edge>
    <edge source="GRC" target="EGY">
      <data key="d0">22000773</data>
    </edge>
    <edge source="GRC" target="GBR">
      <data key="d0">2144365</data>
    </edge>
    <edge source="GRC" target="USA">
      <data key="d0">12878</data>
    </edge>
    <edge source="ITA" target="ALB">
      <data key="d0">6587156</data>
    </edge>
    <edge source="ITA" target="DZA">
      <data key="d0">293793</data>
    </edge>
    <edge source="ITA" target="AZE">
      <data key="d0">19894</data>
    </edge>
    <edge source="ITA" target="ARG">
      <data key="d0">414732</data>
    </edge>
    <edge source="ITA" target="AUS">
      <data key="d0">780131</data>
    </edge>
    <edge source="ITA" target="AUT">
      <data key="d0">4503731</data>
    </edge>
    <edge source="ITA" target="ARM">
      <data key="d0">22665</data>
    </edge>
    <edge source="ITA" target="BEL">
      <data key="d0">2854306</data>
    </edge>
    <edge source="ITA" target="BOL">
      <data key="d0">299197</data>
    </edge>
    <edge source="ITA" target="BRA">
      <data key="d0">1813141</data>
    </edge>
    <edge source="ITA" target="BGR">
      <data key="d0">31368676</data>
    </edge>
    <edge source="ITA" target="BDI">
      <data key="d0">209407</data>
    </edge>
    <edge source="ITA" target="BLR">
      <data key="d0">141560</data>
    </edge>
    <edge source="ITA" target="CMR">
      <data key="d0">2407296</data>
    </edge>
    <edge source="ITA" target="CAN">
      <data key="d0">3813358</data>
    </edge>
    <edge source="ITA" target="LKA">
      <data key="d0">374135</data>
    </edge>
    <edge source="ITA" target="CHL">
      <data key="d0">1664841</data>
    </edge>
    <edge source="ITA" target="CHN">
      <data key="d0">12400488</data>
    </edge>
    <edge source="ITA" target="COL">
      <data key="d0">624853</data>
    </edge>
    <edge source="ITA" target="CRI">
      <data key="d0">35589</data>
    </edge>
    <edge source="ITA" target="HRV">
      <data key="d0">1515444</data>
    </edge>
    <edge source="ITA" target="CZE">
      <data key="d0">27787988</data>
    </edge>
    <edge source="ITA" target="BEN">
      <data key="d0">819776</data>
    </edge>
    <edge source="ITA" target="DNK">
      <data key="d0">174827</data>
    </edge>
    <edge source="ITA" target="ECU">
      <data key="d0">222441</data>
    </edge>
    <edge source="ITA" target="SLV">
      <data key="d0">13798</data>
    </edge>
    <edge source="ITA" target="ETH">
      <data key="d0">10847</data>
    </edge>
    <edge source="ITA" target="EST">
      <data key="d0">47600</data>
    </edge>
    <edge source="ITA" target="FIN">
      <data key="d0">191999</data>
    </edge>
    <edge source="ITA" target="FRA">
      <data key="d0">13572332</data>
    </edge>
    <edge source="ITA" target="GEO">
      <data key="d0">442598</data>
    </edge>
    <edge source="ITA" target="DEU">
      <data key="d0">37296479</data>
    </edge>
    <edge source="ITA" target="GHA">
      <data key="d0">3022765</data>
    </edge>
    <edge source="ITA" target="GRC">
      <data key="d0">1710047</data>
    </edge>
    <edge source="ITA" target="GTM">
      <data key="d0">25586</data>
    </edge>
    <edge source="ITA" target="HKG">
      <data key="d0">6221309</data>
    </edge>
    <edge source="ITA" target="HUN">
      <data key="d0">19920746</data>
    </edge>
    <edge source="ITA" target="IDN">
      <data key="d0">529150</data>
    </edge>
    <edge source="ITA" target="IRL">
      <data key="d0">52183</data>
    </edge>
    <edge source="ITA" target="ISR">
      <data key="d0">9243835</data>
    </edge>
    <edge source="ITA" target="CIV">
      <data key="d0">241130</data>
    </edge>
    <edge source="ITA" target="JPN">
      <data key="d0">7110626</data>
    </edge>
    <edge source="ITA" target="KAZ">
      <data key="d0">39533</data>
    </edge>
    <edge source="ITA" target="JOR">
      <data key="d0">189377</data>
    </edge>
    <edge source="ITA" target="KOR">
      <data key="d0">2923924</data>
    </edge>
    <edge source="ITA" target="LBN">
      <data key="d0">381182</data>
    </edge>
    <edge source="ITA" target="LVA">
      <data key="d0">413676</data>
    </edge>
    <edge source="ITA" target="LTU">
      <data key="d0">6191307</data>
    </edge>
    <edge source="ITA" target="MDG">
      <data key="d0">3029949</data>
    </edge>
    <edge source="ITA" target="MWI">
      <data key="d0">464992</data>
    </edge>
    <edge source="ITA" target="MYS">
      <data key="d0">122977</data>
    </edge>
    <edge source="ITA" target="MUS">
      <data key="d0">70705</data>
    </edge>
    <edge source="ITA" target="MEX">
      <data key="d0">4075035</data>
    </edge>
    <edge source="ITA" target="MDA">
      <data key="d0">70304</data>
    </edge>
    <edge source="ITA" target="MAR">
      <data key="d0">534464</data>
    </edge>
    <edge source="ITA" target="MOZ">
      <data key="d0">1622504</data>
    </edge>
    <edge source="ITA" target="OMN">
      <data key="d0">65447</data>
    </edge>
    <edge source="ITA" target="NLD">
      <data key="d0">1364267</data>
    </edge>
    <edge source="ITA" target="NZL">
      <data key="d0">59785</data>
    </edge>
    <edge source="ITA" target="NER">
      <data key="d0">9122950</data>
    </edge>
    <edge source="ITA" target="NOR">
      <data key="d0">518539</data>
    </edge>
    <edge source="ITA" target="PAK">
      <data key="d0">1224623</data>
    </edge>
    <edge source="ITA" target="PAN">
      <data key="d0">10735</data>
    </edge>
    <edge source="ITA" target="PRY">
      <data key="d0">20922</data>
    </edge>
    <edge source="ITA" target="PER">
      <data key="d0">583919</data>
    </edge>
    <edge source="ITA" target="PHL">
      <data key="d0">115137</data>
    </edge>
    <edge source="ITA" target="POL">
      <data key="d0">19362072</data>
    </edge>
    <edge source="ITA" target="PRT">
      <data key="d0">4846071</data>
    </edge>
    <edge source="ITA" target="ROU">
      <data key="d0">44981365</data>
    </edge>
    <edge source="ITA" target="RUS">
      <data key="d0">3191174</data>
    </edge>
    <edge source="ITA" target="SAU">
      <data key="d0">545650</data>
    </edge>
    <edge source="ITA" target="SEN">
      <data key="d0">2051382</data>
    </edge>
    <edge source="ITA" target="SRB">
      <data key="d0">625774</data>
    </edge>
    <edge source="ITA" target="IND">
      <data key="d0">9559571</data>
    </edge>
    <edge source="ITA" target="SGP">
      <data key="d0">493511</data>
    </edge>
    <edge source="ITA" target="SVK">
      <data key="d0">6251955</data>
    </edge>
    <edge source="ITA" target="VNM">
      <data key="d0">1065626</data>
    </edge>
    <edge source="ITA" target="SVN">
      <data key="d0">2006229</data>
    </edge>
    <edge source="ITA" target="ZAF">
      <data key="d0">4023749</data>
    </edge>
    <edge source="ITA" target="ZWE">
      <data key="d0">66063</data>
    </edge>
    <edge source="ITA" target="ESP">
      <data key="d0">11175605</data>
    </edge>
    <edge source="ITA" target="SWE">
      <data key="d0">116936</data>
    </edge>
    <edge source="ITA" target="CHE">
      <data key="d0">4451893</data>
    </edge>
    <edge source="ITA" target="THA">
      <data key="d0">1013524</data>
    </edge>
    <edge source="ITA" target="TGO">
      <data key="d0">1403197</data>
    </edge>
    <edge source="ITA" target="ARE">
      <data key="d0">6745470</data>
    </edge>
    <edge source="ITA" target="TUN">
      <data key="d0">49309906</data>
    </edge>
    <edge source="ITA" target="TUR">
      <data key="d0">16310697</data>
    </edge>
    <edge source="ITA" target="UKR">
      <data key="d0">3365355</data>
    </edge>
    <edge source="ITA" target="MKD">
      <data key="d0">103687</data>
    </edge>
    <edge source="ITA" target="EGY">
      <data key="d0">2312322</data>
    </edge>
    <edge source="ITA" target="GBR">
      <data key="d0">13760605</data>
    </edge>
    <edge source="ITA" target="TZA">
      <data key="d0">285504</data>
    </edge>
    <edge source="ITA" target="USA">
      <data key="d0">10417983</data>
    </edge>
    <edge source="ITA" target="BFA">
      <data key="d0">569366</data>
    </edge>
    <edge source="ITA" target="URY">
      <data key="d0">355277</data>
    </edge>
    <edge source="NLD" target="DZA">
      <data key="d0">101499</data>
    </edge>
    <edge source="NLD" target="AZE">
      <data key="d0">140457</data>
    </edge>
    <edge source="NLD" target="ARG">
      <data key="d0">50443</data>
    </edge>
    <edge source="NLD" target="AUS">
      <data key="d0">636337</data>
    </edge>
    <edge source="NLD" target="AUT">
      <data key="d0">1607285</data>
    </edge>
    <edge source="NLD" target="BEL">
      <data key="d0">31326273</data>
    </edge>
    <edge source="NLD" target="BRA">
      <data key="d0">905226</data>
    </edge>
    <edge source="NLD" target="BGR">
      <data key="d0">451767</data>
    </edge>
    <edge source="NLD" target="BDI">
      <data key="d0">11613</data>
    </edge>
    <edge source="NLD" target="BLR">
      <data key="d0">5869114</data>
    </edge>
    <edge source="NLD" target="KHM">
      <data key="d0">128254</data>
    </edge>
    <edge source="NLD" target="CMR">
      <data key="d0">9723588</data>
    </edge>
    <edge source="NLD" target="CAN">
      <data key="d0">1168013</data>
    </edge>
    <edge source="NLD" target="CAF">
      <data key="d0">171517</data>
    </edge>
    <edge source="NLD" target="LKA">
      <data key="d0">14432</data>
    </edge>
    <edge source="NLD" target="CHL">
      <data key="d0">3641219</data>
    </edge>
    <edge source="NLD" target="CHN">
      <data key="d0">10720272</data>
    </edge>
    <edge source="NLD" target="COL">
      <data key="d0">10664</data>
    </edge>
    <edge source="NLD" target="HRV">
      <data key="d0">120967</data>
    </edge>
    <edge source="NLD" target="CZE">
      <data key="d0">631534</data>
    </edge>
    <edge source="NLD" target="BEN">
      <data key="d0">1260875</data>
    </edge>
    <edge source="NLD" target="DNK">
      <data key="d0">1066571</data>
    </edge>
    <edge source="NLD" target="ECU">
      <data key="d0">95786</data>
    </edge>
    <edge source="NLD" target="EST">
      <data key="d0">1054530</data>
    </edge>
    <edge source="NLD" target="FIN">
      <data key="d0">1438000</data>
    </edge>
    <edge source="NLD" target="FRA">
      <data key="d0">21976465</data>
    </edge>
    <edge source="NLD" target="GEO">
      <data key="d0">1459361</data>
    </edge>
    <edge source="NLD" target="GMB">
      <data key="d0">2217516</data>
    </edge>
    <edge source="NLD" target="DEU">
      <data key="d0">40273345</data>
    </edge>
    <edge source="NLD" target="GHA">
      <data key="d0">9179043</data>
    </edge>
    <edge source="NLD" target="GRC">
      <data key="d0">1021420</data>
    </edge>
    <edge source="NLD" target="HKG">
      <data key="d0">51747</data>
    </edge>
    <edge source="NLD" target="HUN">
      <data key="d0">4507920</data>
    </edge>
    <edge source="NLD" target="IDN">
      <data key="d0">83928</data>
    </edge>
    <edge source="NLD" target="IRL">
      <data key="d0">377471</data>
    </edge>
    <edge source="NLD" target="ISR">
      <data key="d0">777425</data>
    </edge>
    <edge source="NLD" target="ITA">
      <data key="d0">6118617</data>
    </edge>
    <edge source="NLD" target="CIV">
      <data key="d0">1367977</data>
    </edge>
    <edge source="NLD" target="JPN">
      <data key="d0">3896094</data>
    </edge>
    <edge source="NLD" target="KAZ">
      <data key="d0">740975</data>
    </edge>
    <edge source="NLD" target="KOR">
      <data key="d0">563909</data>
    </edge>
    <edge source="NLD" target="KGZ">
      <data key="d0">913416</data>
    </edge>
    <edge source="NLD" target="LBN">
      <data key="d0">136894</data>
    </edge>
    <edge source="NLD" target="LVA">
      <data key="d0">126490</data>
    </edge>
    <edge source="NLD" target="LTU">
      <data key="d0">7406705</data>
    </edge>
    <edge source="NLD" target="MDG">
      <data key="d0">36660</data>
    </edge>
    <edge source="NLD" target="MWI">
      <data key="d0">112903</data>
    </edge>
    <edge source="NLD" target="MRT">
      <data key="d0">220991</data>
    </edge>
    <edge source="NLD" target="MEX">
      <data key="d0">867455</data>
    </edge>
    <edge source="NLD" target="MDA">
      <data key="d0">42622</data>
    </edge>
    <edge source="NLD" target="MAR">
      <data key="d0">4817518</data>
    </edge>
    <edge source="NLD" target="MOZ">
      <data key="d0">2464380</data>
    </edge>
    <edge source="NLD" target="NAM">
      <data key="d0">271397</data>
    </edge>
    <edge source="NLD" target="NZL">
      <data key="d0">31109</data>
    </edge>
    <edge source="NLD" target="NER">
      <data key="d0">4299264</data>
    </edge>
    <edge source="NLD" target="NOR">
      <data key="d0">1352810</data>
    </edge>
    <edge source="NLD" target="PAK">
      <data key="d0">5957452</data>
    </edge>
    <edge source="NLD" target="PER">
      <data key="d0">170076</data>
    </edge>
    <edge source="NLD" target="PHL">
      <data key="d0">180156</data>
    </edge>
    <edge source="NLD" target="POL">
      <data key="d0">4839558</data>
    </edge>
    <edge source="NLD" target="PRT">
      <data key="d0">2007457</data>
    </edge>
    <edge source="NLD" target="ROU">
      <data key="d0">1461867</data>
    </edge>
    <edge source="NLD" target="RUS">
      <data key="d0">40030228</data>
    </edge>
    <edge source="NLD" target="SAU">
      <data key="d0">100725</data>
    </edge>
    <edge source="NLD" target="SEN">
      <data key="d0">31161</data>
    </edge>
    <edge source="NLD" target="IND">
      <data key="d0">3385912</data>
    </edge>
    <edge source="NLD" target="SGP">
      <data key="d0">117016</data>
    </edge>
    <edge source="NLD" target="SVK">
      <data key="d0">4541609</data>
    </edge>
    <edge source="NLD" target="SVN">
      <data key="d0">579806</data>
    </edge>
    <edge source="NLD" target="ZAF">
      <data key="d0">4293298</data>
    </edge>
    <edge source="NLD" target="ZWE">
      <data key="d0">93030</data>
    </edge>
    <edge source="NLD" target="ESP">
      <data key="d0">9105545</data>
    </edge>
    <edge source="NLD" target="SWE">
      <data key="d0">4429081</data>
    </edge>
    <edge source="NLD" target="CHE">
      <data key="d0">1830046</data>
    </edge>
    <edge source="NLD" target="THA">
      <data key="d0">455659</data>
    </edge>
    <edge source="NLD" target="TGO">
      <data key="d0">1203244</data>
    </edge>
    <edge source="NLD" target="ARE">
      <data key="d0">2472738</data>
    </edge>
    <edge source="NLD" target="TUN">
      <data key="d0">1340591</data>
    </edge>
    <edge source="NLD" target="TUR">
      <data key="d0">2754762</data>
    </edge>
    <edge source="NLD" target="UGA">
      <data key="d0">414473</data>
    </edge>
    <edge source="NLD" target="UKR">
      <data key="d0">9017704</data>
    </edge>
    <edge source="NLD" target="EGY">
      <data key="d0">886070</data>
    </edge>
    <edge source="NLD" target="GBR">
      <data key="d0">14765334</data>
    </edge>
    <edge source="NLD" target="TZA">
      <data key="d0">1218369</data>
    </edge>
    <edge source="NLD" target="USA">
      <data key="d0">18901792</data>
    </edge>
    <edge source="NLD" target="BFA">
      <data key="d0">1266020</data>
    </edge>
    <edge source="SRB" target="BEL">
      <data key="d0">309889</data>
    </edge>
    <edge source="SRB" target="BGR">
      <data key="d0">1400161</data>
    </edge>
    <edge source="SRB" target="CHN">
      <data key="d0">147665</data>
    </edge>
    <edge source="SRB" target="HRV">
      <data key="d0">290002</data>
    </edge>
    <edge source="SRB" target="DEU">
      <data key="d0">230031</data>
    </edge>
    <edge source="SRB" target="HUN">
      <data key="d0">56039</data>
    </edge>
    <edge source="SRB" target="ITA">
      <data key="d0">507290</data>
    </edge>
    <edge source="SRB" target="NLD">
      <data key="d0">86541</data>
    </edge>
    <edge source="SRB" target="SVK">
      <data key="d0">205837</data>
    </edge>
    <edge source="SRB" target="ESP">
      <data key="d0">33595</data>
    </edge>
    <edge source="SRB" target="MKD">
      <data key="d0">40223</data>
    </edge>
    <edge source="SRB" target="GBR">
      <data key="d0">75496</data>
    </edge>
    <edge source="TUR" target="ALB">
      <data key="d0">268903</data>
    </edge>
    <edge source="TUR" target="DZA">
      <data key="d0">430257</data>
    </edge>
    <edge source="TUR" target="AZE">
      <data key="d0">370087</data>
    </edge>
    <edge source="TUR" target="AUT">
      <data key="d0">200964</data>
    </edge>
    <edge source="TUR" target="BEL">
      <data key="d0">13802363</data>
    </edge>
    <edge source="TUR" target="BRA">
      <data key="d0">2609323</data>
    </edge>
    <edge source="TUR" target="BGR">
      <data key="d0">6103730</data>
    </edge>
    <edge source="TUR" target="BLR">
      <data key="d0">2871558</data>
    </edge>
    <edge source="TUR" target="CMR">
      <data key="d0">189540</data>
    </edge>
    <edge source="TUR" target="CAN">
      <data key="d0">831719</data>
    </edge>
    <edge source="TUR" target="CHL">
      <data key="d0">155565</data>
    </edge>
    <edge source="TUR" target="CHN">
      <data key="d0">47937015</data>
    </edge>
    <edge source="TUR" target="HRV">
      <data key="d0">170967</data>
    </edge>
    <edge source="TUR" target="CZE">
      <data key="d0">2041429</data>
    </edge>
    <edge source="TUR" target="DNK">
      <data key="d0">36184</data>
    </edge>
    <edge source="TUR" target="ETH">
      <data key="d0">1928292</data>
    </edge>
    <edge source="TUR" target="EST">
      <data key="d0">2153847</data>
    </edge>
    <edge source="TUR" target="FIN">
      <data key="d0">351168</data>
    </edge>
    <edge source="TUR" target="FRA">
      <data key="d0">14917992</data>
    </edge>
    <edge source="TUR" target="GEO">
      <data key="d0">336346</data>
    </edge>
    <edge source="TUR" target="DEU">
      <data key="d0">31819903</data>
    </edge>
    <edge source="TUR" target="GRC">
      <data key="d0">7965645</data>
    </edge>
    <edge source="TUR" target="HKG">
      <data key="d0">3570158</data>
    </edge>
    <edge source="TUR" target="HUN">
      <data key="d0">573814</data>
    </edge>
    <edge source="TUR" target="IDN">
      <data key="d0">5389819</data>
    </edge>
    <edge source="TUR" target="IRL">
      <data key="d0">33174</data>
    </edge>
    <edge source="TUR" target="ISR">
      <data key="d0">2060840</data>
    </edge>
    <edge source="TUR" target="ITA">
      <data key="d0">45598841</data>
    </edge>
    <edge source="TUR" target="JPN">
      <data key="d0">648581</data>
    </edge>
    <edge source="TUR" target="KAZ">
      <data key="d0">25303</data>
    </edge>
    <edge source="TUR" target="JOR">
      <data key="d0">240044</data>
    </edge>
    <edge source="TUR" target="KOR">
      <data key="d0">269339</data>
    </edge>
    <edge source="TUR" target="KGZ">
      <data key="d0">58314</data>
    </edge>
    <edge source="TUR" target="LBN">
      <data key="d0">1129287</data>
    </edge>
    <edge source="TUR" target="LVA">
      <data key="d0">197538</data>
    </edge>
    <edge source="TUR" target="LTU">
      <data key="d0">97670</data>
    </edge>
    <edge source="TUR" target="MEX">
      <data key="d0">109439</data>
    </edge>
    <edge source="TUR" target="MDA">
      <data key="d0">745567</data>
    </edge>
    <edge source="TUR" target="MAR">
      <data key="d0">1713679</data>
    </edge>
    <edge source="TUR" target="NLD">
      <data key="d0">10081018</data>
    </edge>
    <edge source="TUR" target="PAK">
      <data key="d0">743380</data>
    </edge>
    <edge source="TUR" target="POL">
      <data key="d0">21326567</data>
    </edge>
    <edge source="TUR" target="PRT">
      <data key="d0">2029551</data>
    </edge>
    <edge source="TUR" target="ROU">
      <data key="d0">4318751</data>
    </edge>
    <edge source="TUR" target="RUS">
      <data key="d0">10988322</data>
    </edge>
    <edge source="TUR" target="SAU">
      <data key="d0">1203833</data>
    </edge>
    <edge source="TUR" target="SEN">
      <data key="d0">14575</data>
    </edge>
    <edge source="TUR" target="SRB">
      <data key="d0">1491591</data>
    </edge>
    <edge source="TUR" target="IND">
      <data key="d0">3633071</data>
    </edge>
    <edge source="TUR" target="SVK">
      <data key="d0">275564</data>
    </edge>
    <edge source="TUR" target="VNM">
      <data key="d0">427564</data>
    </edge>
    <edge source="TUR" target="SVN">
      <data key="d0">392647</data>
    </edge>
    <edge source="TUR" target="ZAF">
      <data key="d0">1176042</data>
    </edge>
    <edge source="TUR" target="ESP">
      <data key="d0">27692882</data>
    </edge>
    <edge source="TUR" target="SWE">
      <data key="d0">1943610</data>
    </edge>
    <edge source="TUR" target="CHE">
      <data key="d0">527859</data>
    </edge>
    <edge source="TUR" target="THA">
      <data key="d0">815114</data>
    </edge>
    <edge source="TUR" target="ARE">
      <data key="d0">170561</data>
    </edge>
    <edge source="TUR" target="TUN">
      <data key="d0">164726</data>
    </edge>
    <edge source="TUR" target="UKR">
      <data key="d0">2411089</data>
    </edge>
    <edge source="TUR" target="MKD">
      <data key="d0">3178264</data>
    </edge>
    <edge source="TUR" target="EGY">
      <data key="d0">1698471</data>
    </edge>
    <edge source="TUR" target="GBR">
      <data key="d0">16697412</data>
    </edge>
    <edge source="TUR" target="USA">
      <data key="d0">9667923</data>
    </edge>
    <edge source="TUR" target="URY">
      <data key="d0">138924</data>
    </edge>
    <edge source="GBR" target="DZA">
      <data key="d0">95427</data>
    </edge>
    <edge source="GBR" target="AZE">
      <data key="d0">63527</data>
    </edge>
    <edge source="GBR" target="AUS">
      <data key="d0">3353255</data>
    </edge>
    <edge source="GBR" target="AUT">
      <data key="d0">1272646</data>
    </edge>
    <edge source="GBR" target="ARM">
      <data key="d0">32525</data>
    </edge>
    <edge source="GBR" target="BEL">
      <data key="d0">36214175</data>
    </edge>
    <edge source="GBR" target="BRA">
      <data key="d0">1187960</data>
    </edge>
    <edge source="GBR" target="BGR">
      <data key="d0">8638444</data>
    </edge>
    <edge source="GBR" target="BLR">
      <data key="d0">115795</data>
    </edge>
    <edge source="GBR" target="CMR">
      <data key="d0">7850828</data>
    </edge>
    <edge source="GBR" target="CAN">
      <data key="d0">1032109</data>
    </edge>
    <edge source="GBR" target="LKA">
      <data key="d0">206198</data>
    </edge>
    <edge source="GBR" target="CHL">
      <data key="d0">107999</data>
    </edge>
    <edge source="GBR" target="CHN">
      <data key="d0">15901686</data>
    </edge>
    <edge source="GBR" target="CRI">
      <data key="d0">10863</data>
    </edge>
    <edge source="GBR" target="HRV">
      <data key="d0">944454</data>
    </edge>
    <edge source="GBR" target="CZE">
      <data key="d0">12376165</data>
    </edge>
    <edge source="GBR" target="BEN">
      <data key="d0">46176620</data>
    </edge>
    <edge source="GBR" target="DNK">
      <data key="d0">5911975</data>
    </edge>
    <edge source="GBR" target="EST">
      <data key="d0">1795086</data>
    </edge>
    <edge source="GBR" target="FIN">
      <data key="d0">5438691</data>
    </edge>
    <edge source="GBR" target="FRA">
      <data key="d0">20788294</data>
    </edge>
    <edge source="GBR" target="GEO">
      <data key="d0">532431</data>
    </edge>
    <edge source="GBR" target="GMB">
      <data key="d0">336543</data>
    </edge>
    <edge source="GBR" target="DEU">
      <data key="d0">58970547</data>
    </edge>
    <edge source="GBR" target="GHA">
      <data key="d0">59478148</data>
    </edge>
    <edge source="GBR" target="GRC">
      <data key="d0">6587612</data>
    </edge>
    <edge source="GBR" target="HKG">
      <data key="d0">1542625</data>
    </edge>
    <edge source="GBR" target="HUN">
      <data key="d0">42913771</data>
    </edge>
    <edge source="GBR" target="IDN">
      <data key="d0">84972</data>
    </edge>
    <edge source="GBR" target="IRL">
      <data key="d0">9118802</data>
    </edge>
    <edge source="GBR" target="ISR">
      <data key="d0">138330</data>
    </edge>
    <edge source="GBR" target="ITA">
      <data key="d0">52259123</data>
    </edge>
    <edge source="GBR" target="CIV">
      <data key="d0">16242624</data>
    </edge>
    <edge source="GBR" target="JAM">
      <data key="d0">221312</data>
    </edge>
    <edge source="GBR" target="JPN">
      <data key="d0">5574507</data>
    </edge>
    <edge source="GBR" target="KAZ">
      <data key="d0">111463</data>
    </edge>
    <edge source="GBR" target="JOR">
      <data key="d0">1028824</data>
    </edge>
    <edge source="GBR" target="KOR">
      <data key="d0">1479055</data>
    </edge>
    <edge source="GBR" target="KGZ">
      <data key="d0">61294</data>
    </edge>
    <edge source="GBR" target="LBN">
      <data key="d0">738700</data>
    </edge>
    <edge source="GBR" target="LVA">
      <data key="d0">16470454</data>
    </edge>
    <edge source="GBR" target="LTU">
      <data key="d0">32749648</data>
    </edge>
    <edge source="GBR" target="MYS">
      <data key="d0">486133</data>
    </edge>
    <edge source="GBR" target="MUS">
      <data key="d0">17236</data>
    </edge>
    <edge source="GBR" target="MEX">
      <data key="d0">472641</data>
    </edge>
    <edge source="GBR" target="MDA">
      <data key="d0">68078</data>
    </edge>
    <edge source="GBR" target="MAR">
      <data key="d0">1364402</data>
    </edge>
    <edge source="GBR" target="MOZ">
      <data key="d0">602613</data>
    </edge>
    <edge source="GBR" target="OMN">
      <data key="d0">48754</data>
    </edge>
    <edge source="GBR" target="NAM">
      <data key="d0">52856</data>
    </edge>
    <edge source="GBR" target="NLD">
      <data key="d0">21571937</data>
    </edge>
    <edge source="GBR" target="NZL">
      <data key="d0">1762485</data>
    </edge>
    <edge source="GBR" target="NIC">
      <data key="d0">14267</data>
    </edge>
    <edge source="GBR" target="NER">
      <data key="d0">94258</data>
    </edge>
    <edge source="GBR" target="NOR">
      <data key="d0">1236604</data>
    </edge>
    <edge source="GBR" target="PAK">
      <data key="d0">49939570</data>
    </edge>
    <edge source="GBR" target="PAN">
      <data key="d0">58079</data>
    </edge>
    <edge source="GBR" target="PER">
      <data key="d0">33991</data>
    </edge>
    <edge source="GBR" target="PHL">
      <data key="d0">15795</data>
    </edge>
    <edge source="GBR" target="POL">
      <data key="d0">132053187</data>
    </edge>
    <edge source="GBR" target="PRT">
      <data key="d0">5326109</data>
    </edge>
    <edge source="GBR" target="ROU">
      <data key="d0">31144115</data>
    </edge>
    <edge source="GBR" target="RUS">
      <data key="d0">10838181</data>
    </edge>
    <edge source="GBR" target="SAU">
      <data key="d0">1562089</data>
    </edge>
    <edge source="GBR" target="SEN">
      <data key="d0">1904711</data>
    </edge>
    <edge source="GBR" target="SRB">
      <data key="d0">77840</data>
    </edge>
    <edge source="GBR" target="IND">
      <data key="d0">19926141</data>
    </edge>
    <edge source="GBR" target="SGP">
      <data key="d0">297137</data>
    </edge>
    <edge source="GBR" target="SVK">
      <data key="d0">1593442</data>
    </edge>
    <edge source="GBR" target="VNM">
      <data key="d0">20425</data>
    </edge>
    <edge source="GBR" target="SVN">
      <data key="d0">711852</data>
    </edge>
    <edge source="GBR" target="ZAF">
      <data key="d0">5068988</data>
    </edge>
    <edge source="GBR" target="ZWE">
      <data key="d0">11743</data>
    </edge>
    <edge source="GBR" target="ESP">
      <data key="d0">19965816</data>
    </edge>
    <edge source="GBR" target="SWE">
      <data key="d0">2928319</data>
    </edge>
    <edge source="GBR" target="CHE">
      <data key="d0">4917436</data>
    </edge>
    <edge source="GBR" target="THA">
      <data key="d0">314623</data>
    </edge>
    <edge source="GBR" target="TGO">
      <data key="d0">25594080</data>
    </edge>
    <edge source="GBR" target="ARE">
      <data key="d0">11823819</data>
    </edge>
    <edge source="GBR" target="TUN">
      <data key="d0">966958</data>
    </edge>
    <edge source="GBR" target="TUR">
      <data key="d0">19922803</data>
    </edge>
    <edge source="GBR" target="UGA">
      <data key="d0">254802</data>
    </edge>
    <edge source="GBR" target="UKR">
      <data key="d0">59037971</data>
    </edge>
    <edge source="GBR" target="MKD">
      <data key="d0">120288</data>
    </edge>
    <edge source="GBR" target="EGY">
      <data key="d0">910618</data>
    </edge>
    <edge source="GBR" target="TZA">
      <data key="d0">988011</data>
    </edge>
    <edge source="GBR" target="USA">
      <data key="d0">10661132</data>
    </edge>
    <edge source="GBR" target="URY">
      <data key="d0">70054</data>
    </edge>
    <edge source="USA" target="ALB">
      <data key="d0">18888</data>
    </edge>
    <edge source="USA" target="DZA">
      <data key="d0">2684793</data>
    </edge>
    <edge source="USA" target="ARG">
      <data key="d0">13202103</data>
    </edge>
    <edge source="USA" target="AUS">
      <data key="d0">3187992</data>
    </edge>
    <edge source="USA" target="AUT">
      <data key="d0">107393</data>
    </edge>
    <edge source="USA" target="BEL">
      <data key="d0">108979211</data>
    </edge>
    <edge source="USA" target="BOL">
      <data key="d0">1510864</data>
    </edge>
    <edge source="USA" target="BWA">
      <data key="d0">45000</data>
    </edge>
    <edge source="USA" target="BRA">
      <data key="d0">22175918</data>
    </edge>
    <edge source="USA" target="BGR">
      <data key="d0">1968392</data>
    </edge>
    <edge source="USA" target="BDI">
      <data key="d0">962522</data>
    </edge>
    <edge source="USA" target="BLR">
      <data key="d0">12580</data>
    </edge>
    <edge source="USA" target="KHM">
      <data key="d0">5359362</data>
    </edge>
    <edge source="USA" target="CMR">
      <data key="d0">534606</data>
    </edge>
    <edge source="USA" target="CAN">
      <data key="d0">242289036</data>
    </edge>
    <edge source="USA" target="LKA">
      <data key="d0">649657</data>
    </edge>
    <edge source="USA" target="CHL">
      <data key="d0">76804566</data>
    </edge>
    <edge source="USA" target="CHN">
      <data key="d0">3981329971</data>
    </edge>
    <edge source="USA" target="COL">
      <data key="d0">66510221</data>
    </edge>
    <edge source="USA" target="CRI">
      <data key="d0">8185531</data>
    </edge>
    <edge source="USA" target="HRV">
      <data key="d0">1972107</data>
    </edge>
    <edge source="USA" target="CZE">
      <data key="d0">950939</data>
    </edge>
    <edge source="USA" target="BEN">
      <data key="d0">4640253</data>
    </edge>
    <edge source="USA" target="DNK">
      <data key="d0">446989</data>
    </edge>
    <edge source="USA" target="ECU">
      <data key="d0">24675949</data>
    </edge>
    <edge source="USA" target="SLV">
      <data key="d0">78646485</data>
    </edge>
    <edge source="USA" target="EST">
      <data key="d0">586554</data>
    </edge>
    <edge source="USA" target="FIN">
      <data key="d0">1572469</data>
    </edge>
    <edge source="USA" target="FRA">
      <data key="d0">5081763</data>
    </edge>
    <edge source="USA" target="GEO">
      <data key="d0">1110675</data>
    </edge>
    <edge source="USA" target="GMB">
      <data key="d0">459802</data>
    </edge>
    <edge source="USA" target="DEU">
      <data key="d0">39225136</data>
    </edge>
    <edge source="USA" target="GHA">
      <data key="d0">10490949</data>
    </edge>
    <edge source="USA" target="GRC">
      <data key="d0">90733</data>
    </edge>
    <edge source="USA" target="GTM">
      <data key="d0">136951189</data>
    </edge>
    <edge source="USA" target="HND">
      <data key="d0">52424813</data>
    </edge>
    <edge source="USA" target="HKG">
      <data key="d0">52709620</data>
    </edge>
    <edge source="USA" target="HUN">
      <data key="d0">3705216</data>
    </edge>
    <edge source="USA" target="IDN">
      <data key="d0">298799046</data>
    </edge>
    <edge source="USA" target="IRL">
      <data key="d0">2077770</data>
    </edge>
    <edge source="USA" target="ISR">
      <data key="d0">7293480</data>
    </edge>
    <edge source="USA" target="ITA">
      <data key="d0">29013810</data>
    </edge>
    <edge source="USA" target="CIV">
      <data key="d0">2375084</data>
    </edge>
    <edge source="USA" target="JAM">
      <data key="d0">617314</data>
    </edge>
    <edge source="USA" target="JPN">
      <data key="d0">99557935</data>
    </edge>
    <edge source="USA" target="KAZ">
      <data key="d0">26708</data>
    </edge>
    <edge source="USA" target="JOR">
      <data key="d0">8565001</data>
    </edge>
    <edge source="USA" target="KOR">
      <data key="d0">204302805</data>
    </edge>
    <edge source="USA" target="LBN">
      <data key="d0">2002648</data>
    </edge>
    <edge source="USA" target="LVA">
      <data key="d0">195323</data>
    </edge>
    <edge source="USA" target="LTU">
      <data key="d0">11619104</data>
    </edge>
    <edge source="USA" target="MDG">
      <data key="d0">1984883</data>
    </edge>
    <edge source="USA" target="MWI">
      <data key="d0">394271</data>
    </edge>
    <edge source="USA" target="MYS">
      <data key="d0">46270058</data>
    </edge>
    <edge source="USA" target="MRT">
      <data key="d0">3012492</data>
    </edge>
    <edge source="USA" target="MUS">
      <data key="d0">359720</data>
    </edge>
    <edge source="USA" target="MEX">
      <data key="d0">617550121</data>
    </edge>
    <edge source="USA" target="MDA">
      <data key="d0">14845</data>
    </edge>
    <edge source="USA" target="MAR">
      <data key="d0">55034838</data>
    </edge>
    <edge source="USA" target="MOZ">
      <data key="d0">8151793</data>
    </edge>
    <edge source="USA" target="OMN">
      <data key="d0">2906665</data>
    </edge>
    <edge source="USA" target="NAM">
      <data key="d0">149619</data>
    </edge>
    <edge source="USA" target="NLD">
      <data key="d0">15807229</data>
    </edge>
    <edge source="USA" target="NZL">
      <data key="d0">1934090</data>
    </edge>
    <edge source="USA" target="NIC">
      <data key="d0">17845359</data>
    </edge>
    <edge source="USA" target="NER">
      <data key="d0">2255439</data>
    </edge>
    <edge source="USA" target="NOR">
      <data key="d0">180280</data>
    </edge>
    <edge source="USA" target="PAK">
      <data key="d0">142763265</data>
    </edge>
    <edge source="USA" target="PAN">
      <data key="d0">3937836</data>
    </edge>
    <edge source="USA" target="PRY">
      <data key="d0">2330694</data>
    </edge>
    <edge source="USA" target="PER">
      <data key="d0">128866183</data>
    </edge>
    <edge source="USA" target="PHL">
      <data key="d0">44968889</data>
    </edge>
    <edge source="USA" target="POL">
      <data key="d0">12978764</data>
    </edge>
    <edge source="USA" target="PRT">
      <data key="d0">1215404</data>
    </edge>
    <edge source="USA" target="ROU">
      <data key="d0">257837</data>
    </edge>
    <edge source="USA" target="RUS">
      <data key="d0">46840497</data>
    </edge>
    <edge source="USA" target="SAU">
      <data key="d0">3193780</data>
    </edge>
    <edge source="USA" target="SEN">
      <data key="d0">13675960</data>
    </edge>
    <edge source="USA" target="SRB">
      <data key="d0">104275</data>
    </edge>
    <edge source="USA" target="IND">
      <data key="d0">153611043</data>
    </edge>
    <edge source="USA" target="SGP">
      <data key="d0">16293134</data>
    </edge>
    <edge source="USA" target="SVK">
      <data key="d0">1725403</data>
    </edge>
    <edge source="USA" target="VNM">
      <data key="d0">273479873</data>
    </edge>
    <edge source="USA" target="SVN">
      <data key="d0">647474</data>
    </edge>
    <edge source="USA" target="ZAF">
      <data key="d0">11013862</data>
    </edge>
    <edge source="USA" target="ZWE">
      <data key="d0">1691145</data>
    </edge>
    <edge source="USA" target="ESP">
      <data key="d0">21962877</data>
    </edge>
    <edge source="USA" target="SWE">
      <data key="d0">4931684</data>
    </edge>
    <edge source="USA" target="CHE">
      <data key="d0">1161956</data>
    </edge>
    <edge source="USA" target="THA">
      <data key="d0">179747993</data>
    </edge>
    <edge source="USA" target="TGO">
      <data key="d0">4049134</data>
    </edge>
    <edge source="USA" target="ARE">
      <data key="d0">31852584</data>
    </edge>
    <edge source="USA" target="TUN">
      <data key="d0">11999512</data>
    </edge>
    <edge source="USA" target="TUR">
      <data key="d0">631016604</data>
    </edge>
    <edge source="USA" target="UGA">
      <data key="d0">2592682</data>
    </edge>
    <edge source="USA" target="UKR">
      <data key="d0">35169276</data>
    </edge>
    <edge source="USA" target="EGY">
      <data key="d0">46429382</data>
    </edge>
    <edge source="USA" target="GBR">
      <data key="d0">21498646</data>
    </edge>
    <edge source="USA" target="TZA">
      <data key="d0">26538354</data>
    </edge>
    <edge source="USA" target="BFA">
      <data key="d0">2129066</data>
    </edge>
    <edge source="USA" target="URY">
      <data key="d0">507833</data>
    </edge>
    <edge source="DZA" target="BEL">
      <data key="d0">11683</data>
    </edge>
    <edge source="DZA" target="CHN">
      <data key="d0">17778</data>
    </edge>
    <edge source="DZA" target="TUR">
      <data key="d0">37193</data>
    </edge>
    <edge source="ARG" target="AUT">
      <data key="d0">49313</data>
    </edge>
    <edge source="ARG" target="BEL">
      <data key="d0">324969</data>
    </edge>
    <edge source="ARG" target="BOL">
      <data key="d0">2557999</data>
    </edge>
    <edge source="ARG" target="BRA">
      <data key="d0">4021777</data>
    </edge>
    <edge source="ARG" target="BGR">
      <data key="d0">635584</data>
    </edge>
    <edge source="ARG" target="CAN">
      <data key="d0">362179</data>
    </edge>
    <edge source="ARG" target="CHL">
      <data key="d0">5653323</data>
    </edge>
    <edge source="ARG" target="CHN">
      <data key="d0">58053282</data>
    </edge>
    <edge source="ARG" target="COL">
      <data key="d0">3950253</data>
    </edge>
    <edge source="ARG" target="CZE">
      <data key="d0">684551</data>
    </edge>
    <edge source="ARG" target="ECU">
      <data key="d0">2058181</data>
    </edge>
    <edge source="ARG" target="FRA">
      <data key="d0">21518</data>
    </edge>
    <edge source="ARG" target="DEU">
      <data key="d0">41426343</data>
    </edge>
    <edge source="ARG" target="HKG">
      <data key="d0">110346</data>
    </edge>
    <edge source="ARG" target="IDN">
      <data key="d0">18892010</data>
    </edge>
    <edge source="ARG" target="ISR">
      <data key="d0">320970</data>
    </edge>
    <edge source="ARG" target="ITA">
      <data key="d0">35591021</data>
    </edge>
    <edge source="ARG" target="JPN">
      <data key="d0">1746716</data>
    </edge>
    <edge source="ARG" target="KOR">
      <data key="d0">437643</data>
    </edge>
    <edge source="ARG" target="MYS">
      <data key="d0">2806659</data>
    </edge>
    <edge source="ARG" target="MEX">
      <data key="d0">27370024</data>
    </edge>
    <edge source="ARG" target="MAR">
      <data key="d0">1138703</data>
    </edge>
    <edge source="ARG" target="NLD">
      <data key="d0">137684</data>
    </edge>
    <edge source="ARG" target="PAK">
      <data key="d0">499206</data>
    </edge>
    <edge source="ARG" target="PRY">
      <data key="d0">342719</data>
    </edge>
    <edge source="ARG" target="PER">
      <data key="d0">14993786</data>
    </edge>
    <edge source="ARG" target="PHL">
      <data key="d0">313539</data>
    </edge>
    <edge source="ARG" target="POL">
      <data key="d0">405472</data>
    </edge>
    <edge source="ARG" target="PRT">
      <data key="d0">564232</data>
    </edge>
    <edge source="ARG" target="ROU">
      <data key="d0">495722</data>
    </edge>
    <edge source="ARG" target="IND">
      <data key="d0">15343595</data>
    </edge>
    <edge source="ARG" target="VNM">
      <data key="d0">4823603</data>
    </edge>
    <edge source="ARG" target="ZAF">
      <data key="d0">773981</data>
    </edge>
    <edge source="ARG" target="ESP">
      <data key="d0">281933</data>
    </edge>
    <edge source="ARG" target="CHE">
      <data key="d0">85027</data>
    </edge>
    <edge source="ARG" target="THA">
      <data key="d0">6225885</data>
    </edge>
    <edge source="ARG" target="TUN">
      <data key="d0">135114</data>
    </edge>
    <edge source="ARG" target="TUR">
      <data key="d0">24352350</data>
    </edge>
    <edge source="ARG" target="EGY">
      <data key="d0">561345</data>
    </edge>
    <edge source="ARG" target="GBR">
      <data key="d0">1182501</data>
    </edge>
    <edge source="ARG" target="USA">
      <data key="d0">1805489</data>
    </edge>
    <edge source="ARG" target="URY">
      <data key="d0">6586739</data>
    </edge>
    <edge source="AUT" target="ALB">
      <data key="d0">20434</data>
    </edge>
    <edge source="AUT" target="BEL">
      <data key="d0">1827434</data>
    </edge>
    <edge source="AUT" target="BGR">
      <data key="d0">842511</data>
    </edge>
    <edge source="AUT" target="CMR">
      <data key="d0">314352</data>
    </edge>
    <edge source="AUT" target="CAN">
      <data key="d0">825537</data>
    </edge>
    <edge source="AUT" target="CHL">
      <data key="d0">248605</data>
    </edge>
    <edge source="AUT" target="CHN">
      <data key="d0">5913544</data>
    </edge>
    <edge source="AUT" target="HRV">
      <data key="d0">46997</data>
    </edge>
    <edge source="AUT" target="CZE">
      <data key="d0">7600660</data>
    </edge>
    <edge source="AUT" target="DNK">
      <data key="d0">29829</data>
    </edge>
    <edge source="AUT" target="FRA">
      <data key="d0">1719668</data>
    </edge>
    <edge source="AUT" target="GEO">
      <data key="d0">88061</data>
    </edge>
    <edge source="AUT" target="GMB">
      <data key="d0">15643</data>
    </edge>
    <edge source="AUT" target="DEU">
      <data key="d0">23367248</data>
    </edge>
    <edge source="AUT" target="HUN">
      <data key="d0">1961487</data>
    </edge>
    <edge source="AUT" target="ITA">
      <data key="d0">10764480</data>
    </edge>
    <edge source="AUT" target="JPN">
      <data key="d0">1068285</data>
    </edge>
    <edge source="AUT" target="JOR">
      <data key="d0">47002</data>
    </edge>
    <edge source="AUT" target="LTU">
      <data key="d0">2092546</data>
    </edge>
    <edge source="AUT" target="MDA">
      <data key="d0">14513</data>
    </edge>
    <edge source="AUT" target="NLD">
      <data key="d0">1789774</data>
    </edge>
    <edge source="AUT" target="PAK">
      <data key="d0">18049</data>
    </edge>
    <edge source="AUT" target="PHL">
      <data key="d0">38181</data>
    </edge>
    <edge source="AUT" target="POL">
      <data key="d0">585678</data>
    </edge>
    <edge source="AUT" target="PRT">
      <data key="d0">568291</data>
    </edge>
    <edge source="AUT" target="ROU">
      <data key="d0">1453013</data>
    </edge>
    <edge source="AUT" target="RUS">
      <data key="d0">23240</data>
    </edge>
    <edge source="AUT" target="SRB">
      <data key="d0">31303</data>
    </edge>
    <edge source="AUT" target="IND">
      <data key="d0">156078</data>
    </edge>
    <edge source="AUT" target="SVK">
      <data key="d0">2735630</data>
    </edge>
    <edge source="AUT" target="SVN">
      <data key="d0">183678</data>
    </edge>
    <edge source="AUT" target="ZAF">
      <data key="d0">169747</data>
    </edge>
    <edge source="AUT" target="SWE">
      <data key="d0">249345</data>
    </edge>
    <edge source="AUT" target="CHE">
      <data key="d0">196599</data>
    </edge>
    <edge source="AUT" target="ARE">
      <data key="d0">31570</data>
    </edge>
    <edge source="AUT" target="TUN">
      <data key="d0">664342</data>
    </edge>
    <edge source="AUT" target="TUR">
      <data key="d0">913661</data>
    </edge>
    <edge source="AUT" target="UKR">
      <data key="d0">68090</data>
    </edge>
    <edge source="AUT" target="GBR">
      <data key="d0">1870927</data>
    </edge>
    <edge source="AUT" target="USA">
      <data key="d0">4498441</data>
    </edge>
    <edge source="BOL" target="CHN">
      <data key="d0">238543</data>
    </edge>
    <edge source="BOL" target="DEU">
      <data key="d0">153528</data>
    </edge>
    <edge source="BOL" target="ITA">
      <data key="d0">2856391</data>
    </edge>
    <edge source="BOL" target="PER">
      <data key="d0">754139</data>
    </edge>
    <edge source="BOL" target="GBR">
      <data key="d0">684965</data>
    </edge>
    <edge source="BRA" target="DZA">
      <data key="d0">1984022</data>
    </edge>
    <edge source="BRA" target="ARG">
      <data key="d0">35085139</data>
    </edge>
    <edge source="BRA" target="AUT">
      <data key="d0">2377321</data>
    </edge>
    <edge source="BRA" target="BEL">
      <data key="d0">2296302</data>
    </edge>
    <edge source="BRA" target="BOL">
      <data key="d0">1017240</data>
    </edge>
    <edge source="BRA" target="CHL">
      <data key="d0">826929</data>
    </edge>
    <edge source="BRA" target="CHN">
      <data key="d0">737715654</data>
    </edge>
    <edge source="BRA" target="COL">
      <data key="d0">2613152</data>
    </edge>
    <edge source="BRA" target="CRI">
      <data key="d0">33540</data>
    </edge>
    <edge source="BRA" target="BEN">
      <data key="d0">24180</data>
    </edge>
    <edge source="BRA" target="ECU">
      <data key="d0">17375783</data>
    </edge>
    <edge source="BRA" target="SLV">
      <data key="d0">982547</data>
    </edge>
    <edge source="BRA" target="FRA">
      <data key="d0">181898</data>
    </edge>
    <edge source="BRA" target="DEU">
      <data key="d0">7410702</data>
    </edge>
    <edge source="BRA" target="GHA">
      <data key="d0">23027</data>
    </edge>
    <edge source="BRA" target="GTM">
      <data key="d0">98712</data>
    </edge>
    <edge source="BRA" target="HND">
      <data key="d0">13600</data>
    </edge>
    <edge source="BRA" target="HKG">
      <data key="d0">3636237</data>
    </edge>
    <edge source="BRA" target="IDN">
      <data key="d0">312994047</data>
    </edge>
    <edge source="BRA" target="ITA">
      <data key="d0">15630243</data>
    </edge>
    <edge source="BRA" target="CIV">
      <data key="d0">23133</data>
    </edge>
    <edge source="BRA" target="JPN">
      <data key="d0">35693217</data>
    </edge>
    <edge source="BRA" target="KOR">
      <data key="d0">296575709</data>
    </edge>
    <edge source="BRA" target="MYS">
      <data key="d0">97487605</data>
    </edge>
    <edge source="BRA" target="MRT">
      <data key="d0">152575</data>
    </edge>
    <edge source="BRA" target="MUS">
      <data key="d0">1032574</data>
    </edge>
    <edge source="BRA" target="MEX">
      <data key="d0">5337566</data>
    </edge>
    <edge source="BRA" target="MAR">
      <data key="d0">4841124</data>
    </edge>
    <edge source="BRA" target="NLD">
      <data key="d0">1748135</data>
    </edge>
    <edge source="BRA" target="NZL">
      <data key="d0">23585</data>
    </edge>
    <edge source="BRA" target="NOR">
      <data key="d0">187389</data>
    </edge>
    <edge source="BRA" target="PAK">
      <data key="d0">113856427</data>
    </edge>
    <edge source="BRA" target="PRY">
      <data key="d0">23021350</data>
    </edge>
    <edge source="BRA" target="PER">
      <data key="d0">1682950</data>
    </edge>
    <edge source="BRA" target="PHL">
      <data key="d0">4203812</data>
    </edge>
    <edge source="BRA" target="PRT">
      <data key="d0">10804032</data>
    </edge>
    <edge source="BRA" target="SAU">
      <data key="d0">23935</data>
    </edge>
    <edge source="BRA" target="IND">
      <data key="d0">6472522</data>
    </edge>
    <edge source="BRA" target="SGP">
      <data key="d0">2073209</data>
    </edge>
    <edge source="BRA" target="VNM">
      <data key="d0">126422589</data>
    </edge>
    <edge source="BRA" target="ZAF">
      <data key="d0">2498712</data>
    </edge>
    <edge source="BRA" target="ZWE">
      <data key="d0">684151</data>
    </edge>
    <edge source="BRA" target="ESP">
      <data key="d0">2024359</data>
    </edge>
    <edge source="BRA" target="CHE">
      <data key="d0">5167229</data>
    </edge>
    <edge source="BRA" target="THA">
      <data key="d0">96719519</data>
    </edge>
    <edge source="BRA" target="ARE">
      <data key="d0">2366472</data>
    </edge>
    <edge source="BRA" target="TUN">
      <data key="d0">2913569</data>
    </edge>
    <edge source="BRA" target="TUR">
      <data key="d0">138386948</data>
    </edge>
    <edge source="BRA" target="EGY">
      <data key="d0">1381855</data>
    </edge>
    <edge source="BRA" target="GBR">
      <data key="d0">419454</data>
    </edge>
    <edge source="BRA" target="TZA">
      <data key="d0">855522</data>
    </edge>
    <edge source="BRA" target="USA">
      <data key="d0">13680091</data>
    </edge>
    <edge source="BRA" target="URY">
      <data key="d0">26061520</data>
    </edge>
    <edge source="CAN" target="AUS">
      <data key="d0">94989</data>
    </edge>
    <edge source="CAN" target="BEL">
      <data key="d0">544189</data>
    </edge>
    <edge source="CAN" target="BGR">
      <data key="d0">15641</data>
    </edge>
    <edge source="CAN" target="BDI">
      <data key="d0">1104502</data>
    </edge>
    <edge source="CAN" target="KHM">
      <data key="d0">2027459</data>
    </edge>
    <edge source="CAN" target="CMR">
      <data key="d0">311318</data>
    </edge>
    <edge source="CAN" target="CAF">
      <data key="d0">47604</data>
    </edge>
    <edge source="CAN" target="LKA">
      <data key="d0">1347143</data>
    </edge>
    <edge source="CAN" target="CHL">
      <data key="d0">2488801</data>
    </edge>
    <edge source="CAN" target="CHN">
      <data key="d0">1116618</data>
    </edge>
    <edge source="CAN" target="COL">
      <data key="d0">146681</data>
    </edge>
    <edge source="CAN" target="CRI">
      <data key="d0">588084</data>
    </edge>
    <edge source="CAN" target="HRV">
      <data key="d0">38912</data>
    </edge>
    <edge source="CAN" target="CZE">
      <data key="d0">35833</data>
    </edge>
    <edge source="CAN" target="BEN">
      <data key="d0">2355069</data>
    </edge>
    <edge source="CAN" target="DNK">
      <data key="d0">10549</data>
    </edge>
    <edge source="CAN" target="ECU">
      <data key="d0">261314</data>
    </edge>
    <edge source="CAN" target="SLV">
      <data key="d0">308215</data>
    </edge>
    <edge source="CAN" target="FRA">
      <data key="d0">2912199</data>
    </edge>
    <edge source="CAN" target="GEO">
      <data key="d0">129582</data>
    </edge>
    <edge source="CAN" target="GMB">
      <data key="d0">374335</data>
    </edge>
    <edge source="CAN" target="DEU">
      <data key="d0">607783</data>
    </edge>
    <edge source="CAN" target="GHA">
      <data key="d0">11151043</data>
    </edge>
    <edge source="CAN" target="GTM">
      <data key="d0">817166</data>
    </edge>
    <edge source="CAN" target="HND">
      <data key="d0">721423</data>
    </edge>
    <edge source="CAN" target="HKG">
      <data key="d0">41846</data>
    </edge>
    <edge source="CAN" target="HUN">
      <data key="d0">237180</data>
    </edge>
    <edge source="CAN" target="IDN">
      <data key="d0">27444</data>
    </edge>
    <edge source="CAN" target="IRL">
      <data key="d0">374694</data>
    </edge>
    <edge source="CAN" target="ITA">
      <data key="d0">1261553</data>
    </edge>
    <edge source="CAN" target="CIV">
      <data key="d0">334664</data>
    </edge>
    <edge source="CAN" target="JAM">
      <data key="d0">47301</data>
    </edge>
    <edge source="CAN" target="JPN">
      <data key="d0">1675380</data>
    </edge>
    <edge source="CAN" target="JOR">
      <data key="d0">1357273</data>
    </edge>
    <edge source="CAN" target="KOR">
      <data key="d0">465871</data>
    </edge>
    <edge source="CAN" target="LBN">
      <data key="d0">488170</data>
    </edge>
    <edge source="CAN" target="LVA">
      <data key="d0">80073</data>
    </edge>
    <edge source="CAN" target="LTU">
      <data key="d0">84664</data>
    </edge>
    <edge source="CAN" target="MDG">
      <data key="d0">1559844</data>
    </edge>
    <edge source="CAN" target="MWI">
      <data key="d0">3510566</data>
    </edge>
    <edge source="CAN" target="MYS">
      <data key="d0">33014</data>
    </edge>
    <edge source="CAN" target="MRT">
      <data key="d0">55419</data>
    </edge>
    <edge source="CAN" target="MUS">
      <data key="d0">62923</data>
    </edge>
    <edge source="CAN" target="MEX">
      <data key="d0">186316</data>
    </edge>
    <edge source="CAN" target="MAR">
      <data key="d0">37337</data>
    </edge>
    <edge source="CAN" target="MOZ">
      <data key="d0">5590863</data>
    </edge>
    <edge source="CAN" target="OMN">
      <data key="d0">231002</data>
    </edge>
    <edge source="CAN" target="NLD">
      <data key="d0">110641</data>
    </edge>
    <edge source="CAN" target="NZL">
      <data key="d0">11749</data>
    </edge>
    <edge source="CAN" target="NIC">
      <data key="d0">1982916</data>
    </edge>
    <edge source="CAN" target="NER">
      <data key="d0">1156706</data>
    </edge>
    <edge source="CAN" target="PAK">
      <data key="d0">12633769</data>
    </edge>
    <edge source="CAN" target="PER">
      <data key="d0">82738</data>
    </edge>
    <edge source="CAN" target="PHL">
      <data key="d0">3000954</data>
    </edge>
    <edge source="CAN" target="POL">
      <data key="d0">261710</data>
    </edge>
    <edge source="CAN" target="PRT">
      <data key="d0">15365</data>
    </edge>
    <edge source="CAN" target="ROU">
      <data key="d0">905785</data>
    </edge>
    <edge source="CAN" target="RUS">
      <data key="d0">612026</data>
    </edge>
    <edge source="CAN" target="SEN">
      <data key="d0">1688426</data>
    </edge>
    <edge source="CAN" target="SRB">
      <data key="d0">269557</data>
    </edge>
    <edge source="CAN" target="IND">
      <data key="d0">14037064</data>
    </edge>
    <edge source="CAN" target="SGP">
      <data key="d0">114260</data>
    </edge>
    <edge source="CAN" target="VNM">
      <data key="d0">194323</data>
    </edge>
    <edge source="CAN" target="ZAF">
      <data key="d0">1402294</data>
    </edge>
    <edge source="CAN" target="ESP">
      <data key="d0">44260</data>
    </edge>
    <edge source="CAN" target="THA">
      <data key="d0">290624</data>
    </edge>
    <edge source="CAN" target="TGO">
      <data key="d0">350224</data>
    </edge>
    <edge source="CAN" target="ARE">
      <data key="d0">5980700</data>
    </edge>
    <edge source="CAN" target="TUN">
      <data key="d0">6325498</data>
    </edge>
    <edge source="CAN" target="TUR">
      <data key="d0">1014991</data>
    </edge>
    <edge source="CAN" target="UGA">
      <data key="d0">3992725</data>
    </edge>
    <edge source="CAN" target="UKR">
      <data key="d0">68482</data>
    </edge>
    <edge source="CAN" target="EGY">
      <data key="d0">38608</data>
    </edge>
    <edge source="CAN" target="GBR">
      <data key="d0">1757254</data>
    </edge>
    <edge source="CAN" target="TZA">
      <data key="d0">24074493</data>
    </edge>
    <edge source="CAN" target="USA">
      <data key="d0">31845345</data>
    </edge>
    <edge source="CAN" target="BFA">
      <data key="d0">54757</data>
    </edge>
    <edge source="CHL" target="ARG">
      <data key="d0">355003</data>
    </edge>
    <edge source="CHL" target="BOL">
      <data key="d0">212622</data>
    </edge>
    <edge source="CHL" target="CHN">
      <data key="d0">10415084</data>
    </edge>
    <edge source="CHL" target="COL">
      <data key="d0">22816</data>
    </edge>
    <edge source="CHL" target="ECU">
      <data key="d0">220087</data>
    </edge>
    <edge source="CHL" target="DEU">
      <data key="d0">2083794</data>
    </edge>
    <edge source="CHL" target="ITA">
      <data key="d0">11263894</data>
    </edge>
    <edge source="CHL" target="JPN">
      <data key="d0">102467</data>
    </edge>
    <edge source="CHL" target="KOR">
      <data key="d0">43601</data>
    </edge>
    <edge source="CHL" target="MEX">
      <data key="d0">20977</data>
    </edge>
    <edge source="CHL" target="PRY">
      <data key="d0">22218</data>
    </edge>
    <edge source="CHL" target="PER">
      <data key="d0">130961</data>
    </edge>
    <edge source="CHL" target="IND">
      <data key="d0">14205</data>
    </edge>
    <edge source="CHL" target="ESP">
      <data key="d0">63148</data>
    </edge>
    <edge source="CHL" target="TUR">
      <data key="d0">80765</data>
    </edge>
    <edge source="CHL" target="GBR">
      <data key="d0">1770398</data>
    </edge>
    <edge source="CHL" target="USA">
      <data key="d0">76834</data>
    </edge>
    <edge source="CHL" target="URY">
      <data key="d0">2208050</data>
    </edge>
    <edge source="COL" target="ARG">
      <data key="d0">719339</data>
    </edge>
    <edge source="COL" target="BEL">
      <data key="d0">51778</data>
    </edge>
    <edge source="COL" target="BRA">
      <data key="d0">4740349</data>
    </edge>
    <edge source="COL" target="CHN">
      <data key="d0">223323</data>
    </edge>
    <edge source="COL" target="ECU">
      <data key="d0">660824</data>
    </edge>
    <edge source="COL" target="SLV">
      <data key="d0">21431</data>
    </edge>
    <edge source="COL" target="GTM">
      <data key="d0">330374</data>
    </edge>
    <edge source="COL" target="HKG">
      <data key="d0">15197</data>
    </edge>
    <edge source="COL" target="JPN">
      <data key="d0">506695</data>
    </edge>
    <edge source="COL" target="PER">
      <data key="d0">875966</data>
    </edge>
    <edge source="COL" target="ESP">
      <data key="d0">172905</data>
    </edge>
    <edge source="COL" target="TUR">
      <data key="d0">57413</data>
    </edge>
    <edge source="COL" target="URY">
      <data key="d0">34854</data>
    </edge>
    <edge source="CZE" target="AUS">
      <data key="d0">278785</data>
    </edge>
    <edge source="CZE" target="AUT">
      <data key="d0">3355323</data>
    </edge>
    <edge source="CZE" target="BEL">
      <data key="d0">7098684</data>
    </edge>
    <edge source="CZE" target="BRA">
      <data key="d0">19064</data>
    </edge>
    <edge source="CZE" target="BGR">
      <data key="d0">32162985</data>
    </edge>
    <edge source="CZE" target="BDI">
      <data key="d0">102128</data>
    </edge>
    <edge source="CZE" target="BLR">
      <data key="d0">155073</data>
    </edge>
    <edge source="CZE" target="CMR">
      <data key="d0">138590</data>
    </edge>
    <edge source="CZE" target="CAN">
      <data key="d0">94651</data>
    </edge>
    <edge source="CZE" target="CHL">
      <data key="d0">1659730</data>
    </edge>
    <edge source="CZE" target="CHN">
      <data key="d0">10861417</data>
    </edge>
    <edge source="CZE" target="HRV">
      <data key="d0">19284</data>
    </edge>
    <edge source="CZE" target="BEN">
      <data key="d0">91290</data>
    </edge>
    <edge source="CZE" target="DNK">
      <data key="d0">34243</data>
    </edge>
    <edge source="CZE" target="EST">
      <data key="d0">467701</data>
    </edge>
    <edge source="CZE" target="FIN">
      <data key="d0">12496</data>
    </edge>
    <edge source="CZE" target="FRA">
      <data key="d0">9971141</data>
    </edge>
    <edge source="CZE" target="DEU">
      <data key="d0">57483308</data>
    </edge>
    <edge source="CZE" target="GHA">
      <data key="d0">1920625</data>
    </edge>
    <edge source="CZE" target="HUN">
      <data key="d0">147426</data>
    </edge>
    <edge source="CZE" target="ITA">
      <data key="d0">63592086</data>
    </edge>
    <edge source="CZE" target="CIV">
      <data key="d0">622933</data>
    </edge>
    <edge source="CZE" target="JPN">
      <data key="d0">126123</data>
    </edge>
    <edge source="CZE" target="LTU">
      <data key="d0">6366607</data>
    </edge>
    <edge source="CZE" target="MEX">
      <data key="d0">1525179</data>
    </edge>
    <edge source="CZE" target="MOZ">
      <data key="d0">406917</data>
    </edge>
    <edge source="CZE" target="NLD">
      <data key="d0">179512</data>
    </edge>
    <edge source="CZE" target="NOR">
      <data key="d0">29228</data>
    </edge>
    <edge source="CZE" target="PAK">
      <data key="d0">1176766</data>
    </edge>
    <edge source="CZE" target="PRY">
      <data key="d0">261244</data>
    </edge>
    <edge source="CZE" target="PER">
      <data key="d0">892568</data>
    </edge>
    <edge source="CZE" target="POL">
      <data key="d0">36390572</data>
    </edge>
    <edge source="CZE" target="PRT">
      <data key="d0">2892066</data>
    </edge>
    <edge source="CZE" target="ROU">
      <data key="d0">20473640</data>
    </edge>
    <edge source="CZE" target="RUS">
      <data key="d0">2412344</data>
    </edge>
    <edge source="CZE" target="SRB">
      <data key="d0">95013</data>
    </edge>
    <edge source="CZE" target="IND">
      <data key="d0">76988</data>
    </edge>
    <edge source="CZE" target="SVK">
      <data key="d0">3130805</data>
    </edge>
    <edge source="CZE" target="SVN">
      <data key="d0">761494</data>
    </edge>
    <edge source="CZE" target="ZAF">
      <data key="d0">150781</data>
    </edge>
    <edge source="CZE" target="ESP">
      <data key="d0">6964386</data>
    </edge>
    <edge source="CZE" target="SWE">
      <data key="d0">680393</data>
    </edge>
    <edge source="CZE" target="CHE">
      <data key="d0">908372</data>
    </edge>
    <edge source="CZE" target="TGO">
      <data key="d0">329916</data>
    </edge>
    <edge source="CZE" target="ARE">
      <data key="d0">156595</data>
    </edge>
    <edge source="CZE" target="TUR">
      <data key="d0">23375555</data>
    </edge>
    <edge source="CZE" target="UGA">
      <data key="d0">637366</data>
    </edge>
    <edge source="CZE" target="UKR">
      <data key="d0">2422250</data>
    </edge>
    <edge source="CZE" target="EGY">
      <data key="d0">4363272</data>
    </edge>
    <edge source="CZE" target="GBR">
      <data key="d0">3754254</data>
    </edge>
    <edge source="CZE" target="TZA">
      <data key="d0">907476</data>
    </edge>
    <edge source="CZE" target="USA">
      <data key="d0">63472</data>
    </edge>
    <edge source="CZE" target="BFA">
      <data key="d0">366351</data>
    </edge>
    <edge source="ECU" target="BRA">
      <data key="d0">131128</data>
    </edge>
    <edge source="ECU" target="CHL">
      <data key="d0">108158</data>
    </edge>
    <edge source="ECU" target="CHN">
      <data key="d0">58386</data>
    </edge>
    <edge source="ECU" target="COL">
      <data key="d0">35300</data>
    </edge>
    <edge source="ECU" target="IDN">
      <data key="d0">38600</data>
    </edge>
    <edge source="ECU" target="JPN">
      <data key="d0">3362777</data>
    </edge>
    <edge source="ECU" target="PER">
      <data key="d0">63335</data>
    </edge>
    <edge source="ECU" target="PHL">
      <data key="d0">5199124</data>
    </edge>
    <edge source="ECU" target="ESP">
      <data key="d0">1938814</data>
    </edge>
    <edge source="ECU" target="GBR">
      <data key="d0">6530970</data>
    </edge>
    <edge source="FRA" target="DZA">
      <data key="d0">6637262</data>
    </edge>
    <edge source="FRA" target="ARG">
      <data key="d0">37295</data>
    </edge>
    <edge source="FRA" target="AUS">
      <data key="d0">93370</data>
    </edge>
    <edge source="FRA" target="AUT">
      <data key="d0">6940317</data>
    </edge>
    <edge source="FRA" target="ARM">
      <data key="d0">181139</data>
    </edge>
    <edge source="FRA" target="BEL">
      <data key="d0">96783395</data>
    </edge>
    <edge source="FRA" target="BGR">
      <data key="d0">236272</data>
    </edge>
    <edge source="FRA" target="BDI">
      <data key="d0">161639</data>
    </edge>
    <edge source="FRA" target="CMR">
      <data key="d0">1425612</data>
    </edge>
    <edge source="FRA" target="CAN">
      <data key="d0">2492598</data>
    </edge>
    <edge source="FRA" target="CAF">
      <data key="d0">222815</data>
    </edge>
    <edge source="FRA" target="CHL">
      <data key="d0">85871</data>
    </edge>
    <edge source="FRA" target="CHN">
      <data key="d0">151342438</data>
    </edge>
    <edge source="FRA" target="COL">
      <data key="d0">82240</data>
    </edge>
    <edge source="FRA" target="HRV">
      <data key="d0">11284</data>
    </edge>
    <edge source="FRA" target="CZE">
      <data key="d0">1739932</data>
    </edge>
    <edge source="FRA" target="BEN">
      <data key="d0">208493</data>
    </edge>
    <edge source="FRA" target="DNK">
      <data key="d0">168731</data>
    </edge>
    <edge source="FRA" target="ECU">
      <data key="d0">1025471</data>
    </edge>
    <edge source="FRA" target="FIN">
      <data key="d0">234511</data>
    </edge>
    <edge source="FRA" target="GEO">
      <data key="d0">115508</data>
    </edge>
    <edge source="FRA" target="GMB">
      <data key="d0">183596</data>
    </edge>
    <edge source="FRA" target="DEU">
      <data key="d0">34068282</data>
    </edge>
    <edge source="FRA" target="GHA">
      <data key="d0">258782</data>
    </edge>
    <edge source="FRA" target="GRC">
      <data key="d0">295753</data>
    </edge>
    <edge source="FRA" target="GTM">
      <data key="d0">15430</data>
    </edge>
    <edge source="FRA" target="HKG">
      <data key="d0">7735258</data>
    </edge>
    <edge source="FRA" target="HUN">
      <data key="d0">2337382</data>
    </edge>
    <edge source="FRA" target="IRL">
      <data key="d0">36161</data>
    </edge>
    <edge source="FRA" target="ISR">
      <data key="d0">1529477</data>
    </edge>
    <edge source="FRA" target="ITA">
      <data key="d0">13900288</data>
    </edge>
    <edge source="FRA" target="CIV">
      <data key="d0">320609</data>
    </edge>
    <edge source="FRA" target="JPN">
      <data key="d0">8757417</data>
    </edge>
    <edge source="FRA" target="JOR">
      <data key="d0">89215</data>
    </edge>
    <edge source="FRA" target="KOR">
      <data key="d0">1014633</data>
    </edge>
    <edge source="FRA" target="LBN">
      <data key="d0">21330</data>
    </edge>
    <edge source="FRA" target="LVA">
      <data key="d0">627813</data>
    </edge>
    <edge source="FRA" target="LTU">
      <data key="d0">4656529</data>
    </edge>
    <edge source="FRA" target="MDG">
      <data key="d0">6751913</data>
    </edge>
    <edge source="FRA" target="MRT">
      <data key="d0">2115848</data>
    </edge>
    <edge source="FRA" target="MUS">
      <data key="d0">315380</data>
    </edge>
    <edge source="FRA" target="MEX">
      <data key="d0">234436</data>
    </edge>
    <edge source="FRA" target="MAR">
      <data key="d0">954175</data>
    </edge>
    <edge source="FRA" target="MOZ">
      <data key="d0">4152753</data>
    </edge>
    <edge source="FRA" target="OMN">
      <data key="d0">13375</data>
    </edge>
    <edge source="FRA" target="NLD">
      <data key="d0">16788231</data>
    </edge>
    <edge source="FRA" target="NZL">
      <data key="d0">62137</data>
    </edge>
    <edge source="FRA" target="NER">
      <data key="d0">918246</data>
    </edge>
    <edge source="FRA" target="NOR">
      <data key="d0">133805</data>
    </edge>
    <edge source="FRA" target="PAK">
      <data key="d0">1759571</data>
    </edge>
    <edge source="FRA" target="PER">
      <data key="d0">354277</data>
    </edge>
    <edge source="FRA" target="PHL">
      <data key="d0">12989</data>
    </edge>
    <edge source="FRA" target="POL">
      <data key="d0">3675537</data>
    </edge>
    <edge source="FRA" target="PRT">
      <data key="d0">717292</data>
    </edge>
    <edge source="FRA" target="ROU">
      <data key="d0">185725</data>
    </edge>
    <edge source="FRA" target="RUS">
      <data key="d0">282455</data>
    </edge>
    <edge source="FRA" target="SAU">
      <data key="d0">41218</data>
    </edge>
    <edge source="FRA" target="SEN">
      <data key="d0">4634088</data>
    </edge>
    <edge source="FRA" target="SRB">
      <data key="d0">24172</data>
    </edge>
    <edge source="FRA" target="IND">
      <data key="d0">9777551</data>
    </edge>
    <edge source="FRA" target="SGP">
      <data key="d0">20563</data>
    </edge>
    <edge source="FRA" target="SVK">
      <data key="d0">284858</data>
    </edge>
    <edge source="FRA" target="SVN">
      <data key="d0">982610</data>
    </edge>
    <edge source="FRA" target="ZAF">
      <data key="d0">2045040</data>
    </edge>
    <edge source="FRA" target="ESP">
      <data key="d0">12121248</data>
    </edge>
    <edge source="FRA" target="SWE">
      <data key="d0">619647</data>
    </edge>
    <edge source="FRA" target="CHE">
      <data key="d0">6176420</data>
    </edge>
    <edge source="FRA" target="THA">
      <data key="d0">55834</data>
    </edge>
    <edge source="FRA" target="TGO">
      <data key="d0">2281488</data>
    </edge>
    <edge source="FRA" target="ARE">
      <data key="d0">7607303</data>
    </edge>
    <edge source="FRA" target="TUN">
      <data key="d0">18932372</data>
    </edge>
    <edge source="FRA" target="TUR">
      <data key="d0">9402031</data>
    </edge>
    <edge source="FRA" target="UKR">
      <data key="d0">227784</data>
    </edge>
    <edge source="FRA" target="MKD">
      <data key="d0">12523</data>
    </edge>
    <edge source="FRA" target="EGY">
      <data key="d0">641213</data>
    </edge>
    <edge source="FRA" target="GBR">
      <data key="d0">9743982</data>
    </edge>
    <edge source="FRA" target="TZA">
      <data key="d0">573962</data>
    </edge>
    <edge source="FRA" target="USA">
      <data key="d0">14060304</data>
    </edge>
    <edge source="FRA" target="BFA">
      <data key="d0">3152654</data>
    </edge>
    <edge source="HKG" target="AUS">
      <data key="d0">178158</data>
    </edge>
    <edge source="HKG" target="KHM">
      <data key="d0">42804</data>
    </edge>
    <edge source="HKG" target="CMR">
      <data key="d0">166340</data>
    </edge>
    <edge source="HKG" target="CAN">
      <data key="d0">24829</data>
    </edge>
    <edge source="HKG" target="CHN">
      <data key="d0">153027471</data>
    </edge>
    <edge source="HKG" target="FRA">
      <data key="d0">82151</data>
    </edge>
    <edge source="HKG" target="DEU">
      <data key="d0">1503509</data>
    </edge>
    <edge source="HKG" target="GHA">
      <data key="d0">176547</data>
    </edge>
    <edge source="HKG" target="IDN">
      <data key="d0">924814</data>
    </edge>
    <edge source="HKG" target="ITA">
      <data key="d0">25226692</data>
    </edge>
    <edge source="HKG" target="JPN">
      <data key="d0">45084</data>
    </edge>
    <edge source="HKG" target="KOR">
      <data key="d0">1323604</data>
    </edge>
    <edge source="HKG" target="MDG">
      <data key="d0">43548</data>
    </edge>
    <edge source="HKG" target="MWI">
      <data key="d0">364728</data>
    </edge>
    <edge source="HKG" target="MYS">
      <data key="d0">124927</data>
    </edge>
    <edge source="HKG" target="MOZ">
      <data key="d0">73191</data>
    </edge>
    <edge source="HKG" target="PAK">
      <data key="d0">177646</data>
    </edge>
    <edge source="HKG" target="PHL">
      <data key="d0">662712</data>
    </edge>
    <edge source="HKG" target="IND">
      <data key="d0">3617724</data>
    </edge>
    <edge source="HKG" target="SGP">
      <data key="d0">16897</data>
    </edge>
    <edge source="HKG" target="VNM">
      <data key="d0">8184554</data>
    </edge>
    <edge source="HKG" target="ZAF">
      <data key="d0">964740</data>
    </edge>
    <edge source="HKG" target="ESP">
      <data key="d0">174048</data>
    </edge>
    <edge source="HKG" target="THA">
      <data key="d0">2371991</data>
    </edge>
    <edge source="HKG" target="TGO">
      <data key="d0">120751</data>
    </edge>
    <edge source="HKG" target="UGA">
      <data key="d0">39268</data>
    </edge>
    <edge source="HKG" target="GBR">
      <data key="d0">1127334</data>
    </edge>
    <edge source="HKG" target="USA">
      <data key="d0">250911</data>
    </edge>
    <edge source="IDN" target="DZA">
      <data key="d0">150990</data>
    </edge>
    <edge source="IDN" target="ARG">
      <data key="d0">218641</data>
    </edge>
    <edge source="IDN" target="AUS">
      <data key="d0">9211072</data>
    </edge>
    <edge source="IDN" target="AUT">
      <data key="d0">14795</data>
    </edge>
    <edge source="IDN" target="BEL">
      <data key="d0">19750380</data>
    </edge>
    <edge source="IDN" target="BRA">
      <data key="d0">93527</data>
    </edge>
    <edge source="IDN" target="BGR">
      <data key="d0">51024</data>
    </edge>
    <edge source="IDN" target="KHM">
      <data key="d0">8922540</data>
    </edge>
    <edge source="IDN" target="CAN">
      <data key="d0">875384</data>
    </edge>
    <edge source="IDN" target="LKA">
      <data key="d0">701417</data>
    </edge>
    <edge source="IDN" target="CHL">
      <data key="d0">590640</data>
    </edge>
    <edge source="IDN" target="CHN">
      <data key="d0">106939233</data>
    </edge>
    <edge source="IDN" target="COL">
      <data key="d0">2104255</data>
    </edge>
    <edge source="IDN" target="HRV">
      <data key="d0">145103</data>
    </edge>
    <edge source="IDN" target="DNK">
      <data key="d0">161897</data>
    </edge>
    <edge source="IDN" target="ECU">
      <data key="d0">47805</data>
    </edge>
    <edge source="IDN" target="SLV">
      <data key="d0">1441321</data>
    </edge>
    <edge source="IDN" target="FIN">
      <data key="d0">5242237</data>
    </edge>
    <edge source="IDN" target="FRA">
      <data key="d0">3369951</data>
    </edge>
    <edge source="IDN" target="DEU">
      <data key="d0">8446692</data>
    </edge>
    <edge source="IDN" target="HKG">
      <data key="d0">6611308</data>
    </edge>
    <edge source="IDN" target="HUN">
      <data key="d0">32173</data>
    </edge>
    <edge source="IDN" target="IRL">
      <data key="d0">221532</data>
    </edge>
    <edge source="IDN" target="ISR">
      <data key="d0">30727012</data>
    </edge>
    <edge source="IDN" target="ITA">
      <data key="d0">12468837</data>
    </edge>
    <edge source="IDN" target="JPN">
      <data key="d0">33013279</data>
    </edge>
    <edge source="IDN" target="KOR">
      <data key="d0">46128980</data>
    </edge>
    <edge source="IDN" target="LTU">
      <data key="d0">15780</data>
    </edge>
    <edge source="IDN" target="MYS">
      <data key="d0">18521657</data>
    </edge>
    <edge source="IDN" target="MUS">
      <data key="d0">1672036</data>
    </edge>
    <edge source="IDN" target="MEX">
      <data key="d0">933295</data>
    </edge>
    <edge source="IDN" target="MAR">
      <data key="d0">713981</data>
    </edge>
    <edge source="IDN" target="NLD">
      <data key="d0">4787913</data>
    </edge>
    <edge source="IDN" target="NZL">
      <data key="d0">2164043</data>
    </edge>
    <edge source="IDN" target="NOR">
      <data key="d0">176833</data>
    </edge>
    <edge source="IDN" target="PAK">
      <data key="d0">41439207</data>
    </edge>
    <edge source="IDN" target="PER">
      <data key="d0">295133</data>
    </edge>
    <edge source="IDN" target="PHL">
      <data key="d0">3749848</data>
    </edge>
    <edge source="IDN" target="POL">
      <data key="d0">796426</data>
    </edge>
    <edge source="IDN" target="RUS">
      <data key="d0">3420720</data>
    </edge>
    <edge source="IDN" target="SAU">
      <data key="d0">721436</data>
    </edge>
    <edge source="IDN" target="IND">
      <data key="d0">29265955</data>
    </edge>
    <edge source="IDN" target="SGP">
      <data key="d0">1003003</data>
    </edge>
    <edge source="IDN" target="VNM">
      <data key="d0">30576720</data>
    </edge>
    <edge source="IDN" target="SVN">
      <data key="d0">2024492</data>
    </edge>
    <edge source="IDN" target="ZAF">
      <data key="d0">1188701</data>
    </edge>
    <edge source="IDN" target="ESP">
      <data key="d0">9221541</data>
    </edge>
    <edge source="IDN" target="SWE">
      <data key="d0">759812</data>
    </edge>
    <edge source="IDN" target="CHE">
      <data key="d0">251065</data>
    </edge>
    <edge source="IDN" target="THA">
      <data key="d0">47928612</data>
    </edge>
    <edge source="IDN" target="ARE">
      <data key="d0">13754117</data>
    </edge>
    <edge source="IDN" target="TUR">
      <data key="d0">63227982</data>
    </edge>
    <edge source="IDN" target="EGY">
      <data key="d0">1241249</data>
    </edge>
    <edge source="IDN" target="GBR">
      <data key="d0">15984140</data>
    </edge>
    <edge source="IDN" target="USA">
      <data key="d0">53529674</data>
    </edge>
    <edge source="IDN" target="URY">
      <data key="d0">29897</data>
    </edge>
    <edge source="ISR" target="AZE">
      <data key="d0">13000</data>
    </edge>
    <edge source="ISR" target="AUS">
      <data key="d0">1846000</data>
    </edge>
    <edge source="ISR" target="BEL">
      <data key="d0">155000</data>
    </edge>
    <edge source="ISR" target="BRA">
      <data key="d0">2126000</data>
    </edge>
    <edge source="ISR" target="BGR">
      <data key="d0">88000</data>
    </edge>
    <edge source="ISR" target="CAN">
      <data key="d0">3883000</data>
    </edge>
    <edge source="ISR" target="CHN">
      <data key="d0">7034000</data>
    </edge>
    <edge source="ISR" target="COL">
      <data key="d0">15000</data>
    </edge>
    <edge source="ISR" target="BEN">
      <data key="d0">571000</data>
    </edge>
    <edge source="ISR" target="FRA">
      <data key="d0">67000</data>
    </edge>
    <edge source="ISR" target="GEO">
      <data key="d0">85000</data>
    </edge>
    <edge source="ISR" target="DEU">
      <data key="d0">17827000</data>
    </edge>
    <edge source="ISR" target="GTM">
      <data key="d0">12000</data>
    </edge>
    <edge source="ISR" target="ITA">
      <data key="d0">678000</data>
    </edge>
    <edge source="ISR" target="JPN">
      <data key="d0">177000</data>
    </edge>
    <edge source="ISR" target="JOR">
      <data key="d0">28000</data>
    </edge>
    <edge source="ISR" target="KOR">
      <data key="d0">735000</data>
    </edge>
    <edge source="ISR" target="NLD">
      <data key="d0">2691000</data>
    </edge>
    <edge source="ISR" target="NZL">
      <data key="d0">278000</data>
    </edge>
    <edge source="ISR" target="PHL">
      <data key="d0">150000</data>
    </edge>
    <edge source="ISR" target="POL">
      <data key="d0">43000</data>
    </edge>
    <edge source="ISR" target="RUS">
      <data key="d0">22000</data>
    </edge>
    <edge source="ISR" target="IND">
      <data key="d0">7703000</data>
    </edge>
    <edge source="ISR" target="THA">
      <data key="d0">2247000</data>
    </edge>
    <edge source="ISR" target="TGO">
      <data key="d0">822000</data>
    </edge>
    <edge source="ISR" target="TUR">
      <data key="d0">177000</data>
    </edge>
    <edge source="ISR" target="GBR">
      <data key="d0">3070000</data>
    </edge>
    <edge source="ISR" target="TZA">
      <data key="d0">11000</data>
    </edge>
    <edge source="ISR" target="USA">
      <data key="d0">3426000</data>
    </edge>
    <edge source="JPN" target="ARG">
      <data key="d0">371037</data>
    </edge>
    <edge source="JPN" target="AUS">
      <data key="d0">3907887</data>
    </edge>
    <edge source="JPN" target="AUT">
      <data key="d0">4592108</data>
    </edge>
    <edge source="JPN" target="BEL">
      <data key="d0">18354115</data>
    </edge>
    <edge source="JPN" target="BRA">
      <data key="d0">2441102</data>
    </edge>
    <edge source="JPN" target="BGR">
      <data key="d0">33600</data>
    </edge>
    <edge source="JPN" target="BLR">
      <data key="d0">2127404</data>
    </edge>
    <edge source="JPN" target="KHM">
      <data key="d0">12065322</data>
    </edge>
    <edge source="JPN" target="CMR">
      <data key="d0">6630953</data>
    </edge>
    <edge source="JPN" target="CAN">
      <data key="d0">1874667</data>
    </edge>
    <edge source="JPN" target="LKA">
      <data key="d0">2210827</data>
    </edge>
    <edge source="JPN" target="CHL">
      <data key="d0">1037293</data>
    </edge>
    <edge source="JPN" target="CHN">
      <data key="d0">517256460</data>
    </edge>
    <edge source="JPN" target="COL">
      <data key="d0">2180535</data>
    </edge>
    <edge source="JPN" target="CZE">
      <data key="d0">4445558</data>
    </edge>
    <edge source="JPN" target="BEN">
      <data key="d0">846670</data>
    </edge>
    <edge source="JPN" target="SLV">
      <data key="d0">26521</data>
    </edge>
    <edge source="JPN" target="FIN">
      <data key="d0">1654954</data>
    </edge>
    <edge source="JPN" target="FRA">
      <data key="d0">11631056</data>
    </edge>
    <edge source="JPN" target="DEU">
      <data key="d0">46963226</data>
    </edge>
    <edge source="JPN" target="GHA">
      <data key="d0">8078559</data>
    </edge>
    <edge source="JPN" target="HKG">
      <data key="d0">27566294</data>
    </edge>
    <edge source="JPN" target="HUN">
      <data key="d0">36155</data>
    </edge>
    <edge source="JPN" target="IDN">
      <data key="d0">108423781</data>
    </edge>
    <edge source="JPN" target="IRL">
      <data key="d0">515659</data>
    </edge>
    <edge source="JPN" target="ISR">
      <data key="d0">2324918</data>
    </edge>
    <edge source="JPN" target="ITA">
      <data key="d0">9161216</data>
    </edge>
    <edge source="JPN" target="CIV">
      <data key="d0">8001989</data>
    </edge>
    <edge source="JPN" target="KAZ">
      <data key="d0">3777122</data>
    </edge>
    <edge source="JPN" target="JOR">
      <data key="d0">3473459</data>
    </edge>
    <edge source="JPN" target="KOR">
      <data key="d0">54816522</data>
    </edge>
    <edge source="JPN" target="KGZ">
      <data key="d0">51414</data>
    </edge>
    <edge source="JPN" target="LBN">
      <data key="d0">124351</data>
    </edge>
    <edge source="JPN" target="LVA">
      <data key="d0">59595</data>
    </edge>
    <edge source="JPN" target="LTU">
      <data key="d0">1534536</data>
    </edge>
    <edge source="JPN" target="MDG">
      <data key="d0">12753</data>
    </edge>
    <edge source="JPN" target="MWI">
      <data key="d0">111172</data>
    </edge>
    <edge source="JPN" target="MYS">
      <data key="d0">63345946</data>
    </edge>
    <edge source="JPN" target="MUS">
      <data key="d0">51051</data>
    </edge>
    <edge source="JPN" target="MEX">
      <data key="d0">2728678</data>
    </edge>
    <edge source="JPN" target="MAR">
      <data key="d0">222921</data>
    </edge>
    <edge source="JPN" target="MOZ">
      <data key="d0">5222510</data>
    </edge>
    <edge source="JPN" target="NLD">
      <data key="d0">14329693</data>
    </edge>
    <edge source="JPN" target="NZL">
      <data key="d0">129150</data>
    </edge>
    <edge source="JPN" target="PAK">
      <data key="d0">21397505</data>
    </edge>
    <edge source="JPN" target="PER">
      <data key="d0">2355461</data>
    </edge>
    <edge source="JPN" target="PHL">
      <data key="d0">52056624</data>
    </edge>
    <edge source="JPN" target="POL">
      <data key="d0">13047443</data>
    </edge>
    <edge source="JPN" target="RUS">
      <data key="d0">47026242</data>
    </edge>
    <edge source="JPN" target="SAU">
      <data key="d0">47217</data>
    </edge>
    <edge source="JPN" target="SEN">
      <data key="d0">15088342</data>
    </edge>
    <edge source="JPN" target="IND">
      <data key="d0">17675506</data>
    </edge>
    <edge source="JPN" target="SGP">
      <data key="d0">24535143</data>
    </edge>
    <edge source="JPN" target="SVK">
      <data key="d0">137255</data>
    </edge>
    <edge source="JPN" target="VNM">
      <data key="d0">41253433</data>
    </edge>
    <edge source="JPN" target="SVN">
      <data key="d0">637755</data>
    </edge>
    <edge source="JPN" target="ZAF">
      <data key="d0">23202831</data>
    </edge>
    <edge source="JPN" target="ZWE">
      <data key="d0">1349763</data>
    </edge>
    <edge source="JPN" target="ESP">
      <data key="d0">2311514</data>
    </edge>
    <edge source="JPN" target="SWE">
      <data key="d0">3537076</data>
    </edge>
    <edge source="JPN" target="CHE">
      <data key="d0">650697</data>
    </edge>
    <edge source="JPN" target="THA">
      <data key="d0">32775875</data>
    </edge>
    <edge source="JPN" target="TGO">
      <data key="d0">16465717</data>
    </edge>
    <edge source="JPN" target="ARE">
      <data key="d0">6808949</data>
    </edge>
    <edge source="JPN" target="TUR">
      <data key="d0">9849120</data>
    </edge>
    <edge source="JPN" target="UGA">
      <data key="d0">1676139</data>
    </edge>
    <edge source="JPN" target="UKR">
      <data key="d0">16088340</data>
    </edge>
    <edge source="JPN" target="EGY">
      <data key="d0">5885346</data>
    </edge>
    <edge source="JPN" target="GBR">
      <data key="d0">22197333</data>
    </edge>
    <edge source="JPN" target="TZA">
      <data key="d0">6259152</data>
    </edge>
    <edge source="JPN" target="USA">
      <data key="d0">127311156</data>
    </edge>
    <edge source="KOR" target="DZA">
      <data key="d0">58126</data>
    </edge>
    <edge source="KOR" target="ARG">
      <data key="d0">13930436</data>
    </edge>
    <edge source="KOR" target="AUS">
      <data key="d0">23041346</data>
    </edge>
    <edge source="KOR" target="AUT">
      <data key="d0">1210871</data>
    </edge>
    <edge source="KOR" target="BEL">
      <data key="d0">35638269</data>
    </edge>
    <edge source="KOR" target="BOL">
      <data key="d0">1132769</data>
    </edge>
    <edge source="KOR" target="BWA">
      <data key="d0">14721</data>
    </edge>
    <edge source="KOR" target="BRA">
      <data key="d0">29143010</data>
    </edge>
    <edge source="KOR" target="BGR">
      <data key="d0">2364152</data>
    </edge>
    <edge source="KOR" target="BDI">
      <data key="d0">67700</data>
    </edge>
    <edge source="KOR" target="BLR">
      <data key="d0">307020</data>
    </edge>
    <edge source="KOR" target="KHM">
      <data key="d0">54195994</data>
    </edge>
    <edge source="KOR" target="CMR">
      <data key="d0">9456595</data>
    </edge>
    <edge source="KOR" target="CAN">
      <data key="d0">13959079</data>
    </edge>
    <edge source="KOR" target="LKA">
      <data key="d0">244402</data>
    </edge>
    <edge source="KOR" target="CHL">
      <data key="d0">18726597</data>
    </edge>
    <edge source="KOR" target="CHN">
      <data key="d0">157918502</data>
    </edge>
    <edge source="KOR" target="COL">
      <data key="d0">3211941</data>
    </edge>
    <edge source="KOR" target="HRV">
      <data key="d0">887586</data>
    </edge>
    <edge source="KOR" target="CZE">
      <data key="d0">253047</data>
    </edge>
    <edge source="KOR" target="BEN">
      <data key="d0">15323105</data>
    </edge>
    <edge source="KOR" target="DNK">
      <data key="d0">72746</data>
    </edge>
    <edge source="KOR" target="ECU">
      <data key="d0">12586779</data>
    </edge>
    <edge source="KOR" target="SLV">
      <data key="d0">1159768</data>
    </edge>
    <edge source="KOR" target="ETH">
      <data key="d0">1663175</data>
    </edge>
    <edge source="KOR" target="EST">
      <data key="d0">6715228</data>
    </edge>
    <edge source="KOR" target="FIN">
      <data key="d0">734979</data>
    </edge>
    <edge source="KOR" target="FRA">
      <data key="d0">12236918</data>
    </edge>
    <edge source="KOR" target="GEO">
      <data key="d0">102665</data>
    </edge>
    <edge source="KOR" target="DEU">
      <data key="d0">71773027</data>
    </edge>
    <edge source="KOR" target="GHA">
      <data key="d0">18265374</data>
    </edge>
    <edge source="KOR" target="GRC">
      <data key="d0">4139378</data>
    </edge>
    <edge source="KOR" target="GTM">
      <data key="d0">3425135</data>
    </edge>
    <edge source="KOR" target="HKG">
      <data key="d0">9505444</data>
    </edge>
    <edge source="KOR" target="IDN">
      <data key="d0">102500315</data>
    </edge>
    <edge source="KOR" target="IRL">
      <data key="d0">34182</data>
    </edge>
    <edge source="KOR" target="ISR">
      <data key="d0">4928196</data>
    </edge>
    <edge source="KOR" target="ITA">
      <data key="d0">43507003</data>
    </edge>
    <edge source="KOR" target="CIV">
      <data key="d0">7921297</data>
    </edge>
    <edge source="KOR" target="JPN">
      <data key="d0">44932684</data>
    </edge>
    <edge source="KOR" target="KAZ">
      <data key="d0">470365</data>
    </edge>
    <edge source="KOR" target="JOR">
      <data key="d0">2313025</data>
    </edge>
    <edge source="KOR" target="KGZ">
      <data key="d0">94966</data>
    </edge>
    <edge source="KOR" target="LBN">
      <data key="d0">663489</data>
    </edge>
    <edge source="KOR" target="LTU">
      <data key="d0">5129568</data>
    </edge>
    <edge source="KOR" target="MDG">
      <data key="d0">3612061</data>
    </edge>
    <edge source="KOR" target="MWI">
      <data key="d0">1220785</data>
    </edge>
    <edge source="KOR" target="MYS">
      <data key="d0">46097329</data>
    </edge>
    <edge source="KOR" target="MUS">
      <data key="d0">32377</data>
    </edge>
    <edge source="KOR" target="MEX">
      <data key="d0">20870669</data>
    </edge>
    <edge source="KOR" target="MAR">
      <data key="d0">16147149</data>
    </edge>
    <edge source="KOR" target="MOZ">
      <data key="d0">2418357</data>
    </edge>
    <edge source="KOR" target="OMN">
      <data key="d0">850408</data>
    </edge>
    <edge source="KOR" target="NAM">
      <data key="d0">34680</data>
    </edge>
    <edge source="KOR" target="NLD">
      <data key="d0">15967863</data>
    </edge>
    <edge source="KOR" target="NZL">
      <data key="d0">5045595</data>
    </edge>
    <edge source="KOR" target="NER">
      <data key="d0">1256537</data>
    </edge>
    <edge source="KOR" target="NOR">
      <data key="d0">1770045</data>
    </edge>
    <edge source="KOR" target="PAK">
      <data key="d0">66363311</data>
    </edge>
    <edge source="KOR" target="PRY">
      <data key="d0">16525</data>
    </edge>
    <edge source="KOR" target="PER">
      <data key="d0">4195328</data>
    </edge>
    <edge source="KOR" target="PHL">
      <data key="d0">35835502</data>
    </edge>
    <edge source="KOR" target="POL">
      <data key="d0">28947887</data>
    </edge>
    <edge source="KOR" target="PRT">
      <data key="d0">1781805</data>
    </edge>
    <edge source="KOR" target="ROU">
      <data key="d0">1587156</data>
    </edge>
    <edge source="KOR" target="RUS">
      <data key="d0">43787584</data>
    </edge>
    <edge source="KOR" target="SAU">
      <data key="d0">7732049</data>
    </edge>
    <edge source="KOR" target="SEN">
      <data key="d0">12410</data>
    </edge>
    <edge source="KOR" target="IND">
      <data key="d0">25891239</data>
    </edge>
    <edge source="KOR" target="SGP">
      <data key="d0">19333970</data>
    </edge>
    <edge source="KOR" target="SVK">
      <data key="d0">32879</data>
    </edge>
    <edge source="KOR" target="VNM">
      <data key="d0">126201457</data>
    </edge>
    <edge source="KOR" target="SVN">
      <data key="d0">599121</data>
    </edge>
    <edge source="KOR" target="ZAF">
      <data key="d0">11648183</data>
    </edge>
    <edge source="KOR" target="ESP">
      <data key="d0">25163232</data>
    </edge>
    <edge source="KOR" target="SWE">
      <data key="d0">409658</data>
    </edge>
    <edge source="KOR" target="THA">
      <data key="d0">37447664</data>
    </edge>
    <edge source="KOR" target="TGO">
      <data key="d0">6803501</data>
    </edge>
    <edge source="KOR" target="ARE">
      <data key="d0">12052297</data>
    </edge>
    <edge source="KOR" target="TUN">
      <data key="d0">80142</data>
    </edge>
    <edge source="KOR" target="TUR">
      <data key="d0">9085950</data>
    </edge>
    <edge source="KOR" target="UGA">
      <data key="d0">72810</data>
    </edge>
    <edge source="KOR" target="UKR">
      <data key="d0">5577235</data>
    </edge>
    <edge source="KOR" target="MKD">
      <data key="d0">31920</data>
    </edge>
    <edge source="KOR" target="EGY">
      <data key="d0">5563826</data>
    </edge>
    <edge source="KOR" target="GBR">
      <data key="d0">39949077</data>
    </edge>
    <edge source="KOR" target="TZA">
      <data key="d0">20613204</data>
    </edge>
    <edge source="KOR" target="USA">
      <data key="d0">181423553</data>
    </edge>
    <edge source="KOR" target="URY">
      <data key="d0">780121</data>
    </edge>
    <edge source="MYS" target="AZE">
      <data key="d0">693878</data>
    </edge>
    <edge source="MYS" target="ARG">
      <data key="d0">41212</data>
    </edge>
    <edge source="MYS" target="AUS">
      <data key="d0">4095173</data>
    </edge>
    <edge source="MYS" target="AUT">
      <data key="d0">64153</data>
    </edge>
    <edge source="MYS" target="BEL">
      <data key="d0">228203</data>
    </edge>
    <edge source="MYS" target="BRA">
      <data key="d0">799255</data>
    </edge>
    <edge source="MYS" target="BGR">
      <data key="d0">174143</data>
    </edge>
    <edge source="MYS" target="KHM">
      <data key="d0">3329600</data>
    </edge>
    <edge source="MYS" target="CAN">
      <data key="d0">296116</data>
    </edge>
    <edge source="MYS" target="LKA">
      <data key="d0">438614</data>
    </edge>
    <edge source="MYS" target="CHN">
      <data key="d0">90876246</data>
    </edge>
    <edge source="MYS" target="COL">
      <data key="d0">1020685</data>
    </edge>
    <edge source="MYS" target="SLV">
      <data key="d0">1927954</data>
    </edge>
    <edge source="MYS" target="FRA">
      <data key="d0">267269</data>
    </edge>
    <edge source="MYS" target="DEU">
      <data key="d0">8166339</data>
    </edge>
    <edge source="MYS" target="GHA">
      <data key="d0">64804</data>
    </edge>
    <edge source="MYS" target="GRC">
      <data key="d0">143749</data>
    </edge>
    <edge source="MYS" target="HKG">
      <data key="d0">9765619</data>
    </edge>
    <edge source="MYS" target="IDN">
      <data key="d0">150303769</data>
    </edge>
    <edge source="MYS" target="ITA">
      <data key="d0">763586</data>
    </edge>
    <edge source="MYS" target="JPN">
      <data key="d0">29799779</data>
    </edge>
    <edge source="MYS" target="KOR">
      <data key="d0">9341145</data>
    </edge>
    <edge source="MYS" target="MDG">
      <data key="d0">31172</data>
    </edge>
    <edge source="MYS" target="MWI">
      <data key="d0">509983</data>
    </edge>
    <edge source="MYS" target="MOZ">
      <data key="d0">10038579</data>
    </edge>
    <edge source="MYS" target="NLD">
      <data key="d0">443677</data>
    </edge>
    <edge source="MYS" target="NZL">
      <data key="d0">1046309</data>
    </edge>
    <edge source="MYS" target="PAK">
      <data key="d0">33835842</data>
    </edge>
    <edge source="MYS" target="PHL">
      <data key="d0">9375320</data>
    </edge>
    <edge source="MYS" target="POL">
      <data key="d0">420178</data>
    </edge>
    <edge source="MYS" target="PRT">
      <data key="d0">19617</data>
    </edge>
    <edge source="MYS" target="ROU">
      <data key="d0">13395</data>
    </edge>
    <edge source="MYS" target="SAU">
      <data key="d0">15726</data>
    </edge>
    <edge source="MYS" target="IND">
      <data key="d0">46720380</data>
    </edge>
    <edge source="MYS" target="SGP">
      <data key="d0">24210718</data>
    </edge>
    <edge source="MYS" target="VNM">
      <data key="d0">61530065</data>
    </edge>
    <edge source="MYS" target="ZAF">
      <data key="d0">33539</data>
    </edge>
    <edge source="MYS" target="ESP">
      <data key="d0">745888</data>
    </edge>
    <edge source="MYS" target="THA">
      <data key="d0">74909565</data>
    </edge>
    <edge source="MYS" target="TGO">
      <data key="d0">180590</data>
    </edge>
    <edge source="MYS" target="ARE">
      <data key="d0">6356640</data>
    </edge>
    <edge source="MYS" target="TUR">
      <data key="d0">40609981</data>
    </edge>
    <edge source="MYS" target="UGA">
      <data key="d0">226734</data>
    </edge>
    <edge source="MYS" target="EGY">
      <data key="d0">193981</data>
    </edge>
    <edge source="MYS" target="GBR">
      <data key="d0">2108510</data>
    </edge>
    <edge source="MYS" target="TZA">
      <data key="d0">297458</data>
    </edge>
    <edge source="MYS" target="USA">
      <data key="d0">5892686</data>
    </edge>
    <edge source="MYS" target="URY">
      <data key="d0">164393</data>
    </edge>
    <edge source="MEX" target="ARG">
      <data key="d0">21542363</data>
    </edge>
    <edge source="MEX" target="BEL">
      <data key="d0">21996032</data>
    </edge>
    <edge source="MEX" target="BOL">
      <data key="d0">3480256</data>
    </edge>
    <edge source="MEX" target="BRA">
      <data key="d0">57010</data>
    </edge>
    <edge source="MEX" target="CHL">
      <data key="d0">1560458</data>
    </edge>
    <edge source="MEX" target="CHN">
      <data key="d0">127641347</data>
    </edge>
    <edge source="MEX" target="COL">
      <data key="d0">8698722</data>
    </edge>
    <edge source="MEX" target="CRI">
      <data key="d0">1511501</data>
    </edge>
    <edge source="MEX" target="ECU">
      <data key="d0">2839090</data>
    </edge>
    <edge source="MEX" target="SLV">
      <data key="d0">3764699</data>
    </edge>
    <edge source="MEX" target="DEU">
      <data key="d0">179430</data>
    </edge>
    <edge source="MEX" target="GTM">
      <data key="d0">6102549</data>
    </edge>
    <edge source="MEX" target="HND">
      <data key="d0">67336</data>
    </edge>
    <edge source="MEX" target="HKG">
      <data key="d0">6317726</data>
    </edge>
    <edge source="MEX" target="HUN">
      <data key="d0">605195</data>
    </edge>
    <edge source="MEX" target="IDN">
      <data key="d0">5277045</data>
    </edge>
    <edge source="MEX" target="IRL">
      <data key="d0">56729</data>
    </edge>
    <edge source="MEX" target="ITA">
      <data key="d0">1539919</data>
    </edge>
    <edge source="MEX" target="JPN">
      <data key="d0">2947156</data>
    </edge>
    <edge source="MEX" target="KOR">
      <data key="d0">629330</data>
    </edge>
    <edge source="MEX" target="MYS">
      <data key="d0">6340845</data>
    </edge>
    <edge source="MEX" target="NZL">
      <data key="d0">50832</data>
    </edge>
    <edge source="MEX" target="PAK">
      <data key="d0">85819</data>
    </edge>
    <edge source="MEX" target="PAN">
      <data key="d0">91174</data>
    </edge>
    <edge source="MEX" target="PRY">
      <data key="d0">18146238</data>
    </edge>
    <edge source="MEX" target="PHL">
      <data key="d0">1075986</data>
    </edge>
    <edge source="MEX" target="IND">
      <data key="d0">828676</data>
    </edge>
    <edge source="MEX" target="VNM">
      <data key="d0">2235355</data>
    </edge>
    <edge source="MEX" target="ESP">
      <data key="d0">38552</data>
    </edge>
    <edge source="MEX" target="THA">
      <data key="d0">6127438</data>
    </edge>
    <edge source="MEX" target="ARE">
      <data key="d0">912784</data>
    </edge>
    <edge source="MEX" target="EGY">
      <data key="d0">2822218</data>
    </edge>
    <edge source="MEX" target="GBR">
      <data key="d0">299108</data>
    </edge>
    <edge source="MEX" target="USA">
      <data key="d0">103950057</data>
    </edge>
    <edge source="MEX" target="URY">
      <data key="d0">3325606</data>
    </edge>
    <edge source="MAR" target="DZA">
      <data key="d0">509158</data>
    </edge>
    <edge source="MAR" target="BEL">
      <data key="d0">2974944</data>
    </edge>
    <edge source="MAR" target="BLR">
      <data key="d0">1105842</data>
    </edge>
    <edge source="MAR" target="CMR">
      <data key="d0">2471378</data>
    </edge>
    <edge source="MAR" target="CHN">
      <data key="d0">112802</data>
    </edge>
    <edge source="MAR" target="BEN">
      <data key="d0">79953</data>
    </edge>
    <edge source="MAR" target="FRA">
      <data key="d0">1036129</data>
    </edge>
    <edge source="MAR" target="DEU">
      <data key="d0">1759383</data>
    </edge>
    <edge source="MAR" target="ITA">
      <data key="d0">974675</data>
    </edge>
    <edge source="MAR" target="JPN">
      <data key="d0">45054</data>
    </edge>
    <edge source="MAR" target="KAZ">
      <data key="d0">134649</data>
    </edge>
    <edge source="MAR" target="JOR">
      <data key="d0">18936</data>
    </edge>
    <edge source="MAR" target="LBN">
      <data key="d0">596762</data>
    </edge>
    <edge source="MAR" target="MRT">
      <data key="d0">472197</data>
    </edge>
    <edge source="MAR" target="MEX">
      <data key="d0">20674</data>
    </edge>
    <edge source="MAR" target="NLD">
      <data key="d0">3059696</data>
    </edge>
    <edge source="MAR" target="NER">
      <data key="d0">1943022</data>
    </edge>
    <edge source="MAR" target="PAK">
      <data key="d0">737781</data>
    </edge>
    <edge source="MAR" target="PRT">
      <data key="d0">17853</data>
    </edge>
    <edge source="MAR" target="ROU">
      <data key="d0">342017</data>
    </edge>
    <edge source="MAR" target="RUS">
      <data key="d0">250061</data>
    </edge>
    <edge source="MAR" target="IND">
      <data key="d0">3460877</data>
    </edge>
    <edge source="MAR" target="ZAF">
      <data key="d0">140070</data>
    </edge>
    <edge source="MAR" target="ESP">
      <data key="d0">2674220</data>
    </edge>
    <edge source="MAR" target="TGO">
      <data key="d0">85642</data>
    </edge>
    <edge source="MAR" target="ARE">
      <data key="d0">18911</data>
    </edge>
    <edge source="MAR" target="TUN">
      <data key="d0">21863</data>
    </edge>
    <edge source="MAR" target="TUR">
      <data key="d0">999043</data>
    </edge>
    <edge source="MAR" target="UGA">
      <data key="d0">137373</data>
    </edge>
    <edge source="MAR" target="EGY">
      <data key="d0">427408</data>
    </edge>
    <edge source="MAR" target="TZA">
      <data key="d0">28575</data>
    </edge>
    <edge source="PAK" target="DZA">
      <data key="d0">366080</data>
    </edge>
    <edge source="PAK" target="AUS">
      <data key="d0">143473</data>
    </edge>
    <edge source="PAK" target="BEL">
      <data key="d0">13113920</data>
    </edge>
    <edge source="PAK" target="BRA">
      <data key="d0">405170</data>
    </edge>
    <edge source="PAK" target="KHM">
      <data key="d0">78148</data>
    </edge>
    <edge source="PAK" target="CAN">
      <data key="d0">1196943</data>
    </edge>
    <edge source="PAK" target="LKA">
      <data key="d0">270595</data>
    </edge>
    <edge source="PAK" target="CHL">
      <data key="d0">177294</data>
    </edge>
    <edge source="PAK" target="CHN">
      <data key="d0">80587278</data>
    </edge>
    <edge source="PAK" target="COL">
      <data key="d0">467410</data>
    </edge>
    <edge source="PAK" target="HRV">
      <data key="d0">17947</data>
    </edge>
    <edge source="PAK" target="BEN">
      <data key="d0">60069</data>
    </edge>
    <edge source="PAK" target="DNK">
      <data key="d0">14811</data>
    </edge>
    <edge source="PAK" target="FRA">
      <data key="d0">7484198</data>
    </edge>
    <edge source="PAK" target="GEO">
      <data key="d0">10107</data>
    </edge>
    <edge source="PAK" target="DEU">
      <data key="d0">5363902</data>
    </edge>
    <edge source="PAK" target="GRC">
      <data key="d0">118832</data>
    </edge>
    <edge source="PAK" target="HND">
      <data key="d0">559433</data>
    </edge>
    <edge source="PAK" target="HKG">
      <data key="d0">6916360</data>
    </edge>
    <edge source="PAK" target="HUN">
      <data key="d0">1509877</data>
    </edge>
    <edge source="PAK" target="IDN">
      <data key="d0">58729050</data>
    </edge>
    <edge source="PAK" target="IRL">
      <data key="d0">233072</data>
    </edge>
    <edge source="PAK" target="ITA">
      <data key="d0">8301172</data>
    </edge>
    <edge source="PAK" target="JPN">
      <data key="d0">1278132</data>
    </edge>
    <edge source="PAK" target="KAZ">
      <data key="d0">17926</data>
    </edge>
    <edge source="PAK" target="JOR">
      <data key="d0">482719</data>
    </edge>
    <edge source="PAK" target="KOR">
      <data key="d0">1149910</data>
    </edge>
    <edge source="PAK" target="LTU">
      <data key="d0">161999</data>
    </edge>
    <edge source="PAK" target="MDG">
      <data key="d0">496228</data>
    </edge>
    <edge source="PAK" target="MWI">
      <data key="d0">389004</data>
    </edge>
    <edge source="PAK" target="MYS">
      <data key="d0">4519326</data>
    </edge>
    <edge source="PAK" target="MUS">
      <data key="d0">27195</data>
    </edge>
    <edge source="PAK" target="MEX">
      <data key="d0">540062</data>
    </edge>
    <edge source="PAK" target="MOZ">
      <data key="d0">968500</data>
    </edge>
    <edge source="PAK" target="OMN">
      <data key="d0">152566</data>
    </edge>
    <edge source="PAK" target="NAM">
      <data key="d0">44665</data>
    </edge>
    <edge source="PAK" target="NLD">
      <data key="d0">3113357</data>
    </edge>
    <edge source="PAK" target="NOR">
      <data key="d0">60067</data>
    </edge>
    <edge source="PAK" target="PAN">
      <data key="d0">35765</data>
    </edge>
    <edge source="PAK" target="PHL">
      <data key="d0">582502</data>
    </edge>
    <edge source="PAK" target="POL">
      <data key="d0">966359</data>
    </edge>
    <edge source="PAK" target="PRT">
      <data key="d0">2193594</data>
    </edge>
    <edge source="PAK" target="RUS">
      <data key="d0">1209206</data>
    </edge>
    <edge source="PAK" target="SAU">
      <data key="d0">1509990</data>
    </edge>
    <edge source="PAK" target="SEN">
      <data key="d0">205149</data>
    </edge>
    <edge source="PAK" target="IND">
      <data key="d0">74431190</data>
    </edge>
    <edge source="PAK" target="SGP">
      <data key="d0">526469</data>
    </edge>
    <edge source="PAK" target="VNM">
      <data key="d0">90648046</data>
    </edge>
    <edge source="PAK" target="SVN">
      <data key="d0">284234</data>
    </edge>
    <edge source="PAK" target="ZAF">
      <data key="d0">941140</data>
    </edge>
    <edge source="PAK" target="ESP">
      <data key="d0">1497463</data>
    </edge>
    <edge source="PAK" target="THA">
      <data key="d0">25506165</data>
    </edge>
    <edge source="PAK" target="TGO">
      <data key="d0">20405</data>
    </edge>
    <edge source="PAK" target="ARE">
      <data key="d0">3648699</data>
    </edge>
    <edge source="PAK" target="TUN">
      <data key="d0">93608</data>
    </edge>
    <edge source="PAK" target="TUR">
      <data key="d0">3183729</data>
    </edge>
    <edge source="PAK" target="UGA">
      <data key="d0">234161</data>
    </edge>
    <edge source="PAK" target="UKR">
      <data key="d0">16784</data>
    </edge>
    <edge source="PAK" target="EGY">
      <data key="d0">914779</data>
    </edge>
    <edge source="PAK" target="GBR">
      <data key="d0">4242030</data>
    </edge>
    <edge source="PAK" target="TZA">
      <data key="d0">1673063</data>
    </edge>
    <edge source="PAK" target="USA">
      <data key="d0">12494770</data>
    </edge>
    <edge source="PAK" target="URY">
      <data key="d0">135651</data>
    </edge>
    <edge source="PRY" target="ARG">
      <data key="d0">35300</data>
    </edge>
    <edge source="PRY" target="BOL">
      <data key="d0">110236</data>
    </edge>
    <edge source="PRY" target="CHL">
      <data key="d0">129973</data>
    </edge>
    <edge source="PRY" target="CHN">
      <data key="d0">12172775</data>
    </edge>
    <edge source="PRY" target="COL">
      <data key="d0">1650328</data>
    </edge>
    <edge source="PRY" target="FRA">
      <data key="d0">10044</data>
    </edge>
    <edge source="PRY" target="DEU">
      <data key="d0">1080335</data>
    </edge>
    <edge source="PRY" target="GRC">
      <data key="d0">84941</data>
    </edge>
    <edge source="PRY" target="HND">
      <data key="d0">17543</data>
    </edge>
    <edge source="PRY" target="IDN">
      <data key="d0">7414016</data>
    </edge>
    <edge source="PRY" target="ITA">
      <data key="d0">15492</data>
    </edge>
    <edge source="PRY" target="MEX">
      <data key="d0">78243</data>
    </edge>
    <edge source="PRY" target="PRT">
      <data key="d0">4381583</data>
    </edge>
    <edge source="PRY" target="VNM">
      <data key="d0">8187471</data>
    </edge>
    <edge source="PRY" target="THA">
      <data key="d0">186104</data>
    </edge>
    <edge source="PRY" target="TUR">
      <data key="d0">696739</data>
    </edge>
    <edge source="PRY" target="GBR">
      <data key="d0">45533</data>
    </edge>
    <edge source="PRY" target="URY">
      <data key="d0">93153</data>
    </edge>
    <edge source="PER" target="ARG">
      <data key="d0">869498</data>
    </edge>
    <edge source="PER" target="AUS">
      <data key="d0">335716</data>
    </edge>
    <edge source="PER" target="BOL">
      <data key="d0">11676965</data>
    </edge>
    <edge source="PER" target="BRA">
      <data key="d0">7407534</data>
    </edge>
    <edge source="PER" target="CAN">
      <data key="d0">736584</data>
    </edge>
    <edge source="PER" target="CHL">
      <data key="d0">7132703</data>
    </edge>
    <edge source="PER" target="CHN">
      <data key="d0">16982521</data>
    </edge>
    <edge source="PER" target="COL">
      <data key="d0">3955072</data>
    </edge>
    <edge source="PER" target="ECU">
      <data key="d0">11024273</data>
    </edge>
    <edge source="PER" target="FRA">
      <data key="d0">25578</data>
    </edge>
    <edge source="PER" target="DEU">
      <data key="d0">603866</data>
    </edge>
    <edge source="PER" target="HKG">
      <data key="d0">953062</data>
    </edge>
    <edge source="PER" target="IDN">
      <data key="d0">463115</data>
    </edge>
    <edge source="PER" target="ITA">
      <data key="d0">16774983</data>
    </edge>
    <edge source="PER" target="JPN">
      <data key="d0">2221909</data>
    </edge>
    <edge source="PER" target="KOR">
      <data key="d0">1461663</data>
    </edge>
    <edge source="PER" target="LTU">
      <data key="d0">120377</data>
    </edge>
    <edge source="PER" target="MEX">
      <data key="d0">251417</data>
    </edge>
    <edge source="PER" target="NZL">
      <data key="d0">231417</data>
    </edge>
    <edge source="PER" target="PAN">
      <data key="d0">60045</data>
    </edge>
    <edge source="PER" target="IND">
      <data key="d0">1735568</data>
    </edge>
    <edge source="PER" target="VNM">
      <data key="d0">90607</data>
    </edge>
    <edge source="PER" target="ZAF">
      <data key="d0">1037439</data>
    </edge>
    <edge source="PER" target="ESP">
      <data key="d0">339549</data>
    </edge>
    <edge source="PER" target="TUR">
      <data key="d0">4156259</data>
    </edge>
    <edge source="PER" target="GBR">
      <data key="d0">3051899</data>
    </edge>
    <edge source="PER" target="USA">
      <data key="d0">118722</data>
    </edge>
    <edge source="PER" target="URY">
      <data key="d0">7016858</data>
    </edge>
    <edge source="PHL" target="AUS">
      <data key="d0">275957</data>
    </edge>
    <edge source="PHL" target="KHM">
      <data key="d0">283334</data>
    </edge>
    <edge source="PHL" target="CAF">
      <data key="d0">27251</data>
    </edge>
    <edge source="PHL" target="CHN">
      <data key="d0">4687749</data>
    </edge>
    <edge source="PHL" target="CRI">
      <data key="d0">34800</data>
    </edge>
    <edge source="PHL" target="DEU">
      <data key="d0">226100</data>
    </edge>
    <edge source="PHL" target="GHA">
      <data key="d0">15000</data>
    </edge>
    <edge source="PHL" target="HKG">
      <data key="d0">2199180</data>
    </edge>
    <edge source="PHL" target="IDN">
      <data key="d0">772242</data>
    </edge>
    <edge source="PHL" target="ISR">
      <data key="d0">109971</data>
    </edge>
    <edge source="PHL" target="ITA">
      <data key="d0">33482</data>
    </edge>
    <edge source="PHL" target="JPN">
      <data key="d0">3219409</data>
    </edge>
    <edge source="PHL" target="JOR">
      <data key="d0">61051</data>
    </edge>
    <edge source="PHL" target="KOR">
      <data key="d0">622500</data>
    </edge>
    <edge source="PHL" target="LTU">
      <data key="d0">18000</data>
    </edge>
    <edge source="PHL" target="MWI">
      <data key="d0">87048</data>
    </edge>
    <edge source="PHL" target="MYS">
      <data key="d0">1635485</data>
    </edge>
    <edge source="PHL" target="NLD">
      <data key="d0">23678</data>
    </edge>
    <edge source="PHL" target="PAK">
      <data key="d0">1387005</data>
    </edge>
    <edge source="PHL" target="PAN">
      <data key="d0">33278</data>
    </edge>
    <edge source="PHL" target="RUS">
      <data key="d0">146945</data>
    </edge>
    <edge source="PHL" target="IND">
      <data key="d0">806278</data>
    </edge>
    <edge source="PHL" target="SGP">
      <data key="d0">1004891</data>
    </edge>
    <edge source="PHL" target="VNM">
      <data key="d0">502120</data>
    </edge>
    <edge source="PHL" target="SVN">
      <data key="d0">22449</data>
    </edge>
    <edge source="PHL" target="ZAF">
      <data key="d0">50280</data>
    </edge>
    <edge source="PHL" target="ESP">
      <data key="d0">15219</data>
    </edge>
    <edge source="PHL" target="THA">
      <data key="d0">620103</data>
    </edge>
    <edge source="PHL" target="TUR">
      <data key="d0">24079</data>
    </edge>
    <edge source="PHL" target="GBR">
      <data key="d0">3911723</data>
    </edge>
    <edge source="PHL" target="USA">
      <data key="d0">562234</data>
    </edge>
    <edge source="POL" target="AUT">
      <data key="d0">312423</data>
    </edge>
    <edge source="POL" target="BEL">
      <data key="d0">3635499</data>
    </edge>
    <edge source="POL" target="BGR">
      <data key="d0">367971</data>
    </edge>
    <edge source="POL" target="BLR">
      <data key="d0">3095096</data>
    </edge>
    <edge source="POL" target="CMR">
      <data key="d0">3899502</data>
    </edge>
    <edge source="POL" target="CAN">
      <data key="d0">16298</data>
    </edge>
    <edge source="POL" target="CHN">
      <data key="d0">32166</data>
    </edge>
    <edge source="POL" target="HRV">
      <data key="d0">48454</data>
    </edge>
    <edge source="POL" target="CZE">
      <data key="d0">1804323</data>
    </edge>
    <edge source="POL" target="BEN">
      <data key="d0">5036150</data>
    </edge>
    <edge source="POL" target="DNK">
      <data key="d0">525545</data>
    </edge>
    <edge source="POL" target="SLV">
      <data key="d0">98252</data>
    </edge>
    <edge source="POL" target="EST">
      <data key="d0">62442</data>
    </edge>
    <edge source="POL" target="FIN">
      <data key="d0">223866</data>
    </edge>
    <edge source="POL" target="FRA">
      <data key="d0">1849788</data>
    </edge>
    <edge source="POL" target="GEO">
      <data key="d0">21318</data>
    </edge>
    <edge source="POL" target="GMB">
      <data key="d0">1686762</data>
    </edge>
    <edge source="POL" target="DEU">
      <data key="d0">18397184</data>
    </edge>
    <edge source="POL" target="GHA">
      <data key="d0">2928807</data>
    </edge>
    <edge source="POL" target="GRC">
      <data key="d0">11993</data>
    </edge>
    <edge source="POL" target="HKG">
      <data key="d0">4541557</data>
    </edge>
    <edge source="POL" target="HUN">
      <data key="d0">578299</data>
    </edge>
    <edge source="POL" target="IRL">
      <data key="d0">13048</data>
    </edge>
    <edge source="POL" target="ITA">
      <data key="d0">9204561</data>
    </edge>
    <edge source="POL" target="CIV">
      <data key="d0">351100</data>
    </edge>
    <edge source="POL" target="JPN">
      <data key="d0">19817</data>
    </edge>
    <edge source="POL" target="KAZ">
      <data key="d0">34347</data>
    </edge>
    <edge source="POL" target="JOR">
      <data key="d0">661013</data>
    </edge>
    <edge source="POL" target="KGZ">
      <data key="d0">45719</data>
    </edge>
    <edge source="POL" target="LBN">
      <data key="d0">311246</data>
    </edge>
    <edge source="POL" target="LVA">
      <data key="d0">633046</data>
    </edge>
    <edge source="POL" target="LTU">
      <data key="d0">3761862</data>
    </edge>
    <edge source="POL" target="MDG">
      <data key="d0">46170</data>
    </edge>
    <edge source="POL" target="MWI">
      <data key="d0">718316</data>
    </edge>
    <edge source="POL" target="MEX">
      <data key="d0">17382</data>
    </edge>
    <edge source="POL" target="MDA">
      <data key="d0">67205</data>
    </edge>
    <edge source="POL" target="MAR">
      <data key="d0">462054</data>
    </edge>
    <edge source="POL" target="MOZ">
      <data key="d0">628869</data>
    </edge>
    <edge source="POL" target="NLD">
      <data key="d0">4333397</data>
    </edge>
    <edge source="POL" target="NIC">
      <data key="d0">62497</data>
    </edge>
    <edge source="POL" target="NER">
      <data key="d0">186404</data>
    </edge>
    <edge source="POL" target="NOR">
      <data key="d0">146068</data>
    </edge>
    <edge source="POL" target="PAK">
      <data key="d0">5405994</data>
    </edge>
    <edge source="POL" target="PAN">
      <data key="d0">191142</data>
    </edge>
    <edge source="POL" target="ROU">
      <data key="d0">2330185</data>
    </edge>
    <edge source="POL" target="RUS">
      <data key="d0">6347741</data>
    </edge>
    <edge source="POL" target="SEN">
      <data key="d0">34751</data>
    </edge>
    <edge source="POL" target="SRB">
      <data key="d0">173568</data>
    </edge>
    <edge source="POL" target="IND">
      <data key="d0">3373600</data>
    </edge>
    <edge source="POL" target="SVK">
      <data key="d0">990583</data>
    </edge>
    <edge source="POL" target="ZAF">
      <data key="d0">11315</data>
    </edge>
    <edge source="POL" target="ESP">
      <data key="d0">1223074</data>
    </edge>
    <edge source="POL" target="SWE">
      <data key="d0">1278241</data>
    </edge>
    <edge source="POL" target="CHE">
      <data key="d0">396130</data>
    </edge>
    <edge source="POL" target="TGO">
      <data key="d0">2922697</data>
    </edge>
    <edge source="POL" target="ARE">
      <data key="d0">3112047</data>
    </edge>
    <edge source="POL" target="TUN">
      <data key="d0">16054</data>
    </edge>
    <edge source="POL" target="TUR">
      <data key="d0">1309679</data>
    </edge>
    <edge source="POL" target="UGA">
      <data key="d0">8375170</data>
    </edge>
    <edge source="POL" target="UKR">
      <data key="d0">22601030</data>
    </edge>
    <edge source="POL" target="EGY">
      <data key="d0">18941</data>
    </edge>
    <edge source="POL" target="GBR">
      <data key="d0">4625879</data>
    </edge>
    <edge source="POL" target="TZA">
      <data key="d0">4515691</data>
    </edge>
    <edge source="POL" target="USA">
      <data key="d0">283259</data>
    </edge>
    <edge source="POL" target="BFA">
      <data key="d0">294095</data>
    </edge>
    <edge source="PRT" target="DZA">
      <data key="d0">122398</data>
    </edge>
    <edge source="PRT" target="ARG">
      <data key="d0">1757815</data>
    </edge>
    <edge source="PRT" target="AUS">
      <data key="d0">523479</data>
    </edge>
    <edge source="PRT" target="BEL">
      <data key="d0">2074915</data>
    </edge>
    <edge source="PRT" target="BOL">
      <data key="d0">763542</data>
    </edge>
    <edge source="PRT" target="BRA">
      <data key="d0">4269121</data>
    </edge>
    <edge source="PRT" target="BGR">
      <data key="d0">3309839</data>
    </edge>
    <edge source="PRT" target="CMR">
      <data key="d0">4499194</data>
    </edge>
    <edge source="PRT" target="CAN">
      <data key="d0">4588001</data>
    </edge>
    <edge source="PRT" target="CHL">
      <data key="d0">523706</data>
    </edge>
    <edge source="PRT" target="CHN">
      <data key="d0">17897128</data>
    </edge>
    <edge source="PRT" target="COL">
      <data key="d0">331865</data>
    </edge>
    <edge source="PRT" target="CZE">
      <data key="d0">286793</data>
    </edge>
    <edge source="PRT" target="FRA">
      <data key="d0">1698674</data>
    </edge>
    <edge source="PRT" target="DEU">
      <data key="d0">852078</data>
    </edge>
    <edge source="PRT" target="GHA">
      <data key="d0">110481</data>
    </edge>
    <edge source="PRT" target="GTM">
      <data key="d0">518273</data>
    </edge>
    <edge source="PRT" target="IDN">
      <data key="d0">10905</data>
    </edge>
    <edge source="PRT" target="ISR">
      <data key="d0">41719</data>
    </edge>
    <edge source="PRT" target="ITA">
      <data key="d0">13720416</data>
    </edge>
    <edge source="PRT" target="JPN">
      <data key="d0">239882</data>
    </edge>
    <edge source="PRT" target="LBN">
      <data key="d0">82218</data>
    </edge>
    <edge source="PRT" target="LTU">
      <data key="d0">62666</data>
    </edge>
    <edge source="PRT" target="MWI">
      <data key="d0">40725</data>
    </edge>
    <edge source="PRT" target="MEX">
      <data key="d0">9969922</data>
    </edge>
    <edge source="PRT" target="MAR">
      <data key="d0">11294991</data>
    </edge>
    <edge source="PRT" target="MOZ">
      <data key="d0">128427</data>
    </edge>
    <edge source="PRT" target="NAM">
      <data key="d0">42567</data>
    </edge>
    <edge source="PRT" target="NLD">
      <data key="d0">3566267</data>
    </edge>
    <edge source="PRT" target="NOR">
      <data key="d0">11637</data>
    </edge>
    <edge source="PRT" target="PAK">
      <data key="d0">9645475</data>
    </edge>
    <edge source="PRT" target="POL">
      <data key="d0">214497</data>
    </edge>
    <edge source="PRT" target="ROU">
      <data key="d0">256598</data>
    </edge>
    <edge source="PRT" target="RUS">
      <data key="d0">57099</data>
    </edge>
    <edge source="PRT" target="SEN">
      <data key="d0">18519</data>
    </edge>
    <edge source="PRT" target="IND">
      <data key="d0">818206</data>
    </edge>
    <edge source="PRT" target="SGP">
      <data key="d0">35554</data>
    </edge>
    <edge source="PRT" target="SVK">
      <data key="d0">17761</data>
    </edge>
    <edge source="PRT" target="SVN">
      <data key="d0">33344</data>
    </edge>
    <edge source="PRT" target="ZAF">
      <data key="d0">2679642</data>
    </edge>
    <edge source="PRT" target="ESP">
      <data key="d0">35322741</data>
    </edge>
    <edge source="PRT" target="CHE">
      <data key="d0">857607</data>
    </edge>
    <edge source="PRT" target="THA">
      <data key="d0">309739</data>
    </edge>
    <edge source="PRT" target="TGO">
      <data key="d0">93746</data>
    </edge>
    <edge source="PRT" target="ARE">
      <data key="d0">73750</data>
    </edge>
    <edge source="PRT" target="TUN">
      <data key="d0">1760884</data>
    </edge>
    <edge source="PRT" target="TUR">
      <data key="d0">9546418</data>
    </edge>
    <edge source="PRT" target="EGY">
      <data key="d0">2099143</data>
    </edge>
    <edge source="PRT" target="GBR">
      <data key="d0">1476782</data>
    </edge>
    <edge source="PRT" target="USA">
      <data key="d0">20134580</data>
    </edge>
    <edge source="ROU" target="AUT">
      <data key="d0">24287</data>
    </edge>
    <edge source="ROU" target="BEL">
      <data key="d0">3300955</data>
    </edge>
    <edge source="ROU" target="BGR">
      <data key="d0">814070</data>
    </edge>
    <edge source="ROU" target="CMR">
      <data key="d0">128446</data>
    </edge>
    <edge source="ROU" target="CHN">
      <data key="d0">2766537</data>
    </edge>
    <edge source="ROU" target="CZE">
      <data key="d0">6720076</data>
    </edge>
    <edge source="ROU" target="DNK">
      <data key="d0">697558</data>
    </edge>
    <edge source="ROU" target="EST">
      <data key="d0">131144</data>
    </edge>
    <edge source="ROU" target="FRA">
      <data key="d0">10900535</data>
    </edge>
    <edge source="ROU" target="DEU">
      <data key="d0">33859571</data>
    </edge>
    <edge source="ROU" target="GRC">
      <data key="d0">116703</data>
    </edge>
    <edge source="ROU" target="HUN">
      <data key="d0">8031181</data>
    </edge>
    <edge source="ROU" target="ITA">
      <data key="d0">41734063</data>
    </edge>
    <edge source="ROU" target="LTU">
      <data key="d0">474530</data>
    </edge>
    <edge source="ROU" target="MEX">
      <data key="d0">47828</data>
    </edge>
    <edge source="ROU" target="MDA">
      <data key="d0">828550</data>
    </edge>
    <edge source="ROU" target="NLD">
      <data key="d0">19020</data>
    </edge>
    <edge source="ROU" target="POL">
      <data key="d0">2666922</data>
    </edge>
    <edge source="ROU" target="PRT">
      <data key="d0">458969</data>
    </edge>
    <edge source="ROU" target="RUS">
      <data key="d0">25161</data>
    </edge>
    <edge source="ROU" target="SRB">
      <data key="d0">411810</data>
    </edge>
    <edge source="ROU" target="IND">
      <data key="d0">819837</data>
    </edge>
    <edge source="ROU" target="SVK">
      <data key="d0">561583</data>
    </edge>
    <edge source="ROU" target="SVN">
      <data key="d0">4562101</data>
    </edge>
    <edge source="ROU" target="ESP">
      <data key="d0">2017704</data>
    </edge>
    <edge source="ROU" target="SWE">
      <data key="d0">250967</data>
    </edge>
    <edge source="ROU" target="TGO">
      <data key="d0">230611</data>
    </edge>
    <edge source="ROU" target="TUR">
      <data key="d0">11463784</data>
    </edge>
    <edge source="ROU" target="UKR">
      <data key="d0">191377</data>
    </edge>
    <edge source="ROU" target="GBR">
      <data key="d0">1352056</data>
    </edge>
    <edge source="IND" target="DZA">
      <data key="d0">213857</data>
    </edge>
    <edge source="IND" target="ARG">
      <data key="d0">4732981</data>
    </edge>
    <edge source="IND" target="AUS">
      <data key="d0">3248963</data>
    </edge>
    <edge source="IND" target="AUT">
      <data key="d0">12223</data>
    </edge>
    <edge source="IND" target="BEL">
      <data key="d0">29789096</data>
    </edge>
    <edge source="IND" target="BRA">
      <data key="d0">761767</data>
    </edge>
    <edge source="IND" target="BGR">
      <data key="d0">2969927</data>
    </edge>
    <edge source="IND" target="BDI">
      <data key="d0">1246389</data>
    </edge>
    <edge source="IND" target="KHM">
      <data key="d0">1061291</data>
    </edge>
    <edge source="IND" target="CAN">
      <data key="d0">1803560</data>
    </edge>
    <edge source="IND" target="LKA">
      <data key="d0">198831</data>
    </edge>
    <edge source="IND" target="CHL">
      <data key="d0">356511</data>
    </edge>
    <edge source="IND" target="CHN">
      <data key="d0">2751358592</data>
    </edge>
    <edge source="IND" target="COL">
      <data key="d0">2715319</data>
    </edge>
    <edge source="IND" target="CRI">
      <data key="d0">175792</data>
    </edge>
    <edge source="IND" target="HRV">
      <data key="d0">149403</data>
    </edge>
    <edge source="IND" target="BEN">
      <data key="d0">88273</data>
    </edge>
    <edge source="IND" target="DNK">
      <data key="d0">136993</data>
    </edge>
    <edge source="IND" target="ECU">
      <data key="d0">736015</data>
    </edge>
    <edge source="IND" target="SLV">
      <data key="d0">1663025</data>
    </edge>
    <edge source="IND" target="ETH">
      <data key="d0">496267</data>
    </edge>
    <edge source="IND" target="EST">
      <data key="d0">363226</data>
    </edge>
    <edge source="IND" target="FIN">
      <data key="d0">367440</data>
    </edge>
    <edge source="IND" target="FRA">
      <data key="d0">9555367</data>
    </edge>
    <edge source="IND" target="GMB">
      <data key="d0">356074</data>
    </edge>
    <edge source="IND" target="DEU">
      <data key="d0">58598051</data>
    </edge>
    <edge source="IND" target="GHA">
      <data key="d0">5295001</data>
    </edge>
    <edge source="IND" target="GRC">
      <data key="d0">587507</data>
    </edge>
    <edge source="IND" target="GTM">
      <data key="d0">168855</data>
    </edge>
    <edge source="IND" target="HND">
      <data key="d0">15472</data>
    </edge>
    <edge source="IND" target="HKG">
      <data key="d0">61762365</data>
    </edge>
    <edge source="IND" target="HUN">
      <data key="d0">425537</data>
    </edge>
    <edge source="IND" target="IDN">
      <data key="d0">79565164</data>
    </edge>
    <edge source="IND" target="IRL">
      <data key="d0">1036506</data>
    </edge>
    <edge source="IND" target="ISR">
      <data key="d0">5373981</data>
    </edge>
    <edge source="IND" target="ITA">
      <data key="d0">47316405</data>
    </edge>
    <edge source="IND" target="JAM">
      <data key="d0">10667</data>
    </edge>
    <edge source="IND" target="JPN">
      <data key="d0">8416615</data>
    </edge>
    <edge source="IND" target="JOR">
      <data key="d0">792196</data>
    </edge>
    <edge source="IND" target="KOR">
      <data key="d0">22350332</data>
    </edge>
    <edge source="IND" target="LBN">
      <data key="d0">1016112</data>
    </edge>
    <edge source="IND" target="LVA">
      <data key="d0">109013</data>
    </edge>
    <edge source="IND" target="LTU">
      <data key="d0">61275</data>
    </edge>
    <edge source="IND" target="MDG">
      <data key="d0">259539</data>
    </edge>
    <edge source="IND" target="MWI">
      <data key="d0">2994802</data>
    </edge>
    <edge source="IND" target="MYS">
      <data key="d0">34463667</data>
    </edge>
    <edge source="IND" target="MUS">
      <data key="d0">3373169</data>
    </edge>
    <edge source="IND" target="MEX">
      <data key="d0">10158676</data>
    </edge>
    <edge source="IND" target="MDA">
      <data key="d0">41066</data>
    </edge>
    <edge source="IND" target="MAR">
      <data key="d0">11959553</data>
    </edge>
    <edge source="IND" target="MOZ">
      <data key="d0">3475805</data>
    </edge>
    <edge source="IND" target="OMN">
      <data key="d0">157112</data>
    </edge>
    <edge source="IND" target="NLD">
      <data key="d0">15135650</data>
    </edge>
    <edge source="IND" target="NZL">
      <data key="d0">629366</data>
    </edge>
    <edge source="IND" target="NIC">
      <data key="d0">54735</data>
    </edge>
    <edge source="IND" target="NOR">
      <data key="d0">61540</data>
    </edge>
    <edge source="IND" target="PAK">
      <data key="d0">242433606</data>
    </edge>
    <edge source="IND" target="PER">
      <data key="d0">8413344</data>
    </edge>
    <edge source="IND" target="PHL">
      <data key="d0">3309683</data>
    </edge>
    <edge source="IND" target="POL">
      <data key="d0">2182362</data>
    </edge>
    <edge source="IND" target="PRT">
      <data key="d0">10819844</data>
    </edge>
    <edge source="IND" target="ROU">
      <data key="d0">1548673</data>
    </edge>
    <edge source="IND" target="RUS">
      <data key="d0">3788266</data>
    </edge>
    <edge source="IND" target="SAU">
      <data key="d0">6196712</data>
    </edge>
    <edge source="IND" target="SEN">
      <data key="d0">1218974</data>
    </edge>
    <edge source="IND" target="SGP">
      <data key="d0">848947</data>
    </edge>
    <edge source="IND" target="VNM">
      <data key="d0">112756030</data>
    </edge>
    <edge source="IND" target="SVN">
      <data key="d0">1155867</data>
    </edge>
    <edge source="IND" target="ZAF">
      <data key="d0">1798419</data>
    </edge>
    <edge source="IND" target="ESP">
      <data key="d0">20610457</data>
    </edge>
    <edge source="IND" target="SWE">
      <data key="d0">385759</data>
    </edge>
    <edge source="IND" target="CHE">
      <data key="d0">80235</data>
    </edge>
    <edge source="IND" target="THA">
      <data key="d0">32807396</data>
    </edge>
    <edge source="IND" target="TGO">
      <data key="d0">44453</data>
    </edge>
    <edge source="IND" target="ARE">
      <data key="d0">20163311</data>
    </edge>
    <edge source="IND" target="TUN">
      <data key="d0">1403364</data>
    </edge>
    <edge source="IND" target="TUR">
      <data key="d0">106247228</data>
    </edge>
    <edge source="IND" target="UGA">
      <data key="d0">6698364</data>
    </edge>
    <edge source="IND" target="UKR">
      <data key="d0">639869</data>
    </edge>
    <edge source="IND" target="EGY">
      <data key="d0">17511711</data>
    </edge>
    <edge source="IND" target="GBR">
      <data key="d0">8721487</data>
    </edge>
    <edge source="IND" target="TZA">
      <data key="d0">4924407</data>
    </edge>
    <edge source="IND" target="USA">
      <data key="d0">66911622</data>
    </edge>
    <edge source="IND" target="URY">
      <data key="d0">220201</data>
    </edge>
    <edge source="VNM" target="AUS">
      <data key="d0">629492</data>
    </edge>
    <edge source="VNM" target="BEL">
      <data key="d0">925729</data>
    </edge>
    <edge source="VNM" target="BRA">
      <data key="d0">1178784</data>
    </edge>
    <edge source="VNM" target="BGR">
      <data key="d0">1350503</data>
    </edge>
    <edge source="VNM" target="KHM">
      <data key="d0">30235</data>
    </edge>
    <edge source="VNM" target="CAN">
      <data key="d0">438931</data>
    </edge>
    <edge source="VNM" target="CHN">
      <data key="d0">50176012</data>
    </edge>
    <edge source="VNM" target="COL">
      <data key="d0">313301</data>
    </edge>
    <edge source="VNM" target="HRV">
      <data key="d0">147067</data>
    </edge>
    <edge source="VNM" target="DNK">
      <data key="d0">33255</data>
    </edge>
    <edge source="VNM" target="EST">
      <data key="d0">84133</data>
    </edge>
    <edge source="VNM" target="FRA">
      <data key="d0">490347</data>
    </edge>
    <edge source="VNM" target="DEU">
      <data key="d0">2347803</data>
    </edge>
    <edge source="VNM" target="GRC">
      <data key="d0">768597</data>
    </edge>
    <edge source="VNM" target="HKG">
      <data key="d0">3055757</data>
    </edge>
    <edge source="VNM" target="HUN">
      <data key="d0">53120</data>
    </edge>
    <edge source="VNM" target="IDN">
      <data key="d0">15348736</data>
    </edge>
    <edge source="VNM" target="IRL">
      <data key="d0">444738</data>
    </edge>
    <edge source="VNM" target="ITA">
      <data key="d0">899510</data>
    </edge>
    <edge source="VNM" target="JPN">
      <data key="d0">1616642</data>
    </edge>
    <edge source="VNM" target="JOR">
      <data key="d0">35474</data>
    </edge>
    <edge source="VNM" target="KOR">
      <data key="d0">952513</data>
    </edge>
    <edge source="VNM" target="LTU">
      <data key="d0">67498</data>
    </edge>
    <edge source="VNM" target="MYS">
      <data key="d0">1524866</data>
    </edge>
    <edge source="VNM" target="MEX">
      <data key="d0">65761</data>
    </edge>
    <edge source="VNM" target="MAR">
      <data key="d0">132468</data>
    </edge>
    <edge source="VNM" target="OMN">
      <data key="d0">76229</data>
    </edge>
    <edge source="VNM" target="NLD">
      <data key="d0">1078880</data>
    </edge>
    <edge source="VNM" target="NZL">
      <data key="d0">30403</data>
    </edge>
    <edge source="VNM" target="PAK">
      <data key="d0">551329</data>
    </edge>
    <edge source="VNM" target="PHL">
      <data key="d0">2212344</data>
    </edge>
    <edge source="VNM" target="POL">
      <data key="d0">3044610</data>
    </edge>
    <edge source="VNM" target="PRT">
      <data key="d0">471637</data>
    </edge>
    <edge source="VNM" target="RUS">
      <data key="d0">391866</data>
    </edge>
    <edge source="VNM" target="IND">
      <data key="d0">369566</data>
    </edge>
    <edge source="VNM" target="SGP">
      <data key="d0">200066</data>
    </edge>
    <edge source="VNM" target="ZAF">
      <data key="d0">126537</data>
    </edge>
    <edge source="VNM" target="ESP">
      <data key="d0">888460</data>
    </edge>
    <edge source="VNM" target="THA">
      <data key="d0">7886514</data>
    </edge>
    <edge source="VNM" target="ARE">
      <data key="d0">172913</data>
    </edge>
    <edge source="VNM" target="TUR">
      <data key="d0">19058078</data>
    </edge>
    <edge source="VNM" target="EGY">
      <data key="d0">1061404</data>
    </edge>
    <edge source="VNM" target="GBR">
      <data key="d0">29932676</data>
    </edge>
    <edge source="VNM" target="USA">
      <data key="d0">16710902</data>
    </edge>
    <edge source="VNM" target="URY">
      <data key="d0">78300</data>
    </edge>
    <edge source="ZAF" target="AUS">
      <data key="d0">253274</data>
    </edge>
    <edge source="ZAF" target="BEL">
      <data key="d0">1383402</data>
    </edge>
    <edge source="ZAF" target="BWA">
      <data key="d0">2730467</data>
    </edge>
    <edge source="ZAF" target="BRA">
      <data key="d0">509017</data>
    </edge>
    <edge source="ZAF" target="BGR">
      <data key="d0">4228479</data>
    </edge>
    <edge source="ZAF" target="CMR">
      <data key="d0">368703</data>
    </edge>
    <edge source="ZAF" target="CHN">
      <data key="d0">195294064</data>
    </edge>
    <edge source="ZAF" target="CZE">
      <data key="d0">45028838</data>
    </edge>
    <edge source="ZAF" target="ETH">
      <data key="d0">340415</data>
    </edge>
    <edge source="ZAF" target="DEU">
      <data key="d0">14035485</data>
    </edge>
    <edge source="ZAF" target="GHA">
      <data key="d0">153723</data>
    </edge>
    <edge source="ZAF" target="HKG">
      <data key="d0">946022</data>
    </edge>
    <edge source="ZAF" target="IDN">
      <data key="d0">12393864</data>
    </edge>
    <edge source="ZAF" target="IRL">
      <data key="d0">47606</data>
    </edge>
    <edge source="ZAF" target="ITA">
      <data key="d0">43976654</data>
    </edge>
    <edge source="ZAF" target="JPN">
      <data key="d0">3864325</data>
    </edge>
    <edge source="ZAF" target="KOR">
      <data key="d0">3553953</data>
    </edge>
    <edge source="ZAF" target="MDG">
      <data key="d0">28797</data>
    </edge>
    <edge source="ZAF" target="MWI">
      <data key="d0">410388</data>
    </edge>
    <edge source="ZAF" target="MYS">
      <data key="d0">38735</data>
    </edge>
    <edge source="ZAF" target="MUS">
      <data key="d0">2256746</data>
    </edge>
    <edge source="ZAF" target="MOZ">
      <data key="d0">681790</data>
    </edge>
    <edge source="ZAF" target="NAM">
      <data key="d0">3666983</data>
    </edge>
    <edge source="ZAF" target="NLD">
      <data key="d0">187061</data>
    </edge>
    <edge source="ZAF" target="PAK">
      <data key="d0">1747692</data>
    </edge>
    <edge source="ZAF" target="PRT">
      <data key="d0">362584</data>
    </edge>
    <edge source="ZAF" target="ROU">
      <data key="d0">159213</data>
    </edge>
    <edge source="ZAF" target="SEN">
      <data key="d0">30032</data>
    </edge>
    <edge source="ZAF" target="IND">
      <data key="d0">34017176</data>
    </edge>
    <edge source="ZAF" target="SGP">
      <data key="d0">2296469</data>
    </edge>
    <edge source="ZAF" target="ZWE">
      <data key="d0">384431</data>
    </edge>
    <edge source="ZAF" target="ESP">
      <data key="d0">622465</data>
    </edge>
    <edge source="ZAF" target="CHE">
      <data key="d0">91827</data>
    </edge>
    <edge source="ZAF" target="THA">
      <data key="d0">28004</data>
    </edge>
    <edge source="ZAF" target="TUN">
      <data key="d0">193601</data>
    </edge>
    <edge source="ZAF" target="TUR">
      <data key="d0">3137824</data>
    </edge>
    <edge source="ZAF" target="UGA">
      <data key="d0">474895</data>
    </edge>
    <edge source="ZAF" target="EGY">
      <data key="d0">6842657</data>
    </edge>
    <edge source="ZAF" target="GBR">
      <data key="d0">8410064</data>
    </edge>
    <edge source="ZAF" target="TZA">
      <data key="d0">78495</data>
    </edge>
    <edge source="ZAF" target="USA">
      <data key="d0">2327884</data>
    </edge>
    <edge source="ZAF" target="URY">
      <data key="d0">10059</data>
    </edge>
    <edge source="ESP" target="DZA">
      <data key="d0">3732101</data>
    </edge>
    <edge source="ESP" target="AZE">
      <data key="d0">49701</data>
    </edge>
    <edge source="ESP" target="ARG">
      <data key="d0">75137</data>
    </edge>
    <edge source="ESP" target="AUT">
      <data key="d0">380878</data>
    </edge>
    <edge source="ESP" target="BEL">
      <data key="d0">3992745</data>
    </edge>
    <edge source="ESP" target="BOL">
      <data key="d0">44658</data>
    </edge>
    <edge source="ESP" target="BRA">
      <data key="d0">1022476</data>
    </edge>
    <edge source="ESP" target="BGR">
      <data key="d0">23022</data>
    </edge>
    <edge source="ESP" target="CMR">
      <data key="d0">485338</data>
    </edge>
    <edge source="ESP" target="CAN">
      <data key="d0">1282944</data>
    </edge>
    <edge source="ESP" target="CAF">
      <data key="d0">32594</data>
    </edge>
    <edge source="ESP" target="CHL">
      <data key="d0">578479</data>
    </edge>
    <edge source="ESP" target="CHN">
      <data key="d0">59077867</data>
    </edge>
    <edge source="ESP" target="COL">
      <data key="d0">156583</data>
    </edge>
    <edge source="ESP" target="CZE">
      <data key="d0">1801991</data>
    </edge>
    <edge source="ESP" target="BEN">
      <data key="d0">201919</data>
    </edge>
    <edge source="ESP" target="DNK">
      <data key="d0">1534823</data>
    </edge>
    <edge source="ESP" target="SLV">
      <data key="d0">31477</data>
    </edge>
    <edge source="ESP" target="FIN">
      <data key="d0">876207</data>
    </edge>
    <edge source="ESP" target="FRA">
      <data key="d0">14749791</data>
    </edge>
    <edge source="ESP" target="GEO">
      <data key="d0">99020</data>
    </edge>
    <edge source="ESP" target="GMB">
      <data key="d0">20781</data>
    </edge>
    <edge source="ESP" target="DEU">
      <data key="d0">11169005</data>
    </edge>
    <edge source="ESP" target="GHA">
      <data key="d0">409055</data>
    </edge>
    <edge source="ESP" target="GRC">
      <data key="d0">7211654</data>
    </edge>
    <edge source="ESP" target="GTM">
      <data key="d0">267409</data>
    </edge>
    <edge source="ESP" target="HND">
      <data key="d0">219402</data>
    </edge>
    <edge source="ESP" target="HKG">
      <data key="d0">221192</data>
    </edge>
    <edge source="ESP" target="HUN">
      <data key="d0">253489</data>
    </edge>
    <edge source="ESP" target="IDN">
      <data key="d0">4332524</data>
    </edge>
    <edge source="ESP" target="IRL">
      <data key="d0">100703</data>
    </edge>
    <edge source="ESP" target="ITA">
      <data key="d0">8742354</data>
    </edge>
    <edge source="ESP" target="CIV">
      <data key="d0">101082</data>
    </edge>
    <edge source="ESP" target="JPN">
      <data key="d0">401194</data>
    </edge>
    <edge source="ESP" target="KAZ">
      <data key="d0">55412</data>
    </edge>
    <edge source="ESP" target="JOR">
      <data key="d0">51181</data>
    </edge>
    <edge source="ESP" target="KOR">
      <data key="d0">394823</data>
    </edge>
    <edge source="ESP" target="KGZ">
      <data key="d0">47144</data>
    </edge>
    <edge source="ESP" target="LBN">
      <data key="d0">30712</data>
    </edge>
    <edge source="ESP" target="LTU">
      <data key="d0">60415</data>
    </edge>
    <edge source="ESP" target="MDG">
      <data key="d0">28213</data>
    </edge>
    <edge source="ESP" target="MYS">
      <data key="d0">2454470</data>
    </edge>
    <edge source="ESP" target="MRT">
      <data key="d0">302671</data>
    </edge>
    <edge source="ESP" target="MEX">
      <data key="d0">2268923</data>
    </edge>
    <edge source="ESP" target="MAR">
      <data key="d0">17257853</data>
    </edge>
    <edge source="ESP" target="MOZ">
      <data key="d0">2916324</data>
    </edge>
    <edge source="ESP" target="NLD">
      <data key="d0">469282</data>
    </edge>
    <edge source="ESP" target="NZL">
      <data key="d0">24187</data>
    </edge>
    <edge source="ESP" target="NER">
      <data key="d0">1381577</data>
    </edge>
    <edge source="ESP" target="PAK">
      <data key="d0">1463047</data>
    </edge>
    <edge source="ESP" target="PRY">
      <data key="d0">13898</data>
    </edge>
    <edge source="ESP" target="PER">
      <data key="d0">49745</data>
    </edge>
    <edge source="ESP" target="POL">
      <data key="d0">1513894</data>
    </edge>
    <edge source="ESP" target="PRT">
      <data key="d0">15001855</data>
    </edge>
    <edge source="ESP" target="ROU">
      <data key="d0">321816</data>
    </edge>
    <edge source="ESP" target="RUS">
      <data key="d0">1478259</data>
    </edge>
    <edge source="ESP" target="SAU">
      <data key="d0">207640</data>
    </edge>
    <edge source="ESP" target="SEN">
      <data key="d0">233665</data>
    </edge>
    <edge source="ESP" target="IND">
      <data key="d0">4280343</data>
    </edge>
    <edge source="ESP" target="SVK">
      <data key="d0">346129</data>
    </edge>
    <edge source="ESP" target="VNM">
      <data key="d0">2850569</data>
    </edge>
    <edge source="ESP" target="SVN">
      <data key="d0">24806</data>
    </edge>
    <edge source="ESP" target="ZAF">
      <data key="d0">166559</data>
    </edge>
    <edge source="ESP" target="SWE">
      <data key="d0">510599</data>
    </edge>
    <edge source="ESP" target="CHE">
      <data key="d0">494676</data>
    </edge>
    <edge source="ESP" target="THA">
      <data key="d0">1280820</data>
    </edge>
    <edge source="ESP" target="TGO">
      <data key="d0">2908552</data>
    </edge>
    <edge source="ESP" target="ARE">
      <data key="d0">200772</data>
    </edge>
    <edge source="ESP" target="TUN">
      <data key="d0">1051979</data>
    </edge>
    <edge source="ESP" target="TUR">
      <data key="d0">2656835</data>
    </edge>
    <edge source="ESP" target="UGA">
      <data key="d0">27323</data>
    </edge>
    <edge source="ESP" target="UKR">
      <data key="d0">300113</data>
    </edge>
    <edge source="ESP" target="EGY">
      <data key="d0">81664</data>
    </edge>
    <edge source="ESP" target="GBR">
      <data key="d0">9545093</data>
    </edge>
    <edge source="ESP" target="USA">
      <data key="d0">1158551</data>
    </edge>
    <edge source="ESP" target="BFA">
      <data key="d0">50802</data>
    </edge>
    <edge source="ESP" target="URY">
      <data key="d0">153823</data>
    </edge>
    <edge source="CHE" target="AUS">
      <data key="d0">99011</data>
    </edge>
    <edge source="CHE" target="AUT">
      <data key="d0">1352032</data>
    </edge>
    <edge source="CHE" target="BEL">
      <data key="d0">3697929</data>
    </edge>
    <edge source="CHE" target="BRA">
      <data key="d0">11467</data>
    </edge>
    <edge source="CHE" target="BGR">
      <data key="d0">5494573</data>
    </edge>
    <edge source="CHE" target="CMR">
      <data key="d0">310722</data>
    </edge>
    <edge source="CHE" target="CHL">
      <data key="d0">44325</data>
    </edge>
    <edge source="CHE" target="CHN">
      <data key="d0">21825</data>
    </edge>
    <edge source="CHE" target="CRI">
      <data key="d0">220484</data>
    </edge>
    <edge source="CHE" target="HRV">
      <data key="d0">44198</data>
    </edge>
    <edge source="CHE" target="CZE">
      <data key="d0">1075322</data>
    </edge>
    <edge source="CHE" target="BEN">
      <data key="d0">23394</data>
    </edge>
    <edge source="CHE" target="DNK">
      <data key="d0">13104</data>
    </edge>
    <edge source="CHE" target="EST">
      <data key="d0">88433</data>
    </edge>
    <edge source="CHE" target="FIN">
      <data key="d0">16033</data>
    </edge>
    <edge source="CHE" target="FRA">
      <data key="d0">1905769</data>
    </edge>
    <edge source="CHE" target="GEO">
      <data key="d0">380086</data>
    </edge>
    <edge source="CHE" target="GMB">
      <data key="d0">26969</data>
    </edge>
    <edge source="CHE" target="DEU">
      <data key="d0">8610115</data>
    </edge>
    <edge source="CHE" target="GHA">
      <data key="d0">24631</data>
    </edge>
    <edge source="CHE" target="HKG">
      <data key="d0">101471</data>
    </edge>
    <edge source="CHE" target="HUN">
      <data key="d0">5983422</data>
    </edge>
    <edge source="CHE" target="ITA">
      <data key="d0">12582265</data>
    </edge>
    <edge source="CHE" target="CIV">
      <data key="d0">13956</data>
    </edge>
    <edge source="CHE" target="JOR">
      <data key="d0">235938</data>
    </edge>
    <edge source="CHE" target="LBN">
      <data key="d0">42608</data>
    </edge>
    <edge source="CHE" target="LVA">
      <data key="d0">511703</data>
    </edge>
    <edge source="CHE" target="LTU">
      <data key="d0">1308639</data>
    </edge>
    <edge source="CHE" target="MDA">
      <data key="d0">238607</data>
    </edge>
    <edge source="CHE" target="NLD">
      <data key="d0">258077</data>
    </edge>
    <edge source="CHE" target="PAK">
      <data key="d0">52161</data>
    </edge>
    <edge source="CHE" target="PAN">
      <data key="d0">470075</data>
    </edge>
    <edge source="CHE" target="PER">
      <data key="d0">33381</data>
    </edge>
    <edge source="CHE" target="POL">
      <data key="d0">1045410</data>
    </edge>
    <edge source="CHE" target="PRT">
      <data key="d0">39187</data>
    </edge>
    <edge source="CHE" target="ROU">
      <data key="d0">1970939</data>
    </edge>
    <edge source="CHE" target="RUS">
      <data key="d0">964339</data>
    </edge>
    <edge source="CHE" target="SEN">
      <data key="d0">34840</data>
    </edge>
    <edge source="CHE" target="SRB">
      <data key="d0">659725</data>
    </edge>
    <edge source="CHE" target="IND">
      <data key="d0">42804</data>
    </edge>
    <edge source="CHE" target="SVK">
      <data key="d0">34477</data>
    </edge>
    <edge source="CHE" target="SVN">
      <data key="d0">24404</data>
    </edge>
    <edge source="CHE" target="ZAF">
      <data key="d0">31605</data>
    </edge>
    <edge source="CHE" target="ESP">
      <data key="d0">1287588</data>
    </edge>
    <edge source="CHE" target="SWE">
      <data key="d0">26661</data>
    </edge>
    <edge source="CHE" target="TGO">
      <data key="d0">299776</data>
    </edge>
    <edge source="CHE" target="ARE">
      <data key="d0">265485</data>
    </edge>
    <edge source="CHE" target="TUN">
      <data key="d0">8525876</data>
    </edge>
    <edge source="CHE" target="TUR">
      <data key="d0">212739</data>
    </edge>
    <edge source="CHE" target="UKR">
      <data key="d0">7558239</data>
    </edge>
    <edge source="CHE" target="MKD">
      <data key="d0">19327</data>
    </edge>
    <edge source="CHE" target="GBR">
      <data key="d0">538053</data>
    </edge>
    <edge source="CHE" target="TZA">
      <data key="d0">222371</data>
    </edge>
    <edge source="CHE" target="USA">
      <data key="d0">949627</data>
    </edge>
    <edge source="THA" target="ALB">
      <data key="d0">13643</data>
    </edge>
    <edge source="THA" target="DZA">
      <data key="d0">1717852</data>
    </edge>
    <edge source="THA" target="ARG">
      <data key="d0">2014835</data>
    </edge>
    <edge source="THA" target="AUS">
      <data key="d0">1966498</data>
    </edge>
    <edge source="THA" target="AUT">
      <data key="d0">576571</data>
    </edge>
    <edge source="THA" target="BEL">
      <data key="d0">11766254</data>
    </edge>
    <edge source="THA" target="BRA">
      <data key="d0">7294171</data>
    </edge>
    <edge source="THA" target="BGR">
      <data key="d0">3205055</data>
    </edge>
    <edge source="THA" target="KHM">
      <data key="d0">286392</data>
    </edge>
    <edge source="THA" target="CAN">
      <data key="d0">1125223</data>
    </edge>
    <edge source="THA" target="LKA">
      <data key="d0">15547429</data>
    </edge>
    <edge source="THA" target="CHL">
      <data key="d0">76343</data>
    </edge>
    <edge source="THA" target="CHN">
      <data key="d0">81695465</data>
    </edge>
    <edge source="THA" target="COL">
      <data key="d0">4985811</data>
    </edge>
    <edge source="THA" target="CRI">
      <data key="d0">157518</data>
    </edge>
    <edge source="THA" target="BEN">
      <data key="d0">19310</data>
    </edge>
    <edge source="THA" target="DNK">
      <data key="d0">45614</data>
    </edge>
    <edge source="THA" target="ECU">
      <data key="d0">142496</data>
    </edge>
    <edge source="THA" target="ETH">
      <data key="d0">998788</data>
    </edge>
    <edge source="THA" target="EST">
      <data key="d0">290407</data>
    </edge>
    <edge source="THA" target="FIN">
      <data key="d0">75797</data>
    </edge>
    <edge source="THA" target="FRA">
      <data key="d0">507133</data>
    </edge>
    <edge source="THA" target="GEO">
      <data key="d0">14303</data>
    </edge>
    <edge source="THA" target="DEU">
      <data key="d0">5639782</data>
    </edge>
    <edge source="THA" target="GHA">
      <data key="d0">127167</data>
    </edge>
    <edge source="THA" target="GRC">
      <data key="d0">11648</data>
    </edge>
    <edge source="THA" target="HKG">
      <data key="d0">2935269</data>
    </edge>
    <edge source="THA" target="HUN">
      <data key="d0">11480</data>
    </edge>
    <edge source="THA" target="IDN">
      <data key="d0">178729077</data>
    </edge>
    <edge source="THA" target="IRL">
      <data key="d0">62198</data>
    </edge>
    <edge source="THA" target="ISR">
      <data key="d0">7688601</data>
    </edge>
    <edge source="THA" target="ITA">
      <data key="d0">3608161</data>
    </edge>
    <edge source="THA" target="JPN">
      <data key="d0">12291625</data>
    </edge>
    <edge source="THA" target="JOR">
      <data key="d0">183047</data>
    </edge>
    <edge source="THA" target="KOR">
      <data key="d0">6417500</data>
    </edge>
    <edge source="THA" target="LBN">
      <data key="d0">79268</data>
    </edge>
    <edge source="THA" target="LVA">
      <data key="d0">69837</data>
    </edge>
    <edge source="THA" target="LTU">
      <data key="d0">2447775</data>
    </edge>
    <edge source="THA" target="MDG">
      <data key="d0">395784</data>
    </edge>
    <edge source="THA" target="MYS">
      <data key="d0">4558680</data>
    </edge>
    <edge source="THA" target="MUS">
      <data key="d0">3553042</data>
    </edge>
    <edge source="THA" target="MEX">
      <data key="d0">107644</data>
    </edge>
    <edge source="THA" target="MAR">
      <data key="d0">1446512</data>
    </edge>
    <edge source="THA" target="OMN">
      <data key="d0">10776</data>
    </edge>
    <edge source="THA" target="NAM">
      <data key="d0">12819</data>
    </edge>
    <edge source="THA" target="NLD">
      <data key="d0">564475</data>
    </edge>
    <edge source="THA" target="NZL">
      <data key="d0">244891</data>
    </edge>
    <edge source="THA" target="NOR">
      <data key="d0">27462</data>
    </edge>
    <edge source="THA" target="PAK">
      <data key="d0">46674894</data>
    </edge>
    <edge source="THA" target="PAN">
      <data key="d0">92721</data>
    </edge>
    <edge source="THA" target="PER">
      <data key="d0">3587381</data>
    </edge>
    <edge source="THA" target="PHL">
      <data key="d0">31138651</data>
    </edge>
    <edge source="THA" target="POL">
      <data key="d0">1813674</data>
    </edge>
    <edge source="THA" target="PRT">
      <data key="d0">736116</data>
    </edge>
    <edge source="THA" target="ROU">
      <data key="d0">158213</data>
    </edge>
    <edge source="THA" target="RUS">
      <data key="d0">1487461</data>
    </edge>
    <edge source="THA" target="SAU">
      <data key="d0">927213</data>
    </edge>
    <edge source="THA" target="IND">
      <data key="d0">43135886</data>
    </edge>
    <edge source="THA" target="SGP">
      <data key="d0">1596278</data>
    </edge>
    <edge source="THA" target="VNM">
      <data key="d0">112869938</data>
    </edge>
    <edge source="THA" target="SVN">
      <data key="d0">409292</data>
    </edge>
    <edge source="THA" target="ZAF">
      <data key="d0">3437126</data>
    </edge>
    <edge source="THA" target="ESP">
      <data key="d0">11579821</data>
    </edge>
    <edge source="THA" target="SWE">
      <data key="d0">462359</data>
    </edge>
    <edge source="THA" target="CHE">
      <data key="d0">171586</data>
    </edge>
    <edge source="THA" target="TGO">
      <data key="d0">148293</data>
    </edge>
    <edge source="THA" target="ARE">
      <data key="d0">14330474</data>
    </edge>
    <edge source="THA" target="TUN">
      <data key="d0">861359</data>
    </edge>
    <edge source="THA" target="TUR">
      <data key="d0">63843288</data>
    </edge>
    <edge source="THA" target="EGY">
      <data key="d0">1079256</data>
    </edge>
    <edge source="THA" target="GBR">
      <data key="d0">2836162</data>
    </edge>
    <edge source="THA" target="USA">
      <data key="d0">20403082</data>
    </edge>
    <edge source="THA" target="BFA">
      <data key="d0">465560</data>
    </edge>
    <edge source="THA" target="URY">
      <data key="d0">13581</data>
    </edge>
    <edge source="TUN" target="DZA">
      <data key="d0">131271</data>
    </edge>
    <edge source="TUN" target="BEL">
      <data key="d0">732093</data>
    </edge>
    <edge source="TUN" target="BGR">
      <data key="d0">18319</data>
    </edge>
    <edge source="TUN" target="CMR">
      <data key="d0">13864</data>
    </edge>
    <edge source="TUN" target="CAN">
      <data key="d0">757333</data>
    </edge>
    <edge source="TUN" target="CHN">
      <data key="d0">121721</data>
    </edge>
    <edge source="TUN" target="FRA">
      <data key="d0">8854616</data>
    </edge>
    <edge source="TUN" target="GMB">
      <data key="d0">16180</data>
    </edge>
    <edge source="TUN" target="DEU">
      <data key="d0">1206285</data>
    </edge>
    <edge source="TUN" target="GHA">
      <data key="d0">23568</data>
    </edge>
    <edge source="TUN" target="GRC">
      <data key="d0">39747</data>
    </edge>
    <edge source="TUN" target="HKG">
      <data key="d0">26424</data>
    </edge>
    <edge source="TUN" target="IDN">
      <data key="d0">43056</data>
    </edge>
    <edge source="TUN" target="ITA">
      <data key="d0">5495957</data>
    </edge>
    <edge source="TUN" target="JPN">
      <data key="d0">63274</data>
    </edge>
    <edge source="TUN" target="MRT">
      <data key="d0">185107</data>
    </edge>
    <edge source="TUN" target="MAR">
      <data key="d0">1178247</data>
    </edge>
    <edge source="TUN" target="NLD">
      <data key="d0">1974992</data>
    </edge>
    <edge source="TUN" target="NER">
      <data key="d0">1165673</data>
    </edge>
    <edge source="TUN" target="PAK">
      <data key="d0">6136438</data>
    </edge>
    <edge source="TUN" target="PRT">
      <data key="d0">24882</data>
    </edge>
    <edge source="TUN" target="RUS">
      <data key="d0">36476</data>
    </edge>
    <edge source="TUN" target="SEN">
      <data key="d0">25323</data>
    </edge>
    <edge source="TUN" target="IND">
      <data key="d0">1897382</data>
    </edge>
    <edge source="TUN" target="ESP">
      <data key="d0">426865</data>
    </edge>
    <edge source="TUN" target="CHE">
      <data key="d0">29145</data>
    </edge>
    <edge source="TUN" target="THA">
      <data key="d0">21217</data>
    </edge>
    <edge source="TUN" target="ARE">
      <data key="d0">1470145</data>
    </edge>
    <edge source="TUN" target="TUR">
      <data key="d0">21469</data>
    </edge>
    <edge source="TUN" target="EGY">
      <data key="d0">169101</data>
    </edge>
    <edge source="TUN" target="GBR">
      <data key="d0">75520</data>
    </edge>
    <edge source="TUN" target="USA">
      <data key="d0">541056</data>
    </edge>
    <edge source="TUN" target="BFA">
      <data key="d0">77609</data>
    </edge>
    <edge source="EGY" target="ALB">
      <data key="d0">31986</data>
    </edge>
    <edge source="EGY" target="DZA">
      <data key="d0">718469</data>
    </edge>
    <edge source="EGY" target="ARG">
      <data key="d0">77216</data>
    </edge>
    <edge source="EGY" target="AUT">
      <data key="d0">253342</data>
    </edge>
    <edge source="EGY" target="BEL">
      <data key="d0">2827802</data>
    </edge>
    <edge source="EGY" target="BRA">
      <data key="d0">2894964</data>
    </edge>
    <edge source="EGY" target="CMR">
      <data key="d0">80517</data>
    </edge>
    <edge source="EGY" target="CAN">
      <data key="d0">842910</data>
    </edge>
    <edge source="EGY" target="CHL">
      <data key="d0">25114</data>
    </edge>
    <edge source="EGY" target="CHN">
      <data key="d0">43751631</data>
    </edge>
    <edge source="EGY" target="ETH">
      <data key="d0">314541</data>
    </edge>
    <edge source="EGY" target="FRA">
      <data key="d0">848945</data>
    </edge>
    <edge source="EGY" target="DEU">
      <data key="d0">4075442</data>
    </edge>
    <edge source="EGY" target="GRC">
      <data key="d0">721576</data>
    </edge>
    <edge source="EGY" target="HKG">
      <data key="d0">187101</data>
    </edge>
    <edge source="EGY" target="HUN">
      <data key="d0">35401</data>
    </edge>
    <edge source="EGY" target="IDN">
      <data key="d0">1456371</data>
    </edge>
    <edge source="EGY" target="ISR">
      <data key="d0">96220</data>
    </edge>
    <edge source="EGY" target="ITA">
      <data key="d0">29421988</data>
    </edge>
    <edge source="EGY" target="JPN">
      <data key="d0">1796185</data>
    </edge>
    <edge source="EGY" target="JOR">
      <data key="d0">139358</data>
    </edge>
    <edge source="EGY" target="KOR">
      <data key="d0">1728257</data>
    </edge>
    <edge source="EGY" target="LBN">
      <data key="d0">327618</data>
    </edge>
    <edge source="EGY" target="LTU">
      <data key="d0">1188109</data>
    </edge>
    <edge source="EGY" target="MYS">
      <data key="d0">2532386</data>
    </edge>
    <edge source="EGY" target="MEX">
      <data key="d0">54627</data>
    </edge>
    <edge source="EGY" target="MAR">
      <data key="d0">2023910</data>
    </edge>
    <edge source="EGY" target="NLD">
      <data key="d0">25401</data>
    </edge>
    <edge source="EGY" target="PAK">
      <data key="d0">47633638</data>
    </edge>
    <edge source="EGY" target="PHL">
      <data key="d0">11474</data>
    </edge>
    <edge source="EGY" target="POL">
      <data key="d0">33099</data>
    </edge>
    <edge source="EGY" target="PRT">
      <data key="d0">1053799</data>
    </edge>
    <edge source="EGY" target="ROU">
      <data key="d0">1976664</data>
    </edge>
    <edge source="EGY" target="RUS">
      <data key="d0">573130</data>
    </edge>
    <edge source="EGY" target="SAU">
      <data key="d0">680802</data>
    </edge>
    <edge source="EGY" target="SEN">
      <data key="d0">17626</data>
    </edge>
    <edge source="EGY" target="IND">
      <data key="d0">56026296</data>
    </edge>
    <edge source="EGY" target="VNM">
      <data key="d0">425347</data>
    </edge>
    <edge source="EGY" target="SVN">
      <data key="d0">780763</data>
    </edge>
    <edge source="EGY" target="ZAF">
      <data key="d0">118676</data>
    </edge>
    <edge source="EGY" target="ESP">
      <data key="d0">1537750</data>
    </edge>
    <edge source="EGY" target="CHE">
      <data key="d0">710812</data>
    </edge>
    <edge source="EGY" target="THA">
      <data key="d0">2567855</data>
    </edge>
    <edge source="EGY" target="ARE">
      <data key="d0">2589227</data>
    </edge>
    <edge source="EGY" target="TUN">
      <data key="d0">2108216</data>
    </edge>
    <edge source="EGY" target="TUR">
      <data key="d0">25104914</data>
    </edge>
    <edge source="EGY" target="UKR">
      <data key="d0">207100</data>
    </edge>
    <edge source="EGY" target="GBR">
      <data key="d0">141220</data>
    </edge>
    <edge source="EGY" target="USA">
      <data key="d0">6199524</data>
    </edge>
    <edge source="EGY" target="URY">
      <data key="d0">69760</data>
    </edge>
    <edge source="URY" target="ARG">
      <data key="d0">76898</data>
    </edge>
    <edge source="URY" target="BEL">
      <data key="d0">532220</data>
    </edge>
    <edge source="URY" target="BRA">
      <data key="d0">2702626</data>
    </edge>
    <edge source="URY" target="BGR">
      <data key="d0">7065952</data>
    </edge>
    <edge source="URY" target="CAN">
      <data key="d0">100946</data>
    </edge>
    <edge source="URY" target="CHL">
      <data key="d0">265100</data>
    </edge>
    <edge source="URY" target="CHN">
      <data key="d0">94148961</data>
    </edge>
    <edge source="URY" target="COL">
      <data key="d0">1228576</data>
    </edge>
    <edge source="URY" target="CZE">
      <data key="d0">2404732</data>
    </edge>
    <edge source="URY" target="ECU">
      <data key="d0">521783</data>
    </edge>
    <edge source="URY" target="FRA">
      <data key="d0">1111863</data>
    </edge>
    <edge source="URY" target="DEU">
      <data key="d0">32190342</data>
    </edge>
    <edge source="URY" target="HKG">
      <data key="d0">39617</data>
    </edge>
    <edge source="URY" target="ITA">
      <data key="d0">21628141</data>
    </edge>
    <edge source="URY" target="JPN">
      <data key="d0">4190991</data>
    </edge>
    <edge source="URY" target="KOR">
      <data key="d0">4189413</data>
    </edge>
    <edge source="URY" target="MEX">
      <data key="d0">1305480</data>
    </edge>
    <edge source="URY" target="MAR">
      <data key="d0">3292124</data>
    </edge>
    <edge source="URY" target="NOR">
      <data key="d0">1225347</data>
    </edge>
    <edge source="URY" target="PRY">
      <data key="d0">50940</data>
    </edge>
    <edge source="URY" target="PER">
      <data key="d0">1682627</data>
    </edge>
    <edge source="URY" target="POL">
      <data key="d0">131412</data>
    </edge>
    <edge source="URY" target="PRT">
      <data key="d0">188287</data>
    </edge>
    <edge source="URY" target="ROU">
      <data key="d0">1873081</data>
    </edge>
    <edge source="URY" target="RUS">
      <data key="d0">307622</data>
    </edge>
    <edge source="URY" target="IND">
      <data key="d0">13108303</data>
    </edge>
    <edge source="URY" target="ESP">
      <data key="d0">819483</data>
    </edge>
    <edge source="URY" target="CHE">
      <data key="d0">183055</data>
    </edge>
    <edge source="URY" target="THA">
      <data key="d0">346090</data>
    </edge>
    <edge source="URY" target="TUR">
      <data key="d0">19764658</data>
    </edge>
    <edge source="URY" target="GBR">
      <data key="d0">9542735</data>
    </edge>
    <edge source="URY" target="USA">
      <data key="d0">1497417</data>
    </edge>
    <edge source="ARM" target="DEU">
      <data key="d0">86542</data>
    </edge>
    <edge source="ARM" target="MDA">
      <data key="d0">12550</data>
    </edge>
    <edge source="ARM" target="RUS">
      <data key="d0">12245</data>
    </edge>
    <edge source="MDA" target="BEL">
      <data key="d0">20514</data>
    </edge>
    <edge source="MDA" target="BGR">
      <data key="d0">60010</data>
    </edge>
    <edge source="MDA" target="RUS">
      <data key="d0">969143</data>
    </edge>
    <edge source="MDA" target="IND">
      <data key="d0">62050</data>
    </edge>
    <edge source="MDA" target="UKR">
      <data key="d0">461096</data>
    </edge>
    <edge source="RUS" target="ARM">
      <data key="d0">17710</data>
    </edge>
    <edge source="RUS" target="BGR">
      <data key="d0">633543</data>
    </edge>
    <edge source="RUS" target="BLR">
      <data key="d0">14965392</data>
    </edge>
    <edge source="RUS" target="CHN">
      <data key="d0">1186887</data>
    </edge>
    <edge source="RUS" target="FIN">
      <data key="d0">52110</data>
    </edge>
    <edge source="RUS" target="DEU">
      <data key="d0">542745</data>
    </edge>
    <edge source="RUS" target="ITA">
      <data key="d0">2223557</data>
    </edge>
    <edge source="RUS" target="KAZ">
      <data key="d0">6391584</data>
    </edge>
    <edge source="RUS" target="KGZ">
      <data key="d0">508966</data>
    </edge>
    <edge source="RUS" target="LVA">
      <data key="d0">16068</data>
    </edge>
    <edge source="RUS" target="LTU">
      <data key="d0">1057599</data>
    </edge>
    <edge source="RUS" target="POL">
      <data key="d0">1542251</data>
    </edge>
    <edge source="RUS" target="IND">
      <data key="d0">2841328</data>
    </edge>
    <edge source="RUS" target="SVK">
      <data key="d0">52390</data>
    </edge>
    <edge source="RUS" target="TUR">
      <data key="d0">2872264</data>
    </edge>
    <edge source="RUS" target="UKR">
      <data key="d0">2576428</data>
    </edge>
    <edge source="RUS" target="EGY">
      <data key="d0">58190</data>
    </edge>
    <edge source="AUS" target="ALB">
      <data key="d0">93524</data>
    </edge>
    <edge source="AUS" target="ARG">
      <data key="d0">313502</data>
    </edge>
    <edge source="AUS" target="BEL">
      <data key="d0">218787</data>
    </edge>
    <edge source="AUS" target="BGR">
      <data key="d0">2532664</data>
    </edge>
    <edge source="AUS" target="CMR">
      <data key="d0">199828</data>
    </edge>
    <edge source="AUS" target="CAN">
      <data key="d0">236078</data>
    </edge>
    <edge source="AUS" target="LKA">
      <data key="d0">814022</data>
    </edge>
    <edge source="AUS" target="CHN">
      <data key="d0">3794688716</data>
    </edge>
    <edge source="AUS" target="CZE">
      <data key="d0">98895431</data>
    </edge>
    <edge source="AUS" target="BEN">
      <data key="d0">155745</data>
    </edge>
    <edge source="AUS" target="DNK">
      <data key="d0">12240</data>
    </edge>
    <edge source="AUS" target="FRA">
      <data key="d0">16342</data>
    </edge>
    <edge source="AUS" target="GEO">
      <data key="d0">48630</data>
    </edge>
    <edge source="AUS" target="GMB">
      <data key="d0">21940</data>
    </edge>
    <edge source="AUS" target="DEU">
      <data key="d0">13257275</data>
    </edge>
    <edge source="AUS" target="GHA">
      <data key="d0">146367</data>
    </edge>
    <edge source="AUS" target="HKG">
      <data key="d0">12626486</data>
    </edge>
    <edge source="AUS" target="HUN">
      <data key="d0">163330</data>
    </edge>
    <edge source="AUS" target="IDN">
      <data key="d0">248703686</data>
    </edge>
    <edge source="AUS" target="ITA">
      <data key="d0">161704610</data>
    </edge>
    <edge source="AUS" target="JPN">
      <data key="d0">72033762</data>
    </edge>
    <edge source="AUS" target="JOR">
      <data key="d0">250958</data>
    </edge>
    <edge source="AUS" target="KOR">
      <data key="d0">154847446</data>
    </edge>
    <edge source="AUS" target="LTU">
      <data key="d0">2848009</data>
    </edge>
    <edge source="AUS" target="MDG">
      <data key="d0">309835</data>
    </edge>
    <edge source="AUS" target="MWI">
      <data key="d0">489416</data>
    </edge>
    <edge source="AUS" target="MYS">
      <data key="d0">59388481</data>
    </edge>
    <edge source="AUS" target="MUS">
      <data key="d0">1952237</data>
    </edge>
    <edge source="AUS" target="MEX">
      <data key="d0">2965127</data>
    </edge>
    <edge source="AUS" target="MOZ">
      <data key="d0">3229554</data>
    </edge>
    <edge source="AUS" target="OMN">
      <data key="d0">588025</data>
    </edge>
    <edge source="AUS" target="NZL">
      <data key="d0">3392380</data>
    </edge>
    <edge source="AUS" target="PAK">
      <data key="d0">46555863</data>
    </edge>
    <edge source="AUS" target="PHL">
      <data key="d0">6713122</data>
    </edge>
    <edge source="AUS" target="PRT">
      <data key="d0">121890</data>
    </edge>
    <edge source="AUS" target="IND">
      <data key="d0">206163512</data>
    </edge>
    <edge source="AUS" target="SGP">
      <data key="d0">418706</data>
    </edge>
    <edge source="AUS" target="VNM">
      <data key="d0">49532456</data>
    </edge>
    <edge source="AUS" target="SVN">
      <data key="d0">264237</data>
    </edge>
    <edge source="AUS" target="ZAF">
      <data key="d0">2177922</data>
    </edge>
    <edge source="AUS" target="ESP">
      <data key="d0">690531</data>
    </edge>
    <edge source="AUS" target="THA">
      <data key="d0">193405454</data>
    </edge>
    <edge source="AUS" target="TGO">
      <data key="d0">1235152</data>
    </edge>
    <edge source="AUS" target="ARE">
      <data key="d0">16932332</data>
    </edge>
    <edge source="AUS" target="TUN">
      <data key="d0">610690</data>
    </edge>
    <edge source="AUS" target="TUR">
      <data key="d0">8889718</data>
    </edge>
    <edge source="AUS" target="EGY">
      <data key="d0">29425330</data>
    </edge>
    <edge source="AUS" target="GBR">
      <data key="d0">13831756</data>
    </edge>
    <edge source="AUS" target="TZA">
      <data key="d0">3962586</data>
    </edge>
    <edge source="AUS" target="USA">
      <data key="d0">8650410</data>
    </edge>
    <edge source="CMR" target="CHN">
      <data key="d0">129631670</data>
    </edge>
    <edge source="CMR" target="FRA">
      <data key="d0">77650</data>
    </edge>
    <edge source="CMR" target="DEU">
      <data key="d0">511350</data>
    </edge>
    <edge source="CMR" target="IDN">
      <data key="d0">368083</data>
    </edge>
    <edge source="CMR" target="ITA">
      <data key="d0">91963</data>
    </edge>
    <edge source="CMR" target="CIV">
      <data key="d0">42069</data>
    </edge>
    <edge source="CMR" target="JPN">
      <data key="d0">46417</data>
    </edge>
    <edge source="CMR" target="MYS">
      <data key="d0">7713940</data>
    </edge>
    <edge source="CMR" target="MAR">
      <data key="d0">360669</data>
    </edge>
    <edge source="CMR" target="PRT">
      <data key="d0">366549</data>
    </edge>
    <edge source="CMR" target="IND">
      <data key="d0">2248886</data>
    </edge>
    <edge source="CMR" target="VNM">
      <data key="d0">287967</data>
    </edge>
    <edge source="CMR" target="THA">
      <data key="d0">657745</data>
    </edge>
    <edge source="CMR" target="TUR">
      <data key="d0">1076154</data>
    </edge>
    <edge source="LKA" target="AZE">
      <data key="d0">57273</data>
    </edge>
    <edge source="LKA" target="AUS">
      <data key="d0">1984242</data>
    </edge>
    <edge source="LKA" target="AUT">
      <data key="d0">151621</data>
    </edge>
    <edge source="LKA" target="BEL">
      <data key="d0">933916</data>
    </edge>
    <edge source="LKA" target="BRA">
      <data key="d0">33164</data>
    </edge>
    <edge source="LKA" target="BGR">
      <data key="d0">127816</data>
    </edge>
    <edge source="LKA" target="CAN">
      <data key="d0">5148311</data>
    </edge>
    <edge source="LKA" target="CHL">
      <data key="d0">51404</data>
    </edge>
    <edge source="LKA" target="CHN">
      <data key="d0">30743109</data>
    </edge>
    <edge source="LKA" target="COL">
      <data key="d0">21020</data>
    </edge>
    <edge source="LKA" target="CRI">
      <data key="d0">13836</data>
    </edge>
    <edge source="LKA" target="HRV">
      <data key="d0">43560</data>
    </edge>
    <edge source="LKA" target="CZE">
      <data key="d0">28341</data>
    </edge>
    <edge source="LKA" target="DNK">
      <data key="d0">493886</data>
    </edge>
    <edge source="LKA" target="ECU">
      <data key="d0">134664</data>
    </edge>
    <edge source="LKA" target="ETH">
      <data key="d0">70433</data>
    </edge>
    <edge source="LKA" target="EST">
      <data key="d0">26912</data>
    </edge>
    <edge source="LKA" target="FIN">
      <data key="d0">89329</data>
    </edge>
    <edge source="LKA" target="FRA">
      <data key="d0">6225117</data>
    </edge>
    <edge source="LKA" target="GEO">
      <data key="d0">144493</data>
    </edge>
    <edge source="LKA" target="GMB">
      <data key="d0">12560</data>
    </edge>
    <edge source="LKA" target="DEU">
      <data key="d0">5544400</data>
    </edge>
    <edge source="LKA" target="GHA">
      <data key="d0">16560</data>
    </edge>
    <edge source="LKA" target="GRC">
      <data key="d0">229962</data>
    </edge>
    <edge source="LKA" target="GTM">
      <data key="d0">368347</data>
    </edge>
    <edge source="LKA" target="HKG">
      <data key="d0">53229</data>
    </edge>
    <edge source="LKA" target="HUN">
      <data key="d0">154002</data>
    </edge>
    <edge source="LKA" target="IDN">
      <data key="d0">28494</data>
    </edge>
    <edge source="LKA" target="IRL">
      <data key="d0">21950</data>
    </edge>
    <edge source="LKA" target="ISR">
      <data key="d0">586081</data>
    </edge>
    <edge source="LKA" target="ITA">
      <data key="d0">2694245</data>
    </edge>
    <edge source="LKA" target="JAM">
      <data key="d0">18779</data>
    </edge>
    <edge source="LKA" target="JPN">
      <data key="d0">10573428</data>
    </edge>
    <edge source="LKA" target="KAZ">
      <data key="d0">63256</data>
    </edge>
    <edge source="LKA" target="JOR">
      <data key="d0">10924</data>
    </edge>
    <edge source="LKA" target="KOR">
      <data key="d0">7760613</data>
    </edge>
    <edge source="LKA" target="LBN">
      <data key="d0">12418</data>
    </edge>
    <edge source="LKA" target="LVA">
      <data key="d0">76117</data>
    </edge>
    <edge source="LKA" target="MYS">
      <data key="d0">281242</data>
    </edge>
    <edge source="LKA" target="MUS">
      <data key="d0">72266</data>
    </edge>
    <edge source="LKA" target="MEX">
      <data key="d0">4954368</data>
    </edge>
    <edge source="LKA" target="MAR">
      <data key="d0">232985</data>
    </edge>
    <edge source="LKA" target="NLD">
      <data key="d0">4243451</data>
    </edge>
    <edge source="LKA" target="NZL">
      <data key="d0">833916</data>
    </edge>
    <edge source="LKA" target="NOR">
      <data key="d0">84824</data>
    </edge>
    <edge source="LKA" target="PAK">
      <data key="d0">1169113</data>
    </edge>
    <edge source="LKA" target="PAN">
      <data key="d0">64004</data>
    </edge>
    <edge source="LKA" target="PER">
      <data key="d0">96686</data>
    </edge>
    <edge source="LKA" target="POL">
      <data key="d0">1900506</data>
    </edge>
    <edge source="LKA" target="PRT">
      <data key="d0">153095</data>
    </edge>
    <edge source="LKA" target="ROU">
      <data key="d0">366893</data>
    </edge>
    <edge source="LKA" target="RUS">
      <data key="d0">1998223</data>
    </edge>
    <edge source="LKA" target="SAU">
      <data key="d0">1342185</data>
    </edge>
    <edge source="LKA" target="IND">
      <data key="d0">1770671</data>
    </edge>
    <edge source="LKA" target="SGP">
      <data key="d0">105466</data>
    </edge>
    <edge source="LKA" target="SVK">
      <data key="d0">51856</data>
    </edge>
    <edge source="LKA" target="VNM">
      <data key="d0">146833</data>
    </edge>
    <edge source="LKA" target="SVN">
      <data key="d0">1634353</data>
    </edge>
    <edge source="LKA" target="ZAF">
      <data key="d0">1316735</data>
    </edge>
    <edge source="LKA" target="ESP">
      <data key="d0">3992194</data>
    </edge>
    <edge source="LKA" target="SWE">
      <data key="d0">135919</data>
    </edge>
    <edge source="LKA" target="CHE">
      <data key="d0">97603</data>
    </edge>
    <edge source="LKA" target="THA">
      <data key="d0">116816</data>
    </edge>
    <edge source="LKA" target="ARE">
      <data key="d0">557189</data>
    </edge>
    <edge source="LKA" target="TUN">
      <data key="d0">13788</data>
    </edge>
    <edge source="LKA" target="TUR">
      <data key="d0">1148378</data>
    </edge>
    <edge source="LKA" target="UKR">
      <data key="d0">771752</data>
    </edge>
    <edge source="LKA" target="MKD">
      <data key="d0">10618</data>
    </edge>
    <edge source="LKA" target="EGY">
      <data key="d0">733090</data>
    </edge>
    <edge source="LKA" target="GBR">
      <data key="d0">3584132</data>
    </edge>
    <edge source="LKA" target="TZA">
      <data key="d0">17430</data>
    </edge>
    <edge source="LKA" target="USA">
      <data key="d0">7716467</data>
    </edge>
    <edge source="BEN" target="BEL">
      <data key="d0">265300</data>
    </edge>
    <edge source="BEN" target="CMR">
      <data key="d0">198565</data>
    </edge>
    <edge source="BEN" target="CHN">
      <data key="d0">103435384</data>
    </edge>
    <edge source="BEN" target="FRA">
      <data key="d0">407437</data>
    </edge>
    <edge source="BEN" target="DEU">
      <data key="d0">961774</data>
    </edge>
    <edge source="BEN" target="IDN">
      <data key="d0">2541040</data>
    </edge>
    <edge source="BEN" target="ITA">
      <data key="d0">330407</data>
    </edge>
    <edge source="BEN" target="CIV">
      <data key="d0">23663</data>
    </edge>
    <edge source="BEN" target="KOR">
      <data key="d0">48894</data>
    </edge>
    <edge source="BEN" target="MYS">
      <data key="d0">29105154</data>
    </edge>
    <edge source="BEN" target="MAR">
      <data key="d0">617515</data>
    </edge>
    <edge source="BEN" target="PAK">
      <data key="d0">973721</data>
    </edge>
    <edge source="BEN" target="PHL">
      <data key="d0">145778</data>
    </edge>
    <edge source="BEN" target="PRT">
      <data key="d0">351404</data>
    </edge>
    <edge source="BEN" target="IND">
      <data key="d0">1723978</data>
    </edge>
    <edge source="BEN" target="VNM">
      <data key="d0">3052811</data>
    </edge>
    <edge source="BEN" target="ESP">
      <data key="d0">39841</data>
    </edge>
    <edge source="BEN" target="THA">
      <data key="d0">2849333</data>
    </edge>
    <edge source="BEN" target="TUN">
      <data key="d0">393288</data>
    </edge>
    <edge source="BEN" target="EGY">
      <data key="d0">916189</data>
    </edge>
    <edge source="BEN" target="GBR">
      <data key="d0">259039</data>
    </edge>
    <edge source="DNK" target="AUT">
      <data key="d0">16788</data>
    </edge>
    <edge source="DNK" target="BEL">
      <data key="d0">806960</data>
    </edge>
    <edge source="DNK" target="BGR">
      <data key="d0">1770566</data>
    </edge>
    <edge source="DNK" target="BDI">
      <data key="d0">25898</data>
    </edge>
    <edge source="DNK" target="BLR">
      <data key="d0">32804</data>
    </edge>
    <edge source="DNK" target="CAN">
      <data key="d0">23897</data>
    </edge>
    <edge source="DNK" target="CHN">
      <data key="d0">89572</data>
    </edge>
    <edge source="DNK" target="CZE">
      <data key="d0">974347</data>
    </edge>
    <edge source="DNK" target="BEN">
      <data key="d0">16735</data>
    </edge>
    <edge source="DNK" target="EST">
      <data key="d0">382724</data>
    </edge>
    <edge source="DNK" target="FIN">
      <data key="d0">3372358</data>
    </edge>
    <edge source="DNK" target="FRA">
      <data key="d0">335030</data>
    </edge>
    <edge source="DNK" target="GEO">
      <data key="d0">11717</data>
    </edge>
    <edge source="DNK" target="GMB">
      <data key="d0">34411</data>
    </edge>
    <edge source="DNK" target="DEU">
      <data key="d0">2627096</data>
    </edge>
    <edge source="DNK" target="GHA">
      <data key="d0">122458</data>
    </edge>
    <edge source="DNK" target="GRC">
      <data key="d0">59731</data>
    </edge>
    <edge source="DNK" target="HKG">
      <data key="d0">54802</data>
    </edge>
    <edge source="DNK" target="HUN">
      <data key="d0">347767</data>
    </edge>
    <edge source="DNK" target="ITA">
      <data key="d0">149209</data>
    </edge>
    <edge source="DNK" target="CIV">
      <data key="d0">83593</data>
    </edge>
    <edge source="DNK" target="KAZ">
      <data key="d0">232754</data>
    </edge>
    <edge source="DNK" target="KGZ">
      <data key="d0">25491</data>
    </edge>
    <edge source="DNK" target="LVA">
      <data key="d0">455591</data>
    </edge>
    <edge source="DNK" target="LTU">
      <data key="d0">756756</data>
    </edge>
    <edge source="DNK" target="MAR">
      <data key="d0">25598</data>
    </edge>
    <edge source="DNK" target="NLD">
      <data key="d0">943486</data>
    </edge>
    <edge source="DNK" target="NOR">
      <data key="d0">5931345</data>
    </edge>
    <edge source="DNK" target="POL">
      <data key="d0">6354793</data>
    </edge>
    <edge source="DNK" target="ROU">
      <data key="d0">807770</data>
    </edge>
    <edge source="DNK" target="RUS">
      <data key="d0">363450</data>
    </edge>
    <edge source="DNK" target="IND">
      <data key="d0">29819</data>
    </edge>
    <edge source="DNK" target="SGP">
      <data key="d0">131917</data>
    </edge>
    <edge source="DNK" target="SVK">
      <data key="d0">536672</data>
    </edge>
    <edge source="DNK" target="ZAF">
      <data key="d0">43284</data>
    </edge>
    <edge source="DNK" target="ESP">
      <data key="d0">544234</data>
    </edge>
    <edge source="DNK" target="SWE">
      <data key="d0">2623804</data>
    </edge>
    <edge source="DNK" target="CHE">
      <data key="d0">21151</data>
    </edge>
    <edge source="DNK" target="TGO">
      <data key="d0">16690</data>
    </edge>
    <edge source="DNK" target="ARE">
      <data key="d0">29081</data>
    </edge>
    <edge source="DNK" target="TUR">
      <data key="d0">42014</data>
    </edge>
    <edge source="DNK" target="MKD">
      <data key="d0">57999</data>
    </edge>
    <edge source="DNK" target="EGY">
      <data key="d0">24517</data>
    </edge>
    <edge source="DNK" target="GBR">
      <data key="d0">4085810</data>
    </edge>
    <edge source="DNK" target="USA">
      <data key="d0">190662</data>
    </edge>
    <edge source="DNK" target="BFA">
      <data key="d0">30054</data>
    </edge>
    <edge source="GEO" target="CMR">
      <data key="d0">16800</data>
    </edge>
    <edge source="GEO" target="GHA">
      <data key="d0">152983</data>
    </edge>
    <edge source="GEO" target="PAK">
      <data key="d0">44727</data>
    </edge>
    <edge source="GEO" target="IND">
      <data key="d0">670126</data>
    </edge>
    <edge source="GEO" target="TGO">
      <data key="d0">39468</data>
    </edge>
    <edge source="GEO" target="TUR">
      <data key="d0">261748</data>
    </edge>
    <edge source="GEO" target="UKR">
      <data key="d0">17506</data>
    </edge>
    <edge source="GEO" target="GBR">
      <data key="d0">21181</data>
    </edge>
    <edge source="GEO" target="USA">
      <data key="d0">186543</data>
    </edge>
    <edge source="GMB" target="SEN">
      <data key="d0">775141</data>
    </edge>
    <edge source="GMB" target="USA">
      <data key="d0">30874</data>
    </edge>
    <edge source="GHA" target="AUS">
      <data key="d0">22285</data>
    </edge>
    <edge source="GHA" target="BEL">
      <data key="d0">42667</data>
    </edge>
    <edge source="GHA" target="CMR">
      <data key="d0">29785</data>
    </edge>
    <edge source="GHA" target="CAN">
      <data key="d0">26808</data>
    </edge>
    <edge source="GHA" target="CHN">
      <data key="d0">35783081</data>
    </edge>
    <edge source="GHA" target="BEN">
      <data key="d0">213641</data>
    </edge>
    <edge source="GHA" target="ETH">
      <data key="d0">33276</data>
    </edge>
    <edge source="GHA" target="FRA">
      <data key="d0">19179</data>
    </edge>
    <edge source="GHA" target="DEU">
      <data key="d0">691078</data>
    </edge>
    <edge source="GHA" target="HKG">
      <data key="d0">2096236</data>
    </edge>
    <edge source="GHA" target="IDN">
      <data key="d0">1688225</data>
    </edge>
    <edge source="GHA" target="ITA">
      <data key="d0">36817</data>
    </edge>
    <edge source="GHA" target="CIV">
      <data key="d0">729807</data>
    </edge>
    <edge source="GHA" target="JPN">
      <data key="d0">71488</data>
    </edge>
    <edge source="GHA" target="MYS">
      <data key="d0">15342336</data>
    </edge>
    <edge source="GHA" target="MAR">
      <data key="d0">10868</data>
    </edge>
    <edge source="GHA" target="NLD">
      <data key="d0">21741</data>
    </edge>
    <edge source="GHA" target="SEN">
      <data key="d0">10633</data>
    </edge>
    <edge source="GHA" target="IND">
      <data key="d0">423841</data>
    </edge>
    <edge source="GHA" target="SGP">
      <data key="d0">376827</data>
    </edge>
    <edge source="GHA" target="VNM">
      <data key="d0">644367</data>
    </edge>
    <edge source="GHA" target="SVN">
      <data key="d0">74307</data>
    </edge>
    <edge source="GHA" target="ZAF">
      <data key="d0">61289</data>
    </edge>
    <edge source="GHA" target="SWE">
      <data key="d0">12370</data>
    </edge>
    <edge source="GHA" target="CHE">
      <data key="d0">226588</data>
    </edge>
    <edge source="GHA" target="THA">
      <data key="d0">537200</data>
    </edge>
    <edge source="GHA" target="TGO">
      <data key="d0">26866</data>
    </edge>
    <edge source="GHA" target="ARE">
      <data key="d0">14711</data>
    </edge>
    <edge source="GHA" target="TUN">
      <data key="d0">154163</data>
    </edge>
    <edge source="GHA" target="GBR">
      <data key="d0">27122</data>
    </edge>
    <edge source="GHA" target="USA">
      <data key="d0">152754</data>
    </edge>
    <edge source="GHA" target="BFA">
      <data key="d0">23106445</data>
    </edge>
    <edge source="HUN" target="AUS">
      <data key="d0">99471</data>
    </edge>
    <edge source="HUN" target="AUT">
      <data key="d0">2137106</data>
    </edge>
    <edge source="HUN" target="BEL">
      <data key="d0">1538556</data>
    </edge>
    <edge source="HUN" target="BRA">
      <data key="d0">14706</data>
    </edge>
    <edge source="HUN" target="BGR">
      <data key="d0">1658749</data>
    </edge>
    <edge source="HUN" target="BLR">
      <data key="d0">33667</data>
    </edge>
    <edge source="HUN" target="CMR">
      <data key="d0">364461</data>
    </edge>
    <edge source="HUN" target="CAN">
      <data key="d0">169185</data>
    </edge>
    <edge source="HUN" target="CAF">
      <data key="d0">191764</data>
    </edge>
    <edge source="HUN" target="CHN">
      <data key="d0">1289876</data>
    </edge>
    <edge source="HUN" target="CRI">
      <data key="d0">26756</data>
    </edge>
    <edge source="HUN" target="HRV">
      <data key="d0">456215</data>
    </edge>
    <edge source="HUN" target="CZE">
      <data key="d0">282728</data>
    </edge>
    <edge source="HUN" target="BEN">
      <data key="d0">3809720</data>
    </edge>
    <edge source="HUN" target="DNK">
      <data key="d0">17659</data>
    </edge>
    <edge source="HUN" target="FIN">
      <data key="d0">16633</data>
    </edge>
    <edge source="HUN" target="FRA">
      <data key="d0">706336</data>
    </edge>
    <edge source="HUN" target="GEO">
      <data key="d0">274984</data>
    </edge>
    <edge source="HUN" target="DEU">
      <data key="d0">3731733</data>
    </edge>
    <edge source="HUN" target="GHA">
      <data key="d0">5154549</data>
    </edge>
    <edge source="HUN" target="GRC">
      <data key="d0">284025</data>
    </edge>
    <edge source="HUN" target="HKG">
      <data key="d0">189183</data>
    </edge>
    <edge source="HUN" target="IDN">
      <data key="d0">13357</data>
    </edge>
    <edge source="HUN" target="ISR">
      <data key="d0">186807</data>
    </edge>
    <edge source="HUN" target="ITA">
      <data key="d0">4880107</data>
    </edge>
    <edge source="HUN" target="CIV">
      <data key="d0">1455010</data>
    </edge>
    <edge source="HUN" target="JPN">
      <data key="d0">235169</data>
    </edge>
    <edge source="HUN" target="JOR">
      <data key="d0">478692</data>
    </edge>
    <edge source="HUN" target="KOR">
      <data key="d0">112732</data>
    </edge>
    <edge source="HUN" target="KGZ">
      <data key="d0">36086</data>
    </edge>
    <edge source="HUN" target="LBN">
      <data key="d0">276498</data>
    </edge>
    <edge source="HUN" target="LVA">
      <data key="d0">44780</data>
    </edge>
    <edge source="HUN" target="LTU">
      <data key="d0">457833</data>
    </edge>
    <edge source="HUN" target="MEX">
      <data key="d0">52255</data>
    </edge>
    <edge source="HUN" target="MDA">
      <data key="d0">150897</data>
    </edge>
    <edge source="HUN" target="MAR">
      <data key="d0">38134</data>
    </edge>
    <edge source="HUN" target="NLD">
      <data key="d0">1354702</data>
    </edge>
    <edge source="HUN" target="NZL">
      <data key="d0">21383</data>
    </edge>
    <edge source="HUN" target="NER">
      <data key="d0">374377</data>
    </edge>
    <edge source="HUN" target="PAK">
      <data key="d0">1560774</data>
    </edge>
    <edge source="HUN" target="PAN">
      <data key="d0">33200</data>
    </edge>
    <edge source="HUN" target="PRY">
      <data key="d0">46000</data>
    </edge>
    <edge source="HUN" target="PHL">
      <data key="d0">50962</data>
    </edge>
    <edge source="HUN" target="POL">
      <data key="d0">572000</data>
    </edge>
    <edge source="HUN" target="ROU">
      <data key="d0">9161920</data>
    </edge>
    <edge source="HUN" target="RUS">
      <data key="d0">3776779</data>
    </edge>
    <edge source="HUN" target="SEN">
      <data key="d0">33283</data>
    </edge>
    <edge source="HUN" target="SRB">
      <data key="d0">433321</data>
    </edge>
    <edge source="HUN" target="IND">
      <data key="d0">1523078</data>
    </edge>
    <edge source="HUN" target="SVK">
      <data key="d0">3800744</data>
    </edge>
    <edge source="HUN" target="SVN">
      <data key="d0">323308</data>
    </edge>
    <edge source="HUN" target="ZAF">
      <data key="d0">177957</data>
    </edge>
    <edge source="HUN" target="ESP">
      <data key="d0">38096</data>
    </edge>
    <edge source="HUN" target="SWE">
      <data key="d0">94843</data>
    </edge>
    <edge source="HUN" target="CHE">
      <data key="d0">1814924</data>
    </edge>
    <edge source="HUN" target="THA">
      <data key="d0">20038</data>
    </edge>
    <edge source="HUN" target="TGO">
      <data key="d0">345253</data>
    </edge>
    <edge source="HUN" target="ARE">
      <data key="d0">426538</data>
    </edge>
    <edge source="HUN" target="TUN">
      <data key="d0">146357</data>
    </edge>
    <edge source="HUN" target="TUR">
      <data key="d0">762983</data>
    </edge>
    <edge source="HUN" target="UKR">
      <data key="d0">636638</data>
    </edge>
    <edge source="HUN" target="EGY">
      <data key="d0">23934</data>
    </edge>
    <edge source="HUN" target="GBR">
      <data key="d0">1596091</data>
    </edge>
    <edge source="HUN" target="USA">
      <data key="d0">988507</data>
    </edge>
    <edge source="JOR" target="CHN">
      <data key="d0">109655</data>
    </edge>
    <edge source="JOR" target="IDN">
      <data key="d0">61183</data>
    </edge>
    <edge source="JOR" target="ITA">
      <data key="d0">134069</data>
    </edge>
    <edge source="JOR" target="LBN">
      <data key="d0">18310</data>
    </edge>
    <edge source="JOR" target="SAU">
      <data key="d0">153817</data>
    </edge>
    <edge source="JOR" target="IND">
      <data key="d0">456483</data>
    </edge>
    <edge source="JOR" target="TUR">
      <data key="d0">211890</data>
    </edge>
    <edge source="JOR" target="EGY">
      <data key="d0">1146486</data>
    </edge>
    <edge source="JOR" target="GBR">
      <data key="d0">31438</data>
    </edge>
    <edge source="JOR" target="USA">
      <data key="d0">21697</data>
    </edge>
    <edge source="LTU" target="AUT">
      <data key="d0">82083</data>
    </edge>
    <edge source="LTU" target="BEL">
      <data key="d0">1127770</data>
    </edge>
    <edge source="LTU" target="BRA">
      <data key="d0">909960</data>
    </edge>
    <edge source="LTU" target="BLR">
      <data key="d0">5501127</data>
    </edge>
    <edge source="LTU" target="CMR">
      <data key="d0">689335</data>
    </edge>
    <edge source="LTU" target="CHL">
      <data key="d0">132319</data>
    </edge>
    <edge source="LTU" target="CHN">
      <data key="d0">285415</data>
    </edge>
    <edge source="LTU" target="CZE">
      <data key="d0">365519</data>
    </edge>
    <edge source="LTU" target="BEN">
      <data key="d0">5132730</data>
    </edge>
    <edge source="LTU" target="EST">
      <data key="d0">1149053</data>
    </edge>
    <edge source="LTU" target="FIN">
      <data key="d0">37987</data>
    </edge>
    <edge source="LTU" target="FRA">
      <data key="d0">3108991</data>
    </edge>
    <edge source="LTU" target="GEO">
      <data key="d0">695592</data>
    </edge>
    <edge source="LTU" target="DEU">
      <data key="d0">778624</data>
    </edge>
    <edge source="LTU" target="GHA">
      <data key="d0">334579</data>
    </edge>
    <edge source="LTU" target="GTM">
      <data key="d0">24876</data>
    </edge>
    <edge source="LTU" target="HKG">
      <data key="d0">57259</data>
    </edge>
    <edge source="LTU" target="HUN">
      <data key="d0">998928</data>
    </edge>
    <edge source="LTU" target="ITA">
      <data key="d0">2510451</data>
    </edge>
    <edge source="LTU" target="KAZ">
      <data key="d0">2199364</data>
    </edge>
    <edge source="LTU" target="JOR">
      <data key="d0">26104</data>
    </edge>
    <edge source="LTU" target="LBN">
      <data key="d0">13126</data>
    </edge>
    <edge source="LTU" target="LVA">
      <data key="d0">1284836</data>
    </edge>
    <edge source="LTU" target="MWI">
      <data key="d0">446938</data>
    </edge>
    <edge source="LTU" target="MDA">
      <data key="d0">10406</data>
    </edge>
    <edge source="LTU" target="MOZ">
      <data key="d0">827695</data>
    </edge>
    <edge source="LTU" target="NOR">
      <data key="d0">13111</data>
    </edge>
    <edge source="LTU" target="PAK">
      <data key="d0">585115</data>
    </edge>
    <edge source="LTU" target="POL">
      <data key="d0">3455179</data>
    </edge>
    <edge source="LTU" target="RUS">
      <data key="d0">26199620</data>
    </edge>
    <edge source="LTU" target="IND">
      <data key="d0">994264</data>
    </edge>
    <edge source="LTU" target="SVK">
      <data key="d0">170347</data>
    </edge>
    <edge source="LTU" target="SVN">
      <data key="d0">89981</data>
    </edge>
    <edge source="LTU" target="ZAF">
      <data key="d0">58573</data>
    </edge>
    <edge source="LTU" target="ZWE">
      <data key="d0">22732</data>
    </edge>
    <edge source="LTU" target="ESP">
      <data key="d0">806839</data>
    </edge>
    <edge source="LTU" target="SWE">
      <data key="d0">251592</data>
    </edge>
    <edge source="LTU" target="CHE">
      <data key="d0">28425</data>
    </edge>
    <edge source="LTU" target="TGO">
      <data key="d0">2198638</data>
    </edge>
    <edge source="LTU" target="ARE">
      <data key="d0">74625</data>
    </edge>
    <edge source="LTU" target="TUN">
      <data key="d0">2184132</data>
    </edge>
    <edge source="LTU" target="TUR">
      <data key="d0">431975</data>
    </edge>
    <edge source="LTU" target="UKR">
      <data key="d0">12752743</data>
    </edge>
    <edge source="LTU" target="GBR">
      <data key="d0">109321</data>
    </edge>
    <edge source="LTU" target="USA">
      <data key="d0">936230</data>
    </edge>
    <edge source="MDG" target="BEL">
      <data key="d0">96630</data>
    </edge>
    <edge source="MDG" target="CHN">
      <data key="d0">3255226</data>
    </edge>
    <edge source="MDG" target="FRA">
      <data key="d0">13825</data>
    </edge>
    <edge source="MDG" target="DEU">
      <data key="d0">141253</data>
    </edge>
    <edge source="MDG" target="GHA">
      <data key="d0">83471</data>
    </edge>
    <edge source="MDG" target="ITA">
      <data key="d0">17870</data>
    </edge>
    <edge source="MDG" target="CIV">
      <data key="d0">25014</data>
    </edge>
    <edge source="MDG" target="JPN">
      <data key="d0">31348</data>
    </edge>
    <edge source="MDG" target="MYS">
      <data key="d0">119792</data>
    </edge>
    <edge source="MDG" target="MUS">
      <data key="d0">442939</data>
    </edge>
    <edge source="MDG" target="MAR">
      <data key="d0">1448815</data>
    </edge>
    <edge source="MDG" target="PAK">
      <data key="d0">30177</data>
    </edge>
    <edge source="MDG" target="PHL">
      <data key="d0">122856</data>
    </edge>
    <edge source="MDG" target="IND">
      <data key="d0">642466</data>
    </edge>
    <edge source="MDG" target="ESP">
      <data key="d0">631810</data>
    </edge>
    <edge source="MWI" target="BEL">
      <data key="d0">17800</data>
    </edge>
    <edge source="MWI" target="CHN">
      <data key="d0">24070752</data>
    </edge>
    <edge source="MWI" target="DEU">
      <data key="d0">25822</data>
    </edge>
    <edge source="MWI" target="HKG">
      <data key="d0">212863</data>
    </edge>
    <edge source="MWI" target="IDN">
      <data key="d0">1388226</data>
    </edge>
    <edge source="MWI" target="MYS">
      <data key="d0">44535</data>
    </edge>
    <edge source="MWI" target="NLD">
      <data key="d0">1357876</data>
    </edge>
    <edge source="MWI" target="PAK">
      <data key="d0">608833</data>
    </edge>
    <edge source="MWI" target="IND">
      <data key="d0">2129374</data>
    </edge>
    <edge source="MWI" target="SGP">
      <data key="d0">1789308</data>
    </edge>
    <edge source="MWI" target="VNM">
      <data key="d0">446790</data>
    </edge>
    <edge source="MWI" target="ZAF">
      <data key="d0">5355252</data>
    </edge>
    <edge source="MWI" target="ZWE">
      <data key="d0">3630684</data>
    </edge>
    <edge source="MWI" target="CHE">
      <data key="d0">378894</data>
    </edge>
    <edge source="MWI" target="THA">
      <data key="d0">1219985</data>
    </edge>
    <edge source="MWI" target="ARE">
      <data key="d0">9529156</data>
    </edge>
    <edge source="MWI" target="UGA">
      <data key="d0">21315</data>
    </edge>
    <edge source="MWI" target="GBR">
      <data key="d0">3400057</data>
    </edge>
    <edge source="MWI" target="USA">
      <data key="d0">36765</data>
    </edge>
    <edge source="MUS" target="CHN">
      <data key="d0">463596</data>
    </edge>
    <edge source="MUS" target="FRA">
      <data key="d0">43418</data>
    </edge>
    <edge source="MUS" target="DEU">
      <data key="d0">189487</data>
    </edge>
    <edge source="MUS" target="HKG">
      <data key="d0">631271</data>
    </edge>
    <edge source="MUS" target="ITA">
      <data key="d0">1336903</data>
    </edge>
    <edge source="MUS" target="KOR">
      <data key="d0">47157</data>
    </edge>
    <edge source="MUS" target="MDG">
      <data key="d0">702677</data>
    </edge>
    <edge source="MUS" target="PAK">
      <data key="d0">20356</data>
    </edge>
    <edge source="MUS" target="PRT">
      <data key="d0">24205</data>
    </edge>
    <edge source="MUS" target="IND">
      <data key="d0">37987</data>
    </edge>
    <edge source="MUS" target="ZAF">
      <data key="d0">150919</data>
    </edge>
    <edge source="MUS" target="ESP">
      <data key="d0">606464</data>
    </edge>
    <edge source="MUS" target="GBR">
      <data key="d0">42408</data>
    </edge>
    <edge source="MOZ" target="BEL">
      <data key="d0">190257</data>
    </edge>
    <edge source="MOZ" target="CHN">
      <data key="d0">12233109</data>
    </edge>
    <edge source="MOZ" target="FRA">
      <data key="d0">63852</data>
    </edge>
    <edge source="MOZ" target="DEU">
      <data key="d0">10987</data>
    </edge>
    <edge source="MOZ" target="HKG">
      <data key="d0">375890</data>
    </edge>
    <edge source="MOZ" target="IDN">
      <data key="d0">2277636</data>
    </edge>
    <edge source="MOZ" target="ISR">
      <data key="d0">11363</data>
    </edge>
    <edge source="MOZ" target="ITA">
      <data key="d0">64385</data>
    </edge>
    <edge source="MOZ" target="MYS">
      <data key="d0">113333</data>
    </edge>
    <edge source="MOZ" target="MUS">
      <data key="d0">2349975</data>
    </edge>
    <edge source="MOZ" target="PRT">
      <data key="d0">329437</data>
    </edge>
    <edge source="MOZ" target="IND">
      <data key="d0">6721720</data>
    </edge>
    <edge source="MOZ" target="SGP">
      <data key="d0">4326405</data>
    </edge>
    <edge source="MOZ" target="VNM">
      <data key="d0">1708986</data>
    </edge>
    <edge source="MOZ" target="ZAF">
      <data key="d0">23769</data>
    </edge>
    <edge source="MOZ" target="ESP">
      <data key="d0">321583</data>
    </edge>
    <edge source="MOZ" target="THA">
      <data key="d0">1053623</data>
    </edge>
    <edge source="MOZ" target="GBR">
      <data key="d0">15423</data>
    </edge>
    <edge source="MOZ" target="USA">
      <data key="d0">750959</data>
    </edge>
    <edge source="OMN" target="BEN">
      <data key="d0">185160</data>
    </edge>
    <edge source="OMN" target="LTU">
      <data key="d0">31753</data>
    </edge>
    <edge source="OMN" target="MWI">
      <data key="d0">107243</data>
    </edge>
    <edge source="OMN" target="MOZ">
      <data key="d0">182484</data>
    </edge>
    <edge source="OMN" target="PAK">
      <data key="d0">257519</data>
    </edge>
    <edge source="OMN" target="RUS">
      <data key="d0">669594</data>
    </edge>
    <edge source="OMN" target="IND">
      <data key="d0">109079</data>
    </edge>
    <edge source="OMN" target="ZAF">
      <data key="d0">106039</data>
    </edge>
    <edge source="OMN" target="ARE">
      <data key="d0">302567</data>
    </edge>
    <edge source="OMN" target="TUN">
      <data key="d0">23225</data>
    </edge>
    <edge source="OMN" target="TUR">
      <data key="d0">19821</data>
    </edge>
    <edge source="OMN" target="UGA">
      <data key="d0">35508</data>
    </edge>
    <edge source="OMN" target="TZA">
      <data key="d0">278702</data>
    </edge>
    <edge source="NZL" target="ARG">
      <data key="d0">192548</data>
    </edge>
    <edge source="NZL" target="AUS">
      <data key="d0">6334228</data>
    </edge>
    <edge source="NZL" target="BEL">
      <data key="d0">13100640</data>
    </edge>
    <edge source="NZL" target="BGR">
      <data key="d0">161850</data>
    </edge>
    <edge source="NZL" target="CAN">
      <data key="d0">1629242</data>
    </edge>
    <edge source="NZL" target="CHN">
      <data key="d0">312151990</data>
    </edge>
    <edge source="NZL" target="DNK">
      <data key="d0">523674</data>
    </edge>
    <edge source="NZL" target="EST">
      <data key="d0">1492440</data>
    </edge>
    <edge source="NZL" target="FRA">
      <data key="d0">1207637</data>
    </edge>
    <edge source="NZL" target="DEU">
      <data key="d0">34844871</data>
    </edge>
    <edge source="NZL" target="GHA">
      <data key="d0">23051</data>
    </edge>
    <edge source="NZL" target="GRC">
      <data key="d0">678754</data>
    </edge>
    <edge source="NZL" target="HKG">
      <data key="d0">2272809</data>
    </edge>
    <edge source="NZL" target="IDN">
      <data key="d0">672951</data>
    </edge>
    <edge source="NZL" target="ITA">
      <data key="d0">49376829</data>
    </edge>
    <edge source="NZL" target="JPN">
      <data key="d0">17450169</data>
    </edge>
    <edge source="NZL" target="KOR">
      <data key="d0">1689425</data>
    </edge>
    <edge source="NZL" target="LVA">
      <data key="d0">2195134</data>
    </edge>
    <edge source="NZL" target="LTU">
      <data key="d0">7360601</data>
    </edge>
    <edge source="NZL" target="MYS">
      <data key="d0">6236990</data>
    </edge>
    <edge source="NZL" target="MUS">
      <data key="d0">1956376</data>
    </edge>
    <edge source="NZL" target="MEX">
      <data key="d0">954482</data>
    </edge>
    <edge source="NZL" target="MAR">
      <data key="d0">989194</data>
    </edge>
    <edge source="NZL" target="NLD">
      <data key="d0">345517</data>
    </edge>
    <edge source="NZL" target="NOR">
      <data key="d0">830954</data>
    </edge>
    <edge source="NZL" target="PAK">
      <data key="d0">1608757</data>
    </edge>
    <edge source="NZL" target="POL">
      <data key="d0">505329</data>
    </edge>
    <edge source="NZL" target="PRT">
      <data key="d0">4064934</data>
    </edge>
    <edge source="NZL" target="RUS">
      <data key="d0">198231</data>
    </edge>
    <edge source="NZL" target="IND">
      <data key="d0">27129245</data>
    </edge>
    <edge source="NZL" target="ZAF">
      <data key="d0">909634</data>
    </edge>
    <edge source="NZL" target="ESP">
      <data key="d0">629729</data>
    </edge>
    <edge source="NZL" target="CHE">
      <data key="d0">722744</data>
    </edge>
    <edge source="NZL" target="THA">
      <data key="d0">5176364</data>
    </edge>
    <edge source="NZL" target="ARE">
      <data key="d0">679208</data>
    </edge>
    <edge source="NZL" target="TUR">
      <data key="d0">7545438</data>
    </edge>
    <edge source="NZL" target="UKR">
      <data key="d0">304991</data>
    </edge>
    <edge source="NZL" target="EGY">
      <data key="d0">3418517</data>
    </edge>
    <edge source="NZL" target="GBR">
      <data key="d0">40935511</data>
    </edge>
    <edge source="NZL" target="USA">
      <data key="d0">7977930</data>
    </edge>
    <edge source="NZL" target="URY">
      <data key="d0">186467</data>
    </edge>
    <edge source="SGP" target="AUS">
      <data key="d0">43098</data>
    </edge>
    <edge source="SGP" target="BRA">
      <data key="d0">470750</data>
    </edge>
    <edge source="SGP" target="KHM">
      <data key="d0">2977098</data>
    </edge>
    <edge source="SGP" target="CAN">
      <data key="d0">370502</data>
    </edge>
    <edge source="SGP" target="CHN">
      <data key="d0">7249261</data>
    </edge>
    <edge source="SGP" target="BEN">
      <data key="d0">1591122</data>
    </edge>
    <edge source="SGP" target="HKG">
      <data key="d0">592545</data>
    </edge>
    <edge source="SGP" target="IDN">
      <data key="d0">5789565</data>
    </edge>
    <edge source="SGP" target="ITA">
      <data key="d0">13808</data>
    </edge>
    <edge source="SGP" target="JPN">
      <data key="d0">363384</data>
    </edge>
    <edge source="SGP" target="KOR">
      <data key="d0">1965403</data>
    </edge>
    <edge source="SGP" target="MDG">
      <data key="d0">630692</data>
    </edge>
    <edge source="SGP" target="MYS">
      <data key="d0">12247217</data>
    </edge>
    <edge source="SGP" target="NAM">
      <data key="d0">438349</data>
    </edge>
    <edge source="SGP" target="NLD">
      <data key="d0">117453</data>
    </edge>
    <edge source="SGP" target="PAK">
      <data key="d0">1604730</data>
    </edge>
    <edge source="SGP" target="PHL">
      <data key="d0">8979656</data>
    </edge>
    <edge source="SGP" target="IND">
      <data key="d0">72407</data>
    </edge>
    <edge source="SGP" target="VNM">
      <data key="d0">9543316</data>
    </edge>
    <edge source="SGP" target="THA">
      <data key="d0">1509799</data>
    </edge>
    <edge source="SGP" target="TGO">
      <data key="d0">390984</data>
    </edge>
    <edge source="SGP" target="ARE">
      <data key="d0">550807</data>
    </edge>
    <edge source="SGP" target="TUR">
      <data key="d0">806813</data>
    </edge>
    <edge source="SGP" target="GBR">
      <data key="d0">29449</data>
    </edge>
    <edge source="SGP" target="TZA">
      <data key="d0">68284</data>
    </edge>
    <edge source="SGP" target="USA">
      <data key="d0">710953</data>
    </edge>
    <edge source="SVN" target="AUT">
      <data key="d0">78416</data>
    </edge>
    <edge source="SVN" target="BEL">
      <data key="d0">17713</data>
    </edge>
    <edge source="SVN" target="CHN">
      <data key="d0">81284</data>
    </edge>
    <edge source="SVN" target="HRV">
      <data key="d0">37634</data>
    </edge>
    <edge source="SVN" target="EST">
      <data key="d0">12135</data>
    </edge>
    <edge source="SVN" target="DEU">
      <data key="d0">328257</data>
    </edge>
    <edge source="SVN" target="HKG">
      <data key="d0">33910</data>
    </edge>
    <edge source="SVN" target="ITA">
      <data key="d0">3929479</data>
    </edge>
    <edge source="SVN" target="NLD">
      <data key="d0">17992</data>
    </edge>
    <edge source="SVN" target="POL">
      <data key="d0">37565</data>
    </edge>
    <edge source="SVN" target="SRB">
      <data key="d0">133739</data>
    </edge>
    <edge source="SVN" target="TUN">
      <data key="d0">156814</data>
    </edge>
    <edge source="SVN" target="MKD">
      <data key="d0">23511</data>
    </edge>
    <edge source="SVN" target="GBR">
      <data key="d0">42639</data>
    </edge>
    <edge source="TGO" target="DZA">
      <data key="d0">3081398</data>
    </edge>
    <edge source="TGO" target="CHN">
      <data key="d0">15990353</data>
    </edge>
    <edge source="TGO" target="DEU">
      <data key="d0">1463681</data>
    </edge>
    <edge source="TGO" target="IDN">
      <data key="d0">13784248</data>
    </edge>
    <edge source="TGO" target="ITA">
      <data key="d0">419889</data>
    </edge>
    <edge source="TGO" target="CIV">
      <data key="d0">13914</data>
    </edge>
    <edge source="TGO" target="KOR">
      <data key="d0">12703</data>
    </edge>
    <edge source="TGO" target="MYS">
      <data key="d0">7980152</data>
    </edge>
    <edge source="TGO" target="MAR">
      <data key="d0">38338</data>
    </edge>
    <edge source="TGO" target="NER">
      <data key="d0">865380</data>
    </edge>
    <edge source="TGO" target="PRT">
      <data key="d0">45356</data>
    </edge>
    <edge source="TGO" target="IND">
      <data key="d0">7632389</data>
    </edge>
    <edge source="TGO" target="SGP">
      <data key="d0">612383</data>
    </edge>
    <edge source="TGO" target="VNM">
      <data key="d0">9052303</data>
    </edge>
    <edge source="TGO" target="ESP">
      <data key="d0">28735</data>
    </edge>
    <edge source="TGO" target="THA">
      <data key="d0">1350636</data>
    </edge>
    <edge source="TGO" target="GBR">
      <data key="d0">17186</data>
    </edge>
    <edge source="TGO" target="BFA">
      <data key="d0">91846</data>
    </edge>
    <edge source="ARE" target="DZA">
      <data key="d0">61666</data>
    </edge>
    <edge source="ARE" target="AZE">
      <data key="d0">23295</data>
    </edge>
    <edge source="ARE" target="AUS">
      <data key="d0">781678</data>
    </edge>
    <edge source="ARE" target="AUT">
      <data key="d0">78913</data>
    </edge>
    <edge source="ARE" target="BEL">
      <data key="d0">1840920</data>
    </edge>
    <edge source="ARE" target="BGR">
      <data key="d0">98980</data>
    </edge>
    <edge source="ARE" target="BDI">
      <data key="d0">548765</data>
    </edge>
    <edge source="ARE" target="KHM">
      <data key="d0">17057</data>
    </edge>
    <edge source="ARE" target="CMR">
      <data key="d0">93256</data>
    </edge>
    <edge source="ARE" target="CAN">
      <data key="d0">67443</data>
    </edge>
    <edge source="ARE" target="LKA">
      <data key="d0">188594</data>
    </edge>
    <edge source="ARE" target="CHL">
      <data key="d0">32133</data>
    </edge>
    <edge source="ARE" target="CHN">
      <data key="d0">7012211</data>
    </edge>
    <edge source="ARE" target="COL">
      <data key="d0">17705</data>
    </edge>
    <edge source="ARE" target="CRI">
      <data key="d0">32059</data>
    </edge>
    <edge source="ARE" target="CZE">
      <data key="d0">334711</data>
    </edge>
    <edge source="ARE" target="BEN">
      <data key="d0">249400</data>
    </edge>
    <edge source="ARE" target="ETH">
      <data key="d0">1819613</data>
    </edge>
    <edge source="ARE" target="FIN">
      <data key="d0">130702</data>
    </edge>
    <edge source="ARE" target="FRA">
      <data key="d0">34879</data>
    </edge>
    <edge source="ARE" target="GMB">
      <data key="d0">43662</data>
    </edge>
    <edge source="ARE" target="DEU">
      <data key="d0">475943</data>
    </edge>
    <edge source="ARE" target="GHA">
      <data key="d0">50301</data>
    </edge>
    <edge source="ARE" target="HKG">
      <data key="d0">1332130</data>
    </edge>
    <edge source="ARE" target="HUN">
      <data key="d0">14867</data>
    </edge>
    <edge source="ARE" target="IDN">
      <data key="d0">504082</data>
    </edge>
    <edge source="ARE" target="IRL">
      <data key="d0">20328</data>
    </edge>
    <edge source="ARE" target="ITA">
      <data key="d0">12616</data>
    </edge>
    <edge source="ARE" target="CIV">
      <data key="d0">236245</data>
    </edge>
    <edge source="ARE" target="KAZ">
      <data key="d0">16453</data>
    </edge>
    <edge source="ARE" target="JOR">
      <data key="d0">523659</data>
    </edge>
    <edge source="ARE" target="KOR">
      <data key="d0">41533</data>
    </edge>
    <edge source="ARE" target="KGZ">
      <data key="d0">57165</data>
    </edge>
    <edge source="ARE" target="LBN">
      <data key="d0">376805</data>
    </edge>
    <edge source="ARE" target="LTU">
      <data key="d0">42551</data>
    </edge>
    <edge source="ARE" target="MDG">
      <data key="d0">2124670</data>
    </edge>
    <edge source="ARE" target="MWI">
      <data key="d0">989264</data>
    </edge>
    <edge source="ARE" target="MYS">
      <data key="d0">19688</data>
    </edge>
    <edge source="ARE" target="MRT">
      <data key="d0">37284</data>
    </edge>
    <edge source="ARE" target="MUS">
      <data key="d0">12817</data>
    </edge>
    <edge source="ARE" target="MOZ">
      <data key="d0">5361868</data>
    </edge>
    <edge source="ARE" target="OMN">
      <data key="d0">673627</data>
    </edge>
    <edge source="ARE" target="NLD">
      <data key="d0">314602</data>
    </edge>
    <edge source="ARE" target="NZL">
      <data key="d0">402311</data>
    </edge>
    <edge source="ARE" target="NER">
      <data key="d0">304405</data>
    </edge>
    <edge source="ARE" target="PAK">
      <data key="d0">7382413</data>
    </edge>
    <edge source="ARE" target="PHL">
      <data key="d0">107738</data>
    </edge>
    <edge source="ARE" target="POL">
      <data key="d0">35331</data>
    </edge>
    <edge source="ARE" target="PRT">
      <data key="d0">35768</data>
    </edge>
    <edge source="ARE" target="ROU">
      <data key="d0">34836</data>
    </edge>
    <edge source="ARE" target="RUS">
      <data key="d0">1571629</data>
    </edge>
    <edge source="ARE" target="SAU">
      <data key="d0">83785</data>
    </edge>
    <edge source="ARE" target="SEN">
      <data key="d0">24937</data>
    </edge>
    <edge source="ARE" target="IND">
      <data key="d0">25982219</data>
    </edge>
    <edge source="ARE" target="SGP">
      <data key="d0">250630</data>
    </edge>
    <edge source="ARE" target="SVK">
      <data key="d0">19032</data>
    </edge>
    <edge source="ARE" target="VNM">
      <data key="d0">35658</data>
    </edge>
    <edge source="ARE" target="SVN">
      <data key="d0">33842</data>
    </edge>
    <edge source="ARE" target="ZAF">
      <data key="d0">174614</data>
    </edge>
    <edge source="ARE" target="ZWE">
      <data key="d0">12163</data>
    </edge>
    <edge source="ARE" target="THA">
      <data key="d0">294949</data>
    </edge>
    <edge source="ARE" target="TGO">
      <data key="d0">130955</data>
    </edge>
    <edge source="ARE" target="TUN">
      <data key="d0">249726</data>
    </edge>
    <edge source="ARE" target="TUR">
      <data key="d0">241560</data>
    </edge>
    <edge source="ARE" target="UGA">
      <data key="d0">2480883</data>
    </edge>
    <edge source="ARE" target="UKR">
      <data key="d0">429474</data>
    </edge>
    <edge source="ARE" target="EGY">
      <data key="d0">2951687</data>
    </edge>
    <edge source="ARE" target="GBR">
      <data key="d0">356963</data>
    </edge>
    <edge source="ARE" target="TZA">
      <data key="d0">21103004</data>
    </edge>
    <edge source="ARE" target="USA">
      <data key="d0">11183912</data>
    </edge>
    <edge source="ARE" target="BFA">
      <data key="d0">17155</data>
    </edge>
    <edge source="TZA" target="AUS">
      <data key="d0">196277</data>
    </edge>
    <edge source="TZA" target="BEL">
      <data key="d0">97304</data>
    </edge>
    <edge source="TZA" target="BDI">
      <data key="d0">19789</data>
    </edge>
    <edge source="TZA" target="CMR">
      <data key="d0">10632</data>
    </edge>
    <edge source="TZA" target="CAN">
      <data key="d0">295615</data>
    </edge>
    <edge source="TZA" target="LKA">
      <data key="d0">28261</data>
    </edge>
    <edge source="TZA" target="CHN">
      <data key="d0">55820230</data>
    </edge>
    <edge source="TZA" target="FIN">
      <data key="d0">11532</data>
    </edge>
    <edge source="TZA" target="FRA">
      <data key="d0">79000</data>
    </edge>
    <edge source="TZA" target="DEU">
      <data key="d0">145585</data>
    </edge>
    <edge source="TZA" target="GHA">
      <data key="d0">12525</data>
    </edge>
    <edge source="TZA" target="HKG">
      <data key="d0">431308</data>
    </edge>
    <edge source="TZA" target="IDN">
      <data key="d0">33613872</data>
    </edge>
    <edge source="TZA" target="JPN">
      <data key="d0">481527</data>
    </edge>
    <edge source="TZA" target="JOR">
      <data key="d0">31621</data>
    </edge>
    <edge source="TZA" target="KOR">
      <data key="d0">20229</data>
    </edge>
    <edge source="TZA" target="MDG">
      <data key="d0">11139</data>
    </edge>
    <edge source="TZA" target="MWI">
      <data key="d0">166923</data>
    </edge>
    <edge source="TZA" target="MYS">
      <data key="d0">6043739</data>
    </edge>
    <edge source="TZA" target="MUS">
      <data key="d0">4516858</data>
    </edge>
    <edge source="TZA" target="MAR">
      <data key="d0">142533</data>
    </edge>
    <edge source="TZA" target="MOZ">
      <data key="d0">65884</data>
    </edge>
    <edge source="TZA" target="OMN">
      <data key="d0">21975</data>
    </edge>
    <edge source="TZA" target="NLD">
      <data key="d0">16206</data>
    </edge>
    <edge source="TZA" target="NZL">
      <data key="d0">199181</data>
    </edge>
    <edge source="TZA" target="PAK">
      <data key="d0">3040458</data>
    </edge>
    <edge source="TZA" target="PHL">
      <data key="d0">293155</data>
    </edge>
    <edge source="TZA" target="PRT">
      <data key="d0">332990</data>
    </edge>
    <edge source="TZA" target="SAU">
      <data key="d0">1191609</data>
    </edge>
    <edge source="TZA" target="SEN">
      <data key="d0">12254</data>
    </edge>
    <edge source="TZA" target="IND">
      <data key="d0">33229024</data>
    </edge>
    <edge source="TZA" target="SGP">
      <data key="d0">698772</data>
    </edge>
    <edge source="TZA" target="VNM">
      <data key="d0">14974224</data>
    </edge>
    <edge source="TZA" target="ZAF">
      <data key="d0">326650</data>
    </edge>
    <edge source="TZA" target="ESP">
      <data key="d0">792768</data>
    </edge>
    <edge source="TZA" target="SWE">
      <data key="d0">27683</data>
    </edge>
    <edge source="TZA" target="CHE">
      <data key="d0">266520</data>
    </edge>
    <edge source="TZA" target="THA">
      <data key="d0">5703792</data>
    </edge>
    <edge source="TZA" target="ARE">
      <data key="d0">4805690</data>
    </edge>
    <edge source="TZA" target="TUN">
      <data key="d0">11177</data>
    </edge>
    <edge source="TZA" target="TUR">
      <data key="d0">678622</data>
    </edge>
    <edge source="TZA" target="UGA">
      <data key="d0">241091</data>
    </edge>
    <edge source="TZA" target="EGY">
      <data key="d0">38723</data>
    </edge>
    <edge source="TZA" target="GBR">
      <data key="d0">371248</data>
    </edge>
    <edge source="TZA" target="USA">
      <data key="d0">55830</data>
    </edge>
    <edge source="HRV" target="AUT">
      <data key="d0">51311</data>
    </edge>
    <edge source="HRV" target="BLR">
      <data key="d0">103645</data>
    </edge>
    <edge source="HRV" target="DEU">
      <data key="d0">277423</data>
    </edge>
    <edge source="HRV" target="HUN">
      <data key="d0">57450</data>
    </edge>
    <edge source="HRV" target="ITA">
      <data key="d0">518734</data>
    </edge>
    <edge source="HRV" target="POL">
      <data key="d0">10304</data>
    </edge>
    <edge source="HRV" target="SRB">
      <data key="d0">64269</data>
    </edge>
    <edge source="HRV" target="SVN">
      <data key="d0">36965</data>
    </edge>
    <edge source="HRV" target="TUR">
      <data key="d0">38592</data>
    </edge>
    <edge source="SVK" target="AUT">
      <data key="d0">596487</data>
    </edge>
    <edge source="SVK" target="BEL">
      <data key="d0">3062334</data>
    </edge>
    <edge source="SVK" target="BRA">
      <data key="d0">47869</data>
    </edge>
    <edge source="SVK" target="BGR">
      <data key="d0">108789</data>
    </edge>
    <edge source="SVK" target="CAN">
      <data key="d0">11543</data>
    </edge>
    <edge source="SVK" target="CHN">
      <data key="d0">3649049</data>
    </edge>
    <edge source="SVK" target="HRV">
      <data key="d0">865960</data>
    </edge>
    <edge source="SVK" target="CZE">
      <data key="d0">3360080</data>
    </edge>
    <edge source="SVK" target="BEN">
      <data key="d0">2327108</data>
    </edge>
    <edge source="SVK" target="FRA">
      <data key="d0">61079</data>
    </edge>
    <edge source="SVK" target="DEU">
      <data key="d0">6346739</data>
    </edge>
    <edge source="SVK" target="GTM">
      <data key="d0">122653</data>
    </edge>
    <edge source="SVK" target="HUN">
      <data key="d0">8199454</data>
    </edge>
    <edge source="SVK" target="ITA">
      <data key="d0">727580</data>
    </edge>
    <edge source="SVK" target="JPN">
      <data key="d0">20513</data>
    </edge>
    <edge source="SVK" target="KOR">
      <data key="d0">72269</data>
    </edge>
    <edge source="SVK" target="LTU">
      <data key="d0">34747</data>
    </edge>
    <edge source="SVK" target="MWI">
      <data key="d0">1151623</data>
    </edge>
    <edge source="SVK" target="MOZ">
      <data key="d0">495066</data>
    </edge>
    <edge source="SVK" target="NLD">
      <data key="d0">189959</data>
    </edge>
    <edge source="SVK" target="PAK">
      <data key="d0">292842</data>
    </edge>
    <edge source="SVK" target="POL">
      <data key="d0">2036928</data>
    </edge>
    <edge source="SVK" target="ROU">
      <data key="d0">1202917</data>
    </edge>
    <edge source="SVK" target="RUS">
      <data key="d0">368784</data>
    </edge>
    <edge source="SVK" target="IND">
      <data key="d0">262365</data>
    </edge>
    <edge source="SVK" target="SVN">
      <data key="d0">126964</data>
    </edge>
    <edge source="SVK" target="ZAF">
      <data key="d0">26801</data>
    </edge>
    <edge source="SVK" target="CHE">
      <data key="d0">12693</data>
    </edge>
    <edge source="SVK" target="THA">
      <data key="d0">75017</data>
    </edge>
    <edge source="SVK" target="TGO">
      <data key="d0">1363071</data>
    </edge>
    <edge source="SVK" target="ARE">
      <data key="d0">116451</data>
    </edge>
    <edge source="SVK" target="UKR">
      <data key="d0">68955</data>
    </edge>
    <edge source="SVK" target="TZA">
      <data key="d0">39277</data>
    </edge>
    <edge source="SVK" target="USA">
      <data key="d0">206989</data>
    </edge>
    <edge source="SWE" target="DZA">
      <data key="d0">177420</data>
    </edge>
    <edge source="SWE" target="AUS">
      <data key="d0">29521</data>
    </edge>
    <edge source="SWE" target="BEL">
      <data key="d0">147457</data>
    </edge>
    <edge source="SWE" target="BGR">
      <data key="d0">85168</data>
    </edge>
    <edge source="SWE" target="BLR">
      <data key="d0">27012</data>
    </edge>
    <edge source="SWE" target="CHL">
      <data key="d0">12989</data>
    </edge>
    <edge source="SWE" target="CHN">
      <data key="d0">31440</data>
    </edge>
    <edge source="SWE" target="CZE">
      <data key="d0">15646</data>
    </edge>
    <edge source="SWE" target="DNK">
      <data key="d0">123250</data>
    </edge>
    <edge source="SWE" target="ETH">
      <data key="d0">429233</data>
    </edge>
    <edge source="SWE" target="EST">
      <data key="d0">852267</data>
    </edge>
    <edge source="SWE" target="FIN">
      <data key="d0">717947</data>
    </edge>
    <edge source="SWE" target="GMB">
      <data key="d0">95500</data>
    </edge>
    <edge source="SWE" target="DEU">
      <data key="d0">567391</data>
    </edge>
    <edge source="SWE" target="GHA">
      <data key="d0">314397</data>
    </edge>
    <edge source="SWE" target="HUN">
      <data key="d0">250927</data>
    </edge>
    <edge source="SWE" target="JPN">
      <data key="d0">44281</data>
    </edge>
    <edge source="SWE" target="KAZ">
      <data key="d0">44429</data>
    </edge>
    <edge source="SWE" target="JOR">
      <data key="d0">72326</data>
    </edge>
    <edge source="SWE" target="KOR">
      <data key="d0">24650</data>
    </edge>
    <edge source="SWE" target="LTU">
      <data key="d0">1369620</data>
    </edge>
    <edge source="SWE" target="MYS">
      <data key="d0">23617</data>
    </edge>
    <edge source="SWE" target="MDA">
      <data key="d0">127530</data>
    </edge>
    <edge source="SWE" target="NLD">
      <data key="d0">90481</data>
    </edge>
    <edge source="SWE" target="NOR">
      <data key="d0">907324</data>
    </edge>
    <edge source="SWE" target="PAK">
      <data key="d0">562372</data>
    </edge>
    <edge source="SWE" target="PHL">
      <data key="d0">139781</data>
    </edge>
    <edge source="SWE" target="POL">
      <data key="d0">3821623</data>
    </edge>
    <edge source="SWE" target="ROU">
      <data key="d0">13727</data>
    </edge>
    <edge source="SWE" target="RUS">
      <data key="d0">20222</data>
    </edge>
    <edge source="SWE" target="SAU">
      <data key="d0">21107</data>
    </edge>
    <edge source="SWE" target="SRB">
      <data key="d0">50923</data>
    </edge>
    <edge source="SWE" target="IND">
      <data key="d0">19041</data>
    </edge>
    <edge source="SWE" target="CHE">
      <data key="d0">13580</data>
    </edge>
    <edge source="SWE" target="ARE">
      <data key="d0">193509</data>
    </edge>
    <edge source="SWE" target="TUN">
      <data key="d0">48857</data>
    </edge>
    <edge source="SWE" target="TUR">
      <data key="d0">440451</data>
    </edge>
    <edge source="SWE" target="UGA">
      <data key="d0">42658</data>
    </edge>
    <edge source="SWE" target="UKR">
      <data key="d0">288862</data>
    </edge>
    <edge source="SWE" target="EGY">
      <data key="d0">16236</data>
    </edge>
    <edge source="SWE" target="TZA">
      <data key="d0">125316</data>
    </edge>
    <edge source="SWE" target="USA">
      <data key="d0">334914</data>
    </edge>
    <edge source="SWE" target="BFA">
      <data key="d0">41329</data>
    </edge>
    <edge source="UKR" target="AUS">
      <data key="d0">167867</data>
    </edge>
    <edge source="UKR" target="BEL">
      <data key="d0">14432</data>
    </edge>
    <edge source="UKR" target="BLR">
      <data key="d0">260696</data>
    </edge>
    <edge source="UKR" target="CHN">
      <data key="d0">191979</data>
    </edge>
    <edge source="UKR" target="CZE">
      <data key="d0">75826</data>
    </edge>
    <edge source="UKR" target="DNK">
      <data key="d0">274091</data>
    </edge>
    <edge source="UKR" target="FRA">
      <data key="d0">36294</data>
    </edge>
    <edge source="UKR" target="GEO">
      <data key="d0">52105</data>
    </edge>
    <edge source="UKR" target="DEU">
      <data key="d0">23600</data>
    </edge>
    <edge source="UKR" target="ITA">
      <data key="d0">69069</data>
    </edge>
    <edge source="UKR" target="LTU">
      <data key="d0">181944</data>
    </edge>
    <edge source="UKR" target="MDA">
      <data key="d0">66681</data>
    </edge>
    <edge source="UKR" target="PAK">
      <data key="d0">13681</data>
    </edge>
    <edge source="UKR" target="ROU">
      <data key="d0">362884</data>
    </edge>
    <edge source="UKR" target="RUS">
      <data key="d0">2101487</data>
    </edge>
    <edge source="UKR" target="IND">
      <data key="d0">37276</data>
    </edge>
    <edge source="UKR" target="ESP">
      <data key="d0">54548</data>
    </edge>
    <edge source="UKR" target="USA">
      <data key="d0">230950</data>
    </edge>
    <edge source="AZE" target="CHN">
      <data key="d0">116026</data>
    </edge>
    <edge source="AZE" target="GEO">
      <data key="d0">122213</data>
    </edge>
    <edge source="AZE" target="DEU">
      <data key="d0">16651</data>
    </edge>
    <edge source="AZE" target="ARE">
      <data key="d0">10290</data>
    </edge>
    <edge source="AZE" target="TUR">
      <data key="d0">7653511</data>
    </edge>
    <edge source="BLR" target="ARG">
      <data key="d0">118300</data>
    </edge>
    <edge source="BLR" target="AUT">
      <data key="d0">62900</data>
    </edge>
    <edge source="BLR" target="BEL">
      <data key="d0">564300</data>
    </edge>
    <edge source="BLR" target="BGR">
      <data key="d0">652800</data>
    </edge>
    <edge source="BLR" target="CAN">
      <data key="d0">45100</data>
    </edge>
    <edge source="BLR" target="CHN">
      <data key="d0">14843500</data>
    </edge>
    <edge source="BLR" target="CZE">
      <data key="d0">2659700</data>
    </edge>
    <edge source="BLR" target="ECU">
      <data key="d0">180200</data>
    </edge>
    <edge source="BLR" target="EST">
      <data key="d0">194300</data>
    </edge>
    <edge source="BLR" target="FIN">
      <data key="d0">73100</data>
    </edge>
    <edge source="BLR" target="DEU">
      <data key="d0">6513400</data>
    </edge>
    <edge source="BLR" target="HUN">
      <data key="d0">121600</data>
    </edge>
    <edge source="BLR" target="ITA">
      <data key="d0">8399900</data>
    </edge>
    <edge source="BLR" target="KAZ">
      <data key="d0">301400</data>
    </edge>
    <edge source="BLR" target="KGZ">
      <data key="d0">1251500</data>
    </edge>
    <edge source="BLR" target="LVA">
      <data key="d0">216700</data>
    </edge>
    <edge source="BLR" target="LTU">
      <data key="d0">12084600</data>
    </edge>
    <edge source="BLR" target="MDA">
      <data key="d0">335500</data>
    </edge>
    <edge source="BLR" target="NLD">
      <data key="d0">2111000</data>
    </edge>
    <edge source="BLR" target="NOR">
      <data key="d0">137200</data>
    </edge>
    <edge source="BLR" target="PAK">
      <data key="d0">4611900</data>
    </edge>
    <edge source="BLR" target="POL">
      <data key="d0">4484000</data>
    </edge>
    <edge source="BLR" target="PRT">
      <data key="d0">32800</data>
    </edge>
    <edge source="BLR" target="ROU">
      <data key="d0">498200</data>
    </edge>
    <edge source="BLR" target="RUS">
      <data key="d0">90660300</data>
    </edge>
    <edge source="BLR" target="SRB">
      <data key="d0">2754600</data>
    </edge>
    <edge source="BLR" target="IND">
      <data key="d0">8885600</data>
    </edge>
    <edge source="BLR" target="SVK">
      <data key="d0">19300</data>
    </edge>
    <edge source="BLR" target="VNM">
      <data key="d0">94600</data>
    </edge>
    <edge source="BLR" target="SVN">
      <data key="d0">6009700</data>
    </edge>
    <edge source="BLR" target="ESP">
      <data key="d0">40600</data>
    </edge>
    <edge source="BLR" target="SWE">
      <data key="d0">62200</data>
    </edge>
    <edge source="BLR" target="CHE">
      <data key="d0">170000</data>
    </edge>
    <edge source="BLR" target="TUR">
      <data key="d0">22570200</data>
    </edge>
    <edge source="BLR" target="UKR">
      <data key="d0">17168400</data>
    </edge>
    <edge source="BLR" target="MKD">
      <data key="d0">182500</data>
    </edge>
    <edge source="BLR" target="EGY">
      <data key="d0">706900</data>
    </edge>
    <edge source="BLR" target="USA">
      <data key="d0">1542400</data>
    </edge>
    <edge source="EST" target="CHN">
      <data key="d0">25672</data>
    </edge>
    <edge source="EST" target="BEN">
      <data key="d0">1132711</data>
    </edge>
    <edge source="EST" target="GEO">
      <data key="d0">19124</data>
    </edge>
    <edge source="EST" target="GTM">
      <data key="d0">32064</data>
    </edge>
    <edge source="EST" target="LVA">
      <data key="d0">3006744</data>
    </edge>
    <edge source="EST" target="LTU">
      <data key="d0">805432</data>
    </edge>
    <edge source="EST" target="MOZ">
      <data key="d0">157976</data>
    </edge>
    <edge source="EST" target="PAK">
      <data key="d0">388415</data>
    </edge>
    <edge source="EST" target="POL">
      <data key="d0">92015</data>
    </edge>
    <edge source="EST" target="RUS">
      <data key="d0">4770590</data>
    </edge>
    <edge source="EST" target="IND">
      <data key="d0">81573</data>
    </edge>
    <edge source="EST" target="SVK">
      <data key="d0">86070</data>
    </edge>
    <edge source="EST" target="SWE">
      <data key="d0">35365</data>
    </edge>
    <edge source="EST" target="CHE">
      <data key="d0">19121</data>
    </edge>
    <edge source="EST" target="TGO">
      <data key="d0">107675</data>
    </edge>
    <edge source="EST" target="UGA">
      <data key="d0">15681</data>
    </edge>
    <edge source="EST" target="BFA">
      <data key="d0">435832</data>
    </edge>
    <edge source="FIN" target="BDI">
      <data key="d0">62649</data>
    </edge>
    <edge source="FIN" target="CHN">
      <data key="d0">504969</data>
    </edge>
    <edge source="FIN" target="CZE">
      <data key="d0">528923</data>
    </edge>
    <edge source="FIN" target="EST">
      <data key="d0">908504</data>
    </edge>
    <edge source="FIN" target="GMB">
      <data key="d0">29046</data>
    </edge>
    <edge source="FIN" target="DEU">
      <data key="d0">14519</data>
    </edge>
    <edge source="FIN" target="GHA">
      <data key="d0">17635</data>
    </edge>
    <edge source="FIN" target="IDN">
      <data key="d0">25707</data>
    </edge>
    <edge source="FIN" target="ITA">
      <data key="d0">26221</data>
    </edge>
    <edge source="FIN" target="JPN">
      <data key="d0">11153</data>
    </edge>
    <edge source="FIN" target="KAZ">
      <data key="d0">197696</data>
    </edge>
    <edge source="FIN" target="LTU">
      <data key="d0">2023143</data>
    </edge>
    <edge source="FIN" target="PHL">
      <data key="d0">24743</data>
    </edge>
    <edge source="FIN" target="RUS">
      <data key="d0">1114227</data>
    </edge>
    <edge source="FIN" target="IND">
      <data key="d0">53086</data>
    </edge>
    <edge source="FIN" target="ZWE">
      <data key="d0">17199</data>
    </edge>
    <edge source="FIN" target="CHE">
      <data key="d0">40321</data>
    </edge>
    <edge source="FIN" target="UGA">
      <data key="d0">100730</data>
    </edge>
    <edge source="FIN" target="UKR">
      <data key="d0">37054</data>
    </edge>
    <edge source="FIN" target="TZA">
      <data key="d0">13474</data>
    </edge>
    <edge source="FIN" target="USA">
      <data key="d0">1946551</data>
    </edge>
    <edge source="KAZ" target="BEL">
      <data key="d0">452800</data>
    </edge>
    <edge source="KAZ" target="BLR">
      <data key="d0">1084670</data>
    </edge>
    <edge source="KAZ" target="CHN">
      <data key="d0">6704200</data>
    </edge>
    <edge source="KAZ" target="HRV">
      <data key="d0">162300</data>
    </edge>
    <edge source="KAZ" target="DEU">
      <data key="d0">75000</data>
    </edge>
    <edge source="KAZ" target="ITA">
      <data key="d0">900800</data>
    </edge>
    <edge source="KAZ" target="KOR">
      <data key="d0">12400</data>
    </edge>
    <edge source="KAZ" target="KGZ">
      <data key="d0">19600</data>
    </edge>
    <edge source="KAZ" target="LVA">
      <data key="d0">30677000</data>
    </edge>
    <edge source="KAZ" target="MDA">
      <data key="d0">11299200</data>
    </edge>
    <edge source="KAZ" target="RUS">
      <data key="d0">37899390</data>
    </edge>
    <edge source="KAZ" target="TUR">
      <data key="d0">164800</data>
    </edge>
    <edge source="KAZ" target="UKR">
      <data key="d0">4877900</data>
    </edge>
    <edge source="KGZ" target="BLR">
      <data key="d0">648030</data>
    </edge>
    <edge source="KGZ" target="CHN">
      <data key="d0">477757</data>
    </edge>
    <edge source="KGZ" target="DEU">
      <data key="d0">30140</data>
    </edge>
    <edge source="KGZ" target="LVA">
      <data key="d0">428964</data>
    </edge>
    <edge source="KGZ" target="MDA">
      <data key="d0">342697</data>
    </edge>
    <edge source="KGZ" target="RUS">
      <data key="d0">27310637</data>
    </edge>
    <edge source="KGZ" target="TUR">
      <data key="d0">4893695</data>
    </edge>
    <edge source="KGZ" target="UKR">
      <data key="d0">146688</data>
    </edge>
    <edge source="LVA" target="BLR">
      <data key="d0">2667863</data>
    </edge>
    <edge source="LVA" target="CMR">
      <data key="d0">65234</data>
    </edge>
    <edge source="LVA" target="CAN">
      <data key="d0">11100</data>
    </edge>
    <edge source="LVA" target="CHN">
      <data key="d0">40953</data>
    </edge>
    <edge source="LVA" target="BEN">
      <data key="d0">102531</data>
    </edge>
    <edge source="LVA" target="EST">
      <data key="d0">347998</data>
    </edge>
    <edge source="LVA" target="FIN">
      <data key="d0">14625</data>
    </edge>
    <edge source="LVA" target="GEO">
      <data key="d0">104045</data>
    </edge>
    <edge source="LVA" target="DEU">
      <data key="d0">81113</data>
    </edge>
    <edge source="LVA" target="GHA">
      <data key="d0">49774</data>
    </edge>
    <edge source="LVA" target="HUN">
      <data key="d0">13842</data>
    </edge>
    <edge source="LVA" target="ISR">
      <data key="d0">472587</data>
    </edge>
    <edge source="LVA" target="JPN">
      <data key="d0">12784</data>
    </edge>
    <edge source="LVA" target="KAZ">
      <data key="d0">27003</data>
    </edge>
    <edge source="LVA" target="LTU">
      <data key="d0">632815</data>
    </edge>
    <edge source="LVA" target="MYS">
      <data key="d0">135953</data>
    </edge>
    <edge source="LVA" target="MOZ">
      <data key="d0">38915</data>
    </edge>
    <edge source="LVA" target="PAK">
      <data key="d0">308908</data>
    </edge>
    <edge source="LVA" target="POL">
      <data key="d0">4609673</data>
    </edge>
    <edge source="LVA" target="RUS">
      <data key="d0">5281469</data>
    </edge>
    <edge source="LVA" target="IND">
      <data key="d0">25934</data>
    </edge>
    <edge source="LVA" target="CHE">
      <data key="d0">14903</data>
    </edge>
    <edge source="LVA" target="TGO">
      <data key="d0">484854</data>
    </edge>
    <edge source="LVA" target="ARE">
      <data key="d0">67497</data>
    </edge>
    <edge source="LVA" target="UKR">
      <data key="d0">27277</data>
    </edge>
    <edge source="LVA" target="GBR">
      <data key="d0">205991</data>
    </edge>
    <edge source="LVA" target="USA">
      <data key="d0">30290</data>
    </edge>
    <edge source="NOR" target="ALB">
      <data key="d0">62163</data>
    </edge>
    <edge source="NOR" target="BEL">
      <data key="d0">19853</data>
    </edge>
    <edge source="NOR" target="BGR">
      <data key="d0">3627844</data>
    </edge>
    <edge source="NOR" target="BLR">
      <data key="d0">26499</data>
    </edge>
    <edge source="NOR" target="CHN">
      <data key="d0">391544</data>
    </edge>
    <edge source="NOR" target="CZE">
      <data key="d0">700425</data>
    </edge>
    <edge source="NOR" target="DNK">
      <data key="d0">137342</data>
    </edge>
    <edge source="NOR" target="EST">
      <data key="d0">2377321</data>
    </edge>
    <edge source="NOR" target="FIN">
      <data key="d0">12366</data>
    </edge>
    <edge source="NOR" target="GMB">
      <data key="d0">12418</data>
    </edge>
    <edge source="NOR" target="DEU">
      <data key="d0">491204</data>
    </edge>
    <edge source="NOR" target="GHA">
      <data key="d0">19193</data>
    </edge>
    <edge source="NOR" target="HUN">
      <data key="d0">413187</data>
    </edge>
    <edge source="NOR" target="ITA">
      <data key="d0">58587</data>
    </edge>
    <edge source="NOR" target="LVA">
      <data key="d0">80578</data>
    </edge>
    <edge source="NOR" target="LTU">
      <data key="d0">826929</data>
    </edge>
    <edge source="NOR" target="NLD">
      <data key="d0">62045</data>
    </edge>
    <edge source="NOR" target="PAK">
      <data key="d0">344459</data>
    </edge>
    <edge source="NOR" target="PHL">
      <data key="d0">53114</data>
    </edge>
    <edge source="NOR" target="POL">
      <data key="d0">6012758</data>
    </edge>
    <edge source="NOR" target="ROU">
      <data key="d0">13263</data>
    </edge>
    <edge source="NOR" target="IND">
      <data key="d0">102888</data>
    </edge>
    <edge source="NOR" target="SGP">
      <data key="d0">102538</data>
    </edge>
    <edge source="NOR" target="SVK">
      <data key="d0">949126</data>
    </edge>
    <edge source="NOR" target="SWE">
      <data key="d0">1116571</data>
    </edge>
    <edge source="NOR" target="TUR">
      <data key="d0">1341058</data>
    </edge>
    <edge source="NOR" target="UKR">
      <data key="d0">170927</data>
    </edge>
    <edge source="NOR" target="MKD">
      <data key="d0">53187</data>
    </edge>
    <edge source="NOR" target="GBR">
      <data key="d0">6667477</data>
    </edge>
    <edge source="NOR" target="USA">
      <data key="d0">338530</data>
    </edge>
    <edge source="MKD" target="BGR">
      <data key="d0">461310</data>
    </edge>
    <edge source="MKD" target="DEU">
      <data key="d0">55539</data>
    </edge>
    <edge source="MKD" target="GRC">
      <data key="d0">34995</data>
    </edge>
    <edge source="MKD" target="HUN">
      <data key="d0">30748</data>
    </edge>
    <edge source="MKD" target="ITA">
      <data key="d0">35197</data>
    </edge>
    <edge source="MKD" target="NLD">
      <data key="d0">21726</data>
    </edge>
    <edge source="MKD" target="SRB">
      <data key="d0">591657</data>
    </edge>
    <edge source="MKD" target="SVK">
      <data key="d0">78992</data>
    </edge>
    <edge source="MKD" target="TUR">
      <data key="d0">84246</data>
    </edge>
    <edge source="KHM" target="AUS">
      <data key="d0">42805</data>
    </edge>
    <edge source="KHM" target="CHN">
      <data key="d0">3144529</data>
    </edge>
    <edge source="KHM" target="JOR">
      <data key="d0">64854</data>
    </edge>
    <edge source="KHM" target="MYS">
      <data key="d0">210319</data>
    </edge>
    <edge source="KHM" target="NIC">
      <data key="d0">51374</data>
    </edge>
    <edge source="KHM" target="SGP">
      <data key="d0">103779</data>
    </edge>
    <edge source="KHM" target="VNM">
      <data key="d0">45440</data>
    </edge>
    <edge source="KHM" target="THA">
      <data key="d0">359757</data>
    </edge>
    <edge source="KHM" target="TGO">
      <data key="d0">17667</data>
    </edge>
    <edge source="KHM" target="USA">
      <data key="d0">155637</data>
    </edge>
    <edge source="CAF" target="CHN">
      <data key="d0">7300396</data>
    </edge>
    <edge source="CAF" target="FRA">
      <data key="d0">3532459</data>
    </edge>
    <edge source="GTM" target="BEL">
      <data key="d0">32427</data>
    </edge>
    <edge source="GTM" target="CRI">
      <data key="d0">45686</data>
    </edge>
    <edge source="GTM" target="SLV">
      <data key="d0">694735</data>
    </edge>
    <edge source="GTM" target="FRA">
      <data key="d0">32685</data>
    </edge>
    <edge source="GTM" target="DEU">
      <data key="d0">39160</data>
    </edge>
    <edge source="GTM" target="HND">
      <data key="d0">967785</data>
    </edge>
    <edge source="GTM" target="JPN">
      <data key="d0">10157</data>
    </edge>
    <edge source="GTM" target="MEX">
      <data key="d0">172827</data>
    </edge>
    <edge source="GTM" target="NIC">
      <data key="d0">128166</data>
    </edge>
    <edge source="GTM" target="USA">
      <data key="d0">147521</data>
    </edge>
    <edge source="IRL" target="AZE">
      <data key="d0">11705</data>
    </edge>
    <edge source="IRL" target="ARG">
      <data key="d0">69432</data>
    </edge>
    <edge source="IRL" target="AUS">
      <data key="d0">2014965</data>
    </edge>
    <edge source="IRL" target="AUT">
      <data key="d0">99401</data>
    </edge>
    <edge source="IRL" target="BEL">
      <data key="d0">495300</data>
    </edge>
    <edge source="IRL" target="BWA">
      <data key="d0">23675</data>
    </edge>
    <edge source="IRL" target="BRA">
      <data key="d0">51955</data>
    </edge>
    <edge source="IRL" target="BGR">
      <data key="d0">84384</data>
    </edge>
    <edge source="IRL" target="BLR">
      <data key="d0">197689</data>
    </edge>
    <edge source="IRL" target="CMR">
      <data key="d0">35456</data>
    </edge>
    <edge source="IRL" target="CAN">
      <data key="d0">460162</data>
    </edge>
    <edge source="IRL" target="LKA">
      <data key="d0">13983</data>
    </edge>
    <edge source="IRL" target="CHN">
      <data key="d0">9959891</data>
    </edge>
    <edge source="IRL" target="CZE">
      <data key="d0">45995</data>
    </edge>
    <edge source="IRL" target="BEN">
      <data key="d0">1996288</data>
    </edge>
    <edge source="IRL" target="DNK">
      <data key="d0">91569</data>
    </edge>
    <edge source="IRL" target="FIN">
      <data key="d0">528510</data>
    </edge>
    <edge source="IRL" target="FRA">
      <data key="d0">7393058</data>
    </edge>
    <edge source="IRL" target="GMB">
      <data key="d0">21134</data>
    </edge>
    <edge source="IRL" target="DEU">
      <data key="d0">28554749</data>
    </edge>
    <edge source="IRL" target="GHA">
      <data key="d0">142666</data>
    </edge>
    <edge source="IRL" target="GRC">
      <data key="d0">60693</data>
    </edge>
    <edge source="IRL" target="HKG">
      <data key="d0">45306</data>
    </edge>
    <edge source="IRL" target="HUN">
      <data key="d0">75241</data>
    </edge>
    <edge source="IRL" target="ISR">
      <data key="d0">1475350</data>
    </edge>
    <edge source="IRL" target="ITA">
      <data key="d0">15121168</data>
    </edge>
    <edge source="IRL" target="CIV">
      <data key="d0">1681146</data>
    </edge>
    <edge source="IRL" target="JPN">
      <data key="d0">35394</data>
    </edge>
    <edge source="IRL" target="JOR">
      <data key="d0">13918</data>
    </edge>
    <edge source="IRL" target="KOR">
      <data key="d0">41894</data>
    </edge>
    <edge source="IRL" target="LTU">
      <data key="d0">1891218</data>
    </edge>
    <edge source="IRL" target="MWI">
      <data key="d0">10837</data>
    </edge>
    <edge source="IRL" target="MYS">
      <data key="d0">116074</data>
    </edge>
    <edge source="IRL" target="MUS">
      <data key="d0">42724</data>
    </edge>
    <edge source="IRL" target="MEX">
      <data key="d0">55123</data>
    </edge>
    <edge source="IRL" target="MDA">
      <data key="d0">12470</data>
    </edge>
    <edge source="IRL" target="MAR">
      <data key="d0">10631</data>
    </edge>
    <edge source="IRL" target="NAM">
      <data key="d0">59397</data>
    </edge>
    <edge source="IRL" target="NLD">
      <data key="d0">17195898</data>
    </edge>
    <edge source="IRL" target="NZL">
      <data key="d0">174436</data>
    </edge>
    <edge source="IRL" target="NOR">
      <data key="d0">39864</data>
    </edge>
    <edge source="IRL" target="PAK">
      <data key="d0">90527</data>
    </edge>
    <edge source="IRL" target="PER">
      <data key="d0">24325</data>
    </edge>
    <edge source="IRL" target="PHL">
      <data key="d0">457020</data>
    </edge>
    <edge source="IRL" target="POL">
      <data key="d0">4805825</data>
    </edge>
    <edge source="IRL" target="PRT">
      <data key="d0">1196827</data>
    </edge>
    <edge source="IRL" target="ROU">
      <data key="d0">188012</data>
    </edge>
    <edge source="IRL" target="RUS">
      <data key="d0">33986</data>
    </edge>
    <edge source="IRL" target="SAU">
      <data key="d0">106712</data>
    </edge>
    <edge source="IRL" target="IND">
      <data key="d0">120127</data>
    </edge>
    <edge source="IRL" target="SGP">
      <data key="d0">74312</data>
    </edge>
    <edge source="IRL" target="VNM">
      <data key="d0">54199</data>
    </edge>
    <edge source="IRL" target="SVN">
      <data key="d0">744054</data>
    </edge>
    <edge source="IRL" target="ZAF">
      <data key="d0">278697</data>
    </edge>
    <edge source="IRL" target="ZWE">
      <data key="d0">28132</data>
    </edge>
    <edge source="IRL" target="ESP">
      <data key="d0">2935132</data>
    </edge>
    <edge source="IRL" target="SWE">
      <data key="d0">493899</data>
    </edge>
    <edge source="IRL" target="CHE">
      <data key="d0">217527</data>
    </edge>
    <edge source="IRL" target="THA">
      <data key="d0">14060</data>
    </edge>
    <edge source="IRL" target="TGO">
      <data key="d0">267339</data>
    </edge>
    <edge source="IRL" target="ARE">
      <data key="d0">169236</data>
    </edge>
    <edge source="IRL" target="TUN">
      <data key="d0">252920</data>
    </edge>
    <edge source="IRL" target="TUR">
      <data key="d0">871499</data>
    </edge>
    <edge source="IRL" target="UGA">
      <data key="d0">14355</data>
    </edge>
    <edge source="IRL" target="UKR">
      <data key="d0">406681</data>
    </edge>
    <edge source="IRL" target="EGY">
      <data key="d0">10263</data>
    </edge>
    <edge source="IRL" target="GBR">
      <data key="d0">58073121</data>
    </edge>
    <edge source="IRL" target="TZA">
      <data key="d0">22053</data>
    </edge>
    <edge source="IRL" target="USA">
      <data key="d0">17155128</data>
    </edge>
    <edge source="CIV" target="BEL">
      <data key="d0">201927</data>
    </edge>
    <edge source="CIV" target="CHN">
      <data key="d0">65436080</data>
    </edge>
    <edge source="CIV" target="FRA">
      <data key="d0">518315</data>
    </edge>
    <edge source="CIV" target="GHA">
      <data key="d0">1042981</data>
    </edge>
    <edge source="CIV" target="IDN">
      <data key="d0">30044864</data>
    </edge>
    <edge source="CIV" target="ITA">
      <data key="d0">7292047</data>
    </edge>
    <edge source="CIV" target="MYS">
      <data key="d0">57524329</data>
    </edge>
    <edge source="CIV" target="MUS">
      <data key="d0">206879</data>
    </edge>
    <edge source="CIV" target="MAR">
      <data key="d0">1323655</data>
    </edge>
    <edge source="CIV" target="NLD">
      <data key="d0">593968</data>
    </edge>
    <edge source="CIV" target="PAK">
      <data key="d0">114350</data>
    </edge>
    <edge source="CIV" target="PHL">
      <data key="d0">1629789</data>
    </edge>
    <edge source="CIV" target="PRT">
      <data key="d0">666418</data>
    </edge>
    <edge source="CIV" target="SEN">
      <data key="d0">10863</data>
    </edge>
    <edge source="CIV" target="IND">
      <data key="d0">16284112</data>
    </edge>
    <edge source="CIV" target="VNM">
      <data key="d0">26543722</data>
    </edge>
    <edge source="CIV" target="ESP">
      <data key="d0">388745</data>
    </edge>
    <edge source="CIV" target="THA">
      <data key="d0">5327260</data>
    </edge>
    <edge source="CIV" target="TUR">
      <data key="d0">178247</data>
    </edge>
    <edge source="LBN" target="BEL">
      <data key="d0">15920</data>
    </edge>
    <edge source="LBN" target="DNK">
      <data key="d0">2771078</data>
    </edge>
    <edge source="LBN" target="PRY">
      <data key="d0">72969</data>
    </edge>
    <edge source="LBN" target="PRT">
      <data key="d0">46766</data>
    </edge>
    <edge source="LBN" target="SAU">
      <data key="d0">138002</data>
    </edge>
    <edge source="LBN" target="ARE">
      <data key="d0">77431</data>
    </edge>
    <edge source="LBN" target="TUR">
      <data key="d0">16712</data>
    </edge>
    <edge source="LBN" target="UGA">
      <data key="d0">15005</data>
    </edge>
    <edge source="LBN" target="UKR">
      <data key="d0">11054</data>
    </edge>
    <edge source="NAM" target="ZAF">
      <data key="d0">75008</data>
    </edge>
    <edge source="NER" target="BEL">
      <data key="d0">2043073</data>
    </edge>
    <edge source="NER" target="CAN">
      <data key="d0">1829051</data>
    </edge>
    <edge source="NER" target="CHL">
      <data key="d0">66651</data>
    </edge>
    <edge source="NER" target="CHN">
      <data key="d0">11818105</data>
    </edge>
    <edge source="NER" target="BEN">
      <data key="d0">375403</data>
    </edge>
    <edge source="NER" target="FRA">
      <data key="d0">2566745</data>
    </edge>
    <edge source="NER" target="DEU">
      <data key="d0">6977516</data>
    </edge>
    <edge source="NER" target="IDN">
      <data key="d0">65590</data>
    </edge>
    <edge source="NER" target="ITA">
      <data key="d0">10854411</data>
    </edge>
    <edge source="NER" target="MAR">
      <data key="d0">1639007</data>
    </edge>
    <edge source="NER" target="NAM">
      <data key="d0">514832</data>
    </edge>
    <edge source="NER" target="NLD">
      <data key="d0">5849902</data>
    </edge>
    <edge source="NER" target="PAK">
      <data key="d0">829283</data>
    </edge>
    <edge source="NER" target="POL">
      <data key="d0">1850867</data>
    </edge>
    <edge source="NER" target="SAU">
      <data key="d0">425692</data>
    </edge>
    <edge source="NER" target="IND">
      <data key="d0">601524</data>
    </edge>
    <edge source="NER" target="SGP">
      <data key="d0">1037364</data>
    </edge>
    <edge source="NER" target="ESP">
      <data key="d0">790214</data>
    </edge>
    <edge source="NER" target="THA">
      <data key="d0">52472</data>
    </edge>
    <edge source="NER" target="ARE">
      <data key="d0">2074775</data>
    </edge>
    <edge source="NER" target="TUN">
      <data key="d0">2735734</data>
    </edge>
    <edge source="NER" target="TUR">
      <data key="d0">43346</data>
    </edge>
    <edge source="NER" target="GBR">
      <data key="d0">308177</data>
    </edge>
    <edge source="NER" target="USA">
      <data key="d0">11417398</data>
    </edge>
    <edge source="SAU" target="DZA">
      <data key="d0">175467</data>
    </edge>
    <edge source="SAU" target="BEL">
      <data key="d0">364267</data>
    </edge>
    <edge source="SAU" target="CHN">
      <data key="d0">43733</data>
    </edge>
    <edge source="SAU" target="DNK">
      <data key="d0">44000</data>
    </edge>
    <edge source="SAU" target="FRA">
      <data key="d0">48800</data>
    </edge>
    <edge source="SAU" target="DEU">
      <data key="d0">304800</data>
    </edge>
    <edge source="SAU" target="ITA">
      <data key="d0">78933</data>
    </edge>
    <edge source="SAU" target="JOR">
      <data key="d0">4741606</data>
    </edge>
    <edge source="SAU" target="LBN">
      <data key="d0">419734</data>
    </edge>
    <edge source="SAU" target="MAR">
      <data key="d0">972801</data>
    </edge>
    <edge source="SAU" target="OMN">
      <data key="d0">1124801</data>
    </edge>
    <edge source="SAU" target="NLD">
      <data key="d0">365067</data>
    </edge>
    <edge source="SAU" target="PAK">
      <data key="d0">1727469</data>
    </edge>
    <edge source="SAU" target="PHL">
      <data key="d0">326400</data>
    </edge>
    <edge source="SAU" target="PRT">
      <data key="d0">848801</data>
    </edge>
    <edge source="SAU" target="IND">
      <data key="d0">17704555</data>
    </edge>
    <edge source="SAU" target="ZAF">
      <data key="d0">347200</data>
    </edge>
    <edge source="SAU" target="ESP">
      <data key="d0">144534</data>
    </edge>
    <edge source="SAU" target="ARE">
      <data key="d0">1269068</data>
    </edge>
    <edge source="SAU" target="TUR">
      <data key="d0">1856802</data>
    </edge>
    <edge source="SAU" target="EGY">
      <data key="d0">299467</data>
    </edge>
    <edge source="SAU" target="GBR">
      <data key="d0">47733</data>
    </edge>
    <edge source="SAU" target="USA">
      <data key="d0">58133</data>
    </edge>
    <edge source="SEN" target="BEL">
      <data key="d0">264226</data>
    </edge>
    <edge source="SEN" target="CAN">
      <data key="d0">18580</data>
    </edge>
    <edge source="SEN" target="CHN">
      <data key="d0">5949415</data>
    </edge>
    <edge source="SEN" target="FRA">
      <data key="d0">4522700</data>
    </edge>
    <edge source="SEN" target="GMB">
      <data key="d0">552970</data>
    </edge>
    <edge source="SEN" target="DEU">
      <data key="d0">1503361</data>
    </edge>
    <edge source="SEN" target="HKG">
      <data key="d0">736107</data>
    </edge>
    <edge source="SEN" target="IDN">
      <data key="d0">298065</data>
    </edge>
    <edge source="SEN" target="ITA">
      <data key="d0">345818</data>
    </edge>
    <edge source="SEN" target="JAM">
      <data key="d0">10930</data>
    </edge>
    <edge source="SEN" target="JPN">
      <data key="d0">47012</data>
    </edge>
    <edge source="SEN" target="MYS">
      <data key="d0">1967232</data>
    </edge>
    <edge source="SEN" target="MRT">
      <data key="d0">227455</data>
    </edge>
    <edge source="SEN" target="MAR">
      <data key="d0">1718082</data>
    </edge>
    <edge source="SEN" target="PRT">
      <data key="d0">1368500</data>
    </edge>
    <edge source="SEN" target="IND">
      <data key="d0">320925</data>
    </edge>
    <edge source="SEN" target="ZAF">
      <data key="d0">197328</data>
    </edge>
    <edge source="SEN" target="ESP">
      <data key="d0">76023</data>
    </edge>
    <edge source="SEN" target="CHE">
      <data key="d0">382874</data>
    </edge>
    <edge source="SEN" target="THA">
      <data key="d0">1994101</data>
    </edge>
    <edge source="SEN" target="TGO">
      <data key="d0">35860</data>
    </edge>
    <edge source="SEN" target="TUN">
      <data key="d0">162390</data>
    </edge>
    <edge source="SEN" target="TUR">
      <data key="d0">121467</data>
    </edge>
    <edge source="SEN" target="GBR">
      <data key="d0">795088</data>
    </edge>
    <edge source="SEN" target="USA">
      <data key="d0">1723880</data>
    </edge>
    <edge source="UGA" target="AUT">
      <data key="d0">16454</data>
    </edge>
    <edge source="UGA" target="BEL">
      <data key="d0">216732</data>
    </edge>
    <edge source="UGA" target="BDI">
      <data key="d0">100261</data>
    </edge>
    <edge source="UGA" target="CHN">
      <data key="d0">233792</data>
    </edge>
    <edge source="UGA" target="DNK">
      <data key="d0">14656</data>
    </edge>
    <edge source="UGA" target="ETH">
      <data key="d0">18335</data>
    </edge>
    <edge source="UGA" target="FRA">
      <data key="d0">6939516</data>
    </edge>
    <edge source="UGA" target="DEU">
      <data key="d0">207515</data>
    </edge>
    <edge source="UGA" target="JPN">
      <data key="d0">321771</data>
    </edge>
    <edge source="UGA" target="MUS">
      <data key="d0">900688</data>
    </edge>
    <edge source="UGA" target="OMN">
      <data key="d0">21626</data>
    </edge>
    <edge source="UGA" target="NLD">
      <data key="d0">25927</data>
    </edge>
    <edge source="UGA" target="NZL">
      <data key="d0">30386</data>
    </edge>
    <edge source="UGA" target="PHL">
      <data key="d0">24289</data>
    </edge>
    <edge source="UGA" target="PRT">
      <data key="d0">3737924</data>
    </edge>
    <edge source="UGA" target="IND">
      <data key="d0">17392</data>
    </edge>
    <edge source="UGA" target="SGP">
      <data key="d0">31270177</data>
    </edge>
    <edge source="UGA" target="VNM">
      <data key="d0">64442</data>
    </edge>
    <edge source="UGA" target="ZAF">
      <data key="d0">121573</data>
    </edge>
    <edge source="UGA" target="ZWE">
      <data key="d0">29481</data>
    </edge>
    <edge source="UGA" target="SWE">
      <data key="d0">60465</data>
    </edge>
    <edge source="UGA" target="CHE">
      <data key="d0">11400425</data>
    </edge>
    <edge source="UGA" target="THA">
      <data key="d0">12037</data>
    </edge>
    <edge source="UGA" target="ARE">
      <data key="d0">1205869</data>
    </edge>
    <edge source="UGA" target="TUN">
      <data key="d0">123122</data>
    </edge>
    <edge source="UGA" target="UKR">
      <data key="d0">12180</data>
    </edge>
    <edge source="UGA" target="EGY">
      <data key="d0">62992</data>
    </edge>
    <edge source="UGA" target="GBR">
      <data key="d0">16189247</data>
    </edge>
    <edge source="UGA" target="TZA">
      <data key="d0">154232</data>
    </edge>
    <edge source="UGA" target="USA">
      <data key="d0">159353</data>
    </edge>
    <edge source="BFA" target="BGR">
      <data key="d0">7350146</data>
    </edge>
    <edge source="BFA" target="CHN">
      <data key="d0">53880830</data>
    </edge>
    <edge source="BFA" target="FRA">
      <data key="d0">42256772</data>
    </edge>
    <edge source="BFA" target="IDN">
      <data key="d0">1969476</data>
    </edge>
    <edge source="BFA" target="CIV">
      <data key="d0">27973</data>
    </edge>
    <edge source="BFA" target="MYS">
      <data key="d0">584126</data>
    </edge>
    <edge source="BFA" target="NLD">
      <data key="d0">31854024</data>
    </edge>
    <edge source="BFA" target="IND">
      <data key="d0">2524878</data>
    </edge>
    <edge source="BFA" target="SGP">
      <data key="d0">62293887</data>
    </edge>
    <edge source="BFA" target="CHE">
      <data key="d0">61487423</data>
    </edge>
    <edge source="BFA" target="TGO">
      <data key="d0">25384</data>
    </edge>
    <edge source="BFA" target="GBR">
      <data key="d0">26097063</data>
    </edge>
    <edge source="BFA" target="USA">
      <data key="d0">26275</data>
    </edge>
    <edge source="BWA" target="ZAF">
      <data key="d0">14352</data>
    </edge>
    <edge source="CRI" target="DEU">
      <data key="d0">476514</data>
    </edge>
    <edge source="CRI" target="GBR">
      <data key="d0">10000</data>
    </edge>
    <edge source="CRI" target="USA">
      <data key="d0">18432</data>
    </edge>
    <edge source="SLV" target="BOL">
      <data key="d0">125596</data>
    </edge>
    <edge source="SLV" target="BRA">
      <data key="d0">41182</data>
    </edge>
    <edge source="SLV" target="CHL">
      <data key="d0">17458</data>
    </edge>
    <edge source="SLV" target="CHN">
      <data key="d0">19357</data>
    </edge>
    <edge source="SLV" target="CRI">
      <data key="d0">41064</data>
    </edge>
    <edge source="SLV" target="DEU">
      <data key="d0">206971</data>
    </edge>
    <edge source="SLV" target="GTM">
      <data key="d0">741999</data>
    </edge>
    <edge source="SLV" target="HND">
      <data key="d0">1560683</data>
    </edge>
    <edge source="SLV" target="HKG">
      <data key="d0">46565</data>
    </edge>
    <edge source="SLV" target="MEX">
      <data key="d0">746416</data>
    </edge>
    <edge source="SLV" target="PRT">
      <data key="d0">724262</data>
    </edge>
    <edge source="SLV" target="ESP">
      <data key="d0">2765807</data>
    </edge>
    <edge source="SLV" target="TUR">
      <data key="d0">92163</data>
    </edge>
    <edge source="SLV" target="USA">
      <data key="d0">3049236</data>
    </edge>
    <edge source="HND" target="CRI">
      <data key="d0">18770</data>
    </edge>
    <edge source="HND" target="SLV">
      <data key="d0">91040</data>
    </edge>
    <edge source="HND" target="GTM">
      <data key="d0">116949</data>
    </edge>
    <edge source="HND" target="MEX">
      <data key="d0">43477</data>
    </edge>
    <edge source="HND" target="NIC">
      <data key="d0">824494</data>
    </edge>
    <edge source="HND" target="ESP">
      <data key="d0">101404</data>
    </edge>
    <edge source="HND" target="USA">
      <data key="d0">4523818</data>
    </edge>
    <edge source="ZWE" target="CHN">
      <data key="d0">588628</data>
    </edge>
    <edge source="ZWE" target="HKG">
      <data key="d0">39232</data>
    </edge>
    <edge source="ZWE" target="ITA">
      <data key="d0">117060</data>
    </edge>
    <edge source="ZWE" target="JPN">
      <data key="d0">266502</data>
    </edge>
    <edge source="ZWE" target="MOZ">
      <data key="d0">15974325</data>
    </edge>
    <edge source="ZWE" target="PRT">
      <data key="d0">895566</data>
    </edge>
    <edge source="ZWE" target="SGP">
      <data key="d0">1438733</data>
    </edge>
    <edge source="ZWE" target="ZAF">
      <data key="d0">203321559</data>
    </edge>
    <edge source="ZWE" target="CHE">
      <data key="d0">14094</data>
    </edge>
    <edge source="ZWE" target="GBR">
      <data key="d0">22994</data>
    </edge>
    <edge source="NIC" target="BEL">
      <data key="d0">77970</data>
    </edge>
    <edge source="NIC" target="CHN">
      <data key="d0">41353</data>
    </edge>
    <edge source="NIC" target="CRI">
      <data key="d0">65803</data>
    </edge>
    <edge source="NIC" target="SLV">
      <data key="d0">120625</data>
    </edge>
    <edge source="NIC" target="DEU">
      <data key="d0">25500</data>
    </edge>
    <edge source="NIC" target="GTM">
      <data key="d0">12748</data>
    </edge>
    <edge source="NIC" target="HND">
      <data key="d0">734045</data>
    </edge>
    <edge source="NIC" target="HKG">
      <data key="d0">111210</data>
    </edge>
    <edge source="NIC" target="MEX">
      <data key="d0">104039</data>
    </edge>
    <edge source="NIC" target="PAN">
      <data key="d0">42588</data>
    </edge>
    <edge source="NIC" target="ESP">
      <data key="d0">95434</data>
    </edge>
    <edge source="NIC" target="USA">
      <data key="d0">211331</data>
    </edge>
    <edge source="ETH" target="DZA">
      <data key="d0">11859</data>
    </edge>
    <edge source="ETH" target="AUS">
      <data key="d0">14269</data>
    </edge>
    <edge source="ETH" target="BEL">
      <data key="d0">540040</data>
    </edge>
    <edge source="ETH" target="KHM">
      <data key="d0">12848</data>
    </edge>
    <edge source="ETH" target="CAN">
      <data key="d0">53557</data>
    </edge>
    <edge source="ETH" target="CHN">
      <data key="d0">710526</data>
    </edge>
    <edge source="ETH" target="FRA">
      <data key="d0">21576</data>
    </edge>
    <edge source="ETH" target="DEU">
      <data key="d0">99914</data>
    </edge>
    <edge source="ETH" target="IDN">
      <data key="d0">350378</data>
    </edge>
    <edge source="ETH" target="MWI">
      <data key="d0">27197</data>
    </edge>
    <edge source="ETH" target="MEX">
      <data key="d0">27261</data>
    </edge>
    <edge source="ETH" target="MOZ">
      <data key="d0">21582</data>
    </edge>
    <edge source="ETH" target="OMN">
      <data key="d0">41717</data>
    </edge>
    <edge source="ETH" target="NAM">
      <data key="d0">28194</data>
    </edge>
    <edge source="ETH" target="PAK">
      <data key="d0">10304</data>
    </edge>
    <edge source="ETH" target="PRT">
      <data key="d0">1143514</data>
    </edge>
    <edge source="ETH" target="IND">
      <data key="d0">2039452</data>
    </edge>
    <edge source="ETH" target="CHE">
      <data key="d0">68466</data>
    </edge>
    <edge source="ETH" target="THA">
      <data key="d0">453631</data>
    </edge>
    <edge source="ETH" target="TUR">
      <data key="d0">634291</data>
    </edge>
    <edge source="ETH" target="UGA">
      <data key="d0">13614</data>
    </edge>
    <edge source="ETH" target="GBR">
      <data key="d0">195436</data>
    </edge>
    <edge source="ETH" target="USA">
      <data key="d0">131234</data>
    </edge>
    <edge source="PSE" target="ISR">
      <data key="d0">57070</data>
    </edge>
    <edge source="PAN" target="CHL">
      <data key="d0">266372</data>
    </edge>
    <edge source="PAN" target="COL">
      <data key="d0">891651</data>
    </edge>
    <edge source="PAN" target="CRI">
      <data key="d0">423991</data>
    </edge>
    <edge source="PAN" target="ECU">
      <data key="d0">174029</data>
    </edge>
    <edge source="PAN" target="HND">
      <data key="d0">50144</data>
    </edge>
    <edge source="PAN" target="JAM">
      <data key="d0">10663</data>
    </edge>
    <edge source="PAN" target="NIC">
      <data key="d0">11964</data>
    </edge>
    <edge source="PAN" target="USA">
      <data key="d0">417114</data>
    </edge>
    <edge source="PAN" target="URY">
      <data key="d0">100294</data>
    </edge>
  </graph>
</graphml>
