# Supplementary material for: Core-periphery structure in sectoral international trade networks: A new approach to an old theory
Source: PLoS One. 2020 Apr 2;15(4):e0229547. doi: 10.1371/journal.pone.0229547 (PMC7117750; doi:10.1371/journal.pone.0229547)
Supplement: S8 File — (ZIP) [file pone.0229547.s008.zip › S8_File/Networks 2012/27-CRUDE FERTILIZER,MINERAL.graphml]

<?xml version='1.0' encoding='utf-8'?>
<graphml xmlns="http://graphml.graphdrawing.org/xmlns" xmlns:xsi="http://www.w3.org/2001/XMLSchema-instance" xsi:schemaLocation="http://graphml.graphdrawing.org/xmlns http://graphml.graphdrawing.org/xmlns/1.0/graphml.xsd">
  <key attr.name="weight" attr.type="long" for="edge" id="d0" />
  <graph edgedefault="directed">
    <node id="ALB" />
    <node id="AUT" />
    <node id="BGR" />
    <node id="CAN" />
    <node id="CHN" />
    <node id="CZE" />
    <node id="FRA" />
    <node id="DEU" />
    <node id="GRC" />
    <node id="ITA" />
    <node id="NLD" />
    <node id="POL" />
    <node id="SRB" />
    <node id="CHE" />
    <node id="MKD" />
    <node id="DZA" />
    <node id="BEL" />
    <node id="BRA" />
    <node id="HRV" />
    <node id="CIV" />
    <node id="NER" />
    <node id="PRT" />
    <node id="IND" />
    <node id="SVN" />
    <node id="ZAF" />
    <node id="ESP" />
    <node id="TUN" />
    <node id="UKR" />
    <node id="USA" />
    <node id="URY" />
    <node id="ARG" />
    <node id="AZE" />
    <node id="AUS" />
    <node id="BOL" />
    <node id="CHL" />
    <node id="COL" />
    <node id="ECU" />
    <node id="HKG" />
    <node id="IDN" />
    <node id="JPN" />
    <node id="KOR" />
    <node id="MEX" />
    <node id="NZL" />
    <node id="PAN" />
    <node id="PRY" />
    <node id="PER" />
    <node id="THA" />
    <node id="TUR" />
    <node id="ARM" />
    <node id="BLR" />
    <node id="FIN" />
    <node id="GEO" />
    <node id="ISR" />
    <node id="KAZ" />
    <node id="LBN" />
    <node id="RUS" />
    <node id="SVK" />
    <node id="ARE" />
    <node id="GBR" />
    <node id="BWA" />
    <node id="KHM" />
    <node id="LKA" />
    <node id="ETH" />
    <node id="EST" />
    <node id="GHA" />
    <node id="IRL" />
    <node id="LTU" />
    <node id="MYS" />
    <node id="MRT" />
    <node id="MUS" />
    <node id="OMN" />
    <node id="PAK" />
    <node id="PHL" />
    <node id="SAU" />
    <node id="SGP" />
    <node id="VNM" />
    <node id="ZWE" />
    <node id="SWE" />
    <node id="UGA" />
    <node id="EGY" />
    <node id="TZA" />
    <node id="BFA" />
    <node id="DNK" />
    <node id="HUN" />
    <node id="JOR" />
    <node id="LVA" />
    <node id="MAR" />
    <node id="NOR" />
    <node id="ROU" />
    <node id="KGZ" />
    <node id="MDA" />
    <node id="BDI" />
    <node id="CMR" />
    <node id="CAF" />
    <node id="CRI" />
    <node id="SLV" />
    <node id="GMB" />
    <node id="GTM" />
    <node id="MDG" />
    <node id="NAM" />
    <node id="NIC" />
    <node id="SEN" />
    <node id="TGO" />
    <node id="BEN" />
    <node id="HND" />
    <node id="MWI" />
    <node id="JAM" />
    <node id="MOZ" />
    <node id="PSE" />
    <edge source="ALB" target="AUT">
      <data key="d0">17852</data>
    </edge>
    <edge source="ALB" target="BGR">
      <data key="d0">26518</data>
    </edge>
    <edge source="ALB" target="CAN">
      <data key="d0">24037</data>
    </edge>
    <edge source="ALB" target="CHN">
      <data key="d0">911942</data>
    </edge>
    <edge source="ALB" target="CZE">
      <data key="d0">25152</data>
    </edge>
    <edge source="ALB" target="FRA">
      <data key="d0">584184</data>
    </edge>
    <edge source="ALB" target="DEU">
      <data key="d0">31347</data>
    </edge>
    <edge source="ALB" target="GRC">
      <data key="d0">762157</data>
    </edge>
    <edge source="ALB" target="ITA">
      <data key="d0">4401135</data>
    </edge>
    <edge source="ALB" target="NLD">
      <data key="d0">18492</data>
    </edge>
    <edge source="ALB" target="POL">
      <data key="d0">22016</data>
    </edge>
    <edge source="ALB" target="SRB">
      <data key="d0">1201837</data>
    </edge>
    <edge source="ALB" target="CHE">
      <data key="d0">42253</data>
    </edge>
    <edge source="ALB" target="MKD">
      <data key="d0">602044</data>
    </edge>
    <edge source="AUT" target="ARG">
      <data key="d0">87316</data>
    </edge>
    <edge source="AUT" target="AUS">
      <data key="d0">1529088</data>
    </edge>
    <edge source="AUT" target="BEL">
      <data key="d0">4440181</data>
    </edge>
    <edge source="AUT" target="BRA">
      <data key="d0">1162111</data>
    </edge>
    <edge source="AUT" target="BGR">
      <data key="d0">1187579</data>
    </edge>
    <edge source="AUT" target="BLR">
      <data key="d0">21587</data>
    </edge>
    <edge source="AUT" target="CAN">
      <data key="d0">16388</data>
    </edge>
    <edge source="AUT" target="CHL">
      <data key="d0">71654</data>
    </edge>
    <edge source="AUT" target="CHN">
      <data key="d0">667257</data>
    </edge>
    <edge source="AUT" target="COL">
      <data key="d0">17769</data>
    </edge>
    <edge source="AUT" target="HRV">
      <data key="d0">2821437</data>
    </edge>
    <edge source="AUT" target="CZE">
      <data key="d0">16169088</data>
    </edge>
    <edge source="AUT" target="DNK">
      <data key="d0">1147885</data>
    </edge>
    <edge source="AUT" target="FIN">
      <data key="d0">182629</data>
    </edge>
    <edge source="AUT" target="FRA">
      <data key="d0">7940372</data>
    </edge>
    <edge source="AUT" target="DEU">
      <data key="d0">173190691</data>
    </edge>
    <edge source="AUT" target="GRC">
      <data key="d0">389132</data>
    </edge>
    <edge source="AUT" target="HKG">
      <data key="d0">32889</data>
    </edge>
    <edge source="AUT" target="HUN">
      <data key="d0">17918301</data>
    </edge>
    <edge source="AUT" target="IDN">
      <data key="d0">306002</data>
    </edge>
    <edge source="AUT" target="IRL">
      <data key="d0">102074</data>
    </edge>
    <edge source="AUT" target="ISR">
      <data key="d0">472393</data>
    </edge>
    <edge source="AUT" target="ITA">
      <data key="d0">25881177</data>
    </edge>
    <edge source="AUT" target="JPN">
      <data key="d0">263327</data>
    </edge>
    <edge source="AUT" target="KAZ">
      <data key="d0">12659</data>
    </edge>
    <edge source="AUT" target="JOR">
      <data key="d0">25634</data>
    </edge>
    <edge source="AUT" target="KOR">
      <data key="d0">365882</data>
    </edge>
    <edge source="AUT" target="LBN">
      <data key="d0">20471</data>
    </edge>
    <edge source="AUT" target="LVA">
      <data key="d0">128814</data>
    </edge>
    <edge source="AUT" target="LTU">
      <data key="d0">161073</data>
    </edge>
    <edge source="AUT" target="MYS">
      <data key="d0">235155</data>
    </edge>
    <edge source="AUT" target="MEX">
      <data key="d0">131182</data>
    </edge>
    <edge source="AUT" target="MAR">
      <data key="d0">242376</data>
    </edge>
    <edge source="AUT" target="OMN">
      <data key="d0">65868</data>
    </edge>
    <edge source="AUT" target="NLD">
      <data key="d0">6542405</data>
    </edge>
    <edge source="AUT" target="NZL">
      <data key="d0">47682</data>
    </edge>
    <edge source="AUT" target="NOR">
      <data key="d0">278674</data>
    </edge>
    <edge source="AUT" target="PHL">
      <data key="d0">42300</data>
    </edge>
    <edge source="AUT" target="POL">
      <data key="d0">29566487</data>
    </edge>
    <edge source="AUT" target="PRT">
      <data key="d0">570864</data>
    </edge>
    <edge source="AUT" target="ROU">
      <data key="d0">5198030</data>
    </edge>
    <edge source="AUT" target="RUS">
      <data key="d0">824174</data>
    </edge>
    <edge source="AUT" target="SAU">
      <data key="d0">397986</data>
    </edge>
    <edge source="AUT" target="SRB">
      <data key="d0">1322875</data>
    </edge>
    <edge source="AUT" target="IND">
      <data key="d0">947920</data>
    </edge>
    <edge source="AUT" target="SGP">
      <data key="d0">97149</data>
    </edge>
    <edge source="AUT" target="SVK">
      <data key="d0">10687007</data>
    </edge>
    <edge source="AUT" target="VNM">
      <data key="d0">215229</data>
    </edge>
    <edge source="AUT" target="SVN">
      <data key="d0">11583650</data>
    </edge>
    <edge source="AUT" target="ZAF">
      <data key="d0">272204</data>
    </edge>
    <edge source="AUT" target="ESP">
      <data key="d0">2435296</data>
    </edge>
    <edge source="AUT" target="SWE">
      <data key="d0">214699</data>
    </edge>
    <edge source="AUT" target="CHE">
      <data key="d0">36887726</data>
    </edge>
    <edge source="AUT" target="THA">
      <data key="d0">102421</data>
    </edge>
    <edge source="AUT" target="ARE">
      <data key="d0">876824</data>
    </edge>
    <edge source="AUT" target="TUN">
      <data key="d0">58175</data>
    </edge>
    <edge source="AUT" target="TUR">
      <data key="d0">1719850</data>
    </edge>
    <edge source="AUT" target="UKR">
      <data key="d0">369200</data>
    </edge>
    <edge source="AUT" target="MKD">
      <data key="d0">69908</data>
    </edge>
    <edge source="AUT" target="EGY">
      <data key="d0">248787</data>
    </edge>
    <edge source="AUT" target="GBR">
      <data key="d0">5255524</data>
    </edge>
    <edge source="AUT" target="USA">
      <data key="d0">948555</data>
    </edge>
    <edge source="BGR" target="ALB">
      <data key="d0">99317</data>
    </edge>
    <edge source="BGR" target="DZA">
      <data key="d0">235920</data>
    </edge>
    <edge source="BGR" target="AZE">
      <data key="d0">217103</data>
    </edge>
    <edge source="BGR" target="AUT">
      <data key="d0">1756063</data>
    </edge>
    <edge source="BGR" target="BEL">
      <data key="d0">112973</data>
    </edge>
    <edge source="BGR" target="LKA">
      <data key="d0">82221</data>
    </edge>
    <edge source="BGR" target="CHN">
      <data key="d0">74739</data>
    </edge>
    <edge source="BGR" target="HRV">
      <data key="d0">89219</data>
    </edge>
    <edge source="BGR" target="CZE">
      <data key="d0">165833</data>
    </edge>
    <edge source="BGR" target="EST">
      <data key="d0">139939</data>
    </edge>
    <edge source="BGR" target="FRA">
      <data key="d0">395701</data>
    </edge>
    <edge source="BGR" target="DEU">
      <data key="d0">4720109</data>
    </edge>
    <edge source="BGR" target="GRC">
      <data key="d0">6328867</data>
    </edge>
    <edge source="BGR" target="HUN">
      <data key="d0">4695277</data>
    </edge>
    <edge source="BGR" target="IDN">
      <data key="d0">11349</data>
    </edge>
    <edge source="BGR" target="ISR">
      <data key="d0">1085182</data>
    </edge>
    <edge source="BGR" target="ITA">
      <data key="d0">6492734</data>
    </edge>
    <edge source="BGR" target="JPN">
      <data key="d0">256857</data>
    </edge>
    <edge source="BGR" target="KAZ">
      <data key="d0">386823</data>
    </edge>
    <edge source="BGR" target="KOR">
      <data key="d0">121911</data>
    </edge>
    <edge source="BGR" target="MDA">
      <data key="d0">146354</data>
    </edge>
    <edge source="BGR" target="MAR">
      <data key="d0">273678</data>
    </edge>
    <edge source="BGR" target="OMN">
      <data key="d0">75643</data>
    </edge>
    <edge source="BGR" target="NLD">
      <data key="d0">2562817</data>
    </edge>
    <edge source="BGR" target="NOR">
      <data key="d0">57715</data>
    </edge>
    <edge source="BGR" target="PER">
      <data key="d0">232177</data>
    </edge>
    <edge source="BGR" target="POL">
      <data key="d0">194863</data>
    </edge>
    <edge source="BGR" target="ROU">
      <data key="d0">19754120</data>
    </edge>
    <edge source="BGR" target="RUS">
      <data key="d0">373373</data>
    </edge>
    <edge source="BGR" target="SAU">
      <data key="d0">74823</data>
    </edge>
    <edge source="BGR" target="SEN">
      <data key="d0">352995</data>
    </edge>
    <edge source="BGR" target="SRB">
      <data key="d0">1600608</data>
    </edge>
    <edge source="BGR" target="IND">
      <data key="d0">1285878</data>
    </edge>
    <edge source="BGR" target="SVK">
      <data key="d0">14397</data>
    </edge>
    <edge source="BGR" target="VNM">
      <data key="d0">482772</data>
    </edge>
    <edge source="BGR" target="SVN">
      <data key="d0">576061</data>
    </edge>
    <edge source="BGR" target="ZAF">
      <data key="d0">74062</data>
    </edge>
    <edge source="BGR" target="ESP">
      <data key="d0">84143</data>
    </edge>
    <edge source="BGR" target="SWE">
      <data key="d0">65224</data>
    </edge>
    <edge source="BGR" target="CHE">
      <data key="d0">24194</data>
    </edge>
    <edge source="BGR" target="THA">
      <data key="d0">43325</data>
    </edge>
    <edge source="BGR" target="ARE">
      <data key="d0">46252</data>
    </edge>
    <edge source="BGR" target="TUN">
      <data key="d0">285858</data>
    </edge>
    <edge source="BGR" target="TUR">
      <data key="d0">11688285</data>
    </edge>
    <edge source="BGR" target="UKR">
      <data key="d0">1002457</data>
    </edge>
    <edge source="BGR" target="MKD">
      <data key="d0">873119</data>
    </edge>
    <edge source="BGR" target="EGY">
      <data key="d0">4311234</data>
    </edge>
    <edge source="BGR" target="GBR">
      <data key="d0">81979</data>
    </edge>
    <edge source="BGR" target="USA">
      <data key="d0">35703</data>
    </edge>
    <edge source="CAN" target="ALB">
      <data key="d0">103639</data>
    </edge>
    <edge source="CAN" target="DZA">
      <data key="d0">90397</data>
    </edge>
    <edge source="CAN" target="ARG">
      <data key="d0">490138</data>
    </edge>
    <edge source="CAN" target="AUS">
      <data key="d0">97009319</data>
    </edge>
    <edge source="CAN" target="AUT">
      <data key="d0">177897</data>
    </edge>
    <edge source="CAN" target="BEL">
      <data key="d0">3287358</data>
    </edge>
    <edge source="CAN" target="BRA">
      <data key="d0">18319394</data>
    </edge>
    <edge source="CAN" target="CHL">
      <data key="d0">12790851</data>
    </edge>
    <edge source="CAN" target="CHN">
      <data key="d0">138782659</data>
    </edge>
    <edge source="CAN" target="COL">
      <data key="d0">9738861</data>
    </edge>
    <edge source="CAN" target="CRI">
      <data key="d0">387287</data>
    </edge>
    <edge source="CAN" target="CZE">
      <data key="d0">99900</data>
    </edge>
    <edge source="CAN" target="DNK">
      <data key="d0">307052</data>
    </edge>
    <edge source="CAN" target="ECU">
      <data key="d0">12152</data>
    </edge>
    <edge source="CAN" target="SLV">
      <data key="d0">30051</data>
    </edge>
    <edge source="CAN" target="FIN">
      <data key="d0">764535</data>
    </edge>
    <edge source="CAN" target="FRA">
      <data key="d0">1946261</data>
    </edge>
    <edge source="CAN" target="GEO">
      <data key="d0">51927</data>
    </edge>
    <edge source="CAN" target="DEU">
      <data key="d0">28427547</data>
    </edge>
    <edge source="CAN" target="GRC">
      <data key="d0">20888</data>
    </edge>
    <edge source="CAN" target="GTM">
      <data key="d0">86162</data>
    </edge>
    <edge source="CAN" target="HKG">
      <data key="d0">242426</data>
    </edge>
    <edge source="CAN" target="IDN">
      <data key="d0">4981163</data>
    </edge>
    <edge source="CAN" target="IRL">
      <data key="d0">90419</data>
    </edge>
    <edge source="CAN" target="ISR">
      <data key="d0">25573702</data>
    </edge>
    <edge source="CAN" target="ITA">
      <data key="d0">9297953</data>
    </edge>
    <edge source="CAN" target="CIV">
      <data key="d0">36780</data>
    </edge>
    <edge source="CAN" target="JAM">
      <data key="d0">113025</data>
    </edge>
    <edge source="CAN" target="JPN">
      <data key="d0">4856999</data>
    </edge>
    <edge source="CAN" target="JOR">
      <data key="d0">53419</data>
    </edge>
    <edge source="CAN" target="KOR">
      <data key="d0">1115462</data>
    </edge>
    <edge source="CAN" target="LBN">
      <data key="d0">14859</data>
    </edge>
    <edge source="CAN" target="LVA">
      <data key="d0">445951</data>
    </edge>
    <edge source="CAN" target="LTU">
      <data key="d0">37905</data>
    </edge>
    <edge source="CAN" target="MYS">
      <data key="d0">3205574</data>
    </edge>
    <edge source="CAN" target="MEX">
      <data key="d0">28082424</data>
    </edge>
    <edge source="CAN" target="MAR">
      <data key="d0">11275113</data>
    </edge>
    <edge source="CAN" target="NLD">
      <data key="d0">2768489</data>
    </edge>
    <edge source="CAN" target="NZL">
      <data key="d0">16901717</data>
    </edge>
    <edge source="CAN" target="NOR">
      <data key="d0">372827</data>
    </edge>
    <edge source="CAN" target="PAK">
      <data key="d0">549775</data>
    </edge>
    <edge source="CAN" target="PER">
      <data key="d0">167856</data>
    </edge>
    <edge source="CAN" target="PHL">
      <data key="d0">19724</data>
    </edge>
    <edge source="CAN" target="POL">
      <data key="d0">73704</data>
    </edge>
    <edge source="CAN" target="PRT">
      <data key="d0">216954</data>
    </edge>
    <edge source="CAN" target="RUS">
      <data key="d0">114588</data>
    </edge>
    <edge source="CAN" target="SAU">
      <data key="d0">272603</data>
    </edge>
    <edge source="CAN" target="SEN">
      <data key="d0">1817742</data>
    </edge>
    <edge source="CAN" target="IND">
      <data key="d0">950643</data>
    </edge>
    <edge source="CAN" target="SGP">
      <data key="d0">206898</data>
    </edge>
    <edge source="CAN" target="VNM">
      <data key="d0">418109</data>
    </edge>
    <edge source="CAN" target="ZAF">
      <data key="d0">29371571</data>
    </edge>
    <edge source="CAN" target="ESP">
      <data key="d0">3888964</data>
    </edge>
    <edge source="CAN" target="SWE">
      <data key="d0">744989</data>
    </edge>
    <edge source="CAN" target="CHE">
      <data key="d0">846656</data>
    </edge>
    <edge source="CAN" target="THA">
      <data key="d0">1266181</data>
    </edge>
    <edge source="CAN" target="ARE">
      <data key="d0">125627</data>
    </edge>
    <edge source="CAN" target="TUN">
      <data key="d0">52165</data>
    </edge>
    <edge source="CAN" target="TUR">
      <data key="d0">1633699</data>
    </edge>
    <edge source="CAN" target="EGY">
      <data key="d0">637484</data>
    </edge>
    <edge source="CAN" target="GBR">
      <data key="d0">2431662</data>
    </edge>
    <edge source="CAN" target="TZA">
      <data key="d0">15342</data>
    </edge>
    <edge source="CAN" target="USA">
      <data key="d0">725990269</data>
    </edge>
    <edge source="CAN" target="BFA">
      <data key="d0">17997</data>
    </edge>
    <edge source="CAN" target="URY">
      <data key="d0">60964</data>
    </edge>
    <edge source="CHN" target="ALB">
      <data key="d0">72861</data>
    </edge>
    <edge source="CHN" target="DZA">
      <data key="d0">818171</data>
    </edge>
    <edge source="CHN" target="AZE">
      <data key="d0">73186</data>
    </edge>
    <edge source="CHN" target="ARG">
      <data key="d0">8827922</data>
    </edge>
    <edge source="CHN" target="AUS">
      <data key="d0">23110465</data>
    </edge>
    <edge source="CHN" target="AUT">
      <data key="d0">1461891</data>
    </edge>
    <edge source="CHN" target="ARM">
      <data key="d0">24155</data>
    </edge>
    <edge source="CHN" target="BEL">
      <data key="d0">31359575</data>
    </edge>
    <edge source="CHN" target="BWA">
      <data key="d0">22005</data>
    </edge>
    <edge source="CHN" target="BRA">
      <data key="d0">11891133</data>
    </edge>
    <edge source="CHN" target="BGR">
      <data key="d0">408907</data>
    </edge>
    <edge source="CHN" target="BDI">
      <data key="d0">21633</data>
    </edge>
    <edge source="CHN" target="BLR">
      <data key="d0">96092</data>
    </edge>
    <edge source="CHN" target="KHM">
      <data key="d0">333742</data>
    </edge>
    <edge source="CHN" target="CMR">
      <data key="d0">408603</data>
    </edge>
    <edge source="CHN" target="CAN">
      <data key="d0">17881067</data>
    </edge>
    <edge source="CHN" target="LKA">
      <data key="d0">3593466</data>
    </edge>
    <edge source="CHN" target="CHL">
      <data key="d0">2043612</data>
    </edge>
    <edge source="CHN" target="COL">
      <data key="d0">6748028</data>
    </edge>
    <edge source="CHN" target="CRI">
      <data key="d0">308155</data>
    </edge>
    <edge source="CHN" target="HRV">
      <data key="d0">4507658</data>
    </edge>
    <edge source="CHN" target="CZE">
      <data key="d0">237517</data>
    </edge>
    <edge source="CHN" target="BEN">
      <data key="d0">121857</data>
    </edge>
    <edge source="CHN" target="DNK">
      <data key="d0">893730</data>
    </edge>
    <edge source="CHN" target="ECU">
      <data key="d0">654921</data>
    </edge>
    <edge source="CHN" target="SLV">
      <data key="d0">88995</data>
    </edge>
    <edge source="CHN" target="ETH">
      <data key="d0">936942</data>
    </edge>
    <edge source="CHN" target="EST">
      <data key="d0">110803</data>
    </edge>
    <edge source="CHN" target="FIN">
      <data key="d0">2157847</data>
    </edge>
    <edge source="CHN" target="FRA">
      <data key="d0">10994903</data>
    </edge>
    <edge source="CHN" target="GEO">
      <data key="d0">74810</data>
    </edge>
    <edge source="CHN" target="DEU">
      <data key="d0">30781601</data>
    </edge>
    <edge source="CHN" target="GHA">
      <data key="d0">601191</data>
    </edge>
    <edge source="CHN" target="GRC">
      <data key="d0">1051430</data>
    </edge>
    <edge source="CHN" target="GTM">
      <data key="d0">248770</data>
    </edge>
    <edge source="CHN" target="HND">
      <data key="d0">62644</data>
    </edge>
    <edge source="CHN" target="HKG">
      <data key="d0">75036844</data>
    </edge>
    <edge source="CHN" target="HUN">
      <data key="d0">458817</data>
    </edge>
    <edge source="CHN" target="IDN">
      <data key="d0">81237276</data>
    </edge>
    <edge source="CHN" target="IRL">
      <data key="d0">4412918</data>
    </edge>
    <edge source="CHN" target="ISR">
      <data key="d0">2315707</data>
    </edge>
    <edge source="CHN" target="ITA">
      <data key="d0">47984725</data>
    </edge>
    <edge source="CHN" target="CIV">
      <data key="d0">79016</data>
    </edge>
    <edge source="CHN" target="JAM">
      <data key="d0">36351</data>
    </edge>
    <edge source="CHN" target="JPN">
      <data key="d0">592091704</data>
    </edge>
    <edge source="CHN" target="KAZ">
      <data key="d0">1479525</data>
    </edge>
    <edge source="CHN" target="JOR">
      <data key="d0">513024</data>
    </edge>
    <edge source="CHN" target="KOR">
      <data key="d0">374426686</data>
    </edge>
    <edge source="CHN" target="KGZ">
      <data key="d0">441267</data>
    </edge>
    <edge source="CHN" target="LBN">
      <data key="d0">457945</data>
    </edge>
    <edge source="CHN" target="LVA">
      <data key="d0">488067</data>
    </edge>
    <edge source="CHN" target="LTU">
      <data key="d0">603184</data>
    </edge>
    <edge source="CHN" target="MDG">
      <data key="d0">113271</data>
    </edge>
    <edge source="CHN" target="MWI">
      <data key="d0">78725</data>
    </edge>
    <edge source="CHN" target="MYS">
      <data key="d0">71167423</data>
    </edge>
    <edge source="CHN" target="MUS">
      <data key="d0">953886</data>
    </edge>
    <edge source="CHN" target="MEX">
      <data key="d0">14574620</data>
    </edge>
    <edge source="CHN" target="MAR">
      <data key="d0">1067963</data>
    </edge>
    <edge source="CHN" target="MOZ">
      <data key="d0">661315</data>
    </edge>
    <edge source="CHN" target="OMN">
      <data key="d0">1838272</data>
    </edge>
    <edge source="CHN" target="NAM">
      <data key="d0">10427</data>
    </edge>
    <edge source="CHN" target="NLD">
      <data key="d0">251183071</data>
    </edge>
    <edge source="CHN" target="NZL">
      <data key="d0">16854303</data>
    </edge>
    <edge source="CHN" target="NIC">
      <data key="d0">62000</data>
    </edge>
    <edge source="CHN" target="NER">
      <data key="d0">62972</data>
    </edge>
    <edge source="CHN" target="NOR">
      <data key="d0">679337</data>
    </edge>
    <edge source="CHN" target="PAK">
      <data key="d0">4696879</data>
    </edge>
    <edge source="CHN" target="PAN">
      <data key="d0">58464</data>
    </edge>
    <edge source="CHN" target="PRY">
      <data key="d0">35845</data>
    </edge>
    <edge source="CHN" target="PER">
      <data key="d0">3334541</data>
    </edge>
    <edge source="CHN" target="PHL">
      <data key="d0">16879325</data>
    </edge>
    <edge source="CHN" target="POL">
      <data key="d0">13977831</data>
    </edge>
    <edge source="CHN" target="PRT">
      <data key="d0">1030564</data>
    </edge>
    <edge source="CHN" target="ROU">
      <data key="d0">2724288</data>
    </edge>
    <edge source="CHN" target="RUS">
      <data key="d0">49737284</data>
    </edge>
    <edge source="CHN" target="SAU">
      <data key="d0">40687924</data>
    </edge>
    <edge source="CHN" target="SEN">
      <data key="d0">54989</data>
    </edge>
    <edge source="CHN" target="SRB">
      <data key="d0">38091</data>
    </edge>
    <edge source="CHN" target="IND">
      <data key="d0">104534233</data>
    </edge>
    <edge source="CHN" target="SGP">
      <data key="d0">16664132</data>
    </edge>
    <edge source="CHN" target="SVK">
      <data key="d0">1418100</data>
    </edge>
    <edge source="CHN" target="VNM">
      <data key="d0">35067243</data>
    </edge>
    <edge source="CHN" target="SVN">
      <data key="d0">7250204</data>
    </edge>
    <edge source="CHN" target="ZAF">
      <data key="d0">26469369</data>
    </edge>
    <edge source="CHN" target="ZWE">
      <data key="d0">135700</data>
    </edge>
    <edge source="CHN" target="ESP">
      <data key="d0">19476962</data>
    </edge>
    <edge source="CHN" target="SWE">
      <data key="d0">3279113</data>
    </edge>
    <edge source="CHN" target="CHE">
      <data key="d0">4381317</data>
    </edge>
    <edge source="CHN" target="THA">
      <data key="d0">78452031</data>
    </edge>
    <edge source="CHN" target="TGO">
      <data key="d0">31995</data>
    </edge>
    <edge source="CHN" target="ARE">
      <data key="d0">17682248</data>
    </edge>
    <edge source="CHN" target="TUN">
      <data key="d0">3641050</data>
    </edge>
    <edge source="CHN" target="TUR">
      <data key="d0">35347588</data>
    </edge>
    <edge source="CHN" target="UGA">
      <data key="d0">10587</data>
    </edge>
    <edge source="CHN" target="UKR">
      <data key="d0">12742336</data>
    </edge>
    <edge source="CHN" target="EGY">
      <data key="d0">8092544</data>
    </edge>
    <edge source="CHN" target="GBR">
      <data key="d0">20225281</data>
    </edge>
    <edge source="CHN" target="TZA">
      <data key="d0">1140952</data>
    </edge>
    <edge source="CHN" target="USA">
      <data key="d0">455052849</data>
    </edge>
    <edge source="CHN" target="URY">
      <data key="d0">127062</data>
    </edge>
    <edge source="CZE" target="AZE">
      <data key="d0">20457</data>
    </edge>
    <edge source="CZE" target="ARG">
      <data key="d0">17497</data>
    </edge>
    <edge source="CZE" target="AUS">
      <data key="d0">114393</data>
    </edge>
    <edge source="CZE" target="AUT">
      <data key="d0">13652447</data>
    </edge>
    <edge source="CZE" target="ARM">
      <data key="d0">17942</data>
    </edge>
    <edge source="CZE" target="BEL">
      <data key="d0">11688063</data>
    </edge>
    <edge source="CZE" target="BOL">
      <data key="d0">10976</data>
    </edge>
    <edge source="CZE" target="BRA">
      <data key="d0">176815</data>
    </edge>
    <edge source="CZE" target="BGR">
      <data key="d0">990348</data>
    </edge>
    <edge source="CZE" target="BLR">
      <data key="d0">684690</data>
    </edge>
    <edge source="CZE" target="CAN">
      <data key="d0">92761</data>
    </edge>
    <edge source="CZE" target="CHL">
      <data key="d0">78449</data>
    </edge>
    <edge source="CZE" target="CHN">
      <data key="d0">113517</data>
    </edge>
    <edge source="CZE" target="COL">
      <data key="d0">11817</data>
    </edge>
    <edge source="CZE" target="CRI">
      <data key="d0">19112</data>
    </edge>
    <edge source="CZE" target="HRV">
      <data key="d0">2457398</data>
    </edge>
    <edge source="CZE" target="DNK">
      <data key="d0">202965</data>
    </edge>
    <edge source="CZE" target="ETH">
      <data key="d0">16279</data>
    </edge>
    <edge source="CZE" target="EST">
      <data key="d0">268706</data>
    </edge>
    <edge source="CZE" target="FIN">
      <data key="d0">96062</data>
    </edge>
    <edge source="CZE" target="FRA">
      <data key="d0">7076351</data>
    </edge>
    <edge source="CZE" target="GEO">
      <data key="d0">13698</data>
    </edge>
    <edge source="CZE" target="DEU">
      <data key="d0">51938631</data>
    </edge>
    <edge source="CZE" target="GRC">
      <data key="d0">73227</data>
    </edge>
    <edge source="CZE" target="GTM">
      <data key="d0">16339</data>
    </edge>
    <edge source="CZE" target="HUN">
      <data key="d0">5045150</data>
    </edge>
    <edge source="CZE" target="IDN">
      <data key="d0">216102</data>
    </edge>
    <edge source="CZE" target="IRL">
      <data key="d0">226259</data>
    </edge>
    <edge source="CZE" target="ISR">
      <data key="d0">458738</data>
    </edge>
    <edge source="CZE" target="ITA">
      <data key="d0">11004924</data>
    </edge>
    <edge source="CZE" target="JPN">
      <data key="d0">40680</data>
    </edge>
    <edge source="CZE" target="KAZ">
      <data key="d0">203493</data>
    </edge>
    <edge source="CZE" target="JOR">
      <data key="d0">19152</data>
    </edge>
    <edge source="CZE" target="KOR">
      <data key="d0">1343566</data>
    </edge>
    <edge source="CZE" target="LVA">
      <data key="d0">3066440</data>
    </edge>
    <edge source="CZE" target="LTU">
      <data key="d0">919154</data>
    </edge>
    <edge source="CZE" target="MYS">
      <data key="d0">372912</data>
    </edge>
    <edge source="CZE" target="MEX">
      <data key="d0">98103</data>
    </edge>
    <edge source="CZE" target="MDA">
      <data key="d0">13379</data>
    </edge>
    <edge source="CZE" target="MAR">
      <data key="d0">26788</data>
    </edge>
    <edge source="CZE" target="NLD">
      <data key="d0">5462057</data>
    </edge>
    <edge source="CZE" target="NOR">
      <data key="d0">111915</data>
    </edge>
    <edge source="CZE" target="PER">
      <data key="d0">167923</data>
    </edge>
    <edge source="CZE" target="PHL">
      <data key="d0">17520</data>
    </edge>
    <edge source="CZE" target="POL">
      <data key="d0">44463587</data>
    </edge>
    <edge source="CZE" target="PRT">
      <data key="d0">56074</data>
    </edge>
    <edge source="CZE" target="ROU">
      <data key="d0">2641210</data>
    </edge>
    <edge source="CZE" target="RUS">
      <data key="d0">1801276</data>
    </edge>
    <edge source="CZE" target="SAU">
      <data key="d0">41770</data>
    </edge>
    <edge source="CZE" target="SRB">
      <data key="d0">557334</data>
    </edge>
    <edge source="CZE" target="IND">
      <data key="d0">210353</data>
    </edge>
    <edge source="CZE" target="SGP">
      <data key="d0">70617</data>
    </edge>
    <edge source="CZE" target="SVK">
      <data key="d0">29264472</data>
    </edge>
    <edge source="CZE" target="VNM">
      <data key="d0">613032</data>
    </edge>
    <edge source="CZE" target="SVN">
      <data key="d0">2838747</data>
    </edge>
    <edge source="CZE" target="ZAF">
      <data key="d0">58881</data>
    </edge>
    <edge source="CZE" target="ESP">
      <data key="d0">67538</data>
    </edge>
    <edge source="CZE" target="SWE">
      <data key="d0">1505052</data>
    </edge>
    <edge source="CZE" target="CHE">
      <data key="d0">1930001</data>
    </edge>
    <edge source="CZE" target="THA">
      <data key="d0">129442</data>
    </edge>
    <edge source="CZE" target="TGO">
      <data key="d0">10250</data>
    </edge>
    <edge source="CZE" target="ARE">
      <data key="d0">841150</data>
    </edge>
    <edge source="CZE" target="TUR">
      <data key="d0">121011</data>
    </edge>
    <edge source="CZE" target="UKR">
      <data key="d0">1192555</data>
    </edge>
    <edge source="CZE" target="MKD">
      <data key="d0">91155</data>
    </edge>
    <edge source="CZE" target="EGY">
      <data key="d0">60708</data>
    </edge>
    <edge source="CZE" target="GBR">
      <data key="d0">100417</data>
    </edge>
    <edge source="CZE" target="USA">
      <data key="d0">114508</data>
    </edge>
    <edge source="FRA" target="DZA">
      <data key="d0">4465389</data>
    </edge>
    <edge source="FRA" target="AZE">
      <data key="d0">72974</data>
    </edge>
    <edge source="FRA" target="ARG">
      <data key="d0">553312</data>
    </edge>
    <edge source="FRA" target="AUS">
      <data key="d0">1077223</data>
    </edge>
    <edge source="FRA" target="AUT">
      <data key="d0">9040767</data>
    </edge>
    <edge source="FRA" target="BEL">
      <data key="d0">112095176</data>
    </edge>
    <edge source="FRA" target="BRA">
      <data key="d0">4325793</data>
    </edge>
    <edge source="FRA" target="BGR">
      <data key="d0">1156972</data>
    </edge>
    <edge source="FRA" target="BDI">
      <data key="d0">63579</data>
    </edge>
    <edge source="FRA" target="BLR">
      <data key="d0">19339</data>
    </edge>
    <edge source="FRA" target="KHM">
      <data key="d0">13848</data>
    </edge>
    <edge source="FRA" target="CMR">
      <data key="d0">1037039</data>
    </edge>
    <edge source="FRA" target="CAN">
      <data key="d0">6846838</data>
    </edge>
    <edge source="FRA" target="CAF">
      <data key="d0">35991</data>
    </edge>
    <edge source="FRA" target="LKA">
      <data key="d0">160526</data>
    </edge>
    <edge source="FRA" target="CHL">
      <data key="d0">681796</data>
    </edge>
    <edge source="FRA" target="CHN">
      <data key="d0">24148532</data>
    </edge>
    <edge source="FRA" target="COL">
      <data key="d0">1230708</data>
    </edge>
    <edge source="FRA" target="CRI">
      <data key="d0">42621</data>
    </edge>
    <edge source="FRA" target="HRV">
      <data key="d0">332958</data>
    </edge>
    <edge source="FRA" target="CZE">
      <data key="d0">2935793</data>
    </edge>
    <edge source="FRA" target="BEN">
      <data key="d0">113255</data>
    </edge>
    <edge source="FRA" target="DNK">
      <data key="d0">4399939</data>
    </edge>
    <edge source="FRA" target="ECU">
      <data key="d0">328937</data>
    </edge>
    <edge source="FRA" target="ETH">
      <data key="d0">210614</data>
    </edge>
    <edge source="FRA" target="EST">
      <data key="d0">92507</data>
    </edge>
    <edge source="FRA" target="FIN">
      <data key="d0">2532272</data>
    </edge>
    <edge source="FRA" target="GEO">
      <data key="d0">77115</data>
    </edge>
    <edge source="FRA" target="DEU">
      <data key="d0">112548648</data>
    </edge>
    <edge source="FRA" target="GHA">
      <data key="d0">264086</data>
    </edge>
    <edge source="FRA" target="GRC">
      <data key="d0">2672205</data>
    </edge>
    <edge source="FRA" target="HKG">
      <data key="d0">397679</data>
    </edge>
    <edge source="FRA" target="HUN">
      <data key="d0">3867813</data>
    </edge>
    <edge source="FRA" target="IDN">
      <data key="d0">3531062</data>
    </edge>
    <edge source="FRA" target="IRL">
      <data key="d0">3073644</data>
    </edge>
    <edge source="FRA" target="ISR">
      <data key="d0">2577237</data>
    </edge>
    <edge source="FRA" target="ITA">
      <data key="d0">72579960</data>
    </edge>
    <edge source="FRA" target="CIV">
      <data key="d0">1492105</data>
    </edge>
    <edge source="FRA" target="JAM">
      <data key="d0">44410</data>
    </edge>
    <edge source="FRA" target="JPN">
      <data key="d0">4575655</data>
    </edge>
    <edge source="FRA" target="KAZ">
      <data key="d0">47717</data>
    </edge>
    <edge source="FRA" target="JOR">
      <data key="d0">26565</data>
    </edge>
    <edge source="FRA" target="KOR">
      <data key="d0">5663985</data>
    </edge>
    <edge source="FRA" target="LBN">
      <data key="d0">673634</data>
    </edge>
    <edge source="FRA" target="LVA">
      <data key="d0">158926</data>
    </edge>
    <edge source="FRA" target="LTU">
      <data key="d0">1234564</data>
    </edge>
    <edge source="FRA" target="MDG">
      <data key="d0">209599</data>
    </edge>
    <edge source="FRA" target="MYS">
      <data key="d0">1078536</data>
    </edge>
    <edge source="FRA" target="MRT">
      <data key="d0">44017</data>
    </edge>
    <edge source="FRA" target="MUS">
      <data key="d0">136537</data>
    </edge>
    <edge source="FRA" target="MEX">
      <data key="d0">1430837</data>
    </edge>
    <edge source="FRA" target="MDA">
      <data key="d0">10056</data>
    </edge>
    <edge source="FRA" target="MAR">
      <data key="d0">42732092</data>
    </edge>
    <edge source="FRA" target="MOZ">
      <data key="d0">18911</data>
    </edge>
    <edge source="FRA" target="OMN">
      <data key="d0">26451</data>
    </edge>
    <edge source="FRA" target="NLD">
      <data key="d0">45683262</data>
    </edge>
    <edge source="FRA" target="NZL">
      <data key="d0">254934</data>
    </edge>
    <edge source="FRA" target="NER">
      <data key="d0">123419</data>
    </edge>
    <edge source="FRA" target="NOR">
      <data key="d0">10988598</data>
    </edge>
    <edge source="FRA" target="PAK">
      <data key="d0">781078</data>
    </edge>
    <edge source="FRA" target="PAN">
      <data key="d0">43147</data>
    </edge>
    <edge source="FRA" target="PRY">
      <data key="d0">45752</data>
    </edge>
    <edge source="FRA" target="PER">
      <data key="d0">1890021</data>
    </edge>
    <edge source="FRA" target="PHL">
      <data key="d0">390510</data>
    </edge>
    <edge source="FRA" target="POL">
      <data key="d0">14300468</data>
    </edge>
    <edge source="FRA" target="PRT">
      <data key="d0">12019005</data>
    </edge>
    <edge source="FRA" target="ROU">
      <data key="d0">1579868</data>
    </edge>
    <edge source="FRA" target="RUS">
      <data key="d0">14876608</data>
    </edge>
    <edge source="FRA" target="SAU">
      <data key="d0">5052378</data>
    </edge>
    <edge source="FRA" target="SEN">
      <data key="d0">316232</data>
    </edge>
    <edge source="FRA" target="SRB">
      <data key="d0">688661</data>
    </edge>
    <edge source="FRA" target="IND">
      <data key="d0">2141836</data>
    </edge>
    <edge source="FRA" target="SGP">
      <data key="d0">934489</data>
    </edge>
    <edge source="FRA" target="SVK">
      <data key="d0">1244634</data>
    </edge>
    <edge source="FRA" target="VNM">
      <data key="d0">1751791</data>
    </edge>
    <edge source="FRA" target="SVN">
      <data key="d0">659495</data>
    </edge>
    <edge source="FRA" target="ZAF">
      <data key="d0">2617527</data>
    </edge>
    <edge source="FRA" target="ESP">
      <data key="d0">51034088</data>
    </edge>
    <edge source="FRA" target="SWE">
      <data key="d0">8498692</data>
    </edge>
    <edge source="FRA" target="CHE">
      <data key="d0">68431266</data>
    </edge>
    <edge source="FRA" target="THA">
      <data key="d0">3686860</data>
    </edge>
    <edge source="FRA" target="TGO">
      <data key="d0">120529</data>
    </edge>
    <edge source="FRA" target="ARE">
      <data key="d0">1411723</data>
    </edge>
    <edge source="FRA" target="TUN">
      <data key="d0">7535738</data>
    </edge>
    <edge source="FRA" target="TUR">
      <data key="d0">3613839</data>
    </edge>
    <edge source="FRA" target="UGA">
      <data key="d0">11621</data>
    </edge>
    <edge source="FRA" target="UKR">
      <data key="d0">638716</data>
    </edge>
    <edge source="FRA" target="MKD">
      <data key="d0">27900</data>
    </edge>
    <edge source="FRA" target="EGY">
      <data key="d0">3120621</data>
    </edge>
    <edge source="FRA" target="GBR">
      <data key="d0">26701422</data>
    </edge>
    <edge source="FRA" target="TZA">
      <data key="d0">13853</data>
    </edge>
    <edge source="FRA" target="USA">
      <data key="d0">17660619</data>
    </edge>
    <edge source="FRA" target="BFA">
      <data key="d0">469958</data>
    </edge>
    <edge source="DEU" target="ALB">
      <data key="d0">123651</data>
    </edge>
    <edge source="DEU" target="DZA">
      <data key="d0">709342</data>
    </edge>
    <edge source="DEU" target="AZE">
      <data key="d0">192462</data>
    </edge>
    <edge source="DEU" target="ARG">
      <data key="d0">5863590</data>
    </edge>
    <edge source="DEU" target="AUS">
      <data key="d0">1908405</data>
    </edge>
    <edge source="DEU" target="AUT">
      <data key="d0">99902353</data>
    </edge>
    <edge source="DEU" target="ARM">
      <data key="d0">38118</data>
    </edge>
    <edge source="DEU" target="BEL">
      <data key="d0">154948739</data>
    </edge>
    <edge source="DEU" target="BOL">
      <data key="d0">39848</data>
    </edge>
    <edge source="DEU" target="BRA">
      <data key="d0">8754689</data>
    </edge>
    <edge source="DEU" target="BGR">
      <data key="d0">4420386</data>
    </edge>
    <edge source="DEU" target="BLR">
      <data key="d0">1490125</data>
    </edge>
    <edge source="DEU" target="CMR">
      <data key="d0">48376</data>
    </edge>
    <edge source="DEU" target="CAN">
      <data key="d0">4303298</data>
    </edge>
    <edge source="DEU" target="LKA">
      <data key="d0">2735408</data>
    </edge>
    <edge source="DEU" target="CHL">
      <data key="d0">873645</data>
    </edge>
    <edge source="DEU" target="CHN">
      <data key="d0">34334852</data>
    </edge>
    <edge source="DEU" target="COL">
      <data key="d0">9445806</data>
    </edge>
    <edge source="DEU" target="CRI">
      <data key="d0">1790656</data>
    </edge>
    <edge source="DEU" target="HRV">
      <data key="d0">2977167</data>
    </edge>
    <edge source="DEU" target="CZE">
      <data key="d0">69699141</data>
    </edge>
    <edge source="DEU" target="DNK">
      <data key="d0">20218944</data>
    </edge>
    <edge source="DEU" target="ECU">
      <data key="d0">2097849</data>
    </edge>
    <edge source="DEU" target="SLV">
      <data key="d0">38757</data>
    </edge>
    <edge source="DEU" target="ETH">
      <data key="d0">203282</data>
    </edge>
    <edge source="DEU" target="EST">
      <data key="d0">6551048</data>
    </edge>
    <edge source="DEU" target="FIN">
      <data key="d0">18474739</data>
    </edge>
    <edge source="DEU" target="FRA">
      <data key="d0">169048058</data>
    </edge>
    <edge source="DEU" target="GEO">
      <data key="d0">316275</data>
    </edge>
    <edge source="DEU" target="GMB">
      <data key="d0">30055</data>
    </edge>
    <edge source="DEU" target="PSE">
      <data key="d0">51314</data>
    </edge>
    <edge source="DEU" target="GHA">
      <data key="d0">3879039</data>
    </edge>
    <edge source="DEU" target="GRC">
      <data key="d0">1883679</data>
    </edge>
    <edge source="DEU" target="GTM">
      <data key="d0">183799</data>
    </edge>
    <edge source="DEU" target="HND">
      <data key="d0">485067</data>
    </edge>
    <edge source="DEU" target="HKG">
      <data key="d0">1730547</data>
    </edge>
    <edge source="DEU" target="HUN">
      <data key="d0">18179362</data>
    </edge>
    <edge source="DEU" target="IDN">
      <data key="d0">29869101</data>
    </edge>
    <edge source="DEU" target="IRL">
      <data key="d0">7362514</data>
    </edge>
    <edge source="DEU" target="ISR">
      <data key="d0">17957603</data>
    </edge>
    <edge source="DEU" target="ITA">
      <data key="d0">145740189</data>
    </edge>
    <edge source="DEU" target="CIV">
      <data key="d0">31596</data>
    </edge>
    <edge source="DEU" target="JAM">
      <data key="d0">13711</data>
    </edge>
    <edge source="DEU" target="JPN">
      <data key="d0">7418544</data>
    </edge>
    <edge source="DEU" target="KAZ">
      <data key="d0">624565</data>
    </edge>
    <edge source="DEU" target="JOR">
      <data key="d0">862606</data>
    </edge>
    <edge source="DEU" target="KOR">
      <data key="d0">5982030</data>
    </edge>
    <edge source="DEU" target="KGZ">
      <data key="d0">15202</data>
    </edge>
    <edge source="DEU" target="LBN">
      <data key="d0">510041</data>
    </edge>
    <edge source="DEU" target="LVA">
      <data key="d0">3822571</data>
    </edge>
    <edge source="DEU" target="LTU">
      <data key="d0">3443092</data>
    </edge>
    <edge source="DEU" target="MDG">
      <data key="d0">13071</data>
    </edge>
    <edge source="DEU" target="MYS">
      <data key="d0">38456889</data>
    </edge>
    <edge source="DEU" target="MUS">
      <data key="d0">18825</data>
    </edge>
    <edge source="DEU" target="MEX">
      <data key="d0">16260006</data>
    </edge>
    <edge source="DEU" target="MDA">
      <data key="d0">290170</data>
    </edge>
    <edge source="DEU" target="MAR">
      <data key="d0">15070046</data>
    </edge>
    <edge source="DEU" target="MOZ">
      <data key="d0">39835</data>
    </edge>
    <edge source="DEU" target="OMN">
      <data key="d0">49199</data>
    </edge>
    <edge source="DEU" target="NAM">
      <data key="d0">22011</data>
    </edge>
    <edge source="DEU" target="NLD">
      <data key="d0">336844756</data>
    </edge>
    <edge source="DEU" target="NZL">
      <data key="d0">1128448</data>
    </edge>
    <edge source="DEU" target="NOR">
      <data key="d0">33370477</data>
    </edge>
    <edge source="DEU" target="PAK">
      <data key="d0">1721184</data>
    </edge>
    <edge source="DEU" target="PAN">
      <data key="d0">22474</data>
    </edge>
    <edge source="DEU" target="PRY">
      <data key="d0">18716</data>
    </edge>
    <edge source="DEU" target="PER">
      <data key="d0">1056070</data>
    </edge>
    <edge source="DEU" target="PHL">
      <data key="d0">939893</data>
    </edge>
    <edge source="DEU" target="POL">
      <data key="d0">107034060</data>
    </edge>
    <edge source="DEU" target="PRT">
      <data key="d0">3886881</data>
    </edge>
    <edge source="DEU" target="ROU">
      <data key="d0">13345617</data>
    </edge>
    <edge source="DEU" target="RUS">
      <data key="d0">24033043</data>
    </edge>
    <edge source="DEU" target="SAU">
      <data key="d0">4322012</data>
    </edge>
    <edge source="DEU" target="SEN">
      <data key="d0">200117</data>
    </edge>
    <edge source="DEU" target="SRB">
      <data key="d0">2122801</data>
    </edge>
    <edge source="DEU" target="IND">
      <data key="d0">4808987</data>
    </edge>
    <edge source="DEU" target="SGP">
      <data key="d0">1413139</data>
    </edge>
    <edge source="DEU" target="SVK">
      <data key="d0">16929684</data>
    </edge>
    <edge source="DEU" target="VNM">
      <data key="d0">661506</data>
    </edge>
    <edge source="DEU" target="SVN">
      <data key="d0">7106083</data>
    </edge>
    <edge source="DEU" target="ZAF">
      <data key="d0">2530301</data>
    </edge>
    <edge source="DEU" target="ESP">
      <data key="d0">21879945</data>
    </edge>
    <edge source="DEU" target="SWE">
      <data key="d0">35336754</data>
    </edge>
    <edge source="DEU" target="CHE">
      <data key="d0">135474777</data>
    </edge>
    <edge source="DEU" target="THA">
      <data key="d0">2625050</data>
    </edge>
    <edge source="DEU" target="TGO">
      <data key="d0">70864</data>
    </edge>
    <edge source="DEU" target="ARE">
      <data key="d0">4097796</data>
    </edge>
    <edge source="DEU" target="TUN">
      <data key="d0">6476981</data>
    </edge>
    <edge source="DEU" target="TUR">
      <data key="d0">23211234</data>
    </edge>
    <edge source="DEU" target="UKR">
      <data key="d0">5486331</data>
    </edge>
    <edge source="DEU" target="MKD">
      <data key="d0">273994</data>
    </edge>
    <edge source="DEU" target="EGY">
      <data key="d0">8599444</data>
    </edge>
    <edge source="DEU" target="GBR">
      <data key="d0">44897685</data>
    </edge>
    <edge source="DEU" target="TZA">
      <data key="d0">81538</data>
    </edge>
    <edge source="DEU" target="USA">
      <data key="d0">18681974</data>
    </edge>
    <edge source="DEU" target="URY">
      <data key="d0">271116</data>
    </edge>
    <edge source="GRC" target="ALB">
      <data key="d0">1823202</data>
    </edge>
    <edge source="GRC" target="DZA">
      <data key="d0">2882140</data>
    </edge>
    <edge source="GRC" target="AZE">
      <data key="d0">18965</data>
    </edge>
    <edge source="GRC" target="ARG">
      <data key="d0">1372648</data>
    </edge>
    <edge source="GRC" target="AUS">
      <data key="d0">363769</data>
    </edge>
    <edge source="GRC" target="AUT">
      <data key="d0">1136932</data>
    </edge>
    <edge source="GRC" target="BEL">
      <data key="d0">4162055</data>
    </edge>
    <edge source="GRC" target="BRA">
      <data key="d0">2176730</data>
    </edge>
    <edge source="GRC" target="BGR">
      <data key="d0">6626842</data>
    </edge>
    <edge source="GRC" target="CAN">
      <data key="d0">3744932</data>
    </edge>
    <edge source="GRC" target="LKA">
      <data key="d0">30072</data>
    </edge>
    <edge source="GRC" target="CHL">
      <data key="d0">246895</data>
    </edge>
    <edge source="GRC" target="CHN">
      <data key="d0">115693405</data>
    </edge>
    <edge source="GRC" target="HRV">
      <data key="d0">226814</data>
    </edge>
    <edge source="GRC" target="CZE">
      <data key="d0">486268</data>
    </edge>
    <edge source="GRC" target="DNK">
      <data key="d0">362910</data>
    </edge>
    <edge source="GRC" target="ECU">
      <data key="d0">18638</data>
    </edge>
    <edge source="GRC" target="EST">
      <data key="d0">44305</data>
    </edge>
    <edge source="GRC" target="FIN">
      <data key="d0">574057</data>
    </edge>
    <edge source="GRC" target="FRA">
      <data key="d0">6504255</data>
    </edge>
    <edge source="GRC" target="GEO">
      <data key="d0">160710</data>
    </edge>
    <edge source="GRC" target="DEU">
      <data key="d0">10074765</data>
    </edge>
    <edge source="GRC" target="HKG">
      <data key="d0">3321975</data>
    </edge>
    <edge source="GRC" target="HUN">
      <data key="d0">390149</data>
    </edge>
    <edge source="GRC" target="IDN">
      <data key="d0">2790744</data>
    </edge>
    <edge source="GRC" target="ISR">
      <data key="d0">6878672</data>
    </edge>
    <edge source="GRC" target="ITA">
      <data key="d0">17021757</data>
    </edge>
    <edge source="GRC" target="JPN">
      <data key="d0">99441</data>
    </edge>
    <edge source="GRC" target="JOR">
      <data key="d0">688438</data>
    </edge>
    <edge source="GRC" target="KOR">
      <data key="d0">484972</data>
    </edge>
    <edge source="GRC" target="LBN">
      <data key="d0">1251448</data>
    </edge>
    <edge source="GRC" target="LVA">
      <data key="d0">88059</data>
    </edge>
    <edge source="GRC" target="LTU">
      <data key="d0">65585</data>
    </edge>
    <edge source="GRC" target="MYS">
      <data key="d0">690770</data>
    </edge>
    <edge source="GRC" target="MEX">
      <data key="d0">66297</data>
    </edge>
    <edge source="GRC" target="MDA">
      <data key="d0">150212</data>
    </edge>
    <edge source="GRC" target="MAR">
      <data key="d0">1240624</data>
    </edge>
    <edge source="GRC" target="MOZ">
      <data key="d0">11285</data>
    </edge>
    <edge source="GRC" target="NAM">
      <data key="d0">602909</data>
    </edge>
    <edge source="GRC" target="NLD">
      <data key="d0">5833190</data>
    </edge>
    <edge source="GRC" target="NZL">
      <data key="d0">55954</data>
    </edge>
    <edge source="GRC" target="NOR">
      <data key="d0">390011</data>
    </edge>
    <edge source="GRC" target="PAN">
      <data key="d0">78316</data>
    </edge>
    <edge source="GRC" target="PER">
      <data key="d0">622830</data>
    </edge>
    <edge source="GRC" target="POL">
      <data key="d0">1066483</data>
    </edge>
    <edge source="GRC" target="PRT">
      <data key="d0">260967</data>
    </edge>
    <edge source="GRC" target="ROU">
      <data key="d0">3322840</data>
    </edge>
    <edge source="GRC" target="RUS">
      <data key="d0">2786470</data>
    </edge>
    <edge source="GRC" target="SAU">
      <data key="d0">1759652</data>
    </edge>
    <edge source="GRC" target="SEN">
      <data key="d0">1292492</data>
    </edge>
    <edge source="GRC" target="SRB">
      <data key="d0">1205299</data>
    </edge>
    <edge source="GRC" target="IND">
      <data key="d0">1713378</data>
    </edge>
    <edge source="GRC" target="SGP">
      <data key="d0">140356</data>
    </edge>
    <edge source="GRC" target="SVK">
      <data key="d0">417050</data>
    </edge>
    <edge source="GRC" target="VNM">
      <data key="d0">175686</data>
    </edge>
    <edge source="GRC" target="SVN">
      <data key="d0">150107</data>
    </edge>
    <edge source="GRC" target="ZAF">
      <data key="d0">512032</data>
    </edge>
    <edge source="GRC" target="ESP">
      <data key="d0">2216953</data>
    </edge>
    <edge source="GRC" target="SWE">
      <data key="d0">3152777</data>
    </edge>
    <edge source="GRC" target="CHE">
      <data key="d0">275693</data>
    </edge>
    <edge source="GRC" target="THA">
      <data key="d0">1531155</data>
    </edge>
    <edge source="GRC" target="ARE">
      <data key="d0">324623</data>
    </edge>
    <edge source="GRC" target="TUN">
      <data key="d0">1377591</data>
    </edge>
    <edge source="GRC" target="TUR">
      <data key="d0">14117304</data>
    </edge>
    <edge source="GRC" target="UKR">
      <data key="d0">485308</data>
    </edge>
    <edge source="GRC" target="MKD">
      <data key="d0">1475171</data>
    </edge>
    <edge source="GRC" target="EGY">
      <data key="d0">9387883</data>
    </edge>
    <edge source="GRC" target="GBR">
      <data key="d0">4351734</data>
    </edge>
    <edge source="GRC" target="USA">
      <data key="d0">15039421</data>
    </edge>
    <edge source="ITA" target="ALB">
      <data key="d0">2143029</data>
    </edge>
    <edge source="ITA" target="DZA">
      <data key="d0">23379633</data>
    </edge>
    <edge source="ITA" target="AZE">
      <data key="d0">930563</data>
    </edge>
    <edge source="ITA" target="ARG">
      <data key="d0">6114051</data>
    </edge>
    <edge source="ITA" target="AUS">
      <data key="d0">4912081</data>
    </edge>
    <edge source="ITA" target="AUT">
      <data key="d0">19243465</data>
    </edge>
    <edge source="ITA" target="ARM">
      <data key="d0">349144</data>
    </edge>
    <edge source="ITA" target="BEL">
      <data key="d0">9565768</data>
    </edge>
    <edge source="ITA" target="BRA">
      <data key="d0">14208866</data>
    </edge>
    <edge source="ITA" target="BGR">
      <data key="d0">2842562</data>
    </edge>
    <edge source="ITA" target="BLR">
      <data key="d0">950658</data>
    </edge>
    <edge source="ITA" target="KHM">
      <data key="d0">1974820</data>
    </edge>
    <edge source="ITA" target="CMR">
      <data key="d0">82132</data>
    </edge>
    <edge source="ITA" target="CAN">
      <data key="d0">2143069</data>
    </edge>
    <edge source="ITA" target="LKA">
      <data key="d0">2792289</data>
    </edge>
    <edge source="ITA" target="CHL">
      <data key="d0">1473125</data>
    </edge>
    <edge source="ITA" target="CHN">
      <data key="d0">130440446</data>
    </edge>
    <edge source="ITA" target="COL">
      <data key="d0">3391096</data>
    </edge>
    <edge source="ITA" target="CRI">
      <data key="d0">1444938</data>
    </edge>
    <edge source="ITA" target="HRV">
      <data key="d0">7838057</data>
    </edge>
    <edge source="ITA" target="CZE">
      <data key="d0">4988241</data>
    </edge>
    <edge source="ITA" target="BEN">
      <data key="d0">2211521</data>
    </edge>
    <edge source="ITA" target="DNK">
      <data key="d0">6531784</data>
    </edge>
    <edge source="ITA" target="ECU">
      <data key="d0">3551176</data>
    </edge>
    <edge source="ITA" target="SLV">
      <data key="d0">69032</data>
    </edge>
    <edge source="ITA" target="ETH">
      <data key="d0">271868</data>
    </edge>
    <edge source="ITA" target="EST">
      <data key="d0">484446</data>
    </edge>
    <edge source="ITA" target="FIN">
      <data key="d0">3620635</data>
    </edge>
    <edge source="ITA" target="FRA">
      <data key="d0">69701574</data>
    </edge>
    <edge source="ITA" target="GEO">
      <data key="d0">377849</data>
    </edge>
    <edge source="ITA" target="DEU">
      <data key="d0">80304178</data>
    </edge>
    <edge source="ITA" target="GHA">
      <data key="d0">338353</data>
    </edge>
    <edge source="ITA" target="GRC">
      <data key="d0">5603209</data>
    </edge>
    <edge source="ITA" target="GTM">
      <data key="d0">208738</data>
    </edge>
    <edge source="ITA" target="HND">
      <data key="d0">185224</data>
    </edge>
    <edge source="ITA" target="HKG">
      <data key="d0">8847286</data>
    </edge>
    <edge source="ITA" target="HUN">
      <data key="d0">7235891</data>
    </edge>
    <edge source="ITA" target="IDN">
      <data key="d0">16209690</data>
    </edge>
    <edge source="ITA" target="IRL">
      <data key="d0">604139</data>
    </edge>
    <edge source="ITA" target="ISR">
      <data key="d0">11897228</data>
    </edge>
    <edge source="ITA" target="CIV">
      <data key="d0">1404455</data>
    </edge>
    <edge source="ITA" target="JPN">
      <data key="d0">2544847</data>
    </edge>
    <edge source="ITA" target="KAZ">
      <data key="d0">23943</data>
    </edge>
    <edge source="ITA" target="JOR">
      <data key="d0">4461982</data>
    </edge>
    <edge source="ITA" target="KOR">
      <data key="d0">2787734</data>
    </edge>
    <edge source="ITA" target="LBN">
      <data key="d0">12367705</data>
    </edge>
    <edge source="ITA" target="LVA">
      <data key="d0">268080</data>
    </edge>
    <edge source="ITA" target="LTU">
      <data key="d0">544237</data>
    </edge>
    <edge source="ITA" target="MDG">
      <data key="d0">19464</data>
    </edge>
    <edge source="ITA" target="MYS">
      <data key="d0">13870626</data>
    </edge>
    <edge source="ITA" target="MRT">
      <data key="d0">89533</data>
    </edge>
    <edge source="ITA" target="MUS">
      <data key="d0">40821</data>
    </edge>
    <edge source="ITA" target="MEX">
      <data key="d0">6613594</data>
    </edge>
    <edge source="ITA" target="MDA">
      <data key="d0">923811</data>
    </edge>
    <edge source="ITA" target="MAR">
      <data key="d0">6760523</data>
    </edge>
    <edge source="ITA" target="MOZ">
      <data key="d0">161390</data>
    </edge>
    <edge source="ITA" target="OMN">
      <data key="d0">1341470</data>
    </edge>
    <edge source="ITA" target="NLD">
      <data key="d0">10797750</data>
    </edge>
    <edge source="ITA" target="NZL">
      <data key="d0">387234</data>
    </edge>
    <edge source="ITA" target="NIC">
      <data key="d0">18459</data>
    </edge>
    <edge source="ITA" target="NER">
      <data key="d0">31535</data>
    </edge>
    <edge source="ITA" target="NOR">
      <data key="d0">5110859</data>
    </edge>
    <edge source="ITA" target="PAK">
      <data key="d0">631941</data>
    </edge>
    <edge source="ITA" target="PAN">
      <data key="d0">436958</data>
    </edge>
    <edge source="ITA" target="PER">
      <data key="d0">1770788</data>
    </edge>
    <edge source="ITA" target="PHL">
      <data key="d0">23567335</data>
    </edge>
    <edge source="ITA" target="POL">
      <data key="d0">11767454</data>
    </edge>
    <edge source="ITA" target="PRT">
      <data key="d0">4320852</data>
    </edge>
    <edge source="ITA" target="ROU">
      <data key="d0">9515221</data>
    </edge>
    <edge source="ITA" target="RUS">
      <data key="d0">7650440</data>
    </edge>
    <edge source="ITA" target="SAU">
      <data key="d0">12758570</data>
    </edge>
    <edge source="ITA" target="SEN">
      <data key="d0">5102809</data>
    </edge>
    <edge source="ITA" target="SRB">
      <data key="d0">1548502</data>
    </edge>
    <edge source="ITA" target="IND">
      <data key="d0">102655723</data>
    </edge>
    <edge source="ITA" target="SGP">
      <data key="d0">7497589</data>
    </edge>
    <edge source="ITA" target="SVK">
      <data key="d0">1787663</data>
    </edge>
    <edge source="ITA" target="VNM">
      <data key="d0">48839829</data>
    </edge>
    <edge source="ITA" target="SVN">
      <data key="d0">11601489</data>
    </edge>
    <edge source="ITA" target="ZAF">
      <data key="d0">1176182</data>
    </edge>
    <edge source="ITA" target="ZWE">
      <data key="d0">62379</data>
    </edge>
    <edge source="ITA" target="ESP">
      <data key="d0">41864454</data>
    </edge>
    <edge source="ITA" target="SWE">
      <data key="d0">5933155</data>
    </edge>
    <edge source="ITA" target="CHE">
      <data key="d0">20869904</data>
    </edge>
    <edge source="ITA" target="THA">
      <data key="d0">17651226</data>
    </edge>
    <edge source="ITA" target="TGO">
      <data key="d0">12579</data>
    </edge>
    <edge source="ITA" target="ARE">
      <data key="d0">7383964</data>
    </edge>
    <edge source="ITA" target="TUN">
      <data key="d0">22027452</data>
    </edge>
    <edge source="ITA" target="TUR">
      <data key="d0">23047843</data>
    </edge>
    <edge source="ITA" target="UKR">
      <data key="d0">1058565</data>
    </edge>
    <edge source="ITA" target="MKD">
      <data key="d0">322516</data>
    </edge>
    <edge source="ITA" target="EGY">
      <data key="d0">26874585</data>
    </edge>
    <edge source="ITA" target="GBR">
      <data key="d0">13332196</data>
    </edge>
    <edge source="ITA" target="TZA">
      <data key="d0">515966</data>
    </edge>
    <edge source="ITA" target="USA">
      <data key="d0">21033972</data>
    </edge>
    <edge source="ITA" target="URY">
      <data key="d0">197018</data>
    </edge>
    <edge source="NLD" target="DZA">
      <data key="d0">500766</data>
    </edge>
    <edge source="NLD" target="AZE">
      <data key="d0">677387</data>
    </edge>
    <edge source="NLD" target="ARG">
      <data key="d0">456533</data>
    </edge>
    <edge source="NLD" target="AUS">
      <data key="d0">1359087</data>
    </edge>
    <edge source="NLD" target="AUT">
      <data key="d0">32836681</data>
    </edge>
    <edge source="NLD" target="ARM">
      <data key="d0">66957</data>
    </edge>
    <edge source="NLD" target="BEL">
      <data key="d0">364944889</data>
    </edge>
    <edge source="NLD" target="BRA">
      <data key="d0">1457699</data>
    </edge>
    <edge source="NLD" target="BGR">
      <data key="d0">179742</data>
    </edge>
    <edge source="NLD" target="BLR">
      <data key="d0">458344</data>
    </edge>
    <edge source="NLD" target="KHM">
      <data key="d0">286842</data>
    </edge>
    <edge source="NLD" target="CMR">
      <data key="d0">251736</data>
    </edge>
    <edge source="NLD" target="CAN">
      <data key="d0">1271082</data>
    </edge>
    <edge source="NLD" target="LKA">
      <data key="d0">101391</data>
    </edge>
    <edge source="NLD" target="CHL">
      <data key="d0">366271</data>
    </edge>
    <edge source="NLD" target="CHN">
      <data key="d0">1524713</data>
    </edge>
    <edge source="NLD" target="COL">
      <data key="d0">546306</data>
    </edge>
    <edge source="NLD" target="CRI">
      <data key="d0">40374</data>
    </edge>
    <edge source="NLD" target="HRV">
      <data key="d0">522060</data>
    </edge>
    <edge source="NLD" target="CZE">
      <data key="d0">6456408</data>
    </edge>
    <edge source="NLD" target="DNK">
      <data key="d0">9341498</data>
    </edge>
    <edge source="NLD" target="ECU">
      <data key="d0">529036</data>
    </edge>
    <edge source="NLD" target="SLV">
      <data key="d0">11782</data>
    </edge>
    <edge source="NLD" target="ETH">
      <data key="d0">554091</data>
    </edge>
    <edge source="NLD" target="EST">
      <data key="d0">405544</data>
    </edge>
    <edge source="NLD" target="FIN">
      <data key="d0">15970637</data>
    </edge>
    <edge source="NLD" target="FRA">
      <data key="d0">103424399</data>
    </edge>
    <edge source="NLD" target="GEO">
      <data key="d0">13919</data>
    </edge>
    <edge source="NLD" target="DEU">
      <data key="d0">439466115</data>
    </edge>
    <edge source="NLD" target="GHA">
      <data key="d0">591306</data>
    </edge>
    <edge source="NLD" target="GRC">
      <data key="d0">2110419</data>
    </edge>
    <edge source="NLD" target="GTM">
      <data key="d0">29570</data>
    </edge>
    <edge source="NLD" target="HND">
      <data key="d0">2874171</data>
    </edge>
    <edge source="NLD" target="HKG">
      <data key="d0">200184</data>
    </edge>
    <edge source="NLD" target="HUN">
      <data key="d0">2941371</data>
    </edge>
    <edge source="NLD" target="IDN">
      <data key="d0">1327779</data>
    </edge>
    <edge source="NLD" target="IRL">
      <data key="d0">8149965</data>
    </edge>
    <edge source="NLD" target="ISR">
      <data key="d0">1783573</data>
    </edge>
    <edge source="NLD" target="ITA">
      <data key="d0">23508010</data>
    </edge>
    <edge source="NLD" target="CIV">
      <data key="d0">574263</data>
    </edge>
    <edge source="NLD" target="JPN">
      <data key="d0">10240637</data>
    </edge>
    <edge source="NLD" target="KAZ">
      <data key="d0">604185</data>
    </edge>
    <edge source="NLD" target="JOR">
      <data key="d0">383371</data>
    </edge>
    <edge source="NLD" target="KOR">
      <data key="d0">3289851</data>
    </edge>
    <edge source="NLD" target="LBN">
      <data key="d0">1049575</data>
    </edge>
    <edge source="NLD" target="LVA">
      <data key="d0">1195212</data>
    </edge>
    <edge source="NLD" target="LTU">
      <data key="d0">2555771</data>
    </edge>
    <edge source="NLD" target="MYS">
      <data key="d0">2911364</data>
    </edge>
    <edge source="NLD" target="MRT">
      <data key="d0">16669</data>
    </edge>
    <edge source="NLD" target="MUS">
      <data key="d0">60983</data>
    </edge>
    <edge source="NLD" target="MEX">
      <data key="d0">2146414</data>
    </edge>
    <edge source="NLD" target="MAR">
      <data key="d0">2956323</data>
    </edge>
    <edge source="NLD" target="MOZ">
      <data key="d0">341374</data>
    </edge>
    <edge source="NLD" target="OMN">
      <data key="d0">809603</data>
    </edge>
    <edge source="NLD" target="NAM">
      <data key="d0">276833</data>
    </edge>
    <edge source="NLD" target="NOR">
      <data key="d0">68276130</data>
    </edge>
    <edge source="NLD" target="PAK">
      <data key="d0">207570</data>
    </edge>
    <edge source="NLD" target="PAN">
      <data key="d0">193418</data>
    </edge>
    <edge source="NLD" target="PER">
      <data key="d0">100640</data>
    </edge>
    <edge source="NLD" target="PHL">
      <data key="d0">185309</data>
    </edge>
    <edge source="NLD" target="POL">
      <data key="d0">21758855</data>
    </edge>
    <edge source="NLD" target="PRT">
      <data key="d0">5591672</data>
    </edge>
    <edge source="NLD" target="ROU">
      <data key="d0">714591</data>
    </edge>
    <edge source="NLD" target="RUS">
      <data key="d0">18122186</data>
    </edge>
    <edge source="NLD" target="SAU">
      <data key="d0">6890033</data>
    </edge>
    <edge source="NLD" target="SEN">
      <data key="d0">65522</data>
    </edge>
    <edge source="NLD" target="SRB">
      <data key="d0">445274</data>
    </edge>
    <edge source="NLD" target="IND">
      <data key="d0">5890985</data>
    </edge>
    <edge source="NLD" target="SGP">
      <data key="d0">1122146</data>
    </edge>
    <edge source="NLD" target="SVK">
      <data key="d0">245864</data>
    </edge>
    <edge source="NLD" target="VNM">
      <data key="d0">2224684</data>
    </edge>
    <edge source="NLD" target="SVN">
      <data key="d0">418790</data>
    </edge>
    <edge source="NLD" target="ZAF">
      <data key="d0">1968361</data>
    </edge>
    <edge source="NLD" target="ESP">
      <data key="d0">28431670</data>
    </edge>
    <edge source="NLD" target="SWE">
      <data key="d0">14926088</data>
    </edge>
    <edge source="NLD" target="CHE">
      <data key="d0">8125292</data>
    </edge>
    <edge source="NLD" target="THA">
      <data key="d0">3931664</data>
    </edge>
    <edge source="NLD" target="ARE">
      <data key="d0">6614765</data>
    </edge>
    <edge source="NLD" target="TUN">
      <data key="d0">3384361</data>
    </edge>
    <edge source="NLD" target="TUR">
      <data key="d0">19551331</data>
    </edge>
    <edge source="NLD" target="UGA">
      <data key="d0">94944</data>
    </edge>
    <edge source="NLD" target="UKR">
      <data key="d0">1948372</data>
    </edge>
    <edge source="NLD" target="EGY">
      <data key="d0">1098540</data>
    </edge>
    <edge source="NLD" target="GBR">
      <data key="d0">42427105</data>
    </edge>
    <edge source="NLD" target="TZA">
      <data key="d0">771603</data>
    </edge>
    <edge source="NLD" target="USA">
      <data key="d0">16651596</data>
    </edge>
    <edge source="POL" target="ARG">
      <data key="d0">2520000</data>
    </edge>
    <edge source="POL" target="AUS">
      <data key="d0">18851</data>
    </edge>
    <edge source="POL" target="AUT">
      <data key="d0">893274</data>
    </edge>
    <edge source="POL" target="BEL">
      <data key="d0">2805011</data>
    </edge>
    <edge source="POL" target="BGR">
      <data key="d0">56463</data>
    </edge>
    <edge source="POL" target="BLR">
      <data key="d0">10744818</data>
    </edge>
    <edge source="POL" target="CAN">
      <data key="d0">35910</data>
    </edge>
    <edge source="POL" target="CHN">
      <data key="d0">642788</data>
    </edge>
    <edge source="POL" target="CRI">
      <data key="d0">55556</data>
    </edge>
    <edge source="POL" target="HRV">
      <data key="d0">377895</data>
    </edge>
    <edge source="POL" target="CZE">
      <data key="d0">31596528</data>
    </edge>
    <edge source="POL" target="DNK">
      <data key="d0">1369893</data>
    </edge>
    <edge source="POL" target="EST">
      <data key="d0">227808</data>
    </edge>
    <edge source="POL" target="FIN">
      <data key="d0">534517</data>
    </edge>
    <edge source="POL" target="FRA">
      <data key="d0">1682358</data>
    </edge>
    <edge source="POL" target="DEU">
      <data key="d0">36738586</data>
    </edge>
    <edge source="POL" target="HKG">
      <data key="d0">372758</data>
    </edge>
    <edge source="POL" target="HUN">
      <data key="d0">1493196</data>
    </edge>
    <edge source="POL" target="IDN">
      <data key="d0">19898</data>
    </edge>
    <edge source="POL" target="IRL">
      <data key="d0">622481</data>
    </edge>
    <edge source="POL" target="ITA">
      <data key="d0">1175776</data>
    </edge>
    <edge source="POL" target="KAZ">
      <data key="d0">286843</data>
    </edge>
    <edge source="POL" target="JOR">
      <data key="d0">10065</data>
    </edge>
    <edge source="POL" target="LVA">
      <data key="d0">1631520</data>
    </edge>
    <edge source="POL" target="LTU">
      <data key="d0">4882546</data>
    </edge>
    <edge source="POL" target="MYS">
      <data key="d0">12193</data>
    </edge>
    <edge source="POL" target="MEX">
      <data key="d0">6991747</data>
    </edge>
    <edge source="POL" target="MDA">
      <data key="d0">141046</data>
    </edge>
    <edge source="POL" target="MAR">
      <data key="d0">51945718</data>
    </edge>
    <edge source="POL" target="NLD">
      <data key="d0">858047</data>
    </edge>
    <edge source="POL" target="NIC">
      <data key="d0">14501</data>
    </edge>
    <edge source="POL" target="NOR">
      <data key="d0">379180</data>
    </edge>
    <edge source="POL" target="PAN">
      <data key="d0">27737</data>
    </edge>
    <edge source="POL" target="PRT">
      <data key="d0">19475</data>
    </edge>
    <edge source="POL" target="ROU">
      <data key="d0">2451257</data>
    </edge>
    <edge source="POL" target="RUS">
      <data key="d0">11001173</data>
    </edge>
    <edge source="POL" target="SEN">
      <data key="d0">4598820</data>
    </edge>
    <edge source="POL" target="SRB">
      <data key="d0">350283</data>
    </edge>
    <edge source="POL" target="IND">
      <data key="d0">17877</data>
    </edge>
    <edge source="POL" target="SVK">
      <data key="d0">15236901</data>
    </edge>
    <edge source="POL" target="VNM">
      <data key="d0">89578</data>
    </edge>
    <edge source="POL" target="SVN">
      <data key="d0">184832</data>
    </edge>
    <edge source="POL" target="ZAF">
      <data key="d0">77526</data>
    </edge>
    <edge source="POL" target="ESP">
      <data key="d0">66485</data>
    </edge>
    <edge source="POL" target="SWE">
      <data key="d0">2284832</data>
    </edge>
    <edge source="POL" target="CHE">
      <data key="d0">9208580</data>
    </edge>
    <edge source="POL" target="THA">
      <data key="d0">163746</data>
    </edge>
    <edge source="POL" target="ARE">
      <data key="d0">13071</data>
    </edge>
    <edge source="POL" target="TUR">
      <data key="d0">39462</data>
    </edge>
    <edge source="POL" target="UKR">
      <data key="d0">10999576</data>
    </edge>
    <edge source="POL" target="MKD">
      <data key="d0">40288</data>
    </edge>
    <edge source="POL" target="EGY">
      <data key="d0">1227968</data>
    </edge>
    <edge source="POL" target="GBR">
      <data key="d0">860827</data>
    </edge>
    <edge source="POL" target="USA">
      <data key="d0">2444182</data>
    </edge>
    <edge source="SRB" target="ALB">
      <data key="d0">61946</data>
    </edge>
    <edge source="SRB" target="AUT">
      <data key="d0">151212</data>
    </edge>
    <edge source="SRB" target="BGR">
      <data key="d0">548988</data>
    </edge>
    <edge source="SRB" target="HRV">
      <data key="d0">1667678</data>
    </edge>
    <edge source="SRB" target="CZE">
      <data key="d0">929239</data>
    </edge>
    <edge source="SRB" target="FRA">
      <data key="d0">23088</data>
    </edge>
    <edge source="SRB" target="DEU">
      <data key="d0">1025089</data>
    </edge>
    <edge source="SRB" target="GRC">
      <data key="d0">108021</data>
    </edge>
    <edge source="SRB" target="HUN">
      <data key="d0">207716</data>
    </edge>
    <edge source="SRB" target="ITA">
      <data key="d0">223863</data>
    </edge>
    <edge source="SRB" target="MDA">
      <data key="d0">17212</data>
    </edge>
    <edge source="SRB" target="POL">
      <data key="d0">58216</data>
    </edge>
    <edge source="SRB" target="ROU">
      <data key="d0">432904</data>
    </edge>
    <edge source="SRB" target="RUS">
      <data key="d0">39602</data>
    </edge>
    <edge source="SRB" target="SVK">
      <data key="d0">722578</data>
    </edge>
    <edge source="SRB" target="SVN">
      <data key="d0">175360</data>
    </edge>
    <edge source="SRB" target="CHE">
      <data key="d0">22220</data>
    </edge>
    <edge source="SRB" target="UKR">
      <data key="d0">138965</data>
    </edge>
    <edge source="SRB" target="MKD">
      <data key="d0">2563309</data>
    </edge>
    <edge source="SRB" target="USA">
      <data key="d0">33557</data>
    </edge>
    <edge source="CHE" target="AUS">
      <data key="d0">48083</data>
    </edge>
    <edge source="CHE" target="AUT">
      <data key="d0">3053533</data>
    </edge>
    <edge source="CHE" target="ARM">
      <data key="d0">10047</data>
    </edge>
    <edge source="CHE" target="BEL">
      <data key="d0">1443234</data>
    </edge>
    <edge source="CHE" target="BRA">
      <data key="d0">882653</data>
    </edge>
    <edge source="CHE" target="BGR">
      <data key="d0">13903</data>
    </edge>
    <edge source="CHE" target="CAN">
      <data key="d0">161518</data>
    </edge>
    <edge source="CHE" target="CHN">
      <data key="d0">447250</data>
    </edge>
    <edge source="CHE" target="HRV">
      <data key="d0">25533</data>
    </edge>
    <edge source="CHE" target="CZE">
      <data key="d0">1572351</data>
    </edge>
    <edge source="CHE" target="DNK">
      <data key="d0">623783</data>
    </edge>
    <edge source="CHE" target="FIN">
      <data key="d0">24642</data>
    </edge>
    <edge source="CHE" target="FRA">
      <data key="d0">7776970</data>
    </edge>
    <edge source="CHE" target="DEU">
      <data key="d0">18690988</data>
    </edge>
    <edge source="CHE" target="HKG">
      <data key="d0">3211160</data>
    </edge>
    <edge source="CHE" target="HUN">
      <data key="d0">38001</data>
    </edge>
    <edge source="CHE" target="IDN">
      <data key="d0">55677</data>
    </edge>
    <edge source="CHE" target="IRL">
      <data key="d0">144279</data>
    </edge>
    <edge source="CHE" target="ITA">
      <data key="d0">14594000</data>
    </edge>
    <edge source="CHE" target="JPN">
      <data key="d0">3477063</data>
    </edge>
    <edge source="CHE" target="KOR">
      <data key="d0">1981999</data>
    </edge>
    <edge source="CHE" target="LBN">
      <data key="d0">14969</data>
    </edge>
    <edge source="CHE" target="MUS">
      <data key="d0">393222</data>
    </edge>
    <edge source="CHE" target="NLD">
      <data key="d0">497441</data>
    </edge>
    <edge source="CHE" target="PER">
      <data key="d0">24259</data>
    </edge>
    <edge source="CHE" target="POL">
      <data key="d0">47861</data>
    </edge>
    <edge source="CHE" target="PRT">
      <data key="d0">14671</data>
    </edge>
    <edge source="CHE" target="ROU">
      <data key="d0">12368</data>
    </edge>
    <edge source="CHE" target="RUS">
      <data key="d0">137895</data>
    </edge>
    <edge source="CHE" target="SRB">
      <data key="d0">34773</data>
    </edge>
    <edge source="CHE" target="IND">
      <data key="d0">407877</data>
    </edge>
    <edge source="CHE" target="SGP">
      <data key="d0">36918</data>
    </edge>
    <edge source="CHE" target="VNM">
      <data key="d0">158193</data>
    </edge>
    <edge source="CHE" target="ZAF">
      <data key="d0">67154</data>
    </edge>
    <edge source="CHE" target="ESP">
      <data key="d0">318784</data>
    </edge>
    <edge source="CHE" target="SWE">
      <data key="d0">84847</data>
    </edge>
    <edge source="CHE" target="THA">
      <data key="d0">719720</data>
    </edge>
    <edge source="CHE" target="TUR">
      <data key="d0">93899</data>
    </edge>
    <edge source="CHE" target="UKR">
      <data key="d0">267056</data>
    </edge>
    <edge source="CHE" target="MKD">
      <data key="d0">18247</data>
    </edge>
    <edge source="CHE" target="EGY">
      <data key="d0">37984</data>
    </edge>
    <edge source="CHE" target="GBR">
      <data key="d0">1125023</data>
    </edge>
    <edge source="CHE" target="USA">
      <data key="d0">3165163</data>
    </edge>
    <edge source="CHE" target="URY">
      <data key="d0">33197</data>
    </edge>
    <edge source="MKD" target="ALB">
      <data key="d0">788506</data>
    </edge>
    <edge source="MKD" target="BRA">
      <data key="d0">26993</data>
    </edge>
    <edge source="MKD" target="BGR">
      <data key="d0">824292</data>
    </edge>
    <edge source="MKD" target="CHN">
      <data key="d0">308353</data>
    </edge>
    <edge source="MKD" target="HRV">
      <data key="d0">173673</data>
    </edge>
    <edge source="MKD" target="FRA">
      <data key="d0">21128</data>
    </edge>
    <edge source="MKD" target="DEU">
      <data key="d0">13905</data>
    </edge>
    <edge source="MKD" target="GRC">
      <data key="d0">10278593</data>
    </edge>
    <edge source="MKD" target="HUN">
      <data key="d0">803734</data>
    </edge>
    <edge source="MKD" target="ITA">
      <data key="d0">1938348</data>
    </edge>
    <edge source="MKD" target="LBN">
      <data key="d0">22233</data>
    </edge>
    <edge source="MKD" target="NLD">
      <data key="d0">104339</data>
    </edge>
    <edge source="MKD" target="POL">
      <data key="d0">29485</data>
    </edge>
    <edge source="MKD" target="RUS">
      <data key="d0">37539</data>
    </edge>
    <edge source="MKD" target="SAU">
      <data key="d0">2037707</data>
    </edge>
    <edge source="MKD" target="SRB">
      <data key="d0">4483771</data>
    </edge>
    <edge source="MKD" target="SVK">
      <data key="d0">19816</data>
    </edge>
    <edge source="MKD" target="SVN">
      <data key="d0">438497</data>
    </edge>
    <edge source="MKD" target="ESP">
      <data key="d0">33466</data>
    </edge>
    <edge source="MKD" target="CHE">
      <data key="d0">11198</data>
    </edge>
    <edge source="MKD" target="THA">
      <data key="d0">31519</data>
    </edge>
    <edge source="MKD" target="ARE">
      <data key="d0">2072052</data>
    </edge>
    <edge source="MKD" target="TUR">
      <data key="d0">449701</data>
    </edge>
    <edge source="MKD" target="GBR">
      <data key="d0">15751</data>
    </edge>
    <edge source="DZA" target="AUT">
      <data key="d0">873677</data>
    </edge>
    <edge source="DZA" target="BEL">
      <data key="d0">4796673</data>
    </edge>
    <edge source="DZA" target="BRA">
      <data key="d0">13366541</data>
    </edge>
    <edge source="DZA" target="HRV">
      <data key="d0">4965790</data>
    </edge>
    <edge source="DZA" target="FRA">
      <data key="d0">11652996</data>
    </edge>
    <edge source="DZA" target="GRC">
      <data key="d0">2390751</data>
    </edge>
    <edge source="DZA" target="ITA">
      <data key="d0">9020574</data>
    </edge>
    <edge source="DZA" target="CIV">
      <data key="d0">63081</data>
    </edge>
    <edge source="DZA" target="NLD">
      <data key="d0">11730961</data>
    </edge>
    <edge source="DZA" target="NER">
      <data key="d0">1327342</data>
    </edge>
    <edge source="DZA" target="POL">
      <data key="d0">53204931</data>
    </edge>
    <edge source="DZA" target="PRT">
      <data key="d0">789566</data>
    </edge>
    <edge source="DZA" target="IND">
      <data key="d0">10705982</data>
    </edge>
    <edge source="DZA" target="SVN">
      <data key="d0">2827251</data>
    </edge>
    <edge source="DZA" target="ZAF">
      <data key="d0">1362396</data>
    </edge>
    <edge source="DZA" target="ESP">
      <data key="d0">6494893</data>
    </edge>
    <edge source="DZA" target="TUN">
      <data key="d0">36524</data>
    </edge>
    <edge source="DZA" target="UKR">
      <data key="d0">16304736</data>
    </edge>
    <edge source="DZA" target="USA">
      <data key="d0">14483</data>
    </edge>
    <edge source="DZA" target="URY">
      <data key="d0">2696630</data>
    </edge>
    <edge source="BEL" target="ALB">
      <data key="d0">49237</data>
    </edge>
    <edge source="BEL" target="DZA">
      <data key="d0">448653</data>
    </edge>
    <edge source="BEL" target="ARG">
      <data key="d0">240327</data>
    </edge>
    <edge source="BEL" target="AUS">
      <data key="d0">315739</data>
    </edge>
    <edge source="BEL" target="AUT">
      <data key="d0">15458049</data>
    </edge>
    <edge source="BEL" target="ARM">
      <data key="d0">178127</data>
    </edge>
    <edge source="BEL" target="BWA">
      <data key="d0">44613</data>
    </edge>
    <edge source="BEL" target="BRA">
      <data key="d0">755819</data>
    </edge>
    <edge source="BEL" target="BGR">
      <data key="d0">316673</data>
    </edge>
    <edge source="BEL" target="BDI">
      <data key="d0">125962</data>
    </edge>
    <edge source="BEL" target="BLR">
      <data key="d0">63893</data>
    </edge>
    <edge source="BEL" target="KHM">
      <data key="d0">296664</data>
    </edge>
    <edge source="BEL" target="CMR">
      <data key="d0">645704</data>
    </edge>
    <edge source="BEL" target="CAN">
      <data key="d0">1727607</data>
    </edge>
    <edge source="BEL" target="CAF">
      <data key="d0">432552</data>
    </edge>
    <edge source="BEL" target="LKA">
      <data key="d0">135799</data>
    </edge>
    <edge source="BEL" target="CHL">
      <data key="d0">74155</data>
    </edge>
    <edge source="BEL" target="CHN">
      <data key="d0">3338793</data>
    </edge>
    <edge source="BEL" target="COL">
      <data key="d0">576670</data>
    </edge>
    <edge source="BEL" target="CRI">
      <data key="d0">713614</data>
    </edge>
    <edge source="BEL" target="HRV">
      <data key="d0">243542</data>
    </edge>
    <edge source="BEL" target="CZE">
      <data key="d0">6060036</data>
    </edge>
    <edge source="BEL" target="DNK">
      <data key="d0">6758258</data>
    </edge>
    <edge source="BEL" target="ECU">
      <data key="d0">108893</data>
    </edge>
    <edge source="BEL" target="SLV">
      <data key="d0">378989</data>
    </edge>
    <edge source="BEL" target="ETH">
      <data key="d0">50969</data>
    </edge>
    <edge source="BEL" target="EST">
      <data key="d0">209881</data>
    </edge>
    <edge source="BEL" target="FIN">
      <data key="d0">11169587</data>
    </edge>
    <edge source="BEL" target="FRA">
      <data key="d0">313485355</data>
    </edge>
    <edge source="BEL" target="GEO">
      <data key="d0">21205</data>
    </edge>
    <edge source="BEL" target="GMB">
      <data key="d0">12276</data>
    </edge>
    <edge source="BEL" target="DEU">
      <data key="d0">228759963</data>
    </edge>
    <edge source="BEL" target="GHA">
      <data key="d0">851361</data>
    </edge>
    <edge source="BEL" target="GRC">
      <data key="d0">1303340</data>
    </edge>
    <edge source="BEL" target="GTM">
      <data key="d0">869545</data>
    </edge>
    <edge source="BEL" target="HKG">
      <data key="d0">2475421</data>
    </edge>
    <edge source="BEL" target="HUN">
      <data key="d0">3908262</data>
    </edge>
    <edge source="BEL" target="IDN">
      <data key="d0">555125</data>
    </edge>
    <edge source="BEL" target="IRL">
      <data key="d0">3459501</data>
    </edge>
    <edge source="BEL" target="ISR">
      <data key="d0">4619902</data>
    </edge>
    <edge source="BEL" target="ITA">
      <data key="d0">14628806</data>
    </edge>
    <edge source="BEL" target="CIV">
      <data key="d0">820013</data>
    </edge>
    <edge source="BEL" target="JPN">
      <data key="d0">4771736</data>
    </edge>
    <edge source="BEL" target="KAZ">
      <data key="d0">21844</data>
    </edge>
    <edge source="BEL" target="JOR">
      <data key="d0">72095</data>
    </edge>
    <edge source="BEL" target="KOR">
      <data key="d0">2200645</data>
    </edge>
    <edge source="BEL" target="LBN">
      <data key="d0">653765</data>
    </edge>
    <edge source="BEL" target="LVA">
      <data key="d0">229339</data>
    </edge>
    <edge source="BEL" target="LTU">
      <data key="d0">482483</data>
    </edge>
    <edge source="BEL" target="MDG">
      <data key="d0">26980</data>
    </edge>
    <edge source="BEL" target="MYS">
      <data key="d0">453913</data>
    </edge>
    <edge source="BEL" target="MRT">
      <data key="d0">38167</data>
    </edge>
    <edge source="BEL" target="MUS">
      <data key="d0">76703</data>
    </edge>
    <edge source="BEL" target="MEX">
      <data key="d0">317975</data>
    </edge>
    <edge source="BEL" target="MDA">
      <data key="d0">199966</data>
    </edge>
    <edge source="BEL" target="MAR">
      <data key="d0">1825010</data>
    </edge>
    <edge source="BEL" target="OMN">
      <data key="d0">44079</data>
    </edge>
    <edge source="BEL" target="NAM">
      <data key="d0">32106</data>
    </edge>
    <edge source="BEL" target="NLD">
      <data key="d0">251692329</data>
    </edge>
    <edge source="BEL" target="NZL">
      <data key="d0">14543</data>
    </edge>
    <edge source="BEL" target="NIC">
      <data key="d0">252200</data>
    </edge>
    <edge source="BEL" target="NOR">
      <data key="d0">3868945</data>
    </edge>
    <edge source="BEL" target="PAK">
      <data key="d0">110406</data>
    </edge>
    <edge source="BEL" target="PER">
      <data key="d0">29324</data>
    </edge>
    <edge source="BEL" target="PHL">
      <data key="d0">111326</data>
    </edge>
    <edge source="BEL" target="POL">
      <data key="d0">13518822</data>
    </edge>
    <edge source="BEL" target="PRT">
      <data key="d0">4281255</data>
    </edge>
    <edge source="BEL" target="ROU">
      <data key="d0">1137667</data>
    </edge>
    <edge source="BEL" target="RUS">
      <data key="d0">4102613</data>
    </edge>
    <edge source="BEL" target="SAU">
      <data key="d0">3005181</data>
    </edge>
    <edge source="BEL" target="SEN">
      <data key="d0">126374</data>
    </edge>
    <edge source="BEL" target="SRB">
      <data key="d0">539232</data>
    </edge>
    <edge source="BEL" target="IND">
      <data key="d0">1712452</data>
    </edge>
    <edge source="BEL" target="SGP">
      <data key="d0">571239</data>
    </edge>
    <edge source="BEL" target="SVK">
      <data key="d0">1160175</data>
    </edge>
    <edge source="BEL" target="VNM">
      <data key="d0">1347022</data>
    </edge>
    <edge source="BEL" target="SVN">
      <data key="d0">357039</data>
    </edge>
    <edge source="BEL" target="ZAF">
      <data key="d0">3474869</data>
    </edge>
    <edge source="BEL" target="ESP">
      <data key="d0">20622133</data>
    </edge>
    <edge source="BEL" target="SWE">
      <data key="d0">22117186</data>
    </edge>
    <edge source="BEL" target="CHE">
      <data key="d0">17624161</data>
    </edge>
    <edge source="BEL" target="THA">
      <data key="d0">674347</data>
    </edge>
    <edge source="BEL" target="TGO">
      <data key="d0">48127</data>
    </edge>
    <edge source="BEL" target="ARE">
      <data key="d0">3550626</data>
    </edge>
    <edge source="BEL" target="TUN">
      <data key="d0">315351</data>
    </edge>
    <edge source="BEL" target="TUR">
      <data key="d0">10803484</data>
    </edge>
    <edge source="BEL" target="UKR">
      <data key="d0">1136203</data>
    </edge>
    <edge source="BEL" target="EGY">
      <data key="d0">1330364</data>
    </edge>
    <edge source="BEL" target="GBR">
      <data key="d0">41833770</data>
    </edge>
    <edge source="BEL" target="USA">
      <data key="d0">19417568</data>
    </edge>
    <edge source="BRA" target="ARG">
      <data key="d0">16488742</data>
    </edge>
    <edge source="BRA" target="AUS">
      <data key="d0">853341</data>
    </edge>
    <edge source="BRA" target="AUT">
      <data key="d0">8912872</data>
    </edge>
    <edge source="BRA" target="BEL">
      <data key="d0">83897717</data>
    </edge>
    <edge source="BRA" target="BOL">
      <data key="d0">4575508</data>
    </edge>
    <edge source="BRA" target="CAN">
      <data key="d0">31924978</data>
    </edge>
    <edge source="BRA" target="LKA">
      <data key="d0">1034996</data>
    </edge>
    <edge source="BRA" target="CHL">
      <data key="d0">3085803</data>
    </edge>
    <edge source="BRA" target="CHN">
      <data key="d0">156916129</data>
    </edge>
    <edge source="BRA" target="COL">
      <data key="d0">17709458</data>
    </edge>
    <edge source="BRA" target="CRI">
      <data key="d0">57416</data>
    </edge>
    <edge source="BRA" target="CZE">
      <data key="d0">691420</data>
    </edge>
    <edge source="BRA" target="ECU">
      <data key="d0">4390271</data>
    </edge>
    <edge source="BRA" target="SLV">
      <data key="d0">1356390</data>
    </edge>
    <edge source="BRA" target="FIN">
      <data key="d0">36325589</data>
    </edge>
    <edge source="BRA" target="FRA">
      <data key="d0">5057636</data>
    </edge>
    <edge source="BRA" target="DEU">
      <data key="d0">41165396</data>
    </edge>
    <edge source="BRA" target="GHA">
      <data key="d0">99727</data>
    </edge>
    <edge source="BRA" target="GRC">
      <data key="d0">87963</data>
    </edge>
    <edge source="BRA" target="HKG">
      <data key="d0">9853883</data>
    </edge>
    <edge source="BRA" target="IDN">
      <data key="d0">19961438</data>
    </edge>
    <edge source="BRA" target="IRL">
      <data key="d0">17997</data>
    </edge>
    <edge source="BRA" target="ISR">
      <data key="d0">60501</data>
    </edge>
    <edge source="BRA" target="ITA">
      <data key="d0">69167916</data>
    </edge>
    <edge source="BRA" target="JPN">
      <data key="d0">16997490</data>
    </edge>
    <edge source="BRA" target="JOR">
      <data key="d0">493697</data>
    </edge>
    <edge source="BRA" target="KOR">
      <data key="d0">1127758</data>
    </edge>
    <edge source="BRA" target="LBN">
      <data key="d0">38681</data>
    </edge>
    <edge source="BRA" target="MYS">
      <data key="d0">4125644</data>
    </edge>
    <edge source="BRA" target="MEX">
      <data key="d0">9133441</data>
    </edge>
    <edge source="BRA" target="NLD">
      <data key="d0">3437883</data>
    </edge>
    <edge source="BRA" target="NZL">
      <data key="d0">14117</data>
    </edge>
    <edge source="BRA" target="PAK">
      <data key="d0">31848</data>
    </edge>
    <edge source="BRA" target="PAN">
      <data key="d0">33456</data>
    </edge>
    <edge source="BRA" target="PRY">
      <data key="d0">11539938</data>
    </edge>
    <edge source="BRA" target="PER">
      <data key="d0">2709550</data>
    </edge>
    <edge source="BRA" target="PHL">
      <data key="d0">296660</data>
    </edge>
    <edge source="BRA" target="POL">
      <data key="d0">761027</data>
    </edge>
    <edge source="BRA" target="PRT">
      <data key="d0">351485</data>
    </edge>
    <edge source="BRA" target="ROU">
      <data key="d0">213772</data>
    </edge>
    <edge source="BRA" target="RUS">
      <data key="d0">262695</data>
    </edge>
    <edge source="BRA" target="SAU">
      <data key="d0">50636</data>
    </edge>
    <edge source="BRA" target="IND">
      <data key="d0">48263635</data>
    </edge>
    <edge source="BRA" target="VNM">
      <data key="d0">2697927</data>
    </edge>
    <edge source="BRA" target="SVN">
      <data key="d0">126789</data>
    </edge>
    <edge source="BRA" target="ZAF">
      <data key="d0">5772790</data>
    </edge>
    <edge source="BRA" target="ZWE">
      <data key="d0">2677820</data>
    </edge>
    <edge source="BRA" target="ESP">
      <data key="d0">11006005</data>
    </edge>
    <edge source="BRA" target="SWE">
      <data key="d0">5547596</data>
    </edge>
    <edge source="BRA" target="CHE">
      <data key="d0">176071</data>
    </edge>
    <edge source="BRA" target="THA">
      <data key="d0">4111056</data>
    </edge>
    <edge source="BRA" target="ARE">
      <data key="d0">1669097</data>
    </edge>
    <edge source="BRA" target="TUR">
      <data key="d0">509713</data>
    </edge>
    <edge source="BRA" target="EGY">
      <data key="d0">250340</data>
    </edge>
    <edge source="BRA" target="GBR">
      <data key="d0">1364275</data>
    </edge>
    <edge source="BRA" target="USA">
      <data key="d0">88567765</data>
    </edge>
    <edge source="BRA" target="URY">
      <data key="d0">1312136</data>
    </edge>
    <edge source="HRV" target="AUT">
      <data key="d0">124743</data>
    </edge>
    <edge source="HRV" target="BGR">
      <data key="d0">14234</data>
    </edge>
    <edge source="HRV" target="BLR">
      <data key="d0">810889</data>
    </edge>
    <edge source="HRV" target="CAN">
      <data key="d0">11875</data>
    </edge>
    <edge source="HRV" target="CHN">
      <data key="d0">6113307</data>
    </edge>
    <edge source="HRV" target="CZE">
      <data key="d0">61505</data>
    </edge>
    <edge source="HRV" target="DNK">
      <data key="d0">35432</data>
    </edge>
    <edge source="HRV" target="FRA">
      <data key="d0">76345</data>
    </edge>
    <edge source="HRV" target="DEU">
      <data key="d0">294228</data>
    </edge>
    <edge source="HRV" target="HUN">
      <data key="d0">621367</data>
    </edge>
    <edge source="HRV" target="ITA">
      <data key="d0">15197874</data>
    </edge>
    <edge source="HRV" target="KAZ">
      <data key="d0">334632</data>
    </edge>
    <edge source="HRV" target="NLD">
      <data key="d0">27747</data>
    </edge>
    <edge source="HRV" target="POL">
      <data key="d0">286947</data>
    </edge>
    <edge source="HRV" target="PRT">
      <data key="d0">10662</data>
    </edge>
    <edge source="HRV" target="RUS">
      <data key="d0">25661</data>
    </edge>
    <edge source="HRV" target="SRB">
      <data key="d0">407459</data>
    </edge>
    <edge source="HRV" target="SVK">
      <data key="d0">146302</data>
    </edge>
    <edge source="HRV" target="SVN">
      <data key="d0">9970777</data>
    </edge>
    <edge source="HRV" target="ESP">
      <data key="d0">49872</data>
    </edge>
    <edge source="HRV" target="TUR">
      <data key="d0">62990</data>
    </edge>
    <edge source="HRV" target="MKD">
      <data key="d0">23380</data>
    </edge>
    <edge source="CIV" target="DZA">
      <data key="d0">29600</data>
    </edge>
    <edge source="CIV" target="BEL">
      <data key="d0">35711</data>
    </edge>
    <edge source="CIV" target="FRA">
      <data key="d0">77569</data>
    </edge>
    <edge source="CIV" target="DEU">
      <data key="d0">162152</data>
    </edge>
    <edge source="CIV" target="GHA">
      <data key="d0">180678</data>
    </edge>
    <edge source="CIV" target="JPN">
      <data key="d0">41310</data>
    </edge>
    <edge source="CIV" target="NLD">
      <data key="d0">289734</data>
    </edge>
    <edge source="CIV" target="RUS">
      <data key="d0">37087</data>
    </edge>
    <edge source="CIV" target="SEN">
      <data key="d0">518694</data>
    </edge>
    <edge source="CIV" target="TUR">
      <data key="d0">61419</data>
    </edge>
    <edge source="CIV" target="BFA">
      <data key="d0">425322</data>
    </edge>
    <edge source="NER" target="FRA">
      <data key="d0">11840</data>
    </edge>
    <edge source="NER" target="GHA">
      <data key="d0">18320</data>
    </edge>
    <edge source="NER" target="BFA">
      <data key="d0">40940</data>
    </edge>
    <edge source="PRT" target="ALB">
      <data key="d0">14345</data>
    </edge>
    <edge source="PRT" target="DZA">
      <data key="d0">155159</data>
    </edge>
    <edge source="PRT" target="AZE">
      <data key="d0">19402</data>
    </edge>
    <edge source="PRT" target="ARG">
      <data key="d0">39799</data>
    </edge>
    <edge source="PRT" target="AUS">
      <data key="d0">117865</data>
    </edge>
    <edge source="PRT" target="AUT">
      <data key="d0">30278</data>
    </edge>
    <edge source="PRT" target="BEL">
      <data key="d0">1532394</data>
    </edge>
    <edge source="PRT" target="BRA">
      <data key="d0">1382830</data>
    </edge>
    <edge source="PRT" target="BLR">
      <data key="d0">36750</data>
    </edge>
    <edge source="PRT" target="CAN">
      <data key="d0">421187</data>
    </edge>
    <edge source="PRT" target="CHN">
      <data key="d0">73668675</data>
    </edge>
    <edge source="PRT" target="COL">
      <data key="d0">79461</data>
    </edge>
    <edge source="PRT" target="CRI">
      <data key="d0">129749</data>
    </edge>
    <edge source="PRT" target="CZE">
      <data key="d0">25053</data>
    </edge>
    <edge source="PRT" target="BEN">
      <data key="d0">13374</data>
    </edge>
    <edge source="PRT" target="DNK">
      <data key="d0">830789</data>
    </edge>
    <edge source="PRT" target="ECU">
      <data key="d0">208462</data>
    </edge>
    <edge source="PRT" target="EST">
      <data key="d0">11525</data>
    </edge>
    <edge source="PRT" target="FIN">
      <data key="d0">18139</data>
    </edge>
    <edge source="PRT" target="FRA">
      <data key="d0">20086794</data>
    </edge>
    <edge source="PRT" target="DEU">
      <data key="d0">8405868</data>
    </edge>
    <edge source="PRT" target="GHA">
      <data key="d0">79489</data>
    </edge>
    <edge source="PRT" target="GRC">
      <data key="d0">438288</data>
    </edge>
    <edge source="PRT" target="HKG">
      <data key="d0">1797239</data>
    </edge>
    <edge source="PRT" target="IDN">
      <data key="d0">153987</data>
    </edge>
    <edge source="PRT" target="IRL">
      <data key="d0">21042</data>
    </edge>
    <edge source="PRT" target="ISR">
      <data key="d0">1183801</data>
    </edge>
    <edge source="PRT" target="ITA">
      <data key="d0">12046995</data>
    </edge>
    <edge source="PRT" target="CIV">
      <data key="d0">108112</data>
    </edge>
    <edge source="PRT" target="JPN">
      <data key="d0">615540</data>
    </edge>
    <edge source="PRT" target="JOR">
      <data key="d0">184897</data>
    </edge>
    <edge source="PRT" target="KOR">
      <data key="d0">200882</data>
    </edge>
    <edge source="PRT" target="LBN">
      <data key="d0">706897</data>
    </edge>
    <edge source="PRT" target="MYS">
      <data key="d0">34874</data>
    </edge>
    <edge source="PRT" target="MEX">
      <data key="d0">73692</data>
    </edge>
    <edge source="PRT" target="MAR">
      <data key="d0">2299569</data>
    </edge>
    <edge source="PRT" target="MOZ">
      <data key="d0">502532</data>
    </edge>
    <edge source="PRT" target="NLD">
      <data key="d0">847299</data>
    </edge>
    <edge source="PRT" target="NOR">
      <data key="d0">16672</data>
    </edge>
    <edge source="PRT" target="PAK">
      <data key="d0">12487</data>
    </edge>
    <edge source="PRT" target="PAN">
      <data key="d0">25980</data>
    </edge>
    <edge source="PRT" target="POL">
      <data key="d0">753994</data>
    </edge>
    <edge source="PRT" target="RUS">
      <data key="d0">17937</data>
    </edge>
    <edge source="PRT" target="SAU">
      <data key="d0">2914058</data>
    </edge>
    <edge source="PRT" target="SEN">
      <data key="d0">33242</data>
    </edge>
    <edge source="PRT" target="IND">
      <data key="d0">695823</data>
    </edge>
    <edge source="PRT" target="VNM">
      <data key="d0">83911</data>
    </edge>
    <edge source="PRT" target="ESP">
      <data key="d0">38384326</data>
    </edge>
    <edge source="PRT" target="SWE">
      <data key="d0">60319</data>
    </edge>
    <edge source="PRT" target="CHE">
      <data key="d0">731593</data>
    </edge>
    <edge source="PRT" target="THA">
      <data key="d0">433903</data>
    </edge>
    <edge source="PRT" target="ARE">
      <data key="d0">85392</data>
    </edge>
    <edge source="PRT" target="TUN">
      <data key="d0">394714</data>
    </edge>
    <edge source="PRT" target="TUR">
      <data key="d0">1449391</data>
    </edge>
    <edge source="PRT" target="MKD">
      <data key="d0">19290</data>
    </edge>
    <edge source="PRT" target="EGY">
      <data key="d0">1839486</data>
    </edge>
    <edge source="PRT" target="GBR">
      <data key="d0">4108030</data>
    </edge>
    <edge source="PRT" target="USA">
      <data key="d0">1066759</data>
    </edge>
    <edge source="IND" target="DZA">
      <data key="d0">287456</data>
    </edge>
    <edge source="IND" target="AZE">
      <data key="d0">29842</data>
    </edge>
    <edge source="IND" target="ARG">
      <data key="d0">242865</data>
    </edge>
    <edge source="IND" target="AUS">
      <data key="d0">15115387</data>
    </edge>
    <edge source="IND" target="AUT">
      <data key="d0">1661991</data>
    </edge>
    <edge source="IND" target="BEL">
      <data key="d0">36032370</data>
    </edge>
    <edge source="IND" target="BWA">
      <data key="d0">17452</data>
    </edge>
    <edge source="IND" target="BRA">
      <data key="d0">8419880</data>
    </edge>
    <edge source="IND" target="BGR">
      <data key="d0">125582</data>
    </edge>
    <edge source="IND" target="BLR">
      <data key="d0">29273</data>
    </edge>
    <edge source="IND" target="CMR">
      <data key="d0">1081796</data>
    </edge>
    <edge source="IND" target="CAN">
      <data key="d0">10978739</data>
    </edge>
    <edge source="IND" target="LKA">
      <data key="d0">3757027</data>
    </edge>
    <edge source="IND" target="CHL">
      <data key="d0">168718</data>
    </edge>
    <edge source="IND" target="CHN">
      <data key="d0">713120409</data>
    </edge>
    <edge source="IND" target="COL">
      <data key="d0">2381929</data>
    </edge>
    <edge source="IND" target="CRI">
      <data key="d0">78918</data>
    </edge>
    <edge source="IND" target="HRV">
      <data key="d0">2983905</data>
    </edge>
    <edge source="IND" target="CZE">
      <data key="d0">650123</data>
    </edge>
    <edge source="IND" target="BEN">
      <data key="d0">616554</data>
    </edge>
    <edge source="IND" target="DNK">
      <data key="d0">2051888</data>
    </edge>
    <edge source="IND" target="ECU">
      <data key="d0">767277</data>
    </edge>
    <edge source="IND" target="ETH">
      <data key="d0">812220</data>
    </edge>
    <edge source="IND" target="EST">
      <data key="d0">505816</data>
    </edge>
    <edge source="IND" target="FIN">
      <data key="d0">1594822</data>
    </edge>
    <edge source="IND" target="FRA">
      <data key="d0">13026914</data>
    </edge>
    <edge source="IND" target="GEO">
      <data key="d0">178160</data>
    </edge>
    <edge source="IND" target="DEU">
      <data key="d0">16648858</data>
    </edge>
    <edge source="IND" target="GHA">
      <data key="d0">428375</data>
    </edge>
    <edge source="IND" target="GRC">
      <data key="d0">427943</data>
    </edge>
    <edge source="IND" target="GTM">
      <data key="d0">18885</data>
    </edge>
    <edge source="IND" target="HND">
      <data key="d0">12938</data>
    </edge>
    <edge source="IND" target="HKG">
      <data key="d0">39847107</data>
    </edge>
    <edge source="IND" target="HUN">
      <data key="d0">38477</data>
    </edge>
    <edge source="IND" target="IDN">
      <data key="d0">28054422</data>
    </edge>
    <edge source="IND" target="IRL">
      <data key="d0">4224665</data>
    </edge>
    <edge source="IND" target="ISR">
      <data key="d0">3028695</data>
    </edge>
    <edge source="IND" target="ITA">
      <data key="d0">37929796</data>
    </edge>
    <edge source="IND" target="CIV">
      <data key="d0">419840</data>
    </edge>
    <edge source="IND" target="JAM">
      <data key="d0">136656</data>
    </edge>
    <edge source="IND" target="JPN">
      <data key="d0">42460138</data>
    </edge>
    <edge source="IND" target="KAZ">
      <data key="d0">327670</data>
    </edge>
    <edge source="IND" target="JOR">
      <data key="d0">1035046</data>
    </edge>
    <edge source="IND" target="KOR">
      <data key="d0">13030050</data>
    </edge>
    <edge source="IND" target="LBN">
      <data key="d0">1396168</data>
    </edge>
    <edge source="IND" target="LVA">
      <data key="d0">424919</data>
    </edge>
    <edge source="IND" target="LTU">
      <data key="d0">275210</data>
    </edge>
    <edge source="IND" target="MDG">
      <data key="d0">105640</data>
    </edge>
    <edge source="IND" target="MWI">
      <data key="d0">116738</data>
    </edge>
    <edge source="IND" target="MYS">
      <data key="d0">31639165</data>
    </edge>
    <edge source="IND" target="MRT">
      <data key="d0">40789</data>
    </edge>
    <edge source="IND" target="MUS">
      <data key="d0">1502912</data>
    </edge>
    <edge source="IND" target="MEX">
      <data key="d0">1710576</data>
    </edge>
    <edge source="IND" target="MDA">
      <data key="d0">12161</data>
    </edge>
    <edge source="IND" target="MAR">
      <data key="d0">387702</data>
    </edge>
    <edge source="IND" target="MOZ">
      <data key="d0">5744967</data>
    </edge>
    <edge source="IND" target="OMN">
      <data key="d0">15349696</data>
    </edge>
    <edge source="IND" target="NLD">
      <data key="d0">11602029</data>
    </edge>
    <edge source="IND" target="NZL">
      <data key="d0">2790113</data>
    </edge>
    <edge source="IND" target="NOR">
      <data key="d0">3810586</data>
    </edge>
    <edge source="IND" target="PAK">
      <data key="d0">1696164</data>
    </edge>
    <edge source="IND" target="PAN">
      <data key="d0">125511</data>
    </edge>
    <edge source="IND" target="PER">
      <data key="d0">119707</data>
    </edge>
    <edge source="IND" target="PHL">
      <data key="d0">11649046</data>
    </edge>
    <edge source="IND" target="POL">
      <data key="d0">7080522</data>
    </edge>
    <edge source="IND" target="PRT">
      <data key="d0">185931</data>
    </edge>
    <edge source="IND" target="ROU">
      <data key="d0">618589</data>
    </edge>
    <edge source="IND" target="RUS">
      <data key="d0">5275876</data>
    </edge>
    <edge source="IND" target="SAU">
      <data key="d0">74029389</data>
    </edge>
    <edge source="IND" target="SEN">
      <data key="d0">24883</data>
    </edge>
    <edge source="IND" target="SRB">
      <data key="d0">377405</data>
    </edge>
    <edge source="IND" target="SGP">
      <data key="d0">5779224</data>
    </edge>
    <edge source="IND" target="SVK">
      <data key="d0">250632</data>
    </edge>
    <edge source="IND" target="VNM">
      <data key="d0">23217379</data>
    </edge>
    <edge source="IND" target="SVN">
      <data key="d0">204347</data>
    </edge>
    <edge source="IND" target="ZAF">
      <data key="d0">4095204</data>
    </edge>
    <edge source="IND" target="ESP">
      <data key="d0">7371494</data>
    </edge>
    <edge source="IND" target="SWE">
      <data key="d0">1985622</data>
    </edge>
    <edge source="IND" target="CHE">
      <data key="d0">526802</data>
    </edge>
    <edge source="IND" target="THA">
      <data key="d0">25531211</data>
    </edge>
    <edge source="IND" target="TGO">
      <data key="d0">327276</data>
    </edge>
    <edge source="IND" target="ARE">
      <data key="d0">61444330</data>
    </edge>
    <edge source="IND" target="TUN">
      <data key="d0">90960</data>
    </edge>
    <edge source="IND" target="TUR">
      <data key="d0">4030163</data>
    </edge>
    <edge source="IND" target="UGA">
      <data key="d0">158441</data>
    </edge>
    <edge source="IND" target="UKR">
      <data key="d0">5163227</data>
    </edge>
    <edge source="IND" target="EGY">
      <data key="d0">7236024</data>
    </edge>
    <edge source="IND" target="GBR">
      <data key="d0">87061274</data>
    </edge>
    <edge source="IND" target="TZA">
      <data key="d0">3042112</data>
    </edge>
    <edge source="IND" target="USA">
      <data key="d0">112318601</data>
    </edge>
    <edge source="IND" target="BFA">
      <data key="d0">25760</data>
    </edge>
    <edge source="IND" target="URY">
      <data key="d0">92434</data>
    </edge>
    <edge source="SVN" target="AUT">
      <data key="d0">7907264</data>
    </edge>
    <edge source="SVN" target="BEL">
      <data key="d0">20851</data>
    </edge>
    <edge source="SVN" target="BGR">
      <data key="d0">11446</data>
    </edge>
    <edge source="SVN" target="BLR">
      <data key="d0">714409</data>
    </edge>
    <edge source="SVN" target="CHN">
      <data key="d0">138784</data>
    </edge>
    <edge source="SVN" target="HRV">
      <data key="d0">2818552</data>
    </edge>
    <edge source="SVN" target="CZE">
      <data key="d0">1757148</data>
    </edge>
    <edge source="SVN" target="DEU">
      <data key="d0">11183562</data>
    </edge>
    <edge source="SVN" target="HKG">
      <data key="d0">109687</data>
    </edge>
    <edge source="SVN" target="HUN">
      <data key="d0">1868861</data>
    </edge>
    <edge source="SVN" target="ITA">
      <data key="d0">5856452</data>
    </edge>
    <edge source="SVN" target="KAZ">
      <data key="d0">24702</data>
    </edge>
    <edge source="SVN" target="LVA">
      <data key="d0">13799</data>
    </edge>
    <edge source="SVN" target="LTU">
      <data key="d0">78320</data>
    </edge>
    <edge source="SVN" target="POL">
      <data key="d0">4323964</data>
    </edge>
    <edge source="SVN" target="ROU">
      <data key="d0">173328</data>
    </edge>
    <edge source="SVN" target="RUS">
      <data key="d0">675781</data>
    </edge>
    <edge source="SVN" target="SRB">
      <data key="d0">1377195</data>
    </edge>
    <edge source="SVN" target="SVK">
      <data key="d0">137221</data>
    </edge>
    <edge source="SVN" target="ZAF">
      <data key="d0">29883</data>
    </edge>
    <edge source="SVN" target="SWE">
      <data key="d0">206687</data>
    </edge>
    <edge source="SVN" target="CHE">
      <data key="d0">200417</data>
    </edge>
    <edge source="SVN" target="TUR">
      <data key="d0">44318</data>
    </edge>
    <edge source="SVN" target="MKD">
      <data key="d0">57509</data>
    </edge>
    <edge source="ZAF" target="ARG">
      <data key="d0">61491</data>
    </edge>
    <edge source="ZAF" target="AUS">
      <data key="d0">3520762</data>
    </edge>
    <edge source="ZAF" target="AUT">
      <data key="d0">20009782</data>
    </edge>
    <edge source="ZAF" target="BEL">
      <data key="d0">45177306</data>
    </edge>
    <edge source="ZAF" target="BWA">
      <data key="d0">18541770</data>
    </edge>
    <edge source="ZAF" target="BRA">
      <data key="d0">629186</data>
    </edge>
    <edge source="ZAF" target="BGR">
      <data key="d0">209886</data>
    </edge>
    <edge source="ZAF" target="CMR">
      <data key="d0">133321</data>
    </edge>
    <edge source="ZAF" target="CAN">
      <data key="d0">3656559</data>
    </edge>
    <edge source="ZAF" target="CHL">
      <data key="d0">10584</data>
    </edge>
    <edge source="ZAF" target="CHN">
      <data key="d0">26944933</data>
    </edge>
    <edge source="ZAF" target="COL">
      <data key="d0">28892</data>
    </edge>
    <edge source="ZAF" target="CRI">
      <data key="d0">225829</data>
    </edge>
    <edge source="ZAF" target="HRV">
      <data key="d0">2854148</data>
    </edge>
    <edge source="ZAF" target="BEN">
      <data key="d0">159869</data>
    </edge>
    <edge source="ZAF" target="ECU">
      <data key="d0">68680</data>
    </edge>
    <edge source="ZAF" target="ETH">
      <data key="d0">48694</data>
    </edge>
    <edge source="ZAF" target="FIN">
      <data key="d0">10302</data>
    </edge>
    <edge source="ZAF" target="FRA">
      <data key="d0">7404439</data>
    </edge>
    <edge source="ZAF" target="GMB">
      <data key="d0">156343</data>
    </edge>
    <edge source="ZAF" target="DEU">
      <data key="d0">11154000</data>
    </edge>
    <edge source="ZAF" target="GHA">
      <data key="d0">448426</data>
    </edge>
    <edge source="ZAF" target="GRC">
      <data key="d0">28955</data>
    </edge>
    <edge source="ZAF" target="HKG">
      <data key="d0">2994578</data>
    </edge>
    <edge source="ZAF" target="HUN">
      <data key="d0">19233</data>
    </edge>
    <edge source="ZAF" target="IDN">
      <data key="d0">3809022</data>
    </edge>
    <edge source="ZAF" target="IRL">
      <data key="d0">21189065</data>
    </edge>
    <edge source="ZAF" target="ISR">
      <data key="d0">1393578</data>
    </edge>
    <edge source="ZAF" target="ITA">
      <data key="d0">19748556</data>
    </edge>
    <edge source="ZAF" target="CIV">
      <data key="d0">560200</data>
    </edge>
    <edge source="ZAF" target="JPN">
      <data key="d0">34632820</data>
    </edge>
    <edge source="ZAF" target="KOR">
      <data key="d0">2614106</data>
    </edge>
    <edge source="ZAF" target="LVA">
      <data key="d0">39487</data>
    </edge>
    <edge source="ZAF" target="MDG">
      <data key="d0">262123</data>
    </edge>
    <edge source="ZAF" target="MWI">
      <data key="d0">8189017</data>
    </edge>
    <edge source="ZAF" target="MYS">
      <data key="d0">19480599</data>
    </edge>
    <edge source="ZAF" target="MRT">
      <data key="d0">10291</data>
    </edge>
    <edge source="ZAF" target="MUS">
      <data key="d0">3839376</data>
    </edge>
    <edge source="ZAF" target="MAR">
      <data key="d0">23085</data>
    </edge>
    <edge source="ZAF" target="MOZ">
      <data key="d0">3762297</data>
    </edge>
    <edge source="ZAF" target="NAM">
      <data key="d0">10692217</data>
    </edge>
    <edge source="ZAF" target="NLD">
      <data key="d0">85147602</data>
    </edge>
    <edge source="ZAF" target="NZL">
      <data key="d0">142251</data>
    </edge>
    <edge source="ZAF" target="NOR">
      <data key="d0">10198574</data>
    </edge>
    <edge source="ZAF" target="PAK">
      <data key="d0">9963577</data>
    </edge>
    <edge source="ZAF" target="PAN">
      <data key="d0">180685</data>
    </edge>
    <edge source="ZAF" target="PER">
      <data key="d0">105959</data>
    </edge>
    <edge source="ZAF" target="PHL">
      <data key="d0">383330</data>
    </edge>
    <edge source="ZAF" target="POL">
      <data key="d0">10678967</data>
    </edge>
    <edge source="ZAF" target="PRT">
      <data key="d0">311738</data>
    </edge>
    <edge source="ZAF" target="ROU">
      <data key="d0">559823</data>
    </edge>
    <edge source="ZAF" target="RUS">
      <data key="d0">1147258</data>
    </edge>
    <edge source="ZAF" target="SEN">
      <data key="d0">61117</data>
    </edge>
    <edge source="ZAF" target="SRB">
      <data key="d0">22004</data>
    </edge>
    <edge source="ZAF" target="IND">
      <data key="d0">43924928</data>
    </edge>
    <edge source="ZAF" target="SGP">
      <data key="d0">1630334</data>
    </edge>
    <edge source="ZAF" target="VNM">
      <data key="d0">46307</data>
    </edge>
    <edge source="ZAF" target="SVN">
      <data key="d0">872800</data>
    </edge>
    <edge source="ZAF" target="ZWE">
      <data key="d0">4530529</data>
    </edge>
    <edge source="ZAF" target="ESP">
      <data key="d0">14906366</data>
    </edge>
    <edge source="ZAF" target="SWE">
      <data key="d0">2336062</data>
    </edge>
    <edge source="ZAF" target="CHE">
      <data key="d0">186834</data>
    </edge>
    <edge source="ZAF" target="THA">
      <data key="d0">1228026</data>
    </edge>
    <edge source="ZAF" target="ARE">
      <data key="d0">5262372</data>
    </edge>
    <edge source="ZAF" target="TUN">
      <data key="d0">7385605</data>
    </edge>
    <edge source="ZAF" target="TUR">
      <data key="d0">10997001</data>
    </edge>
    <edge source="ZAF" target="UGA">
      <data key="d0">196327</data>
    </edge>
    <edge source="ZAF" target="UKR">
      <data key="d0">123059</data>
    </edge>
    <edge source="ZAF" target="EGY">
      <data key="d0">13053</data>
    </edge>
    <edge source="ZAF" target="GBR">
      <data key="d0">55788500</data>
    </edge>
    <edge source="ZAF" target="TZA">
      <data key="d0">5464053</data>
    </edge>
    <edge source="ZAF" target="USA">
      <data key="d0">249209325</data>
    </edge>
    <edge source="ZAF" target="BFA">
      <data key="d0">52460</data>
    </edge>
    <edge source="ZAF" target="URY">
      <data key="d0">85619</data>
    </edge>
    <edge source="ESP" target="DZA">
      <data key="d0">12876836</data>
    </edge>
    <edge source="ESP" target="AZE">
      <data key="d0">22873</data>
    </edge>
    <edge source="ESP" target="ARG">
      <data key="d0">10492302</data>
    </edge>
    <edge source="ESP" target="AUS">
      <data key="d0">1065310</data>
    </edge>
    <edge source="ESP" target="AUT">
      <data key="d0">802107</data>
    </edge>
    <edge source="ESP" target="ARM">
      <data key="d0">96914</data>
    </edge>
    <edge source="ESP" target="BEL">
      <data key="d0">8707349</data>
    </edge>
    <edge source="ESP" target="BOL">
      <data key="d0">41601</data>
    </edge>
    <edge source="ESP" target="BRA">
      <data key="d0">25343200</data>
    </edge>
    <edge source="ESP" target="BGR">
      <data key="d0">385110</data>
    </edge>
    <edge source="ESP" target="BLR">
      <data key="d0">401466</data>
    </edge>
    <edge source="ESP" target="CMR">
      <data key="d0">915225</data>
    </edge>
    <edge source="ESP" target="CAN">
      <data key="d0">3690310</data>
    </edge>
    <edge source="ESP" target="LKA">
      <data key="d0">1914057</data>
    </edge>
    <edge source="ESP" target="CHL">
      <data key="d0">1502542</data>
    </edge>
    <edge source="ESP" target="CHN">
      <data key="d0">158015043</data>
    </edge>
    <edge source="ESP" target="COL">
      <data key="d0">11846964</data>
    </edge>
    <edge source="ESP" target="CRI">
      <data key="d0">1218878</data>
    </edge>
    <edge source="ESP" target="HRV">
      <data key="d0">496179</data>
    </edge>
    <edge source="ESP" target="CZE">
      <data key="d0">1199294</data>
    </edge>
    <edge source="ESP" target="BEN">
      <data key="d0">5690123</data>
    </edge>
    <edge source="ESP" target="DNK">
      <data key="d0">1793140</data>
    </edge>
    <edge source="ESP" target="ECU">
      <data key="d0">3310449</data>
    </edge>
    <edge source="ESP" target="SLV">
      <data key="d0">76503</data>
    </edge>
    <edge source="ESP" target="ETH">
      <data key="d0">12872</data>
    </edge>
    <edge source="ESP" target="EST">
      <data key="d0">432195</data>
    </edge>
    <edge source="ESP" target="FIN">
      <data key="d0">2150325</data>
    </edge>
    <edge source="ESP" target="FRA">
      <data key="d0">145506952</data>
    </edge>
    <edge source="ESP" target="GEO">
      <data key="d0">16119</data>
    </edge>
    <edge source="ESP" target="GMB">
      <data key="d0">315619</data>
    </edge>
    <edge source="ESP" target="DEU">
      <data key="d0">49334857</data>
    </edge>
    <edge source="ESP" target="GHA">
      <data key="d0">2301004</data>
    </edge>
    <edge source="ESP" target="GRC">
      <data key="d0">3160650</data>
    </edge>
    <edge source="ESP" target="GTM">
      <data key="d0">118336</data>
    </edge>
    <edge source="ESP" target="HND">
      <data key="d0">66798</data>
    </edge>
    <edge source="ESP" target="HKG">
      <data key="d0">12517741</data>
    </edge>
    <edge source="ESP" target="HUN">
      <data key="d0">520736</data>
    </edge>
    <edge source="ESP" target="IDN">
      <data key="d0">1706060</data>
    </edge>
    <edge source="ESP" target="IRL">
      <data key="d0">9406694</data>
    </edge>
    <edge source="ESP" target="ISR">
      <data key="d0">7468961</data>
    </edge>
    <edge source="ESP" target="ITA">
      <data key="d0">57037009</data>
    </edge>
    <edge source="ESP" target="CIV">
      <data key="d0">1431541</data>
    </edge>
    <edge source="ESP" target="JPN">
      <data key="d0">3434344</data>
    </edge>
    <edge source="ESP" target="KAZ">
      <data key="d0">38463</data>
    </edge>
    <edge source="ESP" target="JOR">
      <data key="d0">2351668</data>
    </edge>
    <edge source="ESP" target="KOR">
      <data key="d0">1489955</data>
    </edge>
    <edge source="ESP" target="LBN">
      <data key="d0">5281443</data>
    </edge>
    <edge source="ESP" target="LVA">
      <data key="d0">131732</data>
    </edge>
    <edge source="ESP" target="LTU">
      <data key="d0">2108888</data>
    </edge>
    <edge source="ESP" target="MYS">
      <data key="d0">1300620</data>
    </edge>
    <edge source="ESP" target="MRT">
      <data key="d0">994716</data>
    </edge>
    <edge source="ESP" target="MEX">
      <data key="d0">11970419</data>
    </edge>
    <edge source="ESP" target="MDA">
      <data key="d0">40209</data>
    </edge>
    <edge source="ESP" target="MAR">
      <data key="d0">65662785</data>
    </edge>
    <edge source="ESP" target="MOZ">
      <data key="d0">565727</data>
    </edge>
    <edge source="ESP" target="OMN">
      <data key="d0">3632096</data>
    </edge>
    <edge source="ESP" target="NLD">
      <data key="d0">16142957</data>
    </edge>
    <edge source="ESP" target="NZL">
      <data key="d0">49527</data>
    </edge>
    <edge source="ESP" target="NOR">
      <data key="d0">22201365</data>
    </edge>
    <edge source="ESP" target="PAK">
      <data key="d0">1669471</data>
    </edge>
    <edge source="ESP" target="PAN">
      <data key="d0">1510899</data>
    </edge>
    <edge source="ESP" target="PRY">
      <data key="d0">442672</data>
    </edge>
    <edge source="ESP" target="PER">
      <data key="d0">5395040</data>
    </edge>
    <edge source="ESP" target="PHL">
      <data key="d0">65660</data>
    </edge>
    <edge source="ESP" target="POL">
      <data key="d0">9458712</data>
    </edge>
    <edge source="ESP" target="PRT">
      <data key="d0">72514144</data>
    </edge>
    <edge source="ESP" target="ROU">
      <data key="d0">346589</data>
    </edge>
    <edge source="ESP" target="RUS">
      <data key="d0">4106245</data>
    </edge>
    <edge source="ESP" target="SAU">
      <data key="d0">50005858</data>
    </edge>
    <edge source="ESP" target="SEN">
      <data key="d0">2597331</data>
    </edge>
    <edge source="ESP" target="SRB">
      <data key="d0">447873</data>
    </edge>
    <edge source="ESP" target="IND">
      <data key="d0">21259325</data>
    </edge>
    <edge source="ESP" target="SGP">
      <data key="d0">636836</data>
    </edge>
    <edge source="ESP" target="SVK">
      <data key="d0">74086</data>
    </edge>
    <edge source="ESP" target="VNM">
      <data key="d0">1082212</data>
    </edge>
    <edge source="ESP" target="SVN">
      <data key="d0">199418</data>
    </edge>
    <edge source="ESP" target="ZAF">
      <data key="d0">3162852</data>
    </edge>
    <edge source="ESP" target="SWE">
      <data key="d0">3038703</data>
    </edge>
    <edge source="ESP" target="CHE">
      <data key="d0">5370256</data>
    </edge>
    <edge source="ESP" target="THA">
      <data key="d0">2981412</data>
    </edge>
    <edge source="ESP" target="TGO">
      <data key="d0">2170781</data>
    </edge>
    <edge source="ESP" target="ARE">
      <data key="d0">29425101</data>
    </edge>
    <edge source="ESP" target="TUN">
      <data key="d0">4533650</data>
    </edge>
    <edge source="ESP" target="TUR">
      <data key="d0">23038803</data>
    </edge>
    <edge source="ESP" target="UKR">
      <data key="d0">441685</data>
    </edge>
    <edge source="ESP" target="EGY">
      <data key="d0">15056581</data>
    </edge>
    <edge source="ESP" target="GBR">
      <data key="d0">44588614</data>
    </edge>
    <edge source="ESP" target="USA">
      <data key="d0">20579723</data>
    </edge>
    <edge source="ESP" target="BFA">
      <data key="d0">163228</data>
    </edge>
    <edge source="ESP" target="URY">
      <data key="d0">4053689</data>
    </edge>
    <edge source="TUN" target="DZA">
      <data key="d0">4678480</data>
    </edge>
    <edge source="TUN" target="AUT">
      <data key="d0">11531</data>
    </edge>
    <edge source="TUN" target="BRA">
      <data key="d0">4573971</data>
    </edge>
    <edge source="TUN" target="BGR">
      <data key="d0">261096</data>
    </edge>
    <edge source="TUN" target="CMR">
      <data key="d0">1026356</data>
    </edge>
    <edge source="TUN" target="CAN">
      <data key="d0">183532</data>
    </edge>
    <edge source="TUN" target="CHN">
      <data key="d0">1113831</data>
    </edge>
    <edge source="TUN" target="HRV">
      <data key="d0">1718838</data>
    </edge>
    <edge source="TUN" target="BEN">
      <data key="d0">716625</data>
    </edge>
    <edge source="TUN" target="DNK">
      <data key="d0">952625</data>
    </edge>
    <edge source="TUN" target="ETH">
      <data key="d0">101861</data>
    </edge>
    <edge source="TUN" target="FRA">
      <data key="d0">1140968</data>
    </edge>
    <edge source="TUN" target="GMB">
      <data key="d0">148262</data>
    </edge>
    <edge source="TUN" target="GHA">
      <data key="d0">2549894</data>
    </edge>
    <edge source="TUN" target="GRC">
      <data key="d0">1139287</data>
    </edge>
    <edge source="TUN" target="HKG">
      <data key="d0">169837</data>
    </edge>
    <edge source="TUN" target="ITA">
      <data key="d0">16317159</data>
    </edge>
    <edge source="TUN" target="CIV">
      <data key="d0">1163223</data>
    </edge>
    <edge source="TUN" target="JOR">
      <data key="d0">25011</data>
    </edge>
    <edge source="TUN" target="LBN">
      <data key="d0">1454711</data>
    </edge>
    <edge source="TUN" target="MRT">
      <data key="d0">26222</data>
    </edge>
    <edge source="TUN" target="MAR">
      <data key="d0">69654</data>
    </edge>
    <edge source="TUN" target="OMN">
      <data key="d0">31527</data>
    </edge>
    <edge source="TUN" target="NLD">
      <data key="d0">224065</data>
    </edge>
    <edge source="TUN" target="NZL">
      <data key="d0">1471417</data>
    </edge>
    <edge source="TUN" target="NER">
      <data key="d0">238991</data>
    </edge>
    <edge source="TUN" target="NOR">
      <data key="d0">4995704</data>
    </edge>
    <edge source="TUN" target="POL">
      <data key="d0">3442629</data>
    </edge>
    <edge source="TUN" target="PRT">
      <data key="d0">2314612</data>
    </edge>
    <edge source="TUN" target="ROU">
      <data key="d0">812249</data>
    </edge>
    <edge source="TUN" target="SAU">
      <data key="d0">15482</data>
    </edge>
    <edge source="TUN" target="SEN">
      <data key="d0">1477034</data>
    </edge>
    <edge source="TUN" target="IND">
      <data key="d0">126602</data>
    </edge>
    <edge source="TUN" target="SGP">
      <data key="d0">35830</data>
    </edge>
    <edge source="TUN" target="SVN">
      <data key="d0">148472</data>
    </edge>
    <edge source="TUN" target="ESP">
      <data key="d0">617964</data>
    </edge>
    <edge source="TUN" target="THA">
      <data key="d0">11791</data>
    </edge>
    <edge source="TUN" target="TGO">
      <data key="d0">697945</data>
    </edge>
    <edge source="TUN" target="ARE">
      <data key="d0">30763</data>
    </edge>
    <edge source="TUN" target="TUR">
      <data key="d0">436333</data>
    </edge>
    <edge source="TUN" target="EGY">
      <data key="d0">98812</data>
    </edge>
    <edge source="TUN" target="GBR">
      <data key="d0">1311846</data>
    </edge>
    <edge source="TUN" target="USA">
      <data key="d0">278189</data>
    </edge>
    <edge source="TUN" target="BFA">
      <data key="d0">25989</data>
    </edge>
    <edge source="UKR" target="AZE">
      <data key="d0">2988168</data>
    </edge>
    <edge source="UKR" target="AUT">
      <data key="d0">2697065</data>
    </edge>
    <edge source="UKR" target="ARM">
      <data key="d0">405570</data>
    </edge>
    <edge source="UKR" target="BEL">
      <data key="d0">90734</data>
    </edge>
    <edge source="UKR" target="BOL">
      <data key="d0">589960</data>
    </edge>
    <edge source="UKR" target="BRA">
      <data key="d0">16606</data>
    </edge>
    <edge source="UKR" target="BGR">
      <data key="d0">1776714</data>
    </edge>
    <edge source="UKR" target="BLR">
      <data key="d0">45382595</data>
    </edge>
    <edge source="UKR" target="CAN">
      <data key="d0">28877</data>
    </edge>
    <edge source="UKR" target="CHN">
      <data key="d0">3690905</data>
    </edge>
    <edge source="UKR" target="COL">
      <data key="d0">185507</data>
    </edge>
    <edge source="UKR" target="CZE">
      <data key="d0">266398</data>
    </edge>
    <edge source="UKR" target="EST">
      <data key="d0">467546</data>
    </edge>
    <edge source="UKR" target="FIN">
      <data key="d0">57418</data>
    </edge>
    <edge source="UKR" target="GEO">
      <data key="d0">2595247</data>
    </edge>
    <edge source="UKR" target="DEU">
      <data key="d0">3491374</data>
    </edge>
    <edge source="UKR" target="GRC">
      <data key="d0">126804</data>
    </edge>
    <edge source="UKR" target="HKG">
      <data key="d0">42478</data>
    </edge>
    <edge source="UKR" target="HUN">
      <data key="d0">1506646</data>
    </edge>
    <edge source="UKR" target="IDN">
      <data key="d0">40677</data>
    </edge>
    <edge source="UKR" target="IRL">
      <data key="d0">16501</data>
    </edge>
    <edge source="UKR" target="ISR">
      <data key="d0">1155329</data>
    </edge>
    <edge source="UKR" target="ITA">
      <data key="d0">56498578</data>
    </edge>
    <edge source="UKR" target="JPN">
      <data key="d0">49013</data>
    </edge>
    <edge source="UKR" target="KAZ">
      <data key="d0">2136206</data>
    </edge>
    <edge source="UKR" target="KOR">
      <data key="d0">28854</data>
    </edge>
    <edge source="UKR" target="KGZ">
      <data key="d0">394858</data>
    </edge>
    <edge source="UKR" target="LBN">
      <data key="d0">79274</data>
    </edge>
    <edge source="UKR" target="LVA">
      <data key="d0">685430</data>
    </edge>
    <edge source="UKR" target="LTU">
      <data key="d0">4035595</data>
    </edge>
    <edge source="UKR" target="MYS">
      <data key="d0">20158</data>
    </edge>
    <edge source="UKR" target="MEX">
      <data key="d0">1012490</data>
    </edge>
    <edge source="UKR" target="MDA">
      <data key="d0">13024639</data>
    </edge>
    <edge source="UKR" target="OMN">
      <data key="d0">648800</data>
    </edge>
    <edge source="UKR" target="NLD">
      <data key="d0">173121</data>
    </edge>
    <edge source="UKR" target="PAK">
      <data key="d0">155905</data>
    </edge>
    <edge source="UKR" target="PHL">
      <data key="d0">19000</data>
    </edge>
    <edge source="UKR" target="POL">
      <data key="d0">27959220</data>
    </edge>
    <edge source="UKR" target="PRT">
      <data key="d0">559314</data>
    </edge>
    <edge source="UKR" target="ROU">
      <data key="d0">3158120</data>
    </edge>
    <edge source="UKR" target="RUS">
      <data key="d0">463827514</data>
    </edge>
    <edge source="UKR" target="SAU">
      <data key="d0">1586586</data>
    </edge>
    <edge source="UKR" target="SRB">
      <data key="d0">1308523</data>
    </edge>
    <edge source="UKR" target="IND">
      <data key="d0">8294805</data>
    </edge>
    <edge source="UKR" target="SVK">
      <data key="d0">2740458</data>
    </edge>
    <edge source="UKR" target="VNM">
      <data key="d0">86575</data>
    </edge>
    <edge source="UKR" target="SVN">
      <data key="d0">257884</data>
    </edge>
    <edge source="UKR" target="ZAF">
      <data key="d0">176238</data>
    </edge>
    <edge source="UKR" target="ZWE">
      <data key="d0">180495</data>
    </edge>
    <edge source="UKR" target="ESP">
      <data key="d0">24409778</data>
    </edge>
    <edge source="UKR" target="SWE">
      <data key="d0">966128</data>
    </edge>
    <edge source="UKR" target="THA">
      <data key="d0">25430</data>
    </edge>
    <edge source="UKR" target="ARE">
      <data key="d0">3982915</data>
    </edge>
    <edge source="UKR" target="TUN">
      <data key="d0">3040309</data>
    </edge>
    <edge source="UKR" target="TUR">
      <data key="d0">14602648</data>
    </edge>
    <edge source="UKR" target="EGY">
      <data key="d0">1617934</data>
    </edge>
    <edge source="UKR" target="GBR">
      <data key="d0">157107</data>
    </edge>
    <edge source="UKR" target="USA">
      <data key="d0">44233</data>
    </edge>
    <edge source="USA" target="ALB">
      <data key="d0">245837</data>
    </edge>
    <edge source="USA" target="DZA">
      <data key="d0">1377996</data>
    </edge>
    <edge source="USA" target="AZE">
      <data key="d0">966412</data>
    </edge>
    <edge source="USA" target="ARG">
      <data key="d0">16206253</data>
    </edge>
    <edge source="USA" target="AUS">
      <data key="d0">30552975</data>
    </edge>
    <edge source="USA" target="AUT">
      <data key="d0">4279358</data>
    </edge>
    <edge source="USA" target="BEL">
      <data key="d0">57956172</data>
    </edge>
    <edge source="USA" target="BOL">
      <data key="d0">696617</data>
    </edge>
    <edge source="USA" target="BRA">
      <data key="d0">174811395</data>
    </edge>
    <edge source="USA" target="BGR">
      <data key="d0">1072063</data>
    </edge>
    <edge source="USA" target="BLR">
      <data key="d0">107881</data>
    </edge>
    <edge source="USA" target="KHM">
      <data key="d0">61136</data>
    </edge>
    <edge source="USA" target="CMR">
      <data key="d0">84653</data>
    </edge>
    <edge source="USA" target="CAN">
      <data key="d0">664708511</data>
    </edge>
    <edge source="USA" target="LKA">
      <data key="d0">667663</data>
    </edge>
    <edge source="USA" target="CHL">
      <data key="d0">61726940</data>
    </edge>
    <edge source="USA" target="CHN">
      <data key="d0">205135028</data>
    </edge>
    <edge source="USA" target="COL">
      <data key="d0">28816884</data>
    </edge>
    <edge source="USA" target="CRI">
      <data key="d0">13426470</data>
    </edge>
    <edge source="USA" target="HRV">
      <data key="d0">1119086</data>
    </edge>
    <edge source="USA" target="CZE">
      <data key="d0">524100</data>
    </edge>
    <edge source="USA" target="DNK">
      <data key="d0">4967978</data>
    </edge>
    <edge source="USA" target="ECU">
      <data key="d0">6517595</data>
    </edge>
    <edge source="USA" target="SLV">
      <data key="d0">1540528</data>
    </edge>
    <edge source="USA" target="ETH">
      <data key="d0">122844</data>
    </edge>
    <edge source="USA" target="EST">
      <data key="d0">84614</data>
    </edge>
    <edge source="USA" target="FIN">
      <data key="d0">54259408</data>
    </edge>
    <edge source="USA" target="FRA">
      <data key="d0">15948206</data>
    </edge>
    <edge source="USA" target="GEO">
      <data key="d0">133184</data>
    </edge>
    <edge source="USA" target="DEU">
      <data key="d0">88968455</data>
    </edge>
    <edge source="USA" target="GHA">
      <data key="d0">559529</data>
    </edge>
    <edge source="USA" target="GRC">
      <data key="d0">1195279</data>
    </edge>
    <edge source="USA" target="GTM">
      <data key="d0">13394289</data>
    </edge>
    <edge source="USA" target="HND">
      <data key="d0">5786546</data>
    </edge>
    <edge source="USA" target="HKG">
      <data key="d0">8179900</data>
    </edge>
    <edge source="USA" target="HUN">
      <data key="d0">314481</data>
    </edge>
    <edge source="USA" target="IDN">
      <data key="d0">21083619</data>
    </edge>
    <edge source="USA" target="IRL">
      <data key="d0">17525604</data>
    </edge>
    <edge source="USA" target="ISR">
      <data key="d0">4461173</data>
    </edge>
    <edge source="USA" target="ITA">
      <data key="d0">47278179</data>
    </edge>
    <edge source="USA" target="CIV">
      <data key="d0">308150</data>
    </edge>
    <edge source="USA" target="JAM">
      <data key="d0">2227319</data>
    </edge>
    <edge source="USA" target="JPN">
      <data key="d0">227414080</data>
    </edge>
    <edge source="USA" target="KAZ">
      <data key="d0">216745</data>
    </edge>
    <edge source="USA" target="JOR">
      <data key="d0">1869128</data>
    </edge>
    <edge source="USA" target="KOR">
      <data key="d0">66975259</data>
    </edge>
    <edge source="USA" target="LBN">
      <data key="d0">906709</data>
    </edge>
    <edge source="USA" target="LVA">
      <data key="d0">37416</data>
    </edge>
    <edge source="USA" target="LTU">
      <data key="d0">233493</data>
    </edge>
    <edge source="USA" target="MDG">
      <data key="d0">190732</data>
    </edge>
    <edge source="USA" target="MYS">
      <data key="d0">12322336</data>
    </edge>
    <edge source="USA" target="MRT">
      <data key="d0">953080</data>
    </edge>
    <edge source="USA" target="MUS">
      <data key="d0">157515</data>
    </edge>
    <edge source="USA" target="MEX">
      <data key="d0">303647661</data>
    </edge>
    <edge source="USA" target="MAR">
      <data key="d0">41868653</data>
    </edge>
    <edge source="USA" target="MOZ">
      <data key="d0">393201</data>
    </edge>
    <edge source="USA" target="OMN">
      <data key="d0">186144</data>
    </edge>
    <edge source="USA" target="NAM">
      <data key="d0">3112302</data>
    </edge>
    <edge source="USA" target="NLD">
      <data key="d0">30222812</data>
    </edge>
    <edge source="USA" target="NZL">
      <data key="d0">5651582</data>
    </edge>
    <edge source="USA" target="NIC">
      <data key="d0">3172847</data>
    </edge>
    <edge source="USA" target="NER">
      <data key="d0">2247831</data>
    </edge>
    <edge source="USA" target="NOR">
      <data key="d0">5796745</data>
    </edge>
    <edge source="USA" target="PAK">
      <data key="d0">4544618</data>
    </edge>
    <edge source="USA" target="PAN">
      <data key="d0">2824515</data>
    </edge>
    <edge source="USA" target="PRY">
      <data key="d0">123487</data>
    </edge>
    <edge source="USA" target="PER">
      <data key="d0">13334122</data>
    </edge>
    <edge source="USA" target="PHL">
      <data key="d0">5509479</data>
    </edge>
    <edge source="USA" target="POL">
      <data key="d0">2104330</data>
    </edge>
    <edge source="USA" target="PRT">
      <data key="d0">1261897</data>
    </edge>
    <edge source="USA" target="ROU">
      <data key="d0">337449</data>
    </edge>
    <edge source="USA" target="RUS">
      <data key="d0">6992196</data>
    </edge>
    <edge source="USA" target="SAU">
      <data key="d0">12729650</data>
    </edge>
    <edge source="USA" target="IND">
      <data key="d0">33371558</data>
    </edge>
    <edge source="USA" target="SGP">
      <data key="d0">16358342</data>
    </edge>
    <edge source="USA" target="SVK">
      <data key="d0">75392</data>
    </edge>
    <edge source="USA" target="VNM">
      <data key="d0">5216159</data>
    </edge>
    <edge source="USA" target="SVN">
      <data key="d0">56351</data>
    </edge>
    <edge source="USA" target="ZAF">
      <data key="d0">13877901</data>
    </edge>
    <edge source="USA" target="ZWE">
      <data key="d0">81490</data>
    </edge>
    <edge source="USA" target="ESP">
      <data key="d0">12599508</data>
    </edge>
    <edge source="USA" target="SWE">
      <data key="d0">19217635</data>
    </edge>
    <edge source="USA" target="CHE">
      <data key="d0">12987868</data>
    </edge>
    <edge source="USA" target="THA">
      <data key="d0">26822731</data>
    </edge>
    <edge source="USA" target="ARE">
      <data key="d0">6789500</data>
    </edge>
    <edge source="USA" target="TUN">
      <data key="d0">401433</data>
    </edge>
    <edge source="USA" target="TUR">
      <data key="d0">6934473</data>
    </edge>
    <edge source="USA" target="UGA">
      <data key="d0">316055</data>
    </edge>
    <edge source="USA" target="UKR">
      <data key="d0">2579832</data>
    </edge>
    <edge source="USA" target="EGY">
      <data key="d0">7304420</data>
    </edge>
    <edge source="USA" target="GBR">
      <data key="d0">70650989</data>
    </edge>
    <edge source="USA" target="TZA">
      <data key="d0">485496</data>
    </edge>
    <edge source="USA" target="URY">
      <data key="d0">3792855</data>
    </edge>
    <edge source="URY" target="ARG">
      <data key="d0">201139</data>
    </edge>
    <edge source="URY" target="BRA">
      <data key="d0">629340</data>
    </edge>
    <edge source="URY" target="CHN">
      <data key="d0">674396</data>
    </edge>
    <edge source="URY" target="ITA">
      <data key="d0">50931</data>
    </edge>
    <edge source="URY" target="JPN">
      <data key="d0">35847</data>
    </edge>
    <edge source="URY" target="PRY">
      <data key="d0">278941</data>
    </edge>
    <edge source="URY" target="ESP">
      <data key="d0">17706</data>
    </edge>
    <edge source="URY" target="USA">
      <data key="d0">398395</data>
    </edge>
    <edge source="ARG" target="AZE">
      <data key="d0">11100</data>
    </edge>
    <edge source="ARG" target="AUS">
      <data key="d0">1985603</data>
    </edge>
    <edge source="ARG" target="AUT">
      <data key="d0">27846</data>
    </edge>
    <edge source="ARG" target="BOL">
      <data key="d0">926500</data>
    </edge>
    <edge source="ARG" target="BRA">
      <data key="d0">45971188</data>
    </edge>
    <edge source="ARG" target="CAN">
      <data key="d0">29025</data>
    </edge>
    <edge source="ARG" target="CHL">
      <data key="d0">14480167</data>
    </edge>
    <edge source="ARG" target="CHN">
      <data key="d0">1474483</data>
    </edge>
    <edge source="ARG" target="COL">
      <data key="d0">75833</data>
    </edge>
    <edge source="ARG" target="ECU">
      <data key="d0">169340</data>
    </edge>
    <edge source="ARG" target="DEU">
      <data key="d0">361210</data>
    </edge>
    <edge source="ARG" target="HKG">
      <data key="d0">18543</data>
    </edge>
    <edge source="ARG" target="IDN">
      <data key="d0">1200304</data>
    </edge>
    <edge source="ARG" target="ITA">
      <data key="d0">336336</data>
    </edge>
    <edge source="ARG" target="JPN">
      <data key="d0">53781</data>
    </edge>
    <edge source="ARG" target="KOR">
      <data key="d0">40148</data>
    </edge>
    <edge source="ARG" target="MEX">
      <data key="d0">97434</data>
    </edge>
    <edge source="ARG" target="NLD">
      <data key="d0">82266</data>
    </edge>
    <edge source="ARG" target="NZL">
      <data key="d0">356025</data>
    </edge>
    <edge source="ARG" target="PAN">
      <data key="d0">10444</data>
    </edge>
    <edge source="ARG" target="PRY">
      <data key="d0">4982803</data>
    </edge>
    <edge source="ARG" target="PER">
      <data key="d0">44946</data>
    </edge>
    <edge source="ARG" target="PRT">
      <data key="d0">39660</data>
    </edge>
    <edge source="ARG" target="IND">
      <data key="d0">1271490</data>
    </edge>
    <edge source="ARG" target="ZAF">
      <data key="d0">151150</data>
    </edge>
    <edge source="ARG" target="ESP">
      <data key="d0">943624</data>
    </edge>
    <edge source="ARG" target="THA">
      <data key="d0">355387</data>
    </edge>
    <edge source="ARG" target="TUR">
      <data key="d0">45788</data>
    </edge>
    <edge source="ARG" target="USA">
      <data key="d0">1394293</data>
    </edge>
    <edge source="ARG" target="URY">
      <data key="d0">3026012</data>
    </edge>
    <edge source="AZE" target="BLR">
      <data key="d0">682833</data>
    </edge>
    <edge source="AZE" target="GEO">
      <data key="d0">2187102</data>
    </edge>
    <edge source="AZE" target="RUS">
      <data key="d0">10970692</data>
    </edge>
    <edge source="AZE" target="TUR">
      <data key="d0">19500</data>
    </edge>
    <edge source="AUS" target="AZE">
      <data key="d0">148681</data>
    </edge>
    <edge source="AUS" target="ARG">
      <data key="d0">56437</data>
    </edge>
    <edge source="AUS" target="BEL">
      <data key="d0">20879376</data>
    </edge>
    <edge source="AUS" target="BWA">
      <data key="d0">14357</data>
    </edge>
    <edge source="AUS" target="BRA">
      <data key="d0">594215</data>
    </edge>
    <edge source="AUS" target="KHM">
      <data key="d0">43452</data>
    </edge>
    <edge source="AUS" target="CAN">
      <data key="d0">215524</data>
    </edge>
    <edge source="AUS" target="LKA">
      <data key="d0">191200</data>
    </edge>
    <edge source="AUS" target="CHL">
      <data key="d0">1667420</data>
    </edge>
    <edge source="AUS" target="CHN">
      <data key="d0">154581621</data>
    </edge>
    <edge source="AUS" target="COL">
      <data key="d0">38144</data>
    </edge>
    <edge source="AUS" target="CZE">
      <data key="d0">14029</data>
    </edge>
    <edge source="AUS" target="ECU">
      <data key="d0">68303</data>
    </edge>
    <edge source="AUS" target="ETH">
      <data key="d0">13757</data>
    </edge>
    <edge source="AUS" target="EST">
      <data key="d0">23654</data>
    </edge>
    <edge source="AUS" target="FRA">
      <data key="d0">221943</data>
    </edge>
    <edge source="AUS" target="GEO">
      <data key="d0">231915</data>
    </edge>
    <edge source="AUS" target="DEU">
      <data key="d0">13456123</data>
    </edge>
    <edge source="AUS" target="GHA">
      <data key="d0">118749</data>
    </edge>
    <edge source="AUS" target="GRC">
      <data key="d0">11933</data>
    </edge>
    <edge source="AUS" target="HKG">
      <data key="d0">447773</data>
    </edge>
    <edge source="AUS" target="IDN">
      <data key="d0">8964732</data>
    </edge>
    <edge source="AUS" target="IRL">
      <data key="d0">355009</data>
    </edge>
    <edge source="AUS" target="ITA">
      <data key="d0">6199100</data>
    </edge>
    <edge source="AUS" target="CIV">
      <data key="d0">63539</data>
    </edge>
    <edge source="AUS" target="JPN">
      <data key="d0">13955671</data>
    </edge>
    <edge source="AUS" target="KAZ">
      <data key="d0">84491</data>
    </edge>
    <edge source="AUS" target="KOR">
      <data key="d0">1701272</data>
    </edge>
    <edge source="AUS" target="LBN">
      <data key="d0">175052</data>
    </edge>
    <edge source="AUS" target="LTU">
      <data key="d0">10542</data>
    </edge>
    <edge source="AUS" target="MYS">
      <data key="d0">8385334</data>
    </edge>
    <edge source="AUS" target="MRT">
      <data key="d0">150787</data>
    </edge>
    <edge source="AUS" target="MUS">
      <data key="d0">34926</data>
    </edge>
    <edge source="AUS" target="MEX">
      <data key="d0">1048676</data>
    </edge>
    <edge source="AUS" target="OMN">
      <data key="d0">270899</data>
    </edge>
    <edge source="AUS" target="NLD">
      <data key="d0">22258128</data>
    </edge>
    <edge source="AUS" target="NZL">
      <data key="d0">15151602</data>
    </edge>
    <edge source="AUS" target="PAK">
      <data key="d0">404261</data>
    </edge>
    <edge source="AUS" target="PER">
      <data key="d0">31738</data>
    </edge>
    <edge source="AUS" target="PHL">
      <data key="d0">581472</data>
    </edge>
    <edge source="AUS" target="POL">
      <data key="d0">310964</data>
    </edge>
    <edge source="AUS" target="RUS">
      <data key="d0">17282</data>
    </edge>
    <edge source="AUS" target="SAU">
      <data key="d0">6930093</data>
    </edge>
    <edge source="AUS" target="SRB">
      <data key="d0">125317</data>
    </edge>
    <edge source="AUS" target="IND">
      <data key="d0">4216633</data>
    </edge>
    <edge source="AUS" target="SGP">
      <data key="d0">2698174</data>
    </edge>
    <edge source="AUS" target="VNM">
      <data key="d0">1519496</data>
    </edge>
    <edge source="AUS" target="SVN">
      <data key="d0">217661</data>
    </edge>
    <edge source="AUS" target="ZAF">
      <data key="d0">7375602</data>
    </edge>
    <edge source="AUS" target="ZWE">
      <data key="d0">23078</data>
    </edge>
    <edge source="AUS" target="ESP">
      <data key="d0">1265304</data>
    </edge>
    <edge source="AUS" target="SWE">
      <data key="d0">161923</data>
    </edge>
    <edge source="AUS" target="CHE">
      <data key="d0">635275</data>
    </edge>
    <edge source="AUS" target="THA">
      <data key="d0">1020846</data>
    </edge>
    <edge source="AUS" target="ARE">
      <data key="d0">4905656</data>
    </edge>
    <edge source="AUS" target="TUR">
      <data key="d0">1006262</data>
    </edge>
    <edge source="AUS" target="UGA">
      <data key="d0">14754</data>
    </edge>
    <edge source="AUS" target="EGY">
      <data key="d0">95821</data>
    </edge>
    <edge source="AUS" target="GBR">
      <data key="d0">2927312</data>
    </edge>
    <edge source="AUS" target="TZA">
      <data key="d0">194944</data>
    </edge>
    <edge source="AUS" target="USA">
      <data key="d0">33541141</data>
    </edge>
    <edge source="AUS" target="BFA">
      <data key="d0">101635</data>
    </edge>
    <edge source="BOL" target="ARG">
      <data key="d0">1628434</data>
    </edge>
    <edge source="BOL" target="BRA">
      <data key="d0">19000704</data>
    </edge>
    <edge source="BOL" target="CAN">
      <data key="d0">11098</data>
    </edge>
    <edge source="BOL" target="CHL">
      <data key="d0">682514</data>
    </edge>
    <edge source="BOL" target="CHN">
      <data key="d0">4247890</data>
    </edge>
    <edge source="BOL" target="COL">
      <data key="d0">1436101</data>
    </edge>
    <edge source="BOL" target="CRI">
      <data key="d0">142750</data>
    </edge>
    <edge source="BOL" target="FIN">
      <data key="d0">18804</data>
    </edge>
    <edge source="BOL" target="GTM">
      <data key="d0">149508</data>
    </edge>
    <edge source="BOL" target="HND">
      <data key="d0">21231</data>
    </edge>
    <edge source="BOL" target="JPN">
      <data key="d0">120408</data>
    </edge>
    <edge source="BOL" target="MYS">
      <data key="d0">163050</data>
    </edge>
    <edge source="BOL" target="MEX">
      <data key="d0">66040</data>
    </edge>
    <edge source="BOL" target="NZL">
      <data key="d0">530255</data>
    </edge>
    <edge source="BOL" target="NIC">
      <data key="d0">16267</data>
    </edge>
    <edge source="BOL" target="PRY">
      <data key="d0">167121</data>
    </edge>
    <edge source="BOL" target="PER">
      <data key="d0">702722</data>
    </edge>
    <edge source="BOL" target="SAU">
      <data key="d0">42636</data>
    </edge>
    <edge source="BOL" target="IND">
      <data key="d0">1267374</data>
    </edge>
    <edge source="BOL" target="USA">
      <data key="d0">2014537</data>
    </edge>
    <edge source="BOL" target="URY">
      <data key="d0">18630</data>
    </edge>
    <edge source="CHL" target="ARG">
      <data key="d0">6825751</data>
    </edge>
    <edge source="CHL" target="AUS">
      <data key="d0">1162769</data>
    </edge>
    <edge source="CHL" target="BEL">
      <data key="d0">10461791</data>
    </edge>
    <edge source="CHL" target="BOL">
      <data key="d0">3258789</data>
    </edge>
    <edge source="CHL" target="BRA">
      <data key="d0">34001753</data>
    </edge>
    <edge source="CHL" target="CAN">
      <data key="d0">4298023</data>
    </edge>
    <edge source="CHL" target="CHN">
      <data key="d0">22359037</data>
    </edge>
    <edge source="CHL" target="COL">
      <data key="d0">2345665</data>
    </edge>
    <edge source="CHL" target="CRI">
      <data key="d0">537371</data>
    </edge>
    <edge source="CHL" target="ECU">
      <data key="d0">1047704</data>
    </edge>
    <edge source="CHL" target="SLV">
      <data key="d0">115554</data>
    </edge>
    <edge source="CHL" target="FRA">
      <data key="d0">27500</data>
    </edge>
    <edge source="CHL" target="GTM">
      <data key="d0">326743</data>
    </edge>
    <edge source="CHL" target="IDN">
      <data key="d0">367461</data>
    </edge>
    <edge source="CHL" target="ITA">
      <data key="d0">154992</data>
    </edge>
    <edge source="CHL" target="JPN">
      <data key="d0">5604475</data>
    </edge>
    <edge source="CHL" target="KOR">
      <data key="d0">2082950</data>
    </edge>
    <edge source="CHL" target="MYS">
      <data key="d0">27384</data>
    </edge>
    <edge source="CHL" target="MEX">
      <data key="d0">3440119</data>
    </edge>
    <edge source="CHL" target="NLD">
      <data key="d0">1340141</data>
    </edge>
    <edge source="CHL" target="NZL">
      <data key="d0">28653</data>
    </edge>
    <edge source="CHL" target="NIC">
      <data key="d0">38444</data>
    </edge>
    <edge source="CHL" target="PAN">
      <data key="d0">772893</data>
    </edge>
    <edge source="CHL" target="PRY">
      <data key="d0">26087</data>
    </edge>
    <edge source="CHL" target="PER">
      <data key="d0">4298208</data>
    </edge>
    <edge source="CHL" target="PHL">
      <data key="d0">230000</data>
    </edge>
    <edge source="CHL" target="IND">
      <data key="d0">28515</data>
    </edge>
    <edge source="CHL" target="ZAF">
      <data key="d0">2827754</data>
    </edge>
    <edge source="CHL" target="ESP">
      <data key="d0">40690243</data>
    </edge>
    <edge source="CHL" target="SWE">
      <data key="d0">13020</data>
    </edge>
    <edge source="CHL" target="THA">
      <data key="d0">427610</data>
    </edge>
    <edge source="CHL" target="GBR">
      <data key="d0">102223</data>
    </edge>
    <edge source="CHL" target="USA">
      <data key="d0">132166258</data>
    </edge>
    <edge source="CHL" target="URY">
      <data key="d0">2359076</data>
    </edge>
    <edge source="COL" target="CHL">
      <data key="d0">6454583</data>
    </edge>
    <edge source="COL" target="CRI">
      <data key="d0">2229274</data>
    </edge>
    <edge source="COL" target="ECU">
      <data key="d0">4971444</data>
    </edge>
    <edge source="COL" target="SLV">
      <data key="d0">77144</data>
    </edge>
    <edge source="COL" target="DEU">
      <data key="d0">127549</data>
    </edge>
    <edge source="COL" target="GTM">
      <data key="d0">139961</data>
    </edge>
    <edge source="COL" target="HND">
      <data key="d0">276605</data>
    </edge>
    <edge source="COL" target="HKG">
      <data key="d0">34963</data>
    </edge>
    <edge source="COL" target="JAM">
      <data key="d0">320311</data>
    </edge>
    <edge source="COL" target="LTU">
      <data key="d0">106135</data>
    </edge>
    <edge source="COL" target="MEX">
      <data key="d0">313065</data>
    </edge>
    <edge source="COL" target="PAN">
      <data key="d0">1837545</data>
    </edge>
    <edge source="COL" target="PER">
      <data key="d0">3045022</data>
    </edge>
    <edge source="COL" target="POL">
      <data key="d0">32547</data>
    </edge>
    <edge source="COL" target="USA">
      <data key="d0">1615374</data>
    </edge>
    <edge source="ECU" target="CHL">
      <data key="d0">27054</data>
    </edge>
    <edge source="ECU" target="CHN">
      <data key="d0">15350</data>
    </edge>
    <edge source="ECU" target="COL">
      <data key="d0">401446</data>
    </edge>
    <edge source="ECU" target="HND">
      <data key="d0">26287</data>
    </edge>
    <edge source="ECU" target="JAM">
      <data key="d0">22152</data>
    </edge>
    <edge source="ECU" target="NLD">
      <data key="d0">11227</data>
    </edge>
    <edge source="ECU" target="PER">
      <data key="d0">105898</data>
    </edge>
    <edge source="ECU" target="USA">
      <data key="d0">407807</data>
    </edge>
    <edge source="HKG" target="BEL">
      <data key="d0">7798339</data>
    </edge>
    <edge source="HKG" target="KHM">
      <data key="d0">205893</data>
    </edge>
    <edge source="HKG" target="CAN">
      <data key="d0">103530</data>
    </edge>
    <edge source="HKG" target="LKA">
      <data key="d0">68060</data>
    </edge>
    <edge source="HKG" target="CHN">
      <data key="d0">31323623</data>
    </edge>
    <edge source="HKG" target="DEU">
      <data key="d0">592255</data>
    </edge>
    <edge source="HKG" target="IDN">
      <data key="d0">101733</data>
    </edge>
    <edge source="HKG" target="IRL">
      <data key="d0">1341581</data>
    </edge>
    <edge source="HKG" target="ISR">
      <data key="d0">593188</data>
    </edge>
    <edge source="HKG" target="JPN">
      <data key="d0">325900</data>
    </edge>
    <edge source="HKG" target="KOR">
      <data key="d0">5049732</data>
    </edge>
    <edge source="HKG" target="LTU">
      <data key="d0">53952</data>
    </edge>
    <edge source="HKG" target="MYS">
      <data key="d0">29982</data>
    </edge>
    <edge source="HKG" target="NLD">
      <data key="d0">2069260</data>
    </edge>
    <edge source="HKG" target="PHL">
      <data key="d0">174052</data>
    </edge>
    <edge source="HKG" target="IND">
      <data key="d0">10609639</data>
    </edge>
    <edge source="HKG" target="SGP">
      <data key="d0">196167</data>
    </edge>
    <edge source="HKG" target="VNM">
      <data key="d0">1000791</data>
    </edge>
    <edge source="HKG" target="ZAF">
      <data key="d0">5512376</data>
    </edge>
    <edge source="HKG" target="ZWE">
      <data key="d0">12818</data>
    </edge>
    <edge source="HKG" target="ESP">
      <data key="d0">56988</data>
    </edge>
    <edge source="HKG" target="CHE">
      <data key="d0">124541</data>
    </edge>
    <edge source="HKG" target="THA">
      <data key="d0">13404</data>
    </edge>
    <edge source="HKG" target="ARE">
      <data key="d0">11497538</data>
    </edge>
    <edge source="HKG" target="GBR">
      <data key="d0">144769</data>
    </edge>
    <edge source="HKG" target="USA">
      <data key="d0">6376527</data>
    </edge>
    <edge source="IDN" target="AUS">
      <data key="d0">86923</data>
    </edge>
    <edge source="IDN" target="BEL">
      <data key="d0">41355</data>
    </edge>
    <edge source="IDN" target="KHM">
      <data key="d0">804257</data>
    </edge>
    <edge source="IDN" target="CAN">
      <data key="d0">26830</data>
    </edge>
    <edge source="IDN" target="CHN">
      <data key="d0">56419044</data>
    </edge>
    <edge source="IDN" target="DEU">
      <data key="d0">10906</data>
    </edge>
    <edge source="IDN" target="HKG">
      <data key="d0">43157</data>
    </edge>
    <edge source="IDN" target="ITA">
      <data key="d0">21322</data>
    </edge>
    <edge source="IDN" target="JPN">
      <data key="d0">6070490</data>
    </edge>
    <edge source="IDN" target="KOR">
      <data key="d0">1380860</data>
    </edge>
    <edge source="IDN" target="MYS">
      <data key="d0">2448729</data>
    </edge>
    <edge source="IDN" target="NLD">
      <data key="d0">15666</data>
    </edge>
    <edge source="IDN" target="NZL">
      <data key="d0">10035</data>
    </edge>
    <edge source="IDN" target="PHL">
      <data key="d0">271509</data>
    </edge>
    <edge source="IDN" target="SAU">
      <data key="d0">22800</data>
    </edge>
    <edge source="IDN" target="IND">
      <data key="d0">510937</data>
    </edge>
    <edge source="IDN" target="SGP">
      <data key="d0">63092625</data>
    </edge>
    <edge source="IDN" target="VNM">
      <data key="d0">564409</data>
    </edge>
    <edge source="IDN" target="ESP">
      <data key="d0">27995</data>
    </edge>
    <edge source="IDN" target="THA">
      <data key="d0">786761</data>
    </edge>
    <edge source="IDN" target="ARE">
      <data key="d0">1345937</data>
    </edge>
    <edge source="IDN" target="GBR">
      <data key="d0">16642</data>
    </edge>
    <edge source="IDN" target="USA">
      <data key="d0">281761</data>
    </edge>
    <edge source="JPN" target="AUS">
      <data key="d0">12490955</data>
    </edge>
    <edge source="JPN" target="AUT">
      <data key="d0">500062</data>
    </edge>
    <edge source="JPN" target="BEL">
      <data key="d0">659278</data>
    </edge>
    <edge source="JPN" target="BRA">
      <data key="d0">467351</data>
    </edge>
    <edge source="JPN" target="KHM">
      <data key="d0">2421333</data>
    </edge>
    <edge source="JPN" target="CAN">
      <data key="d0">854437</data>
    </edge>
    <edge source="JPN" target="LKA">
      <data key="d0">332214</data>
    </edge>
    <edge source="JPN" target="CHL">
      <data key="d0">167748</data>
    </edge>
    <edge source="JPN" target="CHN">
      <data key="d0">229648632</data>
    </edge>
    <edge source="JPN" target="COL">
      <data key="d0">65308</data>
    </edge>
    <edge source="JPN" target="CRI">
      <data key="d0">49610</data>
    </edge>
    <edge source="JPN" target="CZE">
      <data key="d0">203628</data>
    </edge>
    <edge source="JPN" target="DNK">
      <data key="d0">85139</data>
    </edge>
    <edge source="JPN" target="ETH">
      <data key="d0">298915</data>
    </edge>
    <edge source="JPN" target="FIN">
      <data key="d0">131981</data>
    </edge>
    <edge source="JPN" target="FRA">
      <data key="d0">5245912</data>
    </edge>
    <edge source="JPN" target="DEU">
      <data key="d0">7434026</data>
    </edge>
    <edge source="JPN" target="GRC">
      <data key="d0">15384</data>
    </edge>
    <edge source="JPN" target="HKG">
      <data key="d0">7556473</data>
    </edge>
    <edge source="JPN" target="HUN">
      <data key="d0">37696</data>
    </edge>
    <edge source="JPN" target="IDN">
      <data key="d0">21941064</data>
    </edge>
    <edge source="JPN" target="IRL">
      <data key="d0">212923</data>
    </edge>
    <edge source="JPN" target="ISR">
      <data key="d0">38410</data>
    </edge>
    <edge source="JPN" target="ITA">
      <data key="d0">182280</data>
    </edge>
    <edge source="JPN" target="CIV">
      <data key="d0">189734</data>
    </edge>
    <edge source="JPN" target="KOR">
      <data key="d0">82476812</data>
    </edge>
    <edge source="JPN" target="MYS">
      <data key="d0">4771770</data>
    </edge>
    <edge source="JPN" target="MEX">
      <data key="d0">857030</data>
    </edge>
    <edge source="JPN" target="OMN">
      <data key="d0">56977</data>
    </edge>
    <edge source="JPN" target="NLD">
      <data key="d0">380734</data>
    </edge>
    <edge source="JPN" target="NZL">
      <data key="d0">211207</data>
    </edge>
    <edge source="JPN" target="NIC">
      <data key="d0">61437</data>
    </edge>
    <edge source="JPN" target="PAK">
      <data key="d0">334982</data>
    </edge>
    <edge source="JPN" target="PAN">
      <data key="d0">97016</data>
    </edge>
    <edge source="JPN" target="PER">
      <data key="d0">502029</data>
    </edge>
    <edge source="JPN" target="PHL">
      <data key="d0">2987942</data>
    </edge>
    <edge source="JPN" target="POL">
      <data key="d0">399275</data>
    </edge>
    <edge source="JPN" target="RUS">
      <data key="d0">4527440</data>
    </edge>
    <edge source="JPN" target="IND">
      <data key="d0">7575766</data>
    </edge>
    <edge source="JPN" target="SGP">
      <data key="d0">19677644</data>
    </edge>
    <edge source="JPN" target="VNM">
      <data key="d0">9683602</data>
    </edge>
    <edge source="JPN" target="SVN">
      <data key="d0">25006</data>
    </edge>
    <edge source="JPN" target="ZAF">
      <data key="d0">1182216</data>
    </edge>
    <edge source="JPN" target="ESP">
      <data key="d0">173448</data>
    </edge>
    <edge source="JPN" target="SWE">
      <data key="d0">173323</data>
    </edge>
    <edge source="JPN" target="CHE">
      <data key="d0">958756</data>
    </edge>
    <edge source="JPN" target="THA">
      <data key="d0">16578430</data>
    </edge>
    <edge source="JPN" target="ARE">
      <data key="d0">1623772</data>
    </edge>
    <edge source="JPN" target="TUR">
      <data key="d0">59006</data>
    </edge>
    <edge source="JPN" target="EGY">
      <data key="d0">11864</data>
    </edge>
    <edge source="JPN" target="GBR">
      <data key="d0">2210088</data>
    </edge>
    <edge source="JPN" target="TZA">
      <data key="d0">90063</data>
    </edge>
    <edge source="JPN" target="USA">
      <data key="d0">24024144</data>
    </edge>
    <edge source="KOR" target="DZA">
      <data key="d0">45000</data>
    </edge>
    <edge source="KOR" target="ARG">
      <data key="d0">29600</data>
    </edge>
    <edge source="KOR" target="AUS">
      <data key="d0">422022</data>
    </edge>
    <edge source="KOR" target="AUT">
      <data key="d0">375154</data>
    </edge>
    <edge source="KOR" target="BRA">
      <data key="d0">385840</data>
    </edge>
    <edge source="KOR" target="CAN">
      <data key="d0">846902</data>
    </edge>
    <edge source="KOR" target="LKA">
      <data key="d0">602671</data>
    </edge>
    <edge source="KOR" target="CHL">
      <data key="d0">255468</data>
    </edge>
    <edge source="KOR" target="CHN">
      <data key="d0">148152548</data>
    </edge>
    <edge source="KOR" target="CZE">
      <data key="d0">25959</data>
    </edge>
    <edge source="KOR" target="FIN">
      <data key="d0">11110</data>
    </edge>
    <edge source="KOR" target="FRA">
      <data key="d0">33913</data>
    </edge>
    <edge source="KOR" target="DEU">
      <data key="d0">4715033</data>
    </edge>
    <edge source="KOR" target="GHA">
      <data key="d0">14499</data>
    </edge>
    <edge source="KOR" target="HKG">
      <data key="d0">1016994</data>
    </edge>
    <edge source="KOR" target="HUN">
      <data key="d0">177357</data>
    </edge>
    <edge source="KOR" target="IDN">
      <data key="d0">4572110</data>
    </edge>
    <edge source="KOR" target="ITA">
      <data key="d0">1087946</data>
    </edge>
    <edge source="KOR" target="JPN">
      <data key="d0">69985514</data>
    </edge>
    <edge source="KOR" target="KAZ">
      <data key="d0">118172</data>
    </edge>
    <edge source="KOR" target="LBN">
      <data key="d0">471530</data>
    </edge>
    <edge source="KOR" target="MDG">
      <data key="d0">19464</data>
    </edge>
    <edge source="KOR" target="MYS">
      <data key="d0">2513829</data>
    </edge>
    <edge source="KOR" target="NLD">
      <data key="d0">105157</data>
    </edge>
    <edge source="KOR" target="NZL">
      <data key="d0">61185</data>
    </edge>
    <edge source="KOR" target="PAK">
      <data key="d0">325346</data>
    </edge>
    <edge source="KOR" target="PRY">
      <data key="d0">19432</data>
    </edge>
    <edge source="KOR" target="PER">
      <data key="d0">476824</data>
    </edge>
    <edge source="KOR" target="PHL">
      <data key="d0">7141550</data>
    </edge>
    <edge source="KOR" target="POL">
      <data key="d0">55737</data>
    </edge>
    <edge source="KOR" target="PRT">
      <data key="d0">41014</data>
    </edge>
    <edge source="KOR" target="RUS">
      <data key="d0">1415395</data>
    </edge>
    <edge source="KOR" target="SAU">
      <data key="d0">436631</data>
    </edge>
    <edge source="KOR" target="IND">
      <data key="d0">11746758</data>
    </edge>
    <edge source="KOR" target="SGP">
      <data key="d0">10383594</data>
    </edge>
    <edge source="KOR" target="VNM">
      <data key="d0">2518952</data>
    </edge>
    <edge source="KOR" target="SVN">
      <data key="d0">86425</data>
    </edge>
    <edge source="KOR" target="ZAF">
      <data key="d0">1023754</data>
    </edge>
    <edge source="KOR" target="ESP">
      <data key="d0">91508</data>
    </edge>
    <edge source="KOR" target="CHE">
      <data key="d0">731101</data>
    </edge>
    <edge source="KOR" target="THA">
      <data key="d0">2327902</data>
    </edge>
    <edge source="KOR" target="ARE">
      <data key="d0">465180</data>
    </edge>
    <edge source="KOR" target="TUR">
      <data key="d0">656742</data>
    </edge>
    <edge source="KOR" target="EGY">
      <data key="d0">10342</data>
    </edge>
    <edge source="KOR" target="GBR">
      <data key="d0">802438</data>
    </edge>
    <edge source="KOR" target="USA">
      <data key="d0">13378566</data>
    </edge>
    <edge source="MEX" target="ARG">
      <data key="d0">1625744</data>
    </edge>
    <edge source="MEX" target="AUS">
      <data key="d0">281524</data>
    </edge>
    <edge source="MEX" target="AUT">
      <data key="d0">3378677</data>
    </edge>
    <edge source="MEX" target="BEL">
      <data key="d0">34131341</data>
    </edge>
    <edge source="MEX" target="BOL">
      <data key="d0">221434</data>
    </edge>
    <edge source="MEX" target="BRA">
      <data key="d0">15196724</data>
    </edge>
    <edge source="MEX" target="BGR">
      <data key="d0">86797</data>
    </edge>
    <edge source="MEX" target="CAN">
      <data key="d0">17513844</data>
    </edge>
    <edge source="MEX" target="CHL">
      <data key="d0">4134673</data>
    </edge>
    <edge source="MEX" target="CHN">
      <data key="d0">12208467</data>
    </edge>
    <edge source="MEX" target="COL">
      <data key="d0">5269193</data>
    </edge>
    <edge source="MEX" target="CRI">
      <data key="d0">1096179</data>
    </edge>
    <edge source="MEX" target="DNK">
      <data key="d0">323183</data>
    </edge>
    <edge source="MEX" target="ECU">
      <data key="d0">2783500</data>
    </edge>
    <edge source="MEX" target="SLV">
      <data key="d0">2240138</data>
    </edge>
    <edge source="MEX" target="FIN">
      <data key="d0">175546</data>
    </edge>
    <edge source="MEX" target="FRA">
      <data key="d0">84029</data>
    </edge>
    <edge source="MEX" target="DEU">
      <data key="d0">3334483</data>
    </edge>
    <edge source="MEX" target="GHA">
      <data key="d0">43200</data>
    </edge>
    <edge source="MEX" target="GRC">
      <data key="d0">62745</data>
    </edge>
    <edge source="MEX" target="GTM">
      <data key="d0">8199688</data>
    </edge>
    <edge source="MEX" target="HND">
      <data key="d0">1478102</data>
    </edge>
    <edge source="MEX" target="HKG">
      <data key="d0">760020</data>
    </edge>
    <edge source="MEX" target="IDN">
      <data key="d0">420868</data>
    </edge>
    <edge source="MEX" target="ITA">
      <data key="d0">45306687</data>
    </edge>
    <edge source="MEX" target="JAM">
      <data key="d0">93821</data>
    </edge>
    <edge source="MEX" target="JPN">
      <data key="d0">111268781</data>
    </edge>
    <edge source="MEX" target="KAZ">
      <data key="d0">28416</data>
    </edge>
    <edge source="MEX" target="KOR">
      <data key="d0">3200815</data>
    </edge>
    <edge source="MEX" target="MYS">
      <data key="d0">97583</data>
    </edge>
    <edge source="MEX" target="NLD">
      <data key="d0">10218</data>
    </edge>
    <edge source="MEX" target="NIC">
      <data key="d0">379464</data>
    </edge>
    <edge source="MEX" target="NOR">
      <data key="d0">157058</data>
    </edge>
    <edge source="MEX" target="PAN">
      <data key="d0">2570146</data>
    </edge>
    <edge source="MEX" target="PRY">
      <data key="d0">27325</data>
    </edge>
    <edge source="MEX" target="PER">
      <data key="d0">1500237</data>
    </edge>
    <edge source="MEX" target="POL">
      <data key="d0">576572</data>
    </edge>
    <edge source="MEX" target="PRT">
      <data key="d0">80833</data>
    </edge>
    <edge source="MEX" target="ROU">
      <data key="d0">150776</data>
    </edge>
    <edge source="MEX" target="RUS">
      <data key="d0">536016</data>
    </edge>
    <edge source="MEX" target="SAU">
      <data key="d0">29370</data>
    </edge>
    <edge source="MEX" target="IND">
      <data key="d0">569967</data>
    </edge>
    <edge source="MEX" target="SVN">
      <data key="d0">186709</data>
    </edge>
    <edge source="MEX" target="ESP">
      <data key="d0">4607012</data>
    </edge>
    <edge source="MEX" target="SWE">
      <data key="d0">468440</data>
    </edge>
    <edge source="MEX" target="CHE">
      <data key="d0">34841</data>
    </edge>
    <edge source="MEX" target="THA">
      <data key="d0">1070684</data>
    </edge>
    <edge source="MEX" target="TUN">
      <data key="d0">7484417</data>
    </edge>
    <edge source="MEX" target="TUR">
      <data key="d0">2482591</data>
    </edge>
    <edge source="MEX" target="UKR">
      <data key="d0">6961433</data>
    </edge>
    <edge source="MEX" target="EGY">
      <data key="d0">91889</data>
    </edge>
    <edge source="MEX" target="GBR">
      <data key="d0">7097530</data>
    </edge>
    <edge source="MEX" target="USA">
      <data key="d0">299548424</data>
    </edge>
    <edge source="MEX" target="URY">
      <data key="d0">94682</data>
    </edge>
    <edge source="NZL" target="ARG">
      <data key="d0">37660</data>
    </edge>
    <edge source="NZL" target="AUS">
      <data key="d0">6491121</data>
    </edge>
    <edge source="NZL" target="BRA">
      <data key="d0">421851</data>
    </edge>
    <edge source="NZL" target="CAN">
      <data key="d0">60521</data>
    </edge>
    <edge source="NZL" target="LKA">
      <data key="d0">274802</data>
    </edge>
    <edge source="NZL" target="CHL">
      <data key="d0">593574</data>
    </edge>
    <edge source="NZL" target="CHN">
      <data key="d0">5914473</data>
    </edge>
    <edge source="NZL" target="COL">
      <data key="d0">47181</data>
    </edge>
    <edge source="NZL" target="FRA">
      <data key="d0">133555</data>
    </edge>
    <edge source="NZL" target="DEU">
      <data key="d0">108219</data>
    </edge>
    <edge source="NZL" target="HKG">
      <data key="d0">285237</data>
    </edge>
    <edge source="NZL" target="HUN">
      <data key="d0">364679</data>
    </edge>
    <edge source="NZL" target="IDN">
      <data key="d0">1162864</data>
    </edge>
    <edge source="NZL" target="ISR">
      <data key="d0">16076</data>
    </edge>
    <edge source="NZL" target="ITA">
      <data key="d0">113890</data>
    </edge>
    <edge source="NZL" target="JPN">
      <data key="d0">1453494</data>
    </edge>
    <edge source="NZL" target="KOR">
      <data key="d0">1854625</data>
    </edge>
    <edge source="NZL" target="MYS">
      <data key="d0">2338703</data>
    </edge>
    <edge source="NZL" target="MUS">
      <data key="d0">26671</data>
    </edge>
    <edge source="NZL" target="MEX">
      <data key="d0">38971</data>
    </edge>
    <edge source="NZL" target="NLD">
      <data key="d0">61334</data>
    </edge>
    <edge source="NZL" target="PAK">
      <data key="d0">88192</data>
    </edge>
    <edge source="NZL" target="PER">
      <data key="d0">294955</data>
    </edge>
    <edge source="NZL" target="PHL">
      <data key="d0">290071</data>
    </edge>
    <edge source="NZL" target="PRT">
      <data key="d0">30157</data>
    </edge>
    <edge source="NZL" target="IND">
      <data key="d0">500223</data>
    </edge>
    <edge source="NZL" target="SGP">
      <data key="d0">87139</data>
    </edge>
    <edge source="NZL" target="VNM">
      <data key="d0">553176</data>
    </edge>
    <edge source="NZL" target="SVN">
      <data key="d0">599186</data>
    </edge>
    <edge source="NZL" target="ZAF">
      <data key="d0">197628</data>
    </edge>
    <edge source="NZL" target="ESP">
      <data key="d0">95547</data>
    </edge>
    <edge source="NZL" target="THA">
      <data key="d0">657153</data>
    </edge>
    <edge source="NZL" target="TUR">
      <data key="d0">17584</data>
    </edge>
    <edge source="NZL" target="UGA">
      <data key="d0">11117</data>
    </edge>
    <edge source="NZL" target="GBR">
      <data key="d0">245481</data>
    </edge>
    <edge source="NZL" target="TZA">
      <data key="d0">17023</data>
    </edge>
    <edge source="NZL" target="USA">
      <data key="d0">2224942</data>
    </edge>
    <edge source="PAN" target="COL">
      <data key="d0">15240</data>
    </edge>
    <edge source="PAN" target="ECU">
      <data key="d0">321545</data>
    </edge>
    <edge source="PAN" target="GTM">
      <data key="d0">417068</data>
    </edge>
    <edge source="PAN" target="HND">
      <data key="d0">141764</data>
    </edge>
    <edge source="PAN" target="JAM">
      <data key="d0">51154</data>
    </edge>
    <edge source="PAN" target="NIC">
      <data key="d0">422002</data>
    </edge>
    <edge source="PRY" target="ARG">
      <data key="d0">5469292</data>
    </edge>
    <edge source="PRY" target="ITA">
      <data key="d0">23968</data>
    </edge>
    <edge source="PRY" target="ESP">
      <data key="d0">31346</data>
    </edge>
    <edge source="PER" target="ARG">
      <data key="d0">32010623</data>
    </edge>
    <edge source="PER" target="AUS">
      <data key="d0">16572387</data>
    </edge>
    <edge source="PER" target="BEL">
      <data key="d0">806321</data>
    </edge>
    <edge source="PER" target="BOL">
      <data key="d0">833707</data>
    </edge>
    <edge source="PER" target="BRA">
      <data key="d0">93379591</data>
    </edge>
    <edge source="PER" target="CAN">
      <data key="d0">21994</data>
    </edge>
    <edge source="PER" target="CHL">
      <data key="d0">6368502</data>
    </edge>
    <edge source="PER" target="CHN">
      <data key="d0">530138</data>
    </edge>
    <edge source="PER" target="COL">
      <data key="d0">5637052</data>
    </edge>
    <edge source="PER" target="CRI">
      <data key="d0">31425</data>
    </edge>
    <edge source="PER" target="DNK">
      <data key="d0">52769</data>
    </edge>
    <edge source="PER" target="ECU">
      <data key="d0">15207747</data>
    </edge>
    <edge source="PER" target="SLV">
      <data key="d0">55741</data>
    </edge>
    <edge source="PER" target="FRA">
      <data key="d0">90000</data>
    </edge>
    <edge source="PER" target="DEU">
      <data key="d0">766966</data>
    </edge>
    <edge source="PER" target="GRC">
      <data key="d0">50833</data>
    </edge>
    <edge source="PER" target="HND">
      <data key="d0">14500</data>
    </edge>
    <edge source="PER" target="IDN">
      <data key="d0">14444506</data>
    </edge>
    <edge source="PER" target="IRL">
      <data key="d0">81010</data>
    </edge>
    <edge source="PER" target="ITA">
      <data key="d0">318745</data>
    </edge>
    <edge source="PER" target="JPN">
      <data key="d0">19781</data>
    </edge>
    <edge source="PER" target="KOR">
      <data key="d0">69500</data>
    </edge>
    <edge source="PER" target="MYS">
      <data key="d0">9844659</data>
    </edge>
    <edge source="PER" target="MUS">
      <data key="d0">56000</data>
    </edge>
    <edge source="PER" target="MEX">
      <data key="d0">28996457</data>
    </edge>
    <edge source="PER" target="MOZ">
      <data key="d0">14771</data>
    </edge>
    <edge source="PER" target="NLD">
      <data key="d0">1327312</data>
    </edge>
    <edge source="PER" target="NZL">
      <data key="d0">7179002</data>
    </edge>
    <edge source="PER" target="NIC">
      <data key="d0">67704</data>
    </edge>
    <edge source="PER" target="PAN">
      <data key="d0">71070</data>
    </edge>
    <edge source="PER" target="PRY">
      <data key="d0">42912</data>
    </edge>
    <edge source="PER" target="PHL">
      <data key="d0">3272927</data>
    </edge>
    <edge source="PER" target="POL">
      <data key="d0">961291</data>
    </edge>
    <edge source="PER" target="IND">
      <data key="d0">69959133</data>
    </edge>
    <edge source="PER" target="ZAF">
      <data key="d0">343238</data>
    </edge>
    <edge source="PER" target="ESP">
      <data key="d0">1622160</data>
    </edge>
    <edge source="PER" target="THA">
      <data key="d0">218770</data>
    </edge>
    <edge source="PER" target="TUR">
      <data key="d0">292966</data>
    </edge>
    <edge source="PER" target="GBR">
      <data key="d0">93069</data>
    </edge>
    <edge source="PER" target="USA">
      <data key="d0">168742634</data>
    </edge>
    <edge source="PER" target="URY">
      <data key="d0">483710</data>
    </edge>
    <edge source="THA" target="AUS">
      <data key="d0">4073571</data>
    </edge>
    <edge source="THA" target="BEL">
      <data key="d0">21040</data>
    </edge>
    <edge source="THA" target="KHM">
      <data key="d0">4594059</data>
    </edge>
    <edge source="THA" target="CAN">
      <data key="d0">47948</data>
    </edge>
    <edge source="THA" target="LKA">
      <data key="d0">2628617</data>
    </edge>
    <edge source="THA" target="CHN">
      <data key="d0">14383664</data>
    </edge>
    <edge source="THA" target="CRI">
      <data key="d0">13667</data>
    </edge>
    <edge source="THA" target="CZE">
      <data key="d0">71976</data>
    </edge>
    <edge source="THA" target="FIN">
      <data key="d0">212772</data>
    </edge>
    <edge source="THA" target="FRA">
      <data key="d0">328183</data>
    </edge>
    <edge source="THA" target="DEU">
      <data key="d0">2213354</data>
    </edge>
    <edge source="THA" target="GHA">
      <data key="d0">57995</data>
    </edge>
    <edge source="THA" target="HKG">
      <data key="d0">974286</data>
    </edge>
    <edge source="THA" target="IDN">
      <data key="d0">42800645</data>
    </edge>
    <edge source="THA" target="IRL">
      <data key="d0">24950</data>
    </edge>
    <edge source="THA" target="ISR">
      <data key="d0">59414</data>
    </edge>
    <edge source="THA" target="JPN">
      <data key="d0">37720532</data>
    </edge>
    <edge source="THA" target="JOR">
      <data key="d0">17175</data>
    </edge>
    <edge source="THA" target="KOR">
      <data key="d0">8876491</data>
    </edge>
    <edge source="THA" target="MYS">
      <data key="d0">52552166</data>
    </edge>
    <edge source="THA" target="MUS">
      <data key="d0">30116</data>
    </edge>
    <edge source="THA" target="MEX">
      <data key="d0">105199</data>
    </edge>
    <edge source="THA" target="OMN">
      <data key="d0">35430</data>
    </edge>
    <edge source="THA" target="NZL">
      <data key="d0">261502</data>
    </edge>
    <edge source="THA" target="NOR">
      <data key="d0">36990</data>
    </edge>
    <edge source="THA" target="PAK">
      <data key="d0">716222</data>
    </edge>
    <edge source="THA" target="PHL">
      <data key="d0">10580801</data>
    </edge>
    <edge source="THA" target="RUS">
      <data key="d0">276671</data>
    </edge>
    <edge source="THA" target="SAU">
      <data key="d0">677290</data>
    </edge>
    <edge source="THA" target="IND">
      <data key="d0">27247103</data>
    </edge>
    <edge source="THA" target="SGP">
      <data key="d0">4664603</data>
    </edge>
    <edge source="THA" target="VNM">
      <data key="d0">34686422</data>
    </edge>
    <edge source="THA" target="ZAF">
      <data key="d0">641467</data>
    </edge>
    <edge source="THA" target="ESP">
      <data key="d0">17479</data>
    </edge>
    <edge source="THA" target="CHE">
      <data key="d0">11067</data>
    </edge>
    <edge source="THA" target="ARE">
      <data key="d0">8268575</data>
    </edge>
    <edge source="THA" target="TUR">
      <data key="d0">23420</data>
    </edge>
    <edge source="THA" target="GBR">
      <data key="d0">218126</data>
    </edge>
    <edge source="THA" target="TZA">
      <data key="d0">1221830</data>
    </edge>
    <edge source="THA" target="USA">
      <data key="d0">990727</data>
    </edge>
    <edge source="TUR" target="ALB">
      <data key="d0">1056436</data>
    </edge>
    <edge source="TUR" target="DZA">
      <data key="d0">1801480</data>
    </edge>
    <edge source="TUR" target="AZE">
      <data key="d0">6609741</data>
    </edge>
    <edge source="TUR" target="ARG">
      <data key="d0">309853</data>
    </edge>
    <edge source="TUR" target="AUS">
      <data key="d0">1200755</data>
    </edge>
    <edge source="TUR" target="AUT">
      <data key="d0">44306781</data>
    </edge>
    <edge source="TUR" target="BEL">
      <data key="d0">15247893</data>
    </edge>
    <edge source="TUR" target="BRA">
      <data key="d0">10716959</data>
    </edge>
    <edge source="TUR" target="BGR">
      <data key="d0">6337120</data>
    </edge>
    <edge source="TUR" target="BLR">
      <data key="d0">1720936</data>
    </edge>
    <edge source="TUR" target="KHM">
      <data key="d0">46919</data>
    </edge>
    <edge source="TUR" target="CAN">
      <data key="d0">1171266</data>
    </edge>
    <edge source="TUR" target="LKA">
      <data key="d0">1247109</data>
    </edge>
    <edge source="TUR" target="CHL">
      <data key="d0">903863</data>
    </edge>
    <edge source="TUR" target="CHN">
      <data key="d0">900535354</data>
    </edge>
    <edge source="TUR" target="COL">
      <data key="d0">67762</data>
    </edge>
    <edge source="TUR" target="HRV">
      <data key="d0">1601907</data>
    </edge>
    <edge source="TUR" target="CZE">
      <data key="d0">181495</data>
    </edge>
    <edge source="TUR" target="BEN">
      <data key="d0">119849</data>
    </edge>
    <edge source="TUR" target="DNK">
      <data key="d0">1040564</data>
    </edge>
    <edge source="TUR" target="ECU">
      <data key="d0">219882</data>
    </edge>
    <edge source="TUR" target="ETH">
      <data key="d0">18477</data>
    </edge>
    <edge source="TUR" target="EST">
      <data key="d0">40199</data>
    </edge>
    <edge source="TUR" target="FIN">
      <data key="d0">1422406</data>
    </edge>
    <edge source="TUR" target="FRA">
      <data key="d0">3684531</data>
    </edge>
    <edge source="TUR" target="GEO">
      <data key="d0">9338124</data>
    </edge>
    <edge source="TUR" target="DEU">
      <data key="d0">31309932</data>
    </edge>
    <edge source="TUR" target="GHA">
      <data key="d0">99667</data>
    </edge>
    <edge source="TUR" target="GRC">
      <data key="d0">6129746</data>
    </edge>
    <edge source="TUR" target="HKG">
      <data key="d0">7022867</data>
    </edge>
    <edge source="TUR" target="HUN">
      <data key="d0">553419</data>
    </edge>
    <edge source="TUR" target="IDN">
      <data key="d0">10057136</data>
    </edge>
    <edge source="TUR" target="IRL">
      <data key="d0">4976252</data>
    </edge>
    <edge source="TUR" target="ISR">
      <data key="d0">25866502</data>
    </edge>
    <edge source="TUR" target="ITA">
      <data key="d0">78465940</data>
    </edge>
    <edge source="TUR" target="CIV">
      <data key="d0">386055</data>
    </edge>
    <edge source="TUR" target="JPN">
      <data key="d0">10184344</data>
    </edge>
    <edge source="TUR" target="KAZ">
      <data key="d0">641698</data>
    </edge>
    <edge source="TUR" target="JOR">
      <data key="d0">2360631</data>
    </edge>
    <edge source="TUR" target="KOR">
      <data key="d0">7116206</data>
    </edge>
    <edge source="TUR" target="KGZ">
      <data key="d0">22070</data>
    </edge>
    <edge source="TUR" target="LBN">
      <data key="d0">7163126</data>
    </edge>
    <edge source="TUR" target="LVA">
      <data key="d0">1838101</data>
    </edge>
    <edge source="TUR" target="LTU">
      <data key="d0">71528</data>
    </edge>
    <edge source="TUR" target="MDG">
      <data key="d0">12320</data>
    </edge>
    <edge source="TUR" target="MYS">
      <data key="d0">5821593</data>
    </edge>
    <edge source="TUR" target="MRT">
      <data key="d0">86866</data>
    </edge>
    <edge source="TUR" target="MUS">
      <data key="d0">38431</data>
    </edge>
    <edge source="TUR" target="MEX">
      <data key="d0">3389327</data>
    </edge>
    <edge source="TUR" target="MDA">
      <data key="d0">153929</data>
    </edge>
    <edge source="TUR" target="MAR">
      <data key="d0">1028912</data>
    </edge>
    <edge source="TUR" target="MOZ">
      <data key="d0">96594</data>
    </edge>
    <edge source="TUR" target="OMN">
      <data key="d0">1401375</data>
    </edge>
    <edge source="TUR" target="NAM">
      <data key="d0">26460</data>
    </edge>
    <edge source="TUR" target="NLD">
      <data key="d0">16728320</data>
    </edge>
    <edge source="TUR" target="NZL">
      <data key="d0">23771</data>
    </edge>
    <edge source="TUR" target="NER">
      <data key="d0">340196</data>
    </edge>
    <edge source="TUR" target="NOR">
      <data key="d0">1213204</data>
    </edge>
    <edge source="TUR" target="PAK">
      <data key="d0">1168201</data>
    </edge>
    <edge source="TUR" target="PAN">
      <data key="d0">186070</data>
    </edge>
    <edge source="TUR" target="PRY">
      <data key="d0">20700</data>
    </edge>
    <edge source="TUR" target="PER">
      <data key="d0">65224</data>
    </edge>
    <edge source="TUR" target="PHL">
      <data key="d0">681766</data>
    </edge>
    <edge source="TUR" target="POL">
      <data key="d0">8185955</data>
    </edge>
    <edge source="TUR" target="PRT">
      <data key="d0">3479616</data>
    </edge>
    <edge source="TUR" target="ROU">
      <data key="d0">14929424</data>
    </edge>
    <edge source="TUR" target="RUS">
      <data key="d0">65746274</data>
    </edge>
    <edge source="TUR" target="SAU">
      <data key="d0">9855528</data>
    </edge>
    <edge source="TUR" target="SEN">
      <data key="d0">1099859</data>
    </edge>
    <edge source="TUR" target="SRB">
      <data key="d0">126506</data>
    </edge>
    <edge source="TUR" target="IND">
      <data key="d0">60589338</data>
    </edge>
    <edge source="TUR" target="SGP">
      <data key="d0">2113710</data>
    </edge>
    <edge source="TUR" target="SVK">
      <data key="d0">36868</data>
    </edge>
    <edge source="TUR" target="VNM">
      <data key="d0">5780870</data>
    </edge>
    <edge source="TUR" target="SVN">
      <data key="d0">114158</data>
    </edge>
    <edge source="TUR" target="ZAF">
      <data key="d0">3665086</data>
    </edge>
    <edge source="TUR" target="ESP">
      <data key="d0">40852863</data>
    </edge>
    <edge source="TUR" target="SWE">
      <data key="d0">5041025</data>
    </edge>
    <edge source="TUR" target="CHE">
      <data key="d0">1479518</data>
    </edge>
    <edge source="TUR" target="THA">
      <data key="d0">5038989</data>
    </edge>
    <edge source="TUR" target="ARE">
      <data key="d0">5074708</data>
    </edge>
    <edge source="TUR" target="TUN">
      <data key="d0">6061071</data>
    </edge>
    <edge source="TUR" target="UKR">
      <data key="d0">31729410</data>
    </edge>
    <edge source="TUR" target="MKD">
      <data key="d0">1042736</data>
    </edge>
    <edge source="TUR" target="EGY">
      <data key="d0">23763345</data>
    </edge>
    <edge source="TUR" target="GBR">
      <data key="d0">8628215</data>
    </edge>
    <edge source="TUR" target="TZA">
      <data key="d0">3950314</data>
    </edge>
    <edge source="TUR" target="USA">
      <data key="d0">33904473</data>
    </edge>
    <edge source="TUR" target="URY">
      <data key="d0">959460</data>
    </edge>
    <edge source="ARM" target="BLR">
      <data key="d0">182583</data>
    </edge>
    <edge source="ARM" target="CHN">
      <data key="d0">42558</data>
    </edge>
    <edge source="ARM" target="HRV">
      <data key="d0">30926</data>
    </edge>
    <edge source="ARM" target="CZE">
      <data key="d0">13061</data>
    </edge>
    <edge source="ARM" target="FIN">
      <data key="d0">19120</data>
    </edge>
    <edge source="ARM" target="FRA">
      <data key="d0">23473</data>
    </edge>
    <edge source="ARM" target="GEO">
      <data key="d0">1543615</data>
    </edge>
    <edge source="ARM" target="DEU">
      <data key="d0">582737</data>
    </edge>
    <edge source="ARM" target="ISR">
      <data key="d0">26014</data>
    </edge>
    <edge source="ARM" target="ITA">
      <data key="d0">41961</data>
    </edge>
    <edge source="ARM" target="KAZ">
      <data key="d0">21267</data>
    </edge>
    <edge source="ARM" target="LBN">
      <data key="d0">29113</data>
    </edge>
    <edge source="ARM" target="POL">
      <data key="d0">58785</data>
    </edge>
    <edge source="ARM" target="RUS">
      <data key="d0">2623538</data>
    </edge>
    <edge source="ARM" target="SVK">
      <data key="d0">29384</data>
    </edge>
    <edge source="ARM" target="CHE">
      <data key="d0">13339</data>
    </edge>
    <edge source="ARM" target="ARE">
      <data key="d0">120939</data>
    </edge>
    <edge source="ARM" target="UKR">
      <data key="d0">225478</data>
    </edge>
    <edge source="ARM" target="GBR">
      <data key="d0">19250</data>
    </edge>
    <edge source="BLR" target="AZE">
      <data key="d0">48400</data>
    </edge>
    <edge source="BLR" target="AUT">
      <data key="d0">581200</data>
    </edge>
    <edge source="BLR" target="BGR">
      <data key="d0">313800</data>
    </edge>
    <edge source="BLR" target="CZE">
      <data key="d0">930200</data>
    </edge>
    <edge source="BLR" target="DNK">
      <data key="d0">157200</data>
    </edge>
    <edge source="BLR" target="EST">
      <data key="d0">920400</data>
    </edge>
    <edge source="BLR" target="FIN">
      <data key="d0">191400</data>
    </edge>
    <edge source="BLR" target="DEU">
      <data key="d0">953900</data>
    </edge>
    <edge source="BLR" target="HUN">
      <data key="d0">493100</data>
    </edge>
    <edge source="BLR" target="KAZ">
      <data key="d0">225800</data>
    </edge>
    <edge source="BLR" target="KGZ">
      <data key="d0">570900</data>
    </edge>
    <edge source="BLR" target="LVA">
      <data key="d0">3508500</data>
    </edge>
    <edge source="BLR" target="LTU">
      <data key="d0">7370700</data>
    </edge>
    <edge source="BLR" target="MDA">
      <data key="d0">233000</data>
    </edge>
    <edge source="BLR" target="POL">
      <data key="d0">4096600</data>
    </edge>
    <edge source="BLR" target="ROU">
      <data key="d0">585600</data>
    </edge>
    <edge source="BLR" target="RUS">
      <data key="d0">85041700</data>
    </edge>
    <edge source="BLR" target="SVK">
      <data key="d0">493900</data>
    </edge>
    <edge source="BLR" target="SWE">
      <data key="d0">1630500</data>
    </edge>
    <edge source="BLR" target="UKR">
      <data key="d0">5575500</data>
    </edge>
    <edge source="FIN" target="AUS">
      <data key="d0">27740</data>
    </edge>
    <edge source="FIN" target="AUT">
      <data key="d0">235551</data>
    </edge>
    <edge source="FIN" target="BEL">
      <data key="d0">470644</data>
    </edge>
    <edge source="FIN" target="BGR">
      <data key="d0">211421</data>
    </edge>
    <edge source="FIN" target="BLR">
      <data key="d0">496642</data>
    </edge>
    <edge source="FIN" target="CAN">
      <data key="d0">54158</data>
    </edge>
    <edge source="FIN" target="LKA">
      <data key="d0">63470</data>
    </edge>
    <edge source="FIN" target="CHN">
      <data key="d0">75211476</data>
    </edge>
    <edge source="FIN" target="CZE">
      <data key="d0">170992</data>
    </edge>
    <edge source="FIN" target="DNK">
      <data key="d0">227650</data>
    </edge>
    <edge source="FIN" target="EST">
      <data key="d0">7690288</data>
    </edge>
    <edge source="FIN" target="FRA">
      <data key="d0">401467</data>
    </edge>
    <edge source="FIN" target="DEU">
      <data key="d0">2660313</data>
    </edge>
    <edge source="FIN" target="HKG">
      <data key="d0">472243</data>
    </edge>
    <edge source="FIN" target="HUN">
      <data key="d0">25136</data>
    </edge>
    <edge source="FIN" target="ITA">
      <data key="d0">4066291</data>
    </edge>
    <edge source="FIN" target="JPN">
      <data key="d0">1479184</data>
    </edge>
    <edge source="FIN" target="KAZ">
      <data key="d0">35966</data>
    </edge>
    <edge source="FIN" target="JOR">
      <data key="d0">43894</data>
    </edge>
    <edge source="FIN" target="LVA">
      <data key="d0">685093</data>
    </edge>
    <edge source="FIN" target="LTU">
      <data key="d0">1711211</data>
    </edge>
    <edge source="FIN" target="MYS">
      <data key="d0">232411</data>
    </edge>
    <edge source="FIN" target="NLD">
      <data key="d0">2346514</data>
    </edge>
    <edge source="FIN" target="NOR">
      <data key="d0">12851772</data>
    </edge>
    <edge source="FIN" target="POL">
      <data key="d0">3171320</data>
    </edge>
    <edge source="FIN" target="PRT">
      <data key="d0">264468</data>
    </edge>
    <edge source="FIN" target="RUS">
      <data key="d0">12460856</data>
    </edge>
    <edge source="FIN" target="IND">
      <data key="d0">946623</data>
    </edge>
    <edge source="FIN" target="SVK">
      <data key="d0">58368</data>
    </edge>
    <edge source="FIN" target="VNM">
      <data key="d0">353457</data>
    </edge>
    <edge source="FIN" target="SVN">
      <data key="d0">88738</data>
    </edge>
    <edge source="FIN" target="ESP">
      <data key="d0">1336539</data>
    </edge>
    <edge source="FIN" target="SWE">
      <data key="d0">15100726</data>
    </edge>
    <edge source="FIN" target="CHE">
      <data key="d0">104900</data>
    </edge>
    <edge source="FIN" target="THA">
      <data key="d0">659583</data>
    </edge>
    <edge source="FIN" target="ARE">
      <data key="d0">1000826</data>
    </edge>
    <edge source="FIN" target="TUR">
      <data key="d0">376630</data>
    </edge>
    <edge source="FIN" target="UKR">
      <data key="d0">153401</data>
    </edge>
    <edge source="FIN" target="EGY">
      <data key="d0">241087</data>
    </edge>
    <edge source="FIN" target="GBR">
      <data key="d0">639453</data>
    </edge>
    <edge source="FIN" target="USA">
      <data key="d0">1245046</data>
    </edge>
    <edge source="GEO" target="AZE">
      <data key="d0">297600</data>
    </edge>
    <edge source="GEO" target="ARM">
      <data key="d0">933816</data>
    </edge>
    <edge source="GEO" target="BLR">
      <data key="d0">27076</data>
    </edge>
    <edge source="GEO" target="KAZ">
      <data key="d0">239529</data>
    </edge>
    <edge source="GEO" target="RUS">
      <data key="d0">338636</data>
    </edge>
    <edge source="GEO" target="TUR">
      <data key="d0">13209</data>
    </edge>
    <edge source="GEO" target="UKR">
      <data key="d0">460722</data>
    </edge>
    <edge source="ISR" target="ARG">
      <data key="d0">243000</data>
    </edge>
    <edge source="ISR" target="AUS">
      <data key="d0">1224000</data>
    </edge>
    <edge source="ISR" target="ARM">
      <data key="d0">25000</data>
    </edge>
    <edge source="ISR" target="BEL">
      <data key="d0">6705000</data>
    </edge>
    <edge source="ISR" target="BWA">
      <data key="d0">22000</data>
    </edge>
    <edge source="ISR" target="BRA">
      <data key="d0">11387000</data>
    </edge>
    <edge source="ISR" target="BGR">
      <data key="d0">1250000</data>
    </edge>
    <edge source="ISR" target="KHM">
      <data key="d0">496000</data>
    </edge>
    <edge source="ISR" target="CMR">
      <data key="d0">891000</data>
    </edge>
    <edge source="ISR" target="CAN">
      <data key="d0">583000</data>
    </edge>
    <edge source="ISR" target="CHL">
      <data key="d0">59000</data>
    </edge>
    <edge source="ISR" target="CHN">
      <data key="d0">12137000</data>
    </edge>
    <edge source="ISR" target="COL">
      <data key="d0">159000</data>
    </edge>
    <edge source="ISR" target="CZE">
      <data key="d0">1957000</data>
    </edge>
    <edge source="ISR" target="DNK">
      <data key="d0">3523000</data>
    </edge>
    <edge source="ISR" target="ECU">
      <data key="d0">24000</data>
    </edge>
    <edge source="ISR" target="EST">
      <data key="d0">15000</data>
    </edge>
    <edge source="ISR" target="FRA">
      <data key="d0">11773000</data>
    </edge>
    <edge source="ISR" target="GEO">
      <data key="d0">45000</data>
    </edge>
    <edge source="ISR" target="DEU">
      <data key="d0">9853000</data>
    </edge>
    <edge source="ISR" target="GHA">
      <data key="d0">213000</data>
    </edge>
    <edge source="ISR" target="GRC">
      <data key="d0">607000</data>
    </edge>
    <edge source="ISR" target="HKG">
      <data key="d0">122000</data>
    </edge>
    <edge source="ISR" target="HUN">
      <data key="d0">25000</data>
    </edge>
    <edge source="ISR" target="IRL">
      <data key="d0">280000</data>
    </edge>
    <edge source="ISR" target="ITA">
      <data key="d0">3798000</data>
    </edge>
    <edge source="ISR" target="CIV">
      <data key="d0">692000</data>
    </edge>
    <edge source="ISR" target="JAM">
      <data key="d0">25000</data>
    </edge>
    <edge source="ISR" target="JPN">
      <data key="d0">3516000</data>
    </edge>
    <edge source="ISR" target="JOR">
      <data key="d0">702000</data>
    </edge>
    <edge source="ISR" target="KOR">
      <data key="d0">2650000</data>
    </edge>
    <edge source="ISR" target="LTU">
      <data key="d0">4174000</data>
    </edge>
    <edge source="ISR" target="MYS">
      <data key="d0">130000</data>
    </edge>
    <edge source="ISR" target="MUS">
      <data key="d0">58000</data>
    </edge>
    <edge source="ISR" target="MEX">
      <data key="d0">59000</data>
    </edge>
    <edge source="ISR" target="MAR">
      <data key="d0">62000</data>
    </edge>
    <edge source="ISR" target="NAM">
      <data key="d0">92000</data>
    </edge>
    <edge source="ISR" target="NLD">
      <data key="d0">49034000</data>
    </edge>
    <edge source="ISR" target="NZL">
      <data key="d0">27000</data>
    </edge>
    <edge source="ISR" target="NOR">
      <data key="d0">917000</data>
    </edge>
    <edge source="ISR" target="PER">
      <data key="d0">11000</data>
    </edge>
    <edge source="ISR" target="PHL">
      <data key="d0">5538000</data>
    </edge>
    <edge source="ISR" target="POL">
      <data key="d0">10444000</data>
    </edge>
    <edge source="ISR" target="PRT">
      <data key="d0">7856000</data>
    </edge>
    <edge source="ISR" target="ROU">
      <data key="d0">278000</data>
    </edge>
    <edge source="ISR" target="RUS">
      <data key="d0">11354000</data>
    </edge>
    <edge source="ISR" target="SEN">
      <data key="d0">67000</data>
    </edge>
    <edge source="ISR" target="SRB">
      <data key="d0">62000</data>
    </edge>
    <edge source="ISR" target="IND">
      <data key="d0">21522000</data>
    </edge>
    <edge source="ISR" target="SGP">
      <data key="d0">390000</data>
    </edge>
    <edge source="ISR" target="VNM">
      <data key="d0">91000</data>
    </edge>
    <edge source="ISR" target="SVN">
      <data key="d0">44000</data>
    </edge>
    <edge source="ISR" target="ZAF">
      <data key="d0">258000</data>
    </edge>
    <edge source="ISR" target="ESP">
      <data key="d0">564000</data>
    </edge>
    <edge source="ISR" target="SWE">
      <data key="d0">1216000</data>
    </edge>
    <edge source="ISR" target="CHE">
      <data key="d0">361000</data>
    </edge>
    <edge source="ISR" target="THA">
      <data key="d0">134000</data>
    </edge>
    <edge source="ISR" target="TUR">
      <data key="d0">440000</data>
    </edge>
    <edge source="ISR" target="UKR">
      <data key="d0">20000</data>
    </edge>
    <edge source="ISR" target="EGY">
      <data key="d0">63000</data>
    </edge>
    <edge source="ISR" target="GBR">
      <data key="d0">7742000</data>
    </edge>
    <edge source="ISR" target="USA">
      <data key="d0">18810000</data>
    </edge>
    <edge source="KAZ" target="AZE">
      <data key="d0">8723200</data>
    </edge>
    <edge source="KAZ" target="BRA">
      <data key="d0">68586800</data>
    </edge>
    <edge source="KAZ" target="BLR">
      <data key="d0">949890</data>
    </edge>
    <edge source="KAZ" target="CHN">
      <data key="d0">187287600</data>
    </edge>
    <edge source="KAZ" target="HRV">
      <data key="d0">150300</data>
    </edge>
    <edge source="KAZ" target="DEU">
      <data key="d0">12800</data>
    </edge>
    <edge source="KAZ" target="ISR">
      <data key="d0">21758200</data>
    </edge>
    <edge source="KAZ" target="JOR">
      <data key="d0">4936300</data>
    </edge>
    <edge source="KAZ" target="KGZ">
      <data key="d0">27595300</data>
    </edge>
    <edge source="KAZ" target="LBN">
      <data key="d0">5509000</data>
    </edge>
    <edge source="KAZ" target="LTU">
      <data key="d0">20467500</data>
    </edge>
    <edge source="KAZ" target="MDA">
      <data key="d0">53400</data>
    </edge>
    <edge source="KAZ" target="MAR">
      <data key="d0">50263000</data>
    </edge>
    <edge source="KAZ" target="NAM">
      <data key="d0">7043000</data>
    </edge>
    <edge source="KAZ" target="RUS">
      <data key="d0">166956530</data>
    </edge>
    <edge source="KAZ" target="IND">
      <data key="d0">40353300</data>
    </edge>
    <edge source="KAZ" target="VNM">
      <data key="d0">993100</data>
    </edge>
    <edge source="KAZ" target="TUN">
      <data key="d0">6962700</data>
    </edge>
    <edge source="KAZ" target="TUR">
      <data key="d0">1657500</data>
    </edge>
    <edge source="KAZ" target="UKR">
      <data key="d0">44566600</data>
    </edge>
    <edge source="KAZ" target="EGY">
      <data key="d0">6730700</data>
    </edge>
    <edge source="LBN" target="BEL">
      <data key="d0">22269</data>
    </edge>
    <edge source="LBN" target="CHN">
      <data key="d0">1117552</data>
    </edge>
    <edge source="LBN" target="GHA">
      <data key="d0">13535</data>
    </edge>
    <edge source="LBN" target="ITA">
      <data key="d0">630462</data>
    </edge>
    <edge source="LBN" target="JOR">
      <data key="d0">259006</data>
    </edge>
    <edge source="LBN" target="KOR">
      <data key="d0">30415</data>
    </edge>
    <edge source="LBN" target="NLD">
      <data key="d0">12537</data>
    </edge>
    <edge source="LBN" target="SAU">
      <data key="d0">222880</data>
    </edge>
    <edge source="LBN" target="IND">
      <data key="d0">29983</data>
    </edge>
    <edge source="LBN" target="ZAF">
      <data key="d0">23965</data>
    </edge>
    <edge source="LBN" target="ESP">
      <data key="d0">840763</data>
    </edge>
    <edge source="LBN" target="ARE">
      <data key="d0">127839</data>
    </edge>
    <edge source="LBN" target="EGY">
      <data key="d0">402497</data>
    </edge>
    <edge source="RUS" target="ALB">
      <data key="d0">567984</data>
    </edge>
    <edge source="RUS" target="AZE">
      <data key="d0">4199273</data>
    </edge>
    <edge source="RUS" target="AUT">
      <data key="d0">91950</data>
    </edge>
    <edge source="RUS" target="ARM">
      <data key="d0">739244</data>
    </edge>
    <edge source="RUS" target="BEL">
      <data key="d0">146723949</data>
    </edge>
    <edge source="RUS" target="BOL">
      <data key="d0">805824</data>
    </edge>
    <edge source="RUS" target="BRA">
      <data key="d0">87468913</data>
    </edge>
    <edge source="RUS" target="BLR">
      <data key="d0">190918780</data>
    </edge>
    <edge source="RUS" target="LKA">
      <data key="d0">15478718</data>
    </edge>
    <edge source="RUS" target="CHN">
      <data key="d0">165710372</data>
    </edge>
    <edge source="RUS" target="COL">
      <data key="d0">4714061</data>
    </edge>
    <edge source="RUS" target="HRV">
      <data key="d0">365077</data>
    </edge>
    <edge source="RUS" target="CZE">
      <data key="d0">34275</data>
    </edge>
    <edge source="RUS" target="ECU">
      <data key="d0">393377</data>
    </edge>
    <edge source="RUS" target="EST">
      <data key="d0">114336</data>
    </edge>
    <edge source="RUS" target="FIN">
      <data key="d0">3896186</data>
    </edge>
    <edge source="RUS" target="FRA">
      <data key="d0">2470457</data>
    </edge>
    <edge source="RUS" target="GEO">
      <data key="d0">1104511</data>
    </edge>
    <edge source="RUS" target="DEU">
      <data key="d0">17893603</data>
    </edge>
    <edge source="RUS" target="GHA">
      <data key="d0">1167271</data>
    </edge>
    <edge source="RUS" target="GRC">
      <data key="d0">571935</data>
    </edge>
    <edge source="RUS" target="HKG">
      <data key="d0">7702672</data>
    </edge>
    <edge source="RUS" target="IDN">
      <data key="d0">34327347</data>
    </edge>
    <edge source="RUS" target="ISR">
      <data key="d0">20979313</data>
    </edge>
    <edge source="RUS" target="ITA">
      <data key="d0">241858</data>
    </edge>
    <edge source="RUS" target="JPN">
      <data key="d0">1365492</data>
    </edge>
    <edge source="RUS" target="KAZ">
      <data key="d0">18215509</data>
    </edge>
    <edge source="RUS" target="JOR">
      <data key="d0">32630</data>
    </edge>
    <edge source="RUS" target="KOR">
      <data key="d0">359747</data>
    </edge>
    <edge source="RUS" target="KGZ">
      <data key="d0">751714</data>
    </edge>
    <edge source="RUS" target="LBN">
      <data key="d0">5169636</data>
    </edge>
    <edge source="RUS" target="LVA">
      <data key="d0">3427580</data>
    </edge>
    <edge source="RUS" target="LTU">
      <data key="d0">130109890</data>
    </edge>
    <edge source="RUS" target="MYS">
      <data key="d0">138390</data>
    </edge>
    <edge source="RUS" target="MEX">
      <data key="d0">4981758</data>
    </edge>
    <edge source="RUS" target="MDA">
      <data key="d0">385031</data>
    </edge>
    <edge source="RUS" target="MAR">
      <data key="d0">171640945</data>
    </edge>
    <edge source="RUS" target="NLD">
      <data key="d0">4694377</data>
    </edge>
    <edge source="RUS" target="NOR">
      <data key="d0">75893720</data>
    </edge>
    <edge source="RUS" target="PAK">
      <data key="d0">376769</data>
    </edge>
    <edge source="RUS" target="PER">
      <data key="d0">651300</data>
    </edge>
    <edge source="RUS" target="PHL">
      <data key="d0">14383</data>
    </edge>
    <edge source="RUS" target="POL">
      <data key="d0">1937552</data>
    </edge>
    <edge source="RUS" target="ROU">
      <data key="d0">3907781</data>
    </edge>
    <edge source="RUS" target="SAU">
      <data key="d0">28500</data>
    </edge>
    <edge source="RUS" target="SEN">
      <data key="d0">25501950</data>
    </edge>
    <edge source="RUS" target="SRB">
      <data key="d0">2344658</data>
    </edge>
    <edge source="RUS" target="IND">
      <data key="d0">135434111</data>
    </edge>
    <edge source="RUS" target="SGP">
      <data key="d0">187777</data>
    </edge>
    <edge source="RUS" target="SVK">
      <data key="d0">1703454</data>
    </edge>
    <edge source="RUS" target="VNM">
      <data key="d0">28197499</data>
    </edge>
    <edge source="RUS" target="ESP">
      <data key="d0">33786150</data>
    </edge>
    <edge source="RUS" target="SWE">
      <data key="d0">478269</data>
    </edge>
    <edge source="RUS" target="CHE">
      <data key="d0">110262</data>
    </edge>
    <edge source="RUS" target="THA">
      <data key="d0">14394929</data>
    </edge>
    <edge source="RUS" target="ARE">
      <data key="d0">26191750</data>
    </edge>
    <edge source="RUS" target="TUN">
      <data key="d0">112617668</data>
    </edge>
    <edge source="RUS" target="TUR">
      <data key="d0">31907849</data>
    </edge>
    <edge source="RUS" target="UKR">
      <data key="d0">71026574</data>
    </edge>
    <edge source="RUS" target="MKD">
      <data key="d0">14079</data>
    </edge>
    <edge source="RUS" target="EGY">
      <data key="d0">4033620</data>
    </edge>
    <edge source="RUS" target="GBR">
      <data key="d0">5696859</data>
    </edge>
    <edge source="RUS" target="TZA">
      <data key="d0">111689</data>
    </edge>
    <edge source="RUS" target="USA">
      <data key="d0">21836457</data>
    </edge>
    <edge source="SVK" target="AZE">
      <data key="d0">32016</data>
    </edge>
    <edge source="SVK" target="AUT">
      <data key="d0">11295776</data>
    </edge>
    <edge source="SVK" target="BEL">
      <data key="d0">1479209</data>
    </edge>
    <edge source="SVK" target="BGR">
      <data key="d0">566383</data>
    </edge>
    <edge source="SVK" target="BLR">
      <data key="d0">2785592</data>
    </edge>
    <edge source="SVK" target="CHN">
      <data key="d0">20393</data>
    </edge>
    <edge source="SVK" target="HRV">
      <data key="d0">729530</data>
    </edge>
    <edge source="SVK" target="CZE">
      <data key="d0">38114642</data>
    </edge>
    <edge source="SVK" target="DNK">
      <data key="d0">42401</data>
    </edge>
    <edge source="SVK" target="FIN">
      <data key="d0">728758</data>
    </edge>
    <edge source="SVK" target="FRA">
      <data key="d0">530933</data>
    </edge>
    <edge source="SVK" target="DEU">
      <data key="d0">8154399</data>
    </edge>
    <edge source="SVK" target="GRC">
      <data key="d0">470602</data>
    </edge>
    <edge source="SVK" target="HUN">
      <data key="d0">3643974</data>
    </edge>
    <edge source="SVK" target="IRL">
      <data key="d0">192546</data>
    </edge>
    <edge source="SVK" target="ISR">
      <data key="d0">226562</data>
    </edge>
    <edge source="SVK" target="ITA">
      <data key="d0">3610055</data>
    </edge>
    <edge source="SVK" target="JPN">
      <data key="d0">50588</data>
    </edge>
    <edge source="SVK" target="KAZ">
      <data key="d0">398456</data>
    </edge>
    <edge source="SVK" target="JOR">
      <data key="d0">16710</data>
    </edge>
    <edge source="SVK" target="KOR">
      <data key="d0">19979</data>
    </edge>
    <edge source="SVK" target="LVA">
      <data key="d0">268860</data>
    </edge>
    <edge source="SVK" target="LTU">
      <data key="d0">525003</data>
    </edge>
    <edge source="SVK" target="MDA">
      <data key="d0">640533</data>
    </edge>
    <edge source="SVK" target="OMN">
      <data key="d0">32855</data>
    </edge>
    <edge source="SVK" target="NLD">
      <data key="d0">1800427</data>
    </edge>
    <edge source="SVK" target="PER">
      <data key="d0">31493</data>
    </edge>
    <edge source="SVK" target="POL">
      <data key="d0">39542049</data>
    </edge>
    <edge source="SVK" target="ROU">
      <data key="d0">3981275</data>
    </edge>
    <edge source="SVK" target="RUS">
      <data key="d0">10653814</data>
    </edge>
    <edge source="SVK" target="SAU">
      <data key="d0">158537</data>
    </edge>
    <edge source="SVK" target="SRB">
      <data key="d0">217983</data>
    </edge>
    <edge source="SVK" target="IND">
      <data key="d0">103219</data>
    </edge>
    <edge source="SVK" target="VNM">
      <data key="d0">68128</data>
    </edge>
    <edge source="SVK" target="SVN">
      <data key="d0">497346</data>
    </edge>
    <edge source="SVK" target="ZAF">
      <data key="d0">105481</data>
    </edge>
    <edge source="SVK" target="ESP">
      <data key="d0">251282</data>
    </edge>
    <edge source="SVK" target="SWE">
      <data key="d0">220071</data>
    </edge>
    <edge source="SVK" target="CHE">
      <data key="d0">436886</data>
    </edge>
    <edge source="SVK" target="TUN">
      <data key="d0">29307</data>
    </edge>
    <edge source="SVK" target="TUR">
      <data key="d0">1316555</data>
    </edge>
    <edge source="SVK" target="UKR">
      <data key="d0">40972183</data>
    </edge>
    <edge source="SVK" target="GBR">
      <data key="d0">197555</data>
    </edge>
    <edge source="SVK" target="USA">
      <data key="d0">1133399</data>
    </edge>
    <edge source="ARE" target="DZA">
      <data key="d0">438247</data>
    </edge>
    <edge source="ARE" target="AZE">
      <data key="d0">59468</data>
    </edge>
    <edge source="ARE" target="AUS">
      <data key="d0">60904</data>
    </edge>
    <edge source="ARE" target="BEL">
      <data key="d0">7826988</data>
    </edge>
    <edge source="ARE" target="BRA">
      <data key="d0">152304</data>
    </edge>
    <edge source="ARE" target="CAN">
      <data key="d0">12440</data>
    </edge>
    <edge source="ARE" target="LKA">
      <data key="d0">2020852</data>
    </edge>
    <edge source="ARE" target="CHN">
      <data key="d0">44251</data>
    </edge>
    <edge source="ARE" target="CZE">
      <data key="d0">23605</data>
    </edge>
    <edge source="ARE" target="ETH">
      <data key="d0">1802852</data>
    </edge>
    <edge source="ARE" target="EST">
      <data key="d0">14275</data>
    </edge>
    <edge source="ARE" target="FIN">
      <data key="d0">13465</data>
    </edge>
    <edge source="ARE" target="FRA">
      <data key="d0">23314</data>
    </edge>
    <edge source="ARE" target="DEU">
      <data key="d0">351268</data>
    </edge>
    <edge source="ARE" target="GHA">
      <data key="d0">681792</data>
    </edge>
    <edge source="ARE" target="HKG">
      <data key="d0">20614</data>
    </edge>
    <edge source="ARE" target="IDN">
      <data key="d0">28590</data>
    </edge>
    <edge source="ARE" target="ITA">
      <data key="d0">61762</data>
    </edge>
    <edge source="ARE" target="KAZ">
      <data key="d0">147006</data>
    </edge>
    <edge source="ARE" target="JOR">
      <data key="d0">301375</data>
    </edge>
    <edge source="ARE" target="LBN">
      <data key="d0">354478</data>
    </edge>
    <edge source="ARE" target="LVA">
      <data key="d0">1061359</data>
    </edge>
    <edge source="ARE" target="MDG">
      <data key="d0">3893589</data>
    </edge>
    <edge source="ARE" target="MYS">
      <data key="d0">26419</data>
    </edge>
    <edge source="ARE" target="MAR">
      <data key="d0">231747</data>
    </edge>
    <edge source="ARE" target="MOZ">
      <data key="d0">502832</data>
    </edge>
    <edge source="ARE" target="OMN">
      <data key="d0">17115429</data>
    </edge>
    <edge source="ARE" target="NLD">
      <data key="d0">28447</data>
    </edge>
    <edge source="ARE" target="NZL">
      <data key="d0">41429</data>
    </edge>
    <edge source="ARE" target="NOR">
      <data key="d0">50681</data>
    </edge>
    <edge source="ARE" target="PAK">
      <data key="d0">5084472</data>
    </edge>
    <edge source="ARE" target="SAU">
      <data key="d0">4531624</data>
    </edge>
    <edge source="ARE" target="IND">
      <data key="d0">100506805</data>
    </edge>
    <edge source="ARE" target="SVN">
      <data key="d0">108685</data>
    </edge>
    <edge source="ARE" target="ZAF">
      <data key="d0">1075213</data>
    </edge>
    <edge source="ARE" target="SWE">
      <data key="d0">23452</data>
    </edge>
    <edge source="ARE" target="THA">
      <data key="d0">19285</data>
    </edge>
    <edge source="ARE" target="TUN">
      <data key="d0">19180</data>
    </edge>
    <edge source="ARE" target="TUR">
      <data key="d0">297706</data>
    </edge>
    <edge source="ARE" target="UGA">
      <data key="d0">29862</data>
    </edge>
    <edge source="ARE" target="EGY">
      <data key="d0">1723906</data>
    </edge>
    <edge source="ARE" target="GBR">
      <data key="d0">45260</data>
    </edge>
    <edge source="ARE" target="TZA">
      <data key="d0">1551565</data>
    </edge>
    <edge source="ARE" target="USA">
      <data key="d0">237090</data>
    </edge>
    <edge source="GBR" target="DZA">
      <data key="d0">3051739</data>
    </edge>
    <edge source="GBR" target="ARG">
      <data key="d0">1775526</data>
    </edge>
    <edge source="GBR" target="AUS">
      <data key="d0">2156533</data>
    </edge>
    <edge source="GBR" target="AUT">
      <data key="d0">1709171</data>
    </edge>
    <edge source="GBR" target="BEL">
      <data key="d0">42330589</data>
    </edge>
    <edge source="GBR" target="BOL">
      <data key="d0">32109</data>
    </edge>
    <edge source="GBR" target="BRA">
      <data key="d0">1473010</data>
    </edge>
    <edge source="GBR" target="BGR">
      <data key="d0">2801502</data>
    </edge>
    <edge source="GBR" target="BLR">
      <data key="d0">650929</data>
    </edge>
    <edge source="GBR" target="CMR">
      <data key="d0">57171</data>
    </edge>
    <edge source="GBR" target="CAN">
      <data key="d0">4578363</data>
    </edge>
    <edge source="GBR" target="LKA">
      <data key="d0">1183628</data>
    </edge>
    <edge source="GBR" target="CHL">
      <data key="d0">363482</data>
    </edge>
    <edge source="GBR" target="CHN">
      <data key="d0">14626800</data>
    </edge>
    <edge source="GBR" target="COL">
      <data key="d0">1254353</data>
    </edge>
    <edge source="GBR" target="CRI">
      <data key="d0">73931</data>
    </edge>
    <edge source="GBR" target="HRV">
      <data key="d0">108694</data>
    </edge>
    <edge source="GBR" target="CZE">
      <data key="d0">3043396</data>
    </edge>
    <edge source="GBR" target="BEN">
      <data key="d0">13315</data>
    </edge>
    <edge source="GBR" target="DNK">
      <data key="d0">5709244</data>
    </edge>
    <edge source="GBR" target="ECU">
      <data key="d0">240796</data>
    </edge>
    <edge source="GBR" target="SLV">
      <data key="d0">32258</data>
    </edge>
    <edge source="GBR" target="ETH">
      <data key="d0">122339</data>
    </edge>
    <edge source="GBR" target="EST">
      <data key="d0">546111</data>
    </edge>
    <edge source="GBR" target="FIN">
      <data key="d0">34850954</data>
    </edge>
    <edge source="GBR" target="FRA">
      <data key="d0">37560937</data>
    </edge>
    <edge source="GBR" target="GEO">
      <data key="d0">10852</data>
    </edge>
    <edge source="GBR" target="PSE">
      <data key="d0">16381</data>
    </edge>
    <edge source="GBR" target="DEU">
      <data key="d0">83874084</data>
    </edge>
    <edge source="GBR" target="GHA">
      <data key="d0">256161</data>
    </edge>
    <edge source="GBR" target="GRC">
      <data key="d0">2023837</data>
    </edge>
    <edge source="GBR" target="GTM">
      <data key="d0">12705</data>
    </edge>
    <edge source="GBR" target="HND">
      <data key="d0">1224367</data>
    </edge>
    <edge source="GBR" target="HKG">
      <data key="d0">1546564</data>
    </edge>
    <edge source="GBR" target="HUN">
      <data key="d0">1529465</data>
    </edge>
    <edge source="GBR" target="IDN">
      <data key="d0">4069031</data>
    </edge>
    <edge source="GBR" target="IRL">
      <data key="d0">57649717</data>
    </edge>
    <edge source="GBR" target="ISR">
      <data key="d0">12099497</data>
    </edge>
    <edge source="GBR" target="ITA">
      <data key="d0">27274832</data>
    </edge>
    <edge source="GBR" target="CIV">
      <data key="d0">33828</data>
    </edge>
    <edge source="GBR" target="JAM">
      <data key="d0">140965</data>
    </edge>
    <edge source="GBR" target="JPN">
      <data key="d0">6040134</data>
    </edge>
    <edge source="GBR" target="KAZ">
      <data key="d0">36782</data>
    </edge>
    <edge source="GBR" target="JOR">
      <data key="d0">437901</data>
    </edge>
    <edge source="GBR" target="KOR">
      <data key="d0">6808003</data>
    </edge>
    <edge source="GBR" target="LBN">
      <data key="d0">496698</data>
    </edge>
    <edge source="GBR" target="LVA">
      <data key="d0">46236</data>
    </edge>
    <edge source="GBR" target="LTU">
      <data key="d0">105466</data>
    </edge>
    <edge source="GBR" target="MWI">
      <data key="d0">101499</data>
    </edge>
    <edge source="GBR" target="MYS">
      <data key="d0">2459660</data>
    </edge>
    <edge source="GBR" target="MUS">
      <data key="d0">393270</data>
    </edge>
    <edge source="GBR" target="MEX">
      <data key="d0">861465</data>
    </edge>
    <edge source="GBR" target="MDA">
      <data key="d0">46490</data>
    </edge>
    <edge source="GBR" target="MAR">
      <data key="d0">4421775</data>
    </edge>
    <edge source="GBR" target="OMN">
      <data key="d0">1706440</data>
    </edge>
    <edge source="GBR" target="NAM">
      <data key="d0">140841</data>
    </edge>
    <edge source="GBR" target="NLD">
      <data key="d0">38106316</data>
    </edge>
    <edge source="GBR" target="NZL">
      <data key="d0">816958</data>
    </edge>
    <edge source="GBR" target="NOR">
      <data key="d0">15599156</data>
    </edge>
    <edge source="GBR" target="PAK">
      <data key="d0">945018</data>
    </edge>
    <edge source="GBR" target="PAN">
      <data key="d0">26487</data>
    </edge>
    <edge source="GBR" target="PER">
      <data key="d0">2552387</data>
    </edge>
    <edge source="GBR" target="PHL">
      <data key="d0">958409</data>
    </edge>
    <edge source="GBR" target="POL">
      <data key="d0">15378622</data>
    </edge>
    <edge source="GBR" target="PRT">
      <data key="d0">13115053</data>
    </edge>
    <edge source="GBR" target="ROU">
      <data key="d0">1655178</data>
    </edge>
    <edge source="GBR" target="RUS">
      <data key="d0">3499181</data>
    </edge>
    <edge source="GBR" target="SAU">
      <data key="d0">8835508</data>
    </edge>
    <edge source="GBR" target="SEN">
      <data key="d0">66783</data>
    </edge>
    <edge source="GBR" target="SRB">
      <data key="d0">549181</data>
    </edge>
    <edge source="GBR" target="IND">
      <data key="d0">7810658</data>
    </edge>
    <edge source="GBR" target="SGP">
      <data key="d0">2428151</data>
    </edge>
    <edge source="GBR" target="SVK">
      <data key="d0">205426</data>
    </edge>
    <edge source="GBR" target="VNM">
      <data key="d0">2108175</data>
    </edge>
    <edge source="GBR" target="SVN">
      <data key="d0">854422</data>
    </edge>
    <edge source="GBR" target="ZAF">
      <data key="d0">3142022</data>
    </edge>
    <edge source="GBR" target="ZWE">
      <data key="d0">13937</data>
    </edge>
    <edge source="GBR" target="ESP">
      <data key="d0">17686340</data>
    </edge>
    <edge source="GBR" target="SWE">
      <data key="d0">26189054</data>
    </edge>
    <edge source="GBR" target="CHE">
      <data key="d0">3708324</data>
    </edge>
    <edge source="GBR" target="THA">
      <data key="d0">10992108</data>
    </edge>
    <edge source="GBR" target="ARE">
      <data key="d0">6352946</data>
    </edge>
    <edge source="GBR" target="TUN">
      <data key="d0">783995</data>
    </edge>
    <edge source="GBR" target="TUR">
      <data key="d0">17618347</data>
    </edge>
    <edge source="GBR" target="UGA">
      <data key="d0">80096</data>
    </edge>
    <edge source="GBR" target="UKR">
      <data key="d0">839147</data>
    </edge>
    <edge source="GBR" target="EGY">
      <data key="d0">13840977</data>
    </edge>
    <edge source="GBR" target="TZA">
      <data key="d0">474028</data>
    </edge>
    <edge source="GBR" target="USA">
      <data key="d0">39500139</data>
    </edge>
    <edge source="GBR" target="URY">
      <data key="d0">262703</data>
    </edge>
    <edge source="BWA" target="BEL">
      <data key="d0">382684</data>
    </edge>
    <edge source="BWA" target="MWI">
      <data key="d0">176725</data>
    </edge>
    <edge source="BWA" target="NAM">
      <data key="d0">11680</data>
    </edge>
    <edge source="BWA" target="ZAF">
      <data key="d0">5888618</data>
    </edge>
    <edge source="BWA" target="ZWE">
      <data key="d0">6243697</data>
    </edge>
    <edge source="BWA" target="GBR">
      <data key="d0">25839393</data>
    </edge>
    <edge source="BWA" target="TZA">
      <data key="d0">53623</data>
    </edge>
    <edge source="KHM" target="KOR">
      <data key="d0">11758</data>
    </edge>
    <edge source="KHM" target="SGP">
      <data key="d0">457647</data>
    </edge>
    <edge source="KHM" target="VNM">
      <data key="d0">14102</data>
    </edge>
    <edge source="LKA" target="AUS">
      <data key="d0">34302</data>
    </edge>
    <edge source="LKA" target="CHN">
      <data key="d0">1196762</data>
    </edge>
    <edge source="LKA" target="DEU">
      <data key="d0">925438</data>
    </edge>
    <edge source="LKA" target="ITA">
      <data key="d0">260062</data>
    </edge>
    <edge source="LKA" target="JPN">
      <data key="d0">6335870</data>
    </edge>
    <edge source="LKA" target="KOR">
      <data key="d0">1310302</data>
    </edge>
    <edge source="LKA" target="MYS">
      <data key="d0">249800</data>
    </edge>
    <edge source="LKA" target="PAK">
      <data key="d0">246511</data>
    </edge>
    <edge source="LKA" target="RUS">
      <data key="d0">93653</data>
    </edge>
    <edge source="LKA" target="IND">
      <data key="d0">901255</data>
    </edge>
    <edge source="LKA" target="SGP">
      <data key="d0">3411850</data>
    </edge>
    <edge source="LKA" target="THA">
      <data key="d0">116087</data>
    </edge>
    <edge source="LKA" target="ARE">
      <data key="d0">32102</data>
    </edge>
    <edge source="LKA" target="GBR">
      <data key="d0">220871</data>
    </edge>
    <edge source="LKA" target="USA">
      <data key="d0">731697</data>
    </edge>
    <edge source="ETH" target="CHN">
      <data key="d0">191639</data>
    </edge>
    <edge source="ETH" target="ITA">
      <data key="d0">111307</data>
    </edge>
    <edge source="ETH" target="ARE">
      <data key="d0">10654</data>
    </edge>
    <edge source="EST" target="BLR">
      <data key="d0">13928</data>
    </edge>
    <edge source="EST" target="DNK">
      <data key="d0">21040</data>
    </edge>
    <edge source="EST" target="FIN">
      <data key="d0">4305050</data>
    </edge>
    <edge source="EST" target="DEU">
      <data key="d0">6588033</data>
    </edge>
    <edge source="EST" target="ITA">
      <data key="d0">13276</data>
    </edge>
    <edge source="EST" target="KOR">
      <data key="d0">105093</data>
    </edge>
    <edge source="EST" target="LVA">
      <data key="d0">8977256</data>
    </edge>
    <edge source="EST" target="LTU">
      <data key="d0">3571365</data>
    </edge>
    <edge source="EST" target="NOR">
      <data key="d0">42335</data>
    </edge>
    <edge source="EST" target="POL">
      <data key="d0">277947</data>
    </edge>
    <edge source="EST" target="RUS">
      <data key="d0">3536430</data>
    </edge>
    <edge source="EST" target="SWE">
      <data key="d0">1394576</data>
    </edge>
    <edge source="EST" target="UKR">
      <data key="d0">90534</data>
    </edge>
    <edge source="EST" target="USA">
      <data key="d0">460815</data>
    </edge>
    <edge source="GHA" target="AUS">
      <data key="d0">24303</data>
    </edge>
    <edge source="GHA" target="CHN">
      <data key="d0">10948</data>
    </edge>
    <edge source="GHA" target="CIV">
      <data key="d0">349490</data>
    </edge>
    <edge source="GHA" target="MYS">
      <data key="d0">331650</data>
    </edge>
    <edge source="GHA" target="MRT">
      <data key="d0">51623</data>
    </edge>
    <edge source="GHA" target="NER">
      <data key="d0">15613</data>
    </edge>
    <edge source="GHA" target="SEN">
      <data key="d0">16363</data>
    </edge>
    <edge source="GHA" target="TGO">
      <data key="d0">3650279</data>
    </edge>
    <edge source="GHA" target="GBR">
      <data key="d0">33303</data>
    </edge>
    <edge source="GHA" target="BFA">
      <data key="d0">1220562</data>
    </edge>
    <edge source="IRL" target="AUS">
      <data key="d0">40256</data>
    </edge>
    <edge source="IRL" target="BEL">
      <data key="d0">13950262</data>
    </edge>
    <edge source="IRL" target="BRA">
      <data key="d0">569097</data>
    </edge>
    <edge source="IRL" target="CAN">
      <data key="d0">181050</data>
    </edge>
    <edge source="IRL" target="CHL">
      <data key="d0">379150</data>
    </edge>
    <edge source="IRL" target="CHN">
      <data key="d0">283091</data>
    </edge>
    <edge source="IRL" target="CZE">
      <data key="d0">13430</data>
    </edge>
    <edge source="IRL" target="FRA">
      <data key="d0">140326</data>
    </edge>
    <edge source="IRL" target="DEU">
      <data key="d0">238228</data>
    </edge>
    <edge source="IRL" target="GRC">
      <data key="d0">11629</data>
    </edge>
    <edge source="IRL" target="HKG">
      <data key="d0">338205</data>
    </edge>
    <edge source="IRL" target="ITA">
      <data key="d0">376589</data>
    </edge>
    <edge source="IRL" target="JPN">
      <data key="d0">1017178</data>
    </edge>
    <edge source="IRL" target="JOR">
      <data key="d0">431806</data>
    </edge>
    <edge source="IRL" target="KOR">
      <data key="d0">10235</data>
    </edge>
    <edge source="IRL" target="MEX">
      <data key="d0">120946</data>
    </edge>
    <edge source="IRL" target="OMN">
      <data key="d0">384157</data>
    </edge>
    <edge source="IRL" target="NLD">
      <data key="d0">64533</data>
    </edge>
    <edge source="IRL" target="NOR">
      <data key="d0">78994</data>
    </edge>
    <edge source="IRL" target="PAK">
      <data key="d0">15043</data>
    </edge>
    <edge source="IRL" target="PER">
      <data key="d0">32211</data>
    </edge>
    <edge source="IRL" target="RUS">
      <data key="d0">39848</data>
    </edge>
    <edge source="IRL" target="SAU">
      <data key="d0">1570368</data>
    </edge>
    <edge source="IRL" target="IND">
      <data key="d0">11096292</data>
    </edge>
    <edge source="IRL" target="VNM">
      <data key="d0">75466</data>
    </edge>
    <edge source="IRL" target="ESP">
      <data key="d0">214587</data>
    </edge>
    <edge source="IRL" target="SWE">
      <data key="d0">1172009</data>
    </edge>
    <edge source="IRL" target="CHE">
      <data key="d0">103463</data>
    </edge>
    <edge source="IRL" target="THA">
      <data key="d0">38191</data>
    </edge>
    <edge source="IRL" target="ARE">
      <data key="d0">299806</data>
    </edge>
    <edge source="IRL" target="TUR">
      <data key="d0">25068</data>
    </edge>
    <edge source="IRL" target="EGY">
      <data key="d0">200905</data>
    </edge>
    <edge source="IRL" target="GBR">
      <data key="d0">14904114</data>
    </edge>
    <edge source="IRL" target="USA">
      <data key="d0">1319245</data>
    </edge>
    <edge source="LTU" target="BLR">
      <data key="d0">671907</data>
    </edge>
    <edge source="LTU" target="CHN">
      <data key="d0">1754396</data>
    </edge>
    <edge source="LTU" target="DNK">
      <data key="d0">237833</data>
    </edge>
    <edge source="LTU" target="EST">
      <data key="d0">775047</data>
    </edge>
    <edge source="LTU" target="FIN">
      <data key="d0">83671</data>
    </edge>
    <edge source="LTU" target="DEU">
      <data key="d0">162144</data>
    </edge>
    <edge source="LTU" target="HKG">
      <data key="d0">4557047</data>
    </edge>
    <edge source="LTU" target="JPN">
      <data key="d0">54868</data>
    </edge>
    <edge source="LTU" target="KAZ">
      <data key="d0">184681</data>
    </edge>
    <edge source="LTU" target="KGZ">
      <data key="d0">38263</data>
    </edge>
    <edge source="LTU" target="LBN">
      <data key="d0">20452</data>
    </edge>
    <edge source="LTU" target="LVA">
      <data key="d0">3466064</data>
    </edge>
    <edge source="LTU" target="NOR">
      <data key="d0">10144</data>
    </edge>
    <edge source="LTU" target="PAK">
      <data key="d0">21777</data>
    </edge>
    <edge source="LTU" target="POL">
      <data key="d0">3559042</data>
    </edge>
    <edge source="LTU" target="ROU">
      <data key="d0">38790</data>
    </edge>
    <edge source="LTU" target="RUS">
      <data key="d0">7644221</data>
    </edge>
    <edge source="LTU" target="IND">
      <data key="d0">147167</data>
    </edge>
    <edge source="LTU" target="SWE">
      <data key="d0">29569</data>
    </edge>
    <edge source="LTU" target="ARE">
      <data key="d0">29086</data>
    </edge>
    <edge source="LTU" target="UKR">
      <data key="d0">336970</data>
    </edge>
    <edge source="LTU" target="GBR">
      <data key="d0">20617</data>
    </edge>
    <edge source="MYS" target="AUS">
      <data key="d0">1456415</data>
    </edge>
    <edge source="MYS" target="BRA">
      <data key="d0">68916</data>
    </edge>
    <edge source="MYS" target="KHM">
      <data key="d0">163478</data>
    </edge>
    <edge source="MYS" target="CMR">
      <data key="d0">539301</data>
    </edge>
    <edge source="MYS" target="LKA">
      <data key="d0">1101372</data>
    </edge>
    <edge source="MYS" target="CHN">
      <data key="d0">20366243</data>
    </edge>
    <edge source="MYS" target="COL">
      <data key="d0">784809</data>
    </edge>
    <edge source="MYS" target="ECU">
      <data key="d0">22826</data>
    </edge>
    <edge source="MYS" target="GHA">
      <data key="d0">45553</data>
    </edge>
    <edge source="MYS" target="GTM">
      <data key="d0">33114</data>
    </edge>
    <edge source="MYS" target="HKG">
      <data key="d0">5679937</data>
    </edge>
    <edge source="MYS" target="IDN">
      <data key="d0">45008475</data>
    </edge>
    <edge source="MYS" target="ITA">
      <data key="d0">70756</data>
    </edge>
    <edge source="MYS" target="CIV">
      <data key="d0">114532</data>
    </edge>
    <edge source="MYS" target="JPN">
      <data key="d0">10354811</data>
    </edge>
    <edge source="MYS" target="KOR">
      <data key="d0">5767384</data>
    </edge>
    <edge source="MYS" target="MWI">
      <data key="d0">20101</data>
    </edge>
    <edge source="MYS" target="MUS">
      <data key="d0">175081</data>
    </edge>
    <edge source="MYS" target="MOZ">
      <data key="d0">725531</data>
    </edge>
    <edge source="MYS" target="NAM">
      <data key="d0">107385</data>
    </edge>
    <edge source="MYS" target="NLD">
      <data key="d0">71022</data>
    </edge>
    <edge source="MYS" target="NZL">
      <data key="d0">402771</data>
    </edge>
    <edge source="MYS" target="PAK">
      <data key="d0">422722</data>
    </edge>
    <edge source="MYS" target="PHL">
      <data key="d0">1157790</data>
    </edge>
    <edge source="MYS" target="RUS">
      <data key="d0">10830</data>
    </edge>
    <edge source="MYS" target="SAU">
      <data key="d0">14584</data>
    </edge>
    <edge source="MYS" target="IND">
      <data key="d0">13214107</data>
    </edge>
    <edge source="MYS" target="SGP">
      <data key="d0">141390968</data>
    </edge>
    <edge source="MYS" target="VNM">
      <data key="d0">3440706</data>
    </edge>
    <edge source="MYS" target="ZAF">
      <data key="d0">786276</data>
    </edge>
    <edge source="MYS" target="THA">
      <data key="d0">11230773</data>
    </edge>
    <edge source="MYS" target="ARE">
      <data key="d0">714183</data>
    </edge>
    <edge source="MYS" target="TUR">
      <data key="d0">51919</data>
    </edge>
    <edge source="MYS" target="UGA">
      <data key="d0">171361</data>
    </edge>
    <edge source="MYS" target="EGY">
      <data key="d0">156119</data>
    </edge>
    <edge source="MYS" target="GBR">
      <data key="d0">157824</data>
    </edge>
    <edge source="MYS" target="TZA">
      <data key="d0">3413300</data>
    </edge>
    <edge source="MYS" target="USA">
      <data key="d0">355126</data>
    </edge>
    <edge source="MYS" target="BFA">
      <data key="d0">38686</data>
    </edge>
    <edge source="MRT" target="IRL">
      <data key="d0">15369</data>
    </edge>
    <edge source="MRT" target="SEN">
      <data key="d0">224530</data>
    </edge>
    <edge source="MUS" target="FRA">
      <data key="d0">549701</data>
    </edge>
    <edge source="MUS" target="MDG">
      <data key="d0">93852</data>
    </edge>
    <edge source="MUS" target="IND">
      <data key="d0">125627</data>
    </edge>
    <edge source="MUS" target="ZAF">
      <data key="d0">187245</data>
    </edge>
    <edge source="MUS" target="USA">
      <data key="d0">40476</data>
    </edge>
    <edge source="OMN" target="DZA">
      <data key="d0">470572</data>
    </edge>
    <edge source="OMN" target="ARG">
      <data key="d0">42055</data>
    </edge>
    <edge source="OMN" target="AUS">
      <data key="d0">50065</data>
    </edge>
    <edge source="OMN" target="BRA">
      <data key="d0">140182</data>
    </edge>
    <edge source="OMN" target="LKA">
      <data key="d0">82185</data>
    </edge>
    <edge source="OMN" target="CHN">
      <data key="d0">1971511</data>
    </edge>
    <edge source="OMN" target="GRC">
      <data key="d0">133173</data>
    </edge>
    <edge source="OMN" target="HKG">
      <data key="d0">60078</data>
    </edge>
    <edge source="OMN" target="IDN">
      <data key="d0">96125</data>
    </edge>
    <edge source="OMN" target="ITA">
      <data key="d0">35064</data>
    </edge>
    <edge source="OMN" target="JOR">
      <data key="d0">258343</data>
    </edge>
    <edge source="OMN" target="KOR">
      <data key="d0">946575</data>
    </edge>
    <edge source="OMN" target="LBN">
      <data key="d0">688629</data>
    </edge>
    <edge source="OMN" target="MYS">
      <data key="d0">427376</data>
    </edge>
    <edge source="OMN" target="MEX">
      <data key="d0">320416</data>
    </edge>
    <edge source="OMN" target="PAK">
      <data key="d0">38333</data>
    </edge>
    <edge source="OMN" target="PAN">
      <data key="d0">64083</data>
    </edge>
    <edge source="OMN" target="ROU">
      <data key="d0">109904</data>
    </edge>
    <edge source="OMN" target="SAU">
      <data key="d0">2552634</data>
    </edge>
    <edge source="OMN" target="IND">
      <data key="d0">17089327</data>
    </edge>
    <edge source="OMN" target="SGP">
      <data key="d0">1756783</data>
    </edge>
    <edge source="OMN" target="THA">
      <data key="d0">14746</data>
    </edge>
    <edge source="OMN" target="ARE">
      <data key="d0">50635319</data>
    </edge>
    <edge source="OMN" target="UKR">
      <data key="d0">105763</data>
    </edge>
    <edge source="OMN" target="EGY">
      <data key="d0">125717</data>
    </edge>
    <edge source="OMN" target="GBR">
      <data key="d0">502653</data>
    </edge>
    <edge source="OMN" target="TZA">
      <data key="d0">2132367</data>
    </edge>
    <edge source="PAK" target="ARG">
      <data key="d0">112166</data>
    </edge>
    <edge source="PAK" target="AUS">
      <data key="d0">347283</data>
    </edge>
    <edge source="PAK" target="BEL">
      <data key="d0">433999</data>
    </edge>
    <edge source="PAK" target="BGR">
      <data key="d0">196742</data>
    </edge>
    <edge source="PAK" target="KHM">
      <data key="d0">12116</data>
    </edge>
    <edge source="PAK" target="CAN">
      <data key="d0">396668</data>
    </edge>
    <edge source="PAK" target="LKA">
      <data key="d0">443761</data>
    </edge>
    <edge source="PAK" target="CHN">
      <data key="d0">50459729</data>
    </edge>
    <edge source="PAK" target="COL">
      <data key="d0">269726</data>
    </edge>
    <edge source="PAK" target="HRV">
      <data key="d0">24332</data>
    </edge>
    <edge source="PAK" target="CZE">
      <data key="d0">79845</data>
    </edge>
    <edge source="PAK" target="DNK">
      <data key="d0">15722</data>
    </edge>
    <edge source="PAK" target="ECU">
      <data key="d0">16297</data>
    </edge>
    <edge source="PAK" target="FIN">
      <data key="d0">230112</data>
    </edge>
    <edge source="PAK" target="FRA">
      <data key="d0">85403</data>
    </edge>
    <edge source="PAK" target="DEU">
      <data key="d0">2146055</data>
    </edge>
    <edge source="PAK" target="GHA">
      <data key="d0">10552</data>
    </edge>
    <edge source="PAK" target="GRC">
      <data key="d0">390595</data>
    </edge>
    <edge source="PAK" target="HKG">
      <data key="d0">56467</data>
    </edge>
    <edge source="PAK" target="HUN">
      <data key="d0">159332</data>
    </edge>
    <edge source="PAK" target="IDN">
      <data key="d0">451677</data>
    </edge>
    <edge source="PAK" target="IRL">
      <data key="d0">25177</data>
    </edge>
    <edge source="PAK" target="ITA">
      <data key="d0">10112991</data>
    </edge>
    <edge source="PAK" target="JPN">
      <data key="d0">1468803</data>
    </edge>
    <edge source="PAK" target="KAZ">
      <data key="d0">11213</data>
    </edge>
    <edge source="PAK" target="KOR">
      <data key="d0">6049451</data>
    </edge>
    <edge source="PAK" target="LBN">
      <data key="d0">256317</data>
    </edge>
    <edge source="PAK" target="LVA">
      <data key="d0">15607</data>
    </edge>
    <edge source="PAK" target="LTU">
      <data key="d0">63219</data>
    </edge>
    <edge source="PAK" target="MWI">
      <data key="d0">46219</data>
    </edge>
    <edge source="PAK" target="MYS">
      <data key="d0">1419108</data>
    </edge>
    <edge source="PAK" target="MUS">
      <data key="d0">22877</data>
    </edge>
    <edge source="PAK" target="MEX">
      <data key="d0">20197</data>
    </edge>
    <edge source="PAK" target="MOZ">
      <data key="d0">107730</data>
    </edge>
    <edge source="PAK" target="OMN">
      <data key="d0">83155</data>
    </edge>
    <edge source="PAK" target="NLD">
      <data key="d0">5460638</data>
    </edge>
    <edge source="PAK" target="NZL">
      <data key="d0">351525</data>
    </edge>
    <edge source="PAK" target="POL">
      <data key="d0">283569</data>
    </edge>
    <edge source="PAK" target="PRT">
      <data key="d0">251391</data>
    </edge>
    <edge source="PAK" target="RUS">
      <data key="d0">483630</data>
    </edge>
    <edge source="PAK" target="SAU">
      <data key="d0">2259404</data>
    </edge>
    <edge source="PAK" target="IND">
      <data key="d0">18696854</data>
    </edge>
    <edge source="PAK" target="SGP">
      <data key="d0">20917</data>
    </edge>
    <edge source="PAK" target="VNM">
      <data key="d0">315551</data>
    </edge>
    <edge source="PAK" target="SVN">
      <data key="d0">4492240</data>
    </edge>
    <edge source="PAK" target="ZAF">
      <data key="d0">399831</data>
    </edge>
    <edge source="PAK" target="ZWE">
      <data key="d0">13010</data>
    </edge>
    <edge source="PAK" target="ESP">
      <data key="d0">1837087</data>
    </edge>
    <edge source="PAK" target="SWE">
      <data key="d0">48710</data>
    </edge>
    <edge source="PAK" target="THA">
      <data key="d0">298610</data>
    </edge>
    <edge source="PAK" target="ARE">
      <data key="d0">3018731</data>
    </edge>
    <edge source="PAK" target="TUR">
      <data key="d0">996173</data>
    </edge>
    <edge source="PAK" target="UKR">
      <data key="d0">15450</data>
    </edge>
    <edge source="PAK" target="EGY">
      <data key="d0">580955</data>
    </edge>
    <edge source="PAK" target="GBR">
      <data key="d0">1019369</data>
    </edge>
    <edge source="PAK" target="TZA">
      <data key="d0">519052</data>
    </edge>
    <edge source="PAK" target="USA">
      <data key="d0">25859080</data>
    </edge>
    <edge source="PHL" target="AUS">
      <data key="d0">460290</data>
    </edge>
    <edge source="PHL" target="BEL">
      <data key="d0">14000</data>
    </edge>
    <edge source="PHL" target="LKA">
      <data key="d0">30600</data>
    </edge>
    <edge source="PHL" target="CHN">
      <data key="d0">3339653</data>
    </edge>
    <edge source="PHL" target="FRA">
      <data key="d0">35435</data>
    </edge>
    <edge source="PHL" target="DEU">
      <data key="d0">47374</data>
    </edge>
    <edge source="PHL" target="HKG">
      <data key="d0">1021985</data>
    </edge>
    <edge source="PHL" target="IDN">
      <data key="d0">571630</data>
    </edge>
    <edge source="PHL" target="ISR">
      <data key="d0">11670</data>
    </edge>
    <edge source="PHL" target="ITA">
      <data key="d0">21000</data>
    </edge>
    <edge source="PHL" target="JPN">
      <data key="d0">4265962</data>
    </edge>
    <edge source="PHL" target="KOR">
      <data key="d0">702122</data>
    </edge>
    <edge source="PHL" target="MYS">
      <data key="d0">595532</data>
    </edge>
    <edge source="PHL" target="NLD">
      <data key="d0">54928</data>
    </edge>
    <edge source="PHL" target="NZL">
      <data key="d0">35200</data>
    </edge>
    <edge source="PHL" target="PAK">
      <data key="d0">22020</data>
    </edge>
    <edge source="PHL" target="RUS">
      <data key="d0">13501</data>
    </edge>
    <edge source="PHL" target="IND">
      <data key="d0">2101237</data>
    </edge>
    <edge source="PHL" target="SGP">
      <data key="d0">2317305</data>
    </edge>
    <edge source="PHL" target="VNM">
      <data key="d0">1011927</data>
    </edge>
    <edge source="PHL" target="SWE">
      <data key="d0">12201</data>
    </edge>
    <edge source="PHL" target="THA">
      <data key="d0">142387</data>
    </edge>
    <edge source="PHL" target="GBR">
      <data key="d0">41805</data>
    </edge>
    <edge source="PHL" target="USA">
      <data key="d0">172050</data>
    </edge>
    <edge source="SAU" target="DZA">
      <data key="d0">67467</data>
    </edge>
    <edge source="SAU" target="BEL">
      <data key="d0">4663206</data>
    </edge>
    <edge source="SAU" target="CHN">
      <data key="d0">12125882</data>
    </edge>
    <edge source="SAU" target="COL">
      <data key="d0">31467</data>
    </edge>
    <edge source="SAU" target="BEN">
      <data key="d0">1087735</data>
    </edge>
    <edge source="SAU" target="ETH">
      <data key="d0">601867</data>
    </edge>
    <edge source="SAU" target="FRA">
      <data key="d0">66933</data>
    </edge>
    <edge source="SAU" target="HKG">
      <data key="d0">258400</data>
    </edge>
    <edge source="SAU" target="JOR">
      <data key="d0">6732808</data>
    </edge>
    <edge source="SAU" target="KOR">
      <data key="d0">143200</data>
    </edge>
    <edge source="SAU" target="LBN">
      <data key="d0">831201</data>
    </edge>
    <edge source="SAU" target="MAR">
      <data key="d0">12522682</data>
    </edge>
    <edge source="SAU" target="OMN">
      <data key="d0">7359743</data>
    </edge>
    <edge source="SAU" target="NLD">
      <data key="d0">1501602</data>
    </edge>
    <edge source="SAU" target="PAK">
      <data key="d0">584534</data>
    </edge>
    <edge source="SAU" target="ROU">
      <data key="d0">48533</data>
    </edge>
    <edge source="SAU" target="IND">
      <data key="d0">13483750</data>
    </edge>
    <edge source="SAU" target="SGP">
      <data key="d0">153867</data>
    </edge>
    <edge source="SAU" target="ZAF">
      <data key="d0">62667</data>
    </edge>
    <edge source="SAU" target="ARE">
      <data key="d0">28659236</data>
    </edge>
    <edge source="SAU" target="EGY">
      <data key="d0">1529335</data>
    </edge>
    <edge source="SAU" target="USA">
      <data key="d0">636801</data>
    </edge>
    <edge source="SGP" target="AUS">
      <data key="d0">5364530</data>
    </edge>
    <edge source="SGP" target="BEL">
      <data key="d0">116465</data>
    </edge>
    <edge source="SGP" target="KHM">
      <data key="d0">15170</data>
    </edge>
    <edge source="SGP" target="CMR">
      <data key="d0">120164</data>
    </edge>
    <edge source="SGP" target="CAN">
      <data key="d0">38291</data>
    </edge>
    <edge source="SGP" target="LKA">
      <data key="d0">114411</data>
    </edge>
    <edge source="SGP" target="CHN">
      <data key="d0">3791971</data>
    </edge>
    <edge source="SGP" target="DNK">
      <data key="d0">126420</data>
    </edge>
    <edge source="SGP" target="FRA">
      <data key="d0">435605</data>
    </edge>
    <edge source="SGP" target="DEU">
      <data key="d0">70531</data>
    </edge>
    <edge source="SGP" target="HKG">
      <data key="d0">59591845</data>
    </edge>
    <edge source="SGP" target="IDN">
      <data key="d0">42425324</data>
    </edge>
    <edge source="SGP" target="ISR">
      <data key="d0">71247</data>
    </edge>
    <edge source="SGP" target="ITA">
      <data key="d0">1296467</data>
    </edge>
    <edge source="SGP" target="JPN">
      <data key="d0">813511</data>
    </edge>
    <edge source="SGP" target="JOR">
      <data key="d0">15162</data>
    </edge>
    <edge source="SGP" target="KOR">
      <data key="d0">580635</data>
    </edge>
    <edge source="SGP" target="MYS">
      <data key="d0">62541520</data>
    </edge>
    <edge source="SGP" target="MUS">
      <data key="d0">60033</data>
    </edge>
    <edge source="SGP" target="OMN">
      <data key="d0">30125</data>
    </edge>
    <edge source="SGP" target="NLD">
      <data key="d0">87757</data>
    </edge>
    <edge source="SGP" target="NZL">
      <data key="d0">102354</data>
    </edge>
    <edge source="SGP" target="PAK">
      <data key="d0">112372</data>
    </edge>
    <edge source="SGP" target="PHL">
      <data key="d0">667149</data>
    </edge>
    <edge source="SGP" target="PRT">
      <data key="d0">155577</data>
    </edge>
    <edge source="SGP" target="RUS">
      <data key="d0">185839</data>
    </edge>
    <edge source="SGP" target="SAU">
      <data key="d0">129740</data>
    </edge>
    <edge source="SGP" target="IND">
      <data key="d0">3283897</data>
    </edge>
    <edge source="SGP" target="VNM">
      <data key="d0">12236607</data>
    </edge>
    <edge source="SGP" target="ZAF">
      <data key="d0">35194</data>
    </edge>
    <edge source="SGP" target="SWE">
      <data key="d0">10509</data>
    </edge>
    <edge source="SGP" target="CHE">
      <data key="d0">23534</data>
    </edge>
    <edge source="SGP" target="THA">
      <data key="d0">11611165</data>
    </edge>
    <edge source="SGP" target="ARE">
      <data key="d0">57514966</data>
    </edge>
    <edge source="SGP" target="GBR">
      <data key="d0">93309</data>
    </edge>
    <edge source="SGP" target="USA">
      <data key="d0">939565</data>
    </edge>
    <edge source="VNM" target="AUS">
      <data key="d0">575496</data>
    </edge>
    <edge source="VNM" target="BRA">
      <data key="d0">198630</data>
    </edge>
    <edge source="VNM" target="KHM">
      <data key="d0">3634269</data>
    </edge>
    <edge source="VNM" target="LKA">
      <data key="d0">205395</data>
    </edge>
    <edge source="VNM" target="CHN">
      <data key="d0">12207211</data>
    </edge>
    <edge source="VNM" target="CZE">
      <data key="d0">18040</data>
    </edge>
    <edge source="VNM" target="FRA">
      <data key="d0">10125</data>
    </edge>
    <edge source="VNM" target="DEU">
      <data key="d0">23456</data>
    </edge>
    <edge source="VNM" target="GHA">
      <data key="d0">20623</data>
    </edge>
    <edge source="VNM" target="HKG">
      <data key="d0">155792</data>
    </edge>
    <edge source="VNM" target="IDN">
      <data key="d0">5772959</data>
    </edge>
    <edge source="VNM" target="ITA">
      <data key="d0">215767</data>
    </edge>
    <edge source="VNM" target="JPN">
      <data key="d0">18225896</data>
    </edge>
    <edge source="VNM" target="KAZ">
      <data key="d0">33300</data>
    </edge>
    <edge source="VNM" target="JOR">
      <data key="d0">35820</data>
    </edge>
    <edge source="VNM" target="KOR">
      <data key="d0">21128650</data>
    </edge>
    <edge source="VNM" target="LBN">
      <data key="d0">80025</data>
    </edge>
    <edge source="VNM" target="MYS">
      <data key="d0">2432567</data>
    </edge>
    <edge source="VNM" target="MUS">
      <data key="d0">44989</data>
    </edge>
    <edge source="VNM" target="NLD">
      <data key="d0">19600</data>
    </edge>
    <edge source="VNM" target="PAK">
      <data key="d0">54880</data>
    </edge>
    <edge source="VNM" target="PHL">
      <data key="d0">1357581</data>
    </edge>
    <edge source="VNM" target="SAU">
      <data key="d0">15876</data>
    </edge>
    <edge source="VNM" target="IND">
      <data key="d0">8395343</data>
    </edge>
    <edge source="VNM" target="SGP">
      <data key="d0">1769648</data>
    </edge>
    <edge source="VNM" target="ZAF">
      <data key="d0">50130</data>
    </edge>
    <edge source="VNM" target="ESP">
      <data key="d0">27204</data>
    </edge>
    <edge source="VNM" target="THA">
      <data key="d0">5962981</data>
    </edge>
    <edge source="VNM" target="ARE">
      <data key="d0">36595</data>
    </edge>
    <edge source="VNM" target="TUN">
      <data key="d0">11200</data>
    </edge>
    <edge source="VNM" target="TUR">
      <data key="d0">59164</data>
    </edge>
    <edge source="VNM" target="GBR">
      <data key="d0">19980</data>
    </edge>
    <edge source="VNM" target="USA">
      <data key="d0">15632834</data>
    </edge>
    <edge source="ZWE" target="BEL">
      <data key="d0">41780268</data>
    </edge>
    <edge source="ZWE" target="BWA">
      <data key="d0">13179</data>
    </edge>
    <edge source="ZWE" target="CHN">
      <data key="d0">83925161</data>
    </edge>
    <edge source="ZWE" target="HKG">
      <data key="d0">1261041</data>
    </edge>
    <edge source="ZWE" target="ISR">
      <data key="d0">30335633</data>
    </edge>
    <edge source="ZWE" target="MWI">
      <data key="d0">19368</data>
    </edge>
    <edge source="ZWE" target="MOZ">
      <data key="d0">22686126</data>
    </edge>
    <edge source="ZWE" target="IND">
      <data key="d0">1412032</data>
    </edge>
    <edge source="ZWE" target="ZAF">
      <data key="d0">28511270</data>
    </edge>
    <edge source="ZWE" target="ARE">
      <data key="d0">481026082</data>
    </edge>
    <edge source="SWE" target="AUS">
      <data key="d0">98009</data>
    </edge>
    <edge source="SWE" target="AUT">
      <data key="d0">81773</data>
    </edge>
    <edge source="SWE" target="BEL">
      <data key="d0">1926679</data>
    </edge>
    <edge source="SWE" target="BRA">
      <data key="d0">481190</data>
    </edge>
    <edge source="SWE" target="BGR">
      <data key="d0">49447</data>
    </edge>
    <edge source="SWE" target="CAN">
      <data key="d0">19189</data>
    </edge>
    <edge source="SWE" target="CHL">
      <data key="d0">17565</data>
    </edge>
    <edge source="SWE" target="CHN">
      <data key="d0">2638279</data>
    </edge>
    <edge source="SWE" target="CZE">
      <data key="d0">223768</data>
    </edge>
    <edge source="SWE" target="DNK">
      <data key="d0">19277858</data>
    </edge>
    <edge source="SWE" target="EST">
      <data key="d0">3145152</data>
    </edge>
    <edge source="SWE" target="FIN">
      <data key="d0">22177987</data>
    </edge>
    <edge source="SWE" target="FRA">
      <data key="d0">521043</data>
    </edge>
    <edge source="SWE" target="DEU">
      <data key="d0">7070098</data>
    </edge>
    <edge source="SWE" target="GRC">
      <data key="d0">89153</data>
    </edge>
    <edge source="SWE" target="HKG">
      <data key="d0">10480</data>
    </edge>
    <edge source="SWE" target="HUN">
      <data key="d0">20665</data>
    </edge>
    <edge source="SWE" target="IDN">
      <data key="d0">192033</data>
    </edge>
    <edge source="SWE" target="IRL">
      <data key="d0">40444</data>
    </edge>
    <edge source="SWE" target="ISR">
      <data key="d0">243104</data>
    </edge>
    <edge source="SWE" target="ITA">
      <data key="d0">939354</data>
    </edge>
    <edge source="SWE" target="JPN">
      <data key="d0">292699</data>
    </edge>
    <edge source="SWE" target="KOR">
      <data key="d0">74097</data>
    </edge>
    <edge source="SWE" target="LVA">
      <data key="d0">2859981</data>
    </edge>
    <edge source="SWE" target="LTU">
      <data key="d0">2291557</data>
    </edge>
    <edge source="SWE" target="MYS">
      <data key="d0">37344</data>
    </edge>
    <edge source="SWE" target="NLD">
      <data key="d0">3108104</data>
    </edge>
    <edge source="SWE" target="NZL">
      <data key="d0">67898</data>
    </edge>
    <edge source="SWE" target="NOR">
      <data key="d0">32673095</data>
    </edge>
    <edge source="SWE" target="POL">
      <data key="d0">27383548</data>
    </edge>
    <edge source="SWE" target="PRT">
      <data key="d0">92400</data>
    </edge>
    <edge source="SWE" target="RUS">
      <data key="d0">8671752</data>
    </edge>
    <edge source="SWE" target="IND">
      <data key="d0">84134</data>
    </edge>
    <edge source="SWE" target="SGP">
      <data key="d0">35868</data>
    </edge>
    <edge source="SWE" target="SVK">
      <data key="d0">73655</data>
    </edge>
    <edge source="SWE" target="VNM">
      <data key="d0">234543</data>
    </edge>
    <edge source="SWE" target="SVN">
      <data key="d0">86496</data>
    </edge>
    <edge source="SWE" target="ZAF">
      <data key="d0">76016</data>
    </edge>
    <edge source="SWE" target="ESP">
      <data key="d0">50333</data>
    </edge>
    <edge source="SWE" target="CHE">
      <data key="d0">313364</data>
    </edge>
    <edge source="SWE" target="THA">
      <data key="d0">310412</data>
    </edge>
    <edge source="SWE" target="TUR">
      <data key="d0">130777</data>
    </edge>
    <edge source="SWE" target="UKR">
      <data key="d0">10332</data>
    </edge>
    <edge source="SWE" target="GBR">
      <data key="d0">3517263</data>
    </edge>
    <edge source="SWE" target="USA">
      <data key="d0">495508</data>
    </edge>
    <edge source="UGA" target="BDI">
      <data key="d0">16909</data>
    </edge>
    <edge source="UGA" target="CMR">
      <data key="d0">82116</data>
    </edge>
    <edge source="UGA" target="CHN">
      <data key="d0">39326</data>
    </edge>
    <edge source="UGA" target="GBR">
      <data key="d0">3062488</data>
    </edge>
    <edge source="UGA" target="TZA">
      <data key="d0">35544</data>
    </edge>
    <edge source="UGA" target="USA">
      <data key="d0">10291</data>
    </edge>
    <edge source="EGY" target="ALB">
      <data key="d0">362300</data>
    </edge>
    <edge source="EGY" target="DZA">
      <data key="d0">1532514</data>
    </edge>
    <edge source="EGY" target="AZE">
      <data key="d0">45083</data>
    </edge>
    <edge source="EGY" target="ARG">
      <data key="d0">269443</data>
    </edge>
    <edge source="EGY" target="AUS">
      <data key="d0">2072646</data>
    </edge>
    <edge source="EGY" target="AUT">
      <data key="d0">118422</data>
    </edge>
    <edge source="EGY" target="BEL">
      <data key="d0">666497</data>
    </edge>
    <edge source="EGY" target="BRA">
      <data key="d0">3702537</data>
    </edge>
    <edge source="EGY" target="BGR">
      <data key="d0">3857167</data>
    </edge>
    <edge source="EGY" target="CMR">
      <data key="d0">2420957</data>
    </edge>
    <edge source="EGY" target="CAN">
      <data key="d0">836578</data>
    </edge>
    <edge source="EGY" target="LKA">
      <data key="d0">78315</data>
    </edge>
    <edge source="EGY" target="CHL">
      <data key="d0">370575</data>
    </edge>
    <edge source="EGY" target="CHN">
      <data key="d0">74689132</data>
    </edge>
    <edge source="EGY" target="COL">
      <data key="d0">1164128</data>
    </edge>
    <edge source="EGY" target="CRI">
      <data key="d0">77108</data>
    </edge>
    <edge source="EGY" target="HRV">
      <data key="d0">1064841</data>
    </edge>
    <edge source="EGY" target="CZE">
      <data key="d0">11970</data>
    </edge>
    <edge source="EGY" target="BEN">
      <data key="d0">207345</data>
    </edge>
    <edge source="EGY" target="DNK">
      <data key="d0">445310</data>
    </edge>
    <edge source="EGY" target="ECU">
      <data key="d0">34283</data>
    </edge>
    <edge source="EGY" target="ETH">
      <data key="d0">29542</data>
    </edge>
    <edge source="EGY" target="FIN">
      <data key="d0">29602</data>
    </edge>
    <edge source="EGY" target="FRA">
      <data key="d0">5442171</data>
    </edge>
    <edge source="EGY" target="GEO">
      <data key="d0">738605</data>
    </edge>
    <edge source="EGY" target="PSE">
      <data key="d0">156998</data>
    </edge>
    <edge source="EGY" target="DEU">
      <data key="d0">538609</data>
    </edge>
    <edge source="EGY" target="GHA">
      <data key="d0">1455449</data>
    </edge>
    <edge source="EGY" target="GRC">
      <data key="d0">8076647</data>
    </edge>
    <edge source="EGY" target="GTM">
      <data key="d0">12826</data>
    </edge>
    <edge source="EGY" target="IDN">
      <data key="d0">61482875</data>
    </edge>
    <edge source="EGY" target="IRL">
      <data key="d0">17856</data>
    </edge>
    <edge source="EGY" target="ISR">
      <data key="d0">652666</data>
    </edge>
    <edge source="EGY" target="ITA">
      <data key="d0">23756220</data>
    </edge>
    <edge source="EGY" target="CIV">
      <data key="d0">2224197</data>
    </edge>
    <edge source="EGY" target="JAM">
      <data key="d0">10632</data>
    </edge>
    <edge source="EGY" target="JPN">
      <data key="d0">2741836</data>
    </edge>
    <edge source="EGY" target="KAZ">
      <data key="d0">51895</data>
    </edge>
    <edge source="EGY" target="JOR">
      <data key="d0">2162495</data>
    </edge>
    <edge source="EGY" target="KOR">
      <data key="d0">1347323</data>
    </edge>
    <edge source="EGY" target="LBN">
      <data key="d0">11429725</data>
    </edge>
    <edge source="EGY" target="MYS">
      <data key="d0">41876424</data>
    </edge>
    <edge source="EGY" target="MRT">
      <data key="d0">12957</data>
    </edge>
    <edge source="EGY" target="MUS">
      <data key="d0">66316</data>
    </edge>
    <edge source="EGY" target="MEX">
      <data key="d0">871066</data>
    </edge>
    <edge source="EGY" target="MAR">
      <data key="d0">1097570</data>
    </edge>
    <edge source="EGY" target="OMN">
      <data key="d0">631875</data>
    </edge>
    <edge source="EGY" target="NLD">
      <data key="d0">421053</data>
    </edge>
    <edge source="EGY" target="NOR">
      <data key="d0">4151215</data>
    </edge>
    <edge source="EGY" target="PAK">
      <data key="d0">3159212</data>
    </edge>
    <edge source="EGY" target="PAN">
      <data key="d0">298551</data>
    </edge>
    <edge source="EGY" target="PER">
      <data key="d0">15177</data>
    </edge>
    <edge source="EGY" target="PHL">
      <data key="d0">9884209</data>
    </edge>
    <edge source="EGY" target="POL">
      <data key="d0">25615514</data>
    </edge>
    <edge source="EGY" target="PRT">
      <data key="d0">208819</data>
    </edge>
    <edge source="EGY" target="ROU">
      <data key="d0">11956789</data>
    </edge>
    <edge source="EGY" target="RUS">
      <data key="d0">175407</data>
    </edge>
    <edge source="EGY" target="SAU">
      <data key="d0">3298421</data>
    </edge>
    <edge source="EGY" target="SEN">
      <data key="d0">173026</data>
    </edge>
    <edge source="EGY" target="IND">
      <data key="d0">117159668</data>
    </edge>
    <edge source="EGY" target="SGP">
      <data key="d0">112730</data>
    </edge>
    <edge source="EGY" target="VNM">
      <data key="d0">854611</data>
    </edge>
    <edge source="EGY" target="SVN">
      <data key="d0">1482915</data>
    </edge>
    <edge source="EGY" target="ZAF">
      <data key="d0">329473</data>
    </edge>
    <edge source="EGY" target="ZWE">
      <data key="d0">39638</data>
    </edge>
    <edge source="EGY" target="ESP">
      <data key="d0">9676805</data>
    </edge>
    <edge source="EGY" target="SWE">
      <data key="d0">297476</data>
    </edge>
    <edge source="EGY" target="CHE">
      <data key="d0">92116</data>
    </edge>
    <edge source="EGY" target="THA">
      <data key="d0">118155</data>
    </edge>
    <edge source="EGY" target="ARE">
      <data key="d0">4772810</data>
    </edge>
    <edge source="EGY" target="TUN">
      <data key="d0">518258</data>
    </edge>
    <edge source="EGY" target="TUR">
      <data key="d0">19589552</data>
    </edge>
    <edge source="EGY" target="UGA">
      <data key="d0">91496</data>
    </edge>
    <edge source="EGY" target="UKR">
      <data key="d0">2192633</data>
    </edge>
    <edge source="EGY" target="GBR">
      <data key="d0">1916812</data>
    </edge>
    <edge source="EGY" target="TZA">
      <data key="d0">1931483</data>
    </edge>
    <edge source="EGY" target="USA">
      <data key="d0">35522706</data>
    </edge>
    <edge source="EGY" target="BFA">
      <data key="d0">11447</data>
    </edge>
    <edge source="EGY" target="URY">
      <data key="d0">6260006</data>
    </edge>
    <edge source="TZA" target="BDI">
      <data key="d0">9857544</data>
    </edge>
    <edge source="TZA" target="CHN">
      <data key="d0">34178</data>
    </edge>
    <edge source="TZA" target="HKG">
      <data key="d0">34874</data>
    </edge>
    <edge source="TZA" target="ITA">
      <data key="d0">1235831</data>
    </edge>
    <edge source="TZA" target="MWI">
      <data key="d0">6532580</data>
    </edge>
    <edge source="TZA" target="NAM">
      <data key="d0">387947</data>
    </edge>
    <edge source="TZA" target="RUS">
      <data key="d0">99209</data>
    </edge>
    <edge source="TZA" target="ZAF">
      <data key="d0">54000</data>
    </edge>
    <edge source="TZA" target="CHE">
      <data key="d0">13166</data>
    </edge>
    <edge source="TZA" target="UGA">
      <data key="d0">90306</data>
    </edge>
    <edge source="TZA" target="GBR">
      <data key="d0">18837</data>
    </edge>
    <edge source="BFA" target="CAN">
      <data key="d0">48495</data>
    </edge>
    <edge source="BFA" target="FRA">
      <data key="d0">25624</data>
    </edge>
    <edge source="BFA" target="GHA">
      <data key="d0">12634</data>
    </edge>
    <edge source="BFA" target="CIV">
      <data key="d0">197043</data>
    </edge>
    <edge source="BFA" target="NER">
      <data key="d0">173304</data>
    </edge>
    <edge source="BFA" target="TGO">
      <data key="d0">48862</data>
    </edge>
    <edge source="DNK" target="AUS">
      <data key="d0">51480</data>
    </edge>
    <edge source="DNK" target="AUT">
      <data key="d0">16303</data>
    </edge>
    <edge source="DNK" target="BEL">
      <data key="d0">175537</data>
    </edge>
    <edge source="DNK" target="BRA">
      <data key="d0">39239</data>
    </edge>
    <edge source="DNK" target="BGR">
      <data key="d0">18734</data>
    </edge>
    <edge source="DNK" target="CAN">
      <data key="d0">16494</data>
    </edge>
    <edge source="DNK" target="CHN">
      <data key="d0">15567</data>
    </edge>
    <edge source="DNK" target="HRV">
      <data key="d0">87513</data>
    </edge>
    <edge source="DNK" target="CZE">
      <data key="d0">166200</data>
    </edge>
    <edge source="DNK" target="EST">
      <data key="d0">639340</data>
    </edge>
    <edge source="DNK" target="FIN">
      <data key="d0">3255408</data>
    </edge>
    <edge source="DNK" target="FRA">
      <data key="d0">619190</data>
    </edge>
    <edge source="DNK" target="DEU">
      <data key="d0">18574119</data>
    </edge>
    <edge source="DNK" target="GHA">
      <data key="d0">26466</data>
    </edge>
    <edge source="DNK" target="HKG">
      <data key="d0">13108</data>
    </edge>
    <edge source="DNK" target="HUN">
      <data key="d0">19703</data>
    </edge>
    <edge source="DNK" target="IDN">
      <data key="d0">13663</data>
    </edge>
    <edge source="DNK" target="ISR">
      <data key="d0">32646</data>
    </edge>
    <edge source="DNK" target="ITA">
      <data key="d0">71383</data>
    </edge>
    <edge source="DNK" target="JPN">
      <data key="d0">69378</data>
    </edge>
    <edge source="DNK" target="KOR">
      <data key="d0">306654</data>
    </edge>
    <edge source="DNK" target="LVA">
      <data key="d0">335686</data>
    </edge>
    <edge source="DNK" target="LTU">
      <data key="d0">16751</data>
    </edge>
    <edge source="DNK" target="MDA">
      <data key="d0">18074</data>
    </edge>
    <edge source="DNK" target="NLD">
      <data key="d0">3379912</data>
    </edge>
    <edge source="DNK" target="NOR">
      <data key="d0">9250709</data>
    </edge>
    <edge source="DNK" target="POL">
      <data key="d0">425526</data>
    </edge>
    <edge source="DNK" target="PRT">
      <data key="d0">340349</data>
    </edge>
    <edge source="DNK" target="ROU">
      <data key="d0">355353</data>
    </edge>
    <edge source="DNK" target="RUS">
      <data key="d0">818287</data>
    </edge>
    <edge source="DNK" target="IND">
      <data key="d0">175987</data>
    </edge>
    <edge source="DNK" target="SVK">
      <data key="d0">24217</data>
    </edge>
    <edge source="DNK" target="SVN">
      <data key="d0">29031</data>
    </edge>
    <edge source="DNK" target="ZAF">
      <data key="d0">41627</data>
    </edge>
    <edge source="DNK" target="ESP">
      <data key="d0">265100</data>
    </edge>
    <edge source="DNK" target="SWE">
      <data key="d0">30741559</data>
    </edge>
    <edge source="DNK" target="CHE">
      <data key="d0">63210</data>
    </edge>
    <edge source="DNK" target="THA">
      <data key="d0">21365</data>
    </edge>
    <edge source="DNK" target="ARE">
      <data key="d0">47468</data>
    </edge>
    <edge source="DNK" target="UKR">
      <data key="d0">49280</data>
    </edge>
    <edge source="DNK" target="GBR">
      <data key="d0">7730452</data>
    </edge>
    <edge source="DNK" target="USA">
      <data key="d0">181900</data>
    </edge>
    <edge source="DNK" target="URY">
      <data key="d0">69666</data>
    </edge>
    <edge source="HUN" target="AUT">
      <data key="d0">11305437</data>
    </edge>
    <edge source="HUN" target="BEL">
      <data key="d0">406332</data>
    </edge>
    <edge source="HUN" target="BGR">
      <data key="d0">294766</data>
    </edge>
    <edge source="HUN" target="BLR">
      <data key="d0">12259</data>
    </edge>
    <edge source="HUN" target="CHN">
      <data key="d0">323849</data>
    </edge>
    <edge source="HUN" target="HRV">
      <data key="d0">1720409</data>
    </edge>
    <edge source="HUN" target="CZE">
      <data key="d0">2090542</data>
    </edge>
    <edge source="HUN" target="DNK">
      <data key="d0">17510</data>
    </edge>
    <edge source="HUN" target="EST">
      <data key="d0">17059</data>
    </edge>
    <edge source="HUN" target="FRA">
      <data key="d0">215420</data>
    </edge>
    <edge source="HUN" target="DEU">
      <data key="d0">5127103</data>
    </edge>
    <edge source="HUN" target="GRC">
      <data key="d0">90334</data>
    </edge>
    <edge source="HUN" target="ITA">
      <data key="d0">3307479</data>
    </edge>
    <edge source="HUN" target="JPN">
      <data key="d0">689861</data>
    </edge>
    <edge source="HUN" target="KOR">
      <data key="d0">290556</data>
    </edge>
    <edge source="HUN" target="LVA">
      <data key="d0">70972</data>
    </edge>
    <edge source="HUN" target="LTU">
      <data key="d0">14660</data>
    </edge>
    <edge source="HUN" target="MDA">
      <data key="d0">164295</data>
    </edge>
    <edge source="HUN" target="NLD">
      <data key="d0">27476</data>
    </edge>
    <edge source="HUN" target="POL">
      <data key="d0">2602213</data>
    </edge>
    <edge source="HUN" target="PRT">
      <data key="d0">15217</data>
    </edge>
    <edge source="HUN" target="ROU">
      <data key="d0">8467771</data>
    </edge>
    <edge source="HUN" target="RUS">
      <data key="d0">247564</data>
    </edge>
    <edge source="HUN" target="SRB">
      <data key="d0">748389</data>
    </edge>
    <edge source="HUN" target="IND">
      <data key="d0">24335</data>
    </edge>
    <edge source="HUN" target="SVK">
      <data key="d0">6797826</data>
    </edge>
    <edge source="HUN" target="VNM">
      <data key="d0">909120</data>
    </edge>
    <edge source="HUN" target="SVN">
      <data key="d0">3828729</data>
    </edge>
    <edge source="HUN" target="ESP">
      <data key="d0">13491</data>
    </edge>
    <edge source="HUN" target="SWE">
      <data key="d0">61958</data>
    </edge>
    <edge source="HUN" target="CHE">
      <data key="d0">516352</data>
    </edge>
    <edge source="HUN" target="ARE">
      <data key="d0">47852</data>
    </edge>
    <edge source="HUN" target="TUR">
      <data key="d0">394866</data>
    </edge>
    <edge source="HUN" target="UKR">
      <data key="d0">397205</data>
    </edge>
    <edge source="HUN" target="GBR">
      <data key="d0">479958</data>
    </edge>
    <edge source="HUN" target="USA">
      <data key="d0">471342</data>
    </edge>
    <edge source="JOR" target="AUS">
      <data key="d0">3804888</data>
    </edge>
    <edge source="JOR" target="BGR">
      <data key="d0">49024426</data>
    </edge>
    <edge source="JOR" target="CHN">
      <data key="d0">515040</data>
    </edge>
    <edge source="JOR" target="CZE">
      <data key="d0">55369</data>
    </edge>
    <edge source="JOR" target="PSE">
      <data key="d0">7646397</data>
    </edge>
    <edge source="JOR" target="DEU">
      <data key="d0">162604</data>
    </edge>
    <edge source="JOR" target="HUN">
      <data key="d0">13824</data>
    </edge>
    <edge source="JOR" target="IDN">
      <data key="d0">81352649</data>
    </edge>
    <edge source="JOR" target="ISR">
      <data key="d0">3044339</data>
    </edge>
    <edge source="JOR" target="JPN">
      <data key="d0">10661839</data>
    </edge>
    <edge source="JOR" target="LBN">
      <data key="d0">222090</data>
    </edge>
    <edge source="JOR" target="MYS">
      <data key="d0">86441</data>
    </edge>
    <edge source="JOR" target="OMN">
      <data key="d0">145323</data>
    </edge>
    <edge source="JOR" target="NLD">
      <data key="d0">25563041</data>
    </edge>
    <edge source="JOR" target="PAK">
      <data key="d0">1696131</data>
    </edge>
    <edge source="JOR" target="RUS">
      <data key="d0">14061</data>
    </edge>
    <edge source="JOR" target="SAU">
      <data key="d0">4720180</data>
    </edge>
    <edge source="JOR" target="IND">
      <data key="d0">405253105</data>
    </edge>
    <edge source="JOR" target="SVK">
      <data key="d0">43589</data>
    </edge>
    <edge source="JOR" target="CHE">
      <data key="d0">18820</data>
    </edge>
    <edge source="JOR" target="ARE">
      <data key="d0">754324</data>
    </edge>
    <edge source="JOR" target="TUR">
      <data key="d0">7858668</data>
    </edge>
    <edge source="JOR" target="EGY">
      <data key="d0">12389</data>
    </edge>
    <edge source="JOR" target="GBR">
      <data key="d0">48830</data>
    </edge>
    <edge source="JOR" target="USA">
      <data key="d0">58420</data>
    </edge>
    <edge source="LVA" target="BEL">
      <data key="d0">135808</data>
    </edge>
    <edge source="LVA" target="BLR">
      <data key="d0">2753956</data>
    </edge>
    <edge source="LVA" target="CHN">
      <data key="d0">95592</data>
    </edge>
    <edge source="LVA" target="EST">
      <data key="d0">2978627</data>
    </edge>
    <edge source="LVA" target="FRA">
      <data key="d0">10120</data>
    </edge>
    <edge source="LVA" target="GRC">
      <data key="d0">23268</data>
    </edge>
    <edge source="LVA" target="HKG">
      <data key="d0">547383</data>
    </edge>
    <edge source="LVA" target="ITA">
      <data key="d0">47816</data>
    </edge>
    <edge source="LVA" target="KAZ">
      <data key="d0">12023</data>
    </edge>
    <edge source="LVA" target="LTU">
      <data key="d0">10804180</data>
    </edge>
    <edge source="LVA" target="MAR">
      <data key="d0">18027</data>
    </edge>
    <edge source="LVA" target="NOR">
      <data key="d0">59953</data>
    </edge>
    <edge source="LVA" target="POL">
      <data key="d0">10398</data>
    </edge>
    <edge source="LVA" target="RUS">
      <data key="d0">1088458</data>
    </edge>
    <edge source="LVA" target="UKR">
      <data key="d0">50205</data>
    </edge>
    <edge source="MAR" target="DZA">
      <data key="d0">7582595</data>
    </edge>
    <edge source="MAR" target="AZE">
      <data key="d0">3307170</data>
    </edge>
    <edge source="MAR" target="ARG">
      <data key="d0">7636604</data>
    </edge>
    <edge source="MAR" target="AUS">
      <data key="d0">24618510</data>
    </edge>
    <edge source="MAR" target="AUT">
      <data key="d0">27258589</data>
    </edge>
    <edge source="MAR" target="BEL">
      <data key="d0">65160007</data>
    </edge>
    <edge source="MAR" target="BRA">
      <data key="d0">88983437</data>
    </edge>
    <edge source="MAR" target="CMR">
      <data key="d0">889824</data>
    </edge>
    <edge source="MAR" target="CAN">
      <data key="d0">12023253</data>
    </edge>
    <edge source="MAR" target="CHN">
      <data key="d0">5673428</data>
    </edge>
    <edge source="MAR" target="COL">
      <data key="d0">11519266</data>
    </edge>
    <edge source="MAR" target="HRV">
      <data key="d0">1066389</data>
    </edge>
    <edge source="MAR" target="BEN">
      <data key="d0">41458</data>
    </edge>
    <edge source="MAR" target="DNK">
      <data key="d0">420168</data>
    </edge>
    <edge source="MAR" target="SLV">
      <data key="d0">1042874</data>
    </edge>
    <edge source="MAR" target="FRA">
      <data key="d0">27375944</data>
    </edge>
    <edge source="MAR" target="GMB">
      <data key="d0">252363</data>
    </edge>
    <edge source="MAR" target="DEU">
      <data key="d0">35357220</data>
    </edge>
    <edge source="MAR" target="GHA">
      <data key="d0">2610482</data>
    </edge>
    <edge source="MAR" target="GRC">
      <data key="d0">1238757</data>
    </edge>
    <edge source="MAR" target="GTM">
      <data key="d0">12364</data>
    </edge>
    <edge source="MAR" target="HND">
      <data key="d0">26960</data>
    </edge>
    <edge source="MAR" target="HKG">
      <data key="d0">48550</data>
    </edge>
    <edge source="MAR" target="IDN">
      <data key="d0">34632895</data>
    </edge>
    <edge source="MAR" target="ITA">
      <data key="d0">13337630</data>
    </edge>
    <edge source="MAR" target="CIV">
      <data key="d0">2430530</data>
    </edge>
    <edge source="MAR" target="JPN">
      <data key="d0">4672525</data>
    </edge>
    <edge source="MAR" target="JOR">
      <data key="d0">10743</data>
    </edge>
    <edge source="MAR" target="KOR">
      <data key="d0">15785249</data>
    </edge>
    <edge source="MAR" target="LBN">
      <data key="d0">94467</data>
    </edge>
    <edge source="MAR" target="LTU">
      <data key="d0">46813252</data>
    </edge>
    <edge source="MAR" target="MRT">
      <data key="d0">267172</data>
    </edge>
    <edge source="MAR" target="MEX">
      <data key="d0">105057804</data>
    </edge>
    <edge source="MAR" target="OMN">
      <data key="d0">11431</data>
    </edge>
    <edge source="MAR" target="NLD">
      <data key="d0">14794435</data>
    </edge>
    <edge source="MAR" target="NZL">
      <data key="d0">63057058</data>
    </edge>
    <edge source="MAR" target="NOR">
      <data key="d0">88234690</data>
    </edge>
    <edge source="MAR" target="PAK">
      <data key="d0">47372382</data>
    </edge>
    <edge source="MAR" target="PER">
      <data key="d0">21057382</data>
    </edge>
    <edge source="MAR" target="PHL">
      <data key="d0">25043138</data>
    </edge>
    <edge source="MAR" target="POL">
      <data key="d0">36443172</data>
    </edge>
    <edge source="MAR" target="PRT">
      <data key="d0">3790495</data>
    </edge>
    <edge source="MAR" target="ROU">
      <data key="d0">47862633</data>
    </edge>
    <edge source="MAR" target="SAU">
      <data key="d0">992729</data>
    </edge>
    <edge source="MAR" target="SEN">
      <data key="d0">138320</data>
    </edge>
    <edge source="MAR" target="IND">
      <data key="d0">221530657</data>
    </edge>
    <edge source="MAR" target="SGP">
      <data key="d0">62281</data>
    </edge>
    <edge source="MAR" target="ZAF">
      <data key="d0">594047</data>
    </edge>
    <edge source="MAR" target="ESP">
      <data key="d0">29012178</data>
    </edge>
    <edge source="MAR" target="SWE">
      <data key="d0">22172</data>
    </edge>
    <edge source="MAR" target="CHE">
      <data key="d0">15537</data>
    </edge>
    <edge source="MAR" target="THA">
      <data key="d0">119584</data>
    </edge>
    <edge source="MAR" target="TGO">
      <data key="d0">305974</data>
    </edge>
    <edge source="MAR" target="ARE">
      <data key="d0">880176</data>
    </edge>
    <edge source="MAR" target="TUN">
      <data key="d0">3731086</data>
    </edge>
    <edge source="MAR" target="TUR">
      <data key="d0">78351126</data>
    </edge>
    <edge source="MAR" target="UKR">
      <data key="d0">35813680</data>
    </edge>
    <edge source="MAR" target="EGY">
      <data key="d0">3201320</data>
    </edge>
    <edge source="MAR" target="GBR">
      <data key="d0">8390064</data>
    </edge>
    <edge source="MAR" target="USA">
      <data key="d0">387728294</data>
    </edge>
    <edge source="MAR" target="BFA">
      <data key="d0">70460</data>
    </edge>
    <edge source="MAR" target="URY">
      <data key="d0">4204800</data>
    </edge>
    <edge source="NOR" target="AZE">
      <data key="d0">10723</data>
    </edge>
    <edge source="NOR" target="ARG">
      <data key="d0">108243</data>
    </edge>
    <edge source="NOR" target="AUS">
      <data key="d0">195024</data>
    </edge>
    <edge source="NOR" target="AUT">
      <data key="d0">40006</data>
    </edge>
    <edge source="NOR" target="BEL">
      <data key="d0">12934574</data>
    </edge>
    <edge source="NOR" target="BRA">
      <data key="d0">6990593</data>
    </edge>
    <edge source="NOR" target="CAN">
      <data key="d0">762834</data>
    </edge>
    <edge source="NOR" target="CHL">
      <data key="d0">269915</data>
    </edge>
    <edge source="NOR" target="CHN">
      <data key="d0">49621916</data>
    </edge>
    <edge source="NOR" target="COL">
      <data key="d0">226080</data>
    </edge>
    <edge source="NOR" target="DNK">
      <data key="d0">39595927</data>
    </edge>
    <edge source="NOR" target="EST">
      <data key="d0">4667781</data>
    </edge>
    <edge source="NOR" target="FIN">
      <data key="d0">4454535</data>
    </edge>
    <edge source="NOR" target="FRA">
      <data key="d0">18484442</data>
    </edge>
    <edge source="NOR" target="DEU">
      <data key="d0">67205977</data>
    </edge>
    <edge source="NOR" target="GRC">
      <data key="d0">184216</data>
    </edge>
    <edge source="NOR" target="HKG">
      <data key="d0">225558</data>
    </edge>
    <edge source="NOR" target="IDN">
      <data key="d0">57305</data>
    </edge>
    <edge source="NOR" target="IRL">
      <data key="d0">386110</data>
    </edge>
    <edge source="NOR" target="ISR">
      <data key="d0">48990</data>
    </edge>
    <edge source="NOR" target="ITA">
      <data key="d0">17784069</data>
    </edge>
    <edge source="NOR" target="JPN">
      <data key="d0">294188</data>
    </edge>
    <edge source="NOR" target="KOR">
      <data key="d0">348562</data>
    </edge>
    <edge source="NOR" target="LVA">
      <data key="d0">4305311</data>
    </edge>
    <edge source="NOR" target="LTU">
      <data key="d0">3917646</data>
    </edge>
    <edge source="NOR" target="MYS">
      <data key="d0">544990</data>
    </edge>
    <edge source="NOR" target="MEX">
      <data key="d0">51486</data>
    </edge>
    <edge source="NOR" target="NAM">
      <data key="d0">72879</data>
    </edge>
    <edge source="NOR" target="NLD">
      <data key="d0">49583393</data>
    </edge>
    <edge source="NOR" target="NZL">
      <data key="d0">238420</data>
    </edge>
    <edge source="NOR" target="PAK">
      <data key="d0">39081</data>
    </edge>
    <edge source="NOR" target="POL">
      <data key="d0">28537036</data>
    </edge>
    <edge source="NOR" target="PRT">
      <data key="d0">1686404</data>
    </edge>
    <edge source="NOR" target="RUS">
      <data key="d0">6337371</data>
    </edge>
    <edge source="NOR" target="SAU">
      <data key="d0">625996</data>
    </edge>
    <edge source="NOR" target="IND">
      <data key="d0">16974416</data>
    </edge>
    <edge source="NOR" target="SGP">
      <data key="d0">70736</data>
    </edge>
    <edge source="NOR" target="SVK">
      <data key="d0">10323</data>
    </edge>
    <edge source="NOR" target="VNM">
      <data key="d0">1751869</data>
    </edge>
    <edge source="NOR" target="ZAF">
      <data key="d0">26847</data>
    </edge>
    <edge source="NOR" target="ESP">
      <data key="d0">10585715</data>
    </edge>
    <edge source="NOR" target="SWE">
      <data key="d0">24137464</data>
    </edge>
    <edge source="NOR" target="CHE">
      <data key="d0">445067</data>
    </edge>
    <edge source="NOR" target="THA">
      <data key="d0">955942</data>
    </edge>
    <edge source="NOR" target="ARE">
      <data key="d0">157575</data>
    </edge>
    <edge source="NOR" target="TUR">
      <data key="d0">1018201</data>
    </edge>
    <edge source="NOR" target="UKR">
      <data key="d0">124605</data>
    </edge>
    <edge source="NOR" target="EGY">
      <data key="d0">263190</data>
    </edge>
    <edge source="NOR" target="GBR">
      <data key="d0">30383215</data>
    </edge>
    <edge source="NOR" target="USA">
      <data key="d0">7205896</data>
    </edge>
    <edge source="ROU" target="AUS">
      <data key="d0">14641</data>
    </edge>
    <edge source="ROU" target="AUT">
      <data key="d0">32025</data>
    </edge>
    <edge source="ROU" target="BEL">
      <data key="d0">15490</data>
    </edge>
    <edge source="ROU" target="BGR">
      <data key="d0">1786923</data>
    </edge>
    <edge source="ROU" target="CHN">
      <data key="d0">1085270</data>
    </edge>
    <edge source="ROU" target="HRV">
      <data key="d0">128034</data>
    </edge>
    <edge source="ROU" target="CZE">
      <data key="d0">145936</data>
    </edge>
    <edge source="ROU" target="FRA">
      <data key="d0">10138</data>
    </edge>
    <edge source="ROU" target="GEO">
      <data key="d0">17262</data>
    </edge>
    <edge source="ROU" target="DEU">
      <data key="d0">238087</data>
    </edge>
    <edge source="ROU" target="GRC">
      <data key="d0">30191</data>
    </edge>
    <edge source="ROU" target="HUN">
      <data key="d0">12960797</data>
    </edge>
    <edge source="ROU" target="ISR">
      <data key="d0">22913</data>
    </edge>
    <edge source="ROU" target="ITA">
      <data key="d0">681615</data>
    </edge>
    <edge source="ROU" target="LBN">
      <data key="d0">87364</data>
    </edge>
    <edge source="ROU" target="MDA">
      <data key="d0">1749531</data>
    </edge>
    <edge source="ROU" target="NLD">
      <data key="d0">821828</data>
    </edge>
    <edge source="ROU" target="SRB">
      <data key="d0">4072826</data>
    </edge>
    <edge source="ROU" target="IND">
      <data key="d0">86010</data>
    </edge>
    <edge source="ROU" target="SVK">
      <data key="d0">3885721</data>
    </edge>
    <edge source="ROU" target="VNM">
      <data key="d0">559894</data>
    </edge>
    <edge source="ROU" target="TUR">
      <data key="d0">19549</data>
    </edge>
    <edge source="ROU" target="UKR">
      <data key="d0">66177</data>
    </edge>
    <edge source="ROU" target="MKD">
      <data key="d0">14217</data>
    </edge>
    <edge source="ROU" target="EGY">
      <data key="d0">4273390</data>
    </edge>
    <edge source="ROU" target="GBR">
      <data key="d0">136497</data>
    </edge>
    <edge source="ROU" target="TZA">
      <data key="d0">594616</data>
    </edge>
    <edge source="ROU" target="USA">
      <data key="d0">19169</data>
    </edge>
    <edge source="KGZ" target="CHN">
      <data key="d0">20334</data>
    </edge>
    <edge source="KGZ" target="KAZ">
      <data key="d0">349791</data>
    </edge>
    <edge source="KGZ" target="RUS">
      <data key="d0">224963</data>
    </edge>
    <edge source="KGZ" target="GBR">
      <data key="d0">187200</data>
    </edge>
    <edge source="MDA" target="BGR">
      <data key="d0">459944</data>
    </edge>
    <edge source="MDA" target="BLR">
      <data key="d0">3684173</data>
    </edge>
    <edge source="MDA" target="KAZ">
      <data key="d0">17853</data>
    </edge>
    <edge source="MDA" target="ROU">
      <data key="d0">5080885</data>
    </edge>
    <edge source="MDA" target="RUS">
      <data key="d0">7149388</data>
    </edge>
    <edge source="MDA" target="UKR">
      <data key="d0">227536</data>
    </edge>
    <edge source="CMR" target="FRA">
      <data key="d0">13655</data>
    </edge>
    <edge source="CMR" target="GHA">
      <data key="d0">112774</data>
    </edge>
    <edge source="CMR" target="CIV">
      <data key="d0">187575</data>
    </edge>
    <edge source="CAF" target="BEL">
      <data key="d0">51275981</data>
    </edge>
    <edge source="CAF" target="FRA">
      <data key="d0">84608</data>
    </edge>
    <edge source="CAF" target="HKG">
      <data key="d0">2133462</data>
    </edge>
    <edge source="CAF" target="ISR">
      <data key="d0">39345</data>
    </edge>
    <edge source="CAF" target="NLD">
      <data key="d0">39246</data>
    </edge>
    <edge source="CAF" target="ZAF">
      <data key="d0">19623</data>
    </edge>
    <edge source="CAF" target="ARE">
      <data key="d0">11388257</data>
    </edge>
    <edge source="CRI" target="AUS">
      <data key="d0">12389</data>
    </edge>
    <edge source="CRI" target="COL">
      <data key="d0">1640847</data>
    </edge>
    <edge source="CRI" target="SLV">
      <data key="d0">48910</data>
    </edge>
    <edge source="CRI" target="GTM">
      <data key="d0">112744</data>
    </edge>
    <edge source="CRI" target="HND">
      <data key="d0">73855</data>
    </edge>
    <edge source="CRI" target="NIC">
      <data key="d0">798010</data>
    </edge>
    <edge source="CRI" target="PAN">
      <data key="d0">1959606</data>
    </edge>
    <edge source="SLV" target="CRI">
      <data key="d0">30498</data>
    </edge>
    <edge source="SLV" target="GTM">
      <data key="d0">12965489</data>
    </edge>
    <edge source="SLV" target="HND">
      <data key="d0">1048190</data>
    </edge>
    <edge source="SLV" target="NIC">
      <data key="d0">1330296</data>
    </edge>
    <edge source="SLV" target="PAN">
      <data key="d0">1302904</data>
    </edge>
    <edge source="SLV" target="USA">
      <data key="d0">1272952</data>
    </edge>
    <edge source="GTM" target="CHN">
      <data key="d0">59000</data>
    </edge>
    <edge source="GTM" target="COL">
      <data key="d0">44865</data>
    </edge>
    <edge source="GTM" target="CRI">
      <data key="d0">3680575</data>
    </edge>
    <edge source="GTM" target="ECU">
      <data key="d0">180232</data>
    </edge>
    <edge source="GTM" target="SLV">
      <data key="d0">4299783</data>
    </edge>
    <edge source="GTM" target="HND">
      <data key="d0">2280459</data>
    </edge>
    <edge source="GTM" target="HKG">
      <data key="d0">113751</data>
    </edge>
    <edge source="GTM" target="MEX">
      <data key="d0">182752</data>
    </edge>
    <edge source="GTM" target="NIC">
      <data key="d0">2490284</data>
    </edge>
    <edge source="GTM" target="PAN">
      <data key="d0">420391</data>
    </edge>
    <edge source="GTM" target="ESP">
      <data key="d0">12018</data>
    </edge>
    <edge source="GTM" target="USA">
      <data key="d0">105657</data>
    </edge>
    <edge source="MDG" target="BEL">
      <data key="d0">599299</data>
    </edge>
    <edge source="MDG" target="CHN">
      <data key="d0">4099825</data>
    </edge>
    <edge source="MDG" target="EST">
      <data key="d0">189046</data>
    </edge>
    <edge source="MDG" target="FRA">
      <data key="d0">238850</data>
    </edge>
    <edge source="MDG" target="DEU">
      <data key="d0">872732</data>
    </edge>
    <edge source="MDG" target="HKG">
      <data key="d0">135486</data>
    </edge>
    <edge source="MDG" target="ITA">
      <data key="d0">1015964</data>
    </edge>
    <edge source="MDG" target="JPN">
      <data key="d0">136345</data>
    </edge>
    <edge source="MDG" target="KOR">
      <data key="d0">89581</data>
    </edge>
    <edge source="MDG" target="MUS">
      <data key="d0">129232</data>
    </edge>
    <edge source="MDG" target="RUS">
      <data key="d0">226653</data>
    </edge>
    <edge source="MDG" target="IND">
      <data key="d0">1283523</data>
    </edge>
    <edge source="MDG" target="ESP">
      <data key="d0">40160</data>
    </edge>
    <edge source="MDG" target="THA">
      <data key="d0">234973</data>
    </edge>
    <edge source="MDG" target="ARE">
      <data key="d0">26946</data>
    </edge>
    <edge source="MDG" target="USA">
      <data key="d0">1556521</data>
    </edge>
    <edge source="NAM" target="AUT">
      <data key="d0">12750</data>
    </edge>
    <edge source="NAM" target="BEL">
      <data key="d0">119363</data>
    </edge>
    <edge source="NAM" target="BWA">
      <data key="d0">105032</data>
    </edge>
    <edge source="NAM" target="CMR">
      <data key="d0">47792</data>
    </edge>
    <edge source="NAM" target="CAF">
      <data key="d0">523298</data>
    </edge>
    <edge source="NAM" target="CHN">
      <data key="d0">4066473</data>
    </edge>
    <edge source="NAM" target="FRA">
      <data key="d0">319498</data>
    </edge>
    <edge source="NAM" target="DEU">
      <data key="d0">15007905</data>
    </edge>
    <edge source="NAM" target="GHA">
      <data key="d0">725613</data>
    </edge>
    <edge source="NAM" target="IDN">
      <data key="d0">292515</data>
    </edge>
    <edge source="NAM" target="ISR">
      <data key="d0">25861</data>
    </edge>
    <edge source="NAM" target="ITA">
      <data key="d0">20293164</data>
    </edge>
    <edge source="NAM" target="MUS">
      <data key="d0">35536</data>
    </edge>
    <edge source="NAM" target="NLD">
      <data key="d0">180144</data>
    </edge>
    <edge source="NAM" target="PAN">
      <data key="d0">3167747</data>
    </edge>
    <edge source="NAM" target="IND">
      <data key="d0">1281767</data>
    </edge>
    <edge source="NAM" target="ZAF">
      <data key="d0">27414123</data>
    </edge>
    <edge source="NAM" target="ZWE">
      <data key="d0">109611</data>
    </edge>
    <edge source="NAM" target="TUR">
      <data key="d0">124586</data>
    </edge>
    <edge source="NAM" target="TZA">
      <data key="d0">376586</data>
    </edge>
    <edge source="NAM" target="USA">
      <data key="d0">869692</data>
    </edge>
    <edge source="NIC" target="CRI">
      <data key="d0">295815</data>
    </edge>
    <edge source="NIC" target="SLV">
      <data key="d0">92740</data>
    </edge>
    <edge source="NIC" target="HND">
      <data key="d0">680555</data>
    </edge>
    <edge source="NIC" target="PAN">
      <data key="d0">76613</data>
    </edge>
    <edge source="SEN" target="AUS">
      <data key="d0">23970</data>
    </edge>
    <edge source="SEN" target="CMR">
      <data key="d0">785800</data>
    </edge>
    <edge source="SEN" target="CAN">
      <data key="d0">13725</data>
    </edge>
    <edge source="SEN" target="CHN">
      <data key="d0">13746</data>
    </edge>
    <edge source="SEN" target="BEN">
      <data key="d0">1961215</data>
    </edge>
    <edge source="SEN" target="FRA">
      <data key="d0">9719962</data>
    </edge>
    <edge source="SEN" target="GMB">
      <data key="d0">4611874</data>
    </edge>
    <edge source="SEN" target="GHA">
      <data key="d0">300455</data>
    </edge>
    <edge source="SEN" target="GRC">
      <data key="d0">205779</data>
    </edge>
    <edge source="SEN" target="ITA">
      <data key="d0">476976</data>
    </edge>
    <edge source="SEN" target="CIV">
      <data key="d0">7216516</data>
    </edge>
    <edge source="SEN" target="MRT">
      <data key="d0">17199</data>
    </edge>
    <edge source="SEN" target="MAR">
      <data key="d0">3115353</data>
    </edge>
    <edge source="SEN" target="NLD">
      <data key="d0">3849813</data>
    </edge>
    <edge source="SEN" target="PRT">
      <data key="d0">827167</data>
    </edge>
    <edge source="SEN" target="IND">
      <data key="d0">2166695</data>
    </edge>
    <edge source="SEN" target="ESP">
      <data key="d0">2603038</data>
    </edge>
    <edge source="SEN" target="TGO">
      <data key="d0">34301</data>
    </edge>
    <edge source="SEN" target="GBR">
      <data key="d0">3642308</data>
    </edge>
    <edge source="SEN" target="BFA">
      <data key="d0">1594333</data>
    </edge>
    <edge source="SEN" target="URY">
      <data key="d0">12824</data>
    </edge>
    <edge source="TGO" target="BEN">
      <data key="d0">10506</data>
    </edge>
    <edge source="TGO" target="DNK">
      <data key="d0">11628895</data>
    </edge>
    <edge source="TGO" target="CIV">
      <data key="d0">143432</data>
    </edge>
    <edge source="TGO" target="NER">
      <data key="d0">17502</data>
    </edge>
    <edge source="TGO" target="POL">
      <data key="d0">107917105</data>
    </edge>
    <edge source="TGO" target="IND">
      <data key="d0">7580522</data>
    </edge>
    <edge source="BEN" target="CHN">
      <data key="d0">244761</data>
    </edge>
    <edge source="BEN" target="GHA">
      <data key="d0">365155</data>
    </edge>
    <edge source="BEN" target="TGO">
      <data key="d0">1781937</data>
    </edge>
    <edge source="HND" target="SLV">
      <data key="d0">89572</data>
    </edge>
    <edge source="HND" target="GTM">
      <data key="d0">158718</data>
    </edge>
    <edge source="HND" target="MEX">
      <data key="d0">15291</data>
    </edge>
    <edge source="HND" target="PAN">
      <data key="d0">77580</data>
    </edge>
    <edge source="HND" target="USA">
      <data key="d0">2514130</data>
    </edge>
    <edge source="MWI" target="CHN">
      <data key="d0">35474</data>
    </edge>
    <edge source="MWI" target="HKG">
      <data key="d0">28988</data>
    </edge>
    <edge source="MWI" target="MOZ">
      <data key="d0">893246</data>
    </edge>
    <edge source="MWI" target="ZAF">
      <data key="d0">77229</data>
    </edge>
    <edge source="JAM" target="BEL">
      <data key="d0">41291</data>
    </edge>
    <edge source="JAM" target="CHL">
      <data key="d0">406587</data>
    </edge>
    <edge source="JAM" target="COL">
      <data key="d0">111859</data>
    </edge>
    <edge source="JAM" target="USA">
      <data key="d0">1042821</data>
    </edge>
    <edge source="MOZ" target="AUS">
      <data key="d0">43319</data>
    </edge>
    <edge source="MOZ" target="CHN">
      <data key="d0">135209</data>
    </edge>
    <edge source="MOZ" target="FIN">
      <data key="d0">12680</data>
    </edge>
    <edge source="MOZ" target="HKG">
      <data key="d0">20514</data>
    </edge>
    <edge source="MOZ" target="MWI">
      <data key="d0">113617</data>
    </edge>
    <edge source="MOZ" target="IND">
      <data key="d0">21521</data>
    </edge>
    <edge source="MOZ" target="ZAF">
      <data key="d0">405611</data>
    </edge>
    <edge source="MOZ" target="THA">
      <data key="d0">59455</data>
    </edge>
    <edge source="MOZ" target="TZA">
      <data key="d0">10581</data>
    </edge>
    <edge source="MOZ" target="USA">
      <data key="d0">11398</data>
    </edge>
    <edge source="PSE" target="CAN">
      <data key="d0">13594</data>
    </edge>
    <edge source="PSE" target="ISR">
      <data key="d0">6462494</data>
    </edge>
    <edge source="PSE" target="JOR">
      <data key="d0">4668080</data>
    </edge>
    <edge source="PSE" target="KOR">
      <data key="d0">13500</data>
    </edge>
    <edge source="PSE" target="MAR">
      <data key="d0">14543</data>
    </edge>
    <edge source="PSE" target="SAU">
      <data key="d0">697661</data>
    </edge>
    <edge source="PSE" target="IND">
      <data key="d0">29450</data>
    </edge>
    <edge source="PSE" target="ARE">
      <data key="d0">2449850</data>
    </edge>
    <edge source="PSE" target="USA">
      <data key="d0">258920</data>
    </edge>
  </graph>
</graphml>
