# Supplementary material for: Core-periphery structure in sectoral international trade networks: A new approach to an old theory
Source: PLoS One. 2020 Apr 2;15(4):e0229547. doi: 10.1371/journal.pone.0229547 (PMC7117750; doi:10.1371/journal.pone.0229547)
Supplement: S8 File — (ZIP) [file pone.0229547.s008.zip › S8_File/Networks 2012/28-METALLIFEROUS ORE,SCRAP.graphml]

<?xml version='1.0' encoding='utf-8'?>
<graphml xmlns="http://graphml.graphdrawing.org/xmlns" xmlns:xsi="http://www.w3.org/2001/XMLSchema-instance" xsi:schemaLocation="http://graphml.graphdrawing.org/xmlns http://graphml.graphdrawing.org/xmlns/1.0/graphml.xsd">
  <key attr.name="weight" attr.type="long" for="edge" id="d0" />
  <graph edgedefault="directed">
    <node id="ALB" />
    <node id="BEL" />
    <node id="BRA" />
    <node id="BGR" />
    <node id="CHN" />
    <node id="FRA" />
    <node id="DEU" />
    <node id="GRC" />
    <node id="HKG" />
    <node id="ISR" />
    <node id="ITA" />
    <node id="JPN" />
    <node id="JOR" />
    <node id="NLD" />
    <node id="ROU" />
    <node id="SRB" />
    <node id="IND" />
    <node id="SVN" />
    <node id="ZAF" />
    <node id="CHE" />
    <node id="ARE" />
    <node id="TUR" />
    <node id="MKD" />
    <node id="DZA" />
    <node id="ESP" />
    <node id="GBR" />
    <node id="ARG" />
    <node id="AUS" />
    <node id="BOL" />
    <node id="CAN" />
    <node id="CHL" />
    <node id="FIN" />
    <node id="KOR" />
    <node id="PER" />
    <node id="VNM" />
    <node id="SWE" />
    <node id="USA" />
    <node id="URY" />
    <node id="ARM" />
    <node id="GEO" />
    <node id="SGP" />
    <node id="AUT" />
    <node id="LKA" />
    <node id="COL" />
    <node id="CZE" />
    <node id="IDN" />
    <node id="LBN" />
    <node id="LVA" />
    <node id="MYS" />
    <node id="MRT" />
    <node id="MEX" />
    <node id="NZL" />
    <node id="NOR" />
    <node id="PAK" />
    <node id="PHL" />
    <node id="POL" />
    <node id="RUS" />
    <node id="SAU" />
    <node id="THA" />
    <node id="UKR" />
    <node id="EGY" />
    <node id="HRV" />
    <node id="HUN" />
    <node id="IRL" />
    <node id="LTU" />
    <node id="SVK" />
    <node id="TUN" />
    <node id="AZE" />
    <node id="EST" />
    <node id="KAZ" />
    <node id="BLR" />
    <node id="CMR" />
    <node id="DNK" />
    <node id="PSE" />
    <node id="MUS" />
    <node id="MAR" />
    <node id="PAN" />
    <node id="PRT" />
    <node id="SEN" />
    <node id="BEN" />
    <node id="PRY" />
    <node id="BWA" />
    <node id="ZWE" />
    <node id="ECU" />
    <node id="SLV" />
    <node id="GTM" />
    <node id="OMN" />
    <node id="NAM" />
    <node id="BDI" />
    <node id="UGA" />
    <node id="BFA" />
    <node id="TGO" />
    <node id="KHM" />
    <node id="GHA" />
    <node id="KGZ" />
    <node id="NIC" />
    <node id="CAF" />
    <node id="ETH" />
    <node id="NER" />
    <node id="CRI" />
    <node id="CIV" />
    <node id="HND" />
    <node id="MDG" />
    <node id="GMB" />
    <node id="JAM" />
    <node id="MDA" />
    <node id="MWI" />
    <node id="MOZ" />
    <node id="TZA" />
    <edge source="ALB" target="BEL">
      <data key="d0">135038</data>
    </edge>
    <edge source="ALB" target="BRA">
      <data key="d0">1702142</data>
    </edge>
    <edge source="ALB" target="BGR">
      <data key="d0">17559254</data>
    </edge>
    <edge source="ALB" target="CHN">
      <data key="d0">51012998</data>
    </edge>
    <edge source="ALB" target="FRA">
      <data key="d0">23085</data>
    </edge>
    <edge source="ALB" target="DEU">
      <data key="d0">1672455</data>
    </edge>
    <edge source="ALB" target="GRC">
      <data key="d0">27085562</data>
    </edge>
    <edge source="ALB" target="HKG">
      <data key="d0">130359</data>
    </edge>
    <edge source="ALB" target="ISR">
      <data key="d0">102951</data>
    </edge>
    <edge source="ALB" target="ITA">
      <data key="d0">22432354</data>
    </edge>
    <edge source="ALB" target="JPN">
      <data key="d0">133586</data>
    </edge>
    <edge source="ALB" target="JOR">
      <data key="d0">286151</data>
    </edge>
    <edge source="ALB" target="NLD">
      <data key="d0">182399</data>
    </edge>
    <edge source="ALB" target="ROU">
      <data key="d0">620109</data>
    </edge>
    <edge source="ALB" target="SRB">
      <data key="d0">2492428</data>
    </edge>
    <edge source="ALB" target="IND">
      <data key="d0">729353</data>
    </edge>
    <edge source="ALB" target="SVN">
      <data key="d0">32115</data>
    </edge>
    <edge source="ALB" target="ZAF">
      <data key="d0">180263</data>
    </edge>
    <edge source="ALB" target="CHE">
      <data key="d0">9504256</data>
    </edge>
    <edge source="ALB" target="ARE">
      <data key="d0">658425</data>
    </edge>
    <edge source="ALB" target="TUR">
      <data key="d0">39529325</data>
    </edge>
    <edge source="ALB" target="MKD">
      <data key="d0">1323433</data>
    </edge>
    <edge source="BEL" target="ALB">
      <data key="d0">114738</data>
    </edge>
    <edge source="BEL" target="DZA">
      <data key="d0">15612</data>
    </edge>
    <edge source="BEL" target="ARG">
      <data key="d0">675603</data>
    </edge>
    <edge source="BEL" target="AUS">
      <data key="d0">1183002</data>
    </edge>
    <edge source="BEL" target="AUT">
      <data key="d0">22568644</data>
    </edge>
    <edge source="BEL" target="BRA">
      <data key="d0">29438804</data>
    </edge>
    <edge source="BEL" target="BGR">
      <data key="d0">153340</data>
    </edge>
    <edge source="BEL" target="CMR">
      <data key="d0">50597</data>
    </edge>
    <edge source="BEL" target="CAN">
      <data key="d0">14548897</data>
    </edge>
    <edge source="BEL" target="LKA">
      <data key="d0">122607</data>
    </edge>
    <edge source="BEL" target="CHL">
      <data key="d0">696806</data>
    </edge>
    <edge source="BEL" target="CHN">
      <data key="d0">435485932</data>
    </edge>
    <edge source="BEL" target="CZE">
      <data key="d0">9862273</data>
    </edge>
    <edge source="BEL" target="DNK">
      <data key="d0">314057</data>
    </edge>
    <edge source="BEL" target="FIN">
      <data key="d0">3531284</data>
    </edge>
    <edge source="BEL" target="FRA">
      <data key="d0">598553321</data>
    </edge>
    <edge source="BEL" target="PSE">
      <data key="d0">125201</data>
    </edge>
    <edge source="BEL" target="DEU">
      <data key="d0">908631654</data>
    </edge>
    <edge source="BEL" target="GRC">
      <data key="d0">81956</data>
    </edge>
    <edge source="BEL" target="HKG">
      <data key="d0">12184610</data>
    </edge>
    <edge source="BEL" target="HUN">
      <data key="d0">1326455</data>
    </edge>
    <edge source="BEL" target="IDN">
      <data key="d0">10697410</data>
    </edge>
    <edge source="BEL" target="IRL">
      <data key="d0">2203444</data>
    </edge>
    <edge source="BEL" target="ISR">
      <data key="d0">48167</data>
    </edge>
    <edge source="BEL" target="ITA">
      <data key="d0">51282443</data>
    </edge>
    <edge source="BEL" target="JPN">
      <data key="d0">18638206</data>
    </edge>
    <edge source="BEL" target="JOR">
      <data key="d0">142653</data>
    </edge>
    <edge source="BEL" target="KOR">
      <data key="d0">47564981</data>
    </edge>
    <edge source="BEL" target="MYS">
      <data key="d0">3030113</data>
    </edge>
    <edge source="BEL" target="MUS">
      <data key="d0">559712</data>
    </edge>
    <edge source="BEL" target="MAR">
      <data key="d0">18920513</data>
    </edge>
    <edge source="BEL" target="NLD">
      <data key="d0">723671687</data>
    </edge>
    <edge source="BEL" target="NOR">
      <data key="d0">18232818</data>
    </edge>
    <edge source="BEL" target="PAK">
      <data key="d0">19304336</data>
    </edge>
    <edge source="BEL" target="PAN">
      <data key="d0">297245</data>
    </edge>
    <edge source="BEL" target="PER">
      <data key="d0">15395</data>
    </edge>
    <edge source="BEL" target="POL">
      <data key="d0">20999449</data>
    </edge>
    <edge source="BEL" target="PRT">
      <data key="d0">6780363</data>
    </edge>
    <edge source="BEL" target="ROU">
      <data key="d0">1213471</data>
    </edge>
    <edge source="BEL" target="RUS">
      <data key="d0">67449</data>
    </edge>
    <edge source="BEL" target="SAU">
      <data key="d0">48522</data>
    </edge>
    <edge source="BEL" target="SEN">
      <data key="d0">12547</data>
    </edge>
    <edge source="BEL" target="IND">
      <data key="d0">86666512</data>
    </edge>
    <edge source="BEL" target="SGP">
      <data key="d0">6828013</data>
    </edge>
    <edge source="BEL" target="SVK">
      <data key="d0">10862149</data>
    </edge>
    <edge source="BEL" target="VNM">
      <data key="d0">3241890</data>
    </edge>
    <edge source="BEL" target="SVN">
      <data key="d0">149803</data>
    </edge>
    <edge source="BEL" target="ZAF">
      <data key="d0">1301926</data>
    </edge>
    <edge source="BEL" target="ESP">
      <data key="d0">163978189</data>
    </edge>
    <edge source="BEL" target="SWE">
      <data key="d0">29110494</data>
    </edge>
    <edge source="BEL" target="CHE">
      <data key="d0">1706574</data>
    </edge>
    <edge source="BEL" target="THA">
      <data key="d0">16873501</data>
    </edge>
    <edge source="BEL" target="ARE">
      <data key="d0">2444505</data>
    </edge>
    <edge source="BEL" target="TUR">
      <data key="d0">472101355</data>
    </edge>
    <edge source="BEL" target="EGY">
      <data key="d0">240521483</data>
    </edge>
    <edge source="BEL" target="GBR">
      <data key="d0">54095510</data>
    </edge>
    <edge source="BEL" target="USA">
      <data key="d0">184554799</data>
    </edge>
    <edge source="BRA" target="DZA">
      <data key="d0">1063362</data>
    </edge>
    <edge source="BRA" target="ARG">
      <data key="d0">916772590</data>
    </edge>
    <edge source="BRA" target="AUS">
      <data key="d0">6996252</data>
    </edge>
    <edge source="BRA" target="AUT">
      <data key="d0">141425372</data>
    </edge>
    <edge source="BRA" target="BEL">
      <data key="d0">278724233</data>
    </edge>
    <edge source="BRA" target="BOL">
      <data key="d0">133767</data>
    </edge>
    <edge source="BRA" target="BGR">
      <data key="d0">174605208</data>
    </edge>
    <edge source="BRA" target="CAN">
      <data key="d0">714873771</data>
    </edge>
    <edge source="BRA" target="CHL">
      <data key="d0">11127807</data>
    </edge>
    <edge source="BRA" target="CHN">
      <data key="d0">15362133232</data>
    </edge>
    <edge source="BRA" target="COL">
      <data key="d0">8523328</data>
    </edge>
    <edge source="BRA" target="HRV">
      <data key="d0">18823542</data>
    </edge>
    <edge source="BRA" target="DNK">
      <data key="d0">1398448</data>
    </edge>
    <edge source="BRA" target="ECU">
      <data key="d0">308599</data>
    </edge>
    <edge source="BRA" target="SLV">
      <data key="d0">16510</data>
    </edge>
    <edge source="BRA" target="FIN">
      <data key="d0">275119050</data>
    </edge>
    <edge source="BRA" target="FRA">
      <data key="d0">829381605</data>
    </edge>
    <edge source="BRA" target="GEO">
      <data key="d0">20310388</data>
    </edge>
    <edge source="BRA" target="DEU">
      <data key="d0">1329426146</data>
    </edge>
    <edge source="BRA" target="GTM">
      <data key="d0">546604</data>
    </edge>
    <edge source="BRA" target="HKG">
      <data key="d0">8367415</data>
    </edge>
    <edge source="BRA" target="IDN">
      <data key="d0">127213695</data>
    </edge>
    <edge source="BRA" target="IRL">
      <data key="d0">49922731</data>
    </edge>
    <edge source="BRA" target="ITA">
      <data key="d0">1085244160</data>
    </edge>
    <edge source="BRA" target="JPN">
      <data key="d0">2982398912</data>
    </edge>
    <edge source="BRA" target="KOR">
      <data key="d0">1715392276</data>
    </edge>
    <edge source="BRA" target="MYS">
      <data key="d0">514019406</data>
    </edge>
    <edge source="BRA" target="MEX">
      <data key="d0">55752570</data>
    </edge>
    <edge source="BRA" target="OMN">
      <data key="d0">896572924</data>
    </edge>
    <edge source="BRA" target="NLD">
      <data key="d0">1456546606</data>
    </edge>
    <edge source="BRA" target="NOR">
      <data key="d0">509471994</data>
    </edge>
    <edge source="BRA" target="PAK">
      <data key="d0">9022045</data>
    </edge>
    <edge source="BRA" target="PAN">
      <data key="d0">162905</data>
    </edge>
    <edge source="BRA" target="PRY">
      <data key="d0">4139780</data>
    </edge>
    <edge source="BRA" target="PER">
      <data key="d0">1971194</data>
    </edge>
    <edge source="BRA" target="PHL">
      <data key="d0">594503971</data>
    </edge>
    <edge source="BRA" target="POL">
      <data key="d0">101503</data>
    </edge>
    <edge source="BRA" target="ROU">
      <data key="d0">55945556</data>
    </edge>
    <edge source="BRA" target="RUS">
      <data key="d0">7743750</data>
    </edge>
    <edge source="BRA" target="SAU">
      <data key="d0">268303909</data>
    </edge>
    <edge source="BRA" target="IND">
      <data key="d0">502217022</data>
    </edge>
    <edge source="BRA" target="SGP">
      <data key="d0">5297563</data>
    </edge>
    <edge source="BRA" target="VNM">
      <data key="d0">17562657</data>
    </edge>
    <edge source="BRA" target="ZAF">
      <data key="d0">71077643</data>
    </edge>
    <edge source="BRA" target="ESP">
      <data key="d0">550001134</data>
    </edge>
    <edge source="BRA" target="SWE">
      <data key="d0">97246331</data>
    </edge>
    <edge source="BRA" target="CHE">
      <data key="d0">1017036</data>
    </edge>
    <edge source="BRA" target="THA">
      <data key="d0">25820116</data>
    </edge>
    <edge source="BRA" target="ARE">
      <data key="d0">500390811</data>
    </edge>
    <edge source="BRA" target="TUN">
      <data key="d0">114958</data>
    </edge>
    <edge source="BRA" target="TUR">
      <data key="d0">379703517</data>
    </edge>
    <edge source="BRA" target="UKR">
      <data key="d0">10761391</data>
    </edge>
    <edge source="BRA" target="EGY">
      <data key="d0">427210389</data>
    </edge>
    <edge source="BRA" target="GBR">
      <data key="d0">588218621</data>
    </edge>
    <edge source="BRA" target="USA">
      <data key="d0">315362046</data>
    </edge>
    <edge source="BRA" target="URY">
      <data key="d0">961974</data>
    </edge>
    <edge source="BGR" target="ALB">
      <data key="d0">2838060</data>
    </edge>
    <edge source="BGR" target="AUT">
      <data key="d0">2078022</data>
    </edge>
    <edge source="BGR" target="BEL">
      <data key="d0">195621090</data>
    </edge>
    <edge source="BGR" target="CAN">
      <data key="d0">87066886</data>
    </edge>
    <edge source="BGR" target="CHN">
      <data key="d0">130801447</data>
    </edge>
    <edge source="BGR" target="CZE">
      <data key="d0">2681769</data>
    </edge>
    <edge source="BGR" target="FRA">
      <data key="d0">254329</data>
    </edge>
    <edge source="BGR" target="DEU">
      <data key="d0">18020833</data>
    </edge>
    <edge source="BGR" target="GRC">
      <data key="d0">28588552</data>
    </edge>
    <edge source="BGR" target="HKG">
      <data key="d0">905584</data>
    </edge>
    <edge source="BGR" target="HUN">
      <data key="d0">3338132</data>
    </edge>
    <edge source="BGR" target="IDN">
      <data key="d0">35135</data>
    </edge>
    <edge source="BGR" target="ITA">
      <data key="d0">10539113</data>
    </edge>
    <edge source="BGR" target="JPN">
      <data key="d0">590583</data>
    </edge>
    <edge source="BGR" target="KOR">
      <data key="d0">128062626</data>
    </edge>
    <edge source="BGR" target="MYS">
      <data key="d0">112564</data>
    </edge>
    <edge source="BGR" target="NAM">
      <data key="d0">257581202</data>
    </edge>
    <edge source="BGR" target="NLD">
      <data key="d0">5638549</data>
    </edge>
    <edge source="BGR" target="PAK">
      <data key="d0">389519</data>
    </edge>
    <edge source="BGR" target="PHL">
      <data key="d0">359392</data>
    </edge>
    <edge source="BGR" target="POL">
      <data key="d0">384996</data>
    </edge>
    <edge source="BGR" target="ROU">
      <data key="d0">13720139</data>
    </edge>
    <edge source="BGR" target="SRB">
      <data key="d0">1014174</data>
    </edge>
    <edge source="BGR" target="IND">
      <data key="d0">9833784</data>
    </edge>
    <edge source="BGR" target="SGP">
      <data key="d0">90679</data>
    </edge>
    <edge source="BGR" target="SVK">
      <data key="d0">5160698</data>
    </edge>
    <edge source="BGR" target="VNM">
      <data key="d0">348279</data>
    </edge>
    <edge source="BGR" target="SVN">
      <data key="d0">620285</data>
    </edge>
    <edge source="BGR" target="ESP">
      <data key="d0">37867584</data>
    </edge>
    <edge source="BGR" target="SWE">
      <data key="d0">21224</data>
    </edge>
    <edge source="BGR" target="THA">
      <data key="d0">948079</data>
    </edge>
    <edge source="BGR" target="TUR">
      <data key="d0">231830919</data>
    </edge>
    <edge source="BGR" target="UKR">
      <data key="d0">2342719</data>
    </edge>
    <edge source="BGR" target="MKD">
      <data key="d0">26765633</data>
    </edge>
    <edge source="BGR" target="GBR">
      <data key="d0">14179443</data>
    </edge>
    <edge source="CHN" target="ARG">
      <data key="d0">387211</data>
    </edge>
    <edge source="CHN" target="AUS">
      <data key="d0">2865174</data>
    </edge>
    <edge source="CHN" target="BEL">
      <data key="d0">3338730</data>
    </edge>
    <edge source="CHN" target="BRA">
      <data key="d0">288119</data>
    </edge>
    <edge source="CHN" target="CMR">
      <data key="d0">23310</data>
    </edge>
    <edge source="CHN" target="CAN">
      <data key="d0">8073034</data>
    </edge>
    <edge source="CHN" target="CHL">
      <data key="d0">1289725</data>
    </edge>
    <edge source="CHN" target="COL">
      <data key="d0">21430</data>
    </edge>
    <edge source="CHN" target="CZE">
      <data key="d0">88090</data>
    </edge>
    <edge source="CHN" target="ETH">
      <data key="d0">251880</data>
    </edge>
    <edge source="CHN" target="FRA">
      <data key="d0">143964</data>
    </edge>
    <edge source="CHN" target="DEU">
      <data key="d0">11187886</data>
    </edge>
    <edge source="CHN" target="HKG">
      <data key="d0">1725591</data>
    </edge>
    <edge source="CHN" target="HUN">
      <data key="d0">162580</data>
    </edge>
    <edge source="CHN" target="IDN">
      <data key="d0">6699590</data>
    </edge>
    <edge source="CHN" target="ISR">
      <data key="d0">42625</data>
    </edge>
    <edge source="CHN" target="ITA">
      <data key="d0">2597388</data>
    </edge>
    <edge source="CHN" target="JPN">
      <data key="d0">49390683</data>
    </edge>
    <edge source="CHN" target="KAZ">
      <data key="d0">73300</data>
    </edge>
    <edge source="CHN" target="KOR">
      <data key="d0">162584374</data>
    </edge>
    <edge source="CHN" target="LVA">
      <data key="d0">155495</data>
    </edge>
    <edge source="CHN" target="LTU">
      <data key="d0">28060</data>
    </edge>
    <edge source="CHN" target="MYS">
      <data key="d0">2330871</data>
    </edge>
    <edge source="CHN" target="MEX">
      <data key="d0">913145</data>
    </edge>
    <edge source="CHN" target="NLD">
      <data key="d0">26145509</data>
    </edge>
    <edge source="CHN" target="NZL">
      <data key="d0">11760</data>
    </edge>
    <edge source="CHN" target="NER">
      <data key="d0">20512</data>
    </edge>
    <edge source="CHN" target="PAK">
      <data key="d0">245962</data>
    </edge>
    <edge source="CHN" target="PHL">
      <data key="d0">714338</data>
    </edge>
    <edge source="CHN" target="POL">
      <data key="d0">14489</data>
    </edge>
    <edge source="CHN" target="PRT">
      <data key="d0">152580</data>
    </edge>
    <edge source="CHN" target="ROU">
      <data key="d0">574053</data>
    </edge>
    <edge source="CHN" target="RUS">
      <data key="d0">6237179</data>
    </edge>
    <edge source="CHN" target="IND">
      <data key="d0">35527375</data>
    </edge>
    <edge source="CHN" target="SGP">
      <data key="d0">1419821</data>
    </edge>
    <edge source="CHN" target="VNM">
      <data key="d0">15060832</data>
    </edge>
    <edge source="CHN" target="SVN">
      <data key="d0">353320</data>
    </edge>
    <edge source="CHN" target="ZAF">
      <data key="d0">1012925</data>
    </edge>
    <edge source="CHN" target="ESP">
      <data key="d0">61491</data>
    </edge>
    <edge source="CHN" target="SWE">
      <data key="d0">125916</data>
    </edge>
    <edge source="CHN" target="CHE">
      <data key="d0">15293</data>
    </edge>
    <edge source="CHN" target="THA">
      <data key="d0">19120714</data>
    </edge>
    <edge source="CHN" target="ARE">
      <data key="d0">443433</data>
    </edge>
    <edge source="CHN" target="TUR">
      <data key="d0">1450441</data>
    </edge>
    <edge source="CHN" target="UKR">
      <data key="d0">1767207</data>
    </edge>
    <edge source="CHN" target="EGY">
      <data key="d0">394064</data>
    </edge>
    <edge source="CHN" target="GBR">
      <data key="d0">359170</data>
    </edge>
    <edge source="CHN" target="USA">
      <data key="d0">45442862</data>
    </edge>
    <edge source="FRA" target="DZA">
      <data key="d0">110141</data>
    </edge>
    <edge source="FRA" target="ARG">
      <data key="d0">491636</data>
    </edge>
    <edge source="FRA" target="AUS">
      <data key="d0">784586</data>
    </edge>
    <edge source="FRA" target="AUT">
      <data key="d0">154117651</data>
    </edge>
    <edge source="FRA" target="BEL">
      <data key="d0">1438459582</data>
    </edge>
    <edge source="FRA" target="BRA">
      <data key="d0">6549888</data>
    </edge>
    <edge source="FRA" target="BGR">
      <data key="d0">541625</data>
    </edge>
    <edge source="FRA" target="BLR">
      <data key="d0">29745</data>
    </edge>
    <edge source="FRA" target="CMR">
      <data key="d0">133552</data>
    </edge>
    <edge source="FRA" target="CAN">
      <data key="d0">3611342</data>
    </edge>
    <edge source="FRA" target="CHN">
      <data key="d0">274372713</data>
    </edge>
    <edge source="FRA" target="COL">
      <data key="d0">604680</data>
    </edge>
    <edge source="FRA" target="CZE">
      <data key="d0">2954269</data>
    </edge>
    <edge source="FRA" target="DNK">
      <data key="d0">426454</data>
    </edge>
    <edge source="FRA" target="ECU">
      <data key="d0">14756</data>
    </edge>
    <edge source="FRA" target="EST">
      <data key="d0">16399</data>
    </edge>
    <edge source="FRA" target="FIN">
      <data key="d0">577855</data>
    </edge>
    <edge source="FRA" target="DEU">
      <data key="d0">879217010</data>
    </edge>
    <edge source="FRA" target="GRC">
      <data key="d0">4123336</data>
    </edge>
    <edge source="FRA" target="HKG">
      <data key="d0">21278068</data>
    </edge>
    <edge source="FRA" target="HUN">
      <data key="d0">5663945</data>
    </edge>
    <edge source="FRA" target="IDN">
      <data key="d0">3510737</data>
    </edge>
    <edge source="FRA" target="IRL">
      <data key="d0">872911</data>
    </edge>
    <edge source="FRA" target="ISR">
      <data key="d0">201975</data>
    </edge>
    <edge source="FRA" target="ITA">
      <data key="d0">725790056</data>
    </edge>
    <edge source="FRA" target="CIV">
      <data key="d0">31816</data>
    </edge>
    <edge source="FRA" target="JPN">
      <data key="d0">21131588</data>
    </edge>
    <edge source="FRA" target="KAZ">
      <data key="d0">40892</data>
    </edge>
    <edge source="FRA" target="KOR">
      <data key="d0">24522745</data>
    </edge>
    <edge source="FRA" target="LBN">
      <data key="d0">153473</data>
    </edge>
    <edge source="FRA" target="LVA">
      <data key="d0">84889</data>
    </edge>
    <edge source="FRA" target="LTU">
      <data key="d0">5207084</data>
    </edge>
    <edge source="FRA" target="MDG">
      <data key="d0">274979</data>
    </edge>
    <edge source="FRA" target="MYS">
      <data key="d0">7328783</data>
    </edge>
    <edge source="FRA" target="MUS">
      <data key="d0">140062</data>
    </edge>
    <edge source="FRA" target="MEX">
      <data key="d0">1153354</data>
    </edge>
    <edge source="FRA" target="MAR">
      <data key="d0">62586934</data>
    </edge>
    <edge source="FRA" target="NLD">
      <data key="d0">252075542</data>
    </edge>
    <edge source="FRA" target="NZL">
      <data key="d0">426637</data>
    </edge>
    <edge source="FRA" target="NOR">
      <data key="d0">15314749</data>
    </edge>
    <edge source="FRA" target="PAK">
      <data key="d0">28585618</data>
    </edge>
    <edge source="FRA" target="PAN">
      <data key="d0">67072</data>
    </edge>
    <edge source="FRA" target="PER">
      <data key="d0">324437</data>
    </edge>
    <edge source="FRA" target="PHL">
      <data key="d0">207781</data>
    </edge>
    <edge source="FRA" target="POL">
      <data key="d0">27291580</data>
    </edge>
    <edge source="FRA" target="PRT">
      <data key="d0">55163058</data>
    </edge>
    <edge source="FRA" target="ROU">
      <data key="d0">2631140</data>
    </edge>
    <edge source="FRA" target="RUS">
      <data key="d0">2574490</data>
    </edge>
    <edge source="FRA" target="SAU">
      <data key="d0">3425594</data>
    </edge>
    <edge source="FRA" target="SEN">
      <data key="d0">190934</data>
    </edge>
    <edge source="FRA" target="SRB">
      <data key="d0">298638</data>
    </edge>
    <edge source="FRA" target="IND">
      <data key="d0">78916757</data>
    </edge>
    <edge source="FRA" target="SGP">
      <data key="d0">2099207</data>
    </edge>
    <edge source="FRA" target="SVK">
      <data key="d0">13861791</data>
    </edge>
    <edge source="FRA" target="VNM">
      <data key="d0">1093751</data>
    </edge>
    <edge source="FRA" target="SVN">
      <data key="d0">257747</data>
    </edge>
    <edge source="FRA" target="ZAF">
      <data key="d0">452038</data>
    </edge>
    <edge source="FRA" target="ESP">
      <data key="d0">742651295</data>
    </edge>
    <edge source="FRA" target="SWE">
      <data key="d0">26224148</data>
    </edge>
    <edge source="FRA" target="CHE">
      <data key="d0">63615161</data>
    </edge>
    <edge source="FRA" target="THA">
      <data key="d0">5285711</data>
    </edge>
    <edge source="FRA" target="ARE">
      <data key="d0">3915040</data>
    </edge>
    <edge source="FRA" target="TUN">
      <data key="d0">672758</data>
    </edge>
    <edge source="FRA" target="TUR">
      <data key="d0">203549661</data>
    </edge>
    <edge source="FRA" target="UKR">
      <data key="d0">62954</data>
    </edge>
    <edge source="FRA" target="EGY">
      <data key="d0">3509948</data>
    </edge>
    <edge source="FRA" target="GBR">
      <data key="d0">60528446</data>
    </edge>
    <edge source="FRA" target="USA">
      <data key="d0">105529591</data>
    </edge>
    <edge source="FRA" target="URY">
      <data key="d0">10584</data>
    </edge>
    <edge source="DEU" target="AZE">
      <data key="d0">14335</data>
    </edge>
    <edge source="DEU" target="ARG">
      <data key="d0">1302666</data>
    </edge>
    <edge source="DEU" target="AUS">
      <data key="d0">1712029</data>
    </edge>
    <edge source="DEU" target="AUT">
      <data key="d0">903191175</data>
    </edge>
    <edge source="DEU" target="BEL">
      <data key="d0">2418473157</data>
    </edge>
    <edge source="DEU" target="BRA">
      <data key="d0">16908627</data>
    </edge>
    <edge source="DEU" target="BGR">
      <data key="d0">426693</data>
    </edge>
    <edge source="DEU" target="BLR">
      <data key="d0">465340</data>
    </edge>
    <edge source="DEU" target="CAN">
      <data key="d0">62176307</data>
    </edge>
    <edge source="DEU" target="LKA">
      <data key="d0">88213</data>
    </edge>
    <edge source="DEU" target="CHL">
      <data key="d0">73144</data>
    </edge>
    <edge source="DEU" target="CHN">
      <data key="d0">1019266641</data>
    </edge>
    <edge source="DEU" target="COL">
      <data key="d0">2576956</data>
    </edge>
    <edge source="DEU" target="HRV">
      <data key="d0">249814</data>
    </edge>
    <edge source="DEU" target="CZE">
      <data key="d0">190552784</data>
    </edge>
    <edge source="DEU" target="DNK">
      <data key="d0">19639808</data>
    </edge>
    <edge source="DEU" target="EST">
      <data key="d0">342620</data>
    </edge>
    <edge source="DEU" target="FIN">
      <data key="d0">182470306</data>
    </edge>
    <edge source="DEU" target="FRA">
      <data key="d0">679989492</data>
    </edge>
    <edge source="DEU" target="GRC">
      <data key="d0">294366</data>
    </edge>
    <edge source="DEU" target="HKG">
      <data key="d0">43267791</data>
    </edge>
    <edge source="DEU" target="HUN">
      <data key="d0">54429513</data>
    </edge>
    <edge source="DEU" target="IDN">
      <data key="d0">12120788</data>
    </edge>
    <edge source="DEU" target="IRL">
      <data key="d0">627930</data>
    </edge>
    <edge source="DEU" target="ISR">
      <data key="d0">274357</data>
    </edge>
    <edge source="DEU" target="ITA">
      <data key="d0">1309487028</data>
    </edge>
    <edge source="DEU" target="JPN">
      <data key="d0">23753702</data>
    </edge>
    <edge source="DEU" target="KAZ">
      <data key="d0">3318736</data>
    </edge>
    <edge source="DEU" target="JOR">
      <data key="d0">22582</data>
    </edge>
    <edge source="DEU" target="KOR">
      <data key="d0">57134521</data>
    </edge>
    <edge source="DEU" target="LVA">
      <data key="d0">6223916</data>
    </edge>
    <edge source="DEU" target="LTU">
      <data key="d0">1282431</data>
    </edge>
    <edge source="DEU" target="MYS">
      <data key="d0">21163817</data>
    </edge>
    <edge source="DEU" target="MEX">
      <data key="d0">1907229</data>
    </edge>
    <edge source="DEU" target="MAR">
      <data key="d0">3936379</data>
    </edge>
    <edge source="DEU" target="OMN">
      <data key="d0">790050</data>
    </edge>
    <edge source="DEU" target="NLD">
      <data key="d0">1674675690</data>
    </edge>
    <edge source="DEU" target="NZL">
      <data key="d0">53270</data>
    </edge>
    <edge source="DEU" target="NOR">
      <data key="d0">89010386</data>
    </edge>
    <edge source="DEU" target="PAK">
      <data key="d0">34506563</data>
    </edge>
    <edge source="DEU" target="PER">
      <data key="d0">84761</data>
    </edge>
    <edge source="DEU" target="PHL">
      <data key="d0">602291</data>
    </edge>
    <edge source="DEU" target="POL">
      <data key="d0">237876503</data>
    </edge>
    <edge source="DEU" target="PRT">
      <data key="d0">17670278</data>
    </edge>
    <edge source="DEU" target="ROU">
      <data key="d0">28952373</data>
    </edge>
    <edge source="DEU" target="RUS">
      <data key="d0">30148057</data>
    </edge>
    <edge source="DEU" target="SAU">
      <data key="d0">158730</data>
    </edge>
    <edge source="DEU" target="SRB">
      <data key="d0">726592</data>
    </edge>
    <edge source="DEU" target="IND">
      <data key="d0">336890087</data>
    </edge>
    <edge source="DEU" target="SGP">
      <data key="d0">4098508</data>
    </edge>
    <edge source="DEU" target="SVK">
      <data key="d0">31867214</data>
    </edge>
    <edge source="DEU" target="VNM">
      <data key="d0">16948974</data>
    </edge>
    <edge source="DEU" target="SVN">
      <data key="d0">198352814</data>
    </edge>
    <edge source="DEU" target="ZAF">
      <data key="d0">12688654</data>
    </edge>
    <edge source="DEU" target="ESP">
      <data key="d0">262444171</data>
    </edge>
    <edge source="DEU" target="SWE">
      <data key="d0">369262578</data>
    </edge>
    <edge source="DEU" target="CHE">
      <data key="d0">173020555</data>
    </edge>
    <edge source="DEU" target="THA">
      <data key="d0">16032527</data>
    </edge>
    <edge source="DEU" target="ARE">
      <data key="d0">1109542</data>
    </edge>
    <edge source="DEU" target="TUN">
      <data key="d0">25464</data>
    </edge>
    <edge source="DEU" target="TUR">
      <data key="d0">296528309</data>
    </edge>
    <edge source="DEU" target="UKR">
      <data key="d0">3149124</data>
    </edge>
    <edge source="DEU" target="MKD">
      <data key="d0">6885486</data>
    </edge>
    <edge source="DEU" target="EGY">
      <data key="d0">42112637</data>
    </edge>
    <edge source="DEU" target="GBR">
      <data key="d0">357190099</data>
    </edge>
    <edge source="DEU" target="USA">
      <data key="d0">504322545</data>
    </edge>
    <edge source="GRC" target="ALB">
      <data key="d0">21051</data>
    </edge>
    <edge source="GRC" target="AUT">
      <data key="d0">740713</data>
    </edge>
    <edge source="GRC" target="BEL">
      <data key="d0">3541903</data>
    </edge>
    <edge source="GRC" target="BGR">
      <data key="d0">116161655</data>
    </edge>
    <edge source="GRC" target="CAN">
      <data key="d0">2559410</data>
    </edge>
    <edge source="GRC" target="LKA">
      <data key="d0">132248</data>
    </edge>
    <edge source="GRC" target="CHN">
      <data key="d0">57973369</data>
    </edge>
    <edge source="GRC" target="HRV">
      <data key="d0">1259977</data>
    </edge>
    <edge source="GRC" target="CZE">
      <data key="d0">189040</data>
    </edge>
    <edge source="GRC" target="FIN">
      <data key="d0">189818</data>
    </edge>
    <edge source="GRC" target="FRA">
      <data key="d0">20078675</data>
    </edge>
    <edge source="GRC" target="DEU">
      <data key="d0">16466369</data>
    </edge>
    <edge source="GRC" target="HKG">
      <data key="d0">7919853</data>
    </edge>
    <edge source="GRC" target="IRL">
      <data key="d0">360435</data>
    </edge>
    <edge source="GRC" target="ISR">
      <data key="d0">10555</data>
    </edge>
    <edge source="GRC" target="ITA">
      <data key="d0">45126405</data>
    </edge>
    <edge source="GRC" target="JPN">
      <data key="d0">221126</data>
    </edge>
    <edge source="GRC" target="KOR">
      <data key="d0">2810814</data>
    </edge>
    <edge source="GRC" target="LBN">
      <data key="d0">38306</data>
    </edge>
    <edge source="GRC" target="LTU">
      <data key="d0">44995</data>
    </edge>
    <edge source="GRC" target="MYS">
      <data key="d0">1856534</data>
    </edge>
    <edge source="GRC" target="NLD">
      <data key="d0">3613134</data>
    </edge>
    <edge source="GRC" target="PAK">
      <data key="d0">767483</data>
    </edge>
    <edge source="GRC" target="PHL">
      <data key="d0">39445</data>
    </edge>
    <edge source="GRC" target="POL">
      <data key="d0">3000924</data>
    </edge>
    <edge source="GRC" target="ROU">
      <data key="d0">2531258</data>
    </edge>
    <edge source="GRC" target="RUS">
      <data key="d0">9365332</data>
    </edge>
    <edge source="GRC" target="IND">
      <data key="d0">31566643</data>
    </edge>
    <edge source="GRC" target="SGP">
      <data key="d0">14225</data>
    </edge>
    <edge source="GRC" target="SVK">
      <data key="d0">167317</data>
    </edge>
    <edge source="GRC" target="SVN">
      <data key="d0">23468841</data>
    </edge>
    <edge source="GRC" target="ZAF">
      <data key="d0">1567857</data>
    </edge>
    <edge source="GRC" target="ESP">
      <data key="d0">2638109</data>
    </edge>
    <edge source="GRC" target="SWE">
      <data key="d0">90121</data>
    </edge>
    <edge source="GRC" target="CHE">
      <data key="d0">390010</data>
    </edge>
    <edge source="GRC" target="THA">
      <data key="d0">397546</data>
    </edge>
    <edge source="GRC" target="ARE">
      <data key="d0">185463</data>
    </edge>
    <edge source="GRC" target="TUR">
      <data key="d0">4265912</data>
    </edge>
    <edge source="GRC" target="UKR">
      <data key="d0">177794</data>
    </edge>
    <edge source="GRC" target="GBR">
      <data key="d0">3021357</data>
    </edge>
    <edge source="GRC" target="USA">
      <data key="d0">173628</data>
    </edge>
    <edge source="HKG" target="BEL">
      <data key="d0">14636804</data>
    </edge>
    <edge source="HKG" target="CHN">
      <data key="d0">454104294</data>
    </edge>
    <edge source="HKG" target="DEU">
      <data key="d0">3101291</data>
    </edge>
    <edge source="HKG" target="GRC">
      <data key="d0">1456770</data>
    </edge>
    <edge source="HKG" target="IDN">
      <data key="d0">6743171</data>
    </edge>
    <edge source="HKG" target="ITA">
      <data key="d0">195392</data>
    </edge>
    <edge source="HKG" target="JPN">
      <data key="d0">39121694</data>
    </edge>
    <edge source="HKG" target="KOR">
      <data key="d0">122142917</data>
    </edge>
    <edge source="HKG" target="MYS">
      <data key="d0">1049538</data>
    </edge>
    <edge source="HKG" target="NLD">
      <data key="d0">507298</data>
    </edge>
    <edge source="HKG" target="NZL">
      <data key="d0">17080</data>
    </edge>
    <edge source="HKG" target="PAK">
      <data key="d0">820532</data>
    </edge>
    <edge source="HKG" target="PHL">
      <data key="d0">1678969</data>
    </edge>
    <edge source="HKG" target="PRT">
      <data key="d0">175984</data>
    </edge>
    <edge source="HKG" target="IND">
      <data key="d0">3183125</data>
    </edge>
    <edge source="HKG" target="SGP">
      <data key="d0">16466785</data>
    </edge>
    <edge source="HKG" target="VNM">
      <data key="d0">49710350</data>
    </edge>
    <edge source="HKG" target="ESP">
      <data key="d0">464118</data>
    </edge>
    <edge source="HKG" target="CHE">
      <data key="d0">121409448</data>
    </edge>
    <edge source="HKG" target="THA">
      <data key="d0">24978407</data>
    </edge>
    <edge source="HKG" target="GBR">
      <data key="d0">4759650</data>
    </edge>
    <edge source="HKG" target="USA">
      <data key="d0">864177</data>
    </edge>
    <edge source="ISR" target="AUS">
      <data key="d0">191000</data>
    </edge>
    <edge source="ISR" target="BEL">
      <data key="d0">17362000</data>
    </edge>
    <edge source="ISR" target="CAN">
      <data key="d0">51000</data>
    </edge>
    <edge source="ISR" target="LKA">
      <data key="d0">154000</data>
    </edge>
    <edge source="ISR" target="CHN">
      <data key="d0">49756000</data>
    </edge>
    <edge source="ISR" target="FRA">
      <data key="d0">6412000</data>
    </edge>
    <edge source="ISR" target="DEU">
      <data key="d0">7505000</data>
    </edge>
    <edge source="ISR" target="GRC">
      <data key="d0">16757000</data>
    </edge>
    <edge source="ISR" target="HKG">
      <data key="d0">2335000</data>
    </edge>
    <edge source="ISR" target="HUN">
      <data key="d0">1396000</data>
    </edge>
    <edge source="ISR" target="IDN">
      <data key="d0">96000</data>
    </edge>
    <edge source="ISR" target="ITA">
      <data key="d0">7231000</data>
    </edge>
    <edge source="ISR" target="JPN">
      <data key="d0">6301000</data>
    </edge>
    <edge source="ISR" target="JOR">
      <data key="d0">770000</data>
    </edge>
    <edge source="ISR" target="KOR">
      <data key="d0">89768000</data>
    </edge>
    <edge source="ISR" target="MYS">
      <data key="d0">39000</data>
    </edge>
    <edge source="ISR" target="NLD">
      <data key="d0">19430000</data>
    </edge>
    <edge source="ISR" target="NZL">
      <data key="d0">74000</data>
    </edge>
    <edge source="ISR" target="NOR">
      <data key="d0">108000</data>
    </edge>
    <edge source="ISR" target="PHL">
      <data key="d0">478000</data>
    </edge>
    <edge source="ISR" target="POL">
      <data key="d0">16000</data>
    </edge>
    <edge source="ISR" target="IND">
      <data key="d0">30920000</data>
    </edge>
    <edge source="ISR" target="SGP">
      <data key="d0">527000</data>
    </edge>
    <edge source="ISR" target="VNM">
      <data key="d0">585000</data>
    </edge>
    <edge source="ISR" target="SVN">
      <data key="d0">149000</data>
    </edge>
    <edge source="ISR" target="ESP">
      <data key="d0">7190000</data>
    </edge>
    <edge source="ISR" target="SWE">
      <data key="d0">916000</data>
    </edge>
    <edge source="ISR" target="CHE">
      <data key="d0">421000</data>
    </edge>
    <edge source="ISR" target="THA">
      <data key="d0">2531000</data>
    </edge>
    <edge source="ISR" target="TUR">
      <data key="d0">113958000</data>
    </edge>
    <edge source="ISR" target="GBR">
      <data key="d0">12669000</data>
    </edge>
    <edge source="ISR" target="USA">
      <data key="d0">3856000</data>
    </edge>
    <edge source="ITA" target="ALB">
      <data key="d0">12128</data>
    </edge>
    <edge source="ITA" target="DZA">
      <data key="d0">70755</data>
    </edge>
    <edge source="ITA" target="ARG">
      <data key="d0">854337</data>
    </edge>
    <edge source="ITA" target="AUS">
      <data key="d0">2060263</data>
    </edge>
    <edge source="ITA" target="AUT">
      <data key="d0">169396309</data>
    </edge>
    <edge source="ITA" target="BEL">
      <data key="d0">88077132</data>
    </edge>
    <edge source="ITA" target="BOL">
      <data key="d0">20928</data>
    </edge>
    <edge source="ITA" target="BRA">
      <data key="d0">1523945</data>
    </edge>
    <edge source="ITA" target="BGR">
      <data key="d0">3557388</data>
    </edge>
    <edge source="ITA" target="BLR">
      <data key="d0">162995</data>
    </edge>
    <edge source="ITA" target="CMR">
      <data key="d0">10561</data>
    </edge>
    <edge source="ITA" target="LKA">
      <data key="d0">341844</data>
    </edge>
    <edge source="ITA" target="CHN">
      <data key="d0">257675224</data>
    </edge>
    <edge source="ITA" target="COL">
      <data key="d0">44575</data>
    </edge>
    <edge source="ITA" target="CRI">
      <data key="d0">187463</data>
    </edge>
    <edge source="ITA" target="HRV">
      <data key="d0">203004</data>
    </edge>
    <edge source="ITA" target="CZE">
      <data key="d0">8533022</data>
    </edge>
    <edge source="ITA" target="DNK">
      <data key="d0">147771</data>
    </edge>
    <edge source="ITA" target="ECU">
      <data key="d0">46858</data>
    </edge>
    <edge source="ITA" target="ETH">
      <data key="d0">13554</data>
    </edge>
    <edge source="ITA" target="FIN">
      <data key="d0">629671</data>
    </edge>
    <edge source="ITA" target="FRA">
      <data key="d0">132194867</data>
    </edge>
    <edge source="ITA" target="DEU">
      <data key="d0">336689614</data>
    </edge>
    <edge source="ITA" target="GRC">
      <data key="d0">17196047</data>
    </edge>
    <edge source="ITA" target="HKG">
      <data key="d0">30242367</data>
    </edge>
    <edge source="ITA" target="HUN">
      <data key="d0">5324042</data>
    </edge>
    <edge source="ITA" target="IDN">
      <data key="d0">10561503</data>
    </edge>
    <edge source="ITA" target="IRL">
      <data key="d0">218170</data>
    </edge>
    <edge source="ITA" target="ISR">
      <data key="d0">112549</data>
    </edge>
    <edge source="ITA" target="JPN">
      <data key="d0">4408679</data>
    </edge>
    <edge source="ITA" target="KOR">
      <data key="d0">8295267</data>
    </edge>
    <edge source="ITA" target="KGZ">
      <data key="d0">61296</data>
    </edge>
    <edge source="ITA" target="LBN">
      <data key="d0">10017</data>
    </edge>
    <edge source="ITA" target="LVA">
      <data key="d0">189400</data>
    </edge>
    <edge source="ITA" target="MYS">
      <data key="d0">123201</data>
    </edge>
    <edge source="ITA" target="MEX">
      <data key="d0">1404139</data>
    </edge>
    <edge source="ITA" target="MAR">
      <data key="d0">1190863</data>
    </edge>
    <edge source="ITA" target="OMN">
      <data key="d0">185747</data>
    </edge>
    <edge source="ITA" target="NLD">
      <data key="d0">46106878</data>
    </edge>
    <edge source="ITA" target="NOR">
      <data key="d0">4080175</data>
    </edge>
    <edge source="ITA" target="PAK">
      <data key="d0">23009097</data>
    </edge>
    <edge source="ITA" target="PER">
      <data key="d0">77221</data>
    </edge>
    <edge source="ITA" target="POL">
      <data key="d0">6389219</data>
    </edge>
    <edge source="ITA" target="PRT">
      <data key="d0">2649979</data>
    </edge>
    <edge source="ITA" target="ROU">
      <data key="d0">25788513</data>
    </edge>
    <edge source="ITA" target="RUS">
      <data key="d0">8000803</data>
    </edge>
    <edge source="ITA" target="SAU">
      <data key="d0">2618339</data>
    </edge>
    <edge source="ITA" target="SRB">
      <data key="d0">64776</data>
    </edge>
    <edge source="ITA" target="IND">
      <data key="d0">32274463</data>
    </edge>
    <edge source="ITA" target="SGP">
      <data key="d0">95235</data>
    </edge>
    <edge source="ITA" target="SVK">
      <data key="d0">29202832</data>
    </edge>
    <edge source="ITA" target="VNM">
      <data key="d0">382152</data>
    </edge>
    <edge source="ITA" target="SVN">
      <data key="d0">44964364</data>
    </edge>
    <edge source="ITA" target="ZAF">
      <data key="d0">720769</data>
    </edge>
    <edge source="ITA" target="ESP">
      <data key="d0">101742802</data>
    </edge>
    <edge source="ITA" target="SWE">
      <data key="d0">16248951</data>
    </edge>
    <edge source="ITA" target="CHE">
      <data key="d0">28237642</data>
    </edge>
    <edge source="ITA" target="THA">
      <data key="d0">3124093</data>
    </edge>
    <edge source="ITA" target="ARE">
      <data key="d0">1460997</data>
    </edge>
    <edge source="ITA" target="TUN">
      <data key="d0">986821</data>
    </edge>
    <edge source="ITA" target="TUR">
      <data key="d0">46360281</data>
    </edge>
    <edge source="ITA" target="UKR">
      <data key="d0">66573</data>
    </edge>
    <edge source="ITA" target="EGY">
      <data key="d0">581743</data>
    </edge>
    <edge source="ITA" target="GBR">
      <data key="d0">29552801</data>
    </edge>
    <edge source="ITA" target="USA">
      <data key="d0">50053375</data>
    </edge>
    <edge source="ITA" target="URY">
      <data key="d0">38910</data>
    </edge>
    <edge source="JPN" target="DZA">
      <data key="d0">63980</data>
    </edge>
    <edge source="JPN" target="AUS">
      <data key="d0">620918</data>
    </edge>
    <edge source="JPN" target="AUT">
      <data key="d0">132758</data>
    </edge>
    <edge source="JPN" target="BEL">
      <data key="d0">37451882</data>
    </edge>
    <edge source="JPN" target="BRA">
      <data key="d0">489864</data>
    </edge>
    <edge source="JPN" target="CAN">
      <data key="d0">1775535</data>
    </edge>
    <edge source="JPN" target="LKA">
      <data key="d0">239031</data>
    </edge>
    <edge source="JPN" target="CHL">
      <data key="d0">30580</data>
    </edge>
    <edge source="JPN" target="CHN">
      <data key="d0">3103288857</data>
    </edge>
    <edge source="JPN" target="CZE">
      <data key="d0">240059</data>
    </edge>
    <edge source="JPN" target="FRA">
      <data key="d0">138358</data>
    </edge>
    <edge source="JPN" target="DEU">
      <data key="d0">154854774</data>
    </edge>
    <edge source="JPN" target="HKG">
      <data key="d0">54001373</data>
    </edge>
    <edge source="JPN" target="HUN">
      <data key="d0">45764</data>
    </edge>
    <edge source="JPN" target="IDN">
      <data key="d0">31868858</data>
    </edge>
    <edge source="JPN" target="ITA">
      <data key="d0">970921</data>
    </edge>
    <edge source="JPN" target="KOR">
      <data key="d0">2213382629</data>
    </edge>
    <edge source="JPN" target="MYS">
      <data key="d0">10944204</data>
    </edge>
    <edge source="JPN" target="MEX">
      <data key="d0">199894</data>
    </edge>
    <edge source="JPN" target="NLD">
      <data key="d0">1103265</data>
    </edge>
    <edge source="JPN" target="PAK">
      <data key="d0">3348544</data>
    </edge>
    <edge source="JPN" target="PHL">
      <data key="d0">4512256</data>
    </edge>
    <edge source="JPN" target="POL">
      <data key="d0">54747</data>
    </edge>
    <edge source="JPN" target="PRT">
      <data key="d0">25507</data>
    </edge>
    <edge source="JPN" target="RUS">
      <data key="d0">3938718</data>
    </edge>
    <edge source="JPN" target="SAU">
      <data key="d0">55160</data>
    </edge>
    <edge source="JPN" target="IND">
      <data key="d0">7574451</data>
    </edge>
    <edge source="JPN" target="SGP">
      <data key="d0">6605134</data>
    </edge>
    <edge source="JPN" target="VNM">
      <data key="d0">111489471</data>
    </edge>
    <edge source="JPN" target="ESP">
      <data key="d0">1293864</data>
    </edge>
    <edge source="JPN" target="SWE">
      <data key="d0">249004</data>
    </edge>
    <edge source="JPN" target="CHE">
      <data key="d0">30239962</data>
    </edge>
    <edge source="JPN" target="THA">
      <data key="d0">25029517</data>
    </edge>
    <edge source="JPN" target="ARE">
      <data key="d0">3495959</data>
    </edge>
    <edge source="JPN" target="TUR">
      <data key="d0">192240</data>
    </edge>
    <edge source="JPN" target="UKR">
      <data key="d0">136228</data>
    </edge>
    <edge source="JPN" target="EGY">
      <data key="d0">36456</data>
    </edge>
    <edge source="JPN" target="GBR">
      <data key="d0">190460102</data>
    </edge>
    <edge source="JPN" target="USA">
      <data key="d0">325099574</data>
    </edge>
    <edge source="JPN" target="URY">
      <data key="d0">42945</data>
    </edge>
    <edge source="JOR" target="BEL">
      <data key="d0">1300978</data>
    </edge>
    <edge source="JOR" target="BRA">
      <data key="d0">182623</data>
    </edge>
    <edge source="JOR" target="CHN">
      <data key="d0">4804828</data>
    </edge>
    <edge source="JOR" target="PSE">
      <data key="d0">28169</data>
    </edge>
    <edge source="JOR" target="DEU">
      <data key="d0">2795601</data>
    </edge>
    <edge source="JOR" target="GRC">
      <data key="d0">19791493</data>
    </edge>
    <edge source="JOR" target="HKG">
      <data key="d0">220183</data>
    </edge>
    <edge source="JOR" target="IDN">
      <data key="d0">37539</data>
    </edge>
    <edge source="JOR" target="ISR">
      <data key="d0">58454</data>
    </edge>
    <edge source="JOR" target="ITA">
      <data key="d0">1772492</data>
    </edge>
    <edge source="JOR" target="JPN">
      <data key="d0">2584154</data>
    </edge>
    <edge source="JOR" target="KOR">
      <data key="d0">13608504</data>
    </edge>
    <edge source="JOR" target="NLD">
      <data key="d0">2980833</data>
    </edge>
    <edge source="JOR" target="PAK">
      <data key="d0">298368</data>
    </edge>
    <edge source="JOR" target="PHL">
      <data key="d0">143361</data>
    </edge>
    <edge source="JOR" target="IND">
      <data key="d0">14939959</data>
    </edge>
    <edge source="JOR" target="SGP">
      <data key="d0">163690</data>
    </edge>
    <edge source="JOR" target="ESP">
      <data key="d0">56800</data>
    </edge>
    <edge source="JOR" target="THA">
      <data key="d0">103370</data>
    </edge>
    <edge source="JOR" target="ARE">
      <data key="d0">8780961</data>
    </edge>
    <edge source="JOR" target="TUR">
      <data key="d0">19383</data>
    </edge>
    <edge source="JOR" target="GBR">
      <data key="d0">530754</data>
    </edge>
    <edge source="JOR" target="USA">
      <data key="d0">1426117</data>
    </edge>
    <edge source="NLD" target="DZA">
      <data key="d0">1191133</data>
    </edge>
    <edge source="NLD" target="AZE">
      <data key="d0">31259</data>
    </edge>
    <edge source="NLD" target="ARG">
      <data key="d0">2172615</data>
    </edge>
    <edge source="NLD" target="AUS">
      <data key="d0">216864</data>
    </edge>
    <edge source="NLD" target="AUT">
      <data key="d0">31049236</data>
    </edge>
    <edge source="NLD" target="ARM">
      <data key="d0">66365</data>
    </edge>
    <edge source="NLD" target="BEL">
      <data key="d0">1041781661</data>
    </edge>
    <edge source="NLD" target="BRA">
      <data key="d0">2031188</data>
    </edge>
    <edge source="NLD" target="BGR">
      <data key="d0">12318115</data>
    </edge>
    <edge source="NLD" target="BLR">
      <data key="d0">62558</data>
    </edge>
    <edge source="NLD" target="CMR">
      <data key="d0">103850</data>
    </edge>
    <edge source="NLD" target="CAN">
      <data key="d0">80642</data>
    </edge>
    <edge source="NLD" target="CHL">
      <data key="d0">568214</data>
    </edge>
    <edge source="NLD" target="CHN">
      <data key="d0">1026652666</data>
    </edge>
    <edge source="NLD" target="COL">
      <data key="d0">281077</data>
    </edge>
    <edge source="NLD" target="CRI">
      <data key="d0">62943</data>
    </edge>
    <edge source="NLD" target="CZE">
      <data key="d0">19566508</data>
    </edge>
    <edge source="NLD" target="DNK">
      <data key="d0">1648392</data>
    </edge>
    <edge source="NLD" target="EST">
      <data key="d0">320026</data>
    </edge>
    <edge source="NLD" target="FIN">
      <data key="d0">939123847</data>
    </edge>
    <edge source="NLD" target="FRA">
      <data key="d0">103978458</data>
    </edge>
    <edge source="NLD" target="DEU">
      <data key="d0">1125401689</data>
    </edge>
    <edge source="NLD" target="GRC">
      <data key="d0">10440606</data>
    </edge>
    <edge source="NLD" target="HKG">
      <data key="d0">13991385</data>
    </edge>
    <edge source="NLD" target="HUN">
      <data key="d0">1497257</data>
    </edge>
    <edge source="NLD" target="IDN">
      <data key="d0">4084985</data>
    </edge>
    <edge source="NLD" target="IRL">
      <data key="d0">9434873</data>
    </edge>
    <edge source="NLD" target="ISR">
      <data key="d0">71465</data>
    </edge>
    <edge source="NLD" target="ITA">
      <data key="d0">65959070</data>
    </edge>
    <edge source="NLD" target="CIV">
      <data key="d0">84512</data>
    </edge>
    <edge source="NLD" target="JPN">
      <data key="d0">27134281</data>
    </edge>
    <edge source="NLD" target="KAZ">
      <data key="d0">9535077</data>
    </edge>
    <edge source="NLD" target="KOR">
      <data key="d0">237548569</data>
    </edge>
    <edge source="NLD" target="KGZ">
      <data key="d0">211878</data>
    </edge>
    <edge source="NLD" target="LVA">
      <data key="d0">371735</data>
    </edge>
    <edge source="NLD" target="LTU">
      <data key="d0">119308</data>
    </edge>
    <edge source="NLD" target="MYS">
      <data key="d0">1510667</data>
    </edge>
    <edge source="NLD" target="MEX">
      <data key="d0">508939</data>
    </edge>
    <edge source="NLD" target="MAR">
      <data key="d0">24541044</data>
    </edge>
    <edge source="NLD" target="NOR">
      <data key="d0">18118216</data>
    </edge>
    <edge source="NLD" target="PAK">
      <data key="d0">30116371</data>
    </edge>
    <edge source="NLD" target="PAN">
      <data key="d0">69819</data>
    </edge>
    <edge source="NLD" target="PER">
      <data key="d0">370378</data>
    </edge>
    <edge source="NLD" target="PHL">
      <data key="d0">40005</data>
    </edge>
    <edge source="NLD" target="POL">
      <data key="d0">88187205</data>
    </edge>
    <edge source="NLD" target="PRT">
      <data key="d0">3282561</data>
    </edge>
    <edge source="NLD" target="ROU">
      <data key="d0">6512205</data>
    </edge>
    <edge source="NLD" target="RUS">
      <data key="d0">31018887</data>
    </edge>
    <edge source="NLD" target="SAU">
      <data key="d0">42147</data>
    </edge>
    <edge source="NLD" target="SRB">
      <data key="d0">31955</data>
    </edge>
    <edge source="NLD" target="IND">
      <data key="d0">327210750</data>
    </edge>
    <edge source="NLD" target="SGP">
      <data key="d0">13263409</data>
    </edge>
    <edge source="NLD" target="SVK">
      <data key="d0">93870</data>
    </edge>
    <edge source="NLD" target="VNM">
      <data key="d0">50171237</data>
    </edge>
    <edge source="NLD" target="SVN">
      <data key="d0">9555175</data>
    </edge>
    <edge source="NLD" target="ZAF">
      <data key="d0">3086505</data>
    </edge>
    <edge source="NLD" target="ESP">
      <data key="d0">254986451</data>
    </edge>
    <edge source="NLD" target="SWE">
      <data key="d0">97322026</data>
    </edge>
    <edge source="NLD" target="CHE">
      <data key="d0">12590524</data>
    </edge>
    <edge source="NLD" target="THA">
      <data key="d0">13950991</data>
    </edge>
    <edge source="NLD" target="ARE">
      <data key="d0">1612618</data>
    </edge>
    <edge source="NLD" target="TUR">
      <data key="d0">664907390</data>
    </edge>
    <edge source="NLD" target="UKR">
      <data key="d0">3598067</data>
    </edge>
    <edge source="NLD" target="EGY">
      <data key="d0">103274988</data>
    </edge>
    <edge source="NLD" target="GBR">
      <data key="d0">196044769</data>
    </edge>
    <edge source="NLD" target="USA">
      <data key="d0">23359402</data>
    </edge>
    <edge source="ROU" target="AUT">
      <data key="d0">43037458</data>
    </edge>
    <edge source="ROU" target="BEL">
      <data key="d0">1634682</data>
    </edge>
    <edge source="ROU" target="BGR">
      <data key="d0">179762705</data>
    </edge>
    <edge source="ROU" target="CHN">
      <data key="d0">110119200</data>
    </edge>
    <edge source="ROU" target="HRV">
      <data key="d0">1996702</data>
    </edge>
    <edge source="ROU" target="CZE">
      <data key="d0">1456581</data>
    </edge>
    <edge source="ROU" target="DNK">
      <data key="d0">48837</data>
    </edge>
    <edge source="ROU" target="FRA">
      <data key="d0">14151417</data>
    </edge>
    <edge source="ROU" target="DEU">
      <data key="d0">41603708</data>
    </edge>
    <edge source="ROU" target="GRC">
      <data key="d0">31147552</data>
    </edge>
    <edge source="ROU" target="HKG">
      <data key="d0">42231</data>
    </edge>
    <edge source="ROU" target="HUN">
      <data key="d0">2243498</data>
    </edge>
    <edge source="ROU" target="IDN">
      <data key="d0">35322</data>
    </edge>
    <edge source="ROU" target="ISR">
      <data key="d0">228000</data>
    </edge>
    <edge source="ROU" target="ITA">
      <data key="d0">14280971</data>
    </edge>
    <edge source="ROU" target="JPN">
      <data key="d0">315385</data>
    </edge>
    <edge source="ROU" target="KOR">
      <data key="d0">8343793</data>
    </edge>
    <edge source="ROU" target="MDA">
      <data key="d0">2465520</data>
    </edge>
    <edge source="ROU" target="NLD">
      <data key="d0">3594124</data>
    </edge>
    <edge source="ROU" target="PAK">
      <data key="d0">297440</data>
    </edge>
    <edge source="ROU" target="POL">
      <data key="d0">4985282</data>
    </edge>
    <edge source="ROU" target="RUS">
      <data key="d0">4208097</data>
    </edge>
    <edge source="ROU" target="SRB">
      <data key="d0">2469750</data>
    </edge>
    <edge source="ROU" target="IND">
      <data key="d0">9302871</data>
    </edge>
    <edge source="ROU" target="SGP">
      <data key="d0">97722</data>
    </edge>
    <edge source="ROU" target="SVK">
      <data key="d0">30732107</data>
    </edge>
    <edge source="ROU" target="VNM">
      <data key="d0">964944</data>
    </edge>
    <edge source="ROU" target="SVN">
      <data key="d0">725939</data>
    </edge>
    <edge source="ROU" target="ESP">
      <data key="d0">1542317</data>
    </edge>
    <edge source="ROU" target="SWE">
      <data key="d0">15120</data>
    </edge>
    <edge source="ROU" target="TUR">
      <data key="d0">667930831</data>
    </edge>
    <edge source="ROU" target="UKR">
      <data key="d0">197782</data>
    </edge>
    <edge source="ROU" target="MKD">
      <data key="d0">1058633</data>
    </edge>
    <edge source="ROU" target="GBR">
      <data key="d0">40464253</data>
    </edge>
    <edge source="ROU" target="USA">
      <data key="d0">2476983</data>
    </edge>
    <edge source="SRB" target="ALB">
      <data key="d0">20398121</data>
    </edge>
    <edge source="SRB" target="AUT">
      <data key="d0">773418</data>
    </edge>
    <edge source="SRB" target="BEL">
      <data key="d0">161326</data>
    </edge>
    <edge source="SRB" target="BGR">
      <data key="d0">81734025</data>
    </edge>
    <edge source="SRB" target="CHN">
      <data key="d0">43001</data>
    </edge>
    <edge source="SRB" target="CZE">
      <data key="d0">138167</data>
    </edge>
    <edge source="SRB" target="DEU">
      <data key="d0">29469331</data>
    </edge>
    <edge source="SRB" target="GRC">
      <data key="d0">2172181</data>
    </edge>
    <edge source="SRB" target="HUN">
      <data key="d0">272191</data>
    </edge>
    <edge source="SRB" target="ITA">
      <data key="d0">5314953</data>
    </edge>
    <edge source="SRB" target="JPN">
      <data key="d0">78699</data>
    </edge>
    <edge source="SRB" target="NLD">
      <data key="d0">885571</data>
    </edge>
    <edge source="SRB" target="POL">
      <data key="d0">4492991</data>
    </edge>
    <edge source="SRB" target="ROU">
      <data key="d0">45805784</data>
    </edge>
    <edge source="SRB" target="IND">
      <data key="d0">346223</data>
    </edge>
    <edge source="SRB" target="SVK">
      <data key="d0">2751141</data>
    </edge>
    <edge source="SRB" target="SVN">
      <data key="d0">25030450</data>
    </edge>
    <edge source="SRB" target="TUR">
      <data key="d0">42619392</data>
    </edge>
    <edge source="SRB" target="MKD">
      <data key="d0">19523261</data>
    </edge>
    <edge source="SRB" target="GBR">
      <data key="d0">19224181</data>
    </edge>
    <edge source="SRB" target="USA">
      <data key="d0">184710</data>
    </edge>
    <edge source="IND" target="AUS">
      <data key="d0">685404</data>
    </edge>
    <edge source="IND" target="AUT">
      <data key="d0">55893</data>
    </edge>
    <edge source="IND" target="BEL">
      <data key="d0">274936360</data>
    </edge>
    <edge source="IND" target="BRA">
      <data key="d0">220538</data>
    </edge>
    <edge source="IND" target="BGR">
      <data key="d0">76106</data>
    </edge>
    <edge source="IND" target="CAN">
      <data key="d0">860801</data>
    </edge>
    <edge source="IND" target="LKA">
      <data key="d0">279470</data>
    </edge>
    <edge source="IND" target="CHL">
      <data key="d0">179548</data>
    </edge>
    <edge source="IND" target="CHN">
      <data key="d0">2522789025</data>
    </edge>
    <edge source="IND" target="HRV">
      <data key="d0">318797</data>
    </edge>
    <edge source="IND" target="CZE">
      <data key="d0">89378</data>
    </edge>
    <edge source="IND" target="ETH">
      <data key="d0">126980</data>
    </edge>
    <edge source="IND" target="FRA">
      <data key="d0">318355</data>
    </edge>
    <edge source="IND" target="GEO">
      <data key="d0">17935</data>
    </edge>
    <edge source="IND" target="DEU">
      <data key="d0">24390880</data>
    </edge>
    <edge source="IND" target="HKG">
      <data key="d0">4417198</data>
    </edge>
    <edge source="IND" target="IDN">
      <data key="d0">1196657</data>
    </edge>
    <edge source="IND" target="ISR">
      <data key="d0">19783</data>
    </edge>
    <edge source="IND" target="ITA">
      <data key="d0">5408634</data>
    </edge>
    <edge source="IND" target="JPN">
      <data key="d0">287882477</data>
    </edge>
    <edge source="IND" target="KOR">
      <data key="d0">114640426</data>
    </edge>
    <edge source="IND" target="LVA">
      <data key="d0">1319246</data>
    </edge>
    <edge source="IND" target="MYS">
      <data key="d0">10980082</data>
    </edge>
    <edge source="IND" target="MUS">
      <data key="d0">16642</data>
    </edge>
    <edge source="IND" target="MEX">
      <data key="d0">1429524</data>
    </edge>
    <edge source="IND" target="OMN">
      <data key="d0">2736198</data>
    </edge>
    <edge source="IND" target="NLD">
      <data key="d0">63678129</data>
    </edge>
    <edge source="IND" target="PAK">
      <data key="d0">84553</data>
    </edge>
    <edge source="IND" target="PHL">
      <data key="d0">2597740</data>
    </edge>
    <edge source="IND" target="POL">
      <data key="d0">1703719</data>
    </edge>
    <edge source="IND" target="PRT">
      <data key="d0">1616827</data>
    </edge>
    <edge source="IND" target="RUS">
      <data key="d0">58158</data>
    </edge>
    <edge source="IND" target="SAU">
      <data key="d0">3977287</data>
    </edge>
    <edge source="IND" target="SGP">
      <data key="d0">5193298</data>
    </edge>
    <edge source="IND" target="VNM">
      <data key="d0">587742</data>
    </edge>
    <edge source="IND" target="SVN">
      <data key="d0">2599691</data>
    </edge>
    <edge source="IND" target="ZAF">
      <data key="d0">1368786</data>
    </edge>
    <edge source="IND" target="ESP">
      <data key="d0">2310359</data>
    </edge>
    <edge source="IND" target="SWE">
      <data key="d0">5843496</data>
    </edge>
    <edge source="IND" target="CHE">
      <data key="d0">257308</data>
    </edge>
    <edge source="IND" target="THA">
      <data key="d0">3704293</data>
    </edge>
    <edge source="IND" target="ARE">
      <data key="d0">166096812</data>
    </edge>
    <edge source="IND" target="TUR">
      <data key="d0">2207334</data>
    </edge>
    <edge source="IND" target="UKR">
      <data key="d0">1140210</data>
    </edge>
    <edge source="IND" target="EGY">
      <data key="d0">10282004</data>
    </edge>
    <edge source="IND" target="GBR">
      <data key="d0">2939516</data>
    </edge>
    <edge source="IND" target="USA">
      <data key="d0">21199597</data>
    </edge>
    <edge source="SVN" target="ARG">
      <data key="d0">149394</data>
    </edge>
    <edge source="SVN" target="AUT">
      <data key="d0">33188728</data>
    </edge>
    <edge source="SVN" target="BEL">
      <data key="d0">865480</data>
    </edge>
    <edge source="SVN" target="CHN">
      <data key="d0">12236782</data>
    </edge>
    <edge source="SVN" target="HRV">
      <data key="d0">338551</data>
    </edge>
    <edge source="SVN" target="CZE">
      <data key="d0">7691726</data>
    </edge>
    <edge source="SVN" target="FRA">
      <data key="d0">1889400</data>
    </edge>
    <edge source="SVN" target="DEU">
      <data key="d0">62285130</data>
    </edge>
    <edge source="SVN" target="HKG">
      <data key="d0">144189</data>
    </edge>
    <edge source="SVN" target="HUN">
      <data key="d0">6516006</data>
    </edge>
    <edge source="SVN" target="ITA">
      <data key="d0">215728201</data>
    </edge>
    <edge source="SVN" target="JPN">
      <data key="d0">406488</data>
    </edge>
    <edge source="SVN" target="KOR">
      <data key="d0">1368224</data>
    </edge>
    <edge source="SVN" target="LTU">
      <data key="d0">77889</data>
    </edge>
    <edge source="SVN" target="NLD">
      <data key="d0">13051741</data>
    </edge>
    <edge source="SVN" target="PAK">
      <data key="d0">501769</data>
    </edge>
    <edge source="SVN" target="POL">
      <data key="d0">887380</data>
    </edge>
    <edge source="SVN" target="PRT">
      <data key="d0">86221</data>
    </edge>
    <edge source="SVN" target="ROU">
      <data key="d0">41652</data>
    </edge>
    <edge source="SVN" target="RUS">
      <data key="d0">4158581</data>
    </edge>
    <edge source="SVN" target="SRB">
      <data key="d0">5528615</data>
    </edge>
    <edge source="SVN" target="IND">
      <data key="d0">4751079</data>
    </edge>
    <edge source="SVN" target="SGP">
      <data key="d0">48877</data>
    </edge>
    <edge source="SVN" target="SVK">
      <data key="d0">29995764</data>
    </edge>
    <edge source="SVN" target="ZAF">
      <data key="d0">893337</data>
    </edge>
    <edge source="SVN" target="ESP">
      <data key="d0">3790471</data>
    </edge>
    <edge source="SVN" target="SWE">
      <data key="d0">448817</data>
    </edge>
    <edge source="SVN" target="CHE">
      <data key="d0">13435</data>
    </edge>
    <edge source="SVN" target="TUR">
      <data key="d0">10940790</data>
    </edge>
    <edge source="SVN" target="MKD">
      <data key="d0">250201</data>
    </edge>
    <edge source="SVN" target="EGY">
      <data key="d0">46574</data>
    </edge>
    <edge source="SVN" target="GBR">
      <data key="d0">3716667</data>
    </edge>
    <edge source="SVN" target="USA">
      <data key="d0">990059</data>
    </edge>
    <edge source="ZAF" target="ARG">
      <data key="d0">9855973</data>
    </edge>
    <edge source="ZAF" target="AUS">
      <data key="d0">33174875</data>
    </edge>
    <edge source="ZAF" target="BEL">
      <data key="d0">243054269</data>
    </edge>
    <edge source="ZAF" target="BWA">
      <data key="d0">14151991</data>
    </edge>
    <edge source="ZAF" target="BRA">
      <data key="d0">32717867</data>
    </edge>
    <edge source="ZAF" target="CAN">
      <data key="d0">20978655</data>
    </edge>
    <edge source="ZAF" target="LKA">
      <data key="d0">156738</data>
    </edge>
    <edge source="ZAF" target="CHL">
      <data key="d0">1472718</data>
    </edge>
    <edge source="ZAF" target="CHN">
      <data key="d0">7027827237</data>
    </edge>
    <edge source="ZAF" target="COL">
      <data key="d0">54978</data>
    </edge>
    <edge source="ZAF" target="HRV">
      <data key="d0">18760105</data>
    </edge>
    <edge source="ZAF" target="EST">
      <data key="d0">350028</data>
    </edge>
    <edge source="ZAF" target="FIN">
      <data key="d0">290417765</data>
    </edge>
    <edge source="ZAF" target="FRA">
      <data key="d0">21226466</data>
    </edge>
    <edge source="ZAF" target="GEO">
      <data key="d0">9491955</data>
    </edge>
    <edge source="ZAF" target="DEU">
      <data key="d0">268105885</data>
    </edge>
    <edge source="ZAF" target="GHA">
      <data key="d0">91105</data>
    </edge>
    <edge source="ZAF" target="GRC">
      <data key="d0">14853654</data>
    </edge>
    <edge source="ZAF" target="HKG">
      <data key="d0">77783681</data>
    </edge>
    <edge source="ZAF" target="IDN">
      <data key="d0">105773324</data>
    </edge>
    <edge source="ZAF" target="ISR">
      <data key="d0">438267</data>
    </edge>
    <edge source="ZAF" target="ITA">
      <data key="d0">185865076</data>
    </edge>
    <edge source="ZAF" target="JPN">
      <data key="d0">1066354036</data>
    </edge>
    <edge source="ZAF" target="KOR">
      <data key="d0">787863755</data>
    </edge>
    <edge source="ZAF" target="MWI">
      <data key="d0">575982</data>
    </edge>
    <edge source="ZAF" target="MYS">
      <data key="d0">64259240</data>
    </edge>
    <edge source="ZAF" target="MUS">
      <data key="d0">17781408</data>
    </edge>
    <edge source="ZAF" target="MEX">
      <data key="d0">36655505</data>
    </edge>
    <edge source="ZAF" target="MAR">
      <data key="d0">126608</data>
    </edge>
    <edge source="ZAF" target="MOZ">
      <data key="d0">9611903</data>
    </edge>
    <edge source="ZAF" target="OMN">
      <data key="d0">630510</data>
    </edge>
    <edge source="ZAF" target="NAM">
      <data key="d0">1210809</data>
    </edge>
    <edge source="ZAF" target="NLD">
      <data key="d0">645898057</data>
    </edge>
    <edge source="ZAF" target="NZL">
      <data key="d0">868666</data>
    </edge>
    <edge source="ZAF" target="NOR">
      <data key="d0">217252972</data>
    </edge>
    <edge source="ZAF" target="PAK">
      <data key="d0">46194609</data>
    </edge>
    <edge source="ZAF" target="PAN">
      <data key="d0">31257</data>
    </edge>
    <edge source="ZAF" target="PER">
      <data key="d0">2104522</data>
    </edge>
    <edge source="ZAF" target="PHL">
      <data key="d0">734284</data>
    </edge>
    <edge source="ZAF" target="POL">
      <data key="d0">6316220</data>
    </edge>
    <edge source="ZAF" target="PRT">
      <data key="d0">404072</data>
    </edge>
    <edge source="ZAF" target="ROU">
      <data key="d0">413038</data>
    </edge>
    <edge source="ZAF" target="RUS">
      <data key="d0">62781445</data>
    </edge>
    <edge source="ZAF" target="SAU">
      <data key="d0">65590975</data>
    </edge>
    <edge source="ZAF" target="IND">
      <data key="d0">1021093990</data>
    </edge>
    <edge source="ZAF" target="SGP">
      <data key="d0">225422784</data>
    </edge>
    <edge source="ZAF" target="VNM">
      <data key="d0">31115413</data>
    </edge>
    <edge source="ZAF" target="SVN">
      <data key="d0">74011847</data>
    </edge>
    <edge source="ZAF" target="ZWE">
      <data key="d0">142290</data>
    </edge>
    <edge source="ZAF" target="ESP">
      <data key="d0">128323654</data>
    </edge>
    <edge source="ZAF" target="SWE">
      <data key="d0">2513673</data>
    </edge>
    <edge source="ZAF" target="CHE">
      <data key="d0">16163019</data>
    </edge>
    <edge source="ZAF" target="THA">
      <data key="d0">15508511</data>
    </edge>
    <edge source="ZAF" target="ARE">
      <data key="d0">25545309</data>
    </edge>
    <edge source="ZAF" target="TUR">
      <data key="d0">69444649</data>
    </edge>
    <edge source="ZAF" target="UKR">
      <data key="d0">9448606</data>
    </edge>
    <edge source="ZAF" target="MKD">
      <data key="d0">40890</data>
    </edge>
    <edge source="ZAF" target="GBR">
      <data key="d0">203333721</data>
    </edge>
    <edge source="ZAF" target="TZA">
      <data key="d0">67246</data>
    </edge>
    <edge source="ZAF" target="USA">
      <data key="d0">431104942</data>
    </edge>
    <edge source="CHE" target="AUT">
      <data key="d0">139276135</data>
    </edge>
    <edge source="CHE" target="BEL">
      <data key="d0">24507349</data>
    </edge>
    <edge source="CHE" target="BRA">
      <data key="d0">11335</data>
    </edge>
    <edge source="CHE" target="CAN">
      <data key="d0">13322</data>
    </edge>
    <edge source="CHE" target="CHN">
      <data key="d0">12356200</data>
    </edge>
    <edge source="CHE" target="CZE">
      <data key="d0">3217994</data>
    </edge>
    <edge source="CHE" target="FRA">
      <data key="d0">42348040</data>
    </edge>
    <edge source="CHE" target="DEU">
      <data key="d0">684996271</data>
    </edge>
    <edge source="CHE" target="GHA">
      <data key="d0">96933</data>
    </edge>
    <edge source="CHE" target="HKG">
      <data key="d0">2998175</data>
    </edge>
    <edge source="CHE" target="HUN">
      <data key="d0">893545</data>
    </edge>
    <edge source="CHE" target="ISR">
      <data key="d0">39363</data>
    </edge>
    <edge source="CHE" target="ITA">
      <data key="d0">364206131</data>
    </edge>
    <edge source="CHE" target="JPN">
      <data key="d0">380093</data>
    </edge>
    <edge source="CHE" target="KOR">
      <data key="d0">190193</data>
    </edge>
    <edge source="CHE" target="MAR">
      <data key="d0">121009</data>
    </edge>
    <edge source="CHE" target="NLD">
      <data key="d0">28360110</data>
    </edge>
    <edge source="CHE" target="PAK">
      <data key="d0">3470557</data>
    </edge>
    <edge source="CHE" target="POL">
      <data key="d0">1816949</data>
    </edge>
    <edge source="CHE" target="IND">
      <data key="d0">12043206</data>
    </edge>
    <edge source="CHE" target="SGP">
      <data key="d0">308638</data>
    </edge>
    <edge source="CHE" target="SVN">
      <data key="d0">6666948</data>
    </edge>
    <edge source="CHE" target="ESP">
      <data key="d0">6758476</data>
    </edge>
    <edge source="CHE" target="SWE">
      <data key="d0">9010430</data>
    </edge>
    <edge source="CHE" target="THA">
      <data key="d0">41889</data>
    </edge>
    <edge source="CHE" target="ARE">
      <data key="d0">578682</data>
    </edge>
    <edge source="CHE" target="TUR">
      <data key="d0">441981</data>
    </edge>
    <edge source="CHE" target="GBR">
      <data key="d0">33449616</data>
    </edge>
    <edge source="CHE" target="USA">
      <data key="d0">771825</data>
    </edge>
    <edge source="ARE" target="AZE">
      <data key="d0">41340</data>
    </edge>
    <edge source="ARE" target="AUT">
      <data key="d0">16786</data>
    </edge>
    <edge source="ARE" target="BEL">
      <data key="d0">10200262</data>
    </edge>
    <edge source="ARE" target="BRA">
      <data key="d0">67006</data>
    </edge>
    <edge source="ARE" target="BGR">
      <data key="d0">45398</data>
    </edge>
    <edge source="ARE" target="CAN">
      <data key="d0">51446</data>
    </edge>
    <edge source="ARE" target="LKA">
      <data key="d0">3135650</data>
    </edge>
    <edge source="ARE" target="CHN">
      <data key="d0">138162444</data>
    </edge>
    <edge source="ARE" target="ETH">
      <data key="d0">82505</data>
    </edge>
    <edge source="ARE" target="EST">
      <data key="d0">428293</data>
    </edge>
    <edge source="ARE" target="FRA">
      <data key="d0">215212</data>
    </edge>
    <edge source="ARE" target="DEU">
      <data key="d0">11679314</data>
    </edge>
    <edge source="ARE" target="GRC">
      <data key="d0">11869088</data>
    </edge>
    <edge source="ARE" target="HKG">
      <data key="d0">2836574</data>
    </edge>
    <edge source="ARE" target="IDN">
      <data key="d0">5478772</data>
    </edge>
    <edge source="ARE" target="ITA">
      <data key="d0">5900308</data>
    </edge>
    <edge source="ARE" target="JPN">
      <data key="d0">15544373</data>
    </edge>
    <edge source="ARE" target="KOR">
      <data key="d0">55032608</data>
    </edge>
    <edge source="ARE" target="LBN">
      <data key="d0">41477</data>
    </edge>
    <edge source="ARE" target="LVA">
      <data key="d0">595653</data>
    </edge>
    <edge source="ARE" target="MDG">
      <data key="d0">35194</data>
    </edge>
    <edge source="ARE" target="MYS">
      <data key="d0">7271952</data>
    </edge>
    <edge source="ARE" target="OMN">
      <data key="d0">42857025</data>
    </edge>
    <edge source="ARE" target="NAM">
      <data key="d0">51993</data>
    </edge>
    <edge source="ARE" target="NLD">
      <data key="d0">6098305</data>
    </edge>
    <edge source="ARE" target="PAK">
      <data key="d0">64875761</data>
    </edge>
    <edge source="ARE" target="PHL">
      <data key="d0">3842463</data>
    </edge>
    <edge source="ARE" target="RUS">
      <data key="d0">88364</data>
    </edge>
    <edge source="ARE" target="SAU">
      <data key="d0">1769065</data>
    </edge>
    <edge source="ARE" target="IND">
      <data key="d0">534325154</data>
    </edge>
    <edge source="ARE" target="SGP">
      <data key="d0">4278490</data>
    </edge>
    <edge source="ARE" target="VNM">
      <data key="d0">131268</data>
    </edge>
    <edge source="ARE" target="SVN">
      <data key="d0">173734</data>
    </edge>
    <edge source="ARE" target="ZAF">
      <data key="d0">293225</data>
    </edge>
    <edge source="ARE" target="ESP">
      <data key="d0">412353</data>
    </edge>
    <edge source="ARE" target="CHE">
      <data key="d0">188775</data>
    </edge>
    <edge source="ARE" target="THA">
      <data key="d0">11998193</data>
    </edge>
    <edge source="ARE" target="TUR">
      <data key="d0">17452022</data>
    </edge>
    <edge source="ARE" target="UKR">
      <data key="d0">10408</data>
    </edge>
    <edge source="ARE" target="EGY">
      <data key="d0">491265</data>
    </edge>
    <edge source="ARE" target="GBR">
      <data key="d0">5335064</data>
    </edge>
    <edge source="ARE" target="TZA">
      <data key="d0">2009963</data>
    </edge>
    <edge source="ARE" target="USA">
      <data key="d0">2532714</data>
    </edge>
    <edge source="TUR" target="DZA">
      <data key="d0">2395722</data>
    </edge>
    <edge source="TUR" target="AZE">
      <data key="d0">29408</data>
    </edge>
    <edge source="TUR" target="AUT">
      <data key="d0">9986089</data>
    </edge>
    <edge source="TUR" target="BEL">
      <data key="d0">110880174</data>
    </edge>
    <edge source="TUR" target="BGR">
      <data key="d0">56860047</data>
    </edge>
    <edge source="TUR" target="CAN">
      <data key="d0">379819</data>
    </edge>
    <edge source="TUR" target="CHN">
      <data key="d0">916546418</data>
    </edge>
    <edge source="TUR" target="HRV">
      <data key="d0">899200</data>
    </edge>
    <edge source="TUR" target="CZE">
      <data key="d0">2425817</data>
    </edge>
    <edge source="TUR" target="FIN">
      <data key="d0">25247744</data>
    </edge>
    <edge source="TUR" target="FRA">
      <data key="d0">6793993</data>
    </edge>
    <edge source="TUR" target="GEO">
      <data key="d0">2171008</data>
    </edge>
    <edge source="TUR" target="DEU">
      <data key="d0">48123926</data>
    </edge>
    <edge source="TUR" target="GRC">
      <data key="d0">6226686</data>
    </edge>
    <edge source="TUR" target="HKG">
      <data key="d0">3016833</data>
    </edge>
    <edge source="TUR" target="IDN">
      <data key="d0">32825</data>
    </edge>
    <edge source="TUR" target="ISR">
      <data key="d0">172232</data>
    </edge>
    <edge source="TUR" target="ITA">
      <data key="d0">22075062</data>
    </edge>
    <edge source="TUR" target="JPN">
      <data key="d0">4844082</data>
    </edge>
    <edge source="TUR" target="KOR">
      <data key="d0">6952321</data>
    </edge>
    <edge source="TUR" target="KGZ">
      <data key="d0">56734</data>
    </edge>
    <edge source="TUR" target="LBN">
      <data key="d0">1157685</data>
    </edge>
    <edge source="TUR" target="LVA">
      <data key="d0">100738</data>
    </edge>
    <edge source="TUR" target="MYS">
      <data key="d0">2221762</data>
    </edge>
    <edge source="TUR" target="MEX">
      <data key="d0">8881474</data>
    </edge>
    <edge source="TUR" target="MAR">
      <data key="d0">16950680</data>
    </edge>
    <edge source="TUR" target="NLD">
      <data key="d0">92354406</data>
    </edge>
    <edge source="TUR" target="NOR">
      <data key="d0">5941988</data>
    </edge>
    <edge source="TUR" target="PAK">
      <data key="d0">72922</data>
    </edge>
    <edge source="TUR" target="POL">
      <data key="d0">312090</data>
    </edge>
    <edge source="TUR" target="ROU">
      <data key="d0">1565625</data>
    </edge>
    <edge source="TUR" target="RUS">
      <data key="d0">26655203</data>
    </edge>
    <edge source="TUR" target="SAU">
      <data key="d0">13291</data>
    </edge>
    <edge source="TUR" target="SRB">
      <data key="d0">1937454</data>
    </edge>
    <edge source="TUR" target="IND">
      <data key="d0">76114422</data>
    </edge>
    <edge source="TUR" target="SGP">
      <data key="d0">990389</data>
    </edge>
    <edge source="TUR" target="SVK">
      <data key="d0">80542</data>
    </edge>
    <edge source="TUR" target="SVN">
      <data key="d0">128746</data>
    </edge>
    <edge source="TUR" target="ZAF">
      <data key="d0">1142215</data>
    </edge>
    <edge source="TUR" target="ESP">
      <data key="d0">22128773</data>
    </edge>
    <edge source="TUR" target="SWE">
      <data key="d0">64998868</data>
    </edge>
    <edge source="TUR" target="THA">
      <data key="d0">8750949</data>
    </edge>
    <edge source="TUR" target="ARE">
      <data key="d0">2927329</data>
    </edge>
    <edge source="TUR" target="UKR">
      <data key="d0">11049405</data>
    </edge>
    <edge source="TUR" target="MKD">
      <data key="d0">12548912</data>
    </edge>
    <edge source="TUR" target="EGY">
      <data key="d0">304202</data>
    </edge>
    <edge source="TUR" target="GBR">
      <data key="d0">31228530</data>
    </edge>
    <edge source="TUR" target="USA">
      <data key="d0">3941077</data>
    </edge>
    <edge source="MKD" target="ALB">
      <data key="d0">11324783</data>
    </edge>
    <edge source="MKD" target="BGR">
      <data key="d0">164920774</data>
    </edge>
    <edge source="MKD" target="DEU">
      <data key="d0">1497864</data>
    </edge>
    <edge source="MKD" target="GRC">
      <data key="d0">12872873</data>
    </edge>
    <edge source="MKD" target="ITA">
      <data key="d0">1633796</data>
    </edge>
    <edge source="MKD" target="ROU">
      <data key="d0">613913</data>
    </edge>
    <edge source="MKD" target="SRB">
      <data key="d0">1084291</data>
    </edge>
    <edge source="MKD" target="SVN">
      <data key="d0">731167</data>
    </edge>
    <edge source="MKD" target="TUR">
      <data key="d0">1953434</data>
    </edge>
    <edge source="MKD" target="GBR">
      <data key="d0">12851410</data>
    </edge>
    <edge source="MKD" target="USA">
      <data key="d0">92986</data>
    </edge>
    <edge source="DZA" target="BEL">
      <data key="d0">1582710</data>
    </edge>
    <edge source="DZA" target="DEU">
      <data key="d0">2716565</data>
    </edge>
    <edge source="DZA" target="ITA">
      <data key="d0">342512</data>
    </edge>
    <edge source="DZA" target="IND">
      <data key="d0">913357</data>
    </edge>
    <edge source="DZA" target="ESP">
      <data key="d0">368226</data>
    </edge>
    <edge source="DZA" target="CHE">
      <data key="d0">576594</data>
    </edge>
    <edge source="DZA" target="GBR">
      <data key="d0">95012</data>
    </edge>
    <edge source="ESP" target="DZA">
      <data key="d0">1096716</data>
    </edge>
    <edge source="ESP" target="ARG">
      <data key="d0">1600847</data>
    </edge>
    <edge source="ESP" target="AUS">
      <data key="d0">473181</data>
    </edge>
    <edge source="ESP" target="AUT">
      <data key="d0">6520602</data>
    </edge>
    <edge source="ESP" target="BEL">
      <data key="d0">84784375</data>
    </edge>
    <edge source="ESP" target="BRA">
      <data key="d0">19590426</data>
    </edge>
    <edge source="ESP" target="BGR">
      <data key="d0">977789111</data>
    </edge>
    <edge source="ESP" target="CAN">
      <data key="d0">37662191</data>
    </edge>
    <edge source="ESP" target="LKA">
      <data key="d0">156092</data>
    </edge>
    <edge source="ESP" target="CHL">
      <data key="d0">1529923</data>
    </edge>
    <edge source="ESP" target="CHN">
      <data key="d0">504560269</data>
    </edge>
    <edge source="ESP" target="COL">
      <data key="d0">452652</data>
    </edge>
    <edge source="ESP" target="CZE">
      <data key="d0">1173944</data>
    </edge>
    <edge source="ESP" target="DNK">
      <data key="d0">383807</data>
    </edge>
    <edge source="ESP" target="ECU">
      <data key="d0">374568</data>
    </edge>
    <edge source="ESP" target="FIN">
      <data key="d0">9236707</data>
    </edge>
    <edge source="ESP" target="FRA">
      <data key="d0">104329140</data>
    </edge>
    <edge source="ESP" target="GEO">
      <data key="d0">45637</data>
    </edge>
    <edge source="ESP" target="DEU">
      <data key="d0">180563457</data>
    </edge>
    <edge source="ESP" target="GHA">
      <data key="d0">15221</data>
    </edge>
    <edge source="ESP" target="GRC">
      <data key="d0">8334741</data>
    </edge>
    <edge source="ESP" target="GTM">
      <data key="d0">83173</data>
    </edge>
    <edge source="ESP" target="HKG">
      <data key="d0">38184750</data>
    </edge>
    <edge source="ESP" target="HUN">
      <data key="d0">442021</data>
    </edge>
    <edge source="ESP" target="IDN">
      <data key="d0">2875905</data>
    </edge>
    <edge source="ESP" target="ISR">
      <data key="d0">295670</data>
    </edge>
    <edge source="ESP" target="ITA">
      <data key="d0">75381060</data>
    </edge>
    <edge source="ESP" target="JPN">
      <data key="d0">172194637</data>
    </edge>
    <edge source="ESP" target="KOR">
      <data key="d0">145681852</data>
    </edge>
    <edge source="ESP" target="LVA">
      <data key="d0">691643</data>
    </edge>
    <edge source="ESP" target="LTU">
      <data key="d0">1075372</data>
    </edge>
    <edge source="ESP" target="MYS">
      <data key="d0">999855</data>
    </edge>
    <edge source="ESP" target="MEX">
      <data key="d0">59987189</data>
    </edge>
    <edge source="ESP" target="MAR">
      <data key="d0">10514822</data>
    </edge>
    <edge source="ESP" target="NLD">
      <data key="d0">138167287</data>
    </edge>
    <edge source="ESP" target="NOR">
      <data key="d0">40183113</data>
    </edge>
    <edge source="ESP" target="PAK">
      <data key="d0">14426415</data>
    </edge>
    <edge source="ESP" target="PAN">
      <data key="d0">98973</data>
    </edge>
    <edge source="ESP" target="PER">
      <data key="d0">1326379</data>
    </edge>
    <edge source="ESP" target="PHL">
      <data key="d0">247189</data>
    </edge>
    <edge source="ESP" target="POL">
      <data key="d0">13321999</data>
    </edge>
    <edge source="ESP" target="PRT">
      <data key="d0">93710903</data>
    </edge>
    <edge source="ESP" target="RUS">
      <data key="d0">390207</data>
    </edge>
    <edge source="ESP" target="SAU">
      <data key="d0">1690003</data>
    </edge>
    <edge source="ESP" target="SRB">
      <data key="d0">116573</data>
    </edge>
    <edge source="ESP" target="IND">
      <data key="d0">42826316</data>
    </edge>
    <edge source="ESP" target="SGP">
      <data key="d0">468417</data>
    </edge>
    <edge source="ESP" target="VNM">
      <data key="d0">116453</data>
    </edge>
    <edge source="ESP" target="SVN">
      <data key="d0">95211</data>
    </edge>
    <edge source="ESP" target="ZAF">
      <data key="d0">32609</data>
    </edge>
    <edge source="ESP" target="SWE">
      <data key="d0">7704290</data>
    </edge>
    <edge source="ESP" target="CHE">
      <data key="d0">68084508</data>
    </edge>
    <edge source="ESP" target="THA">
      <data key="d0">1697760</data>
    </edge>
    <edge source="ESP" target="ARE">
      <data key="d0">920181</data>
    </edge>
    <edge source="ESP" target="TUN">
      <data key="d0">1604700</data>
    </edge>
    <edge source="ESP" target="TUR">
      <data key="d0">95357315</data>
    </edge>
    <edge source="ESP" target="UKR">
      <data key="d0">46911</data>
    </edge>
    <edge source="ESP" target="EGY">
      <data key="d0">417775</data>
    </edge>
    <edge source="ESP" target="GBR">
      <data key="d0">63249748</data>
    </edge>
    <edge source="ESP" target="USA">
      <data key="d0">25333644</data>
    </edge>
    <edge source="GBR" target="DZA">
      <data key="d0">10224</data>
    </edge>
    <edge source="GBR" target="AUS">
      <data key="d0">9132723</data>
    </edge>
    <edge source="GBR" target="AUT">
      <data key="d0">11963212</data>
    </edge>
    <edge source="GBR" target="BEL">
      <data key="d0">169638915</data>
    </edge>
    <edge source="GBR" target="BRA">
      <data key="d0">18938</data>
    </edge>
    <edge source="GBR" target="BGR">
      <data key="d0">1471473</data>
    </edge>
    <edge source="GBR" target="CMR">
      <data key="d0">120394</data>
    </edge>
    <edge source="GBR" target="CAN">
      <data key="d0">124198068</data>
    </edge>
    <edge source="GBR" target="LKA">
      <data key="d0">878976</data>
    </edge>
    <edge source="GBR" target="CHL">
      <data key="d0">28638</data>
    </edge>
    <edge source="GBR" target="CHN">
      <data key="d0">1315511097</data>
    </edge>
    <edge source="GBR" target="COL">
      <data key="d0">48137</data>
    </edge>
    <edge source="GBR" target="CZE">
      <data key="d0">4010567</data>
    </edge>
    <edge source="GBR" target="BEN">
      <data key="d0">37064</data>
    </edge>
    <edge source="GBR" target="DNK">
      <data key="d0">144431</data>
    </edge>
    <edge source="GBR" target="EST">
      <data key="d0">48183</data>
    </edge>
    <edge source="GBR" target="FIN">
      <data key="d0">37507669</data>
    </edge>
    <edge source="GBR" target="FRA">
      <data key="d0">321595551</data>
    </edge>
    <edge source="GBR" target="GMB">
      <data key="d0">98281</data>
    </edge>
    <edge source="GBR" target="DEU">
      <data key="d0">641842611</data>
    </edge>
    <edge source="GBR" target="GRC">
      <data key="d0">22405333</data>
    </edge>
    <edge source="GBR" target="HKG">
      <data key="d0">87981094</data>
    </edge>
    <edge source="GBR" target="HUN">
      <data key="d0">2772690</data>
    </edge>
    <edge source="GBR" target="IDN">
      <data key="d0">50010446</data>
    </edge>
    <edge source="GBR" target="IRL">
      <data key="d0">5877727</data>
    </edge>
    <edge source="GBR" target="ISR">
      <data key="d0">413521</data>
    </edge>
    <edge source="GBR" target="ITA">
      <data key="d0">190203560</data>
    </edge>
    <edge source="GBR" target="JPN">
      <data key="d0">18021239</data>
    </edge>
    <edge source="GBR" target="KOR">
      <data key="d0">122029021</data>
    </edge>
    <edge source="GBR" target="LVA">
      <data key="d0">1097339</data>
    </edge>
    <edge source="GBR" target="LTU">
      <data key="d0">1786373</data>
    </edge>
    <edge source="GBR" target="MDG">
      <data key="d0">79972</data>
    </edge>
    <edge source="GBR" target="MYS">
      <data key="d0">27640699</data>
    </edge>
    <edge source="GBR" target="MEX">
      <data key="d0">8625216</data>
    </edge>
    <edge source="GBR" target="MAR">
      <data key="d0">72033650</data>
    </edge>
    <edge source="GBR" target="OMN">
      <data key="d0">8727146</data>
    </edge>
    <edge source="GBR" target="NAM">
      <data key="d0">15499820</data>
    </edge>
    <edge source="GBR" target="NLD">
      <data key="d0">92641933</data>
    </edge>
    <edge source="GBR" target="NZL">
      <data key="d0">2902065</data>
    </edge>
    <edge source="GBR" target="NOR">
      <data key="d0">23641081</data>
    </edge>
    <edge source="GBR" target="PAK">
      <data key="d0">125479797</data>
    </edge>
    <edge source="GBR" target="PHL">
      <data key="d0">252142</data>
    </edge>
    <edge source="GBR" target="POL">
      <data key="d0">14736274</data>
    </edge>
    <edge source="GBR" target="PRT">
      <data key="d0">172077796</data>
    </edge>
    <edge source="GBR" target="ROU">
      <data key="d0">226591</data>
    </edge>
    <edge source="GBR" target="RUS">
      <data key="d0">2244691</data>
    </edge>
    <edge source="GBR" target="SAU">
      <data key="d0">16722412</data>
    </edge>
    <edge source="GBR" target="IND">
      <data key="d0">914722154</data>
    </edge>
    <edge source="GBR" target="SGP">
      <data key="d0">10783282</data>
    </edge>
    <edge source="GBR" target="SVK">
      <data key="d0">161199</data>
    </edge>
    <edge source="GBR" target="VNM">
      <data key="d0">28253100</data>
    </edge>
    <edge source="GBR" target="SVN">
      <data key="d0">490559</data>
    </edge>
    <edge source="GBR" target="ZAF">
      <data key="d0">89175377</data>
    </edge>
    <edge source="GBR" target="ESP">
      <data key="d0">505048205</data>
    </edge>
    <edge source="GBR" target="SWE">
      <data key="d0">76953199</data>
    </edge>
    <edge source="GBR" target="CHE">
      <data key="d0">192559462</data>
    </edge>
    <edge source="GBR" target="THA">
      <data key="d0">36542718</data>
    </edge>
    <edge source="GBR" target="ARE">
      <data key="d0">3932068</data>
    </edge>
    <edge source="GBR" target="TUR">
      <data key="d0">897655792</data>
    </edge>
    <edge source="GBR" target="UKR">
      <data key="d0">379657</data>
    </edge>
    <edge source="GBR" target="MKD">
      <data key="d0">26674</data>
    </edge>
    <edge source="GBR" target="EGY">
      <data key="d0">171632625</data>
    </edge>
    <edge source="GBR" target="TZA">
      <data key="d0">38864</data>
    </edge>
    <edge source="GBR" target="USA">
      <data key="d0">293366700</data>
    </edge>
    <edge source="ARG" target="AUS">
      <data key="d0">7709504</data>
    </edge>
    <edge source="ARG" target="BEL">
      <data key="d0">42616994</data>
    </edge>
    <edge source="ARG" target="BOL">
      <data key="d0">12482</data>
    </edge>
    <edge source="ARG" target="BRA">
      <data key="d0">1377459</data>
    </edge>
    <edge source="ARG" target="BGR">
      <data key="d0">88124252</data>
    </edge>
    <edge source="ARG" target="CAN">
      <data key="d0">101020996</data>
    </edge>
    <edge source="ARG" target="CHL">
      <data key="d0">40497980</data>
    </edge>
    <edge source="ARG" target="CHN">
      <data key="d0">31941155</data>
    </edge>
    <edge source="ARG" target="FIN">
      <data key="d0">30129024</data>
    </edge>
    <edge source="ARG" target="DEU">
      <data key="d0">540424086</data>
    </edge>
    <edge source="ARG" target="HKG">
      <data key="d0">269890</data>
    </edge>
    <edge source="ARG" target="JPN">
      <data key="d0">393485305</data>
    </edge>
    <edge source="ARG" target="KOR">
      <data key="d0">513159851</data>
    </edge>
    <edge source="ARG" target="NLD">
      <data key="d0">3591939</data>
    </edge>
    <edge source="ARG" target="PER">
      <data key="d0">117163491</data>
    </edge>
    <edge source="ARG" target="IND">
      <data key="d0">29828250</data>
    </edge>
    <edge source="ARG" target="VNM">
      <data key="d0">73706</data>
    </edge>
    <edge source="ARG" target="ESP">
      <data key="d0">119987524</data>
    </edge>
    <edge source="ARG" target="SWE">
      <data key="d0">25918644</data>
    </edge>
    <edge source="ARG" target="GBR">
      <data key="d0">368318</data>
    </edge>
    <edge source="ARG" target="USA">
      <data key="d0">15830797</data>
    </edge>
    <edge source="ARG" target="URY">
      <data key="d0">23902</data>
    </edge>
    <edge source="AUS" target="AUT">
      <data key="d0">127628</data>
    </edge>
    <edge source="AUS" target="BEL">
      <data key="d0">335197483</data>
    </edge>
    <edge source="AUS" target="BRA">
      <data key="d0">29783036</data>
    </edge>
    <edge source="AUS" target="BGR">
      <data key="d0">101436037</data>
    </edge>
    <edge source="AUS" target="CAN">
      <data key="d0">581294816</data>
    </edge>
    <edge source="AUS" target="LKA">
      <data key="d0">142297</data>
    </edge>
    <edge source="AUS" target="CHL">
      <data key="d0">756266</data>
    </edge>
    <edge source="AUS" target="CHN">
      <data key="d0">45121552567</data>
    </edge>
    <edge source="AUS" target="COL">
      <data key="d0">230211</data>
    </edge>
    <edge source="AUS" target="CZE">
      <data key="d0">718459</data>
    </edge>
    <edge source="AUS" target="FIN">
      <data key="d0">13648096</data>
    </edge>
    <edge source="AUS" target="FRA">
      <data key="d0">2861049</data>
    </edge>
    <edge source="AUS" target="GEO">
      <data key="d0">9315044</data>
    </edge>
    <edge source="AUS" target="DEU">
      <data key="d0">480931447</data>
    </edge>
    <edge source="AUS" target="GRC">
      <data key="d0">11786498</data>
    </edge>
    <edge source="AUS" target="HKG">
      <data key="d0">26094063</data>
    </edge>
    <edge source="AUS" target="IDN">
      <data key="d0">244211963</data>
    </edge>
    <edge source="AUS" target="ISR">
      <data key="d0">305177</data>
    </edge>
    <edge source="AUS" target="ITA">
      <data key="d0">172865</data>
    </edge>
    <edge source="AUS" target="JPN">
      <data key="d0">11532492927</data>
    </edge>
    <edge source="AUS" target="KOR">
      <data key="d0">7660520874</data>
    </edge>
    <edge source="AUS" target="LBN">
      <data key="d0">182820</data>
    </edge>
    <edge source="AUS" target="LVA">
      <data key="d0">201381</data>
    </edge>
    <edge source="AUS" target="MYS">
      <data key="d0">230090923</data>
    </edge>
    <edge source="AUS" target="MRT">
      <data key="d0">10569</data>
    </edge>
    <edge source="AUS" target="MEX">
      <data key="d0">9713962</data>
    </edge>
    <edge source="AUS" target="NLD">
      <data key="d0">348927039</data>
    </edge>
    <edge source="AUS" target="NZL">
      <data key="d0">10691685</data>
    </edge>
    <edge source="AUS" target="NOR">
      <data key="d0">671577</data>
    </edge>
    <edge source="AUS" target="PAK">
      <data key="d0">20608547</data>
    </edge>
    <edge source="AUS" target="PER">
      <data key="d0">12327728</data>
    </edge>
    <edge source="AUS" target="PHL">
      <data key="d0">409696050</data>
    </edge>
    <edge source="AUS" target="POL">
      <data key="d0">5039097</data>
    </edge>
    <edge source="AUS" target="RUS">
      <data key="d0">1159061</data>
    </edge>
    <edge source="AUS" target="SAU">
      <data key="d0">12959598</data>
    </edge>
    <edge source="AUS" target="IND">
      <data key="d0">1845151827</data>
    </edge>
    <edge source="AUS" target="SGP">
      <data key="d0">41010139</data>
    </edge>
    <edge source="AUS" target="VNM">
      <data key="d0">223469914</data>
    </edge>
    <edge source="AUS" target="ZAF">
      <data key="d0">20386646</data>
    </edge>
    <edge source="AUS" target="ESP">
      <data key="d0">121331417</data>
    </edge>
    <edge source="AUS" target="SWE">
      <data key="d0">25849091</data>
    </edge>
    <edge source="AUS" target="CHE">
      <data key="d0">414201</data>
    </edge>
    <edge source="AUS" target="THA">
      <data key="d0">110374712</data>
    </edge>
    <edge source="AUS" target="ARE">
      <data key="d0">8665498</data>
    </edge>
    <edge source="AUS" target="TUR">
      <data key="d0">204749</data>
    </edge>
    <edge source="AUS" target="UKR">
      <data key="d0">54754139</data>
    </edge>
    <edge source="AUS" target="EGY">
      <data key="d0">6325500</data>
    </edge>
    <edge source="AUS" target="GBR">
      <data key="d0">21431763</data>
    </edge>
    <edge source="AUS" target="USA">
      <data key="d0">34441708</data>
    </edge>
    <edge source="BOL" target="ARG">
      <data key="d0">9370928</data>
    </edge>
    <edge source="BOL" target="AUS">
      <data key="d0">99847059</data>
    </edge>
    <edge source="BOL" target="AUT">
      <data key="d0">3941343</data>
    </edge>
    <edge source="BOL" target="BEL">
      <data key="d0">321477289</data>
    </edge>
    <edge source="BOL" target="BRA">
      <data key="d0">14542073</data>
    </edge>
    <edge source="BOL" target="CAN">
      <data key="d0">117892419</data>
    </edge>
    <edge source="BOL" target="CHL">
      <data key="d0">6164633</data>
    </edge>
    <edge source="BOL" target="CHN">
      <data key="d0">232113610</data>
    </edge>
    <edge source="BOL" target="BEN">
      <data key="d0">15795</data>
    </edge>
    <edge source="BOL" target="DEU">
      <data key="d0">6592020</data>
    </edge>
    <edge source="BOL" target="ITA">
      <data key="d0">3894549</data>
    </edge>
    <edge source="BOL" target="JPN">
      <data key="d0">432149387</data>
    </edge>
    <edge source="BOL" target="KOR">
      <data key="d0">355745653</data>
    </edge>
    <edge source="BOL" target="MEX">
      <data key="d0">20268552</data>
    </edge>
    <edge source="BOL" target="NLD">
      <data key="d0">957206</data>
    </edge>
    <edge source="BOL" target="PAN">
      <data key="d0">32133314</data>
    </edge>
    <edge source="BOL" target="PRY">
      <data key="d0">975212</data>
    </edge>
    <edge source="BOL" target="PER">
      <data key="d0">283306063</data>
    </edge>
    <edge source="BOL" target="VNM">
      <data key="d0">378037</data>
    </edge>
    <edge source="BOL" target="ESP">
      <data key="d0">41062102</data>
    </edge>
    <edge source="BOL" target="SWE">
      <data key="d0">75264</data>
    </edge>
    <edge source="BOL" target="CHE">
      <data key="d0">42555270</data>
    </edge>
    <edge source="BOL" target="THA">
      <data key="d0">78874</data>
    </edge>
    <edge source="BOL" target="TUR">
      <data key="d0">2506214</data>
    </edge>
    <edge source="BOL" target="GBR">
      <data key="d0">35965802</data>
    </edge>
    <edge source="BOL" target="USA">
      <data key="d0">19423682</data>
    </edge>
    <edge source="CAN" target="ARG">
      <data key="d0">14751</data>
    </edge>
    <edge source="CAN" target="AUS">
      <data key="d0">6202108</data>
    </edge>
    <edge source="CAN" target="AUT">
      <data key="d0">262241</data>
    </edge>
    <edge source="CAN" target="ARM">
      <data key="d0">12955</data>
    </edge>
    <edge source="CAN" target="BEL">
      <data key="d0">153880259</data>
    </edge>
    <edge source="CAN" target="BRA">
      <data key="d0">87132308</data>
    </edge>
    <edge source="CAN" target="BGR">
      <data key="d0">151648554</data>
    </edge>
    <edge source="CAN" target="LKA">
      <data key="d0">303744</data>
    </edge>
    <edge source="CAN" target="CHL">
      <data key="d0">66581514</data>
    </edge>
    <edge source="CAN" target="CHN">
      <data key="d0">3464806272</data>
    </edge>
    <edge source="CAN" target="COL">
      <data key="d0">11890</data>
    </edge>
    <edge source="CAN" target="FIN">
      <data key="d0">87169799</data>
    </edge>
    <edge source="CAN" target="FRA">
      <data key="d0">334568802</data>
    </edge>
    <edge source="CAN" target="DEU">
      <data key="d0">515825762</data>
    </edge>
    <edge source="CAN" target="GHA">
      <data key="d0">13232</data>
    </edge>
    <edge source="CAN" target="GRC">
      <data key="d0">155331</data>
    </edge>
    <edge source="CAN" target="HKG">
      <data key="d0">13219277</data>
    </edge>
    <edge source="CAN" target="IDN">
      <data key="d0">3696114</data>
    </edge>
    <edge source="CAN" target="ITA">
      <data key="d0">90858158</data>
    </edge>
    <edge source="CAN" target="JPN">
      <data key="d0">1264291713</data>
    </edge>
    <edge source="CAN" target="KOR">
      <data key="d0">410702619</data>
    </edge>
    <edge source="CAN" target="KGZ">
      <data key="d0">26326</data>
    </edge>
    <edge source="CAN" target="MYS">
      <data key="d0">619455</data>
    </edge>
    <edge source="CAN" target="MEX">
      <data key="d0">39317368</data>
    </edge>
    <edge source="CAN" target="OMN">
      <data key="d0">53862494</data>
    </edge>
    <edge source="CAN" target="NLD">
      <data key="d0">688594308</data>
    </edge>
    <edge source="CAN" target="NZL">
      <data key="d0">149261</data>
    </edge>
    <edge source="CAN" target="NIC">
      <data key="d0">22645</data>
    </edge>
    <edge source="CAN" target="NOR">
      <data key="d0">1801199901</data>
    </edge>
    <edge source="CAN" target="PAK">
      <data key="d0">11700177</data>
    </edge>
    <edge source="CAN" target="PER">
      <data key="d0">40610471</data>
    </edge>
    <edge source="CAN" target="PHL">
      <data key="d0">89854764</data>
    </edge>
    <edge source="CAN" target="POL">
      <data key="d0">18230476</data>
    </edge>
    <edge source="CAN" target="SAU">
      <data key="d0">96572317</data>
    </edge>
    <edge source="CAN" target="IND">
      <data key="d0">169045189</data>
    </edge>
    <edge source="CAN" target="SGP">
      <data key="d0">332871</data>
    </edge>
    <edge source="CAN" target="VNM">
      <data key="d0">11800468</data>
    </edge>
    <edge source="CAN" target="SVN">
      <data key="d0">175615</data>
    </edge>
    <edge source="CAN" target="ZAF">
      <data key="d0">47319</data>
    </edge>
    <edge source="CAN" target="ESP">
      <data key="d0">234101181</data>
    </edge>
    <edge source="CAN" target="SWE">
      <data key="d0">74865415</data>
    </edge>
    <edge source="CAN" target="THA">
      <data key="d0">10508877</data>
    </edge>
    <edge source="CAN" target="ARE">
      <data key="d0">1069821</data>
    </edge>
    <edge source="CAN" target="TUR">
      <data key="d0">201542508</data>
    </edge>
    <edge source="CAN" target="EGY">
      <data key="d0">142578827</data>
    </edge>
    <edge source="CAN" target="GBR">
      <data key="d0">805887506</data>
    </edge>
    <edge source="CAN" target="USA">
      <data key="d0">3435474666</data>
    </edge>
    <edge source="CAN" target="BFA">
      <data key="d0">28581</data>
    </edge>
    <edge source="CHL" target="ARG">
      <data key="d0">13898911</data>
    </edge>
    <edge source="CHL" target="AUT">
      <data key="d0">372289</data>
    </edge>
    <edge source="CHL" target="BEL">
      <data key="d0">176965489</data>
    </edge>
    <edge source="CHL" target="BOL">
      <data key="d0">25378</data>
    </edge>
    <edge source="CHL" target="BRA">
      <data key="d0">632872385</data>
    </edge>
    <edge source="CHL" target="BGR">
      <data key="d0">323761163</data>
    </edge>
    <edge source="CHL" target="CAN">
      <data key="d0">19516464</data>
    </edge>
    <edge source="CHL" target="CHN">
      <data key="d0">5963641493</data>
    </edge>
    <edge source="CHL" target="ECU">
      <data key="d0">607899</data>
    </edge>
    <edge source="CHL" target="FIN">
      <data key="d0">137400649</data>
    </edge>
    <edge source="CHL" target="FRA">
      <data key="d0">150904</data>
    </edge>
    <edge source="CHL" target="DEU">
      <data key="d0">435386434</data>
    </edge>
    <edge source="CHL" target="GRC">
      <data key="d0">44921</data>
    </edge>
    <edge source="CHL" target="HKG">
      <data key="d0">2167723</data>
    </edge>
    <edge source="CHL" target="IDN">
      <data key="d0">32194939</data>
    </edge>
    <edge source="CHL" target="ITA">
      <data key="d0">35297094</data>
    </edge>
    <edge source="CHL" target="JPN">
      <data key="d0">5581513791</data>
    </edge>
    <edge source="CHL" target="KOR">
      <data key="d0">1776982748</data>
    </edge>
    <edge source="CHL" target="MYS">
      <data key="d0">6126964</data>
    </edge>
    <edge source="CHL" target="MEX">
      <data key="d0">60848283</data>
    </edge>
    <edge source="CHL" target="OMN">
      <data key="d0">19178258</data>
    </edge>
    <edge source="CHL" target="NLD">
      <data key="d0">400885427</data>
    </edge>
    <edge source="CHL" target="NOR">
      <data key="d0">266037</data>
    </edge>
    <edge source="CHL" target="PAK">
      <data key="d0">39749</data>
    </edge>
    <edge source="CHL" target="PRY">
      <data key="d0">156927</data>
    </edge>
    <edge source="CHL" target="PER">
      <data key="d0">4706542</data>
    </edge>
    <edge source="CHL" target="PHL">
      <data key="d0">120834612</data>
    </edge>
    <edge source="CHL" target="POL">
      <data key="d0">129214997</data>
    </edge>
    <edge source="CHL" target="IND">
      <data key="d0">2330902031</data>
    </edge>
    <edge source="CHL" target="VNM">
      <data key="d0">39832150</data>
    </edge>
    <edge source="CHL" target="ZAF">
      <data key="d0">9609669</data>
    </edge>
    <edge source="CHL" target="ESP">
      <data key="d0">836471705</data>
    </edge>
    <edge source="CHL" target="SWE">
      <data key="d0">99072697</data>
    </edge>
    <edge source="CHL" target="CHE">
      <data key="d0">1404789</data>
    </edge>
    <edge source="CHL" target="THA">
      <data key="d0">12434691</data>
    </edge>
    <edge source="CHL" target="ARE">
      <data key="d0">267405</data>
    </edge>
    <edge source="CHL" target="GBR">
      <data key="d0">16319447</data>
    </edge>
    <edge source="CHL" target="USA">
      <data key="d0">129012660</data>
    </edge>
    <edge source="CHL" target="URY">
      <data key="d0">39495</data>
    </edge>
    <edge source="FIN" target="BEL">
      <data key="d0">54787971</data>
    </edge>
    <edge source="FIN" target="BWA">
      <data key="d0">13720</data>
    </edge>
    <edge source="FIN" target="CAN">
      <data key="d0">32386659</data>
    </edge>
    <edge source="FIN" target="CHN">
      <data key="d0">104947922</data>
    </edge>
    <edge source="FIN" target="DNK">
      <data key="d0">46011</data>
    </edge>
    <edge source="FIN" target="EST">
      <data key="d0">1073938</data>
    </edge>
    <edge source="FIN" target="FRA">
      <data key="d0">2437691</data>
    </edge>
    <edge source="FIN" target="DEU">
      <data key="d0">75031818</data>
    </edge>
    <edge source="FIN" target="HKG">
      <data key="d0">17936024</data>
    </edge>
    <edge source="FIN" target="IDN">
      <data key="d0">107149</data>
    </edge>
    <edge source="FIN" target="ITA">
      <data key="d0">1346868</data>
    </edge>
    <edge source="FIN" target="JPN">
      <data key="d0">254814</data>
    </edge>
    <edge source="FIN" target="KOR">
      <data key="d0">6227552</data>
    </edge>
    <edge source="FIN" target="LVA">
      <data key="d0">3278026</data>
    </edge>
    <edge source="FIN" target="NLD">
      <data key="d0">7419316</data>
    </edge>
    <edge source="FIN" target="NOR">
      <data key="d0">13253161</data>
    </edge>
    <edge source="FIN" target="PAK">
      <data key="d0">6632083</data>
    </edge>
    <edge source="FIN" target="POL">
      <data key="d0">619847</data>
    </edge>
    <edge source="FIN" target="PRT">
      <data key="d0">16051031</data>
    </edge>
    <edge source="FIN" target="RUS">
      <data key="d0">207155997</data>
    </edge>
    <edge source="FIN" target="SRB">
      <data key="d0">21208</data>
    </edge>
    <edge source="FIN" target="IND">
      <data key="d0">23739317</data>
    </edge>
    <edge source="FIN" target="SGP">
      <data key="d0">13459</data>
    </edge>
    <edge source="FIN" target="VNM">
      <data key="d0">289336</data>
    </edge>
    <edge source="FIN" target="SVN">
      <data key="d0">49267</data>
    </edge>
    <edge source="FIN" target="ESP">
      <data key="d0">20911674</data>
    </edge>
    <edge source="FIN" target="SWE">
      <data key="d0">62279738</data>
    </edge>
    <edge source="FIN" target="ARE">
      <data key="d0">3206251</data>
    </edge>
    <edge source="FIN" target="TUR">
      <data key="d0">1857591</data>
    </edge>
    <edge source="FIN" target="UKR">
      <data key="d0">1554637</data>
    </edge>
    <edge source="FIN" target="GBR">
      <data key="d0">35959688</data>
    </edge>
    <edge source="FIN" target="USA">
      <data key="d0">22965315</data>
    </edge>
    <edge source="KOR" target="AUS">
      <data key="d0">22504867</data>
    </edge>
    <edge source="KOR" target="BEL">
      <data key="d0">1422056</data>
    </edge>
    <edge source="KOR" target="BRA">
      <data key="d0">2183676</data>
    </edge>
    <edge source="KOR" target="CAN">
      <data key="d0">1367314</data>
    </edge>
    <edge source="KOR" target="CHL">
      <data key="d0">42639</data>
    </edge>
    <edge source="KOR" target="CHN">
      <data key="d0">489626624</data>
    </edge>
    <edge source="KOR" target="FIN">
      <data key="d0">26739</data>
    </edge>
    <edge source="KOR" target="FRA">
      <data key="d0">367067</data>
    </edge>
    <edge source="KOR" target="DEU">
      <data key="d0">3759557</data>
    </edge>
    <edge source="KOR" target="GTM">
      <data key="d0">10580</data>
    </edge>
    <edge source="KOR" target="HKG">
      <data key="d0">5723393</data>
    </edge>
    <edge source="KOR" target="IDN">
      <data key="d0">2565302</data>
    </edge>
    <edge source="KOR" target="ITA">
      <data key="d0">3440925</data>
    </edge>
    <edge source="KOR" target="JPN">
      <data key="d0">226955112</data>
    </edge>
    <edge source="KOR" target="MYS">
      <data key="d0">905395</data>
    </edge>
    <edge source="KOR" target="OMN">
      <data key="d0">11515</data>
    </edge>
    <edge source="KOR" target="NLD">
      <data key="d0">8823106</data>
    </edge>
    <edge source="KOR" target="PAK">
      <data key="d0">2559536</data>
    </edge>
    <edge source="KOR" target="PHL">
      <data key="d0">257019</data>
    </edge>
    <edge source="KOR" target="POL">
      <data key="d0">54587</data>
    </edge>
    <edge source="KOR" target="SAU">
      <data key="d0">166557</data>
    </edge>
    <edge source="KOR" target="IND">
      <data key="d0">50862882</data>
    </edge>
    <edge source="KOR" target="SGP">
      <data key="d0">3083752</data>
    </edge>
    <edge source="KOR" target="VNM">
      <data key="d0">14269330</data>
    </edge>
    <edge source="KOR" target="ZAF">
      <data key="d0">192892</data>
    </edge>
    <edge source="KOR" target="ESP">
      <data key="d0">579377</data>
    </edge>
    <edge source="KOR" target="SWE">
      <data key="d0">338854</data>
    </edge>
    <edge source="KOR" target="THA">
      <data key="d0">9717792</data>
    </edge>
    <edge source="KOR" target="ARE">
      <data key="d0">535686</data>
    </edge>
    <edge source="KOR" target="TUR">
      <data key="d0">197531</data>
    </edge>
    <edge source="KOR" target="GBR">
      <data key="d0">8369852</data>
    </edge>
    <edge source="KOR" target="USA">
      <data key="d0">11391564</data>
    </edge>
    <edge source="PER" target="DZA">
      <data key="d0">27135489</data>
    </edge>
    <edge source="PER" target="ARG">
      <data key="d0">3646276</data>
    </edge>
    <edge source="PER" target="AUS">
      <data key="d0">17480345</data>
    </edge>
    <edge source="PER" target="BEL">
      <data key="d0">304951676</data>
    </edge>
    <edge source="PER" target="BOL">
      <data key="d0">13261</data>
    </edge>
    <edge source="PER" target="BRA">
      <data key="d0">209933938</data>
    </edge>
    <edge source="PER" target="BGR">
      <data key="d0">306584140</data>
    </edge>
    <edge source="PER" target="CAN">
      <data key="d0">516031909</data>
    </edge>
    <edge source="PER" target="CHL">
      <data key="d0">629220846</data>
    </edge>
    <edge source="PER" target="CHN">
      <data key="d0">5584032928</data>
    </edge>
    <edge source="PER" target="COL">
      <data key="d0">319280</data>
    </edge>
    <edge source="PER" target="ECU">
      <data key="d0">1845203</data>
    </edge>
    <edge source="PER" target="FIN">
      <data key="d0">228138719</data>
    </edge>
    <edge source="PER" target="DEU">
      <data key="d0">1080001171</data>
    </edge>
    <edge source="PER" target="GRC">
      <data key="d0">323928</data>
    </edge>
    <edge source="PER" target="HKG">
      <data key="d0">803361</data>
    </edge>
    <edge source="PER" target="IDN">
      <data key="d0">309484</data>
    </edge>
    <edge source="PER" target="ITA">
      <data key="d0">27375466</data>
    </edge>
    <edge source="PER" target="JPN">
      <data key="d0">1659068845</data>
    </edge>
    <edge source="PER" target="KOR">
      <data key="d0">1333785320</data>
    </edge>
    <edge source="PER" target="MYS">
      <data key="d0">1332218</data>
    </edge>
    <edge source="PER" target="MEX">
      <data key="d0">59228058</data>
    </edge>
    <edge source="PER" target="MAR">
      <data key="d0">23482215</data>
    </edge>
    <edge source="PER" target="NAM">
      <data key="d0">79370913</data>
    </edge>
    <edge source="PER" target="NLD">
      <data key="d0">62943610</data>
    </edge>
    <edge source="PER" target="PAN">
      <data key="d0">294784</data>
    </edge>
    <edge source="PER" target="PHL">
      <data key="d0">46344671</data>
    </edge>
    <edge source="PER" target="POL">
      <data key="d0">5972362</data>
    </edge>
    <edge source="PER" target="RUS">
      <data key="d0">7695181</data>
    </edge>
    <edge source="PER" target="IND">
      <data key="d0">194235248</data>
    </edge>
    <edge source="PER" target="SGP">
      <data key="d0">6003525</data>
    </edge>
    <edge source="PER" target="VNM">
      <data key="d0">3051828</data>
    </edge>
    <edge source="PER" target="ZAF">
      <data key="d0">66701832</data>
    </edge>
    <edge source="PER" target="ESP">
      <data key="d0">589737683</data>
    </edge>
    <edge source="PER" target="SWE">
      <data key="d0">139202129</data>
    </edge>
    <edge source="PER" target="CHE">
      <data key="d0">23514849</data>
    </edge>
    <edge source="PER" target="THA">
      <data key="d0">31209623</data>
    </edge>
    <edge source="PER" target="ARE">
      <data key="d0">19079726</data>
    </edge>
    <edge source="PER" target="USA">
      <data key="d0">127278576</data>
    </edge>
    <edge source="VNM" target="KHM">
      <data key="d0">148933</data>
    </edge>
    <edge source="VNM" target="CHN">
      <data key="d0">94168730</data>
    </edge>
    <edge source="VNM" target="FRA">
      <data key="d0">299484</data>
    </edge>
    <edge source="VNM" target="DEU">
      <data key="d0">5583595</data>
    </edge>
    <edge source="VNM" target="HKG">
      <data key="d0">763345</data>
    </edge>
    <edge source="VNM" target="IDN">
      <data key="d0">2203820</data>
    </edge>
    <edge source="VNM" target="ITA">
      <data key="d0">1274474</data>
    </edge>
    <edge source="VNM" target="JPN">
      <data key="d0">32751361</data>
    </edge>
    <edge source="VNM" target="KAZ">
      <data key="d0">5309713</data>
    </edge>
    <edge source="VNM" target="KOR">
      <data key="d0">39234767</data>
    </edge>
    <edge source="VNM" target="LVA">
      <data key="d0">76950</data>
    </edge>
    <edge source="VNM" target="MYS">
      <data key="d0">3621240</data>
    </edge>
    <edge source="VNM" target="NLD">
      <data key="d0">1039328</data>
    </edge>
    <edge source="VNM" target="POL">
      <data key="d0">387000</data>
    </edge>
    <edge source="VNM" target="RUS">
      <data key="d0">11426951</data>
    </edge>
    <edge source="VNM" target="IND">
      <data key="d0">2378729</data>
    </edge>
    <edge source="VNM" target="SGP">
      <data key="d0">5900701</data>
    </edge>
    <edge source="VNM" target="ESP">
      <data key="d0">42750</data>
    </edge>
    <edge source="VNM" target="THA">
      <data key="d0">4913786</data>
    </edge>
    <edge source="VNM" target="TUN">
      <data key="d0">57200</data>
    </edge>
    <edge source="VNM" target="TUR">
      <data key="d0">153900</data>
    </edge>
    <edge source="VNM" target="UKR">
      <data key="d0">558900</data>
    </edge>
    <edge source="VNM" target="USA">
      <data key="d0">2672732</data>
    </edge>
    <edge source="SWE" target="AUT">
      <data key="d0">20665</data>
    </edge>
    <edge source="SWE" target="BEL">
      <data key="d0">319397823</data>
    </edge>
    <edge source="SWE" target="BRA">
      <data key="d0">150556</data>
    </edge>
    <edge source="SWE" target="LKA">
      <data key="d0">681341</data>
    </edge>
    <edge source="SWE" target="CHN">
      <data key="d0">288146305</data>
    </edge>
    <edge source="SWE" target="CZE">
      <data key="d0">624366</data>
    </edge>
    <edge source="SWE" target="DNK">
      <data key="d0">88983984</data>
    </edge>
    <edge source="SWE" target="EST">
      <data key="d0">479124</data>
    </edge>
    <edge source="SWE" target="FIN">
      <data key="d0">648361733</data>
    </edge>
    <edge source="SWE" target="FRA">
      <data key="d0">45109052</data>
    </edge>
    <edge source="SWE" target="DEU">
      <data key="d0">1050023708</data>
    </edge>
    <edge source="SWE" target="HKG">
      <data key="d0">8754263</data>
    </edge>
    <edge source="SWE" target="HUN">
      <data key="d0">29720271</data>
    </edge>
    <edge source="SWE" target="IDN">
      <data key="d0">2820423</data>
    </edge>
    <edge source="SWE" target="IRL">
      <data key="d0">2486247</data>
    </edge>
    <edge source="SWE" target="ITA">
      <data key="d0">19029588</data>
    </edge>
    <edge source="SWE" target="JPN">
      <data key="d0">2024540</data>
    </edge>
    <edge source="SWE" target="KOR">
      <data key="d0">10517839</data>
    </edge>
    <edge source="SWE" target="LVA">
      <data key="d0">2322996</data>
    </edge>
    <edge source="SWE" target="LTU">
      <data key="d0">16974</data>
    </edge>
    <edge source="SWE" target="MYS">
      <data key="d0">41443299</data>
    </edge>
    <edge source="SWE" target="MEX">
      <data key="d0">12241857</data>
    </edge>
    <edge source="SWE" target="NLD">
      <data key="d0">411271457</data>
    </edge>
    <edge source="SWE" target="NOR">
      <data key="d0">161128828</data>
    </edge>
    <edge source="SWE" target="PAK">
      <data key="d0">34411283</data>
    </edge>
    <edge source="SWE" target="POL">
      <data key="d0">15156599</data>
    </edge>
    <edge source="SWE" target="PRT">
      <data key="d0">18499836</data>
    </edge>
    <edge source="SWE" target="ROU">
      <data key="d0">1120169</data>
    </edge>
    <edge source="SWE" target="RUS">
      <data key="d0">239857</data>
    </edge>
    <edge source="SWE" target="SAU">
      <data key="d0">413733054</data>
    </edge>
    <edge source="SWE" target="IND">
      <data key="d0">75266675</data>
    </edge>
    <edge source="SWE" target="SGP">
      <data key="d0">89448</data>
    </edge>
    <edge source="SWE" target="VNM">
      <data key="d0">1782027</data>
    </edge>
    <edge source="SWE" target="SVN">
      <data key="d0">47381</data>
    </edge>
    <edge source="SWE" target="ZAF">
      <data key="d0">4915223</data>
    </edge>
    <edge source="SWE" target="ESP">
      <data key="d0">51833313</data>
    </edge>
    <edge source="SWE" target="CHE">
      <data key="d0">1426448</data>
    </edge>
    <edge source="SWE" target="THA">
      <data key="d0">1964318</data>
    </edge>
    <edge source="SWE" target="ARE">
      <data key="d0">76836151</data>
    </edge>
    <edge source="SWE" target="TUR">
      <data key="d0">321783256</data>
    </edge>
    <edge source="SWE" target="EGY">
      <data key="d0">182480822</data>
    </edge>
    <edge source="SWE" target="GBR">
      <data key="d0">311349552</data>
    </edge>
    <edge source="SWE" target="USA">
      <data key="d0">53542866</data>
    </edge>
    <edge source="USA" target="ARG">
      <data key="d0">1903174</data>
    </edge>
    <edge source="USA" target="AUS">
      <data key="d0">108532336</data>
    </edge>
    <edge source="USA" target="AUT">
      <data key="d0">49128754</data>
    </edge>
    <edge source="USA" target="BEL">
      <data key="d0">687556483</data>
    </edge>
    <edge source="USA" target="BOL">
      <data key="d0">21389</data>
    </edge>
    <edge source="USA" target="BRA">
      <data key="d0">61129120</data>
    </edge>
    <edge source="USA" target="BLR">
      <data key="d0">22464</data>
    </edge>
    <edge source="USA" target="CMR">
      <data key="d0">108016</data>
    </edge>
    <edge source="USA" target="CAN">
      <data key="d0">3353788205</data>
    </edge>
    <edge source="USA" target="LKA">
      <data key="d0">1220295</data>
    </edge>
    <edge source="USA" target="CHL">
      <data key="d0">3278011</data>
    </edge>
    <edge source="USA" target="CHN">
      <data key="d0">8589212702</data>
    </edge>
    <edge source="USA" target="COL">
      <data key="d0">13403820</data>
    </edge>
    <edge source="USA" target="CRI">
      <data key="d0">1391640</data>
    </edge>
    <edge source="USA" target="CZE">
      <data key="d0">1220608</data>
    </edge>
    <edge source="USA" target="DNK">
      <data key="d0">777379</data>
    </edge>
    <edge source="USA" target="ECU">
      <data key="d0">15100479</data>
    </edge>
    <edge source="USA" target="SLV">
      <data key="d0">584636</data>
    </edge>
    <edge source="USA" target="FIN">
      <data key="d0">55354633</data>
    </edge>
    <edge source="USA" target="FRA">
      <data key="d0">19767960</data>
    </edge>
    <edge source="USA" target="GEO">
      <data key="d0">73582814</data>
    </edge>
    <edge source="USA" target="DEU">
      <data key="d0">882439588</data>
    </edge>
    <edge source="USA" target="GHA">
      <data key="d0">125000</data>
    </edge>
    <edge source="USA" target="GRC">
      <data key="d0">42082595</data>
    </edge>
    <edge source="USA" target="GTM">
      <data key="d0">13426825</data>
    </edge>
    <edge source="USA" target="HND">
      <data key="d0">114243</data>
    </edge>
    <edge source="USA" target="HKG">
      <data key="d0">243443787</data>
    </edge>
    <edge source="USA" target="HUN">
      <data key="d0">375729</data>
    </edge>
    <edge source="USA" target="IDN">
      <data key="d0">223090460</data>
    </edge>
    <edge source="USA" target="IRL">
      <data key="d0">2237249</data>
    </edge>
    <edge source="USA" target="ISR">
      <data key="d0">2115483</data>
    </edge>
    <edge source="USA" target="ITA">
      <data key="d0">643363837</data>
    </edge>
    <edge source="USA" target="JAM">
      <data key="d0">281965</data>
    </edge>
    <edge source="USA" target="JPN">
      <data key="d0">782350132</data>
    </edge>
    <edge source="USA" target="KAZ">
      <data key="d0">1071493</data>
    </edge>
    <edge source="USA" target="JOR">
      <data key="d0">1960365</data>
    </edge>
    <edge source="USA" target="KOR">
      <data key="d0">2076235167</data>
    </edge>
    <edge source="USA" target="LBN">
      <data key="d0">31248</data>
    </edge>
    <edge source="USA" target="LVA">
      <data key="d0">9392759</data>
    </edge>
    <edge source="USA" target="MYS">
      <data key="d0">345140151</data>
    </edge>
    <edge source="USA" target="MEX">
      <data key="d0">1893369273</data>
    </edge>
    <edge source="USA" target="MAR">
      <data key="d0">11173000</data>
    </edge>
    <edge source="USA" target="MOZ">
      <data key="d0">48800</data>
    </edge>
    <edge source="USA" target="OMN">
      <data key="d0">238191</data>
    </edge>
    <edge source="USA" target="NLD">
      <data key="d0">497455749</data>
    </edge>
    <edge source="USA" target="NZL">
      <data key="d0">846713</data>
    </edge>
    <edge source="USA" target="NIC">
      <data key="d0">103554</data>
    </edge>
    <edge source="USA" target="NER">
      <data key="d0">138494</data>
    </edge>
    <edge source="USA" target="NOR">
      <data key="d0">4155423</data>
    </edge>
    <edge source="USA" target="PAK">
      <data key="d0">188857953</data>
    </edge>
    <edge source="USA" target="PAN">
      <data key="d0">807096</data>
    </edge>
    <edge source="USA" target="PRY">
      <data key="d0">16978</data>
    </edge>
    <edge source="USA" target="PER">
      <data key="d0">102371665</data>
    </edge>
    <edge source="USA" target="PHL">
      <data key="d0">14401315</data>
    </edge>
    <edge source="USA" target="POL">
      <data key="d0">814955</data>
    </edge>
    <edge source="USA" target="PRT">
      <data key="d0">1289571</data>
    </edge>
    <edge source="USA" target="ROU">
      <data key="d0">18455</data>
    </edge>
    <edge source="USA" target="RUS">
      <data key="d0">36061318</data>
    </edge>
    <edge source="USA" target="SAU">
      <data key="d0">52452662</data>
    </edge>
    <edge source="USA" target="IND">
      <data key="d0">794371571</data>
    </edge>
    <edge source="USA" target="SGP">
      <data key="d0">6892066</data>
    </edge>
    <edge source="USA" target="SVK">
      <data key="d0">283579</data>
    </edge>
    <edge source="USA" target="VNM">
      <data key="d0">208595127</data>
    </edge>
    <edge source="USA" target="SVN">
      <data key="d0">14268</data>
    </edge>
    <edge source="USA" target="ZAF">
      <data key="d0">48458483</data>
    </edge>
    <edge source="USA" target="ESP">
      <data key="d0">218360201</data>
    </edge>
    <edge source="USA" target="SWE">
      <data key="d0">122804181</data>
    </edge>
    <edge source="USA" target="CHE">
      <data key="d0">147072570</data>
    </edge>
    <edge source="USA" target="THA">
      <data key="d0">163111647</data>
    </edge>
    <edge source="USA" target="ARE">
      <data key="d0">13426253</data>
    </edge>
    <edge source="USA" target="TUN">
      <data key="d0">20910</data>
    </edge>
    <edge source="USA" target="TUR">
      <data key="d0">2510281741</data>
    </edge>
    <edge source="USA" target="UKR">
      <data key="d0">593075</data>
    </edge>
    <edge source="USA" target="EGY">
      <data key="d0">177665631</data>
    </edge>
    <edge source="USA" target="GBR">
      <data key="d0">876428339</data>
    </edge>
    <edge source="USA" target="TZA">
      <data key="d0">19765</data>
    </edge>
    <edge source="USA" target="URY">
      <data key="d0">177297</data>
    </edge>
    <edge source="URY" target="BEL">
      <data key="d0">176719</data>
    </edge>
    <edge source="URY" target="BRA">
      <data key="d0">1282957</data>
    </edge>
    <edge source="URY" target="CHN">
      <data key="d0">6657089</data>
    </edge>
    <edge source="URY" target="GRC">
      <data key="d0">141185</data>
    </edge>
    <edge source="URY" target="HKG">
      <data key="d0">29409</data>
    </edge>
    <edge source="URY" target="IDN">
      <data key="d0">184156</data>
    </edge>
    <edge source="URY" target="ITA">
      <data key="d0">119050</data>
    </edge>
    <edge source="URY" target="KOR">
      <data key="d0">68114</data>
    </edge>
    <edge source="URY" target="NLD">
      <data key="d0">1770632</data>
    </edge>
    <edge source="URY" target="PAK">
      <data key="d0">88137</data>
    </edge>
    <edge source="URY" target="IND">
      <data key="d0">544264</data>
    </edge>
    <edge source="URY" target="ESP">
      <data key="d0">1023351</data>
    </edge>
    <edge source="URY" target="SWE">
      <data key="d0">84323</data>
    </edge>
    <edge source="ARM" target="BEL">
      <data key="d0">20182529</data>
    </edge>
    <edge source="ARM" target="BGR">
      <data key="d0">127750572</data>
    </edge>
    <edge source="ARM" target="CHN">
      <data key="d0">30145342</data>
    </edge>
    <edge source="ARM" target="GEO">
      <data key="d0">318552</data>
    </edge>
    <edge source="ARM" target="DEU">
      <data key="d0">757105</data>
    </edge>
    <edge source="ARM" target="NLD">
      <data key="d0">8604184</data>
    </edge>
    <edge source="ARM" target="IND">
      <data key="d0">264523</data>
    </edge>
    <edge source="ARM" target="SGP">
      <data key="d0">167659</data>
    </edge>
    <edge source="ARM" target="VNM">
      <data key="d0">33858</data>
    </edge>
    <edge source="ARM" target="ESP">
      <data key="d0">26039028</data>
    </edge>
    <edge source="ARM" target="SWE">
      <data key="d0">8019131</data>
    </edge>
    <edge source="ARM" target="CHE">
      <data key="d0">58094820</data>
    </edge>
    <edge source="ARM" target="ARE">
      <data key="d0">1505895</data>
    </edge>
    <edge source="ARM" target="GBR">
      <data key="d0">340752</data>
    </edge>
    <edge source="ARM" target="USA">
      <data key="d0">2058341</data>
    </edge>
    <edge source="GEO" target="AZE">
      <data key="d0">962878</data>
    </edge>
    <edge source="GEO" target="AUT">
      <data key="d0">62387</data>
    </edge>
    <edge source="GEO" target="ARM">
      <data key="d0">226810</data>
    </edge>
    <edge source="GEO" target="BEL">
      <data key="d0">397050</data>
    </edge>
    <edge source="GEO" target="BGR">
      <data key="d0">49728826</data>
    </edge>
    <edge source="GEO" target="CHN">
      <data key="d0">19985998</data>
    </edge>
    <edge source="GEO" target="CZE">
      <data key="d0">2491234</data>
    </edge>
    <edge source="GEO" target="EST">
      <data key="d0">774723</data>
    </edge>
    <edge source="GEO" target="DEU">
      <data key="d0">7177753</data>
    </edge>
    <edge source="GEO" target="HKG">
      <data key="d0">156586</data>
    </edge>
    <edge source="GEO" target="ITA">
      <data key="d0">961470</data>
    </edge>
    <edge source="GEO" target="CIV">
      <data key="d0">10359</data>
    </edge>
    <edge source="GEO" target="KOR">
      <data key="d0">3038346</data>
    </edge>
    <edge source="GEO" target="LVA">
      <data key="d0">659045</data>
    </edge>
    <edge source="GEO" target="LTU">
      <data key="d0">1250118</data>
    </edge>
    <edge source="GEO" target="MYS">
      <data key="d0">34959</data>
    </edge>
    <edge source="GEO" target="NLD">
      <data key="d0">677852</data>
    </edge>
    <edge source="GEO" target="PAK">
      <data key="d0">26649</data>
    </edge>
    <edge source="GEO" target="RUS">
      <data key="d0">2873110</data>
    </edge>
    <edge source="GEO" target="IND">
      <data key="d0">11392082</data>
    </edge>
    <edge source="GEO" target="SGP">
      <data key="d0">87850</data>
    </edge>
    <edge source="GEO" target="VNM">
      <data key="d0">6337478</data>
    </edge>
    <edge source="GEO" target="ESP">
      <data key="d0">6093075</data>
    </edge>
    <edge source="GEO" target="THA">
      <data key="d0">3855027</data>
    </edge>
    <edge source="GEO" target="ARE">
      <data key="d0">5164211</data>
    </edge>
    <edge source="GEO" target="TUR">
      <data key="d0">30124894</data>
    </edge>
    <edge source="GEO" target="GBR">
      <data key="d0">3525630</data>
    </edge>
    <edge source="GEO" target="USA">
      <data key="d0">3009696</data>
    </edge>
    <edge source="SGP" target="AUS">
      <data key="d0">3151938</data>
    </edge>
    <edge source="SGP" target="BEL">
      <data key="d0">702438</data>
    </edge>
    <edge source="SGP" target="BRA">
      <data key="d0">27993</data>
    </edge>
    <edge source="SGP" target="KHM">
      <data key="d0">32599</data>
    </edge>
    <edge source="SGP" target="CAN">
      <data key="d0">828836</data>
    </edge>
    <edge source="SGP" target="LKA">
      <data key="d0">114440</data>
    </edge>
    <edge source="SGP" target="CHN">
      <data key="d0">131623429</data>
    </edge>
    <edge source="SGP" target="FRA">
      <data key="d0">12842</data>
    </edge>
    <edge source="SGP" target="DEU">
      <data key="d0">18934659</data>
    </edge>
    <edge source="SGP" target="GTM">
      <data key="d0">521261</data>
    </edge>
    <edge source="SGP" target="HKG">
      <data key="d0">55323646</data>
    </edge>
    <edge source="SGP" target="HUN">
      <data key="d0">347025</data>
    </edge>
    <edge source="SGP" target="IDN">
      <data key="d0">99315452</data>
    </edge>
    <edge source="SGP" target="ITA">
      <data key="d0">935097</data>
    </edge>
    <edge source="SGP" target="JPN">
      <data key="d0">160019174</data>
    </edge>
    <edge source="SGP" target="KOR">
      <data key="d0">78006000</data>
    </edge>
    <edge source="SGP" target="MYS">
      <data key="d0">181684901</data>
    </edge>
    <edge source="SGP" target="MUS">
      <data key="d0">21200</data>
    </edge>
    <edge source="SGP" target="OMN">
      <data key="d0">627169</data>
    </edge>
    <edge source="SGP" target="NLD">
      <data key="d0">2788076</data>
    </edge>
    <edge source="SGP" target="PAK">
      <data key="d0">14484699</data>
    </edge>
    <edge source="SGP" target="PHL">
      <data key="d0">2000722</data>
    </edge>
    <edge source="SGP" target="SAU">
      <data key="d0">220194</data>
    </edge>
    <edge source="SGP" target="IND">
      <data key="d0">141063303</data>
    </edge>
    <edge source="SGP" target="VNM">
      <data key="d0">46043341</data>
    </edge>
    <edge source="SGP" target="SVN">
      <data key="d0">80276</data>
    </edge>
    <edge source="SGP" target="CHE">
      <data key="d0">733232</data>
    </edge>
    <edge source="SGP" target="THA">
      <data key="d0">23460849</data>
    </edge>
    <edge source="SGP" target="ARE">
      <data key="d0">2071086</data>
    </edge>
    <edge source="SGP" target="TUR">
      <data key="d0">1175578</data>
    </edge>
    <edge source="SGP" target="GBR">
      <data key="d0">3994285</data>
    </edge>
    <edge source="SGP" target="USA">
      <data key="d0">20977139</data>
    </edge>
    <edge source="AUT" target="BEL">
      <data key="d0">7015263</data>
    </edge>
    <edge source="AUT" target="BGR">
      <data key="d0">1348353</data>
    </edge>
    <edge source="AUT" target="CHN">
      <data key="d0">15072164</data>
    </edge>
    <edge source="AUT" target="HRV">
      <data key="d0">442177</data>
    </edge>
    <edge source="AUT" target="CZE">
      <data key="d0">18475906</data>
    </edge>
    <edge source="AUT" target="FIN">
      <data key="d0">22063</data>
    </edge>
    <edge source="AUT" target="FRA">
      <data key="d0">19970987</data>
    </edge>
    <edge source="AUT" target="DEU">
      <data key="d0">399835641</data>
    </edge>
    <edge source="AUT" target="GRC">
      <data key="d0">346126</data>
    </edge>
    <edge source="AUT" target="HKG">
      <data key="d0">285069</data>
    </edge>
    <edge source="AUT" target="HUN">
      <data key="d0">13891187</data>
    </edge>
    <edge source="AUT" target="IRL">
      <data key="d0">45612</data>
    </edge>
    <edge source="AUT" target="ITA">
      <data key="d0">253530595</data>
    </edge>
    <edge source="AUT" target="KOR">
      <data key="d0">92135</data>
    </edge>
    <edge source="AUT" target="LTU">
      <data key="d0">179736</data>
    </edge>
    <edge source="AUT" target="NLD">
      <data key="d0">22125146</data>
    </edge>
    <edge source="AUT" target="NOR">
      <data key="d0">1536307</data>
    </edge>
    <edge source="AUT" target="PAK">
      <data key="d0">2583999</data>
    </edge>
    <edge source="AUT" target="POL">
      <data key="d0">1332400</data>
    </edge>
    <edge source="AUT" target="ROU">
      <data key="d0">3567384</data>
    </edge>
    <edge source="AUT" target="SRB">
      <data key="d0">937089</data>
    </edge>
    <edge source="AUT" target="IND">
      <data key="d0">9521757</data>
    </edge>
    <edge source="AUT" target="SVK">
      <data key="d0">103402896</data>
    </edge>
    <edge source="AUT" target="VNM">
      <data key="d0">10840</data>
    </edge>
    <edge source="AUT" target="SVN">
      <data key="d0">45037231</data>
    </edge>
    <edge source="AUT" target="ESP">
      <data key="d0">2722299</data>
    </edge>
    <edge source="AUT" target="SWE">
      <data key="d0">8135572</data>
    </edge>
    <edge source="AUT" target="CHE">
      <data key="d0">18161524</data>
    </edge>
    <edge source="AUT" target="THA">
      <data key="d0">17378</data>
    </edge>
    <edge source="AUT" target="TUN">
      <data key="d0">14493</data>
    </edge>
    <edge source="AUT" target="TUR">
      <data key="d0">4924136</data>
    </edge>
    <edge source="AUT" target="GBR">
      <data key="d0">3887313</data>
    </edge>
    <edge source="AUT" target="USA">
      <data key="d0">65450</data>
    </edge>
    <edge source="LKA" target="CHN">
      <data key="d0">14138248</data>
    </edge>
    <edge source="LKA" target="HKG">
      <data key="d0">1219352</data>
    </edge>
    <edge source="LKA" target="ISR">
      <data key="d0">42760</data>
    </edge>
    <edge source="LKA" target="ITA">
      <data key="d0">100610</data>
    </edge>
    <edge source="LKA" target="JPN">
      <data key="d0">14975</data>
    </edge>
    <edge source="LKA" target="KOR">
      <data key="d0">33462</data>
    </edge>
    <edge source="LKA" target="MYS">
      <data key="d0">35788</data>
    </edge>
    <edge source="LKA" target="IND">
      <data key="d0">10898758</data>
    </edge>
    <edge source="LKA" target="SGP">
      <data key="d0">2140408</data>
    </edge>
    <edge source="LKA" target="SVK">
      <data key="d0">155884</data>
    </edge>
    <edge source="LKA" target="SWE">
      <data key="d0">75978</data>
    </edge>
    <edge source="LKA" target="THA">
      <data key="d0">28845</data>
    </edge>
    <edge source="LKA" target="ARE">
      <data key="d0">1666713</data>
    </edge>
    <edge source="LKA" target="USA">
      <data key="d0">19483</data>
    </edge>
    <edge source="COL" target="BEL">
      <data key="d0">7677761</data>
    </edge>
    <edge source="COL" target="BRA">
      <data key="d0">53840263</data>
    </edge>
    <edge source="COL" target="BGR">
      <data key="d0">298243</data>
    </edge>
    <edge source="COL" target="CAN">
      <data key="d0">20580</data>
    </edge>
    <edge source="COL" target="CHN">
      <data key="d0">257220968</data>
    </edge>
    <edge source="COL" target="ECU">
      <data key="d0">98727</data>
    </edge>
    <edge source="COL" target="GRC">
      <data key="d0">15187471</data>
    </edge>
    <edge source="COL" target="GTM">
      <data key="d0">19873</data>
    </edge>
    <edge source="COL" target="HKG">
      <data key="d0">984367</data>
    </edge>
    <edge source="COL" target="IDN">
      <data key="d0">362690</data>
    </edge>
    <edge source="COL" target="ITA">
      <data key="d0">364960</data>
    </edge>
    <edge source="COL" target="JPN">
      <data key="d0">1869298</data>
    </edge>
    <edge source="COL" target="KOR">
      <data key="d0">35022220</data>
    </edge>
    <edge source="COL" target="LTU">
      <data key="d0">11385</data>
    </edge>
    <edge source="COL" target="MYS">
      <data key="d0">146418</data>
    </edge>
    <edge source="COL" target="MEX">
      <data key="d0">17613860</data>
    </edge>
    <edge source="COL" target="NLD">
      <data key="d0">9384545</data>
    </edge>
    <edge source="COL" target="PAN">
      <data key="d0">1117335</data>
    </edge>
    <edge source="COL" target="PER">
      <data key="d0">2302321</data>
    </edge>
    <edge source="COL" target="PHL">
      <data key="d0">67939</data>
    </edge>
    <edge source="COL" target="IND">
      <data key="d0">3743780</data>
    </edge>
    <edge source="COL" target="VNM">
      <data key="d0">1254892</data>
    </edge>
    <edge source="COL" target="ESP">
      <data key="d0">20545974</data>
    </edge>
    <edge source="COL" target="CHE">
      <data key="d0">11945558</data>
    </edge>
    <edge source="COL" target="THA">
      <data key="d0">4213032</data>
    </edge>
    <edge source="COL" target="USA">
      <data key="d0">21589078</data>
    </edge>
    <edge source="COL" target="URY">
      <data key="d0">35473</data>
    </edge>
    <edge source="CZE" target="ARG">
      <data key="d0">291813</data>
    </edge>
    <edge source="CZE" target="AUS">
      <data key="d0">59476</data>
    </edge>
    <edge source="CZE" target="AUT">
      <data key="d0">143061626</data>
    </edge>
    <edge source="CZE" target="BEL">
      <data key="d0">27185845</data>
    </edge>
    <edge source="CZE" target="BGR">
      <data key="d0">662609</data>
    </edge>
    <edge source="CZE" target="CHN">
      <data key="d0">48916066</data>
    </edge>
    <edge source="CZE" target="DNK">
      <data key="d0">7275152</data>
    </edge>
    <edge source="CZE" target="FRA">
      <data key="d0">6808165</data>
    </edge>
    <edge source="CZE" target="DEU">
      <data key="d0">563905006</data>
    </edge>
    <edge source="CZE" target="HKG">
      <data key="d0">316825</data>
    </edge>
    <edge source="CZE" target="HUN">
      <data key="d0">4130643</data>
    </edge>
    <edge source="CZE" target="ITA">
      <data key="d0">153709722</data>
    </edge>
    <edge source="CZE" target="JPN">
      <data key="d0">102287661</data>
    </edge>
    <edge source="CZE" target="KOR">
      <data key="d0">19037439</data>
    </edge>
    <edge source="CZE" target="LVA">
      <data key="d0">906008</data>
    </edge>
    <edge source="CZE" target="LTU">
      <data key="d0">162034</data>
    </edge>
    <edge source="CZE" target="NLD">
      <data key="d0">26997111</data>
    </edge>
    <edge source="CZE" target="NOR">
      <data key="d0">17728</data>
    </edge>
    <edge source="CZE" target="PAK">
      <data key="d0">973751</data>
    </edge>
    <edge source="CZE" target="POL">
      <data key="d0">296378535</data>
    </edge>
    <edge source="CZE" target="RUS">
      <data key="d0">932524</data>
    </edge>
    <edge source="CZE" target="IND">
      <data key="d0">6814760</data>
    </edge>
    <edge source="CZE" target="SVK">
      <data key="d0">103414271</data>
    </edge>
    <edge source="CZE" target="VNM">
      <data key="d0">20136</data>
    </edge>
    <edge source="CZE" target="SVN">
      <data key="d0">21944543</data>
    </edge>
    <edge source="CZE" target="ESP">
      <data key="d0">4313123</data>
    </edge>
    <edge source="CZE" target="SWE">
      <data key="d0">6529191</data>
    </edge>
    <edge source="CZE" target="CHE">
      <data key="d0">8136928</data>
    </edge>
    <edge source="CZE" target="THA">
      <data key="d0">105789</data>
    </edge>
    <edge source="CZE" target="ARE">
      <data key="d0">245109</data>
    </edge>
    <edge source="CZE" target="GBR">
      <data key="d0">7984081</data>
    </edge>
    <edge source="CZE" target="USA">
      <data key="d0">25413</data>
    </edge>
    <edge source="IDN" target="AUS">
      <data key="d0">27304909</data>
    </edge>
    <edge source="IDN" target="BEL">
      <data key="d0">300525</data>
    </edge>
    <edge source="IDN" target="CAN">
      <data key="d0">235940</data>
    </edge>
    <edge source="IDN" target="CHN">
      <data key="d0">2434671558</data>
    </edge>
    <edge source="IDN" target="FIN">
      <data key="d0">20135</data>
    </edge>
    <edge source="IDN" target="DEU">
      <data key="d0">91449752</data>
    </edge>
    <edge source="IDN" target="GRC">
      <data key="d0">32226603</data>
    </edge>
    <edge source="IDN" target="HKG">
      <data key="d0">17934994</data>
    </edge>
    <edge source="IDN" target="JPN">
      <data key="d0">2696823340</data>
    </edge>
    <edge source="IDN" target="KOR">
      <data key="d0">472134677</data>
    </edge>
    <edge source="IDN" target="MYS">
      <data key="d0">23346528</data>
    </edge>
    <edge source="IDN" target="NLD">
      <data key="d0">1090207</data>
    </edge>
    <edge source="IDN" target="PHL">
      <data key="d0">191649924</data>
    </edge>
    <edge source="IDN" target="IND">
      <data key="d0">461766955</data>
    </edge>
    <edge source="IDN" target="SGP">
      <data key="d0">41943097</data>
    </edge>
    <edge source="IDN" target="VNM">
      <data key="d0">11771485</data>
    </edge>
    <edge source="IDN" target="ZAF">
      <data key="d0">17262</data>
    </edge>
    <edge source="IDN" target="ESP">
      <data key="d0">345773330</data>
    </edge>
    <edge source="IDN" target="THA">
      <data key="d0">4212350</data>
    </edge>
    <edge source="IDN" target="ARE">
      <data key="d0">304538</data>
    </edge>
    <edge source="IDN" target="UKR">
      <data key="d0">60948052</data>
    </edge>
    <edge source="IDN" target="GBR">
      <data key="d0">1485775</data>
    </edge>
    <edge source="IDN" target="USA">
      <data key="d0">621413</data>
    </edge>
    <edge source="LBN" target="BEL">
      <data key="d0">6208405</data>
    </edge>
    <edge source="LBN" target="BGR">
      <data key="d0">4764970</data>
    </edge>
    <edge source="LBN" target="CHN">
      <data key="d0">26454653</data>
    </edge>
    <edge source="LBN" target="FRA">
      <data key="d0">5357717</data>
    </edge>
    <edge source="LBN" target="DEU">
      <data key="d0">259907</data>
    </edge>
    <edge source="LBN" target="GRC">
      <data key="d0">20602736</data>
    </edge>
    <edge source="LBN" target="IDN">
      <data key="d0">1087728</data>
    </edge>
    <edge source="LBN" target="ITA">
      <data key="d0">10731152</data>
    </edge>
    <edge source="LBN" target="JPN">
      <data key="d0">24809258</data>
    </edge>
    <edge source="LBN" target="KOR">
      <data key="d0">54881548</data>
    </edge>
    <edge source="LBN" target="NLD">
      <data key="d0">6709560</data>
    </edge>
    <edge source="LBN" target="PAK">
      <data key="d0">56145</data>
    </edge>
    <edge source="LBN" target="PHL">
      <data key="d0">58449</data>
    </edge>
    <edge source="LBN" target="ROU">
      <data key="d0">590116</data>
    </edge>
    <edge source="LBN" target="IND">
      <data key="d0">16226896</data>
    </edge>
    <edge source="LBN" target="SGP">
      <data key="d0">1142090</data>
    </edge>
    <edge source="LBN" target="ESP">
      <data key="d0">890453</data>
    </edge>
    <edge source="LBN" target="THA">
      <data key="d0">372862</data>
    </edge>
    <edge source="LBN" target="ARE">
      <data key="d0">1726229</data>
    </edge>
    <edge source="LBN" target="TUR">
      <data key="d0">127926273</data>
    </edge>
    <edge source="LBN" target="EGY">
      <data key="d0">24279</data>
    </edge>
    <edge source="LBN" target="GBR">
      <data key="d0">1766538</data>
    </edge>
    <edge source="LVA" target="BEL">
      <data key="d0">4731562</data>
    </edge>
    <edge source="LVA" target="BLR">
      <data key="d0">381080</data>
    </edge>
    <edge source="LVA" target="CHN">
      <data key="d0">11901877</data>
    </edge>
    <edge source="LVA" target="CZE">
      <data key="d0">8840624</data>
    </edge>
    <edge source="LVA" target="DNK">
      <data key="d0">1707170</data>
    </edge>
    <edge source="LVA" target="EST">
      <data key="d0">6876023</data>
    </edge>
    <edge source="LVA" target="FIN">
      <data key="d0">5907899</data>
    </edge>
    <edge source="LVA" target="FRA">
      <data key="d0">10424</data>
    </edge>
    <edge source="LVA" target="DEU">
      <data key="d0">11214058</data>
    </edge>
    <edge source="LVA" target="HKG">
      <data key="d0">221045</data>
    </edge>
    <edge source="LVA" target="HUN">
      <data key="d0">637609</data>
    </edge>
    <edge source="LVA" target="IDN">
      <data key="d0">468939</data>
    </edge>
    <edge source="LVA" target="ITA">
      <data key="d0">116611</data>
    </edge>
    <edge source="LVA" target="JPN">
      <data key="d0">282024</data>
    </edge>
    <edge source="LVA" target="KOR">
      <data key="d0">25612</data>
    </edge>
    <edge source="LVA" target="LTU">
      <data key="d0">7971056</data>
    </edge>
    <edge source="LVA" target="MYS">
      <data key="d0">862011</data>
    </edge>
    <edge source="LVA" target="NLD">
      <data key="d0">2829516</data>
    </edge>
    <edge source="LVA" target="NOR">
      <data key="d0">420742</data>
    </edge>
    <edge source="LVA" target="PAK">
      <data key="d0">2268879</data>
    </edge>
    <edge source="LVA" target="POL">
      <data key="d0">1641113</data>
    </edge>
    <edge source="LVA" target="RUS">
      <data key="d0">8074861</data>
    </edge>
    <edge source="LVA" target="IND">
      <data key="d0">45036604</data>
    </edge>
    <edge source="LVA" target="SGP">
      <data key="d0">41661</data>
    </edge>
    <edge source="LVA" target="SVK">
      <data key="d0">5776513</data>
    </edge>
    <edge source="LVA" target="VNM">
      <data key="d0">627130</data>
    </edge>
    <edge source="LVA" target="SVN">
      <data key="d0">137081</data>
    </edge>
    <edge source="LVA" target="ESP">
      <data key="d0">33008</data>
    </edge>
    <edge source="LVA" target="THA">
      <data key="d0">142920</data>
    </edge>
    <edge source="LVA" target="ARE">
      <data key="d0">52357</data>
    </edge>
    <edge source="LVA" target="TUR">
      <data key="d0">143836127</data>
    </edge>
    <edge source="LVA" target="UKR">
      <data key="d0">594886</data>
    </edge>
    <edge source="LVA" target="GBR">
      <data key="d0">154895</data>
    </edge>
    <edge source="LVA" target="USA">
      <data key="d0">24307</data>
    </edge>
    <edge source="MYS" target="AUS">
      <data key="d0">78602</data>
    </edge>
    <edge source="MYS" target="BEL">
      <data key="d0">6668864</data>
    </edge>
    <edge source="MYS" target="CAN">
      <data key="d0">13788</data>
    </edge>
    <edge source="MYS" target="CHN">
      <data key="d0">431075576</data>
    </edge>
    <edge source="MYS" target="DEU">
      <data key="d0">8361150</data>
    </edge>
    <edge source="MYS" target="HKG">
      <data key="d0">5851452</data>
    </edge>
    <edge source="MYS" target="IDN">
      <data key="d0">815001</data>
    </edge>
    <edge source="MYS" target="ITA">
      <data key="d0">646797</data>
    </edge>
    <edge source="MYS" target="JPN">
      <data key="d0">273442174</data>
    </edge>
    <edge source="MYS" target="KOR">
      <data key="d0">5178787</data>
    </edge>
    <edge source="MYS" target="MEX">
      <data key="d0">386593</data>
    </edge>
    <edge source="MYS" target="OMN">
      <data key="d0">69419</data>
    </edge>
    <edge source="MYS" target="NLD">
      <data key="d0">344621</data>
    </edge>
    <edge source="MYS" target="NOR">
      <data key="d0">291338</data>
    </edge>
    <edge source="MYS" target="PAK">
      <data key="d0">148083</data>
    </edge>
    <edge source="MYS" target="PHL">
      <data key="d0">1356788</data>
    </edge>
    <edge source="MYS" target="IND">
      <data key="d0">31266025</data>
    </edge>
    <edge source="MYS" target="SGP">
      <data key="d0">14706853</data>
    </edge>
    <edge source="MYS" target="VNM">
      <data key="d0">660953</data>
    </edge>
    <edge source="MYS" target="CHE">
      <data key="d0">242709</data>
    </edge>
    <edge source="MYS" target="THA">
      <data key="d0">21811160</data>
    </edge>
    <edge source="MYS" target="ARE">
      <data key="d0">2692888</data>
    </edge>
    <edge source="MYS" target="GBR">
      <data key="d0">348991</data>
    </edge>
    <edge source="MYS" target="USA">
      <data key="d0">80401858</data>
    </edge>
    <edge source="MRT" target="BEL">
      <data key="d0">36245779</data>
    </edge>
    <edge source="MRT" target="CHN">
      <data key="d0">864848670</data>
    </edge>
    <edge source="MRT" target="FRA">
      <data key="d0">117286637</data>
    </edge>
    <edge source="MRT" target="DEU">
      <data key="d0">113942539</data>
    </edge>
    <edge source="MRT" target="IDN">
      <data key="d0">124954</data>
    </edge>
    <edge source="MRT" target="ITA">
      <data key="d0">157970685</data>
    </edge>
    <edge source="MRT" target="NLD">
      <data key="d0">3372661</data>
    </edge>
    <edge source="MRT" target="IND">
      <data key="d0">14047036</data>
    </edge>
    <edge source="MRT" target="VNM">
      <data key="d0">986168</data>
    </edge>
    <edge source="MRT" target="ZAF">
      <data key="d0">11640641</data>
    </edge>
    <edge source="MRT" target="ESP">
      <data key="d0">6631511</data>
    </edge>
    <edge source="MRT" target="SWE">
      <data key="d0">5195288</data>
    </edge>
    <edge source="MRT" target="THA">
      <data key="d0">5210208</data>
    </edge>
    <edge source="MRT" target="TUR">
      <data key="d0">48544</data>
    </edge>
    <edge source="MRT" target="GBR">
      <data key="d0">6177053</data>
    </edge>
    <edge source="MEX" target="ARG">
      <data key="d0">808852</data>
    </edge>
    <edge source="MEX" target="AUS">
      <data key="d0">250561640</data>
    </edge>
    <edge source="MEX" target="AUT">
      <data key="d0">3477465</data>
    </edge>
    <edge source="MEX" target="BEL">
      <data key="d0">164788547</data>
    </edge>
    <edge source="MEX" target="BOL">
      <data key="d0">36126</data>
    </edge>
    <edge source="MEX" target="BRA">
      <data key="d0">43275370</data>
    </edge>
    <edge source="MEX" target="BGR">
      <data key="d0">26436190</data>
    </edge>
    <edge source="MEX" target="CAN">
      <data key="d0">261292016</data>
    </edge>
    <edge source="MEX" target="LKA">
      <data key="d0">36191</data>
    </edge>
    <edge source="MEX" target="CHL">
      <data key="d0">22659554</data>
    </edge>
    <edge source="MEX" target="CHN">
      <data key="d0">2259201331</data>
    </edge>
    <edge source="MEX" target="COL">
      <data key="d0">580325</data>
    </edge>
    <edge source="MEX" target="CRI">
      <data key="d0">234288</data>
    </edge>
    <edge source="MEX" target="CZE">
      <data key="d0">178847</data>
    </edge>
    <edge source="MEX" target="FRA">
      <data key="d0">8074547</data>
    </edge>
    <edge source="MEX" target="DEU">
      <data key="d0">39383736</data>
    </edge>
    <edge source="MEX" target="GRC">
      <data key="d0">42986037</data>
    </edge>
    <edge source="MEX" target="GTM">
      <data key="d0">2028707</data>
    </edge>
    <edge source="MEX" target="HND">
      <data key="d0">172662</data>
    </edge>
    <edge source="MEX" target="HKG">
      <data key="d0">37317338</data>
    </edge>
    <edge source="MEX" target="IDN">
      <data key="d0">21531782</data>
    </edge>
    <edge source="MEX" target="ISR">
      <data key="d0">595173</data>
    </edge>
    <edge source="MEX" target="ITA">
      <data key="d0">63202479</data>
    </edge>
    <edge source="MEX" target="JPN">
      <data key="d0">141249851</data>
    </edge>
    <edge source="MEX" target="KOR">
      <data key="d0">1127331915</data>
    </edge>
    <edge source="MEX" target="MYS">
      <data key="d0">43263</data>
    </edge>
    <edge source="MEX" target="NLD">
      <data key="d0">206173588</data>
    </edge>
    <edge source="MEX" target="NIC">
      <data key="d0">40448</data>
    </edge>
    <edge source="MEX" target="PAK">
      <data key="d0">981541</data>
    </edge>
    <edge source="MEX" target="PAN">
      <data key="d0">394695</data>
    </edge>
    <edge source="MEX" target="PER">
      <data key="d0">117476847</data>
    </edge>
    <edge source="MEX" target="PHL">
      <data key="d0">1368407</data>
    </edge>
    <edge source="MEX" target="RUS">
      <data key="d0">8273340</data>
    </edge>
    <edge source="MEX" target="IND">
      <data key="d0">74473078</data>
    </edge>
    <edge source="MEX" target="SVK">
      <data key="d0">139492</data>
    </edge>
    <edge source="MEX" target="VNM">
      <data key="d0">5036241</data>
    </edge>
    <edge source="MEX" target="ESP">
      <data key="d0">60211377</data>
    </edge>
    <edge source="MEX" target="CHE">
      <data key="d0">31019593</data>
    </edge>
    <edge source="MEX" target="THA">
      <data key="d0">2245636</data>
    </edge>
    <edge source="MEX" target="ARE">
      <data key="d0">15673</data>
    </edge>
    <edge source="MEX" target="UKR">
      <data key="d0">130000</data>
    </edge>
    <edge source="MEX" target="EGY">
      <data key="d0">114673</data>
    </edge>
    <edge source="MEX" target="GBR">
      <data key="d0">16648217</data>
    </edge>
    <edge source="MEX" target="USA">
      <data key="d0">824933444</data>
    </edge>
    <edge source="NZL" target="ARG">
      <data key="d0">79793</data>
    </edge>
    <edge source="NZL" target="AUS">
      <data key="d0">20177021</data>
    </edge>
    <edge source="NZL" target="BEL">
      <data key="d0">461591</data>
    </edge>
    <edge source="NZL" target="BRA">
      <data key="d0">171322</data>
    </edge>
    <edge source="NZL" target="CAN">
      <data key="d0">199262</data>
    </edge>
    <edge source="NZL" target="CHL">
      <data key="d0">82327</data>
    </edge>
    <edge source="NZL" target="CHN">
      <data key="d0">135129929</data>
    </edge>
    <edge source="NZL" target="COL">
      <data key="d0">33429</data>
    </edge>
    <edge source="NZL" target="FIN">
      <data key="d0">10484</data>
    </edge>
    <edge source="NZL" target="FRA">
      <data key="d0">11383</data>
    </edge>
    <edge source="NZL" target="DEU">
      <data key="d0">91135</data>
    </edge>
    <edge source="NZL" target="GHA">
      <data key="d0">68715</data>
    </edge>
    <edge source="NZL" target="GRC">
      <data key="d0">966530</data>
    </edge>
    <edge source="NZL" target="GTM">
      <data key="d0">51401</data>
    </edge>
    <edge source="NZL" target="HKG">
      <data key="d0">1846251</data>
    </edge>
    <edge source="NZL" target="IDN">
      <data key="d0">22949206</data>
    </edge>
    <edge source="NZL" target="ISR">
      <data key="d0">20531</data>
    </edge>
    <edge source="NZL" target="ITA">
      <data key="d0">167979</data>
    </edge>
    <edge source="NZL" target="CIV">
      <data key="d0">39812</data>
    </edge>
    <edge source="NZL" target="JPN">
      <data key="d0">12596193</data>
    </edge>
    <edge source="NZL" target="KOR">
      <data key="d0">48875970</data>
    </edge>
    <edge source="NZL" target="MYS">
      <data key="d0">31058203</data>
    </edge>
    <edge source="NZL" target="MRT">
      <data key="d0">10631</data>
    </edge>
    <edge source="NZL" target="MUS">
      <data key="d0">103427</data>
    </edge>
    <edge source="NZL" target="MEX">
      <data key="d0">16536</data>
    </edge>
    <edge source="NZL" target="NLD">
      <data key="d0">7924909</data>
    </edge>
    <edge source="NZL" target="NER">
      <data key="d0">52867</data>
    </edge>
    <edge source="NZL" target="PAK">
      <data key="d0">1613613</data>
    </edge>
    <edge source="NZL" target="PER">
      <data key="d0">78671</data>
    </edge>
    <edge source="NZL" target="PHL">
      <data key="d0">2302053</data>
    </edge>
    <edge source="NZL" target="RUS">
      <data key="d0">111172</data>
    </edge>
    <edge source="NZL" target="IND">
      <data key="d0">38347125</data>
    </edge>
    <edge source="NZL" target="SGP">
      <data key="d0">17226243</data>
    </edge>
    <edge source="NZL" target="VNM">
      <data key="d0">11409577</data>
    </edge>
    <edge source="NZL" target="ZAF">
      <data key="d0">98922</data>
    </edge>
    <edge source="NZL" target="ESP">
      <data key="d0">484993</data>
    </edge>
    <edge source="NZL" target="SWE">
      <data key="d0">11980</data>
    </edge>
    <edge source="NZL" target="THA">
      <data key="d0">1711675</data>
    </edge>
    <edge source="NZL" target="ARE">
      <data key="d0">77341</data>
    </edge>
    <edge source="NZL" target="TUR">
      <data key="d0">47039</data>
    </edge>
    <edge source="NZL" target="UGA">
      <data key="d0">13352</data>
    </edge>
    <edge source="NZL" target="GBR">
      <data key="d0">1020114</data>
    </edge>
    <edge source="NZL" target="USA">
      <data key="d0">3775572</data>
    </edge>
    <edge source="NZL" target="BFA">
      <data key="d0">453708</data>
    </edge>
    <edge source="NZL" target="URY">
      <data key="d0">13582</data>
    </edge>
    <edge source="NOR" target="AUS">
      <data key="d0">3829095</data>
    </edge>
    <edge source="NOR" target="BEL">
      <data key="d0">33642068</data>
    </edge>
    <edge source="NOR" target="BRA">
      <data key="d0">63352292</data>
    </edge>
    <edge source="NOR" target="CAN">
      <data key="d0">6913830</data>
    </edge>
    <edge source="NOR" target="CHN">
      <data key="d0">90776144</data>
    </edge>
    <edge source="NOR" target="DNK">
      <data key="d0">3521955</data>
    </edge>
    <edge source="NOR" target="FIN">
      <data key="d0">8550142</data>
    </edge>
    <edge source="NOR" target="FRA">
      <data key="d0">20612167</data>
    </edge>
    <edge source="NOR" target="DEU">
      <data key="d0">186158018</data>
    </edge>
    <edge source="NOR" target="HKG">
      <data key="d0">12778023</data>
    </edge>
    <edge source="NOR" target="ITA">
      <data key="d0">5108430</data>
    </edge>
    <edge source="NOR" target="JPN">
      <data key="d0">202072</data>
    </edge>
    <edge source="NOR" target="KOR">
      <data key="d0">2063459</data>
    </edge>
    <edge source="NOR" target="LVA">
      <data key="d0">33843</data>
    </edge>
    <edge source="NOR" target="LTU">
      <data key="d0">70100</data>
    </edge>
    <edge source="NOR" target="MYS">
      <data key="d0">110697</data>
    </edge>
    <edge source="NOR" target="NAM">
      <data key="d0">187278</data>
    </edge>
    <edge source="NOR" target="NLD">
      <data key="d0">91092117</data>
    </edge>
    <edge source="NOR" target="PAK">
      <data key="d0">5084034</data>
    </edge>
    <edge source="NOR" target="POL">
      <data key="d0">21305062</data>
    </edge>
    <edge source="NOR" target="PRT">
      <data key="d0">13452843</data>
    </edge>
    <edge source="NOR" target="ROU">
      <data key="d0">349825</data>
    </edge>
    <edge source="NOR" target="SAU">
      <data key="d0">10454</data>
    </edge>
    <edge source="NOR" target="IND">
      <data key="d0">17443341</data>
    </edge>
    <edge source="NOR" target="SGP">
      <data key="d0">161777916</data>
    </edge>
    <edge source="NOR" target="SVK">
      <data key="d0">1541925</data>
    </edge>
    <edge source="NOR" target="VNM">
      <data key="d0">22891</data>
    </edge>
    <edge source="NOR" target="SVN">
      <data key="d0">39604664</data>
    </edge>
    <edge source="NOR" target="ESP">
      <data key="d0">22790393</data>
    </edge>
    <edge source="NOR" target="SWE">
      <data key="d0">97072785</data>
    </edge>
    <edge source="NOR" target="CHE">
      <data key="d0">682125</data>
    </edge>
    <edge source="NOR" target="THA">
      <data key="d0">325765</data>
    </edge>
    <edge source="NOR" target="ARE">
      <data key="d0">80030</data>
    </edge>
    <edge source="NOR" target="GBR">
      <data key="d0">126915911</data>
    </edge>
    <edge source="NOR" target="USA">
      <data key="d0">1696274</data>
    </edge>
    <edge source="PAK" target="AUS">
      <data key="d0">10683</data>
    </edge>
    <edge source="PAK" target="BEL">
      <data key="d0">15398720</data>
    </edge>
    <edge source="PAK" target="CHN">
      <data key="d0">142448884</data>
    </edge>
    <edge source="PAK" target="CZE">
      <data key="d0">35998</data>
    </edge>
    <edge source="PAK" target="FIN">
      <data key="d0">344591</data>
    </edge>
    <edge source="PAK" target="DEU">
      <data key="d0">3432688</data>
    </edge>
    <edge source="PAK" target="HKG">
      <data key="d0">484311</data>
    </edge>
    <edge source="PAK" target="IDN">
      <data key="d0">20401031</data>
    </edge>
    <edge source="PAK" target="ITA">
      <data key="d0">5922500</data>
    </edge>
    <edge source="PAK" target="JPN">
      <data key="d0">15968937</data>
    </edge>
    <edge source="PAK" target="JOR">
      <data key="d0">39047</data>
    </edge>
    <edge source="PAK" target="KOR">
      <data key="d0">17326043</data>
    </edge>
    <edge source="PAK" target="LVA">
      <data key="d0">114732</data>
    </edge>
    <edge source="PAK" target="MYS">
      <data key="d0">227226</data>
    </edge>
    <edge source="PAK" target="NLD">
      <data key="d0">20803582</data>
    </edge>
    <edge source="PAK" target="PHL">
      <data key="d0">503349</data>
    </edge>
    <edge source="PAK" target="POL">
      <data key="d0">525440</data>
    </edge>
    <edge source="PAK" target="SAU">
      <data key="d0">67939</data>
    </edge>
    <edge source="PAK" target="IND">
      <data key="d0">31429966</data>
    </edge>
    <edge source="PAK" target="SGP">
      <data key="d0">544742</data>
    </edge>
    <edge source="PAK" target="VNM">
      <data key="d0">57765</data>
    </edge>
    <edge source="PAK" target="SVN">
      <data key="d0">755556</data>
    </edge>
    <edge source="PAK" target="ESP">
      <data key="d0">1358694</data>
    </edge>
    <edge source="PAK" target="THA">
      <data key="d0">464096</data>
    </edge>
    <edge source="PAK" target="ARE">
      <data key="d0">4436614</data>
    </edge>
    <edge source="PAK" target="TUR">
      <data key="d0">10009</data>
    </edge>
    <edge source="PAK" target="GBR">
      <data key="d0">1453887</data>
    </edge>
    <edge source="PAK" target="TZA">
      <data key="d0">33767</data>
    </edge>
    <edge source="PAK" target="USA">
      <data key="d0">62666</data>
    </edge>
    <edge source="PHL" target="AUS">
      <data key="d0">12470291</data>
    </edge>
    <edge source="PHL" target="BEL">
      <data key="d0">20000</data>
    </edge>
    <edge source="PHL" target="CHL">
      <data key="d0">12000</data>
    </edge>
    <edge source="PHL" target="CHN">
      <data key="d0">693977408</data>
    </edge>
    <edge source="PHL" target="DEU">
      <data key="d0">1095841</data>
    </edge>
    <edge source="PHL" target="GRC">
      <data key="d0">3520000</data>
    </edge>
    <edge source="PHL" target="HKG">
      <data key="d0">6413962</data>
    </edge>
    <edge source="PHL" target="IDN">
      <data key="d0">3475256</data>
    </edge>
    <edge source="PHL" target="ISR">
      <data key="d0">11220</data>
    </edge>
    <edge source="PHL" target="JPN">
      <data key="d0">382002207</data>
    </edge>
    <edge source="PHL" target="KOR">
      <data key="d0">102668286</data>
    </edge>
    <edge source="PHL" target="MYS">
      <data key="d0">12324281</data>
    </edge>
    <edge source="PHL" target="NLD">
      <data key="d0">44474</data>
    </edge>
    <edge source="PHL" target="PAK">
      <data key="d0">13710</data>
    </edge>
    <edge source="PHL" target="IND">
      <data key="d0">1854530</data>
    </edge>
    <edge source="PHL" target="SGP">
      <data key="d0">13717371</data>
    </edge>
    <edge source="PHL" target="VNM">
      <data key="d0">8636582</data>
    </edge>
    <edge source="PHL" target="ZAF">
      <data key="d0">12032</data>
    </edge>
    <edge source="PHL" target="SWE">
      <data key="d0">43323785</data>
    </edge>
    <edge source="PHL" target="THA">
      <data key="d0">8796315</data>
    </edge>
    <edge source="PHL" target="ARE">
      <data key="d0">1750000</data>
    </edge>
    <edge source="PHL" target="GBR">
      <data key="d0">38091</data>
    </edge>
    <edge source="PHL" target="USA">
      <data key="d0">11891554</data>
    </edge>
    <edge source="POL" target="AUS">
      <data key="d0">116862</data>
    </edge>
    <edge source="POL" target="AUT">
      <data key="d0">32439493</data>
    </edge>
    <edge source="POL" target="BEL">
      <data key="d0">22233790</data>
    </edge>
    <edge source="POL" target="BRA">
      <data key="d0">1314844</data>
    </edge>
    <edge source="POL" target="BGR">
      <data key="d0">3234563</data>
    </edge>
    <edge source="POL" target="BLR">
      <data key="d0">437901</data>
    </edge>
    <edge source="POL" target="CHN">
      <data key="d0">72924703</data>
    </edge>
    <edge source="POL" target="CZE">
      <data key="d0">140389919</data>
    </edge>
    <edge source="POL" target="DNK">
      <data key="d0">647081</data>
    </edge>
    <edge source="POL" target="EST">
      <data key="d0">3282000</data>
    </edge>
    <edge source="POL" target="FIN">
      <data key="d0">88350742</data>
    </edge>
    <edge source="POL" target="FRA">
      <data key="d0">27232694</data>
    </edge>
    <edge source="POL" target="DEU">
      <data key="d0">715943822</data>
    </edge>
    <edge source="POL" target="GRC">
      <data key="d0">2030155</data>
    </edge>
    <edge source="POL" target="HKG">
      <data key="d0">1597218</data>
    </edge>
    <edge source="POL" target="HUN">
      <data key="d0">4543044</data>
    </edge>
    <edge source="POL" target="IDN">
      <data key="d0">1113021</data>
    </edge>
    <edge source="POL" target="ITA">
      <data key="d0">49848822</data>
    </edge>
    <edge source="POL" target="JPN">
      <data key="d0">1687560</data>
    </edge>
    <edge source="POL" target="KOR">
      <data key="d0">165821</data>
    </edge>
    <edge source="POL" target="LVA">
      <data key="d0">15359164</data>
    </edge>
    <edge source="POL" target="LTU">
      <data key="d0">2105679</data>
    </edge>
    <edge source="POL" target="MYS">
      <data key="d0">14409995</data>
    </edge>
    <edge source="POL" target="NLD">
      <data key="d0">22363046</data>
    </edge>
    <edge source="POL" target="NOR">
      <data key="d0">102418</data>
    </edge>
    <edge source="POL" target="PAK">
      <data key="d0">9187289</data>
    </edge>
    <edge source="POL" target="ROU">
      <data key="d0">2429358</data>
    </edge>
    <edge source="POL" target="RUS">
      <data key="d0">46117</data>
    </edge>
    <edge source="POL" target="IND">
      <data key="d0">75162242</data>
    </edge>
    <edge source="POL" target="SGP">
      <data key="d0">342973</data>
    </edge>
    <edge source="POL" target="SVK">
      <data key="d0">46964688</data>
    </edge>
    <edge source="POL" target="VNM">
      <data key="d0">15902147</data>
    </edge>
    <edge source="POL" target="SVN">
      <data key="d0">2269425</data>
    </edge>
    <edge source="POL" target="ESP">
      <data key="d0">49196583</data>
    </edge>
    <edge source="POL" target="SWE">
      <data key="d0">18670713</data>
    </edge>
    <edge source="POL" target="THA">
      <data key="d0">93434</data>
    </edge>
    <edge source="POL" target="ARE">
      <data key="d0">123319</data>
    </edge>
    <edge source="POL" target="TUR">
      <data key="d0">20190971</data>
    </edge>
    <edge source="POL" target="UKR">
      <data key="d0">377153</data>
    </edge>
    <edge source="POL" target="EGY">
      <data key="d0">68795</data>
    </edge>
    <edge source="POL" target="GBR">
      <data key="d0">17720340</data>
    </edge>
    <edge source="POL" target="USA">
      <data key="d0">7579686</data>
    </edge>
    <edge source="RUS" target="ALB">
      <data key="d0">8283298</data>
    </edge>
    <edge source="RUS" target="AZE">
      <data key="d0">232623</data>
    </edge>
    <edge source="RUS" target="AUT">
      <data key="d0">21917304</data>
    </edge>
    <edge source="RUS" target="ARM">
      <data key="d0">175196</data>
    </edge>
    <edge source="RUS" target="BEL">
      <data key="d0">25392091</data>
    </edge>
    <edge source="RUS" target="BGR">
      <data key="d0">29269274</data>
    </edge>
    <edge source="RUS" target="BLR">
      <data key="d0">99184451</data>
    </edge>
    <edge source="RUS" target="LKA">
      <data key="d0">142960</data>
    </edge>
    <edge source="RUS" target="CHN">
      <data key="d0">2024678723</data>
    </edge>
    <edge source="RUS" target="CZE">
      <data key="d0">113111685</data>
    </edge>
    <edge source="RUS" target="EST">
      <data key="d0">12322969</data>
    </edge>
    <edge source="RUS" target="FIN">
      <data key="d0">43414254</data>
    </edge>
    <edge source="RUS" target="FRA">
      <data key="d0">36864501</data>
    </edge>
    <edge source="RUS" target="DEU">
      <data key="d0">68225480</data>
    </edge>
    <edge source="RUS" target="GRC">
      <data key="d0">2197486</data>
    </edge>
    <edge source="RUS" target="HKG">
      <data key="d0">16869249</data>
    </edge>
    <edge source="RUS" target="HUN">
      <data key="d0">32247351</data>
    </edge>
    <edge source="RUS" target="ITA">
      <data key="d0">55921850</data>
    </edge>
    <edge source="RUS" target="JPN">
      <data key="d0">33293648</data>
    </edge>
    <edge source="RUS" target="KAZ">
      <data key="d0">506821725</data>
    </edge>
    <edge source="RUS" target="KOR">
      <data key="d0">263164736</data>
    </edge>
    <edge source="RUS" target="KGZ">
      <data key="d0">4750588</data>
    </edge>
    <edge source="RUS" target="LVA">
      <data key="d0">70480769</data>
    </edge>
    <edge source="RUS" target="LTU">
      <data key="d0">5753823</data>
    </edge>
    <edge source="RUS" target="MDA">
      <data key="d0">620861</data>
    </edge>
    <edge source="RUS" target="NLD">
      <data key="d0">289990130</data>
    </edge>
    <edge source="RUS" target="NOR">
      <data key="d0">10168966</data>
    </edge>
    <edge source="RUS" target="PAK">
      <data key="d0">6032571</data>
    </edge>
    <edge source="RUS" target="PAN">
      <data key="d0">12157</data>
    </edge>
    <edge source="RUS" target="PER">
      <data key="d0">4246641</data>
    </edge>
    <edge source="RUS" target="POL">
      <data key="d0">113915395</data>
    </edge>
    <edge source="RUS" target="PRT">
      <data key="d0">19075909</data>
    </edge>
    <edge source="RUS" target="ROU">
      <data key="d0">48916768</data>
    </edge>
    <edge source="RUS" target="IND">
      <data key="d0">28139800</data>
    </edge>
    <edge source="RUS" target="SGP">
      <data key="d0">17026892</data>
    </edge>
    <edge source="RUS" target="SVK">
      <data key="d0">173294830</data>
    </edge>
    <edge source="RUS" target="VNM">
      <data key="d0">234887</data>
    </edge>
    <edge source="RUS" target="SVN">
      <data key="d0">68380</data>
    </edge>
    <edge source="RUS" target="ESP">
      <data key="d0">103230868</data>
    </edge>
    <edge source="RUS" target="SWE">
      <data key="d0">4285102</data>
    </edge>
    <edge source="RUS" target="CHE">
      <data key="d0">155257</data>
    </edge>
    <edge source="RUS" target="THA">
      <data key="d0">1562845</data>
    </edge>
    <edge source="RUS" target="ARE">
      <data key="d0">53400</data>
    </edge>
    <edge source="RUS" target="TUR">
      <data key="d0">702269675</data>
    </edge>
    <edge source="RUS" target="UKR">
      <data key="d0">191809204</data>
    </edge>
    <edge source="RUS" target="EGY">
      <data key="d0">8327450</data>
    </edge>
    <edge source="RUS" target="GBR">
      <data key="d0">12956076</data>
    </edge>
    <edge source="RUS" target="USA">
      <data key="d0">2586080</data>
    </edge>
    <edge source="SAU" target="AUS">
      <data key="d0">32000</data>
    </edge>
    <edge source="SAU" target="AUT">
      <data key="d0">199467</data>
    </edge>
    <edge source="SAU" target="BEL">
      <data key="d0">8330410</data>
    </edge>
    <edge source="SAU" target="BRA">
      <data key="d0">6519475</data>
    </edge>
    <edge source="SAU" target="BGR">
      <data key="d0">1183468</data>
    </edge>
    <edge source="SAU" target="LKA">
      <data key="d0">1947736</data>
    </edge>
    <edge source="SAU" target="CHN">
      <data key="d0">28168302</data>
    </edge>
    <edge source="SAU" target="COL">
      <data key="d0">129600</data>
    </edge>
    <edge source="SAU" target="EST">
      <data key="d0">204000</data>
    </edge>
    <edge source="SAU" target="FRA">
      <data key="d0">36000</data>
    </edge>
    <edge source="SAU" target="DEU">
      <data key="d0">2450936</data>
    </edge>
    <edge source="SAU" target="GRC">
      <data key="d0">20445892</data>
    </edge>
    <edge source="SAU" target="HKG">
      <data key="d0">1774402</data>
    </edge>
    <edge source="SAU" target="IDN">
      <data key="d0">100000</data>
    </edge>
    <edge source="SAU" target="ITA">
      <data key="d0">4168005</data>
    </edge>
    <edge source="SAU" target="JPN">
      <data key="d0">9323478</data>
    </edge>
    <edge source="SAU" target="KOR">
      <data key="d0">81285702</data>
    </edge>
    <edge source="SAU" target="MYS">
      <data key="d0">324000</data>
    </edge>
    <edge source="SAU" target="MAR">
      <data key="d0">48000</data>
    </edge>
    <edge source="SAU" target="OMN">
      <data key="d0">504001</data>
    </edge>
    <edge source="SAU" target="NLD">
      <data key="d0">4662139</data>
    </edge>
    <edge source="SAU" target="NZL">
      <data key="d0">337067</data>
    </edge>
    <edge source="SAU" target="PAK">
      <data key="d0">13585350</data>
    </edge>
    <edge source="SAU" target="PHL">
      <data key="d0">600001</data>
    </edge>
    <edge source="SAU" target="IND">
      <data key="d0">98764123</data>
    </edge>
    <edge source="SAU" target="SGP">
      <data key="d0">9160811</data>
    </edge>
    <edge source="SAU" target="ZAF">
      <data key="d0">318934</data>
    </edge>
    <edge source="SAU" target="ESP">
      <data key="d0">3505071</data>
    </edge>
    <edge source="SAU" target="THA">
      <data key="d0">410667</data>
    </edge>
    <edge source="SAU" target="TGO">
      <data key="d0">48000</data>
    </edge>
    <edge source="SAU" target="ARE">
      <data key="d0">22989895</data>
    </edge>
    <edge source="SAU" target="TUR">
      <data key="d0">408001</data>
    </edge>
    <edge source="SAU" target="EGY">
      <data key="d0">561334</data>
    </edge>
    <edge source="SAU" target="GBR">
      <data key="d0">444001</data>
    </edge>
    <edge source="SAU" target="USA">
      <data key="d0">12036815</data>
    </edge>
    <edge source="THA" target="AUS">
      <data key="d0">44084</data>
    </edge>
    <edge source="THA" target="AUT">
      <data key="d0">670007</data>
    </edge>
    <edge source="THA" target="BEL">
      <data key="d0">16388902</data>
    </edge>
    <edge source="THA" target="BRA">
      <data key="d0">101854</data>
    </edge>
    <edge source="THA" target="KHM">
      <data key="d0">69588</data>
    </edge>
    <edge source="THA" target="LKA">
      <data key="d0">60974</data>
    </edge>
    <edge source="THA" target="CHN">
      <data key="d0">334026511</data>
    </edge>
    <edge source="THA" target="FRA">
      <data key="d0">97769</data>
    </edge>
    <edge source="THA" target="DEU">
      <data key="d0">3944224</data>
    </edge>
    <edge source="THA" target="GRC">
      <data key="d0">6352832</data>
    </edge>
    <edge source="THA" target="HKG">
      <data key="d0">28957653</data>
    </edge>
    <edge source="THA" target="IDN">
      <data key="d0">65946216</data>
    </edge>
    <edge source="THA" target="ITA">
      <data key="d0">765047</data>
    </edge>
    <edge source="THA" target="JPN">
      <data key="d0">138951623</data>
    </edge>
    <edge source="THA" target="JOR">
      <data key="d0">52250</data>
    </edge>
    <edge source="THA" target="KOR">
      <data key="d0">262582171</data>
    </edge>
    <edge source="THA" target="MYS">
      <data key="d0">12064741</data>
    </edge>
    <edge source="THA" target="NLD">
      <data key="d0">11104900</data>
    </edge>
    <edge source="THA" target="PAK">
      <data key="d0">1598928</data>
    </edge>
    <edge source="THA" target="PHL">
      <data key="d0">16362241</data>
    </edge>
    <edge source="THA" target="IND">
      <data key="d0">60169507</data>
    </edge>
    <edge source="THA" target="SGP">
      <data key="d0">14175957</data>
    </edge>
    <edge source="THA" target="VNM">
      <data key="d0">4387644</data>
    </edge>
    <edge source="THA" target="ZAF">
      <data key="d0">161736</data>
    </edge>
    <edge source="THA" target="ESP">
      <data key="d0">141746</data>
    </edge>
    <edge source="THA" target="CHE">
      <data key="d0">2385636</data>
    </edge>
    <edge source="THA" target="ARE">
      <data key="d0">4117018</data>
    </edge>
    <edge source="THA" target="TUR">
      <data key="d0">546063</data>
    </edge>
    <edge source="THA" target="UKR">
      <data key="d0">203612</data>
    </edge>
    <edge source="THA" target="GBR">
      <data key="d0">2537630</data>
    </edge>
    <edge source="THA" target="USA">
      <data key="d0">5142110</data>
    </edge>
    <edge source="UKR" target="AZE">
      <data key="d0">41310</data>
    </edge>
    <edge source="UKR" target="AUS">
      <data key="d0">17022</data>
    </edge>
    <edge source="UKR" target="AUT">
      <data key="d0">295486789</data>
    </edge>
    <edge source="UKR" target="BEL">
      <data key="d0">1029639</data>
    </edge>
    <edge source="UKR" target="BGR">
      <data key="d0">493112</data>
    </edge>
    <edge source="UKR" target="BLR">
      <data key="d0">7491427</data>
    </edge>
    <edge source="UKR" target="CHN">
      <data key="d0">1427944977</data>
    </edge>
    <edge source="UKR" target="CZE">
      <data key="d0">400132961</data>
    </edge>
    <edge source="UKR" target="FRA">
      <data key="d0">1752309</data>
    </edge>
    <edge source="UKR" target="DEU">
      <data key="d0">67042069</data>
    </edge>
    <edge source="UKR" target="GRC">
      <data key="d0">923962</data>
    </edge>
    <edge source="UKR" target="HUN">
      <data key="d0">96891246</data>
    </edge>
    <edge source="UKR" target="ITA">
      <data key="d0">9844392</data>
    </edge>
    <edge source="UKR" target="JPN">
      <data key="d0">27614640</data>
    </edge>
    <edge source="UKR" target="KAZ">
      <data key="d0">20078892</data>
    </edge>
    <edge source="UKR" target="LVA">
      <data key="d0">22196</data>
    </edge>
    <edge source="UKR" target="LTU">
      <data key="d0">121332</data>
    </edge>
    <edge source="UKR" target="MDA">
      <data key="d0">457965</data>
    </edge>
    <edge source="UKR" target="NLD">
      <data key="d0">1716815</data>
    </edge>
    <edge source="UKR" target="POL">
      <data key="d0">377928463</data>
    </edge>
    <edge source="UKR" target="ROU">
      <data key="d0">74814967</data>
    </edge>
    <edge source="UKR" target="RUS">
      <data key="d0">628590958</data>
    </edge>
    <edge source="UKR" target="SRB">
      <data key="d0">36447384</data>
    </edge>
    <edge source="UKR" target="IND">
      <data key="d0">15433054</data>
    </edge>
    <edge source="UKR" target="SGP">
      <data key="d0">107305</data>
    </edge>
    <edge source="UKR" target="SVK">
      <data key="d0">322883962</data>
    </edge>
    <edge source="UKR" target="ESP">
      <data key="d0">226133</data>
    </edge>
    <edge source="UKR" target="SWE">
      <data key="d0">52893</data>
    </edge>
    <edge source="UKR" target="CHE">
      <data key="d0">360197</data>
    </edge>
    <edge source="UKR" target="TUR">
      <data key="d0">199388146</data>
    </edge>
    <edge source="UKR" target="EGY">
      <data key="d0">161343</data>
    </edge>
    <edge source="UKR" target="GBR">
      <data key="d0">9218334</data>
    </edge>
    <edge source="UKR" target="USA">
      <data key="d0">14730285</data>
    </edge>
    <edge source="EGY" target="BEL">
      <data key="d0">6020175</data>
    </edge>
    <edge source="EGY" target="BGR">
      <data key="d0">2957491</data>
    </edge>
    <edge source="EGY" target="CHN">
      <data key="d0">710733</data>
    </edge>
    <edge source="EGY" target="DEU">
      <data key="d0">79119</data>
    </edge>
    <edge source="EGY" target="ITA">
      <data key="d0">1411877</data>
    </edge>
    <edge source="EGY" target="JPN">
      <data key="d0">66296</data>
    </edge>
    <edge source="EGY" target="JOR">
      <data key="d0">860363</data>
    </edge>
    <edge source="EGY" target="MAR">
      <data key="d0">266353</data>
    </edge>
    <edge source="EGY" target="NLD">
      <data key="d0">4792024</data>
    </edge>
    <edge source="EGY" target="PAK">
      <data key="d0">3902699</data>
    </edge>
    <edge source="EGY" target="SAU">
      <data key="d0">137006</data>
    </edge>
    <edge source="EGY" target="IND">
      <data key="d0">4964286</data>
    </edge>
    <edge source="EGY" target="ESP">
      <data key="d0">11657</data>
    </edge>
    <edge source="EGY" target="ARE">
      <data key="d0">1254201</data>
    </edge>
    <edge source="EGY" target="TUR">
      <data key="d0">2742286</data>
    </edge>
    <edge source="EGY" target="UGA">
      <data key="d0">18818</data>
    </edge>
    <edge source="EGY" target="GBR">
      <data key="d0">1639203</data>
    </edge>
    <edge source="HRV" target="AUT">
      <data key="d0">17607443</data>
    </edge>
    <edge source="HRV" target="BEL">
      <data key="d0">6470315</data>
    </edge>
    <edge source="HRV" target="BGR">
      <data key="d0">99576</data>
    </edge>
    <edge source="HRV" target="CHN">
      <data key="d0">73973</data>
    </edge>
    <edge source="HRV" target="CZE">
      <data key="d0">1174644</data>
    </edge>
    <edge source="HRV" target="DEU">
      <data key="d0">29109016</data>
    </edge>
    <edge source="HRV" target="HUN">
      <data key="d0">862740</data>
    </edge>
    <edge source="HRV" target="ITA">
      <data key="d0">107479630</data>
    </edge>
    <edge source="HRV" target="NLD">
      <data key="d0">4766192</data>
    </edge>
    <edge source="HRV" target="POL">
      <data key="d0">333107</data>
    </edge>
    <edge source="HRV" target="SRB">
      <data key="d0">11377240</data>
    </edge>
    <edge source="HRV" target="SVK">
      <data key="d0">2732005</data>
    </edge>
    <edge source="HRV" target="SVN">
      <data key="d0">95875005</data>
    </edge>
    <edge source="HRV" target="CHE">
      <data key="d0">56915</data>
    </edge>
    <edge source="HRV" target="TUR">
      <data key="d0">71385288</data>
    </edge>
    <edge source="HRV" target="MKD">
      <data key="d0">52648</data>
    </edge>
    <edge source="HUN" target="AUT">
      <data key="d0">97298191</data>
    </edge>
    <edge source="HUN" target="BEL">
      <data key="d0">11678300</data>
    </edge>
    <edge source="HUN" target="BRA">
      <data key="d0">65213</data>
    </edge>
    <edge source="HUN" target="BGR">
      <data key="d0">12381158</data>
    </edge>
    <edge source="HUN" target="CHN">
      <data key="d0">21504986</data>
    </edge>
    <edge source="HUN" target="HRV">
      <data key="d0">36002</data>
    </edge>
    <edge source="HUN" target="CZE">
      <data key="d0">24981606</data>
    </edge>
    <edge source="HUN" target="DNK">
      <data key="d0">67633</data>
    </edge>
    <edge source="HUN" target="EST">
      <data key="d0">43989</data>
    </edge>
    <edge source="HUN" target="FIN">
      <data key="d0">22541</data>
    </edge>
    <edge source="HUN" target="FRA">
      <data key="d0">8720894</data>
    </edge>
    <edge source="HUN" target="DEU">
      <data key="d0">95261231</data>
    </edge>
    <edge source="HUN" target="GRC">
      <data key="d0">32488</data>
    </edge>
    <edge source="HUN" target="HKG">
      <data key="d0">295715</data>
    </edge>
    <edge source="HUN" target="IDN">
      <data key="d0">160392</data>
    </edge>
    <edge source="HUN" target="IRL">
      <data key="d0">24012</data>
    </edge>
    <edge source="HUN" target="ISR">
      <data key="d0">17003</data>
    </edge>
    <edge source="HUN" target="ITA">
      <data key="d0">265869512</data>
    </edge>
    <edge source="HUN" target="JPN">
      <data key="d0">219228</data>
    </edge>
    <edge source="HUN" target="KOR">
      <data key="d0">109295</data>
    </edge>
    <edge source="HUN" target="LVA">
      <data key="d0">470136</data>
    </edge>
    <edge source="HUN" target="LTU">
      <data key="d0">34395</data>
    </edge>
    <edge source="HUN" target="MAR">
      <data key="d0">39676</data>
    </edge>
    <edge source="HUN" target="NLD">
      <data key="d0">17298525</data>
    </edge>
    <edge source="HUN" target="PAK">
      <data key="d0">77982</data>
    </edge>
    <edge source="HUN" target="POL">
      <data key="d0">6215931</data>
    </edge>
    <edge source="HUN" target="PRT">
      <data key="d0">323323</data>
    </edge>
    <edge source="HUN" target="ROU">
      <data key="d0">86678007</data>
    </edge>
    <edge source="HUN" target="RUS">
      <data key="d0">463366</data>
    </edge>
    <edge source="HUN" target="SRB">
      <data key="d0">21121003</data>
    </edge>
    <edge source="HUN" target="IND">
      <data key="d0">15276167</data>
    </edge>
    <edge source="HUN" target="SGP">
      <data key="d0">10135079</data>
    </edge>
    <edge source="HUN" target="SVK">
      <data key="d0">155253496</data>
    </edge>
    <edge source="HUN" target="VNM">
      <data key="d0">282917</data>
    </edge>
    <edge source="HUN" target="SVN">
      <data key="d0">56133740</data>
    </edge>
    <edge source="HUN" target="ESP">
      <data key="d0">1074166</data>
    </edge>
    <edge source="HUN" target="SWE">
      <data key="d0">982064</data>
    </edge>
    <edge source="HUN" target="THA">
      <data key="d0">32662</data>
    </edge>
    <edge source="HUN" target="ARE">
      <data key="d0">27093</data>
    </edge>
    <edge source="HUN" target="TUR">
      <data key="d0">11041997</data>
    </edge>
    <edge source="HUN" target="UKR">
      <data key="d0">12422</data>
    </edge>
    <edge source="HUN" target="GBR">
      <data key="d0">13201610</data>
    </edge>
    <edge source="IRL" target="AUS">
      <data key="d0">36359</data>
    </edge>
    <edge source="IRL" target="BEL">
      <data key="d0">73304123</data>
    </edge>
    <edge source="IRL" target="CHN">
      <data key="d0">4488337</data>
    </edge>
    <edge source="IRL" target="FIN">
      <data key="d0">186155234</data>
    </edge>
    <edge source="IRL" target="FRA">
      <data key="d0">128972943</data>
    </edge>
    <edge source="IRL" target="DEU">
      <data key="d0">46465413</data>
    </edge>
    <edge source="IRL" target="HKG">
      <data key="d0">7700028</data>
    </edge>
    <edge source="IRL" target="IDN">
      <data key="d0">3091884</data>
    </edge>
    <edge source="IRL" target="ITA">
      <data key="d0">27762548</data>
    </edge>
    <edge source="IRL" target="JPN">
      <data key="d0">55449</data>
    </edge>
    <edge source="IRL" target="KOR">
      <data key="d0">354148</data>
    </edge>
    <edge source="IRL" target="LTU">
      <data key="d0">1421678</data>
    </edge>
    <edge source="IRL" target="MYS">
      <data key="d0">2770525</data>
    </edge>
    <edge source="IRL" target="MEX">
      <data key="d0">538966</data>
    </edge>
    <edge source="IRL" target="NLD">
      <data key="d0">207888412</data>
    </edge>
    <edge source="IRL" target="NOR">
      <data key="d0">95182970</data>
    </edge>
    <edge source="IRL" target="PAK">
      <data key="d0">1265688</data>
    </edge>
    <edge source="IRL" target="PHL">
      <data key="d0">205254</data>
    </edge>
    <edge source="IRL" target="POL">
      <data key="d0">6992685</data>
    </edge>
    <edge source="IRL" target="PRT">
      <data key="d0">41694687</data>
    </edge>
    <edge source="IRL" target="RUS">
      <data key="d0">89872724</data>
    </edge>
    <edge source="IRL" target="IND">
      <data key="d0">11877143</data>
    </edge>
    <edge source="IRL" target="SGP">
      <data key="d0">1291779</data>
    </edge>
    <edge source="IRL" target="VNM">
      <data key="d0">25507647</data>
    </edge>
    <edge source="IRL" target="ESP">
      <data key="d0">79961887</data>
    </edge>
    <edge source="IRL" target="SWE">
      <data key="d0">76169118</data>
    </edge>
    <edge source="IRL" target="THA">
      <data key="d0">411255</data>
    </edge>
    <edge source="IRL" target="ARE">
      <data key="d0">112065</data>
    </edge>
    <edge source="IRL" target="GBR">
      <data key="d0">196549939</data>
    </edge>
    <edge source="IRL" target="USA">
      <data key="d0">314125</data>
    </edge>
    <edge source="LTU" target="AUT">
      <data key="d0">50027</data>
    </edge>
    <edge source="LTU" target="BEL">
      <data key="d0">1511184</data>
    </edge>
    <edge source="LTU" target="BLR">
      <data key="d0">1922385</data>
    </edge>
    <edge source="LTU" target="CAN">
      <data key="d0">10832</data>
    </edge>
    <edge source="LTU" target="CHN">
      <data key="d0">7750881</data>
    </edge>
    <edge source="LTU" target="CZE">
      <data key="d0">769134</data>
    </edge>
    <edge source="LTU" target="DNK">
      <data key="d0">113114</data>
    </edge>
    <edge source="LTU" target="EST">
      <data key="d0">4180022</data>
    </edge>
    <edge source="LTU" target="FIN">
      <data key="d0">5224304</data>
    </edge>
    <edge source="LTU" target="FRA">
      <data key="d0">138176</data>
    </edge>
    <edge source="LTU" target="DEU">
      <data key="d0">50134425</data>
    </edge>
    <edge source="LTU" target="HKG">
      <data key="d0">267636</data>
    </edge>
    <edge source="LTU" target="HUN">
      <data key="d0">140476</data>
    </edge>
    <edge source="LTU" target="IDN">
      <data key="d0">1179679</data>
    </edge>
    <edge source="LTU" target="ITA">
      <data key="d0">47722718</data>
    </edge>
    <edge source="LTU" target="KAZ">
      <data key="d0">19384</data>
    </edge>
    <edge source="LTU" target="JOR">
      <data key="d0">31494</data>
    </edge>
    <edge source="LTU" target="KOR">
      <data key="d0">855064</data>
    </edge>
    <edge source="LTU" target="LVA">
      <data key="d0">129118026</data>
    </edge>
    <edge source="LTU" target="MYS">
      <data key="d0">183582</data>
    </edge>
    <edge source="LTU" target="NLD">
      <data key="d0">2514211</data>
    </edge>
    <edge source="LTU" target="PAK">
      <data key="d0">782276</data>
    </edge>
    <edge source="LTU" target="PHL">
      <data key="d0">41436</data>
    </edge>
    <edge source="LTU" target="POL">
      <data key="d0">6433183</data>
    </edge>
    <edge source="LTU" target="RUS">
      <data key="d0">85494</data>
    </edge>
    <edge source="LTU" target="IND">
      <data key="d0">4339343</data>
    </edge>
    <edge source="LTU" target="VNM">
      <data key="d0">2710064</data>
    </edge>
    <edge source="LTU" target="SVN">
      <data key="d0">85196</data>
    </edge>
    <edge source="LTU" target="ESP">
      <data key="d0">8731351</data>
    </edge>
    <edge source="LTU" target="SWE">
      <data key="d0">2858256</data>
    </edge>
    <edge source="LTU" target="THA">
      <data key="d0">358545</data>
    </edge>
    <edge source="LTU" target="ARE">
      <data key="d0">26581</data>
    </edge>
    <edge source="LTU" target="TUR">
      <data key="d0">57646105</data>
    </edge>
    <edge source="LTU" target="UKR">
      <data key="d0">426220</data>
    </edge>
    <edge source="LTU" target="GBR">
      <data key="d0">14127421</data>
    </edge>
    <edge source="LTU" target="USA">
      <data key="d0">518007</data>
    </edge>
    <edge source="SVK" target="AUT">
      <data key="d0">18971030</data>
    </edge>
    <edge source="SVK" target="BEL">
      <data key="d0">37413397</data>
    </edge>
    <edge source="SVK" target="CHN">
      <data key="d0">3245692</data>
    </edge>
    <edge source="SVK" target="CZE">
      <data key="d0">118484237</data>
    </edge>
    <edge source="SVK" target="EST">
      <data key="d0">44509</data>
    </edge>
    <edge source="SVK" target="FRA">
      <data key="d0">418161</data>
    </edge>
    <edge source="SVK" target="DEU">
      <data key="d0">50471249</data>
    </edge>
    <edge source="SVK" target="HUN">
      <data key="d0">10071707</data>
    </edge>
    <edge source="SVK" target="ITA">
      <data key="d0">71108847</data>
    </edge>
    <edge source="SVK" target="KOR">
      <data key="d0">12340</data>
    </edge>
    <edge source="SVK" target="LVA">
      <data key="d0">576871</data>
    </edge>
    <edge source="SVK" target="NLD">
      <data key="d0">1060802</data>
    </edge>
    <edge source="SVK" target="POL">
      <data key="d0">128559133</data>
    </edge>
    <edge source="SVK" target="ROU">
      <data key="d0">17821472</data>
    </edge>
    <edge source="SVK" target="RUS">
      <data key="d0">36100</data>
    </edge>
    <edge source="SVK" target="IND">
      <data key="d0">743035</data>
    </edge>
    <edge source="SVK" target="SVN">
      <data key="d0">31625639</data>
    </edge>
    <edge source="SVK" target="ESP">
      <data key="d0">978225</data>
    </edge>
    <edge source="SVK" target="ARE">
      <data key="d0">69873</data>
    </edge>
    <edge source="SVK" target="TUR">
      <data key="d0">9408560</data>
    </edge>
    <edge source="SVK" target="UKR">
      <data key="d0">83515</data>
    </edge>
    <edge source="SVK" target="GBR">
      <data key="d0">9433224</data>
    </edge>
    <edge source="TUN" target="AUT">
      <data key="d0">176617</data>
    </edge>
    <edge source="TUN" target="BEL">
      <data key="d0">23255200</data>
    </edge>
    <edge source="TUN" target="BRA">
      <data key="d0">2500323</data>
    </edge>
    <edge source="TUN" target="CHN">
      <data key="d0">3966541</data>
    </edge>
    <edge source="TUN" target="CZE">
      <data key="d0">635348</data>
    </edge>
    <edge source="TUN" target="ETH">
      <data key="d0">1551872</data>
    </edge>
    <edge source="TUN" target="FRA">
      <data key="d0">12455723</data>
    </edge>
    <edge source="TUN" target="DEU">
      <data key="d0">9915023</data>
    </edge>
    <edge source="TUN" target="HKG">
      <data key="d0">120218</data>
    </edge>
    <edge source="TUN" target="ITA">
      <data key="d0">8427587</data>
    </edge>
    <edge source="TUN" target="JOR">
      <data key="d0">4646495</data>
    </edge>
    <edge source="TUN" target="KOR">
      <data key="d0">325062</data>
    </edge>
    <edge source="TUN" target="NLD">
      <data key="d0">1691831</data>
    </edge>
    <edge source="TUN" target="PAK">
      <data key="d0">338566</data>
    </edge>
    <edge source="TUN" target="IND">
      <data key="d0">261390</data>
    </edge>
    <edge source="TUN" target="ESP">
      <data key="d0">11409021</data>
    </edge>
    <edge source="TUN" target="CHE">
      <data key="d0">381982</data>
    </edge>
    <edge source="TUN" target="ARE">
      <data key="d0">13789191</data>
    </edge>
    <edge source="TUN" target="GBR">
      <data key="d0">117189</data>
    </edge>
    <edge source="TUN" target="USA">
      <data key="d0">9504548</data>
    </edge>
    <edge source="AZE" target="EST">
      <data key="d0">48960</data>
    </edge>
    <edge source="AZE" target="GEO">
      <data key="d0">273750</data>
    </edge>
    <edge source="AZE" target="HKG">
      <data key="d0">738450</data>
    </edge>
    <edge source="AZE" target="KAZ">
      <data key="d0">2315296</data>
    </edge>
    <edge source="AZE" target="TUR">
      <data key="d0">115843</data>
    </edge>
    <edge source="AZE" target="GBR">
      <data key="d0">4625156</data>
    </edge>
    <edge source="EST" target="AUT">
      <data key="d0">410191</data>
    </edge>
    <edge source="EST" target="BEL">
      <data key="d0">2104257</data>
    </edge>
    <edge source="EST" target="CHN">
      <data key="d0">8650428</data>
    </edge>
    <edge source="EST" target="CZE">
      <data key="d0">15635</data>
    </edge>
    <edge source="EST" target="FIN">
      <data key="d0">7672598</data>
    </edge>
    <edge source="EST" target="FRA">
      <data key="d0">470729</data>
    </edge>
    <edge source="EST" target="DEU">
      <data key="d0">24142035</data>
    </edge>
    <edge source="EST" target="HUN">
      <data key="d0">189196</data>
    </edge>
    <edge source="EST" target="IDN">
      <data key="d0">343309</data>
    </edge>
    <edge source="EST" target="ITA">
      <data key="d0">1161422</data>
    </edge>
    <edge source="EST" target="KAZ">
      <data key="d0">918280</data>
    </edge>
    <edge source="EST" target="KOR">
      <data key="d0">307963</data>
    </edge>
    <edge source="EST" target="LVA">
      <data key="d0">33088228</data>
    </edge>
    <edge source="EST" target="LTU">
      <data key="d0">4741020</data>
    </edge>
    <edge source="EST" target="NLD">
      <data key="d0">25873877</data>
    </edge>
    <edge source="EST" target="NOR">
      <data key="d0">925972</data>
    </edge>
    <edge source="EST" target="PAK">
      <data key="d0">1911490</data>
    </edge>
    <edge source="EST" target="POL">
      <data key="d0">500251</data>
    </edge>
    <edge source="EST" target="PRT">
      <data key="d0">600064</data>
    </edge>
    <edge source="EST" target="RUS">
      <data key="d0">1203501</data>
    </edge>
    <edge source="EST" target="IND">
      <data key="d0">12726316</data>
    </edge>
    <edge source="EST" target="SVK">
      <data key="d0">1518807</data>
    </edge>
    <edge source="EST" target="VNM">
      <data key="d0">2489247</data>
    </edge>
    <edge source="EST" target="ESP">
      <data key="d0">2350175</data>
    </edge>
    <edge source="EST" target="SWE">
      <data key="d0">8200953</data>
    </edge>
    <edge source="EST" target="TUR">
      <data key="d0">180021124</data>
    </edge>
    <edge source="EST" target="UKR">
      <data key="d0">290086</data>
    </edge>
    <edge source="EST" target="GBR">
      <data key="d0">3488110</data>
    </edge>
    <edge source="KAZ" target="AZE">
      <data key="d0">30355100</data>
    </edge>
    <edge source="KAZ" target="AUT">
      <data key="d0">18000</data>
    </edge>
    <edge source="KAZ" target="BEL">
      <data key="d0">25100</data>
    </edge>
    <edge source="KAZ" target="BGR">
      <data key="d0">3300500</data>
    </edge>
    <edge source="KAZ" target="BLR">
      <data key="d0">6957080</data>
    </edge>
    <edge source="KAZ" target="CHN">
      <data key="d0">2303200700</data>
    </edge>
    <edge source="KAZ" target="DEU">
      <data key="d0">21772500</data>
    </edge>
    <edge source="KAZ" target="GRC">
      <data key="d0">11655100</data>
    </edge>
    <edge source="KAZ" target="ITA">
      <data key="d0">19715300</data>
    </edge>
    <edge source="KAZ" target="KGZ">
      <data key="d0">3525100</data>
    </edge>
    <edge source="KAZ" target="LVA">
      <data key="d0">13350400</data>
    </edge>
    <edge source="KAZ" target="LTU">
      <data key="d0">1314400</data>
    </edge>
    <edge source="KAZ" target="MDA">
      <data key="d0">7200300</data>
    </edge>
    <edge source="KAZ" target="NLD">
      <data key="d0">1976900</data>
    </edge>
    <edge source="KAZ" target="PAK">
      <data key="d0">581700</data>
    </edge>
    <edge source="KAZ" target="RUS">
      <data key="d0">1900542940</data>
    </edge>
    <edge source="KAZ" target="ESP">
      <data key="d0">87800</data>
    </edge>
    <edge source="KAZ" target="ARE">
      <data key="d0">68000</data>
    </edge>
    <edge source="KAZ" target="TUR">
      <data key="d0">546500</data>
    </edge>
    <edge source="KAZ" target="UKR">
      <data key="d0">43637200</data>
    </edge>
    <edge source="KAZ" target="GBR">
      <data key="d0">17711800</data>
    </edge>
    <edge source="BLR" target="EST">
      <data key="d0">1236800</data>
    </edge>
    <edge source="BLR" target="DEU">
      <data key="d0">6409800</data>
    </edge>
    <edge source="BLR" target="LVA">
      <data key="d0">3038000</data>
    </edge>
    <edge source="BLR" target="LTU">
      <data key="d0">2333000</data>
    </edge>
    <edge source="BLR" target="NLD">
      <data key="d0">471100</data>
    </edge>
    <edge source="BLR" target="POL">
      <data key="d0">285100</data>
    </edge>
    <edge source="BLR" target="RUS">
      <data key="d0">13274500</data>
    </edge>
    <edge source="BLR" target="UKR">
      <data key="d0">722900</data>
    </edge>
    <edge source="CMR" target="BRA">
      <data key="d0">1588509</data>
    </edge>
    <edge source="CMR" target="FRA">
      <data key="d0">11919574</data>
    </edge>
    <edge source="CMR" target="ITA">
      <data key="d0">4516943</data>
    </edge>
    <edge source="CMR" target="NLD">
      <data key="d0">1898943</data>
    </edge>
    <edge source="CMR" target="GBR">
      <data key="d0">3128693</data>
    </edge>
    <edge source="DNK" target="DZA">
      <data key="d0">189720</data>
    </edge>
    <edge source="DNK" target="ARG">
      <data key="d0">414226</data>
    </edge>
    <edge source="DNK" target="AUT">
      <data key="d0">1923196</data>
    </edge>
    <edge source="DNK" target="BEL">
      <data key="d0">9223728</data>
    </edge>
    <edge source="DNK" target="BLR">
      <data key="d0">16766</data>
    </edge>
    <edge source="DNK" target="CHL">
      <data key="d0">19249</data>
    </edge>
    <edge source="DNK" target="CHN">
      <data key="d0">67236497</data>
    </edge>
    <edge source="DNK" target="CZE">
      <data key="d0">188033</data>
    </edge>
    <edge source="DNK" target="EST">
      <data key="d0">11757</data>
    </edge>
    <edge source="DNK" target="FIN">
      <data key="d0">2102710</data>
    </edge>
    <edge source="DNK" target="FRA">
      <data key="d0">37397390</data>
    </edge>
    <edge source="DNK" target="DEU">
      <data key="d0">319333183</data>
    </edge>
    <edge source="DNK" target="HKG">
      <data key="d0">507343</data>
    </edge>
    <edge source="DNK" target="HUN">
      <data key="d0">705426</data>
    </edge>
    <edge source="DNK" target="IDN">
      <data key="d0">1710380</data>
    </edge>
    <edge source="DNK" target="IRL">
      <data key="d0">16374</data>
    </edge>
    <edge source="DNK" target="ITA">
      <data key="d0">1017595</data>
    </edge>
    <edge source="DNK" target="JPN">
      <data key="d0">40761</data>
    </edge>
    <edge source="DNK" target="KAZ">
      <data key="d0">17262</data>
    </edge>
    <edge source="DNK" target="KOR">
      <data key="d0">623648</data>
    </edge>
    <edge source="DNK" target="LVA">
      <data key="d0">103193</data>
    </edge>
    <edge source="DNK" target="LTU">
      <data key="d0">124675</data>
    </edge>
    <edge source="DNK" target="MYS">
      <data key="d0">103711</data>
    </edge>
    <edge source="DNK" target="NLD">
      <data key="d0">39304591</data>
    </edge>
    <edge source="DNK" target="NOR">
      <data key="d0">15217992</data>
    </edge>
    <edge source="DNK" target="PAK">
      <data key="d0">7707151</data>
    </edge>
    <edge source="DNK" target="POL">
      <data key="d0">2630633</data>
    </edge>
    <edge source="DNK" target="PRT">
      <data key="d0">8943009</data>
    </edge>
    <edge source="DNK" target="ROU">
      <data key="d0">118350</data>
    </edge>
    <edge source="DNK" target="SAU">
      <data key="d0">3222313</data>
    </edge>
    <edge source="DNK" target="IND">
      <data key="d0">40081592</data>
    </edge>
    <edge source="DNK" target="SVK">
      <data key="d0">24188</data>
    </edge>
    <edge source="DNK" target="VNM">
      <data key="d0">8821826</data>
    </edge>
    <edge source="DNK" target="SVN">
      <data key="d0">56122</data>
    </edge>
    <edge source="DNK" target="ESP">
      <data key="d0">34340357</data>
    </edge>
    <edge source="DNK" target="SWE">
      <data key="d0">79755625</data>
    </edge>
    <edge source="DNK" target="CHE">
      <data key="d0">16819</data>
    </edge>
    <edge source="DNK" target="THA">
      <data key="d0">41914</data>
    </edge>
    <edge source="DNK" target="ARE">
      <data key="d0">1023295</data>
    </edge>
    <edge source="DNK" target="TUN">
      <data key="d0">98362</data>
    </edge>
    <edge source="DNK" target="TUR">
      <data key="d0">167566068</data>
    </edge>
    <edge source="DNK" target="UKR">
      <data key="d0">50297</data>
    </edge>
    <edge source="DNK" target="GBR">
      <data key="d0">14929329</data>
    </edge>
    <edge source="DNK" target="USA">
      <data key="d0">1706072</data>
    </edge>
    <edge source="PSE" target="ISR">
      <data key="d0">47210556</data>
    </edge>
    <edge source="PSE" target="JOR">
      <data key="d0">11447120</data>
    </edge>
    <edge source="MUS" target="FRA">
      <data key="d0">57868</data>
    </edge>
    <edge source="MUS" target="DEU">
      <data key="d0">25547</data>
    </edge>
    <edge source="MUS" target="IDN">
      <data key="d0">247889</data>
    </edge>
    <edge source="MUS" target="ITA">
      <data key="d0">29380</data>
    </edge>
    <edge source="MUS" target="KOR">
      <data key="d0">15262</data>
    </edge>
    <edge source="MUS" target="MDG">
      <data key="d0">227463</data>
    </edge>
    <edge source="MUS" target="MYS">
      <data key="d0">579137</data>
    </edge>
    <edge source="MUS" target="PAK">
      <data key="d0">354362</data>
    </edge>
    <edge source="MUS" target="IND">
      <data key="d0">8707014</data>
    </edge>
    <edge source="MUS" target="SGP">
      <data key="d0">2359592</data>
    </edge>
    <edge source="MUS" target="VNM">
      <data key="d0">55149</data>
    </edge>
    <edge source="MUS" target="ZAF">
      <data key="d0">15986</data>
    </edge>
    <edge source="MUS" target="CHE">
      <data key="d0">67218</data>
    </edge>
    <edge source="MUS" target="THA">
      <data key="d0">893970</data>
    </edge>
    <edge source="MUS" target="ARE">
      <data key="d0">1046070</data>
    </edge>
    <edge source="MAR" target="BEL">
      <data key="d0">7360767</data>
    </edge>
    <edge source="MAR" target="BRA">
      <data key="d0">52676</data>
    </edge>
    <edge source="MAR" target="BGR">
      <data key="d0">17549458</data>
    </edge>
    <edge source="MAR" target="CHN">
      <data key="d0">171537590</data>
    </edge>
    <edge source="MAR" target="CZE">
      <data key="d0">54384</data>
    </edge>
    <edge source="MAR" target="FIN">
      <data key="d0">6926149</data>
    </edge>
    <edge source="MAR" target="FRA">
      <data key="d0">10658633</data>
    </edge>
    <edge source="MAR" target="GEO">
      <data key="d0">731121</data>
    </edge>
    <edge source="MAR" target="DEU">
      <data key="d0">27330828</data>
    </edge>
    <edge source="MAR" target="GRC">
      <data key="d0">159532</data>
    </edge>
    <edge source="MAR" target="HKG">
      <data key="d0">12544462</data>
    </edge>
    <edge source="MAR" target="ITA">
      <data key="d0">22450090</data>
    </edge>
    <edge source="MAR" target="JPN">
      <data key="d0">454502</data>
    </edge>
    <edge source="MAR" target="JOR">
      <data key="d0">22949104</data>
    </edge>
    <edge source="MAR" target="KOR">
      <data key="d0">51215548</data>
    </edge>
    <edge source="MAR" target="MYS">
      <data key="d0">31277</data>
    </edge>
    <edge source="MAR" target="NAM">
      <data key="d0">5724970</data>
    </edge>
    <edge source="MAR" target="NLD">
      <data key="d0">15821674</data>
    </edge>
    <edge source="MAR" target="NOR">
      <data key="d0">362556</data>
    </edge>
    <edge source="MAR" target="PAK">
      <data key="d0">2617281</data>
    </edge>
    <edge source="MAR" target="POL">
      <data key="d0">37271667</data>
    </edge>
    <edge source="MAR" target="PRT">
      <data key="d0">3255098</data>
    </edge>
    <edge source="MAR" target="SAU">
      <data key="d0">321282</data>
    </edge>
    <edge source="MAR" target="IND">
      <data key="d0">35497589</data>
    </edge>
    <edge source="MAR" target="ZAF">
      <data key="d0">151678</data>
    </edge>
    <edge source="MAR" target="ESP">
      <data key="d0">64977738</data>
    </edge>
    <edge source="MAR" target="CHE">
      <data key="d0">109382</data>
    </edge>
    <edge source="MAR" target="THA">
      <data key="d0">633723</data>
    </edge>
    <edge source="MAR" target="ARE">
      <data key="d0">265735</data>
    </edge>
    <edge source="MAR" target="TUR">
      <data key="d0">150698</data>
    </edge>
    <edge source="MAR" target="EGY">
      <data key="d0">230993</data>
    </edge>
    <edge source="MAR" target="GBR">
      <data key="d0">1161566</data>
    </edge>
    <edge source="MAR" target="USA">
      <data key="d0">369020</data>
    </edge>
    <edge source="PAN" target="GTM">
      <data key="d0">29028</data>
    </edge>
    <edge source="PAN" target="USA">
      <data key="d0">13216</data>
    </edge>
    <edge source="PRT" target="AUT">
      <data key="d0">701604</data>
    </edge>
    <edge source="PRT" target="BEL">
      <data key="d0">16138322</data>
    </edge>
    <edge source="PRT" target="BRA">
      <data key="d0">24490325</data>
    </edge>
    <edge source="PRT" target="BGR">
      <data key="d0">41675331</data>
    </edge>
    <edge source="PRT" target="CHL">
      <data key="d0">28935</data>
    </edge>
    <edge source="PRT" target="CHN">
      <data key="d0">108754191</data>
    </edge>
    <edge source="PRT" target="FIN">
      <data key="d0">154730160</data>
    </edge>
    <edge source="PRT" target="FRA">
      <data key="d0">3000372</data>
    </edge>
    <edge source="PRT" target="DEU">
      <data key="d0">83699429</data>
    </edge>
    <edge source="PRT" target="GRC">
      <data key="d0">582454</data>
    </edge>
    <edge source="PRT" target="HKG">
      <data key="d0">658572</data>
    </edge>
    <edge source="PRT" target="ITA">
      <data key="d0">10748410</data>
    </edge>
    <edge source="PRT" target="JPN">
      <data key="d0">6239435</data>
    </edge>
    <edge source="PRT" target="NLD">
      <data key="d0">16187133</data>
    </edge>
    <edge source="PRT" target="NOR">
      <data key="d0">10715526</data>
    </edge>
    <edge source="PRT" target="PAK">
      <data key="d0">2185706</data>
    </edge>
    <edge source="PRT" target="POL">
      <data key="d0">154630</data>
    </edge>
    <edge source="PRT" target="IND">
      <data key="d0">18813747</data>
    </edge>
    <edge source="PRT" target="ESP">
      <data key="d0">409289718</data>
    </edge>
    <edge source="PRT" target="SWE">
      <data key="d0">87306846</data>
    </edge>
    <edge source="PRT" target="THA">
      <data key="d0">963373</data>
    </edge>
    <edge source="PRT" target="ARE">
      <data key="d0">36223</data>
    </edge>
    <edge source="PRT" target="GBR">
      <data key="d0">15332213</data>
    </edge>
    <edge source="PRT" target="USA">
      <data key="d0">25305216</data>
    </edge>
    <edge source="SEN" target="BEL">
      <data key="d0">25462</data>
    </edge>
    <edge source="SEN" target="CHN">
      <data key="d0">1342819</data>
    </edge>
    <edge source="SEN" target="FRA">
      <data key="d0">4459351</data>
    </edge>
    <edge source="SEN" target="DEU">
      <data key="d0">265670</data>
    </edge>
    <edge source="SEN" target="HKG">
      <data key="d0">29124</data>
    </edge>
    <edge source="SEN" target="IDN">
      <data key="d0">626145</data>
    </edge>
    <edge source="SEN" target="ITA">
      <data key="d0">766743</data>
    </edge>
    <edge source="SEN" target="JPN">
      <data key="d0">1176828</data>
    </edge>
    <edge source="SEN" target="KOR">
      <data key="d0">93366</data>
    </edge>
    <edge source="SEN" target="MYS">
      <data key="d0">477382</data>
    </edge>
    <edge source="SEN" target="MAR">
      <data key="d0">12847</data>
    </edge>
    <edge source="SEN" target="NLD">
      <data key="d0">400648</data>
    </edge>
    <edge source="SEN" target="PAK">
      <data key="d0">71477</data>
    </edge>
    <edge source="SEN" target="PHL">
      <data key="d0">47226</data>
    </edge>
    <edge source="SEN" target="IND">
      <data key="d0">11471916</data>
    </edge>
    <edge source="SEN" target="SGP">
      <data key="d0">1798080</data>
    </edge>
    <edge source="SEN" target="VNM">
      <data key="d0">4099135</data>
    </edge>
    <edge source="SEN" target="ESP">
      <data key="d0">511614</data>
    </edge>
    <edge source="SEN" target="CHE">
      <data key="d0">46008</data>
    </edge>
    <edge source="SEN" target="THA">
      <data key="d0">22502</data>
    </edge>
    <edge source="SEN" target="ARE">
      <data key="d0">4414658</data>
    </edge>
    <edge source="BEN" target="CHN">
      <data key="d0">947892</data>
    </edge>
    <edge source="BEN" target="IDN">
      <data key="d0">83419</data>
    </edge>
    <edge source="BEN" target="ITA">
      <data key="d0">14671</data>
    </edge>
    <edge source="BEN" target="JPN">
      <data key="d0">14650</data>
    </edge>
    <edge source="BEN" target="KOR">
      <data key="d0">88492</data>
    </edge>
    <edge source="BEN" target="PAK">
      <data key="d0">16623</data>
    </edge>
    <edge source="BEN" target="IND">
      <data key="d0">1907069</data>
    </edge>
    <edge source="BEN" target="VNM">
      <data key="d0">643463</data>
    </edge>
    <edge source="BEN" target="THA">
      <data key="d0">124497</data>
    </edge>
    <edge source="BEN" target="ARE">
      <data key="d0">175377</data>
    </edge>
    <edge source="PRY" target="ARG">
      <data key="d0">800000</data>
    </edge>
    <edge source="PRY" target="BRA">
      <data key="d0">18042432</data>
    </edge>
    <edge source="PRY" target="CHN">
      <data key="d0">10596824</data>
    </edge>
    <edge source="PRY" target="KOR">
      <data key="d0">495491</data>
    </edge>
    <edge source="PRY" target="NLD">
      <data key="d0">252887</data>
    </edge>
    <edge source="PRY" target="IND">
      <data key="d0">1145020</data>
    </edge>
    <edge source="PRY" target="VNM">
      <data key="d0">3461999</data>
    </edge>
    <edge source="PRY" target="ESP">
      <data key="d0">724333</data>
    </edge>
    <edge source="PRY" target="USA">
      <data key="d0">4433235</data>
    </edge>
    <edge source="PRY" target="URY">
      <data key="d0">166615</data>
    </edge>
    <edge source="BWA" target="NOR">
      <data key="d0">297875747</data>
    </edge>
    <edge source="BWA" target="ZAF">
      <data key="d0">133922109</data>
    </edge>
    <edge source="BWA" target="ZWE">
      <data key="d0">28993375</data>
    </edge>
    <edge source="BWA" target="CHE">
      <data key="d0">2551345</data>
    </edge>
    <edge source="ZWE" target="BWA">
      <data key="d0">578266</data>
    </edge>
    <edge source="ZWE" target="DEU">
      <data key="d0">30500</data>
    </edge>
    <edge source="ZWE" target="HKG">
      <data key="d0">679599</data>
    </edge>
    <edge source="ZWE" target="MOZ">
      <data key="d0">3543174</data>
    </edge>
    <edge source="ZWE" target="ZAF">
      <data key="d0">719217478</data>
    </edge>
    <edge source="ECU" target="BEL">
      <data key="d0">325514</data>
    </edge>
    <edge source="ECU" target="CHN">
      <data key="d0">61761355</data>
    </edge>
    <edge source="ECU" target="GRC">
      <data key="d0">1457556</data>
    </edge>
    <edge source="ECU" target="HKG">
      <data key="d0">86947</data>
    </edge>
    <edge source="ECU" target="JPN">
      <data key="d0">277026</data>
    </edge>
    <edge source="ECU" target="KOR">
      <data key="d0">6557244</data>
    </edge>
    <edge source="ECU" target="MYS">
      <data key="d0">69251</data>
    </edge>
    <edge source="ECU" target="NLD">
      <data key="d0">2398694</data>
    </edge>
    <edge source="ECU" target="PAK">
      <data key="d0">39442</data>
    </edge>
    <edge source="ECU" target="PER">
      <data key="d0">27751440</data>
    </edge>
    <edge source="ECU" target="IND">
      <data key="d0">1389704</data>
    </edge>
    <edge source="ECU" target="SGP">
      <data key="d0">154654</data>
    </edge>
    <edge source="ECU" target="ESP">
      <data key="d0">1516343</data>
    </edge>
    <edge source="ECU" target="CHE">
      <data key="d0">5284125</data>
    </edge>
    <edge source="ECU" target="GBR">
      <data key="d0">229834</data>
    </edge>
    <edge source="ECU" target="USA">
      <data key="d0">7354423</data>
    </edge>
    <edge source="SLV" target="BRA">
      <data key="d0">32488</data>
    </edge>
    <edge source="SLV" target="CAN">
      <data key="d0">63633</data>
    </edge>
    <edge source="SLV" target="CHN">
      <data key="d0">977113</data>
    </edge>
    <edge source="SLV" target="CRI">
      <data key="d0">24200</data>
    </edge>
    <edge source="SLV" target="CZE">
      <data key="d0">374211</data>
    </edge>
    <edge source="SLV" target="GTM">
      <data key="d0">28793</data>
    </edge>
    <edge source="SLV" target="HND">
      <data key="d0">340604</data>
    </edge>
    <edge source="SLV" target="HKG">
      <data key="d0">32359</data>
    </edge>
    <edge source="SLV" target="IDN">
      <data key="d0">157879</data>
    </edge>
    <edge source="SLV" target="KOR">
      <data key="d0">12361908</data>
    </edge>
    <edge source="SLV" target="MYS">
      <data key="d0">146859</data>
    </edge>
    <edge source="SLV" target="MEX">
      <data key="d0">1064362</data>
    </edge>
    <edge source="SLV" target="NLD">
      <data key="d0">362899</data>
    </edge>
    <edge source="SLV" target="PAK">
      <data key="d0">15101</data>
    </edge>
    <edge source="SLV" target="IND">
      <data key="d0">1323677</data>
    </edge>
    <edge source="SLV" target="VNM">
      <data key="d0">3417145</data>
    </edge>
    <edge source="SLV" target="ESP">
      <data key="d0">262767</data>
    </edge>
    <edge source="SLV" target="THA">
      <data key="d0">1783171</data>
    </edge>
    <edge source="SLV" target="GBR">
      <data key="d0">1826786</data>
    </edge>
    <edge source="SLV" target="USA">
      <data key="d0">14014205</data>
    </edge>
    <edge source="GTM" target="BEL">
      <data key="d0">91625</data>
    </edge>
    <edge source="GTM" target="BRA">
      <data key="d0">45931</data>
    </edge>
    <edge source="GTM" target="LKA">
      <data key="d0">36290</data>
    </edge>
    <edge source="GTM" target="CHN">
      <data key="d0">1078818</data>
    </edge>
    <edge source="GTM" target="SLV">
      <data key="d0">509256</data>
    </edge>
    <edge source="GTM" target="DEU">
      <data key="d0">14625</data>
    </edge>
    <edge source="GTM" target="GRC">
      <data key="d0">5599720</data>
    </edge>
    <edge source="GTM" target="HND">
      <data key="d0">403069</data>
    </edge>
    <edge source="GTM" target="HKG">
      <data key="d0">50717</data>
    </edge>
    <edge source="GTM" target="JPN">
      <data key="d0">14700</data>
    </edge>
    <edge source="GTM" target="KOR">
      <data key="d0">1971757</data>
    </edge>
    <edge source="GTM" target="MYS">
      <data key="d0">146734</data>
    </edge>
    <edge source="GTM" target="MEX">
      <data key="d0">1341064</data>
    </edge>
    <edge source="GTM" target="NLD">
      <data key="d0">317980</data>
    </edge>
    <edge source="GTM" target="PER">
      <data key="d0">74988</data>
    </edge>
    <edge source="GTM" target="IND">
      <data key="d0">472265</data>
    </edge>
    <edge source="GTM" target="VNM">
      <data key="d0">206101</data>
    </edge>
    <edge source="GTM" target="ZAF">
      <data key="d0">35500</data>
    </edge>
    <edge source="GTM" target="ESP">
      <data key="d0">217156</data>
    </edge>
    <edge source="GTM" target="THA">
      <data key="d0">90706</data>
    </edge>
    <edge source="GTM" target="ARE">
      <data key="d0">17700</data>
    </edge>
    <edge source="GTM" target="UKR">
      <data key="d0">2842539</data>
    </edge>
    <edge source="GTM" target="USA">
      <data key="d0">594643114</data>
    </edge>
    <edge source="OMN" target="AUT">
      <data key="d0">45139</data>
    </edge>
    <edge source="OMN" target="LKA">
      <data key="d0">68689</data>
    </edge>
    <edge source="OMN" target="CHN">
      <data key="d0">395630817</data>
    </edge>
    <edge source="OMN" target="DEU">
      <data key="d0">474198</data>
    </edge>
    <edge source="OMN" target="JPN">
      <data key="d0">360520</data>
    </edge>
    <edge source="OMN" target="KOR">
      <data key="d0">2142002</data>
    </edge>
    <edge source="OMN" target="MYS">
      <data key="d0">28666088</data>
    </edge>
    <edge source="OMN" target="NLD">
      <data key="d0">25033</data>
    </edge>
    <edge source="OMN" target="PAK">
      <data key="d0">19470846</data>
    </edge>
    <edge source="OMN" target="PHL">
      <data key="d0">56073</data>
    </edge>
    <edge source="OMN" target="POL">
      <data key="d0">28609</data>
    </edge>
    <edge source="OMN" target="RUS">
      <data key="d0">12010</data>
    </edge>
    <edge source="OMN" target="SAU">
      <data key="d0">174601974</data>
    </edge>
    <edge source="OMN" target="IND">
      <data key="d0">231926055</data>
    </edge>
    <edge source="OMN" target="SGP">
      <data key="d0">64603</data>
    </edge>
    <edge source="OMN" target="CHE">
      <data key="d0">120908</data>
    </edge>
    <edge source="OMN" target="ARE">
      <data key="d0">121723321</data>
    </edge>
    <edge source="NAM" target="BEL">
      <data key="d0">81626525</data>
    </edge>
    <edge source="NAM" target="CAN">
      <data key="d0">213278065</data>
    </edge>
    <edge source="NAM" target="CHN">
      <data key="d0">129549398</data>
    </edge>
    <edge source="NAM" target="CZE">
      <data key="d0">14627</data>
    </edge>
    <edge source="NAM" target="FRA">
      <data key="d0">185448136</data>
    </edge>
    <edge source="NAM" target="HKG">
      <data key="d0">733484</data>
    </edge>
    <edge source="NAM" target="KOR">
      <data key="d0">39211804</data>
    </edge>
    <edge source="NAM" target="PHL">
      <data key="d0">24856</data>
    </edge>
    <edge source="NAM" target="IND">
      <data key="d0">5141199</data>
    </edge>
    <edge source="NAM" target="VNM">
      <data key="d0">232040</data>
    </edge>
    <edge source="NAM" target="ZAF">
      <data key="d0">9787300</data>
    </edge>
    <edge source="NAM" target="ESP">
      <data key="d0">94261</data>
    </edge>
    <edge source="NAM" target="CHE">
      <data key="d0">135141562</data>
    </edge>
    <edge source="NAM" target="THA">
      <data key="d0">1412117</data>
    </edge>
    <edge source="NAM" target="ARE">
      <data key="d0">1363671</data>
    </edge>
    <edge source="NAM" target="USA">
      <data key="d0">93392225</data>
    </edge>
    <edge source="BDI" target="UGA">
      <data key="d0">13514</data>
    </edge>
    <edge source="UGA" target="CHN">
      <data key="d0">26361</data>
    </edge>
    <edge source="UGA" target="JPN">
      <data key="d0">112000</data>
    </edge>
    <edge source="UGA" target="NLD">
      <data key="d0">518892</data>
    </edge>
    <edge source="UGA" target="PAK">
      <data key="d0">15791</data>
    </edge>
    <edge source="UGA" target="IND">
      <data key="d0">76175</data>
    </edge>
    <edge source="UGA" target="VNM">
      <data key="d0">100000</data>
    </edge>
    <edge source="UGA" target="ARE">
      <data key="d0">174032</data>
    </edge>
    <edge source="UGA" target="GBR">
      <data key="d0">360060</data>
    </edge>
    <edge source="UGA" target="USA">
      <data key="d0">480000</data>
    </edge>
    <edge source="BFA" target="BEL">
      <data key="d0">32991</data>
    </edge>
    <edge source="BFA" target="FRA">
      <data key="d0">82920</data>
    </edge>
    <edge source="BFA" target="MYS">
      <data key="d0">16496</data>
    </edge>
    <edge source="BFA" target="NLD">
      <data key="d0">98974</data>
    </edge>
    <edge source="BFA" target="IND">
      <data key="d0">305813</data>
    </edge>
    <edge source="BFA" target="TGO">
      <data key="d0">188521</data>
    </edge>
    <edge source="BFA" target="ARE">
      <data key="d0">54203</data>
    </edge>
    <edge source="TGO" target="CHN">
      <data key="d0">116262</data>
    </edge>
    <edge source="TGO" target="DEU">
      <data key="d0">5276205</data>
    </edge>
    <edge source="TGO" target="IND">
      <data key="d0">54000</data>
    </edge>
    <edge source="KHM" target="KOR">
      <data key="d0">6806279</data>
    </edge>
    <edge source="KHM" target="VNM">
      <data key="d0">27665</data>
    </edge>
    <edge source="KHM" target="THA">
      <data key="d0">295295</data>
    </edge>
    <edge source="GHA" target="BEL">
      <data key="d0">403079</data>
    </edge>
    <edge source="GHA" target="CHN">
      <data key="d0">84160247</data>
    </edge>
    <edge source="GHA" target="CZE">
      <data key="d0">48867</data>
    </edge>
    <edge source="GHA" target="FRA">
      <data key="d0">51930</data>
    </edge>
    <edge source="GHA" target="DEU">
      <data key="d0">11855524</data>
    </edge>
    <edge source="GHA" target="GRC">
      <data key="d0">18065838</data>
    </edge>
    <edge source="GHA" target="HKG">
      <data key="d0">590434</data>
    </edge>
    <edge source="GHA" target="ITA">
      <data key="d0">115560</data>
    </edge>
    <edge source="GHA" target="JPN">
      <data key="d0">142925</data>
    </edge>
    <edge source="GHA" target="KOR">
      <data key="d0">1808523</data>
    </edge>
    <edge source="GHA" target="NLD">
      <data key="d0">137010</data>
    </edge>
    <edge source="GHA" target="NOR">
      <data key="d0">1917156</data>
    </edge>
    <edge source="GHA" target="POL">
      <data key="d0">1556807</data>
    </edge>
    <edge source="GHA" target="IND">
      <data key="d0">3261710</data>
    </edge>
    <edge source="GHA" target="TGO">
      <data key="d0">770468</data>
    </edge>
    <edge source="GHA" target="ARE">
      <data key="d0">2261410</data>
    </edge>
    <edge source="GHA" target="UKR">
      <data key="d0">16229643</data>
    </edge>
    <edge source="GHA" target="GBR">
      <data key="d0">36911</data>
    </edge>
    <edge source="GHA" target="USA">
      <data key="d0">2369047</data>
    </edge>
    <edge source="KGZ" target="BEL">
      <data key="d0">176224</data>
    </edge>
    <edge source="KGZ" target="CHN">
      <data key="d0">31271146</data>
    </edge>
    <edge source="KGZ" target="EST">
      <data key="d0">79146</data>
    </edge>
    <edge source="KGZ" target="FIN">
      <data key="d0">469855</data>
    </edge>
    <edge source="KGZ" target="DEU">
      <data key="d0">4649380</data>
    </edge>
    <edge source="KGZ" target="KAZ">
      <data key="d0">25255170</data>
    </edge>
    <edge source="KGZ" target="LVA">
      <data key="d0">75979</data>
    </edge>
    <edge source="KGZ" target="LTU">
      <data key="d0">1270507</data>
    </edge>
    <edge source="KGZ" target="NLD">
      <data key="d0">63990</data>
    </edge>
    <edge source="KGZ" target="RUS">
      <data key="d0">4944251</data>
    </edge>
    <edge source="KGZ" target="IND">
      <data key="d0">29176</data>
    </edge>
    <edge source="KGZ" target="TUR">
      <data key="d0">992523</data>
    </edge>
    <edge source="NIC" target="BEL">
      <data key="d0">146159</data>
    </edge>
    <edge source="NIC" target="CHN">
      <data key="d0">402826</data>
    </edge>
    <edge source="NIC" target="CRI">
      <data key="d0">808980</data>
    </edge>
    <edge source="NIC" target="ECU">
      <data key="d0">29066</data>
    </edge>
    <edge source="NIC" target="SLV">
      <data key="d0">41161</data>
    </edge>
    <edge source="NIC" target="GTM">
      <data key="d0">404748</data>
    </edge>
    <edge source="NIC" target="HND">
      <data key="d0">43165</data>
    </edge>
    <edge source="NIC" target="HKG">
      <data key="d0">53701</data>
    </edge>
    <edge source="NIC" target="KOR">
      <data key="d0">5948944</data>
    </edge>
    <edge source="NIC" target="MEX">
      <data key="d0">2844897</data>
    </edge>
    <edge source="NIC" target="NLD">
      <data key="d0">457061</data>
    </edge>
    <edge source="NIC" target="VNM">
      <data key="d0">79899</data>
    </edge>
    <edge source="NIC" target="USA">
      <data key="d0">8134316</data>
    </edge>
    <edge source="CAF" target="CMR">
      <data key="d0">40103</data>
    </edge>
    <edge source="ETH" target="CHN">
      <data key="d0">7331147</data>
    </edge>
    <edge source="ETH" target="HKG">
      <data key="d0">2021542</data>
    </edge>
    <edge source="ETH" target="IND">
      <data key="d0">87511</data>
    </edge>
    <edge source="ETH" target="THA">
      <data key="d0">1587449</data>
    </edge>
    <edge source="ETH" target="ARE">
      <data key="d0">68360</data>
    </edge>
    <edge source="ETH" target="USA">
      <data key="d0">4539578</data>
    </edge>
    <edge source="NER" target="BEN">
      <data key="d0">128740</data>
    </edge>
    <edge source="CRI" target="BEL">
      <data key="d0">231841</data>
    </edge>
    <edge source="CRI" target="BRA">
      <data key="d0">132220</data>
    </edge>
    <edge source="CRI" target="CAN">
      <data key="d0">747890</data>
    </edge>
    <edge source="CRI" target="LKA">
      <data key="d0">31650</data>
    </edge>
    <edge source="CRI" target="CHL">
      <data key="d0">124872</data>
    </edge>
    <edge source="CRI" target="CHN">
      <data key="d0">13577107</data>
    </edge>
    <edge source="CRI" target="COL">
      <data key="d0">119093</data>
    </edge>
    <edge source="CRI" target="ECU">
      <data key="d0">8251397</data>
    </edge>
    <edge source="CRI" target="SLV">
      <data key="d0">265567</data>
    </edge>
    <edge source="CRI" target="FRA">
      <data key="d0">66828</data>
    </edge>
    <edge source="CRI" target="DEU">
      <data key="d0">481775</data>
    </edge>
    <edge source="CRI" target="GTM">
      <data key="d0">1431553</data>
    </edge>
    <edge source="CRI" target="HKG">
      <data key="d0">516818</data>
    </edge>
    <edge source="CRI" target="IDN">
      <data key="d0">411795</data>
    </edge>
    <edge source="CRI" target="ITA">
      <data key="d0">59062</data>
    </edge>
    <edge source="CRI" target="KOR">
      <data key="d0">9978635</data>
    </edge>
    <edge source="CRI" target="MEX">
      <data key="d0">713988</data>
    </edge>
    <edge source="CRI" target="NLD">
      <data key="d0">1686478</data>
    </edge>
    <edge source="CRI" target="NIC">
      <data key="d0">21204</data>
    </edge>
    <edge source="CRI" target="PAN">
      <data key="d0">1849844</data>
    </edge>
    <edge source="CRI" target="PHL">
      <data key="d0">32787</data>
    </edge>
    <edge source="CRI" target="IND">
      <data key="d0">384957</data>
    </edge>
    <edge source="CRI" target="VNM">
      <data key="d0">123682</data>
    </edge>
    <edge source="CRI" target="ESP">
      <data key="d0">652350</data>
    </edge>
    <edge source="CRI" target="CHE">
      <data key="d0">106963</data>
    </edge>
    <edge source="CRI" target="THA">
      <data key="d0">178869</data>
    </edge>
    <edge source="CRI" target="USA">
      <data key="d0">26148714</data>
    </edge>
    <edge source="CIV" target="BEL">
      <data key="d0">214688</data>
    </edge>
    <edge source="CIV" target="BGR">
      <data key="d0">14791</data>
    </edge>
    <edge source="CIV" target="CHN">
      <data key="d0">1810701</data>
    </edge>
    <edge source="CIV" target="FRA">
      <data key="d0">69793</data>
    </edge>
    <edge source="CIV" target="DEU">
      <data key="d0">81971</data>
    </edge>
    <edge source="CIV" target="HKG">
      <data key="d0">121503</data>
    </edge>
    <edge source="CIV" target="IDN">
      <data key="d0">45450</data>
    </edge>
    <edge source="CIV" target="ITA">
      <data key="d0">863187</data>
    </edge>
    <edge source="CIV" target="JPN">
      <data key="d0">292144</data>
    </edge>
    <edge source="CIV" target="KOR">
      <data key="d0">272237</data>
    </edge>
    <edge source="CIV" target="NLD">
      <data key="d0">227846</data>
    </edge>
    <edge source="CIV" target="PAK">
      <data key="d0">144404</data>
    </edge>
    <edge source="CIV" target="PHL">
      <data key="d0">31938</data>
    </edge>
    <edge source="CIV" target="IND">
      <data key="d0">14179620</data>
    </edge>
    <edge source="CIV" target="VNM">
      <data key="d0">149585</data>
    </edge>
    <edge source="CIV" target="ESP">
      <data key="d0">724173</data>
    </edge>
    <edge source="CIV" target="CHE">
      <data key="d0">181650</data>
    </edge>
    <edge source="CIV" target="THA">
      <data key="d0">17356</data>
    </edge>
    <edge source="CIV" target="ARE">
      <data key="d0">612738</data>
    </edge>
    <edge source="CIV" target="GBR">
      <data key="d0">12847</data>
    </edge>
    <edge source="CIV" target="BFA">
      <data key="d0">11225</data>
    </edge>
    <edge source="HND" target="BEL">
      <data key="d0">18013529</data>
    </edge>
    <edge source="HND" target="CHN">
      <data key="d0">48027370</data>
    </edge>
    <edge source="HND" target="ECU">
      <data key="d0">158669</data>
    </edge>
    <edge source="HND" target="SLV">
      <data key="d0">110880</data>
    </edge>
    <edge source="HND" target="GRC">
      <data key="d0">917615</data>
    </edge>
    <edge source="HND" target="GTM">
      <data key="d0">8087564</data>
    </edge>
    <edge source="HND" target="HKG">
      <data key="d0">25794</data>
    </edge>
    <edge source="HND" target="IDN">
      <data key="d0">163640</data>
    </edge>
    <edge source="HND" target="JPN">
      <data key="d0">7966822</data>
    </edge>
    <edge source="HND" target="KOR">
      <data key="d0">8556991</data>
    </edge>
    <edge source="HND" target="MEX">
      <data key="d0">843292</data>
    </edge>
    <edge source="HND" target="NLD">
      <data key="d0">796720</data>
    </edge>
    <edge source="HND" target="NIC">
      <data key="d0">48326</data>
    </edge>
    <edge source="HND" target="PER">
      <data key="d0">26580</data>
    </edge>
    <edge source="HND" target="IND">
      <data key="d0">13823228</data>
    </edge>
    <edge source="HND" target="VNM">
      <data key="d0">13612547</data>
    </edge>
    <edge source="HND" target="ESP">
      <data key="d0">829295</data>
    </edge>
    <edge source="HND" target="THA">
      <data key="d0">256116</data>
    </edge>
    <edge source="HND" target="USA">
      <data key="d0">12074310</data>
    </edge>
    <edge source="MDG" target="BRA">
      <data key="d0">732572</data>
    </edge>
    <edge source="MDG" target="CAN">
      <data key="d0">66209253</data>
    </edge>
    <edge source="MDG" target="CHN">
      <data key="d0">58587087</data>
    </edge>
    <edge source="MDG" target="FRA">
      <data key="d0">388692</data>
    </edge>
    <edge source="MDG" target="HKG">
      <data key="d0">51790</data>
    </edge>
    <edge source="MDG" target="IDN">
      <data key="d0">1008992</data>
    </edge>
    <edge source="MDG" target="ITA">
      <data key="d0">35861</data>
    </edge>
    <edge source="MDG" target="MUS">
      <data key="d0">72928</data>
    </edge>
    <edge source="MDG" target="MEX">
      <data key="d0">1413669</data>
    </edge>
    <edge source="MDG" target="NLD">
      <data key="d0">309719</data>
    </edge>
    <edge source="MDG" target="PAK">
      <data key="d0">12646</data>
    </edge>
    <edge source="MDG" target="IND">
      <data key="d0">9951530</data>
    </edge>
    <edge source="MDG" target="SGP">
      <data key="d0">2307123</data>
    </edge>
    <edge source="MDG" target="VNM">
      <data key="d0">37552</data>
    </edge>
    <edge source="MDG" target="ZAF">
      <data key="d0">7247320</data>
    </edge>
    <edge source="MDG" target="ESP">
      <data key="d0">451769</data>
    </edge>
    <edge source="MDG" target="THA">
      <data key="d0">174046</data>
    </edge>
    <edge source="MDG" target="ARE">
      <data key="d0">37178</data>
    </edge>
    <edge source="GMB" target="CHN">
      <data key="d0">15789</data>
    </edge>
    <edge source="GMB" target="SEN">
      <data key="d0">36249</data>
    </edge>
    <edge source="GMB" target="IND">
      <data key="d0">67531</data>
    </edge>
    <edge source="JAM" target="BRA">
      <data key="d0">7809984</data>
    </edge>
    <edge source="JAM" target="CAN">
      <data key="d0">86241236</data>
    </edge>
    <edge source="JAM" target="CHN">
      <data key="d0">9618267</data>
    </edge>
    <edge source="JAM" target="FRA">
      <data key="d0">9232791</data>
    </edge>
    <edge source="JAM" target="GEO">
      <data key="d0">36204220</data>
    </edge>
    <edge source="JAM" target="GHA">
      <data key="d0">10375679</data>
    </edge>
    <edge source="JAM" target="HKG">
      <data key="d0">1159746</data>
    </edge>
    <edge source="JAM" target="IDN">
      <data key="d0">319251</data>
    </edge>
    <edge source="JAM" target="KOR">
      <data key="d0">496996</data>
    </edge>
    <edge source="JAM" target="LVA">
      <data key="d0">59925341</data>
    </edge>
    <edge source="JAM" target="NLD">
      <data key="d0">48769732</data>
    </edge>
    <edge source="JAM" target="RUS">
      <data key="d0">59154938</data>
    </edge>
    <edge source="JAM" target="IND">
      <data key="d0">19186</data>
    </edge>
    <edge source="JAM" target="SVN">
      <data key="d0">71355620</data>
    </edge>
    <edge source="JAM" target="CHE">
      <data key="d0">953899</data>
    </edge>
    <edge source="JAM" target="ARE">
      <data key="d0">68929198</data>
    </edge>
    <edge source="JAM" target="USA">
      <data key="d0">143189174</data>
    </edge>
    <edge source="MDA" target="AUT">
      <data key="d0">853814</data>
    </edge>
    <edge source="MDA" target="CHN">
      <data key="d0">27350</data>
    </edge>
    <edge source="MDA" target="DEU">
      <data key="d0">15900608</data>
    </edge>
    <edge source="MDA" target="HUN">
      <data key="d0">126500</data>
    </edge>
    <edge source="MDA" target="NLD">
      <data key="d0">1006550</data>
    </edge>
    <edge source="MDA" target="POL">
      <data key="d0">775250</data>
    </edge>
    <edge source="MDA" target="ROU">
      <data key="d0">1606687</data>
    </edge>
    <edge source="MDA" target="IND">
      <data key="d0">863450</data>
    </edge>
    <edge source="MDA" target="TUR">
      <data key="d0">1848272</data>
    </edge>
    <edge source="MDA" target="UKR">
      <data key="d0">415450</data>
    </edge>
    <edge source="MWI" target="CAN">
      <data key="d0">124458702</data>
    </edge>
    <edge source="MWI" target="CHN">
      <data key="d0">79744</data>
    </edge>
    <edge source="MWI" target="IND">
      <data key="d0">26207</data>
    </edge>
    <edge source="MWI" target="ZAF">
      <data key="d0">6820309</data>
    </edge>
    <edge source="MOZ" target="CHN">
      <data key="d0">47427743</data>
    </edge>
    <edge source="MOZ" target="GEO">
      <data key="d0">47427743</data>
    </edge>
    <edge source="MOZ" target="HKG">
      <data key="d0">101474</data>
    </edge>
    <edge source="MOZ" target="IDN">
      <data key="d0">297402</data>
    </edge>
    <edge source="MOZ" target="IRL">
      <data key="d0">141890</data>
    </edge>
    <edge source="MOZ" target="ITA">
      <data key="d0">47502369</data>
    </edge>
    <edge source="MOZ" target="KOR">
      <data key="d0">521017</data>
    </edge>
    <edge source="MOZ" target="MDG">
      <data key="d0">12133</data>
    </edge>
    <edge source="MOZ" target="MYS">
      <data key="d0">190887</data>
    </edge>
    <edge source="MOZ" target="MUS">
      <data key="d0">21825</data>
    </edge>
    <edge source="MOZ" target="POL">
      <data key="d0">19050</data>
    </edge>
    <edge source="MOZ" target="IND">
      <data key="d0">65458460</data>
    </edge>
    <edge source="MOZ" target="SGP">
      <data key="d0">83707</data>
    </edge>
    <edge source="MOZ" target="VNM">
      <data key="d0">178339</data>
    </edge>
    <edge source="MOZ" target="ZAF">
      <data key="d0">2787634</data>
    </edge>
    <edge source="MOZ" target="ZWE">
      <data key="d0">380754</data>
    </edge>
    <edge source="MOZ" target="THA">
      <data key="d0">614822</data>
    </edge>
    <edge source="MOZ" target="ARE">
      <data key="d0">176148</data>
    </edge>
    <edge source="MOZ" target="USA">
      <data key="d0">47427743</data>
    </edge>
    <edge source="TZA" target="BEL">
      <data key="d0">861363</data>
    </edge>
    <edge source="TZA" target="CHN">
      <data key="d0">365016674</data>
    </edge>
    <edge source="TZA" target="DEU">
      <data key="d0">239312540</data>
    </edge>
    <edge source="TZA" target="GRC">
      <data key="d0">4447786</data>
    </edge>
    <edge source="TZA" target="HKG">
      <data key="d0">93326</data>
    </edge>
    <edge source="TZA" target="ITA">
      <data key="d0">731888</data>
    </edge>
    <edge source="TZA" target="JPN">
      <data key="d0">200691829</data>
    </edge>
    <edge source="TZA" target="KOR">
      <data key="d0">652953</data>
    </edge>
    <edge source="TZA" target="MYS">
      <data key="d0">40615</data>
    </edge>
    <edge source="TZA" target="MOZ">
      <data key="d0">10197</data>
    </edge>
    <edge source="TZA" target="SAU">
      <data key="d0">106131</data>
    </edge>
    <edge source="TZA" target="IND">
      <data key="d0">3556880</data>
    </edge>
    <edge source="TZA" target="VNM">
      <data key="d0">12160</data>
    </edge>
    <edge source="TZA" target="ZAF">
      <data key="d0">145321</data>
    </edge>
    <edge source="TZA" target="ESP">
      <data key="d0">163900</data>
    </edge>
    <edge source="TZA" target="CHE">
      <data key="d0">18021455</data>
    </edge>
    <edge source="TZA" target="ARE">
      <data key="d0">7233706</data>
    </edge>
    <edge source="TZA" target="UGA">
      <data key="d0">79137</data>
    </edge>
    <edge source="TZA" target="EGY">
      <data key="d0">4585604</data>
    </edge>
    <edge source="TZA" target="GBR">
      <data key="d0">13562</data>
    </edge>
  </graph>
</graphml>
