# Supplementary material for: Core-periphery structure in sectoral international trade networks: A new approach to an old theory
Source: PLoS One. 2020 Apr 2;15(4):e0229547. doi: 10.1371/journal.pone.0229547 (PMC7117750; doi:10.1371/journal.pone.0229547)
Supplement: S8 File — (ZIP) [file pone.0229547.s008.zip › S8_File/Networks 2012/29-CRUDE ANIMAL,VEG.MATERL..graphml]

<?xml version='1.0' encoding='utf-8'?>
<graphml xmlns="http://graphml.graphdrawing.org/xmlns" xmlns:xsi="http://www.w3.org/2001/XMLSchema-instance" xsi:schemaLocation="http://graphml.graphdrawing.org/xmlns http://graphml.graphdrawing.org/xmlns/1.0/graphml.xsd">
  <key attr.name="weight" attr.type="long" for="edge" id="d0" />
  <graph edgedefault="directed">
    <node id="ALB" />
    <node id="AUT" />
    <node id="BEL" />
    <node id="BGR" />
    <node id="HRV" />
    <node id="CZE" />
    <node id="FRA" />
    <node id="DEU" />
    <node id="GRC" />
    <node id="HUN" />
    <node id="ITA" />
    <node id="LVA" />
    <node id="MAR" />
    <node id="NLD" />
    <node id="PAK" />
    <node id="POL" />
    <node id="ROU" />
    <node id="RUS" />
    <node id="SRB" />
    <node id="SVK" />
    <node id="ESP" />
    <node id="CHE" />
    <node id="TUR" />
    <node id="UKR" />
    <node id="MKD" />
    <node id="EGY" />
    <node id="GBR" />
    <node id="USA" />
    <node id="DZA" />
    <node id="NER" />
    <node id="SEN" />
    <node id="TUN" />
    <node id="ARG" />
    <node id="AUS" />
    <node id="BOL" />
    <node id="BRA" />
    <node id="BLR" />
    <node id="CAN" />
    <node id="CHL" />
    <node id="CHN" />
    <node id="COL" />
    <node id="CRI" />
    <node id="DNK" />
    <node id="ECU" />
    <node id="GHA" />
    <node id="HKG" />
    <node id="CIV" />
    <node id="JPN" />
    <node id="KAZ" />
    <node id="KOR" />
    <node id="LBN" />
    <node id="MYS" />
    <node id="MEX" />
    <node id="NZL" />
    <node id="PAN" />
    <node id="PRY" />
    <node id="PER" />
    <node id="PRT" />
    <node id="SGP" />
    <node id="VNM" />
    <node id="ZAF" />
    <node id="THA" />
    <node id="URY" />
    <node id="ARM" />
    <node id="GEO" />
    <node id="SWE" />
    <node id="BWA" />
    <node id="LKA" />
    <node id="IDN" />
    <node id="IRL" />
    <node id="ISR" />
    <node id="JOR" />
    <node id="MUS" />
    <node id="MOZ" />
    <node id="OMN" />
    <node id="NOR" />
    <node id="PHL" />
    <node id="SAU" />
    <node id="IND" />
    <node id="ZWE" />
    <node id="ARE" />
    <node id="UGA" />
    <node id="TZA" />
    <node id="EST" />
    <node id="FIN" />
    <node id="LTU" />
    <node id="MDA" />
    <node id="NIC" />
    <node id="SVN" />
    <node id="AZE" />
    <node id="CMR" />
    <node id="CAF" />
    <node id="BEN" />
    <node id="KGZ" />
    <node id="MDG" />
    <node id="GTM" />
    <node id="KHM" />
    <node id="HND" />
    <node id="MWI" />
    <node id="NAM" />
    <node id="TGO" />
    <node id="BFA" />
    <node id="SLV" />
    <node id="JAM" />
    <node id="ETH" />
    <node id="BDI" />
    <node id="GMB" />
    <node id="PSE" />
    <node id="MRT" />
    <edge source="ALB" target="AUT">
      <data key="d0">2451154</data>
    </edge>
    <edge source="ALB" target="BEL">
      <data key="d0">20273</data>
    </edge>
    <edge source="ALB" target="BGR">
      <data key="d0">251891</data>
    </edge>
    <edge source="ALB" target="HRV">
      <data key="d0">460340</data>
    </edge>
    <edge source="ALB" target="CZE">
      <data key="d0">342110</data>
    </edge>
    <edge source="ALB" target="FRA">
      <data key="d0">1275636</data>
    </edge>
    <edge source="ALB" target="DEU">
      <data key="d0">8382800</data>
    </edge>
    <edge source="ALB" target="GRC">
      <data key="d0">217977</data>
    </edge>
    <edge source="ALB" target="HUN">
      <data key="d0">93012</data>
    </edge>
    <edge source="ALB" target="ITA">
      <data key="d0">4527094</data>
    </edge>
    <edge source="ALB" target="LVA">
      <data key="d0">452207</data>
    </edge>
    <edge source="ALB" target="MAR">
      <data key="d0">21261</data>
    </edge>
    <edge source="ALB" target="NLD">
      <data key="d0">79559</data>
    </edge>
    <edge source="ALB" target="PAK">
      <data key="d0">158894</data>
    </edge>
    <edge source="ALB" target="POL">
      <data key="d0">370871</data>
    </edge>
    <edge source="ALB" target="ROU">
      <data key="d0">25782</data>
    </edge>
    <edge source="ALB" target="RUS">
      <data key="d0">29341</data>
    </edge>
    <edge source="ALB" target="SRB">
      <data key="d0">367628</data>
    </edge>
    <edge source="ALB" target="SVK">
      <data key="d0">232015</data>
    </edge>
    <edge source="ALB" target="ESP">
      <data key="d0">151201</data>
    </edge>
    <edge source="ALB" target="CHE">
      <data key="d0">128755</data>
    </edge>
    <edge source="ALB" target="TUR">
      <data key="d0">3195704</data>
    </edge>
    <edge source="ALB" target="UKR">
      <data key="d0">41737</data>
    </edge>
    <edge source="ALB" target="MKD">
      <data key="d0">1058096</data>
    </edge>
    <edge source="ALB" target="EGY">
      <data key="d0">36405</data>
    </edge>
    <edge source="ALB" target="GBR">
      <data key="d0">35523</data>
    </edge>
    <edge source="ALB" target="USA">
      <data key="d0">2980649</data>
    </edge>
    <edge source="AUT" target="ALB">
      <data key="d0">304379</data>
    </edge>
    <edge source="AUT" target="DZA">
      <data key="d0">50291</data>
    </edge>
    <edge source="AUT" target="AUS">
      <data key="d0">470237</data>
    </edge>
    <edge source="AUT" target="BEL">
      <data key="d0">6494270</data>
    </edge>
    <edge source="AUT" target="BRA">
      <data key="d0">20706</data>
    </edge>
    <edge source="AUT" target="BGR">
      <data key="d0">856513</data>
    </edge>
    <edge source="AUT" target="BLR">
      <data key="d0">22491</data>
    </edge>
    <edge source="AUT" target="CHN">
      <data key="d0">560087</data>
    </edge>
    <edge source="AUT" target="COL">
      <data key="d0">135437</data>
    </edge>
    <edge source="AUT" target="CRI">
      <data key="d0">27935</data>
    </edge>
    <edge source="AUT" target="HRV">
      <data key="d0">1746517</data>
    </edge>
    <edge source="AUT" target="CZE">
      <data key="d0">11903003</data>
    </edge>
    <edge source="AUT" target="DNK">
      <data key="d0">122362</data>
    </edge>
    <edge source="AUT" target="EST">
      <data key="d0">56020</data>
    </edge>
    <edge source="AUT" target="FIN">
      <data key="d0">30557</data>
    </edge>
    <edge source="AUT" target="FRA">
      <data key="d0">1986492</data>
    </edge>
    <edge source="AUT" target="GEO">
      <data key="d0">13975</data>
    </edge>
    <edge source="AUT" target="DEU">
      <data key="d0">63062897</data>
    </edge>
    <edge source="AUT" target="GRC">
      <data key="d0">565211</data>
    </edge>
    <edge source="AUT" target="HKG">
      <data key="d0">1239911</data>
    </edge>
    <edge source="AUT" target="HUN">
      <data key="d0">11877863</data>
    </edge>
    <edge source="AUT" target="IDN">
      <data key="d0">12470</data>
    </edge>
    <edge source="AUT" target="IRL">
      <data key="d0">328120</data>
    </edge>
    <edge source="AUT" target="ISR">
      <data key="d0">127800</data>
    </edge>
    <edge source="AUT" target="ITA">
      <data key="d0">21790217</data>
    </edge>
    <edge source="AUT" target="JPN">
      <data key="d0">382165</data>
    </edge>
    <edge source="AUT" target="KOR">
      <data key="d0">739962</data>
    </edge>
    <edge source="AUT" target="LVA">
      <data key="d0">10918</data>
    </edge>
    <edge source="AUT" target="LTU">
      <data key="d0">124927</data>
    </edge>
    <edge source="AUT" target="MDA">
      <data key="d0">11459</data>
    </edge>
    <edge source="AUT" target="OMN">
      <data key="d0">14525</data>
    </edge>
    <edge source="AUT" target="NLD">
      <data key="d0">3100101</data>
    </edge>
    <edge source="AUT" target="NIC">
      <data key="d0">12688</data>
    </edge>
    <edge source="AUT" target="NOR">
      <data key="d0">203804</data>
    </edge>
    <edge source="AUT" target="PAK">
      <data key="d0">49712</data>
    </edge>
    <edge source="AUT" target="POL">
      <data key="d0">753793</data>
    </edge>
    <edge source="AUT" target="PRT">
      <data key="d0">219654</data>
    </edge>
    <edge source="AUT" target="ROU">
      <data key="d0">9053582</data>
    </edge>
    <edge source="AUT" target="RUS">
      <data key="d0">702821</data>
    </edge>
    <edge source="AUT" target="SRB">
      <data key="d0">1162791</data>
    </edge>
    <edge source="AUT" target="IND">
      <data key="d0">153451</data>
    </edge>
    <edge source="AUT" target="SVK">
      <data key="d0">5939725</data>
    </edge>
    <edge source="AUT" target="SVN">
      <data key="d0">12518260</data>
    </edge>
    <edge source="AUT" target="ESP">
      <data key="d0">1626007</data>
    </edge>
    <edge source="AUT" target="SWE">
      <data key="d0">693330</data>
    </edge>
    <edge source="AUT" target="CHE">
      <data key="d0">11992650</data>
    </edge>
    <edge source="AUT" target="ARE">
      <data key="d0">21930</data>
    </edge>
    <edge source="AUT" target="TUN">
      <data key="d0">129462</data>
    </edge>
    <edge source="AUT" target="TUR">
      <data key="d0">327591</data>
    </edge>
    <edge source="AUT" target="UKR">
      <data key="d0">314193</data>
    </edge>
    <edge source="AUT" target="MKD">
      <data key="d0">51387</data>
    </edge>
    <edge source="AUT" target="EGY">
      <data key="d0">55885</data>
    </edge>
    <edge source="AUT" target="GBR">
      <data key="d0">327880</data>
    </edge>
    <edge source="AUT" target="USA">
      <data key="d0">152130</data>
    </edge>
    <edge source="BEL" target="ALB">
      <data key="d0">126536</data>
    </edge>
    <edge source="BEL" target="DZA">
      <data key="d0">335666</data>
    </edge>
    <edge source="BEL" target="AZE">
      <data key="d0">442881</data>
    </edge>
    <edge source="BEL" target="ARG">
      <data key="d0">105796</data>
    </edge>
    <edge source="BEL" target="AUS">
      <data key="d0">98002</data>
    </edge>
    <edge source="BEL" target="AUT">
      <data key="d0">5758808</data>
    </edge>
    <edge source="BEL" target="ARM">
      <data key="d0">21996</data>
    </edge>
    <edge source="BEL" target="BRA">
      <data key="d0">468773</data>
    </edge>
    <edge source="BEL" target="BGR">
      <data key="d0">796022</data>
    </edge>
    <edge source="BEL" target="BLR">
      <data key="d0">2648264</data>
    </edge>
    <edge source="BEL" target="CMR">
      <data key="d0">240815</data>
    </edge>
    <edge source="BEL" target="CAN">
      <data key="d0">668126</data>
    </edge>
    <edge source="BEL" target="CAF">
      <data key="d0">50952</data>
    </edge>
    <edge source="BEL" target="CHL">
      <data key="d0">4016702</data>
    </edge>
    <edge source="BEL" target="CHN">
      <data key="d0">9935706</data>
    </edge>
    <edge source="BEL" target="COL">
      <data key="d0">236794</data>
    </edge>
    <edge source="BEL" target="CRI">
      <data key="d0">148155</data>
    </edge>
    <edge source="BEL" target="HRV">
      <data key="d0">719280</data>
    </edge>
    <edge source="BEL" target="CZE">
      <data key="d0">13112910</data>
    </edge>
    <edge source="BEL" target="BEN">
      <data key="d0">29618</data>
    </edge>
    <edge source="BEL" target="DNK">
      <data key="d0">9451467</data>
    </edge>
    <edge source="BEL" target="ECU">
      <data key="d0">585179</data>
    </edge>
    <edge source="BEL" target="EST">
      <data key="d0">1147201</data>
    </edge>
    <edge source="BEL" target="FIN">
      <data key="d0">2314288</data>
    </edge>
    <edge source="BEL" target="FRA">
      <data key="d0">423826767</data>
    </edge>
    <edge source="BEL" target="GEO">
      <data key="d0">101063</data>
    </edge>
    <edge source="BEL" target="DEU">
      <data key="d0">92482867</data>
    </edge>
    <edge source="BEL" target="GHA">
      <data key="d0">384515</data>
    </edge>
    <edge source="BEL" target="GRC">
      <data key="d0">6854937</data>
    </edge>
    <edge source="BEL" target="HKG">
      <data key="d0">3019761</data>
    </edge>
    <edge source="BEL" target="HUN">
      <data key="d0">4134195</data>
    </edge>
    <edge source="BEL" target="IDN">
      <data key="d0">274048</data>
    </edge>
    <edge source="BEL" target="IRL">
      <data key="d0">5076777</data>
    </edge>
    <edge source="BEL" target="ISR">
      <data key="d0">562380</data>
    </edge>
    <edge source="BEL" target="ITA">
      <data key="d0">38968879</data>
    </edge>
    <edge source="BEL" target="CIV">
      <data key="d0">1142520</data>
    </edge>
    <edge source="BEL" target="JPN">
      <data key="d0">329569</data>
    </edge>
    <edge source="BEL" target="KAZ">
      <data key="d0">572730</data>
    </edge>
    <edge source="BEL" target="KOR">
      <data key="d0">741394</data>
    </edge>
    <edge source="BEL" target="KGZ">
      <data key="d0">34763</data>
    </edge>
    <edge source="BEL" target="LBN">
      <data key="d0">590315</data>
    </edge>
    <edge source="BEL" target="LVA">
      <data key="d0">709177</data>
    </edge>
    <edge source="BEL" target="LTU">
      <data key="d0">320304</data>
    </edge>
    <edge source="BEL" target="MDG">
      <data key="d0">53627</data>
    </edge>
    <edge source="BEL" target="MYS">
      <data key="d0">265490</data>
    </edge>
    <edge source="BEL" target="MUS">
      <data key="d0">18749</data>
    </edge>
    <edge source="BEL" target="MEX">
      <data key="d0">564405</data>
    </edge>
    <edge source="BEL" target="MDA">
      <data key="d0">1199898</data>
    </edge>
    <edge source="BEL" target="MAR">
      <data key="d0">6693334</data>
    </edge>
    <edge source="BEL" target="NLD">
      <data key="d0">482909546</data>
    </edge>
    <edge source="BEL" target="NZL">
      <data key="d0">68392</data>
    </edge>
    <edge source="BEL" target="NOR">
      <data key="d0">2977800</data>
    </edge>
    <edge source="BEL" target="PAK">
      <data key="d0">40668</data>
    </edge>
    <edge source="BEL" target="PER">
      <data key="d0">26289</data>
    </edge>
    <edge source="BEL" target="PHL">
      <data key="d0">294429</data>
    </edge>
    <edge source="BEL" target="POL">
      <data key="d0">18146258</data>
    </edge>
    <edge source="BEL" target="PRT">
      <data key="d0">6834277</data>
    </edge>
    <edge source="BEL" target="ROU">
      <data key="d0">6467039</data>
    </edge>
    <edge source="BEL" target="RUS">
      <data key="d0">34692278</data>
    </edge>
    <edge source="BEL" target="SAU">
      <data key="d0">1133419</data>
    </edge>
    <edge source="BEL" target="SEN">
      <data key="d0">400501</data>
    </edge>
    <edge source="BEL" target="SRB">
      <data key="d0">2127742</data>
    </edge>
    <edge source="BEL" target="IND">
      <data key="d0">610430</data>
    </edge>
    <edge source="BEL" target="SGP">
      <data key="d0">125620</data>
    </edge>
    <edge source="BEL" target="SVK">
      <data key="d0">3460977</data>
    </edge>
    <edge source="BEL" target="VNM">
      <data key="d0">105059</data>
    </edge>
    <edge source="BEL" target="SVN">
      <data key="d0">619852</data>
    </edge>
    <edge source="BEL" target="ZAF">
      <data key="d0">311558</data>
    </edge>
    <edge source="BEL" target="ESP">
      <data key="d0">18058604</data>
    </edge>
    <edge source="BEL" target="SWE">
      <data key="d0">2714086</data>
    </edge>
    <edge source="BEL" target="CHE">
      <data key="d0">21696179</data>
    </edge>
    <edge source="BEL" target="THA">
      <data key="d0">200274</data>
    </edge>
    <edge source="BEL" target="ARE">
      <data key="d0">257241</data>
    </edge>
    <edge source="BEL" target="TUN">
      <data key="d0">125572</data>
    </edge>
    <edge source="BEL" target="TUR">
      <data key="d0">2087702</data>
    </edge>
    <edge source="BEL" target="UKR">
      <data key="d0">2140775</data>
    </edge>
    <edge source="BEL" target="MKD">
      <data key="d0">78037</data>
    </edge>
    <edge source="BEL" target="EGY">
      <data key="d0">4313940</data>
    </edge>
    <edge source="BEL" target="GBR">
      <data key="d0">109518400</data>
    </edge>
    <edge source="BEL" target="USA">
      <data key="d0">3258138</data>
    </edge>
    <edge source="BGR" target="ALB">
      <data key="d0">37129</data>
    </edge>
    <edge source="BGR" target="AZE">
      <data key="d0">74716</data>
    </edge>
    <edge source="BGR" target="ARG">
      <data key="d0">218186</data>
    </edge>
    <edge source="BGR" target="AUS">
      <data key="d0">24008</data>
    </edge>
    <edge source="BGR" target="AUT">
      <data key="d0">103897</data>
    </edge>
    <edge source="BGR" target="ARM">
      <data key="d0">27411</data>
    </edge>
    <edge source="BGR" target="BEL">
      <data key="d0">400720</data>
    </edge>
    <edge source="BGR" target="BRA">
      <data key="d0">123335</data>
    </edge>
    <edge source="BGR" target="BLR">
      <data key="d0">163319</data>
    </edge>
    <edge source="BGR" target="CAN">
      <data key="d0">321406</data>
    </edge>
    <edge source="BGR" target="CHN">
      <data key="d0">280383</data>
    </edge>
    <edge source="BGR" target="COL">
      <data key="d0">11782</data>
    </edge>
    <edge source="BGR" target="HRV">
      <data key="d0">947431</data>
    </edge>
    <edge source="BGR" target="CZE">
      <data key="d0">688556</data>
    </edge>
    <edge source="BGR" target="FRA">
      <data key="d0">1692434</data>
    </edge>
    <edge source="BGR" target="GEO">
      <data key="d0">10712</data>
    </edge>
    <edge source="BGR" target="DEU">
      <data key="d0">15914066</data>
    </edge>
    <edge source="BGR" target="GRC">
      <data key="d0">2039941</data>
    </edge>
    <edge source="BGR" target="HKG">
      <data key="d0">22954</data>
    </edge>
    <edge source="BGR" target="HUN">
      <data key="d0">241340</data>
    </edge>
    <edge source="BGR" target="IDN">
      <data key="d0">164095</data>
    </edge>
    <edge source="BGR" target="ISR">
      <data key="d0">58971</data>
    </edge>
    <edge source="BGR" target="ITA">
      <data key="d0">2034122</data>
    </edge>
    <edge source="BGR" target="JPN">
      <data key="d0">130052</data>
    </edge>
    <edge source="BGR" target="JOR">
      <data key="d0">1041989</data>
    </edge>
    <edge source="BGR" target="KOR">
      <data key="d0">47324</data>
    </edge>
    <edge source="BGR" target="LVA">
      <data key="d0">293119</data>
    </edge>
    <edge source="BGR" target="LTU">
      <data key="d0">70950</data>
    </edge>
    <edge source="BGR" target="MEX">
      <data key="d0">784231</data>
    </edge>
    <edge source="BGR" target="MDA">
      <data key="d0">15598</data>
    </edge>
    <edge source="BGR" target="NLD">
      <data key="d0">1976048</data>
    </edge>
    <edge source="BGR" target="POL">
      <data key="d0">2535099</data>
    </edge>
    <edge source="BGR" target="PRT">
      <data key="d0">99903</data>
    </edge>
    <edge source="BGR" target="ROU">
      <data key="d0">3561630</data>
    </edge>
    <edge source="BGR" target="RUS">
      <data key="d0">1234045</data>
    </edge>
    <edge source="BGR" target="SAU">
      <data key="d0">193147</data>
    </edge>
    <edge source="BGR" target="SRB">
      <data key="d0">258871</data>
    </edge>
    <edge source="BGR" target="IND">
      <data key="d0">209679</data>
    </edge>
    <edge source="BGR" target="SVK">
      <data key="d0">49175</data>
    </edge>
    <edge source="BGR" target="SVN">
      <data key="d0">105243</data>
    </edge>
    <edge source="BGR" target="ESP">
      <data key="d0">3755042</data>
    </edge>
    <edge source="BGR" target="CHE">
      <data key="d0">526674</data>
    </edge>
    <edge source="BGR" target="ARE">
      <data key="d0">346756</data>
    </edge>
    <edge source="BGR" target="TUR">
      <data key="d0">2132778</data>
    </edge>
    <edge source="BGR" target="UKR">
      <data key="d0">144258</data>
    </edge>
    <edge source="BGR" target="MKD">
      <data key="d0">393440</data>
    </edge>
    <edge source="BGR" target="EGY">
      <data key="d0">119630</data>
    </edge>
    <edge source="BGR" target="GBR">
      <data key="d0">229164</data>
    </edge>
    <edge source="BGR" target="USA">
      <data key="d0">3671260</data>
    </edge>
    <edge source="HRV" target="ALB">
      <data key="d0">125523</data>
    </edge>
    <edge source="HRV" target="AZE">
      <data key="d0">58516</data>
    </edge>
    <edge source="HRV" target="AUS">
      <data key="d0">33782</data>
    </edge>
    <edge source="HRV" target="AUT">
      <data key="d0">316979</data>
    </edge>
    <edge source="HRV" target="BEL">
      <data key="d0">26825</data>
    </edge>
    <edge source="HRV" target="BGR">
      <data key="d0">11032</data>
    </edge>
    <edge source="HRV" target="CAN">
      <data key="d0">44914</data>
    </edge>
    <edge source="HRV" target="CZE">
      <data key="d0">520540</data>
    </edge>
    <edge source="HRV" target="DNK">
      <data key="d0">54407</data>
    </edge>
    <edge source="HRV" target="FRA">
      <data key="d0">1214328</data>
    </edge>
    <edge source="HRV" target="DEU">
      <data key="d0">6011253</data>
    </edge>
    <edge source="HRV" target="GRC">
      <data key="d0">238437</data>
    </edge>
    <edge source="HRV" target="HUN">
      <data key="d0">643635</data>
    </edge>
    <edge source="HRV" target="ITA">
      <data key="d0">2704561</data>
    </edge>
    <edge source="HRV" target="LTU">
      <data key="d0">16472</data>
    </edge>
    <edge source="HRV" target="NLD">
      <data key="d0">294814</data>
    </edge>
    <edge source="HRV" target="POL">
      <data key="d0">321237</data>
    </edge>
    <edge source="HRV" target="PRT">
      <data key="d0">175261</data>
    </edge>
    <edge source="HRV" target="ROU">
      <data key="d0">130721</data>
    </edge>
    <edge source="HRV" target="RUS">
      <data key="d0">91653</data>
    </edge>
    <edge source="HRV" target="SRB">
      <data key="d0">1117930</data>
    </edge>
    <edge source="HRV" target="IND">
      <data key="d0">216014</data>
    </edge>
    <edge source="HRV" target="SVK">
      <data key="d0">158560</data>
    </edge>
    <edge source="HRV" target="SVN">
      <data key="d0">1009497</data>
    </edge>
    <edge source="HRV" target="ESP">
      <data key="d0">62019</data>
    </edge>
    <edge source="HRV" target="SWE">
      <data key="d0">28544</data>
    </edge>
    <edge source="HRV" target="CHE">
      <data key="d0">44497</data>
    </edge>
    <edge source="HRV" target="TUR">
      <data key="d0">45964</data>
    </edge>
    <edge source="HRV" target="MKD">
      <data key="d0">379987</data>
    </edge>
    <edge source="HRV" target="GBR">
      <data key="d0">180697</data>
    </edge>
    <edge source="HRV" target="USA">
      <data key="d0">427081</data>
    </edge>
    <edge source="CZE" target="DZA">
      <data key="d0">19889</data>
    </edge>
    <edge source="CZE" target="AZE">
      <data key="d0">136015</data>
    </edge>
    <edge source="CZE" target="AUS">
      <data key="d0">352236</data>
    </edge>
    <edge source="CZE" target="AUT">
      <data key="d0">6275880</data>
    </edge>
    <edge source="CZE" target="BEL">
      <data key="d0">2022713</data>
    </edge>
    <edge source="CZE" target="BRA">
      <data key="d0">346482</data>
    </edge>
    <edge source="CZE" target="BGR">
      <data key="d0">228594</data>
    </edge>
    <edge source="CZE" target="BLR">
      <data key="d0">115879</data>
    </edge>
    <edge source="CZE" target="CAN">
      <data key="d0">229853</data>
    </edge>
    <edge source="CZE" target="CHL">
      <data key="d0">43437</data>
    </edge>
    <edge source="CZE" target="CHN">
      <data key="d0">2143167</data>
    </edge>
    <edge source="CZE" target="COL">
      <data key="d0">20113</data>
    </edge>
    <edge source="CZE" target="HRV">
      <data key="d0">836062</data>
    </edge>
    <edge source="CZE" target="DNK">
      <data key="d0">4026798</data>
    </edge>
    <edge source="CZE" target="EST">
      <data key="d0">40329</data>
    </edge>
    <edge source="CZE" target="FIN">
      <data key="d0">1310736</data>
    </edge>
    <edge source="CZE" target="FRA">
      <data key="d0">21735560</data>
    </edge>
    <edge source="CZE" target="DEU">
      <data key="d0">37719672</data>
    </edge>
    <edge source="CZE" target="GHA">
      <data key="d0">11898</data>
    </edge>
    <edge source="CZE" target="GRC">
      <data key="d0">137448</data>
    </edge>
    <edge source="CZE" target="HKG">
      <data key="d0">534903</data>
    </edge>
    <edge source="CZE" target="HUN">
      <data key="d0">4069744</data>
    </edge>
    <edge source="CZE" target="IDN">
      <data key="d0">27873</data>
    </edge>
    <edge source="CZE" target="IRL">
      <data key="d0">148410</data>
    </edge>
    <edge source="CZE" target="ISR">
      <data key="d0">62369</data>
    </edge>
    <edge source="CZE" target="ITA">
      <data key="d0">7882616</data>
    </edge>
    <edge source="CZE" target="KAZ">
      <data key="d0">154728</data>
    </edge>
    <edge source="CZE" target="JOR">
      <data key="d0">10564</data>
    </edge>
    <edge source="CZE" target="KOR">
      <data key="d0">493903</data>
    </edge>
    <edge source="CZE" target="KGZ">
      <data key="d0">40309</data>
    </edge>
    <edge source="CZE" target="LBN">
      <data key="d0">10126</data>
    </edge>
    <edge source="CZE" target="LVA">
      <data key="d0">166280</data>
    </edge>
    <edge source="CZE" target="LTU">
      <data key="d0">508995</data>
    </edge>
    <edge source="CZE" target="MDA">
      <data key="d0">58822</data>
    </edge>
    <edge source="CZE" target="NLD">
      <data key="d0">7121220</data>
    </edge>
    <edge source="CZE" target="NZL">
      <data key="d0">258953</data>
    </edge>
    <edge source="CZE" target="NOR">
      <data key="d0">1462335</data>
    </edge>
    <edge source="CZE" target="PAK">
      <data key="d0">50952</data>
    </edge>
    <edge source="CZE" target="POL">
      <data key="d0">14324441</data>
    </edge>
    <edge source="CZE" target="PRT">
      <data key="d0">419043</data>
    </edge>
    <edge source="CZE" target="ROU">
      <data key="d0">1475004</data>
    </edge>
    <edge source="CZE" target="RUS">
      <data key="d0">3712252</data>
    </edge>
    <edge source="CZE" target="SAU">
      <data key="d0">1291507</data>
    </edge>
    <edge source="CZE" target="SRB">
      <data key="d0">143051</data>
    </edge>
    <edge source="CZE" target="IND">
      <data key="d0">1315563</data>
    </edge>
    <edge source="CZE" target="SGP">
      <data key="d0">143373</data>
    </edge>
    <edge source="CZE" target="SVK">
      <data key="d0">19513436</data>
    </edge>
    <edge source="CZE" target="VNM">
      <data key="d0">754903</data>
    </edge>
    <edge source="CZE" target="SVN">
      <data key="d0">381739</data>
    </edge>
    <edge source="CZE" target="ZAF">
      <data key="d0">779700</data>
    </edge>
    <edge source="CZE" target="ESP">
      <data key="d0">1041281</data>
    </edge>
    <edge source="CZE" target="SWE">
      <data key="d0">1207947</data>
    </edge>
    <edge source="CZE" target="CHE">
      <data key="d0">1379057</data>
    </edge>
    <edge source="CZE" target="THA">
      <data key="d0">1410071</data>
    </edge>
    <edge source="CZE" target="ARE">
      <data key="d0">146809</data>
    </edge>
    <edge source="CZE" target="TUN">
      <data key="d0">33448</data>
    </edge>
    <edge source="CZE" target="TUR">
      <data key="d0">500595</data>
    </edge>
    <edge source="CZE" target="UKR">
      <data key="d0">5324835</data>
    </edge>
    <edge source="CZE" target="MKD">
      <data key="d0">100667</data>
    </edge>
    <edge source="CZE" target="EGY">
      <data key="d0">1636357</data>
    </edge>
    <edge source="CZE" target="GBR">
      <data key="d0">3071054</data>
    </edge>
    <edge source="CZE" target="USA">
      <data key="d0">5632677</data>
    </edge>
    <edge source="FRA" target="ALB">
      <data key="d0">198744</data>
    </edge>
    <edge source="FRA" target="DZA">
      <data key="d0">18329663</data>
    </edge>
    <edge source="FRA" target="AZE">
      <data key="d0">2322742</data>
    </edge>
    <edge source="FRA" target="ARG">
      <data key="d0">9044499</data>
    </edge>
    <edge source="FRA" target="AUS">
      <data key="d0">8395767</data>
    </edge>
    <edge source="FRA" target="AUT">
      <data key="d0">9811079</data>
    </edge>
    <edge source="FRA" target="ARM">
      <data key="d0">401743</data>
    </edge>
    <edge source="FRA" target="BEL">
      <data key="d0">50121954</data>
    </edge>
    <edge source="FRA" target="BOL">
      <data key="d0">557698</data>
    </edge>
    <edge source="FRA" target="BRA">
      <data key="d0">15073196</data>
    </edge>
    <edge source="FRA" target="BGR">
      <data key="d0">4968306</data>
    </edge>
    <edge source="FRA" target="BDI">
      <data key="d0">113031</data>
    </edge>
    <edge source="FRA" target="BLR">
      <data key="d0">1537207</data>
    </edge>
    <edge source="FRA" target="KHM">
      <data key="d0">210194</data>
    </edge>
    <edge source="FRA" target="CMR">
      <data key="d0">1196554</data>
    </edge>
    <edge source="FRA" target="CAN">
      <data key="d0">2641283</data>
    </edge>
    <edge source="FRA" target="LKA">
      <data key="d0">401787</data>
    </edge>
    <edge source="FRA" target="CHL">
      <data key="d0">8906783</data>
    </edge>
    <edge source="FRA" target="CHN">
      <data key="d0">34153957</data>
    </edge>
    <edge source="FRA" target="COL">
      <data key="d0">1458083</data>
    </edge>
    <edge source="FRA" target="CRI">
      <data key="d0">216766</data>
    </edge>
    <edge source="FRA" target="HRV">
      <data key="d0">2035791</data>
    </edge>
    <edge source="FRA" target="CZE">
      <data key="d0">5462872</data>
    </edge>
    <edge source="FRA" target="BEN">
      <data key="d0">380173</data>
    </edge>
    <edge source="FRA" target="DNK">
      <data key="d0">19425203</data>
    </edge>
    <edge source="FRA" target="ECU">
      <data key="d0">1194802</data>
    </edge>
    <edge source="FRA" target="SLV">
      <data key="d0">17953</data>
    </edge>
    <edge source="FRA" target="ETH">
      <data key="d0">116283</data>
    </edge>
    <edge source="FRA" target="EST">
      <data key="d0">438943</data>
    </edge>
    <edge source="FRA" target="FIN">
      <data key="d0">1137172</data>
    </edge>
    <edge source="FRA" target="GEO">
      <data key="d0">295275</data>
    </edge>
    <edge source="FRA" target="GMB">
      <data key="d0">20184</data>
    </edge>
    <edge source="FRA" target="PSE">
      <data key="d0">100327</data>
    </edge>
    <edge source="FRA" target="DEU">
      <data key="d0">160081700</data>
    </edge>
    <edge source="FRA" target="GHA">
      <data key="d0">1445301</data>
    </edge>
    <edge source="FRA" target="GRC">
      <data key="d0">6008352</data>
    </edge>
    <edge source="FRA" target="GTM">
      <data key="d0">125423</data>
    </edge>
    <edge source="FRA" target="HND">
      <data key="d0">122953</data>
    </edge>
    <edge source="FRA" target="HKG">
      <data key="d0">9120453</data>
    </edge>
    <edge source="FRA" target="HUN">
      <data key="d0">11814524</data>
    </edge>
    <edge source="FRA" target="IDN">
      <data key="d0">2141300</data>
    </edge>
    <edge source="FRA" target="IRL">
      <data key="d0">11145987</data>
    </edge>
    <edge source="FRA" target="ISR">
      <data key="d0">6511074</data>
    </edge>
    <edge source="FRA" target="ITA">
      <data key="d0">142527100</data>
    </edge>
    <edge source="FRA" target="CIV">
      <data key="d0">1890071</data>
    </edge>
    <edge source="FRA" target="JPN">
      <data key="d0">15810328</data>
    </edge>
    <edge source="FRA" target="KAZ">
      <data key="d0">2988829</data>
    </edge>
    <edge source="FRA" target="JOR">
      <data key="d0">2964746</data>
    </edge>
    <edge source="FRA" target="KOR">
      <data key="d0">9265387</data>
    </edge>
    <edge source="FRA" target="KGZ">
      <data key="d0">188145</data>
    </edge>
    <edge source="FRA" target="LBN">
      <data key="d0">1382280</data>
    </edge>
    <edge source="FRA" target="LVA">
      <data key="d0">677779</data>
    </edge>
    <edge source="FRA" target="LTU">
      <data key="d0">2393676</data>
    </edge>
    <edge source="FRA" target="MDG">
      <data key="d0">507454</data>
    </edge>
    <edge source="FRA" target="MYS">
      <data key="d0">1013512</data>
    </edge>
    <edge source="FRA" target="MRT">
      <data key="d0">161175</data>
    </edge>
    <edge source="FRA" target="MUS">
      <data key="d0">656747</data>
    </edge>
    <edge source="FRA" target="MEX">
      <data key="d0">9696023</data>
    </edge>
    <edge source="FRA" target="MDA">
      <data key="d0">1196613</data>
    </edge>
    <edge source="FRA" target="MAR">
      <data key="d0">79129142</data>
    </edge>
    <edge source="FRA" target="MOZ">
      <data key="d0">28910</data>
    </edge>
    <edge source="FRA" target="OMN">
      <data key="d0">347007</data>
    </edge>
    <edge source="FRA" target="NAM">
      <data key="d0">37417</data>
    </edge>
    <edge source="FRA" target="NLD">
      <data key="d0">134431483</data>
    </edge>
    <edge source="FRA" target="NZL">
      <data key="d0">1326578</data>
    </edge>
    <edge source="FRA" target="NIC">
      <data key="d0">15963</data>
    </edge>
    <edge source="FRA" target="NER">
      <data key="d0">655070</data>
    </edge>
    <edge source="FRA" target="NOR">
      <data key="d0">5793710</data>
    </edge>
    <edge source="FRA" target="PAK">
      <data key="d0">785386</data>
    </edge>
    <edge source="FRA" target="PAN">
      <data key="d0">38384</data>
    </edge>
    <edge source="FRA" target="PRY">
      <data key="d0">15493</data>
    </edge>
    <edge source="FRA" target="PER">
      <data key="d0">581042</data>
    </edge>
    <edge source="FRA" target="PHL">
      <data key="d0">5314499</data>
    </edge>
    <edge source="FRA" target="POL">
      <data key="d0">24171191</data>
    </edge>
    <edge source="FRA" target="PRT">
      <data key="d0">18572245</data>
    </edge>
    <edge source="FRA" target="ROU">
      <data key="d0">6586937</data>
    </edge>
    <edge source="FRA" target="RUS">
      <data key="d0">45694993</data>
    </edge>
    <edge source="FRA" target="SAU">
      <data key="d0">3417490</data>
    </edge>
    <edge source="FRA" target="SEN">
      <data key="d0">4172678</data>
    </edge>
    <edge source="FRA" target="SRB">
      <data key="d0">1690094</data>
    </edge>
    <edge source="FRA" target="IND">
      <data key="d0">6522217</data>
    </edge>
    <edge source="FRA" target="SGP">
      <data key="d0">2183861</data>
    </edge>
    <edge source="FRA" target="SVK">
      <data key="d0">1326856</data>
    </edge>
    <edge source="FRA" target="VNM">
      <data key="d0">3298037</data>
    </edge>
    <edge source="FRA" target="SVN">
      <data key="d0">1421984</data>
    </edge>
    <edge source="FRA" target="ZAF">
      <data key="d0">7405684</data>
    </edge>
    <edge source="FRA" target="ESP">
      <data key="d0">114848164</data>
    </edge>
    <edge source="FRA" target="SWE">
      <data key="d0">11398192</data>
    </edge>
    <edge source="FRA" target="CHE">
      <data key="d0">42747202</data>
    </edge>
    <edge source="FRA" target="THA">
      <data key="d0">4675031</data>
    </edge>
    <edge source="FRA" target="TGO">
      <data key="d0">180133</data>
    </edge>
    <edge source="FRA" target="ARE">
      <data key="d0">2490263</data>
    </edge>
    <edge source="FRA" target="TUN">
      <data key="d0">6136755</data>
    </edge>
    <edge source="FRA" target="TUR">
      <data key="d0">21987000</data>
    </edge>
    <edge source="FRA" target="UKR">
      <data key="d0">10704179</data>
    </edge>
    <edge source="FRA" target="MKD">
      <data key="d0">347564</data>
    </edge>
    <edge source="FRA" target="EGY">
      <data key="d0">16464949</data>
    </edge>
    <edge source="FRA" target="GBR">
      <data key="d0">74565815</data>
    </edge>
    <edge source="FRA" target="TZA">
      <data key="d0">34289</data>
    </edge>
    <edge source="FRA" target="USA">
      <data key="d0">64082207</data>
    </edge>
    <edge source="FRA" target="BFA">
      <data key="d0">2719168</data>
    </edge>
    <edge source="FRA" target="URY">
      <data key="d0">790371</data>
    </edge>
    <edge source="DEU" target="ALB">
      <data key="d0">431178</data>
    </edge>
    <edge source="DEU" target="DZA">
      <data key="d0">1411242</data>
    </edge>
    <edge source="DEU" target="AZE">
      <data key="d0">1007996</data>
    </edge>
    <edge source="DEU" target="ARG">
      <data key="d0">5708603</data>
    </edge>
    <edge source="DEU" target="AUS">
      <data key="d0">7715919</data>
    </edge>
    <edge source="DEU" target="AUT">
      <data key="d0">225862863</data>
    </edge>
    <edge source="DEU" target="ARM">
      <data key="d0">520965</data>
    </edge>
    <edge source="DEU" target="BEL">
      <data key="d0">78305793</data>
    </edge>
    <edge source="DEU" target="BOL">
      <data key="d0">504085</data>
    </edge>
    <edge source="DEU" target="BRA">
      <data key="d0">50611954</data>
    </edge>
    <edge source="DEU" target="BGR">
      <data key="d0">8335528</data>
    </edge>
    <edge source="DEU" target="BDI">
      <data key="d0">529480</data>
    </edge>
    <edge source="DEU" target="BLR">
      <data key="d0">12251261</data>
    </edge>
    <edge source="DEU" target="KHM">
      <data key="d0">289846</data>
    </edge>
    <edge source="DEU" target="CMR">
      <data key="d0">2782193</data>
    </edge>
    <edge source="DEU" target="CAN">
      <data key="d0">6264723</data>
    </edge>
    <edge source="DEU" target="LKA">
      <data key="d0">2389961</data>
    </edge>
    <edge source="DEU" target="CHL">
      <data key="d0">4800765</data>
    </edge>
    <edge source="DEU" target="CHN">
      <data key="d0">59574763</data>
    </edge>
    <edge source="DEU" target="COL">
      <data key="d0">2720987</data>
    </edge>
    <edge source="DEU" target="CRI">
      <data key="d0">480485</data>
    </edge>
    <edge source="DEU" target="HRV">
      <data key="d0">10135592</data>
    </edge>
    <edge source="DEU" target="CZE">
      <data key="d0">85427461</data>
    </edge>
    <edge source="DEU" target="BEN">
      <data key="d0">985387</data>
    </edge>
    <edge source="DEU" target="DNK">
      <data key="d0">102073504</data>
    </edge>
    <edge source="DEU" target="ECU">
      <data key="d0">543844</data>
    </edge>
    <edge source="DEU" target="SLV">
      <data key="d0">348358</data>
    </edge>
    <edge source="DEU" target="ETH">
      <data key="d0">2914779</data>
    </edge>
    <edge source="DEU" target="EST">
      <data key="d0">11129735</data>
    </edge>
    <edge source="DEU" target="FIN">
      <data key="d0">20201635</data>
    </edge>
    <edge source="DEU" target="FRA">
      <data key="d0">316152064</data>
    </edge>
    <edge source="DEU" target="GEO">
      <data key="d0">969086</data>
    </edge>
    <edge source="DEU" target="GMB">
      <data key="d0">14472</data>
    </edge>
    <edge source="DEU" target="GHA">
      <data key="d0">560431</data>
    </edge>
    <edge source="DEU" target="GRC">
      <data key="d0">9609474</data>
    </edge>
    <edge source="DEU" target="GTM">
      <data key="d0">711343</data>
    </edge>
    <edge source="DEU" target="HND">
      <data key="d0">8720386</data>
    </edge>
    <edge source="DEU" target="HKG">
      <data key="d0">64410567</data>
    </edge>
    <edge source="DEU" target="HUN">
      <data key="d0">42905246</data>
    </edge>
    <edge source="DEU" target="IDN">
      <data key="d0">5040773</data>
    </edge>
    <edge source="DEU" target="IRL">
      <data key="d0">13696659</data>
    </edge>
    <edge source="DEU" target="ISR">
      <data key="d0">5847189</data>
    </edge>
    <edge source="DEU" target="ITA">
      <data key="d0">114103460</data>
    </edge>
    <edge source="DEU" target="CIV">
      <data key="d0">722177</data>
    </edge>
    <edge source="DEU" target="JAM">
      <data key="d0">21807</data>
    </edge>
    <edge source="DEU" target="JPN">
      <data key="d0">25633938</data>
    </edge>
    <edge source="DEU" target="KAZ">
      <data key="d0">6689697</data>
    </edge>
    <edge source="DEU" target="JOR">
      <data key="d0">522548</data>
    </edge>
    <edge source="DEU" target="KOR">
      <data key="d0">16873135</data>
    </edge>
    <edge source="DEU" target="KGZ">
      <data key="d0">1068415</data>
    </edge>
    <edge source="DEU" target="LBN">
      <data key="d0">1582655</data>
    </edge>
    <edge source="DEU" target="LVA">
      <data key="d0">8842733</data>
    </edge>
    <edge source="DEU" target="LTU">
      <data key="d0">15428150</data>
    </edge>
    <edge source="DEU" target="MDG">
      <data key="d0">257747</data>
    </edge>
    <edge source="DEU" target="MYS">
      <data key="d0">567074</data>
    </edge>
    <edge source="DEU" target="MUS">
      <data key="d0">525819</data>
    </edge>
    <edge source="DEU" target="MEX">
      <data key="d0">6128438</data>
    </edge>
    <edge source="DEU" target="MDA">
      <data key="d0">6095072</data>
    </edge>
    <edge source="DEU" target="MAR">
      <data key="d0">5895657</data>
    </edge>
    <edge source="DEU" target="OMN">
      <data key="d0">27845</data>
    </edge>
    <edge source="DEU" target="NAM">
      <data key="d0">765239</data>
    </edge>
    <edge source="DEU" target="NLD">
      <data key="d0">397452067</data>
    </edge>
    <edge source="DEU" target="NZL">
      <data key="d0">1323817</data>
    </edge>
    <edge source="DEU" target="NIC">
      <data key="d0">126799</data>
    </edge>
    <edge source="DEU" target="NER">
      <data key="d0">14074</data>
    </edge>
    <edge source="DEU" target="NOR">
      <data key="d0">24907510</data>
    </edge>
    <edge source="DEU" target="PAK">
      <data key="d0">2011963</data>
    </edge>
    <edge source="DEU" target="PAN">
      <data key="d0">238653</data>
    </edge>
    <edge source="DEU" target="PRY">
      <data key="d0">234728</data>
    </edge>
    <edge source="DEU" target="PER">
      <data key="d0">840085</data>
    </edge>
    <edge source="DEU" target="PHL">
      <data key="d0">9115277</data>
    </edge>
    <edge source="DEU" target="POL">
      <data key="d0">209241578</data>
    </edge>
    <edge source="DEU" target="PRT">
      <data key="d0">12431077</data>
    </edge>
    <edge source="DEU" target="ROU">
      <data key="d0">24496091</data>
    </edge>
    <edge source="DEU" target="RUS">
      <data key="d0">110353547</data>
    </edge>
    <edge source="DEU" target="SAU">
      <data key="d0">1779482</data>
    </edge>
    <edge source="DEU" target="SEN">
      <data key="d0">46893</data>
    </edge>
    <edge source="DEU" target="SRB">
      <data key="d0">8868008</data>
    </edge>
    <edge source="DEU" target="IND">
      <data key="d0">7382976</data>
    </edge>
    <edge source="DEU" target="SGP">
      <data key="d0">3201370</data>
    </edge>
    <edge source="DEU" target="SVK">
      <data key="d0">22021657</data>
    </edge>
    <edge source="DEU" target="VNM">
      <data key="d0">4482285</data>
    </edge>
    <edge source="DEU" target="SVN">
      <data key="d0">15631317</data>
    </edge>
    <edge source="DEU" target="ZAF">
      <data key="d0">12057408</data>
    </edge>
    <edge source="DEU" target="ESP">
      <data key="d0">91492458</data>
    </edge>
    <edge source="DEU" target="SWE">
      <data key="d0">71535018</data>
    </edge>
    <edge source="DEU" target="CHE">
      <data key="d0">218644591</data>
    </edge>
    <edge source="DEU" target="THA">
      <data key="d0">7135758</data>
    </edge>
    <edge source="DEU" target="TGO">
      <data key="d0">662296</data>
    </edge>
    <edge source="DEU" target="ARE">
      <data key="d0">1080693</data>
    </edge>
    <edge source="DEU" target="TUN">
      <data key="d0">926070</data>
    </edge>
    <edge source="DEU" target="TUR">
      <data key="d0">18311209</data>
    </edge>
    <edge source="DEU" target="UGA">
      <data key="d0">180637</data>
    </edge>
    <edge source="DEU" target="UKR">
      <data key="d0">51217749</data>
    </edge>
    <edge source="DEU" target="MKD">
      <data key="d0">2305661</data>
    </edge>
    <edge source="DEU" target="EGY">
      <data key="d0">13140392</data>
    </edge>
    <edge source="DEU" target="GBR">
      <data key="d0">118219264</data>
    </edge>
    <edge source="DEU" target="TZA">
      <data key="d0">252643</data>
    </edge>
    <edge source="DEU" target="USA">
      <data key="d0">60294687</data>
    </edge>
    <edge source="DEU" target="BFA">
      <data key="d0">757474</data>
    </edge>
    <edge source="DEU" target="URY">
      <data key="d0">4057956</data>
    </edge>
    <edge source="GRC" target="ALB">
      <data key="d0">533997</data>
    </edge>
    <edge source="GRC" target="DZA">
      <data key="d0">53637</data>
    </edge>
    <edge source="GRC" target="ARG">
      <data key="d0">91484</data>
    </edge>
    <edge source="GRC" target="AUS">
      <data key="d0">344112</data>
    </edge>
    <edge source="GRC" target="AUT">
      <data key="d0">19321</data>
    </edge>
    <edge source="GRC" target="BEL">
      <data key="d0">401244</data>
    </edge>
    <edge source="GRC" target="BGR">
      <data key="d0">902432</data>
    </edge>
    <edge source="GRC" target="CAN">
      <data key="d0">153309</data>
    </edge>
    <edge source="GRC" target="CHN">
      <data key="d0">265122</data>
    </edge>
    <edge source="GRC" target="CZE">
      <data key="d0">56167</data>
    </edge>
    <edge source="GRC" target="FRA">
      <data key="d0">1779865</data>
    </edge>
    <edge source="GRC" target="GEO">
      <data key="d0">414742</data>
    </edge>
    <edge source="GRC" target="DEU">
      <data key="d0">1173075</data>
    </edge>
    <edge source="GRC" target="HKG">
      <data key="d0">196858</data>
    </edge>
    <edge source="GRC" target="ISR">
      <data key="d0">889549</data>
    </edge>
    <edge source="GRC" target="ITA">
      <data key="d0">4303048</data>
    </edge>
    <edge source="GRC" target="JPN">
      <data key="d0">106087</data>
    </edge>
    <edge source="GRC" target="JOR">
      <data key="d0">615080</data>
    </edge>
    <edge source="GRC" target="KOR">
      <data key="d0">135604</data>
    </edge>
    <edge source="GRC" target="LBN">
      <data key="d0">338493</data>
    </edge>
    <edge source="GRC" target="MRT">
      <data key="d0">397717</data>
    </edge>
    <edge source="GRC" target="MDA">
      <data key="d0">1058457</data>
    </edge>
    <edge source="GRC" target="MAR">
      <data key="d0">324280</data>
    </edge>
    <edge source="GRC" target="NLD">
      <data key="d0">2068594</data>
    </edge>
    <edge source="GRC" target="POL">
      <data key="d0">70249</data>
    </edge>
    <edge source="GRC" target="ROU">
      <data key="d0">468477</data>
    </edge>
    <edge source="GRC" target="RUS">
      <data key="d0">399772</data>
    </edge>
    <edge source="GRC" target="SAU">
      <data key="d0">55987</data>
    </edge>
    <edge source="GRC" target="SRB">
      <data key="d0">410965</data>
    </edge>
    <edge source="GRC" target="SVK">
      <data key="d0">19893</data>
    </edge>
    <edge source="GRC" target="VNM">
      <data key="d0">500031</data>
    </edge>
    <edge source="GRC" target="ESP">
      <data key="d0">3552410</data>
    </edge>
    <edge source="GRC" target="CHE">
      <data key="d0">38031</data>
    </edge>
    <edge source="GRC" target="THA">
      <data key="d0">145322</data>
    </edge>
    <edge source="GRC" target="ARE">
      <data key="d0">4323400</data>
    </edge>
    <edge source="GRC" target="TUR">
      <data key="d0">3936460</data>
    </edge>
    <edge source="GRC" target="MKD">
      <data key="d0">1102196</data>
    </edge>
    <edge source="GRC" target="EGY">
      <data key="d0">771208</data>
    </edge>
    <edge source="GRC" target="GBR">
      <data key="d0">250137</data>
    </edge>
    <edge source="GRC" target="USA">
      <data key="d0">2115534</data>
    </edge>
    <edge source="HUN" target="ALB">
      <data key="d0">17573</data>
    </edge>
    <edge source="HUN" target="DZA">
      <data key="d0">77883</data>
    </edge>
    <edge source="HUN" target="AZE">
      <data key="d0">170941</data>
    </edge>
    <edge source="HUN" target="ARG">
      <data key="d0">53850</data>
    </edge>
    <edge source="HUN" target="AUS">
      <data key="d0">103175</data>
    </edge>
    <edge source="HUN" target="AUT">
      <data key="d0">7773823</data>
    </edge>
    <edge source="HUN" target="ARM">
      <data key="d0">147210</data>
    </edge>
    <edge source="HUN" target="BEL">
      <data key="d0">826042</data>
    </edge>
    <edge source="HUN" target="BGR">
      <data key="d0">338983</data>
    </edge>
    <edge source="HUN" target="BLR">
      <data key="d0">44888</data>
    </edge>
    <edge source="HUN" target="CAN">
      <data key="d0">295362</data>
    </edge>
    <edge source="HUN" target="CHN">
      <data key="d0">4747898</data>
    </edge>
    <edge source="HUN" target="HRV">
      <data key="d0">2717100</data>
    </edge>
    <edge source="HUN" target="CZE">
      <data key="d0">3813339</data>
    </edge>
    <edge source="HUN" target="DNK">
      <data key="d0">4231159</data>
    </edge>
    <edge source="HUN" target="EST">
      <data key="d0">69692</data>
    </edge>
    <edge source="HUN" target="FIN">
      <data key="d0">56894</data>
    </edge>
    <edge source="HUN" target="FRA">
      <data key="d0">2802182</data>
    </edge>
    <edge source="HUN" target="GEO">
      <data key="d0">76710</data>
    </edge>
    <edge source="HUN" target="DEU">
      <data key="d0">34866103</data>
    </edge>
    <edge source="HUN" target="GRC">
      <data key="d0">119227</data>
    </edge>
    <edge source="HUN" target="HKG">
      <data key="d0">1248758</data>
    </edge>
    <edge source="HUN" target="IRL">
      <data key="d0">14401</data>
    </edge>
    <edge source="HUN" target="ISR">
      <data key="d0">163293</data>
    </edge>
    <edge source="HUN" target="ITA">
      <data key="d0">4193931</data>
    </edge>
    <edge source="HUN" target="JPN">
      <data key="d0">7483000</data>
    </edge>
    <edge source="HUN" target="KAZ">
      <data key="d0">28445</data>
    </edge>
    <edge source="HUN" target="JOR">
      <data key="d0">67157</data>
    </edge>
    <edge source="HUN" target="KOR">
      <data key="d0">8065376</data>
    </edge>
    <edge source="HUN" target="LBN">
      <data key="d0">74441</data>
    </edge>
    <edge source="HUN" target="LVA">
      <data key="d0">101003</data>
    </edge>
    <edge source="HUN" target="LTU">
      <data key="d0">42274</data>
    </edge>
    <edge source="HUN" target="MEX">
      <data key="d0">25985</data>
    </edge>
    <edge source="HUN" target="MDA">
      <data key="d0">132103</data>
    </edge>
    <edge source="HUN" target="MAR">
      <data key="d0">129675</data>
    </edge>
    <edge source="HUN" target="NLD">
      <data key="d0">6850515</data>
    </edge>
    <edge source="HUN" target="NOR">
      <data key="d0">213431</data>
    </edge>
    <edge source="HUN" target="POL">
      <data key="d0">3176942</data>
    </edge>
    <edge source="HUN" target="ROU">
      <data key="d0">10343957</data>
    </edge>
    <edge source="HUN" target="RUS">
      <data key="d0">986251</data>
    </edge>
    <edge source="HUN" target="SAU">
      <data key="d0">29226</data>
    </edge>
    <edge source="HUN" target="SRB">
      <data key="d0">3831756</data>
    </edge>
    <edge source="HUN" target="SVK">
      <data key="d0">8027591</data>
    </edge>
    <edge source="HUN" target="SVN">
      <data key="d0">825862</data>
    </edge>
    <edge source="HUN" target="ZAF">
      <data key="d0">182566</data>
    </edge>
    <edge source="HUN" target="ESP">
      <data key="d0">7504307</data>
    </edge>
    <edge source="HUN" target="SWE">
      <data key="d0">420183</data>
    </edge>
    <edge source="HUN" target="CHE">
      <data key="d0">3818455</data>
    </edge>
    <edge source="HUN" target="ARE">
      <data key="d0">40552</data>
    </edge>
    <edge source="HUN" target="TUR">
      <data key="d0">4057095</data>
    </edge>
    <edge source="HUN" target="UKR">
      <data key="d0">1223131</data>
    </edge>
    <edge source="HUN" target="MKD">
      <data key="d0">118842</data>
    </edge>
    <edge source="HUN" target="EGY">
      <data key="d0">431080</data>
    </edge>
    <edge source="HUN" target="GBR">
      <data key="d0">875653</data>
    </edge>
    <edge source="HUN" target="USA">
      <data key="d0">25448872</data>
    </edge>
    <edge source="ITA" target="ALB">
      <data key="d0">5008132</data>
    </edge>
    <edge source="ITA" target="DZA">
      <data key="d0">6063428</data>
    </edge>
    <edge source="ITA" target="AZE">
      <data key="d0">11782393</data>
    </edge>
    <edge source="ITA" target="ARG">
      <data key="d0">9237631</data>
    </edge>
    <edge source="ITA" target="AUS">
      <data key="d0">4086276</data>
    </edge>
    <edge source="ITA" target="AUT">
      <data key="d0">37655939</data>
    </edge>
    <edge source="ITA" target="ARM">
      <data key="d0">1270099</data>
    </edge>
    <edge source="ITA" target="BEL">
      <data key="d0">45085467</data>
    </edge>
    <edge source="ITA" target="BOL">
      <data key="d0">89513</data>
    </edge>
    <edge source="ITA" target="BRA">
      <data key="d0">5737771</data>
    </edge>
    <edge source="ITA" target="BGR">
      <data key="d0">7634135</data>
    </edge>
    <edge source="ITA" target="BDI">
      <data key="d0">12725</data>
    </edge>
    <edge source="ITA" target="BLR">
      <data key="d0">1003435</data>
    </edge>
    <edge source="ITA" target="CMR">
      <data key="d0">91391</data>
    </edge>
    <edge source="ITA" target="CAN">
      <data key="d0">3813822</data>
    </edge>
    <edge source="ITA" target="LKA">
      <data key="d0">185040</data>
    </edge>
    <edge source="ITA" target="CHL">
      <data key="d0">1697821</data>
    </edge>
    <edge source="ITA" target="CHN">
      <data key="d0">9991437</data>
    </edge>
    <edge source="ITA" target="COL">
      <data key="d0">937022</data>
    </edge>
    <edge source="ITA" target="CRI">
      <data key="d0">300360</data>
    </edge>
    <edge source="ITA" target="HRV">
      <data key="d0">10681918</data>
    </edge>
    <edge source="ITA" target="CZE">
      <data key="d0">13443660</data>
    </edge>
    <edge source="ITA" target="DNK">
      <data key="d0">16137010</data>
    </edge>
    <edge source="ITA" target="ECU">
      <data key="d0">866947</data>
    </edge>
    <edge source="ITA" target="SLV">
      <data key="d0">25421</data>
    </edge>
    <edge source="ITA" target="ETH">
      <data key="d0">319609</data>
    </edge>
    <edge source="ITA" target="EST">
      <data key="d0">343967</data>
    </edge>
    <edge source="ITA" target="FIN">
      <data key="d0">3609269</data>
    </edge>
    <edge source="ITA" target="FRA">
      <data key="d0">298030440</data>
    </edge>
    <edge source="ITA" target="GEO">
      <data key="d0">1511208</data>
    </edge>
    <edge source="ITA" target="GMB">
      <data key="d0">33904</data>
    </edge>
    <edge source="ITA" target="DEU">
      <data key="d0">264400526</data>
    </edge>
    <edge source="ITA" target="GHA">
      <data key="d0">236412</data>
    </edge>
    <edge source="ITA" target="GRC">
      <data key="d0">23753116</data>
    </edge>
    <edge source="ITA" target="GTM">
      <data key="d0">90394</data>
    </edge>
    <edge source="ITA" target="HND">
      <data key="d0">11775</data>
    </edge>
    <edge source="ITA" target="HKG">
      <data key="d0">3464679</data>
    </edge>
    <edge source="ITA" target="HUN">
      <data key="d0">17169510</data>
    </edge>
    <edge source="ITA" target="IDN">
      <data key="d0">3135587</data>
    </edge>
    <edge source="ITA" target="IRL">
      <data key="d0">2623498</data>
    </edge>
    <edge source="ITA" target="ISR">
      <data key="d0">2760851</data>
    </edge>
    <edge source="ITA" target="CIV">
      <data key="d0">285399</data>
    </edge>
    <edge source="ITA" target="JPN">
      <data key="d0">34763282</data>
    </edge>
    <edge source="ITA" target="KAZ">
      <data key="d0">715028</data>
    </edge>
    <edge source="ITA" target="JOR">
      <data key="d0">2520027</data>
    </edge>
    <edge source="ITA" target="KOR">
      <data key="d0">14139794</data>
    </edge>
    <edge source="ITA" target="KGZ">
      <data key="d0">46163</data>
    </edge>
    <edge source="ITA" target="LBN">
      <data key="d0">7244230</data>
    </edge>
    <edge source="ITA" target="LVA">
      <data key="d0">2840954</data>
    </edge>
    <edge source="ITA" target="LTU">
      <data key="d0">1193619</data>
    </edge>
    <edge source="ITA" target="MDG">
      <data key="d0">213887</data>
    </edge>
    <edge source="ITA" target="MYS">
      <data key="d0">149123</data>
    </edge>
    <edge source="ITA" target="MUS">
      <data key="d0">16846</data>
    </edge>
    <edge source="ITA" target="MEX">
      <data key="d0">4459136</data>
    </edge>
    <edge source="ITA" target="MDA">
      <data key="d0">3567658</data>
    </edge>
    <edge source="ITA" target="MAR">
      <data key="d0">3552357</data>
    </edge>
    <edge source="ITA" target="OMN">
      <data key="d0">22053</data>
    </edge>
    <edge source="ITA" target="NLD">
      <data key="d0">140431931</data>
    </edge>
    <edge source="ITA" target="NZL">
      <data key="d0">2010024</data>
    </edge>
    <edge source="ITA" target="NIC">
      <data key="d0">77960</data>
    </edge>
    <edge source="ITA" target="NER">
      <data key="d0">52454</data>
    </edge>
    <edge source="ITA" target="NOR">
      <data key="d0">1992994</data>
    </edge>
    <edge source="ITA" target="PAK">
      <data key="d0">1114874</data>
    </edge>
    <edge source="ITA" target="PAN">
      <data key="d0">74894</data>
    </edge>
    <edge source="ITA" target="PER">
      <data key="d0">671837</data>
    </edge>
    <edge source="ITA" target="PHL">
      <data key="d0">1008953</data>
    </edge>
    <edge source="ITA" target="POL">
      <data key="d0">20853448</data>
    </edge>
    <edge source="ITA" target="PRT">
      <data key="d0">11331877</data>
    </edge>
    <edge source="ITA" target="ROU">
      <data key="d0">42509662</data>
    </edge>
    <edge source="ITA" target="RUS">
      <data key="d0">20655439</data>
    </edge>
    <edge source="ITA" target="SAU">
      <data key="d0">1611634</data>
    </edge>
    <edge source="ITA" target="SEN">
      <data key="d0">409691</data>
    </edge>
    <edge source="ITA" target="SRB">
      <data key="d0">7698306</data>
    </edge>
    <edge source="ITA" target="IND">
      <data key="d0">9288402</data>
    </edge>
    <edge source="ITA" target="SGP">
      <data key="d0">4284625</data>
    </edge>
    <edge source="ITA" target="SVK">
      <data key="d0">8776851</data>
    </edge>
    <edge source="ITA" target="VNM">
      <data key="d0">1830047</data>
    </edge>
    <edge source="ITA" target="SVN">
      <data key="d0">12572687</data>
    </edge>
    <edge source="ITA" target="ZAF">
      <data key="d0">1880091</data>
    </edge>
    <edge source="ITA" target="ZWE">
      <data key="d0">29315</data>
    </edge>
    <edge source="ITA" target="ESP">
      <data key="d0">51755596</data>
    </edge>
    <edge source="ITA" target="SWE">
      <data key="d0">3948719</data>
    </edge>
    <edge source="ITA" target="CHE">
      <data key="d0">66069260</data>
    </edge>
    <edge source="ITA" target="THA">
      <data key="d0">637957</data>
    </edge>
    <edge source="ITA" target="ARE">
      <data key="d0">14332791</data>
    </edge>
    <edge source="ITA" target="TUN">
      <data key="d0">5194677</data>
    </edge>
    <edge source="ITA" target="TUR">
      <data key="d0">36341587</data>
    </edge>
    <edge source="ITA" target="UGA">
      <data key="d0">353518</data>
    </edge>
    <edge source="ITA" target="UKR">
      <data key="d0">11474893</data>
    </edge>
    <edge source="ITA" target="MKD">
      <data key="d0">1024506</data>
    </edge>
    <edge source="ITA" target="EGY">
      <data key="d0">8770771</data>
    </edge>
    <edge source="ITA" target="GBR">
      <data key="d0">50325676</data>
    </edge>
    <edge source="ITA" target="TZA">
      <data key="d0">104543</data>
    </edge>
    <edge source="ITA" target="USA">
      <data key="d0">31438342</data>
    </edge>
    <edge source="ITA" target="BFA">
      <data key="d0">65121</data>
    </edge>
    <edge source="ITA" target="URY">
      <data key="d0">482577</data>
    </edge>
    <edge source="LVA" target="AZE">
      <data key="d0">36904</data>
    </edge>
    <edge source="LVA" target="BLR">
      <data key="d0">1063422</data>
    </edge>
    <edge source="LVA" target="HRV">
      <data key="d0">41851</data>
    </edge>
    <edge source="LVA" target="CZE">
      <data key="d0">31502</data>
    </edge>
    <edge source="LVA" target="DNK">
      <data key="d0">363700</data>
    </edge>
    <edge source="LVA" target="EST">
      <data key="d0">1973046</data>
    </edge>
    <edge source="LVA" target="FIN">
      <data key="d0">41988</data>
    </edge>
    <edge source="LVA" target="FRA">
      <data key="d0">312275</data>
    </edge>
    <edge source="LVA" target="DEU">
      <data key="d0">2651463</data>
    </edge>
    <edge source="LVA" target="ISR">
      <data key="d0">18469</data>
    </edge>
    <edge source="LVA" target="ITA">
      <data key="d0">58201</data>
    </edge>
    <edge source="LVA" target="KAZ">
      <data key="d0">108132</data>
    </edge>
    <edge source="LVA" target="KGZ">
      <data key="d0">23820</data>
    </edge>
    <edge source="LVA" target="LTU">
      <data key="d0">1735562</data>
    </edge>
    <edge source="LVA" target="NLD">
      <data key="d0">1662471</data>
    </edge>
    <edge source="LVA" target="POL">
      <data key="d0">134229</data>
    </edge>
    <edge source="LVA" target="RUS">
      <data key="d0">26807560</data>
    </edge>
    <edge source="LVA" target="ESP">
      <data key="d0">17489</data>
    </edge>
    <edge source="LVA" target="SWE">
      <data key="d0">1229734</data>
    </edge>
    <edge source="LVA" target="UKR">
      <data key="d0">235625</data>
    </edge>
    <edge source="MAR" target="DZA">
      <data key="d0">109307</data>
    </edge>
    <edge source="MAR" target="ARG">
      <data key="d0">161106</data>
    </edge>
    <edge source="MAR" target="AUS">
      <data key="d0">246143</data>
    </edge>
    <edge source="MAR" target="AUT">
      <data key="d0">712712</data>
    </edge>
    <edge source="MAR" target="BEL">
      <data key="d0">4465796</data>
    </edge>
    <edge source="MAR" target="BRA">
      <data key="d0">649627</data>
    </edge>
    <edge source="MAR" target="BGR">
      <data key="d0">38343</data>
    </edge>
    <edge source="MAR" target="CAN">
      <data key="d0">1199524</data>
    </edge>
    <edge source="MAR" target="CHL">
      <data key="d0">497965</data>
    </edge>
    <edge source="MAR" target="CHN">
      <data key="d0">1097500</data>
    </edge>
    <edge source="MAR" target="DNK">
      <data key="d0">723201</data>
    </edge>
    <edge source="MAR" target="FRA">
      <data key="d0">44108035</data>
    </edge>
    <edge source="MAR" target="DEU">
      <data key="d0">5651471</data>
    </edge>
    <edge source="MAR" target="GHA">
      <data key="d0">10711</data>
    </edge>
    <edge source="MAR" target="GRC">
      <data key="d0">434663</data>
    </edge>
    <edge source="MAR" target="HKG">
      <data key="d0">30768</data>
    </edge>
    <edge source="MAR" target="HUN">
      <data key="d0">31389</data>
    </edge>
    <edge source="MAR" target="ITA">
      <data key="d0">6902291</data>
    </edge>
    <edge source="MAR" target="JPN">
      <data key="d0">8860892</data>
    </edge>
    <edge source="MAR" target="JOR">
      <data key="d0">30855</data>
    </edge>
    <edge source="MAR" target="KOR">
      <data key="d0">5671578</data>
    </edge>
    <edge source="MAR" target="LBN">
      <data key="d0">41323</data>
    </edge>
    <edge source="MAR" target="LVA">
      <data key="d0">79716</data>
    </edge>
    <edge source="MAR" target="LTU">
      <data key="d0">48923</data>
    </edge>
    <edge source="MAR" target="MRT">
      <data key="d0">30013</data>
    </edge>
    <edge source="MAR" target="MEX">
      <data key="d0">487527</data>
    </edge>
    <edge source="MAR" target="NLD">
      <data key="d0">4313648</data>
    </edge>
    <edge source="MAR" target="NZL">
      <data key="d0">532349</data>
    </edge>
    <edge source="MAR" target="PAK">
      <data key="d0">273360</data>
    </edge>
    <edge source="MAR" target="PHL">
      <data key="d0">114007</data>
    </edge>
    <edge source="MAR" target="POL">
      <data key="d0">105703</data>
    </edge>
    <edge source="MAR" target="PRT">
      <data key="d0">1630737</data>
    </edge>
    <edge source="MAR" target="RUS">
      <data key="d0">234173</data>
    </edge>
    <edge source="MAR" target="SAU">
      <data key="d0">130164</data>
    </edge>
    <edge source="MAR" target="IND">
      <data key="d0">2649240</data>
    </edge>
    <edge source="MAR" target="SVK">
      <data key="d0">94643</data>
    </edge>
    <edge source="MAR" target="SVN">
      <data key="d0">360592</data>
    </edge>
    <edge source="MAR" target="ZAF">
      <data key="d0">21172</data>
    </edge>
    <edge source="MAR" target="ESP">
      <data key="d0">8733207</data>
    </edge>
    <edge source="MAR" target="CHE">
      <data key="d0">431281</data>
    </edge>
    <edge source="MAR" target="THA">
      <data key="d0">473172</data>
    </edge>
    <edge source="MAR" target="TGO">
      <data key="d0">16133</data>
    </edge>
    <edge source="MAR" target="ARE">
      <data key="d0">133043</data>
    </edge>
    <edge source="MAR" target="TUN">
      <data key="d0">2730116</data>
    </edge>
    <edge source="MAR" target="TUR">
      <data key="d0">2489383</data>
    </edge>
    <edge source="MAR" target="UKR">
      <data key="d0">24857</data>
    </edge>
    <edge source="MAR" target="EGY">
      <data key="d0">985531</data>
    </edge>
    <edge source="MAR" target="GBR">
      <data key="d0">7543173</data>
    </edge>
    <edge source="MAR" target="USA">
      <data key="d0">13999365</data>
    </edge>
    <edge source="NLD" target="ALB">
      <data key="d0">1050918</data>
    </edge>
    <edge source="NLD" target="DZA">
      <data key="d0">12049687</data>
    </edge>
    <edge source="NLD" target="AZE">
      <data key="d0">7636234</data>
    </edge>
    <edge source="NLD" target="ARG">
      <data key="d0">7416869</data>
    </edge>
    <edge source="NLD" target="AUS">
      <data key="d0">47404565</data>
    </edge>
    <edge source="NLD" target="AUT">
      <data key="d0">267720535</data>
    </edge>
    <edge source="NLD" target="ARM">
      <data key="d0">1714571</data>
    </edge>
    <edge source="NLD" target="BEL">
      <data key="d0">644423038</data>
    </edge>
    <edge source="NLD" target="BOL">
      <data key="d0">237484</data>
    </edge>
    <edge source="NLD" target="BRA">
      <data key="d0">33742016</data>
    </edge>
    <edge source="NLD" target="BGR">
      <data key="d0">20947083</data>
    </edge>
    <edge source="NLD" target="BDI">
      <data key="d0">81768</data>
    </edge>
    <edge source="NLD" target="BLR">
      <data key="d0">20513475</data>
    </edge>
    <edge source="NLD" target="CMR">
      <data key="d0">535983</data>
    </edge>
    <edge source="NLD" target="CAN">
      <data key="d0">74878435</data>
    </edge>
    <edge source="NLD" target="CAF">
      <data key="d0">17151</data>
    </edge>
    <edge source="NLD" target="LKA">
      <data key="d0">2377074</data>
    </edge>
    <edge source="NLD" target="CHL">
      <data key="d0">11937795</data>
    </edge>
    <edge source="NLD" target="CHN">
      <data key="d0">205644880</data>
    </edge>
    <edge source="NLD" target="COL">
      <data key="d0">17417078</data>
    </edge>
    <edge source="NLD" target="CRI">
      <data key="d0">12742682</data>
    </edge>
    <edge source="NLD" target="HRV">
      <data key="d0">24315751</data>
    </edge>
    <edge source="NLD" target="CZE">
      <data key="d0">144314156</data>
    </edge>
    <edge source="NLD" target="DNK">
      <data key="d0">273636967</data>
    </edge>
    <edge source="NLD" target="ECU">
      <data key="d0">7959424</data>
    </edge>
    <edge source="NLD" target="SLV">
      <data key="d0">130577</data>
    </edge>
    <edge source="NLD" target="ETH">
      <data key="d0">3530635</data>
    </edge>
    <edge source="NLD" target="EST">
      <data key="d0">21209595</data>
    </edge>
    <edge source="NLD" target="FIN">
      <data key="d0">138326942</data>
    </edge>
    <edge source="NLD" target="FRA">
      <data key="d0">1437626667</data>
    </edge>
    <edge source="NLD" target="GEO">
      <data key="d0">2738209</data>
    </edge>
    <edge source="NLD" target="GMB">
      <data key="d0">43675</data>
    </edge>
    <edge source="NLD" target="DEU">
      <data key="d0">3310470738</data>
    </edge>
    <edge source="NLD" target="GHA">
      <data key="d0">1316984</data>
    </edge>
    <edge source="NLD" target="GRC">
      <data key="d0">52960884</data>
    </edge>
    <edge source="NLD" target="GTM">
      <data key="d0">17303117</data>
    </edge>
    <edge source="NLD" target="HND">
      <data key="d0">5926617</data>
    </edge>
    <edge source="NLD" target="HKG">
      <data key="d0">55233345</data>
    </edge>
    <edge source="NLD" target="HUN">
      <data key="d0">88899135</data>
    </edge>
    <edge source="NLD" target="IDN">
      <data key="d0">2527840</data>
    </edge>
    <edge source="NLD" target="IRL">
      <data key="d0">108443344</data>
    </edge>
    <edge source="NLD" target="ISR">
      <data key="d0">29196348</data>
    </edge>
    <edge source="NLD" target="ITA">
      <data key="d0">700800780</data>
    </edge>
    <edge source="NLD" target="CIV">
      <data key="d0">181624</data>
    </edge>
    <edge source="NLD" target="JPN">
      <data key="d0">102626573</data>
    </edge>
    <edge source="NLD" target="KAZ">
      <data key="d0">34525613</data>
    </edge>
    <edge source="NLD" target="JOR">
      <data key="d0">14314848</data>
    </edge>
    <edge source="NLD" target="KOR">
      <data key="d0">27637576</data>
    </edge>
    <edge source="NLD" target="KGZ">
      <data key="d0">1335682</data>
    </edge>
    <edge source="NLD" target="LBN">
      <data key="d0">10486790</data>
    </edge>
    <edge source="NLD" target="LVA">
      <data key="d0">43685826</data>
    </edge>
    <edge source="NLD" target="LTU">
      <data key="d0">31711658</data>
    </edge>
    <edge source="NLD" target="MYS">
      <data key="d0">3880194</data>
    </edge>
    <edge source="NLD" target="MRT">
      <data key="d0">54838</data>
    </edge>
    <edge source="NLD" target="MUS">
      <data key="d0">120505</data>
    </edge>
    <edge source="NLD" target="MEX">
      <data key="d0">70177826</data>
    </edge>
    <edge source="NLD" target="MDA">
      <data key="d0">4886284</data>
    </edge>
    <edge source="NLD" target="MAR">
      <data key="d0">30896254</data>
    </edge>
    <edge source="NLD" target="MOZ">
      <data key="d0">105269</data>
    </edge>
    <edge source="NLD" target="OMN">
      <data key="d0">3750118</data>
    </edge>
    <edge source="NLD" target="NAM">
      <data key="d0">14438</data>
    </edge>
    <edge source="NLD" target="NZL">
      <data key="d0">11151498</data>
    </edge>
    <edge source="NLD" target="NIC">
      <data key="d0">36015</data>
    </edge>
    <edge source="NLD" target="NER">
      <data key="d0">173646</data>
    </edge>
    <edge source="NLD" target="NOR">
      <data key="d0">153254473</data>
    </edge>
    <edge source="NLD" target="PAK">
      <data key="d0">4754604</data>
    </edge>
    <edge source="NLD" target="PAN">
      <data key="d0">491035</data>
    </edge>
    <edge source="NLD" target="PER">
      <data key="d0">1521864</data>
    </edge>
    <edge source="NLD" target="PHL">
      <data key="d0">1289525</data>
    </edge>
    <edge source="NLD" target="POL">
      <data key="d0">328052030</data>
    </edge>
    <edge source="NLD" target="PRT">
      <data key="d0">69326532</data>
    </edge>
    <edge source="NLD" target="ROU">
      <data key="d0">81755525</data>
    </edge>
    <edge source="NLD" target="RUS">
      <data key="d0">607894345</data>
    </edge>
    <edge source="NLD" target="SAU">
      <data key="d0">21457092</data>
    </edge>
    <edge source="NLD" target="SEN">
      <data key="d0">1794910</data>
    </edge>
    <edge source="NLD" target="SRB">
      <data key="d0">15110132</data>
    </edge>
    <edge source="NLD" target="IND">
      <data key="d0">18152402</data>
    </edge>
    <edge source="NLD" target="SGP">
      <data key="d0">5984792</data>
    </edge>
    <edge source="NLD" target="SVK">
      <data key="d0">45340445</data>
    </edge>
    <edge source="NLD" target="VNM">
      <data key="d0">30221762</data>
    </edge>
    <edge source="NLD" target="SVN">
      <data key="d0">35464604</data>
    </edge>
    <edge source="NLD" target="ZAF">
      <data key="d0">22153938</data>
    </edge>
    <edge source="NLD" target="ZWE">
      <data key="d0">523357</data>
    </edge>
    <edge source="NLD" target="ESP">
      <data key="d0">290364716</data>
    </edge>
    <edge source="NLD" target="SWE">
      <data key="d0">260544119</data>
    </edge>
    <edge source="NLD" target="CHE">
      <data key="d0">337267594</data>
    </edge>
    <edge source="NLD" target="THA">
      <data key="d0">3849841</data>
    </edge>
    <edge source="NLD" target="TGO">
      <data key="d0">687695</data>
    </edge>
    <edge source="NLD" target="ARE">
      <data key="d0">14528192</data>
    </edge>
    <edge source="NLD" target="TUN">
      <data key="d0">5461310</data>
    </edge>
    <edge source="NLD" target="TUR">
      <data key="d0">106593972</data>
    </edge>
    <edge source="NLD" target="UGA">
      <data key="d0">280579</data>
    </edge>
    <edge source="NLD" target="UKR">
      <data key="d0">87250526</data>
    </edge>
    <edge source="NLD" target="MKD">
      <data key="d0">5318324</data>
    </edge>
    <edge source="NLD" target="EGY">
      <data key="d0">25626534</data>
    </edge>
    <edge source="NLD" target="GBR">
      <data key="d0">1364172419</data>
    </edge>
    <edge source="NLD" target="TZA">
      <data key="d0">1298397</data>
    </edge>
    <edge source="NLD" target="USA">
      <data key="d0">359670184</data>
    </edge>
    <edge source="NLD" target="BFA">
      <data key="d0">1918066</data>
    </edge>
    <edge source="NLD" target="URY">
      <data key="d0">2338228</data>
    </edge>
    <edge source="PAK" target="ALB">
      <data key="d0">715429</data>
    </edge>
    <edge source="PAK" target="DZA">
      <data key="d0">699671</data>
    </edge>
    <edge source="PAK" target="AZE">
      <data key="d0">20671</data>
    </edge>
    <edge source="PAK" target="ARG">
      <data key="d0">621640</data>
    </edge>
    <edge source="PAK" target="AUS">
      <data key="d0">1677435</data>
    </edge>
    <edge source="PAK" target="AUT">
      <data key="d0">251878</data>
    </edge>
    <edge source="PAK" target="ARM">
      <data key="d0">60415</data>
    </edge>
    <edge source="PAK" target="BEL">
      <data key="d0">1287683</data>
    </edge>
    <edge source="PAK" target="BRA">
      <data key="d0">947407</data>
    </edge>
    <edge source="PAK" target="BGR">
      <data key="d0">138138</data>
    </edge>
    <edge source="PAK" target="CAN">
      <data key="d0">5745783</data>
    </edge>
    <edge source="PAK" target="LKA">
      <data key="d0">892953</data>
    </edge>
    <edge source="PAK" target="CHL">
      <data key="d0">879546</data>
    </edge>
    <edge source="PAK" target="CHN">
      <data key="d0">53080343</data>
    </edge>
    <edge source="PAK" target="HRV">
      <data key="d0">125320</data>
    </edge>
    <edge source="PAK" target="CZE">
      <data key="d0">425817</data>
    </edge>
    <edge source="PAK" target="BEN">
      <data key="d0">25156</data>
    </edge>
    <edge source="PAK" target="DNK">
      <data key="d0">8386018</data>
    </edge>
    <edge source="PAK" target="SLV">
      <data key="d0">37710</data>
    </edge>
    <edge source="PAK" target="FIN">
      <data key="d0">231666</data>
    </edge>
    <edge source="PAK" target="FRA">
      <data key="d0">1636629</data>
    </edge>
    <edge source="PAK" target="GEO">
      <data key="d0">86171</data>
    </edge>
    <edge source="PAK" target="DEU">
      <data key="d0">25627754</data>
    </edge>
    <edge source="PAK" target="GTM">
      <data key="d0">12516</data>
    </edge>
    <edge source="PAK" target="HKG">
      <data key="d0">1129698</data>
    </edge>
    <edge source="PAK" target="IDN">
      <data key="d0">556886</data>
    </edge>
    <edge source="PAK" target="ITA">
      <data key="d0">19156189</data>
    </edge>
    <edge source="PAK" target="JPN">
      <data key="d0">16422960</data>
    </edge>
    <edge source="PAK" target="JOR">
      <data key="d0">495066</data>
    </edge>
    <edge source="PAK" target="KOR">
      <data key="d0">2507528</data>
    </edge>
    <edge source="PAK" target="LBN">
      <data key="d0">34778</data>
    </edge>
    <edge source="PAK" target="LTU">
      <data key="d0">87732</data>
    </edge>
    <edge source="PAK" target="MDG">
      <data key="d0">15765</data>
    </edge>
    <edge source="PAK" target="MYS">
      <data key="d0">2444119</data>
    </edge>
    <edge source="PAK" target="MUS">
      <data key="d0">72219</data>
    </edge>
    <edge source="PAK" target="MEX">
      <data key="d0">616348</data>
    </edge>
    <edge source="PAK" target="OMN">
      <data key="d0">24588</data>
    </edge>
    <edge source="PAK" target="NLD">
      <data key="d0">5131517</data>
    </edge>
    <edge source="PAK" target="NOR">
      <data key="d0">94292</data>
    </edge>
    <edge source="PAK" target="PER">
      <data key="d0">61772</data>
    </edge>
    <edge source="PAK" target="PHL">
      <data key="d0">2079370</data>
    </edge>
    <edge source="PAK" target="POL">
      <data key="d0">4571091</data>
    </edge>
    <edge source="PAK" target="PRT">
      <data key="d0">1465420</data>
    </edge>
    <edge source="PAK" target="ROU">
      <data key="d0">11770158</data>
    </edge>
    <edge source="PAK" target="RUS">
      <data key="d0">845848</data>
    </edge>
    <edge source="PAK" target="SAU">
      <data key="d0">1019178</data>
    </edge>
    <edge source="PAK" target="IND">
      <data key="d0">4123774</data>
    </edge>
    <edge source="PAK" target="SGP">
      <data key="d0">515203</data>
    </edge>
    <edge source="PAK" target="VNM">
      <data key="d0">1250819</data>
    </edge>
    <edge source="PAK" target="SVN">
      <data key="d0">23239</data>
    </edge>
    <edge source="PAK" target="ZAF">
      <data key="d0">1109139</data>
    </edge>
    <edge source="PAK" target="ESP">
      <data key="d0">11635938</data>
    </edge>
    <edge source="PAK" target="SWE">
      <data key="d0">1438062</data>
    </edge>
    <edge source="PAK" target="CHE">
      <data key="d0">14714</data>
    </edge>
    <edge source="PAK" target="THA">
      <data key="d0">1307445</data>
    </edge>
    <edge source="PAK" target="TGO">
      <data key="d0">20024</data>
    </edge>
    <edge source="PAK" target="ARE">
      <data key="d0">2144469</data>
    </edge>
    <edge source="PAK" target="TUN">
      <data key="d0">95182</data>
    </edge>
    <edge source="PAK" target="TUR">
      <data key="d0">1040257</data>
    </edge>
    <edge source="PAK" target="EGY">
      <data key="d0">3392188</data>
    </edge>
    <edge source="PAK" target="GBR">
      <data key="d0">6934959</data>
    </edge>
    <edge source="PAK" target="USA">
      <data key="d0">51753173</data>
    </edge>
    <edge source="PAK" target="URY">
      <data key="d0">136416</data>
    </edge>
    <edge source="POL" target="AZE">
      <data key="d0">222263</data>
    </edge>
    <edge source="POL" target="ARG">
      <data key="d0">37359</data>
    </edge>
    <edge source="POL" target="AUS">
      <data key="d0">37912</data>
    </edge>
    <edge source="POL" target="AUT">
      <data key="d0">7487691</data>
    </edge>
    <edge source="POL" target="ARM">
      <data key="d0">23631</data>
    </edge>
    <edge source="POL" target="BEL">
      <data key="d0">4912247</data>
    </edge>
    <edge source="POL" target="BRA">
      <data key="d0">118771</data>
    </edge>
    <edge source="POL" target="BGR">
      <data key="d0">1157881</data>
    </edge>
    <edge source="POL" target="BLR">
      <data key="d0">7141195</data>
    </edge>
    <edge source="POL" target="CAN">
      <data key="d0">197802</data>
    </edge>
    <edge source="POL" target="CHL">
      <data key="d0">49665</data>
    </edge>
    <edge source="POL" target="CHN">
      <data key="d0">12395577</data>
    </edge>
    <edge source="POL" target="CRI">
      <data key="d0">43043</data>
    </edge>
    <edge source="POL" target="HRV">
      <data key="d0">561228</data>
    </edge>
    <edge source="POL" target="CZE">
      <data key="d0">8379515</data>
    </edge>
    <edge source="POL" target="DNK">
      <data key="d0">17603650</data>
    </edge>
    <edge source="POL" target="EST">
      <data key="d0">1046728</data>
    </edge>
    <edge source="POL" target="FIN">
      <data key="d0">854632</data>
    </edge>
    <edge source="POL" target="FRA">
      <data key="d0">23745361</data>
    </edge>
    <edge source="POL" target="GEO">
      <data key="d0">195435</data>
    </edge>
    <edge source="POL" target="DEU">
      <data key="d0">163417617</data>
    </edge>
    <edge source="POL" target="GHA">
      <data key="d0">215363</data>
    </edge>
    <edge source="POL" target="GRC">
      <data key="d0">1063920</data>
    </edge>
    <edge source="POL" target="HKG">
      <data key="d0">13123951</data>
    </edge>
    <edge source="POL" target="HUN">
      <data key="d0">3196273</data>
    </edge>
    <edge source="POL" target="IDN">
      <data key="d0">49649</data>
    </edge>
    <edge source="POL" target="IRL">
      <data key="d0">786873</data>
    </edge>
    <edge source="POL" target="ISR">
      <data key="d0">253422</data>
    </edge>
    <edge source="POL" target="ITA">
      <data key="d0">10090353</data>
    </edge>
    <edge source="POL" target="CIV">
      <data key="d0">189461</data>
    </edge>
    <edge source="POL" target="JPN">
      <data key="d0">8756815</data>
    </edge>
    <edge source="POL" target="KAZ">
      <data key="d0">837945</data>
    </edge>
    <edge source="POL" target="JOR">
      <data key="d0">24520</data>
    </edge>
    <edge source="POL" target="KOR">
      <data key="d0">5509715</data>
    </edge>
    <edge source="POL" target="KGZ">
      <data key="d0">129559</data>
    </edge>
    <edge source="POL" target="LBN">
      <data key="d0">74356</data>
    </edge>
    <edge source="POL" target="LVA">
      <data key="d0">3812411</data>
    </edge>
    <edge source="POL" target="LTU">
      <data key="d0">6170754</data>
    </edge>
    <edge source="POL" target="MYS">
      <data key="d0">23476</data>
    </edge>
    <edge source="POL" target="MEX">
      <data key="d0">64284</data>
    </edge>
    <edge source="POL" target="MDA">
      <data key="d0">1157916</data>
    </edge>
    <edge source="POL" target="MAR">
      <data key="d0">38875</data>
    </edge>
    <edge source="POL" target="OMN">
      <data key="d0">38710</data>
    </edge>
    <edge source="POL" target="NLD">
      <data key="d0">25768779</data>
    </edge>
    <edge source="POL" target="NOR">
      <data key="d0">1540095</data>
    </edge>
    <edge source="POL" target="PAK">
      <data key="d0">34582</data>
    </edge>
    <edge source="POL" target="PHL">
      <data key="d0">46012</data>
    </edge>
    <edge source="POL" target="PRT">
      <data key="d0">930440</data>
    </edge>
    <edge source="POL" target="ROU">
      <data key="d0">5289631</data>
    </edge>
    <edge source="POL" target="RUS">
      <data key="d0">32848759</data>
    </edge>
    <edge source="POL" target="SAU">
      <data key="d0">117856</data>
    </edge>
    <edge source="POL" target="SRB">
      <data key="d0">803732</data>
    </edge>
    <edge source="POL" target="IND">
      <data key="d0">232124</data>
    </edge>
    <edge source="POL" target="SGP">
      <data key="d0">48309</data>
    </edge>
    <edge source="POL" target="SVK">
      <data key="d0">12202463</data>
    </edge>
    <edge source="POL" target="VNM">
      <data key="d0">320624</data>
    </edge>
    <edge source="POL" target="SVN">
      <data key="d0">150115</data>
    </edge>
    <edge source="POL" target="ZAF">
      <data key="d0">202499</data>
    </edge>
    <edge source="POL" target="ESP">
      <data key="d0">7816606</data>
    </edge>
    <edge source="POL" target="SWE">
      <data key="d0">5093509</data>
    </edge>
    <edge source="POL" target="CHE">
      <data key="d0">5682370</data>
    </edge>
    <edge source="POL" target="THA">
      <data key="d0">355086</data>
    </edge>
    <edge source="POL" target="ARE">
      <data key="d0">384209</data>
    </edge>
    <edge source="POL" target="TUR">
      <data key="d0">318191</data>
    </edge>
    <edge source="POL" target="UKR">
      <data key="d0">13319695</data>
    </edge>
    <edge source="POL" target="MKD">
      <data key="d0">48666</data>
    </edge>
    <edge source="POL" target="EGY">
      <data key="d0">203779</data>
    </edge>
    <edge source="POL" target="GBR">
      <data key="d0">12876945</data>
    </edge>
    <edge source="POL" target="USA">
      <data key="d0">7065801</data>
    </edge>
    <edge source="POL" target="URY">
      <data key="d0">21490</data>
    </edge>
    <edge source="ROU" target="AUT">
      <data key="d0">1051212</data>
    </edge>
    <edge source="ROU" target="BEL">
      <data key="d0">70479</data>
    </edge>
    <edge source="ROU" target="BGR">
      <data key="d0">1068683</data>
    </edge>
    <edge source="ROU" target="BLR">
      <data key="d0">35623</data>
    </edge>
    <edge source="ROU" target="CAN">
      <data key="d0">18580</data>
    </edge>
    <edge source="ROU" target="CHN">
      <data key="d0">95250</data>
    </edge>
    <edge source="ROU" target="CZE">
      <data key="d0">428167</data>
    </edge>
    <edge source="ROU" target="DNK">
      <data key="d0">271049</data>
    </edge>
    <edge source="ROU" target="EST">
      <data key="d0">15691</data>
    </edge>
    <edge source="ROU" target="FRA">
      <data key="d0">5824058</data>
    </edge>
    <edge source="ROU" target="DEU">
      <data key="d0">12266696</data>
    </edge>
    <edge source="ROU" target="GRC">
      <data key="d0">30038</data>
    </edge>
    <edge source="ROU" target="HUN">
      <data key="d0">10570643</data>
    </edge>
    <edge source="ROU" target="IRL">
      <data key="d0">79658</data>
    </edge>
    <edge source="ROU" target="ITA">
      <data key="d0">5533647</data>
    </edge>
    <edge source="ROU" target="KOR">
      <data key="d0">12858</data>
    </edge>
    <edge source="ROU" target="LBN">
      <data key="d0">11261</data>
    </edge>
    <edge source="ROU" target="LTU">
      <data key="d0">218636</data>
    </edge>
    <edge source="ROU" target="MDA">
      <data key="d0">3310051</data>
    </edge>
    <edge source="ROU" target="NLD">
      <data key="d0">1697646</data>
    </edge>
    <edge source="ROU" target="NOR">
      <data key="d0">17492</data>
    </edge>
    <edge source="ROU" target="PAK">
      <data key="d0">26172</data>
    </edge>
    <edge source="ROU" target="POL">
      <data key="d0">1040742</data>
    </edge>
    <edge source="ROU" target="SRB">
      <data key="d0">336272</data>
    </edge>
    <edge source="ROU" target="SVK">
      <data key="d0">648939</data>
    </edge>
    <edge source="ROU" target="SVN">
      <data key="d0">48884</data>
    </edge>
    <edge source="ROU" target="ESP">
      <data key="d0">918111</data>
    </edge>
    <edge source="ROU" target="CHE">
      <data key="d0">130620</data>
    </edge>
    <edge source="ROU" target="TUR">
      <data key="d0">52450</data>
    </edge>
    <edge source="ROU" target="MKD">
      <data key="d0">57899</data>
    </edge>
    <edge source="ROU" target="GBR">
      <data key="d0">833936</data>
    </edge>
    <edge source="ROU" target="USA">
      <data key="d0">163669</data>
    </edge>
    <edge source="RUS" target="AZE">
      <data key="d0">81306</data>
    </edge>
    <edge source="RUS" target="AUT">
      <data key="d0">37800</data>
    </edge>
    <edge source="RUS" target="ARM">
      <data key="d0">97260</data>
    </edge>
    <edge source="RUS" target="BEL">
      <data key="d0">101889</data>
    </edge>
    <edge source="RUS" target="BGR">
      <data key="d0">49090</data>
    </edge>
    <edge source="RUS" target="BLR">
      <data key="d0">4244424</data>
    </edge>
    <edge source="RUS" target="CAN">
      <data key="d0">40256</data>
    </edge>
    <edge source="RUS" target="CHN">
      <data key="d0">5704250</data>
    </edge>
    <edge source="RUS" target="CZE">
      <data key="d0">111012</data>
    </edge>
    <edge source="RUS" target="DNK">
      <data key="d0">2871569</data>
    </edge>
    <edge source="RUS" target="EST">
      <data key="d0">56113</data>
    </edge>
    <edge source="RUS" target="FIN">
      <data key="d0">156898</data>
    </edge>
    <edge source="RUS" target="FRA">
      <data key="d0">4017594</data>
    </edge>
    <edge source="RUS" target="GEO">
      <data key="d0">26652</data>
    </edge>
    <edge source="RUS" target="DEU">
      <data key="d0">10593696</data>
    </edge>
    <edge source="RUS" target="HKG">
      <data key="d0">6892753</data>
    </edge>
    <edge source="RUS" target="ITA">
      <data key="d0">1140171</data>
    </edge>
    <edge source="RUS" target="JPN">
      <data key="d0">379628</data>
    </edge>
    <edge source="RUS" target="KAZ">
      <data key="d0">1947607</data>
    </edge>
    <edge source="RUS" target="JOR">
      <data key="d0">40625</data>
    </edge>
    <edge source="RUS" target="KOR">
      <data key="d0">2932169</data>
    </edge>
    <edge source="RUS" target="KGZ">
      <data key="d0">230526</data>
    </edge>
    <edge source="RUS" target="LVA">
      <data key="d0">2408435</data>
    </edge>
    <edge source="RUS" target="LTU">
      <data key="d0">490325</data>
    </edge>
    <edge source="RUS" target="MDG">
      <data key="d0">50119</data>
    </edge>
    <edge source="RUS" target="MDA">
      <data key="d0">38524</data>
    </edge>
    <edge source="RUS" target="MAR">
      <data key="d0">672187</data>
    </edge>
    <edge source="RUS" target="NAM">
      <data key="d0">23326</data>
    </edge>
    <edge source="RUS" target="NLD">
      <data key="d0">143211</data>
    </edge>
    <edge source="RUS" target="POL">
      <data key="d0">10765839</data>
    </edge>
    <edge source="RUS" target="SAU">
      <data key="d0">140340</data>
    </edge>
    <edge source="RUS" target="VNM">
      <data key="d0">39624</data>
    </edge>
    <edge source="RUS" target="ESP">
      <data key="d0">821662</data>
    </edge>
    <edge source="RUS" target="CHE">
      <data key="d0">169670</data>
    </edge>
    <edge source="RUS" target="THA">
      <data key="d0">5000313</data>
    </edge>
    <edge source="RUS" target="TUR">
      <data key="d0">897972</data>
    </edge>
    <edge source="RUS" target="UKR">
      <data key="d0">1608841</data>
    </edge>
    <edge source="RUS" target="GBR">
      <data key="d0">410653</data>
    </edge>
    <edge source="RUS" target="USA">
      <data key="d0">2530320</data>
    </edge>
    <edge source="SRB" target="ALB">
      <data key="d0">84119</data>
    </edge>
    <edge source="SRB" target="AUT">
      <data key="d0">850092</data>
    </edge>
    <edge source="SRB" target="BGR">
      <data key="d0">383030</data>
    </edge>
    <edge source="SRB" target="BLR">
      <data key="d0">1405966</data>
    </edge>
    <edge source="SRB" target="CAN">
      <data key="d0">19072</data>
    </edge>
    <edge source="SRB" target="HRV">
      <data key="d0">1363470</data>
    </edge>
    <edge source="SRB" target="CZE">
      <data key="d0">77121</data>
    </edge>
    <edge source="SRB" target="DNK">
      <data key="d0">106404</data>
    </edge>
    <edge source="SRB" target="FRA">
      <data key="d0">336077</data>
    </edge>
    <edge source="SRB" target="DEU">
      <data key="d0">3621702</data>
    </edge>
    <edge source="SRB" target="GRC">
      <data key="d0">42285</data>
    </edge>
    <edge source="SRB" target="HUN">
      <data key="d0">2881512</data>
    </edge>
    <edge source="SRB" target="ITA">
      <data key="d0">1645865</data>
    </edge>
    <edge source="SRB" target="KAZ">
      <data key="d0">35847</data>
    </edge>
    <edge source="SRB" target="JOR">
      <data key="d0">12951</data>
    </edge>
    <edge source="SRB" target="LTU">
      <data key="d0">168748</data>
    </edge>
    <edge source="SRB" target="MDA">
      <data key="d0">107747</data>
    </edge>
    <edge source="SRB" target="NLD">
      <data key="d0">1133639</data>
    </edge>
    <edge source="SRB" target="POL">
      <data key="d0">645717</data>
    </edge>
    <edge source="SRB" target="ROU">
      <data key="d0">637754</data>
    </edge>
    <edge source="SRB" target="RUS">
      <data key="d0">4312540</data>
    </edge>
    <edge source="SRB" target="SVK">
      <data key="d0">89132</data>
    </edge>
    <edge source="SRB" target="SVN">
      <data key="d0">265423</data>
    </edge>
    <edge source="SRB" target="ESP">
      <data key="d0">30497</data>
    </edge>
    <edge source="SRB" target="CHE">
      <data key="d0">441477</data>
    </edge>
    <edge source="SRB" target="TUR">
      <data key="d0">234490</data>
    </edge>
    <edge source="SRB" target="UKR">
      <data key="d0">970940</data>
    </edge>
    <edge source="SRB" target="MKD">
      <data key="d0">2418477</data>
    </edge>
    <edge source="SRB" target="GBR">
      <data key="d0">94648</data>
    </edge>
    <edge source="SRB" target="USA">
      <data key="d0">11680</data>
    </edge>
    <edge source="SVK" target="ALB">
      <data key="d0">29565</data>
    </edge>
    <edge source="SVK" target="AUS">
      <data key="d0">12467</data>
    </edge>
    <edge source="SVK" target="AUT">
      <data key="d0">1451757</data>
    </edge>
    <edge source="SVK" target="ARM">
      <data key="d0">24918</data>
    </edge>
    <edge source="SVK" target="BEL">
      <data key="d0">7110962</data>
    </edge>
    <edge source="SVK" target="CZE">
      <data key="d0">10125522</data>
    </edge>
    <edge source="SVK" target="FRA">
      <data key="d0">691558</data>
    </edge>
    <edge source="SVK" target="DEU">
      <data key="d0">4224230</data>
    </edge>
    <edge source="SVK" target="HKG">
      <data key="d0">318018</data>
    </edge>
    <edge source="SVK" target="HUN">
      <data key="d0">3555347</data>
    </edge>
    <edge source="SVK" target="ITA">
      <data key="d0">1466319</data>
    </edge>
    <edge source="SVK" target="MDA">
      <data key="d0">16128</data>
    </edge>
    <edge source="SVK" target="NLD">
      <data key="d0">629765</data>
    </edge>
    <edge source="SVK" target="POL">
      <data key="d0">1130764</data>
    </edge>
    <edge source="SVK" target="ROU">
      <data key="d0">300953</data>
    </edge>
    <edge source="SVK" target="SRB">
      <data key="d0">131161</data>
    </edge>
    <edge source="SVK" target="SVN">
      <data key="d0">298570</data>
    </edge>
    <edge source="SVK" target="ESP">
      <data key="d0">22353</data>
    </edge>
    <edge source="SVK" target="TUR">
      <data key="d0">75079</data>
    </edge>
    <edge source="SVK" target="UKR">
      <data key="d0">57093</data>
    </edge>
    <edge source="SVK" target="MKD">
      <data key="d0">139030</data>
    </edge>
    <edge source="SVK" target="USA">
      <data key="d0">15114</data>
    </edge>
    <edge source="ESP" target="ALB">
      <data key="d0">141665</data>
    </edge>
    <edge source="ESP" target="DZA">
      <data key="d0">5535442</data>
    </edge>
    <edge source="ESP" target="AZE">
      <data key="d0">813899</data>
    </edge>
    <edge source="ESP" target="ARG">
      <data key="d0">5044480</data>
    </edge>
    <edge source="ESP" target="AUS">
      <data key="d0">5567687</data>
    </edge>
    <edge source="ESP" target="AUT">
      <data key="d0">3001049</data>
    </edge>
    <edge source="ESP" target="ARM">
      <data key="d0">29275</data>
    </edge>
    <edge source="ESP" target="BEL">
      <data key="d0">13356776</data>
    </edge>
    <edge source="ESP" target="BOL">
      <data key="d0">202329</data>
    </edge>
    <edge source="ESP" target="BRA">
      <data key="d0">10075837</data>
    </edge>
    <edge source="ESP" target="BGR">
      <data key="d0">602102</data>
    </edge>
    <edge source="ESP" target="CMR">
      <data key="d0">344805</data>
    </edge>
    <edge source="ESP" target="CAN">
      <data key="d0">1903180</data>
    </edge>
    <edge source="ESP" target="CHL">
      <data key="d0">3277407</data>
    </edge>
    <edge source="ESP" target="CHN">
      <data key="d0">36424928</data>
    </edge>
    <edge source="ESP" target="COL">
      <data key="d0">1500155</data>
    </edge>
    <edge source="ESP" target="CRI">
      <data key="d0">413062</data>
    </edge>
    <edge source="ESP" target="HRV">
      <data key="d0">817095</data>
    </edge>
    <edge source="ESP" target="CZE">
      <data key="d0">1012386</data>
    </edge>
    <edge source="ESP" target="DNK">
      <data key="d0">40404570</data>
    </edge>
    <edge source="ESP" target="ECU">
      <data key="d0">657321</data>
    </edge>
    <edge source="ESP" target="SLV">
      <data key="d0">128791</data>
    </edge>
    <edge source="ESP" target="ETH">
      <data key="d0">299370</data>
    </edge>
    <edge source="ESP" target="EST">
      <data key="d0">533686</data>
    </edge>
    <edge source="ESP" target="FIN">
      <data key="d0">4077753</data>
    </edge>
    <edge source="ESP" target="FRA">
      <data key="d0">254023680</data>
    </edge>
    <edge source="ESP" target="GEO">
      <data key="d0">200548</data>
    </edge>
    <edge source="ESP" target="GMB">
      <data key="d0">12901</data>
    </edge>
    <edge source="ESP" target="DEU">
      <data key="d0">94431100</data>
    </edge>
    <edge source="ESP" target="GHA">
      <data key="d0">226522</data>
    </edge>
    <edge source="ESP" target="GRC">
      <data key="d0">8371893</data>
    </edge>
    <edge source="ESP" target="GTM">
      <data key="d0">263757</data>
    </edge>
    <edge source="ESP" target="HND">
      <data key="d0">95604</data>
    </edge>
    <edge source="ESP" target="HKG">
      <data key="d0">30770044</data>
    </edge>
    <edge source="ESP" target="HUN">
      <data key="d0">2088861</data>
    </edge>
    <edge source="ESP" target="IDN">
      <data key="d0">1617663</data>
    </edge>
    <edge source="ESP" target="IRL">
      <data key="d0">887036</data>
    </edge>
    <edge source="ESP" target="ISR">
      <data key="d0">4559441</data>
    </edge>
    <edge source="ESP" target="ITA">
      <data key="d0">77070663</data>
    </edge>
    <edge source="ESP" target="CIV">
      <data key="d0">801335</data>
    </edge>
    <edge source="ESP" target="JPN">
      <data key="d0">15429002</data>
    </edge>
    <edge source="ESP" target="KAZ">
      <data key="d0">30565</data>
    </edge>
    <edge source="ESP" target="JOR">
      <data key="d0">2426191</data>
    </edge>
    <edge source="ESP" target="KOR">
      <data key="d0">12796292</data>
    </edge>
    <edge source="ESP" target="LBN">
      <data key="d0">1584294</data>
    </edge>
    <edge source="ESP" target="LVA">
      <data key="d0">223799</data>
    </edge>
    <edge source="ESP" target="LTU">
      <data key="d0">1276653</data>
    </edge>
    <edge source="ESP" target="MDG">
      <data key="d0">16289</data>
    </edge>
    <edge source="ESP" target="MYS">
      <data key="d0">1241935</data>
    </edge>
    <edge source="ESP" target="MRT">
      <data key="d0">50316</data>
    </edge>
    <edge source="ESP" target="MEX">
      <data key="d0">12168476</data>
    </edge>
    <edge source="ESP" target="MDA">
      <data key="d0">14660</data>
    </edge>
    <edge source="ESP" target="MAR">
      <data key="d0">41295826</data>
    </edge>
    <edge source="ESP" target="MOZ">
      <data key="d0">76730</data>
    </edge>
    <edge source="ESP" target="OMN">
      <data key="d0">53061</data>
    </edge>
    <edge source="ESP" target="NLD">
      <data key="d0">53470202</data>
    </edge>
    <edge source="ESP" target="NZL">
      <data key="d0">982827</data>
    </edge>
    <edge source="ESP" target="NIC">
      <data key="d0">32786</data>
    </edge>
    <edge source="ESP" target="NOR">
      <data key="d0">876561</data>
    </edge>
    <edge source="ESP" target="PAK">
      <data key="d0">682891</data>
    </edge>
    <edge source="ESP" target="PAN">
      <data key="d0">149554</data>
    </edge>
    <edge source="ESP" target="PER">
      <data key="d0">1330123</data>
    </edge>
    <edge source="ESP" target="PHL">
      <data key="d0">699273</data>
    </edge>
    <edge source="ESP" target="POL">
      <data key="d0">13293584</data>
    </edge>
    <edge source="ESP" target="PRT">
      <data key="d0">76073286</data>
    </edge>
    <edge source="ESP" target="ROU">
      <data key="d0">6163696</data>
    </edge>
    <edge source="ESP" target="RUS">
      <data key="d0">8637287</data>
    </edge>
    <edge source="ESP" target="SAU">
      <data key="d0">2100210</data>
    </edge>
    <edge source="ESP" target="SEN">
      <data key="d0">326360</data>
    </edge>
    <edge source="ESP" target="SRB">
      <data key="d0">857248</data>
    </edge>
    <edge source="ESP" target="IND">
      <data key="d0">2825044</data>
    </edge>
    <edge source="ESP" target="SGP">
      <data key="d0">92430</data>
    </edge>
    <edge source="ESP" target="SVK">
      <data key="d0">712752</data>
    </edge>
    <edge source="ESP" target="VNM">
      <data key="d0">113806</data>
    </edge>
    <edge source="ESP" target="SVN">
      <data key="d0">621428</data>
    </edge>
    <edge source="ESP" target="ZAF">
      <data key="d0">2542482</data>
    </edge>
    <edge source="ESP" target="ZWE">
      <data key="d0">69559</data>
    </edge>
    <edge source="ESP" target="SWE">
      <data key="d0">10133554</data>
    </edge>
    <edge source="ESP" target="CHE">
      <data key="d0">10987794</data>
    </edge>
    <edge source="ESP" target="THA">
      <data key="d0">1436912</data>
    </edge>
    <edge source="ESP" target="ARE">
      <data key="d0">467977</data>
    </edge>
    <edge source="ESP" target="TUN">
      <data key="d0">4783567</data>
    </edge>
    <edge source="ESP" target="TUR">
      <data key="d0">6652863</data>
    </edge>
    <edge source="ESP" target="UGA">
      <data key="d0">957804</data>
    </edge>
    <edge source="ESP" target="UKR">
      <data key="d0">2140534</data>
    </edge>
    <edge source="ESP" target="MKD">
      <data key="d0">112601</data>
    </edge>
    <edge source="ESP" target="EGY">
      <data key="d0">6853049</data>
    </edge>
    <edge source="ESP" target="GBR">
      <data key="d0">36494097</data>
    </edge>
    <edge source="ESP" target="TZA">
      <data key="d0">11488</data>
    </edge>
    <edge source="ESP" target="USA">
      <data key="d0">52482480</data>
    </edge>
    <edge source="ESP" target="BFA">
      <data key="d0">14472</data>
    </edge>
    <edge source="ESP" target="URY">
      <data key="d0">248539</data>
    </edge>
    <edge source="CHE" target="DZA">
      <data key="d0">270001</data>
    </edge>
    <edge source="CHE" target="ARG">
      <data key="d0">832542</data>
    </edge>
    <edge source="CHE" target="AUS">
      <data key="d0">2281340</data>
    </edge>
    <edge source="CHE" target="AUT">
      <data key="d0">12057993</data>
    </edge>
    <edge source="CHE" target="ARM">
      <data key="d0">11382</data>
    </edge>
    <edge source="CHE" target="BEL">
      <data key="d0">2887378</data>
    </edge>
    <edge source="CHE" target="BOL">
      <data key="d0">23507</data>
    </edge>
    <edge source="CHE" target="BRA">
      <data key="d0">167683</data>
    </edge>
    <edge source="CHE" target="BGR">
      <data key="d0">782810</data>
    </edge>
    <edge source="CHE" target="BLR">
      <data key="d0">20557</data>
    </edge>
    <edge source="CHE" target="CAN">
      <data key="d0">1235937</data>
    </edge>
    <edge source="CHE" target="CHL">
      <data key="d0">85953</data>
    </edge>
    <edge source="CHE" target="CHN">
      <data key="d0">760596</data>
    </edge>
    <edge source="CHE" target="COL">
      <data key="d0">164979</data>
    </edge>
    <edge source="CHE" target="CRI">
      <data key="d0">55801</data>
    </edge>
    <edge source="CHE" target="HRV">
      <data key="d0">664545</data>
    </edge>
    <edge source="CHE" target="CZE">
      <data key="d0">117934</data>
    </edge>
    <edge source="CHE" target="DNK">
      <data key="d0">1674841</data>
    </edge>
    <edge source="CHE" target="ECU">
      <data key="d0">44683</data>
    </edge>
    <edge source="CHE" target="SLV">
      <data key="d0">25638</data>
    </edge>
    <edge source="CHE" target="EST">
      <data key="d0">20761</data>
    </edge>
    <edge source="CHE" target="FIN">
      <data key="d0">1865315</data>
    </edge>
    <edge source="CHE" target="FRA">
      <data key="d0">18242203</data>
    </edge>
    <edge source="CHE" target="GEO">
      <data key="d0">49926</data>
    </edge>
    <edge source="CHE" target="DEU">
      <data key="d0">62359423</data>
    </edge>
    <edge source="CHE" target="GRC">
      <data key="d0">358872</data>
    </edge>
    <edge source="CHE" target="GTM">
      <data key="d0">23102</data>
    </edge>
    <edge source="CHE" target="HKG">
      <data key="d0">369497</data>
    </edge>
    <edge source="CHE" target="HUN">
      <data key="d0">957787</data>
    </edge>
    <edge source="CHE" target="IDN">
      <data key="d0">2313238</data>
    </edge>
    <edge source="CHE" target="IRL">
      <data key="d0">29988</data>
    </edge>
    <edge source="CHE" target="ISR">
      <data key="d0">183259</data>
    </edge>
    <edge source="CHE" target="ITA">
      <data key="d0">6910430</data>
    </edge>
    <edge source="CHE" target="CIV">
      <data key="d0">26110</data>
    </edge>
    <edge source="CHE" target="JPN">
      <data key="d0">4845581</data>
    </edge>
    <edge source="CHE" target="JOR">
      <data key="d0">72187</data>
    </edge>
    <edge source="CHE" target="KOR">
      <data key="d0">10694554</data>
    </edge>
    <edge source="CHE" target="LBN">
      <data key="d0">19789</data>
    </edge>
    <edge source="CHE" target="LVA">
      <data key="d0">146532</data>
    </edge>
    <edge source="CHE" target="LTU">
      <data key="d0">109435</data>
    </edge>
    <edge source="CHE" target="MDG">
      <data key="d0">97325</data>
    </edge>
    <edge source="CHE" target="MYS">
      <data key="d0">279280</data>
    </edge>
    <edge source="CHE" target="MEX">
      <data key="d0">423383</data>
    </edge>
    <edge source="CHE" target="MAR">
      <data key="d0">21989</data>
    </edge>
    <edge source="CHE" target="OMN">
      <data key="d0">24263</data>
    </edge>
    <edge source="CHE" target="NLD">
      <data key="d0">8492611</data>
    </edge>
    <edge source="CHE" target="NZL">
      <data key="d0">17629</data>
    </edge>
    <edge source="CHE" target="NER">
      <data key="d0">56319</data>
    </edge>
    <edge source="CHE" target="NOR">
      <data key="d0">148096</data>
    </edge>
    <edge source="CHE" target="PAK">
      <data key="d0">66825</data>
    </edge>
    <edge source="CHE" target="PER">
      <data key="d0">31369</data>
    </edge>
    <edge source="CHE" target="PHL">
      <data key="d0">279155</data>
    </edge>
    <edge source="CHE" target="POL">
      <data key="d0">1389900</data>
    </edge>
    <edge source="CHE" target="PRT">
      <data key="d0">259304</data>
    </edge>
    <edge source="CHE" target="ROU">
      <data key="d0">2490517</data>
    </edge>
    <edge source="CHE" target="RUS">
      <data key="d0">2355313</data>
    </edge>
    <edge source="CHE" target="SAU">
      <data key="d0">3095359</data>
    </edge>
    <edge source="CHE" target="SEN">
      <data key="d0">10354</data>
    </edge>
    <edge source="CHE" target="SRB">
      <data key="d0">231438</data>
    </edge>
    <edge source="CHE" target="IND">
      <data key="d0">328304</data>
    </edge>
    <edge source="CHE" target="SGP">
      <data key="d0">1529182</data>
    </edge>
    <edge source="CHE" target="SVK">
      <data key="d0">27303</data>
    </edge>
    <edge source="CHE" target="VNM">
      <data key="d0">12458</data>
    </edge>
    <edge source="CHE" target="SVN">
      <data key="d0">422602</data>
    </edge>
    <edge source="CHE" target="ZAF">
      <data key="d0">527688</data>
    </edge>
    <edge source="CHE" target="ESP">
      <data key="d0">1115729</data>
    </edge>
    <edge source="CHE" target="SWE">
      <data key="d0">864015</data>
    </edge>
    <edge source="CHE" target="THA">
      <data key="d0">310177</data>
    </edge>
    <edge source="CHE" target="ARE">
      <data key="d0">196087</data>
    </edge>
    <edge source="CHE" target="TUN">
      <data key="d0">28441</data>
    </edge>
    <edge source="CHE" target="TUR">
      <data key="d0">1445567</data>
    </edge>
    <edge source="CHE" target="UKR">
      <data key="d0">416609</data>
    </edge>
    <edge source="CHE" target="MKD">
      <data key="d0">120138</data>
    </edge>
    <edge source="CHE" target="EGY">
      <data key="d0">341691</data>
    </edge>
    <edge source="CHE" target="GBR">
      <data key="d0">3552483</data>
    </edge>
    <edge source="CHE" target="USA">
      <data key="d0">8715287</data>
    </edge>
    <edge source="CHE" target="URY">
      <data key="d0">215398</data>
    </edge>
    <edge source="TUR" target="ALB">
      <data key="d0">58722</data>
    </edge>
    <edge source="TUR" target="DZA">
      <data key="d0">106584</data>
    </edge>
    <edge source="TUR" target="AZE">
      <data key="d0">7408848</data>
    </edge>
    <edge source="TUR" target="AUS">
      <data key="d0">283896</data>
    </edge>
    <edge source="TUR" target="AUT">
      <data key="d0">10630985</data>
    </edge>
    <edge source="TUR" target="BEL">
      <data key="d0">1081342</data>
    </edge>
    <edge source="TUR" target="BGR">
      <data key="d0">1205673</data>
    </edge>
    <edge source="TUR" target="CAN">
      <data key="d0">220336</data>
    </edge>
    <edge source="TUR" target="LKA">
      <data key="d0">56863</data>
    </edge>
    <edge source="TUR" target="CHN">
      <data key="d0">402793</data>
    </edge>
    <edge source="TUR" target="HRV">
      <data key="d0">21267</data>
    </edge>
    <edge source="TUR" target="CZE">
      <data key="d0">347691</data>
    </edge>
    <edge source="TUR" target="DNK">
      <data key="d0">5050098</data>
    </edge>
    <edge source="TUR" target="FRA">
      <data key="d0">5155824</data>
    </edge>
    <edge source="TUR" target="GEO">
      <data key="d0">1449458</data>
    </edge>
    <edge source="TUR" target="DEU">
      <data key="d0">31216474</data>
    </edge>
    <edge source="TUR" target="GRC">
      <data key="d0">685352</data>
    </edge>
    <edge source="TUR" target="HKG">
      <data key="d0">2208000</data>
    </edge>
    <edge source="TUR" target="HUN">
      <data key="d0">375056</data>
    </edge>
    <edge source="TUR" target="IDN">
      <data key="d0">501515</data>
    </edge>
    <edge source="TUR" target="IRL">
      <data key="d0">53082</data>
    </edge>
    <edge source="TUR" target="ISR">
      <data key="d0">1005993</data>
    </edge>
    <edge source="TUR" target="ITA">
      <data key="d0">4090717</data>
    </edge>
    <edge source="TUR" target="JPN">
      <data key="d0">3164060</data>
    </edge>
    <edge source="TUR" target="KAZ">
      <data key="d0">241452</data>
    </edge>
    <edge source="TUR" target="JOR">
      <data key="d0">521718</data>
    </edge>
    <edge source="TUR" target="KOR">
      <data key="d0">1700329</data>
    </edge>
    <edge source="TUR" target="KGZ">
      <data key="d0">13304</data>
    </edge>
    <edge source="TUR" target="LBN">
      <data key="d0">251141</data>
    </edge>
    <edge source="TUR" target="LTU">
      <data key="d0">72353</data>
    </edge>
    <edge source="TUR" target="MYS">
      <data key="d0">438099</data>
    </edge>
    <edge source="TUR" target="MEX">
      <data key="d0">518185</data>
    </edge>
    <edge source="TUR" target="MDA">
      <data key="d0">148855</data>
    </edge>
    <edge source="TUR" target="MAR">
      <data key="d0">333074</data>
    </edge>
    <edge source="TUR" target="OMN">
      <data key="d0">10100</data>
    </edge>
    <edge source="TUR" target="NLD">
      <data key="d0">20470737</data>
    </edge>
    <edge source="TUR" target="NOR">
      <data key="d0">59214</data>
    </edge>
    <edge source="TUR" target="PAK">
      <data key="d0">1048693</data>
    </edge>
    <edge source="TUR" target="PER">
      <data key="d0">157600</data>
    </edge>
    <edge source="TUR" target="PHL">
      <data key="d0">377796</data>
    </edge>
    <edge source="TUR" target="POL">
      <data key="d0">655485</data>
    </edge>
    <edge source="TUR" target="PRT">
      <data key="d0">364090</data>
    </edge>
    <edge source="TUR" target="ROU">
      <data key="d0">4902762</data>
    </edge>
    <edge source="TUR" target="RUS">
      <data key="d0">3368238</data>
    </edge>
    <edge source="TUR" target="SAU">
      <data key="d0">583717</data>
    </edge>
    <edge source="TUR" target="SRB">
      <data key="d0">233406</data>
    </edge>
    <edge source="TUR" target="IND">
      <data key="d0">466804</data>
    </edge>
    <edge source="TUR" target="SVK">
      <data key="d0">153106</data>
    </edge>
    <edge source="TUR" target="ZAF">
      <data key="d0">29099</data>
    </edge>
    <edge source="TUR" target="ESP">
      <data key="d0">3583339</data>
    </edge>
    <edge source="TUR" target="SWE">
      <data key="d0">12417</data>
    </edge>
    <edge source="TUR" target="CHE">
      <data key="d0">3490420</data>
    </edge>
    <edge source="TUR" target="TGO">
      <data key="d0">105808</data>
    </edge>
    <edge source="TUR" target="ARE">
      <data key="d0">390169</data>
    </edge>
    <edge source="TUR" target="TUN">
      <data key="d0">91677</data>
    </edge>
    <edge source="TUR" target="UKR">
      <data key="d0">4028855</data>
    </edge>
    <edge source="TUR" target="MKD">
      <data key="d0">511170</data>
    </edge>
    <edge source="TUR" target="EGY">
      <data key="d0">1672219</data>
    </edge>
    <edge source="TUR" target="GBR">
      <data key="d0">12928374</data>
    </edge>
    <edge source="TUR" target="TZA">
      <data key="d0">25395</data>
    </edge>
    <edge source="TUR" target="USA">
      <data key="d0">2966847</data>
    </edge>
    <edge source="UKR" target="ALB">
      <data key="d0">74021</data>
    </edge>
    <edge source="UKR" target="AUT">
      <data key="d0">1760740</data>
    </edge>
    <edge source="UKR" target="ARM">
      <data key="d0">15099</data>
    </edge>
    <edge source="UKR" target="BEL">
      <data key="d0">58315</data>
    </edge>
    <edge source="UKR" target="BRA">
      <data key="d0">85474</data>
    </edge>
    <edge source="UKR" target="BGR">
      <data key="d0">2262661</data>
    </edge>
    <edge source="UKR" target="BLR">
      <data key="d0">1031816</data>
    </edge>
    <edge source="UKR" target="CHN">
      <data key="d0">375324</data>
    </edge>
    <edge source="UKR" target="HRV">
      <data key="d0">198067</data>
    </edge>
    <edge source="UKR" target="CZE">
      <data key="d0">536442</data>
    </edge>
    <edge source="UKR" target="DNK">
      <data key="d0">124899</data>
    </edge>
    <edge source="UKR" target="EST">
      <data key="d0">11175</data>
    </edge>
    <edge source="UKR" target="FRA">
      <data key="d0">161241</data>
    </edge>
    <edge source="UKR" target="GEO">
      <data key="d0">85881</data>
    </edge>
    <edge source="UKR" target="PSE">
      <data key="d0">25001</data>
    </edge>
    <edge source="UKR" target="DEU">
      <data key="d0">4073187</data>
    </edge>
    <edge source="UKR" target="GRC">
      <data key="d0">81550</data>
    </edge>
    <edge source="UKR" target="HKG">
      <data key="d0">175428</data>
    </edge>
    <edge source="UKR" target="HUN">
      <data key="d0">4629740</data>
    </edge>
    <edge source="UKR" target="ISR">
      <data key="d0">1259409</data>
    </edge>
    <edge source="UKR" target="ITA">
      <data key="d0">3575489</data>
    </edge>
    <edge source="UKR" target="KAZ">
      <data key="d0">707315</data>
    </edge>
    <edge source="UKR" target="JOR">
      <data key="d0">53824</data>
    </edge>
    <edge source="UKR" target="LBN">
      <data key="d0">2011647</data>
    </edge>
    <edge source="UKR" target="LVA">
      <data key="d0">210444</data>
    </edge>
    <edge source="UKR" target="LTU">
      <data key="d0">767412</data>
    </edge>
    <edge source="UKR" target="MEX">
      <data key="d0">542702</data>
    </edge>
    <edge source="UKR" target="MDA">
      <data key="d0">880792</data>
    </edge>
    <edge source="UKR" target="MAR">
      <data key="d0">256870</data>
    </edge>
    <edge source="UKR" target="NLD">
      <data key="d0">863498</data>
    </edge>
    <edge source="UKR" target="POL">
      <data key="d0">3021890</data>
    </edge>
    <edge source="UKR" target="ROU">
      <data key="d0">10058</data>
    </edge>
    <edge source="UKR" target="RUS">
      <data key="d0">4808307</data>
    </edge>
    <edge source="UKR" target="SRB">
      <data key="d0">1778500</data>
    </edge>
    <edge source="UKR" target="IND">
      <data key="d0">93384</data>
    </edge>
    <edge source="UKR" target="SVK">
      <data key="d0">326239</data>
    </edge>
    <edge source="UKR" target="VNM">
      <data key="d0">31437</data>
    </edge>
    <edge source="UKR" target="SVN">
      <data key="d0">48000</data>
    </edge>
    <edge source="UKR" target="ESP">
      <data key="d0">162310</data>
    </edge>
    <edge source="UKR" target="CHE">
      <data key="d0">37655</data>
    </edge>
    <edge source="UKR" target="TUR">
      <data key="d0">2659087</data>
    </edge>
    <edge source="UKR" target="MKD">
      <data key="d0">428100</data>
    </edge>
    <edge source="UKR" target="EGY">
      <data key="d0">1944228</data>
    </edge>
    <edge source="UKR" target="GBR">
      <data key="d0">29287</data>
    </edge>
    <edge source="UKR" target="USA">
      <data key="d0">56092</data>
    </edge>
    <edge source="MKD" target="ALB">
      <data key="d0">62927</data>
    </edge>
    <edge source="MKD" target="AUS">
      <data key="d0">41063</data>
    </edge>
    <edge source="MKD" target="BEL">
      <data key="d0">56380</data>
    </edge>
    <edge source="MKD" target="BGR">
      <data key="d0">411418</data>
    </edge>
    <edge source="MKD" target="HRV">
      <data key="d0">308811</data>
    </edge>
    <edge source="MKD" target="DNK">
      <data key="d0">215505</data>
    </edge>
    <edge source="MKD" target="FRA">
      <data key="d0">64518</data>
    </edge>
    <edge source="MKD" target="DEU">
      <data key="d0">164195</data>
    </edge>
    <edge source="MKD" target="GRC">
      <data key="d0">119424</data>
    </edge>
    <edge source="MKD" target="HUN">
      <data key="d0">74580</data>
    </edge>
    <edge source="MKD" target="ITA">
      <data key="d0">63249</data>
    </edge>
    <edge source="MKD" target="NLD">
      <data key="d0">2811039</data>
    </edge>
    <edge source="MKD" target="POL">
      <data key="d0">31682</data>
    </edge>
    <edge source="MKD" target="ROU">
      <data key="d0">784891</data>
    </edge>
    <edge source="MKD" target="SRB">
      <data key="d0">760851</data>
    </edge>
    <edge source="MKD" target="SVN">
      <data key="d0">174019</data>
    </edge>
    <edge source="MKD" target="ESP">
      <data key="d0">21378</data>
    </edge>
    <edge source="MKD" target="CHE">
      <data key="d0">117552</data>
    </edge>
    <edge source="MKD" target="TUR">
      <data key="d0">361762</data>
    </edge>
    <edge source="MKD" target="USA">
      <data key="d0">737369</data>
    </edge>
    <edge source="EGY" target="ALB">
      <data key="d0">28592</data>
    </edge>
    <edge source="EGY" target="DZA">
      <data key="d0">26967492</data>
    </edge>
    <edge source="EGY" target="ARG">
      <data key="d0">518575</data>
    </edge>
    <edge source="EGY" target="AUS">
      <data key="d0">1319687</data>
    </edge>
    <edge source="EGY" target="AUT">
      <data key="d0">208794</data>
    </edge>
    <edge source="EGY" target="BEL">
      <data key="d0">2920592</data>
    </edge>
    <edge source="EGY" target="BRA">
      <data key="d0">1258808</data>
    </edge>
    <edge source="EGY" target="BGR">
      <data key="d0">460592</data>
    </edge>
    <edge source="EGY" target="BDI">
      <data key="d0">2500662</data>
    </edge>
    <edge source="EGY" target="CMR">
      <data key="d0">9421718</data>
    </edge>
    <edge source="EGY" target="CAN">
      <data key="d0">1344836</data>
    </edge>
    <edge source="EGY" target="LKA">
      <data key="d0">6044070</data>
    </edge>
    <edge source="EGY" target="CHL">
      <data key="d0">141761</data>
    </edge>
    <edge source="EGY" target="CHN">
      <data key="d0">587183</data>
    </edge>
    <edge source="EGY" target="COL">
      <data key="d0">229147</data>
    </edge>
    <edge source="EGY" target="CRI">
      <data key="d0">41008</data>
    </edge>
    <edge source="EGY" target="HRV">
      <data key="d0">349688</data>
    </edge>
    <edge source="EGY" target="CZE">
      <data key="d0">137308</data>
    </edge>
    <edge source="EGY" target="BEN">
      <data key="d0">2189592</data>
    </edge>
    <edge source="EGY" target="DNK">
      <data key="d0">12852</data>
    </edge>
    <edge source="EGY" target="EST">
      <data key="d0">83880</data>
    </edge>
    <edge source="EGY" target="FIN">
      <data key="d0">57087</data>
    </edge>
    <edge source="EGY" target="FRA">
      <data key="d0">3931088</data>
    </edge>
    <edge source="EGY" target="GEO">
      <data key="d0">49763</data>
    </edge>
    <edge source="EGY" target="GMB">
      <data key="d0">393252</data>
    </edge>
    <edge source="EGY" target="PSE">
      <data key="d0">136215</data>
    </edge>
    <edge source="EGY" target="DEU">
      <data key="d0">25972727</data>
    </edge>
    <edge source="EGY" target="GHA">
      <data key="d0">8990058</data>
    </edge>
    <edge source="EGY" target="GRC">
      <data key="d0">570839</data>
    </edge>
    <edge source="EGY" target="GTM">
      <data key="d0">59704</data>
    </edge>
    <edge source="EGY" target="HND">
      <data key="d0">34640</data>
    </edge>
    <edge source="EGY" target="HUN">
      <data key="d0">120191</data>
    </edge>
    <edge source="EGY" target="IDN">
      <data key="d0">236888</data>
    </edge>
    <edge source="EGY" target="IRL">
      <data key="d0">260598</data>
    </edge>
    <edge source="EGY" target="ISR">
      <data key="d0">439933</data>
    </edge>
    <edge source="EGY" target="ITA">
      <data key="d0">9657978</data>
    </edge>
    <edge source="EGY" target="CIV">
      <data key="d0">5214537</data>
    </edge>
    <edge source="EGY" target="JPN">
      <data key="d0">1032374</data>
    </edge>
    <edge source="EGY" target="JOR">
      <data key="d0">4461499</data>
    </edge>
    <edge source="EGY" target="KOR">
      <data key="d0">21014</data>
    </edge>
    <edge source="EGY" target="LBN">
      <data key="d0">4028204</data>
    </edge>
    <edge source="EGY" target="LVA">
      <data key="d0">2056513</data>
    </edge>
    <edge source="EGY" target="LTU">
      <data key="d0">63304</data>
    </edge>
    <edge source="EGY" target="MYS">
      <data key="d0">294735</data>
    </edge>
    <edge source="EGY" target="MEX">
      <data key="d0">347701</data>
    </edge>
    <edge source="EGY" target="MDA">
      <data key="d0">17234</data>
    </edge>
    <edge source="EGY" target="MAR">
      <data key="d0">591138</data>
    </edge>
    <edge source="EGY" target="OMN">
      <data key="d0">225325</data>
    </edge>
    <edge source="EGY" target="NLD">
      <data key="d0">8522231</data>
    </edge>
    <edge source="EGY" target="NZL">
      <data key="d0">72768</data>
    </edge>
    <edge source="EGY" target="PAK">
      <data key="d0">16534266</data>
    </edge>
    <edge source="EGY" target="PRY">
      <data key="d0">76855</data>
    </edge>
    <edge source="EGY" target="POL">
      <data key="d0">3502822</data>
    </edge>
    <edge source="EGY" target="PRT">
      <data key="d0">204101</data>
    </edge>
    <edge source="EGY" target="ROU">
      <data key="d0">846616</data>
    </edge>
    <edge source="EGY" target="RUS">
      <data key="d0">5390943</data>
    </edge>
    <edge source="EGY" target="SAU">
      <data key="d0">18913449</data>
    </edge>
    <edge source="EGY" target="SEN">
      <data key="d0">3974163</data>
    </edge>
    <edge source="EGY" target="SRB">
      <data key="d0">34265</data>
    </edge>
    <edge source="EGY" target="IND">
      <data key="d0">23850381</data>
    </edge>
    <edge source="EGY" target="SGP">
      <data key="d0">23684</data>
    </edge>
    <edge source="EGY" target="VNM">
      <data key="d0">183128</data>
    </edge>
    <edge source="EGY" target="SVN">
      <data key="d0">533863</data>
    </edge>
    <edge source="EGY" target="ZAF">
      <data key="d0">534234</data>
    </edge>
    <edge source="EGY" target="ESP">
      <data key="d0">4627287</data>
    </edge>
    <edge source="EGY" target="SWE">
      <data key="d0">162053</data>
    </edge>
    <edge source="EGY" target="CHE">
      <data key="d0">154227</data>
    </edge>
    <edge source="EGY" target="TGO">
      <data key="d0">2440447</data>
    </edge>
    <edge source="EGY" target="ARE">
      <data key="d0">15943990</data>
    </edge>
    <edge source="EGY" target="TUN">
      <data key="d0">8449723</data>
    </edge>
    <edge source="EGY" target="TUR">
      <data key="d0">1218186</data>
    </edge>
    <edge source="EGY" target="UKR">
      <data key="d0">2760812</data>
    </edge>
    <edge source="EGY" target="GBR">
      <data key="d0">20706625</data>
    </edge>
    <edge source="EGY" target="TZA">
      <data key="d0">26606</data>
    </edge>
    <edge source="EGY" target="USA">
      <data key="d0">21355617</data>
    </edge>
    <edge source="EGY" target="BFA">
      <data key="d0">2867753</data>
    </edge>
    <edge source="EGY" target="URY">
      <data key="d0">487336</data>
    </edge>
    <edge source="GBR" target="DZA">
      <data key="d0">60240</data>
    </edge>
    <edge source="GBR" target="AZE">
      <data key="d0">41706</data>
    </edge>
    <edge source="GBR" target="ARG">
      <data key="d0">1136664</data>
    </edge>
    <edge source="GBR" target="AUS">
      <data key="d0">6684705</data>
    </edge>
    <edge source="GBR" target="AUT">
      <data key="d0">4241259</data>
    </edge>
    <edge source="GBR" target="ARM">
      <data key="d0">22972</data>
    </edge>
    <edge source="GBR" target="BEL">
      <data key="d0">68456988</data>
    </edge>
    <edge source="GBR" target="BRA">
      <data key="d0">7795662</data>
    </edge>
    <edge source="GBR" target="BGR">
      <data key="d0">588960</data>
    </edge>
    <edge source="GBR" target="BDI">
      <data key="d0">513458</data>
    </edge>
    <edge source="GBR" target="BLR">
      <data key="d0">27837</data>
    </edge>
    <edge source="GBR" target="CMR">
      <data key="d0">902290</data>
    </edge>
    <edge source="GBR" target="CAN">
      <data key="d0">3982300</data>
    </edge>
    <edge source="GBR" target="LKA">
      <data key="d0">12439</data>
    </edge>
    <edge source="GBR" target="CHL">
      <data key="d0">58322</data>
    </edge>
    <edge source="GBR" target="CHN">
      <data key="d0">3797039</data>
    </edge>
    <edge source="GBR" target="CRI">
      <data key="d0">37423</data>
    </edge>
    <edge source="GBR" target="HRV">
      <data key="d0">92850</data>
    </edge>
    <edge source="GBR" target="CZE">
      <data key="d0">1849493</data>
    </edge>
    <edge source="GBR" target="DNK">
      <data key="d0">40273906</data>
    </edge>
    <edge source="GBR" target="ECU">
      <data key="d0">24686</data>
    </edge>
    <edge source="GBR" target="ETH">
      <data key="d0">11038</data>
    </edge>
    <edge source="GBR" target="EST">
      <data key="d0">4550047</data>
    </edge>
    <edge source="GBR" target="FIN">
      <data key="d0">5973671</data>
    </edge>
    <edge source="GBR" target="FRA">
      <data key="d0">66432553</data>
    </edge>
    <edge source="GBR" target="GEO">
      <data key="d0">61826</data>
    </edge>
    <edge source="GBR" target="GMB">
      <data key="d0">74482</data>
    </edge>
    <edge source="GBR" target="DEU">
      <data key="d0">51814761</data>
    </edge>
    <edge source="GBR" target="GHA">
      <data key="d0">397683</data>
    </edge>
    <edge source="GBR" target="GRC">
      <data key="d0">1765782</data>
    </edge>
    <edge source="GBR" target="GTM">
      <data key="d0">117666</data>
    </edge>
    <edge source="GBR" target="HKG">
      <data key="d0">5672358</data>
    </edge>
    <edge source="GBR" target="HUN">
      <data key="d0">2793077</data>
    </edge>
    <edge source="GBR" target="IDN">
      <data key="d0">171807</data>
    </edge>
    <edge source="GBR" target="IRL">
      <data key="d0">76381725</data>
    </edge>
    <edge source="GBR" target="ISR">
      <data key="d0">2525641</data>
    </edge>
    <edge source="GBR" target="ITA">
      <data key="d0">13051699</data>
    </edge>
    <edge source="GBR" target="JAM">
      <data key="d0">38415</data>
    </edge>
    <edge source="GBR" target="JPN">
      <data key="d0">2036744</data>
    </edge>
    <edge source="GBR" target="JOR">
      <data key="d0">45786</data>
    </edge>
    <edge source="GBR" target="KOR">
      <data key="d0">1087731</data>
    </edge>
    <edge source="GBR" target="LBN">
      <data key="d0">42603</data>
    </edge>
    <edge source="GBR" target="LVA">
      <data key="d0">234006</data>
    </edge>
    <edge source="GBR" target="LTU">
      <data key="d0">525188</data>
    </edge>
    <edge source="GBR" target="MDG">
      <data key="d0">724389</data>
    </edge>
    <edge source="GBR" target="MYS">
      <data key="d0">910526</data>
    </edge>
    <edge source="GBR" target="MRT">
      <data key="d0">12815</data>
    </edge>
    <edge source="GBR" target="MUS">
      <data key="d0">98563</data>
    </edge>
    <edge source="GBR" target="MEX">
      <data key="d0">651222</data>
    </edge>
    <edge source="GBR" target="MDA">
      <data key="d0">145294</data>
    </edge>
    <edge source="GBR" target="MAR">
      <data key="d0">453115</data>
    </edge>
    <edge source="GBR" target="OMN">
      <data key="d0">221379</data>
    </edge>
    <edge source="GBR" target="NLD">
      <data key="d0">91827280</data>
    </edge>
    <edge source="GBR" target="NZL">
      <data key="d0">1176249</data>
    </edge>
    <edge source="GBR" target="NIC">
      <data key="d0">22219</data>
    </edge>
    <edge source="GBR" target="NER">
      <data key="d0">70857</data>
    </edge>
    <edge source="GBR" target="NOR">
      <data key="d0">5552884</data>
    </edge>
    <edge source="GBR" target="PAK">
      <data key="d0">1200673</data>
    </edge>
    <edge source="GBR" target="PAN">
      <data key="d0">172668</data>
    </edge>
    <edge source="GBR" target="PER">
      <data key="d0">172400</data>
    </edge>
    <edge source="GBR" target="PHL">
      <data key="d0">1408180</data>
    </edge>
    <edge source="GBR" target="POL">
      <data key="d0">9965018</data>
    </edge>
    <edge source="GBR" target="PRT">
      <data key="d0">8000606</data>
    </edge>
    <edge source="GBR" target="ROU">
      <data key="d0">103285</data>
    </edge>
    <edge source="GBR" target="RUS">
      <data key="d0">1799881</data>
    </edge>
    <edge source="GBR" target="SAU">
      <data key="d0">820582</data>
    </edge>
    <edge source="GBR" target="SEN">
      <data key="d0">74403</data>
    </edge>
    <edge source="GBR" target="SRB">
      <data key="d0">409588</data>
    </edge>
    <edge source="GBR" target="IND">
      <data key="d0">1961478</data>
    </edge>
    <edge source="GBR" target="SGP">
      <data key="d0">965570</data>
    </edge>
    <edge source="GBR" target="SVK">
      <data key="d0">312911</data>
    </edge>
    <edge source="GBR" target="VNM">
      <data key="d0">3626627</data>
    </edge>
    <edge source="GBR" target="SVN">
      <data key="d0">116073</data>
    </edge>
    <edge source="GBR" target="ZAF">
      <data key="d0">3112278</data>
    </edge>
    <edge source="GBR" target="ESP">
      <data key="d0">10020340</data>
    </edge>
    <edge source="GBR" target="SWE">
      <data key="d0">4863897</data>
    </edge>
    <edge source="GBR" target="CHE">
      <data key="d0">4717817</data>
    </edge>
    <edge source="GBR" target="THA">
      <data key="d0">5400015</data>
    </edge>
    <edge source="GBR" target="ARE">
      <data key="d0">1632829</data>
    </edge>
    <edge source="GBR" target="TUR">
      <data key="d0">1506651</data>
    </edge>
    <edge source="GBR" target="UGA">
      <data key="d0">21176</data>
    </edge>
    <edge source="GBR" target="UKR">
      <data key="d0">1201309</data>
    </edge>
    <edge source="GBR" target="MKD">
      <data key="d0">42611</data>
    </edge>
    <edge source="GBR" target="EGY">
      <data key="d0">504554</data>
    </edge>
    <edge source="GBR" target="TZA">
      <data key="d0">531530</data>
    </edge>
    <edge source="GBR" target="USA">
      <data key="d0">24033362</data>
    </edge>
    <edge source="GBR" target="URY">
      <data key="d0">1698381</data>
    </edge>
    <edge source="USA" target="ALB">
      <data key="d0">79280</data>
    </edge>
    <edge source="USA" target="DZA">
      <data key="d0">6731687</data>
    </edge>
    <edge source="USA" target="AZE">
      <data key="d0">286835</data>
    </edge>
    <edge source="USA" target="ARG">
      <data key="d0">55395696</data>
    </edge>
    <edge source="USA" target="AUS">
      <data key="d0">71867781</data>
    </edge>
    <edge source="USA" target="AUT">
      <data key="d0">666870</data>
    </edge>
    <edge source="USA" target="ARM">
      <data key="d0">111237</data>
    </edge>
    <edge source="USA" target="BEL">
      <data key="d0">71609143</data>
    </edge>
    <edge source="USA" target="BOL">
      <data key="d0">2003704</data>
    </edge>
    <edge source="USA" target="BWA">
      <data key="d0">22534</data>
    </edge>
    <edge source="USA" target="BRA">
      <data key="d0">92313830</data>
    </edge>
    <edge source="USA" target="BGR">
      <data key="d0">530873</data>
    </edge>
    <edge source="USA" target="BLR">
      <data key="d0">55100</data>
    </edge>
    <edge source="USA" target="KHM">
      <data key="d0">231130</data>
    </edge>
    <edge source="USA" target="CMR">
      <data key="d0">385587</data>
    </edge>
    <edge source="USA" target="CAN">
      <data key="d0">573664024</data>
    </edge>
    <edge source="USA" target="LKA">
      <data key="d0">1095545</data>
    </edge>
    <edge source="USA" target="CHL">
      <data key="d0">37827912</data>
    </edge>
    <edge source="USA" target="CHN">
      <data key="d0">301437678</data>
    </edge>
    <edge source="USA" target="COL">
      <data key="d0">23953685</data>
    </edge>
    <edge source="USA" target="CRI">
      <data key="d0">8698822</data>
    </edge>
    <edge source="USA" target="HRV">
      <data key="d0">273291</data>
    </edge>
    <edge source="USA" target="CZE">
      <data key="d0">1736714</data>
    </edge>
    <edge source="USA" target="BEN">
      <data key="d0">46440</data>
    </edge>
    <edge source="USA" target="DNK">
      <data key="d0">9690839</data>
    </edge>
    <edge source="USA" target="ECU">
      <data key="d0">15261673</data>
    </edge>
    <edge source="USA" target="SLV">
      <data key="d0">2477958</data>
    </edge>
    <edge source="USA" target="ETH">
      <data key="d0">58194</data>
    </edge>
    <edge source="USA" target="EST">
      <data key="d0">336596</data>
    </edge>
    <edge source="USA" target="FIN">
      <data key="d0">2766640</data>
    </edge>
    <edge source="USA" target="FRA">
      <data key="d0">56602357</data>
    </edge>
    <edge source="USA" target="GEO">
      <data key="d0">166705</data>
    </edge>
    <edge source="USA" target="PSE">
      <data key="d0">140076</data>
    </edge>
    <edge source="USA" target="DEU">
      <data key="d0">77246617</data>
    </edge>
    <edge source="USA" target="GHA">
      <data key="d0">295947</data>
    </edge>
    <edge source="USA" target="GRC">
      <data key="d0">9386418</data>
    </edge>
    <edge source="USA" target="GTM">
      <data key="d0">11946404</data>
    </edge>
    <edge source="USA" target="HND">
      <data key="d0">11998532</data>
    </edge>
    <edge source="USA" target="HKG">
      <data key="d0">80666536</data>
    </edge>
    <edge source="USA" target="HUN">
      <data key="d0">2449673</data>
    </edge>
    <edge source="USA" target="IDN">
      <data key="d0">36995209</data>
    </edge>
    <edge source="USA" target="IRL">
      <data key="d0">9533018</data>
    </edge>
    <edge source="USA" target="ISR">
      <data key="d0">8381864</data>
    </edge>
    <edge source="USA" target="ITA">
      <data key="d0">51011245</data>
    </edge>
    <edge source="USA" target="CIV">
      <data key="d0">294995</data>
    </edge>
    <edge source="USA" target="JAM">
      <data key="d0">3332216</data>
    </edge>
    <edge source="USA" target="JPN">
      <data key="d0">125699261</data>
    </edge>
    <edge source="USA" target="KAZ">
      <data key="d0">2291010</data>
    </edge>
    <edge source="USA" target="JOR">
      <data key="d0">7191026</data>
    </edge>
    <edge source="USA" target="KOR">
      <data key="d0">83768794</data>
    </edge>
    <edge source="USA" target="KGZ">
      <data key="d0">41784</data>
    </edge>
    <edge source="USA" target="LBN">
      <data key="d0">12372245</data>
    </edge>
    <edge source="USA" target="LVA">
      <data key="d0">1170316</data>
    </edge>
    <edge source="USA" target="LTU">
      <data key="d0">1936553</data>
    </edge>
    <edge source="USA" target="MDG">
      <data key="d0">79823</data>
    </edge>
    <edge source="USA" target="MWI">
      <data key="d0">89014</data>
    </edge>
    <edge source="USA" target="MYS">
      <data key="d0">9923886</data>
    </edge>
    <edge source="USA" target="MUS">
      <data key="d0">18263</data>
    </edge>
    <edge source="USA" target="MEX">
      <data key="d0">526651122</data>
    </edge>
    <edge source="USA" target="MDA">
      <data key="d0">17259</data>
    </edge>
    <edge source="USA" target="MAR">
      <data key="d0">6705620</data>
    </edge>
    <edge source="USA" target="MOZ">
      <data key="d0">40637</data>
    </edge>
    <edge source="USA" target="OMN">
      <data key="d0">3574414</data>
    </edge>
    <edge source="USA" target="NAM">
      <data key="d0">67538</data>
    </edge>
    <edge source="USA" target="NLD">
      <data key="d0">209269825</data>
    </edge>
    <edge source="USA" target="NZL">
      <data key="d0">15035284</data>
    </edge>
    <edge source="USA" target="NIC">
      <data key="d0">2742834</data>
    </edge>
    <edge source="USA" target="NOR">
      <data key="d0">884340</data>
    </edge>
    <edge source="USA" target="PAK">
      <data key="d0">9087019</data>
    </edge>
    <edge source="USA" target="PAN">
      <data key="d0">7494639</data>
    </edge>
    <edge source="USA" target="PRY">
      <data key="d0">1057880</data>
    </edge>
    <edge source="USA" target="PER">
      <data key="d0">20900184</data>
    </edge>
    <edge source="USA" target="PHL">
      <data key="d0">18755949</data>
    </edge>
    <edge source="USA" target="POL">
      <data key="d0">9069819</data>
    </edge>
    <edge source="USA" target="PRT">
      <data key="d0">3732483</data>
    </edge>
    <edge source="USA" target="ROU">
      <data key="d0">2513642</data>
    </edge>
    <edge source="USA" target="RUS">
      <data key="d0">47085105</data>
    </edge>
    <edge source="USA" target="SAU">
      <data key="d0">72155864</data>
    </edge>
    <edge source="USA" target="SEN">
      <data key="d0">426532</data>
    </edge>
    <edge source="USA" target="SRB">
      <data key="d0">764699</data>
    </edge>
    <edge source="USA" target="IND">
      <data key="d0">29431292</data>
    </edge>
    <edge source="USA" target="SGP">
      <data key="d0">16039881</data>
    </edge>
    <edge source="USA" target="SVK">
      <data key="d0">1140590</data>
    </edge>
    <edge source="USA" target="VNM">
      <data key="d0">21365561</data>
    </edge>
    <edge source="USA" target="SVN">
      <data key="d0">220224</data>
    </edge>
    <edge source="USA" target="ZAF">
      <data key="d0">15288925</data>
    </edge>
    <edge source="USA" target="ZWE">
      <data key="d0">231759</data>
    </edge>
    <edge source="USA" target="ESP">
      <data key="d0">32291380</data>
    </edge>
    <edge source="USA" target="SWE">
      <data key="d0">2802342</data>
    </edge>
    <edge source="USA" target="CHE">
      <data key="d0">6586358</data>
    </edge>
    <edge source="USA" target="THA">
      <data key="d0">20568769</data>
    </edge>
    <edge source="USA" target="ARE">
      <data key="d0">8304756</data>
    </edge>
    <edge source="USA" target="TUN">
      <data key="d0">4841218</data>
    </edge>
    <edge source="USA" target="TUR">
      <data key="d0">20864677</data>
    </edge>
    <edge source="USA" target="UGA">
      <data key="d0">47845</data>
    </edge>
    <edge source="USA" target="UKR">
      <data key="d0">2877041</data>
    </edge>
    <edge source="USA" target="MKD">
      <data key="d0">73222</data>
    </edge>
    <edge source="USA" target="EGY">
      <data key="d0">18928943</data>
    </edge>
    <edge source="USA" target="GBR">
      <data key="d0">59057355</data>
    </edge>
    <edge source="USA" target="TZA">
      <data key="d0">102919</data>
    </edge>
    <edge source="USA" target="URY">
      <data key="d0">9918725</data>
    </edge>
    <edge source="DZA" target="FRA">
      <data key="d0">18358</data>
    </edge>
    <edge source="DZA" target="NER">
      <data key="d0">19979</data>
    </edge>
    <edge source="DZA" target="SEN">
      <data key="d0">16212</data>
    </edge>
    <edge source="DZA" target="TUN">
      <data key="d0">60663</data>
    </edge>
    <edge source="DZA" target="USA">
      <data key="d0">84263</data>
    </edge>
    <edge source="NER" target="FRA">
      <data key="d0">36635</data>
    </edge>
    <edge source="NER" target="BFA">
      <data key="d0">241587</data>
    </edge>
    <edge source="SEN" target="ALB">
      <data key="d0">41414</data>
    </edge>
    <edge source="SEN" target="ARG">
      <data key="d0">182869</data>
    </edge>
    <edge source="SEN" target="BEL">
      <data key="d0">45556</data>
    </edge>
    <edge source="SEN" target="FRA">
      <data key="d0">2061351</data>
    </edge>
    <edge source="SEN" target="DEU">
      <data key="d0">348943</data>
    </edge>
    <edge source="SEN" target="IRL">
      <data key="d0">56786</data>
    </edge>
    <edge source="SEN" target="ITA">
      <data key="d0">25579</data>
    </edge>
    <edge source="SEN" target="JPN">
      <data key="d0">120265</data>
    </edge>
    <edge source="SEN" target="MRT">
      <data key="d0">13485</data>
    </edge>
    <edge source="SEN" target="MEX">
      <data key="d0">141501</data>
    </edge>
    <edge source="SEN" target="NAM">
      <data key="d0">13433</data>
    </edge>
    <edge source="SEN" target="SAU">
      <data key="d0">38429</data>
    </edge>
    <edge source="SEN" target="ESP">
      <data key="d0">21584</data>
    </edge>
    <edge source="SEN" target="THA">
      <data key="d0">36423</data>
    </edge>
    <edge source="SEN" target="ARE">
      <data key="d0">1134559</data>
    </edge>
    <edge source="SEN" target="GBR">
      <data key="d0">13847</data>
    </edge>
    <edge source="TUN" target="DZA">
      <data key="d0">444907</data>
    </edge>
    <edge source="TUN" target="BEL">
      <data key="d0">84627</data>
    </edge>
    <edge source="TUN" target="CMR">
      <data key="d0">54499</data>
    </edge>
    <edge source="TUN" target="CZE">
      <data key="d0">28377</data>
    </edge>
    <edge source="TUN" target="ETH">
      <data key="d0">28288</data>
    </edge>
    <edge source="TUN" target="FRA">
      <data key="d0">1662324</data>
    </edge>
    <edge source="TUN" target="DEU">
      <data key="d0">337648</data>
    </edge>
    <edge source="TUN" target="GRC">
      <data key="d0">826413</data>
    </edge>
    <edge source="TUN" target="HKG">
      <data key="d0">57724</data>
    </edge>
    <edge source="TUN" target="HUN">
      <data key="d0">160965</data>
    </edge>
    <edge source="TUN" target="ITA">
      <data key="d0">29825035</data>
    </edge>
    <edge source="TUN" target="MAR">
      <data key="d0">12310</data>
    </edge>
    <edge source="TUN" target="NLD">
      <data key="d0">1245159</data>
    </edge>
    <edge source="TUN" target="PAK">
      <data key="d0">21677</data>
    </edge>
    <edge source="TUN" target="POL">
      <data key="d0">21634</data>
    </edge>
    <edge source="TUN" target="SAU">
      <data key="d0">914462</data>
    </edge>
    <edge source="TUN" target="SEN">
      <data key="d0">24914</data>
    </edge>
    <edge source="TUN" target="IND">
      <data key="d0">1801066</data>
    </edge>
    <edge source="TUN" target="SVN">
      <data key="d0">79043</data>
    </edge>
    <edge source="TUN" target="ESP">
      <data key="d0">360038</data>
    </edge>
    <edge source="TUN" target="CHE">
      <data key="d0">127216</data>
    </edge>
    <edge source="TUN" target="UKR">
      <data key="d0">464551</data>
    </edge>
    <edge source="TUN" target="EGY">
      <data key="d0">17600</data>
    </edge>
    <edge source="TUN" target="USA">
      <data key="d0">129419</data>
    </edge>
    <edge source="TUN" target="BFA">
      <data key="d0">41908</data>
    </edge>
    <edge source="ARG" target="DZA">
      <data key="d0">423210</data>
    </edge>
    <edge source="ARG" target="AUS">
      <data key="d0">456392</data>
    </edge>
    <edge source="ARG" target="AUT">
      <data key="d0">1491416</data>
    </edge>
    <edge source="ARG" target="BEL">
      <data key="d0">1132109</data>
    </edge>
    <edge source="ARG" target="BOL">
      <data key="d0">1227618</data>
    </edge>
    <edge source="ARG" target="BRA">
      <data key="d0">10180635</data>
    </edge>
    <edge source="ARG" target="BLR">
      <data key="d0">677377</data>
    </edge>
    <edge source="ARG" target="CAN">
      <data key="d0">527899</data>
    </edge>
    <edge source="ARG" target="CHL">
      <data key="d0">7154390</data>
    </edge>
    <edge source="ARG" target="CHN">
      <data key="d0">1940702</data>
    </edge>
    <edge source="ARG" target="COL">
      <data key="d0">801051</data>
    </edge>
    <edge source="ARG" target="CRI">
      <data key="d0">59093</data>
    </edge>
    <edge source="ARG" target="CZE">
      <data key="d0">130138</data>
    </edge>
    <edge source="ARG" target="DNK">
      <data key="d0">15873</data>
    </edge>
    <edge source="ARG" target="ECU">
      <data key="d0">264781</data>
    </edge>
    <edge source="ARG" target="FRA">
      <data key="d0">3347809</data>
    </edge>
    <edge source="ARG" target="DEU">
      <data key="d0">8527308</data>
    </edge>
    <edge source="ARG" target="GHA">
      <data key="d0">6759617</data>
    </edge>
    <edge source="ARG" target="GRC">
      <data key="d0">123101</data>
    </edge>
    <edge source="ARG" target="HKG">
      <data key="d0">1627133</data>
    </edge>
    <edge source="ARG" target="HUN">
      <data key="d0">153273</data>
    </edge>
    <edge source="ARG" target="ITA">
      <data key="d0">8917641</data>
    </edge>
    <edge source="ARG" target="CIV">
      <data key="d0">69919</data>
    </edge>
    <edge source="ARG" target="JPN">
      <data key="d0">1684879</data>
    </edge>
    <edge source="ARG" target="KAZ">
      <data key="d0">26124</data>
    </edge>
    <edge source="ARG" target="KOR">
      <data key="d0">165755</data>
    </edge>
    <edge source="ARG" target="LBN">
      <data key="d0">176286</data>
    </edge>
    <edge source="ARG" target="LVA">
      <data key="d0">120750</data>
    </edge>
    <edge source="ARG" target="MYS">
      <data key="d0">23163</data>
    </edge>
    <edge source="ARG" target="MEX">
      <data key="d0">43994</data>
    </edge>
    <edge source="ARG" target="MAR">
      <data key="d0">680176</data>
    </edge>
    <edge source="ARG" target="NLD">
      <data key="d0">2741304</data>
    </edge>
    <edge source="ARG" target="NZL">
      <data key="d0">123769</data>
    </edge>
    <edge source="ARG" target="PAN">
      <data key="d0">38962</data>
    </edge>
    <edge source="ARG" target="PRY">
      <data key="d0">3275078</data>
    </edge>
    <edge source="ARG" target="PER">
      <data key="d0">1104885</data>
    </edge>
    <edge source="ARG" target="POL">
      <data key="d0">295030</data>
    </edge>
    <edge source="ARG" target="PRT">
      <data key="d0">532903</data>
    </edge>
    <edge source="ARG" target="ROU">
      <data key="d0">231096</data>
    </edge>
    <edge source="ARG" target="RUS">
      <data key="d0">5029799</data>
    </edge>
    <edge source="ARG" target="SGP">
      <data key="d0">87563</data>
    </edge>
    <edge source="ARG" target="VNM">
      <data key="d0">8856890</data>
    </edge>
    <edge source="ARG" target="ZAF">
      <data key="d0">446091</data>
    </edge>
    <edge source="ARG" target="ESP">
      <data key="d0">2167166</data>
    </edge>
    <edge source="ARG" target="THA">
      <data key="d0">10800</data>
    </edge>
    <edge source="ARG" target="EGY">
      <data key="d0">1067788</data>
    </edge>
    <edge source="ARG" target="GBR">
      <data key="d0">227515</data>
    </edge>
    <edge source="ARG" target="USA">
      <data key="d0">17303472</data>
    </edge>
    <edge source="ARG" target="URY">
      <data key="d0">11110132</data>
    </edge>
    <edge source="AUS" target="ARG">
      <data key="d0">6818621</data>
    </edge>
    <edge source="AUS" target="AUT">
      <data key="d0">625095</data>
    </edge>
    <edge source="AUS" target="BEL">
      <data key="d0">1132742</data>
    </edge>
    <edge source="AUS" target="BWA">
      <data key="d0">47163</data>
    </edge>
    <edge source="AUS" target="BRA">
      <data key="d0">3373013</data>
    </edge>
    <edge source="AUS" target="CAN">
      <data key="d0">1054794</data>
    </edge>
    <edge source="AUS" target="LKA">
      <data key="d0">105238</data>
    </edge>
    <edge source="AUS" target="CHL">
      <data key="d0">839642</data>
    </edge>
    <edge source="AUS" target="CHN">
      <data key="d0">94857269</data>
    </edge>
    <edge source="AUS" target="COL">
      <data key="d0">51539</data>
    </edge>
    <edge source="AUS" target="CRI">
      <data key="d0">65196</data>
    </edge>
    <edge source="AUS" target="CZE">
      <data key="d0">13778</data>
    </edge>
    <edge source="AUS" target="DNK">
      <data key="d0">199621</data>
    </edge>
    <edge source="AUS" target="ECU">
      <data key="d0">68303</data>
    </edge>
    <edge source="AUS" target="FRA">
      <data key="d0">3375515</data>
    </edge>
    <edge source="AUS" target="GEO">
      <data key="d0">11744</data>
    </edge>
    <edge source="AUS" target="DEU">
      <data key="d0">3592503</data>
    </edge>
    <edge source="AUS" target="GRC">
      <data key="d0">173399</data>
    </edge>
    <edge source="AUS" target="HKG">
      <data key="d0">6560186</data>
    </edge>
    <edge source="AUS" target="IDN">
      <data key="d0">528123</data>
    </edge>
    <edge source="AUS" target="IRL">
      <data key="d0">108606</data>
    </edge>
    <edge source="AUS" target="ISR">
      <data key="d0">856871</data>
    </edge>
    <edge source="AUS" target="ITA">
      <data key="d0">2530581</data>
    </edge>
    <edge source="AUS" target="JPN">
      <data key="d0">15117093</data>
    </edge>
    <edge source="AUS" target="JOR">
      <data key="d0">117820</data>
    </edge>
    <edge source="AUS" target="KOR">
      <data key="d0">7649702</data>
    </edge>
    <edge source="AUS" target="MYS">
      <data key="d0">2140546</data>
    </edge>
    <edge source="AUS" target="MUS">
      <data key="d0">15848</data>
    </edge>
    <edge source="AUS" target="MEX">
      <data key="d0">28141</data>
    </edge>
    <edge source="AUS" target="MAR">
      <data key="d0">1404021</data>
    </edge>
    <edge source="AUS" target="MOZ">
      <data key="d0">14004</data>
    </edge>
    <edge source="AUS" target="OMN">
      <data key="d0">344549</data>
    </edge>
    <edge source="AUS" target="NLD">
      <data key="d0">20703544</data>
    </edge>
    <edge source="AUS" target="NZL">
      <data key="d0">14564510</data>
    </edge>
    <edge source="AUS" target="NOR">
      <data key="d0">1303048</data>
    </edge>
    <edge source="AUS" target="PAK">
      <data key="d0">492420</data>
    </edge>
    <edge source="AUS" target="PAN">
      <data key="d0">91007</data>
    </edge>
    <edge source="AUS" target="PRY">
      <data key="d0">36304</data>
    </edge>
    <edge source="AUS" target="PER">
      <data key="d0">89438</data>
    </edge>
    <edge source="AUS" target="PHL">
      <data key="d0">1463144</data>
    </edge>
    <edge source="AUS" target="POL">
      <data key="d0">366204</data>
    </edge>
    <edge source="AUS" target="PRT">
      <data key="d0">652181</data>
    </edge>
    <edge source="AUS" target="ROU">
      <data key="d0">23013</data>
    </edge>
    <edge source="AUS" target="RUS">
      <data key="d0">113613</data>
    </edge>
    <edge source="AUS" target="SAU">
      <data key="d0">27849638</data>
    </edge>
    <edge source="AUS" target="SEN">
      <data key="d0">26884</data>
    </edge>
    <edge source="AUS" target="IND">
      <data key="d0">2978572</data>
    </edge>
    <edge source="AUS" target="SGP">
      <data key="d0">1942360</data>
    </edge>
    <edge source="AUS" target="VNM">
      <data key="d0">1206849</data>
    </edge>
    <edge source="AUS" target="ZAF">
      <data key="d0">4703701</data>
    </edge>
    <edge source="AUS" target="ZWE">
      <data key="d0">19930</data>
    </edge>
    <edge source="AUS" target="ESP">
      <data key="d0">1017712</data>
    </edge>
    <edge source="AUS" target="SWE">
      <data key="d0">20698</data>
    </edge>
    <edge source="AUS" target="CHE">
      <data key="d0">367333</data>
    </edge>
    <edge source="AUS" target="THA">
      <data key="d0">1765181</data>
    </edge>
    <edge source="AUS" target="ARE">
      <data key="d0">372105</data>
    </edge>
    <edge source="AUS" target="TUN">
      <data key="d0">69419</data>
    </edge>
    <edge source="AUS" target="UGA">
      <data key="d0">163651</data>
    </edge>
    <edge source="AUS" target="EGY">
      <data key="d0">1333384</data>
    </edge>
    <edge source="AUS" target="GBR">
      <data key="d0">1869272</data>
    </edge>
    <edge source="AUS" target="TZA">
      <data key="d0">15959</data>
    </edge>
    <edge source="AUS" target="USA">
      <data key="d0">16942584</data>
    </edge>
    <edge source="AUS" target="URY">
      <data key="d0">1702647</data>
    </edge>
    <edge source="BOL" target="ARG">
      <data key="d0">69696</data>
    </edge>
    <edge source="BOL" target="BRA">
      <data key="d0">3124050</data>
    </edge>
    <edge source="BOL" target="CHL">
      <data key="d0">320150</data>
    </edge>
    <edge source="BOL" target="COL">
      <data key="d0">125414</data>
    </edge>
    <edge source="BOL" target="CRI">
      <data key="d0">111696</data>
    </edge>
    <edge source="BOL" target="GTM">
      <data key="d0">52200</data>
    </edge>
    <edge source="BOL" target="ITA">
      <data key="d0">37473</data>
    </edge>
    <edge source="BOL" target="JPN">
      <data key="d0">15460</data>
    </edge>
    <edge source="BOL" target="NLD">
      <data key="d0">23406</data>
    </edge>
    <edge source="BOL" target="PRY">
      <data key="d0">589049</data>
    </edge>
    <edge source="BOL" target="USA">
      <data key="d0">338941</data>
    </edge>
    <edge source="BOL" target="URY">
      <data key="d0">100567</data>
    </edge>
    <edge source="BRA" target="ALB">
      <data key="d0">2254464</data>
    </edge>
    <edge source="BRA" target="ARG">
      <data key="d0">12712379</data>
    </edge>
    <edge source="BRA" target="AUS">
      <data key="d0">798736</data>
    </edge>
    <edge source="BRA" target="AUT">
      <data key="d0">165262</data>
    </edge>
    <edge source="BRA" target="ARM">
      <data key="d0">438465</data>
    </edge>
    <edge source="BRA" target="BEL">
      <data key="d0">1105094</data>
    </edge>
    <edge source="BRA" target="BOL">
      <data key="d0">3615242</data>
    </edge>
    <edge source="BRA" target="BGR">
      <data key="d0">117293</data>
    </edge>
    <edge source="BRA" target="BLR">
      <data key="d0">204162</data>
    </edge>
    <edge source="BRA" target="KHM">
      <data key="d0">40515</data>
    </edge>
    <edge source="BRA" target="CAN">
      <data key="d0">2132551</data>
    </edge>
    <edge source="BRA" target="LKA">
      <data key="d0">300221</data>
    </edge>
    <edge source="BRA" target="CHL">
      <data key="d0">2089822</data>
    </edge>
    <edge source="BRA" target="CHN">
      <data key="d0">11643639</data>
    </edge>
    <edge source="BRA" target="COL">
      <data key="d0">15588158</data>
    </edge>
    <edge source="BRA" target="CRI">
      <data key="d0">3058647</data>
    </edge>
    <edge source="BRA" target="CZE">
      <data key="d0">178789</data>
    </edge>
    <edge source="BRA" target="BEN">
      <data key="d0">3506861</data>
    </edge>
    <edge source="BRA" target="DNK">
      <data key="d0">169868</data>
    </edge>
    <edge source="BRA" target="ECU">
      <data key="d0">3090432</data>
    </edge>
    <edge source="BRA" target="EST">
      <data key="d0">1200801</data>
    </edge>
    <edge source="BRA" target="FRA">
      <data key="d0">8694369</data>
    </edge>
    <edge source="BRA" target="GEO">
      <data key="d0">712948</data>
    </edge>
    <edge source="BRA" target="DEU">
      <data key="d0">31354528</data>
    </edge>
    <edge source="BRA" target="GHA">
      <data key="d0">3677040</data>
    </edge>
    <edge source="BRA" target="GRC">
      <data key="d0">15469</data>
    </edge>
    <edge source="BRA" target="GTM">
      <data key="d0">3321926</data>
    </edge>
    <edge source="BRA" target="HND">
      <data key="d0">4478720</data>
    </edge>
    <edge source="BRA" target="HKG">
      <data key="d0">310610294</data>
    </edge>
    <edge source="BRA" target="HUN">
      <data key="d0">400461</data>
    </edge>
    <edge source="BRA" target="IDN">
      <data key="d0">241072</data>
    </edge>
    <edge source="BRA" target="IRL">
      <data key="d0">143977</data>
    </edge>
    <edge source="BRA" target="ISR">
      <data key="d0">1874736</data>
    </edge>
    <edge source="BRA" target="ITA">
      <data key="d0">15399898</data>
    </edge>
    <edge source="BRA" target="CIV">
      <data key="d0">72634</data>
    </edge>
    <edge source="BRA" target="JPN">
      <data key="d0">17037790</data>
    </edge>
    <edge source="BRA" target="KAZ">
      <data key="d0">3635121</data>
    </edge>
    <edge source="BRA" target="JOR">
      <data key="d0">56539</data>
    </edge>
    <edge source="BRA" target="KOR">
      <data key="d0">13094964</data>
    </edge>
    <edge source="BRA" target="LBN">
      <data key="d0">3243301</data>
    </edge>
    <edge source="BRA" target="LVA">
      <data key="d0">1569774</data>
    </edge>
    <edge source="BRA" target="LTU">
      <data key="d0">2667208</data>
    </edge>
    <edge source="BRA" target="MWI">
      <data key="d0">17891</data>
    </edge>
    <edge source="BRA" target="MYS">
      <data key="d0">615407</data>
    </edge>
    <edge source="BRA" target="MEX">
      <data key="d0">8346457</data>
    </edge>
    <edge source="BRA" target="MDA">
      <data key="d0">110929</data>
    </edge>
    <edge source="BRA" target="MOZ">
      <data key="d0">279296</data>
    </edge>
    <edge source="BRA" target="OMN">
      <data key="d0">160538</data>
    </edge>
    <edge source="BRA" target="NAM">
      <data key="d0">50975</data>
    </edge>
    <edge source="BRA" target="NLD">
      <data key="d0">24465821</data>
    </edge>
    <edge source="BRA" target="NZL">
      <data key="d0">6747245</data>
    </edge>
    <edge source="BRA" target="NIC">
      <data key="d0">3389793</data>
    </edge>
    <edge source="BRA" target="NOR">
      <data key="d0">165353</data>
    </edge>
    <edge source="BRA" target="PAK">
      <data key="d0">765806</data>
    </edge>
    <edge source="BRA" target="PAN">
      <data key="d0">8297567</data>
    </edge>
    <edge source="BRA" target="PRY">
      <data key="d0">15480814</data>
    </edge>
    <edge source="BRA" target="PER">
      <data key="d0">2033653</data>
    </edge>
    <edge source="BRA" target="PHL">
      <data key="d0">585441</data>
    </edge>
    <edge source="BRA" target="POL">
      <data key="d0">862634</data>
    </edge>
    <edge source="BRA" target="PRT">
      <data key="d0">18946434</data>
    </edge>
    <edge source="BRA" target="ROU">
      <data key="d0">382385</data>
    </edge>
    <edge source="BRA" target="RUS">
      <data key="d0">50610952</data>
    </edge>
    <edge source="BRA" target="SAU">
      <data key="d0">1421355</data>
    </edge>
    <edge source="BRA" target="SEN">
      <data key="d0">83452</data>
    </edge>
    <edge source="BRA" target="SRB">
      <data key="d0">698343</data>
    </edge>
    <edge source="BRA" target="IND">
      <data key="d0">2660909</data>
    </edge>
    <edge source="BRA" target="SGP">
      <data key="d0">1459273</data>
    </edge>
    <edge source="BRA" target="VNM">
      <data key="d0">4046852</data>
    </edge>
    <edge source="BRA" target="SVN">
      <data key="d0">302705</data>
    </edge>
    <edge source="BRA" target="ZAF">
      <data key="d0">6232822</data>
    </edge>
    <edge source="BRA" target="ZWE">
      <data key="d0">31426</data>
    </edge>
    <edge source="BRA" target="ESP">
      <data key="d0">10859273</data>
    </edge>
    <edge source="BRA" target="SWE">
      <data key="d0">200644</data>
    </edge>
    <edge source="BRA" target="CHE">
      <data key="d0">1794976</data>
    </edge>
    <edge source="BRA" target="THA">
      <data key="d0">12312887</data>
    </edge>
    <edge source="BRA" target="TGO">
      <data key="d0">49731</data>
    </edge>
    <edge source="BRA" target="ARE">
      <data key="d0">1948114</data>
    </edge>
    <edge source="BRA" target="TUN">
      <data key="d0">106300</data>
    </edge>
    <edge source="BRA" target="TUR">
      <data key="d0">1436394</data>
    </edge>
    <edge source="BRA" target="UGA">
      <data key="d0">650233</data>
    </edge>
    <edge source="BRA" target="UKR">
      <data key="d0">21199176</data>
    </edge>
    <edge source="BRA" target="EGY">
      <data key="d0">1267748</data>
    </edge>
    <edge source="BRA" target="GBR">
      <data key="d0">2775149</data>
    </edge>
    <edge source="BRA" target="TZA">
      <data key="d0">62630</data>
    </edge>
    <edge source="BRA" target="USA">
      <data key="d0">52861932</data>
    </edge>
    <edge source="BRA" target="URY">
      <data key="d0">1738768</data>
    </edge>
    <edge source="BLR" target="CZE">
      <data key="d0">52300</data>
    </edge>
    <edge source="BLR" target="FRA">
      <data key="d0">85100</data>
    </edge>
    <edge source="BLR" target="GEO">
      <data key="d0">340100</data>
    </edge>
    <edge source="BLR" target="DEU">
      <data key="d0">242700</data>
    </edge>
    <edge source="BLR" target="KAZ">
      <data key="d0">198200</data>
    </edge>
    <edge source="BLR" target="LVA">
      <data key="d0">47600</data>
    </edge>
    <edge source="BLR" target="LTU">
      <data key="d0">132700</data>
    </edge>
    <edge source="BLR" target="NLD">
      <data key="d0">689000</data>
    </edge>
    <edge source="BLR" target="POL">
      <data key="d0">408400</data>
    </edge>
    <edge source="BLR" target="RUS">
      <data key="d0">12575900</data>
    </edge>
    <edge source="BLR" target="SRB">
      <data key="d0">165900</data>
    </edge>
    <edge source="BLR" target="VNM">
      <data key="d0">46100</data>
    </edge>
    <edge source="BLR" target="SWE">
      <data key="d0">20900</data>
    </edge>
    <edge source="BLR" target="UKR">
      <data key="d0">342300</data>
    </edge>
    <edge source="BLR" target="USA">
      <data key="d0">10400</data>
    </edge>
    <edge source="CAN" target="ARG">
      <data key="d0">7704747</data>
    </edge>
    <edge source="CAN" target="AUS">
      <data key="d0">5139172</data>
    </edge>
    <edge source="CAN" target="AUT">
      <data key="d0">463562</data>
    </edge>
    <edge source="CAN" target="BEL">
      <data key="d0">806018</data>
    </edge>
    <edge source="CAN" target="BOL">
      <data key="d0">33199</data>
    </edge>
    <edge source="CAN" target="BRA">
      <data key="d0">8324402</data>
    </edge>
    <edge source="CAN" target="BGR">
      <data key="d0">91626</data>
    </edge>
    <edge source="CAN" target="BLR">
      <data key="d0">1414473</data>
    </edge>
    <edge source="CAN" target="LKA">
      <data key="d0">104898</data>
    </edge>
    <edge source="CAN" target="CHL">
      <data key="d0">843015</data>
    </edge>
    <edge source="CAN" target="CHN">
      <data key="d0">32641037</data>
    </edge>
    <edge source="CAN" target="COL">
      <data key="d0">2654857</data>
    </edge>
    <edge source="CAN" target="CRI">
      <data key="d0">1786568</data>
    </edge>
    <edge source="CAN" target="HRV">
      <data key="d0">19452</data>
    </edge>
    <edge source="CAN" target="CZE">
      <data key="d0">3173241</data>
    </edge>
    <edge source="CAN" target="DNK">
      <data key="d0">3396327</data>
    </edge>
    <edge source="CAN" target="ECU">
      <data key="d0">898146</data>
    </edge>
    <edge source="CAN" target="SLV">
      <data key="d0">247087</data>
    </edge>
    <edge source="CAN" target="FIN">
      <data key="d0">936537</data>
    </edge>
    <edge source="CAN" target="FRA">
      <data key="d0">6440982</data>
    </edge>
    <edge source="CAN" target="GEO">
      <data key="d0">37509</data>
    </edge>
    <edge source="CAN" target="DEU">
      <data key="d0">13309661</data>
    </edge>
    <edge source="CAN" target="GHA">
      <data key="d0">96103</data>
    </edge>
    <edge source="CAN" target="GRC">
      <data key="d0">13400</data>
    </edge>
    <edge source="CAN" target="GTM">
      <data key="d0">396173</data>
    </edge>
    <edge source="CAN" target="HND">
      <data key="d0">1051969</data>
    </edge>
    <edge source="CAN" target="HKG">
      <data key="d0">154160081</data>
    </edge>
    <edge source="CAN" target="HUN">
      <data key="d0">552925</data>
    </edge>
    <edge source="CAN" target="IDN">
      <data key="d0">2156538</data>
    </edge>
    <edge source="CAN" target="IRL">
      <data key="d0">299779</data>
    </edge>
    <edge source="CAN" target="ISR">
      <data key="d0">141390</data>
    </edge>
    <edge source="CAN" target="ITA">
      <data key="d0">4488400</data>
    </edge>
    <edge source="CAN" target="JAM">
      <data key="d0">310662</data>
    </edge>
    <edge source="CAN" target="JPN">
      <data key="d0">7924542</data>
    </edge>
    <edge source="CAN" target="KAZ">
      <data key="d0">326769</data>
    </edge>
    <edge source="CAN" target="JOR">
      <data key="d0">70006</data>
    </edge>
    <edge source="CAN" target="KOR">
      <data key="d0">4054195</data>
    </edge>
    <edge source="CAN" target="LBN">
      <data key="d0">24477</data>
    </edge>
    <edge source="CAN" target="LVA">
      <data key="d0">61112</data>
    </edge>
    <edge source="CAN" target="LTU">
      <data key="d0">231846</data>
    </edge>
    <edge source="CAN" target="MYS">
      <data key="d0">786715</data>
    </edge>
    <edge source="CAN" target="MUS">
      <data key="d0">201605</data>
    </edge>
    <edge source="CAN" target="MEX">
      <data key="d0">16305985</data>
    </edge>
    <edge source="CAN" target="MAR">
      <data key="d0">47192</data>
    </edge>
    <edge source="CAN" target="OMN">
      <data key="d0">71687</data>
    </edge>
    <edge source="CAN" target="NLD">
      <data key="d0">29844728</data>
    </edge>
    <edge source="CAN" target="NZL">
      <data key="d0">1069263</data>
    </edge>
    <edge source="CAN" target="NOR">
      <data key="d0">49914</data>
    </edge>
    <edge source="CAN" target="PAK">
      <data key="d0">256587</data>
    </edge>
    <edge source="CAN" target="PAN">
      <data key="d0">1211376</data>
    </edge>
    <edge source="CAN" target="PRY">
      <data key="d0">102686</data>
    </edge>
    <edge source="CAN" target="PER">
      <data key="d0">1243820</data>
    </edge>
    <edge source="CAN" target="PHL">
      <data key="d0">863138</data>
    </edge>
    <edge source="CAN" target="POL">
      <data key="d0">3760712</data>
    </edge>
    <edge source="CAN" target="PRT">
      <data key="d0">218675</data>
    </edge>
    <edge source="CAN" target="ROU">
      <data key="d0">222008</data>
    </edge>
    <edge source="CAN" target="RUS">
      <data key="d0">5317720</data>
    </edge>
    <edge source="CAN" target="SAU">
      <data key="d0">936837</data>
    </edge>
    <edge source="CAN" target="IND">
      <data key="d0">688531</data>
    </edge>
    <edge source="CAN" target="SGP">
      <data key="d0">2042058</data>
    </edge>
    <edge source="CAN" target="SVK">
      <data key="d0">327064</data>
    </edge>
    <edge source="CAN" target="VNM">
      <data key="d0">2298954</data>
    </edge>
    <edge source="CAN" target="SVN">
      <data key="d0">181435</data>
    </edge>
    <edge source="CAN" target="ZAF">
      <data key="d0">1029418</data>
    </edge>
    <edge source="CAN" target="ZWE">
      <data key="d0">13413</data>
    </edge>
    <edge source="CAN" target="ESP">
      <data key="d0">4300889</data>
    </edge>
    <edge source="CAN" target="SWE">
      <data key="d0">1120408</data>
    </edge>
    <edge source="CAN" target="CHE">
      <data key="d0">1008212</data>
    </edge>
    <edge source="CAN" target="THA">
      <data key="d0">3124092</data>
    </edge>
    <edge source="CAN" target="ARE">
      <data key="d0">631638</data>
    </edge>
    <edge source="CAN" target="TUR">
      <data key="d0">2866062</data>
    </edge>
    <edge source="CAN" target="UKR">
      <data key="d0">1140930</data>
    </edge>
    <edge source="CAN" target="EGY">
      <data key="d0">135149</data>
    </edge>
    <edge source="CAN" target="GBR">
      <data key="d0">10593218</data>
    </edge>
    <edge source="CAN" target="USA">
      <data key="d0">537753670</data>
    </edge>
    <edge source="CAN" target="URY">
      <data key="d0">965297</data>
    </edge>
    <edge source="CHL" target="DZA">
      <data key="d0">360683</data>
    </edge>
    <edge source="CHL" target="ARG">
      <data key="d0">7328529</data>
    </edge>
    <edge source="CHL" target="AUS">
      <data key="d0">2827921</data>
    </edge>
    <edge source="CHL" target="BEL">
      <data key="d0">668771</data>
    </edge>
    <edge source="CHL" target="BOL">
      <data key="d0">701265</data>
    </edge>
    <edge source="CHL" target="BRA">
      <data key="d0">25924944</data>
    </edge>
    <edge source="CHL" target="CAN">
      <data key="d0">4865907</data>
    </edge>
    <edge source="CHL" target="CHN">
      <data key="d0">62476434</data>
    </edge>
    <edge source="CHL" target="COL">
      <data key="d0">6428343</data>
    </edge>
    <edge source="CHL" target="CRI">
      <data key="d0">1243229</data>
    </edge>
    <edge source="CHL" target="CZE">
      <data key="d0">98408</data>
    </edge>
    <edge source="CHL" target="DNK">
      <data key="d0">25510001</data>
    </edge>
    <edge source="CHL" target="ECU">
      <data key="d0">4007410</data>
    </edge>
    <edge source="CHL" target="SLV">
      <data key="d0">127471</data>
    </edge>
    <edge source="CHL" target="FIN">
      <data key="d0">37800</data>
    </edge>
    <edge source="CHL" target="FRA">
      <data key="d0">19829685</data>
    </edge>
    <edge source="CHL" target="DEU">
      <data key="d0">27641782</data>
    </edge>
    <edge source="CHL" target="GRC">
      <data key="d0">39021</data>
    </edge>
    <edge source="CHL" target="GTM">
      <data key="d0">769224</data>
    </edge>
    <edge source="CHL" target="HND">
      <data key="d0">101498</data>
    </edge>
    <edge source="CHL" target="HKG">
      <data key="d0">1272927</data>
    </edge>
    <edge source="CHL" target="HUN">
      <data key="d0">772128</data>
    </edge>
    <edge source="CHL" target="IDN">
      <data key="d0">158882</data>
    </edge>
    <edge source="CHL" target="IRL">
      <data key="d0">98213</data>
    </edge>
    <edge source="CHL" target="ISR">
      <data key="d0">694511</data>
    </edge>
    <edge source="CHL" target="ITA">
      <data key="d0">5052875</data>
    </edge>
    <edge source="CHL" target="JPN">
      <data key="d0">64613552</data>
    </edge>
    <edge source="CHL" target="JOR">
      <data key="d0">61442</data>
    </edge>
    <edge source="CHL" target="KOR">
      <data key="d0">5440714</data>
    </edge>
    <edge source="CHL" target="LVA">
      <data key="d0">165465</data>
    </edge>
    <edge source="CHL" target="MYS">
      <data key="d0">971659</data>
    </edge>
    <edge source="CHL" target="MEX">
      <data key="d0">12922861</data>
    </edge>
    <edge source="CHL" target="NLD">
      <data key="d0">45322675</data>
    </edge>
    <edge source="CHL" target="NZL">
      <data key="d0">85792</data>
    </edge>
    <edge source="CHL" target="NOR">
      <data key="d0">4584710</data>
    </edge>
    <edge source="CHL" target="PAN">
      <data key="d0">295892</data>
    </edge>
    <edge source="CHL" target="PRY">
      <data key="d0">1076078</data>
    </edge>
    <edge source="CHL" target="PER">
      <data key="d0">9174136</data>
    </edge>
    <edge source="CHL" target="PHL">
      <data key="d0">1092931</data>
    </edge>
    <edge source="CHL" target="POL">
      <data key="d0">129653</data>
    </edge>
    <edge source="CHL" target="PRT">
      <data key="d0">121917</data>
    </edge>
    <edge source="CHL" target="RUS">
      <data key="d0">4398627</data>
    </edge>
    <edge source="CHL" target="SAU">
      <data key="d0">59537</data>
    </edge>
    <edge source="CHL" target="IND">
      <data key="d0">2961493</data>
    </edge>
    <edge source="CHL" target="SGP">
      <data key="d0">1389715</data>
    </edge>
    <edge source="CHL" target="SVK">
      <data key="d0">51960</data>
    </edge>
    <edge source="CHL" target="VNM">
      <data key="d0">3173143</data>
    </edge>
    <edge source="CHL" target="ZAF">
      <data key="d0">1112529</data>
    </edge>
    <edge source="CHL" target="ZWE">
      <data key="d0">120960</data>
    </edge>
    <edge source="CHL" target="ESP">
      <data key="d0">10996184</data>
    </edge>
    <edge source="CHL" target="SWE">
      <data key="d0">2694084</data>
    </edge>
    <edge source="CHL" target="CHE">
      <data key="d0">402101</data>
    </edge>
    <edge source="CHL" target="THA">
      <data key="d0">3745892</data>
    </edge>
    <edge source="CHL" target="ARE">
      <data key="d0">19943</data>
    </edge>
    <edge source="CHL" target="TUR">
      <data key="d0">438373</data>
    </edge>
    <edge source="CHL" target="EGY">
      <data key="d0">1549192</data>
    </edge>
    <edge source="CHL" target="GBR">
      <data key="d0">3490628</data>
    </edge>
    <edge source="CHL" target="USA">
      <data key="d0">117299308</data>
    </edge>
    <edge source="CHL" target="URY">
      <data key="d0">2018756</data>
    </edge>
    <edge source="CHN" target="ALB">
      <data key="d0">451436</data>
    </edge>
    <edge source="CHN" target="DZA">
      <data key="d0">840948</data>
    </edge>
    <edge source="CHN" target="AZE">
      <data key="d0">276778</data>
    </edge>
    <edge source="CHN" target="ARG">
      <data key="d0">5280054</data>
    </edge>
    <edge source="CHN" target="AUS">
      <data key="d0">20154551</data>
    </edge>
    <edge source="CHN" target="AUT">
      <data key="d0">22614659</data>
    </edge>
    <edge source="CHN" target="BEL">
      <data key="d0">20889406</data>
    </edge>
    <edge source="CHN" target="BRA">
      <data key="d0">63193852</data>
    </edge>
    <edge source="CHN" target="BGR">
      <data key="d0">2665764</data>
    </edge>
    <edge source="CHN" target="BLR">
      <data key="d0">978559</data>
    </edge>
    <edge source="CHN" target="KHM">
      <data key="d0">4228278</data>
    </edge>
    <edge source="CHN" target="CAN">
      <data key="d0">50310318</data>
    </edge>
    <edge source="CHN" target="LKA">
      <data key="d0">1742608</data>
    </edge>
    <edge source="CHN" target="CHL">
      <data key="d0">5778372</data>
    </edge>
    <edge source="CHN" target="COL">
      <data key="d0">2068967</data>
    </edge>
    <edge source="CHN" target="CRI">
      <data key="d0">583397</data>
    </edge>
    <edge source="CHN" target="HRV">
      <data key="d0">6163455</data>
    </edge>
    <edge source="CHN" target="CZE">
      <data key="d0">6229117</data>
    </edge>
    <edge source="CHN" target="DNK">
      <data key="d0">23411322</data>
    </edge>
    <edge source="CHN" target="ECU">
      <data key="d0">1587853</data>
    </edge>
    <edge source="CHN" target="SLV">
      <data key="d0">36581</data>
    </edge>
    <edge source="CHN" target="EST">
      <data key="d0">48567</data>
    </edge>
    <edge source="CHN" target="FIN">
      <data key="d0">1283983</data>
    </edge>
    <edge source="CHN" target="FRA">
      <data key="d0">57779711</data>
    </edge>
    <edge source="CHN" target="GEO">
      <data key="d0">113074</data>
    </edge>
    <edge source="CHN" target="DEU">
      <data key="d0">395139377</data>
    </edge>
    <edge source="CHN" target="GHA">
      <data key="d0">677990</data>
    </edge>
    <edge source="CHN" target="GRC">
      <data key="d0">1919751</data>
    </edge>
    <edge source="CHN" target="GTM">
      <data key="d0">795141</data>
    </edge>
    <edge source="CHN" target="HND">
      <data key="d0">26602</data>
    </edge>
    <edge source="CHN" target="HKG">
      <data key="d0">297783762</data>
    </edge>
    <edge source="CHN" target="HUN">
      <data key="d0">1421581</data>
    </edge>
    <edge source="CHN" target="IDN">
      <data key="d0">59498212</data>
    </edge>
    <edge source="CHN" target="IRL">
      <data key="d0">1783003</data>
    </edge>
    <edge source="CHN" target="ISR">
      <data key="d0">5712456</data>
    </edge>
    <edge source="CHN" target="ITA">
      <data key="d0">73441048</data>
    </edge>
    <edge source="CHN" target="JAM">
      <data key="d0">18976</data>
    </edge>
    <edge source="CHN" target="JPN">
      <data key="d0">832305231</data>
    </edge>
    <edge source="CHN" target="KAZ">
      <data key="d0">1213450</data>
    </edge>
    <edge source="CHN" target="JOR">
      <data key="d0">2600079</data>
    </edge>
    <edge source="CHN" target="KOR">
      <data key="d0">323184246</data>
    </edge>
    <edge source="CHN" target="KGZ">
      <data key="d0">3673173</data>
    </edge>
    <edge source="CHN" target="LBN">
      <data key="d0">275564</data>
    </edge>
    <edge source="CHN" target="LVA">
      <data key="d0">1303302</data>
    </edge>
    <edge source="CHN" target="LTU">
      <data key="d0">1842404</data>
    </edge>
    <edge source="CHN" target="MYS">
      <data key="d0">63487982</data>
    </edge>
    <edge source="CHN" target="MUS">
      <data key="d0">804168</data>
    </edge>
    <edge source="CHN" target="MEX">
      <data key="d0">57323891</data>
    </edge>
    <edge source="CHN" target="MDA">
      <data key="d0">21650</data>
    </edge>
    <edge source="CHN" target="MAR">
      <data key="d0">13351718</data>
    </edge>
    <edge source="CHN" target="MOZ">
      <data key="d0">106252</data>
    </edge>
    <edge source="CHN" target="OMN">
      <data key="d0">63510</data>
    </edge>
    <edge source="CHN" target="NLD">
      <data key="d0">240235783</data>
    </edge>
    <edge source="CHN" target="NZL">
      <data key="d0">5001591</data>
    </edge>
    <edge source="CHN" target="NOR">
      <data key="d0">5677130</data>
    </edge>
    <edge source="CHN" target="PAK">
      <data key="d0">14813716</data>
    </edge>
    <edge source="CHN" target="PAN">
      <data key="d0">272343</data>
    </edge>
    <edge source="CHN" target="PRY">
      <data key="d0">356393</data>
    </edge>
    <edge source="CHN" target="PER">
      <data key="d0">4249353</data>
    </edge>
    <edge source="CHN" target="PHL">
      <data key="d0">18749840</data>
    </edge>
    <edge source="CHN" target="POL">
      <data key="d0">51932102</data>
    </edge>
    <edge source="CHN" target="PRT">
      <data key="d0">6950247</data>
    </edge>
    <edge source="CHN" target="ROU">
      <data key="d0">13321863</data>
    </edge>
    <edge source="CHN" target="RUS">
      <data key="d0">44247600</data>
    </edge>
    <edge source="CHN" target="SAU">
      <data key="d0">2034228</data>
    </edge>
    <edge source="CHN" target="SRB">
      <data key="d0">211737</data>
    </edge>
    <edge source="CHN" target="IND">
      <data key="d0">63424547</data>
    </edge>
    <edge source="CHN" target="SGP">
      <data key="d0">42428449</data>
    </edge>
    <edge source="CHN" target="SVK">
      <data key="d0">2425854</data>
    </edge>
    <edge source="CHN" target="VNM">
      <data key="d0">172259876</data>
    </edge>
    <edge source="CHN" target="SVN">
      <data key="d0">761295</data>
    </edge>
    <edge source="CHN" target="ZAF">
      <data key="d0">46178624</data>
    </edge>
    <edge source="CHN" target="ZWE">
      <data key="d0">21023</data>
    </edge>
    <edge source="CHN" target="ESP">
      <data key="d0">84612582</data>
    </edge>
    <edge source="CHN" target="SWE">
      <data key="d0">1317068</data>
    </edge>
    <edge source="CHN" target="CHE">
      <data key="d0">7955645</data>
    </edge>
    <edge source="CHN" target="THA">
      <data key="d0">140006564</data>
    </edge>
    <edge source="CHN" target="TGO">
      <data key="d0">113230</data>
    </edge>
    <edge source="CHN" target="ARE">
      <data key="d0">2903762</data>
    </edge>
    <edge source="CHN" target="TUN">
      <data key="d0">331291</data>
    </edge>
    <edge source="CHN" target="TUR">
      <data key="d0">21232820</data>
    </edge>
    <edge source="CHN" target="UKR">
      <data key="d0">12687016</data>
    </edge>
    <edge source="CHN" target="MKD">
      <data key="d0">85762</data>
    </edge>
    <edge source="CHN" target="EGY">
      <data key="d0">7592100</data>
    </edge>
    <edge source="CHN" target="GBR">
      <data key="d0">43320127</data>
    </edge>
    <edge source="CHN" target="TZA">
      <data key="d0">979955</data>
    </edge>
    <edge source="CHN" target="USA">
      <data key="d0">587668844</data>
    </edge>
    <edge source="CHN" target="URY">
      <data key="d0">1529940</data>
    </edge>
    <edge source="COL" target="ALB">
      <data key="d0">43875</data>
    </edge>
    <edge source="COL" target="AZE">
      <data key="d0">62180</data>
    </edge>
    <edge source="COL" target="ARG">
      <data key="d0">1064609</data>
    </edge>
    <edge source="COL" target="AUS">
      <data key="d0">4522037</data>
    </edge>
    <edge source="COL" target="AUT">
      <data key="d0">431457</data>
    </edge>
    <edge source="COL" target="BEL">
      <data key="d0">183116</data>
    </edge>
    <edge source="COL" target="BOL">
      <data key="d0">15146</data>
    </edge>
    <edge source="COL" target="BRA">
      <data key="d0">5656408</data>
    </edge>
    <edge source="COL" target="BGR">
      <data key="d0">17838</data>
    </edge>
    <edge source="COL" target="BLR">
      <data key="d0">723228</data>
    </edge>
    <edge source="COL" target="CAN">
      <data key="d0">37926401</data>
    </edge>
    <edge source="COL" target="CHL">
      <data key="d0">2060372</data>
    </edge>
    <edge source="COL" target="CRI">
      <data key="d0">38322</data>
    </edge>
    <edge source="COL" target="HRV">
      <data key="d0">67255</data>
    </edge>
    <edge source="COL" target="CZE">
      <data key="d0">2138048</data>
    </edge>
    <edge source="COL" target="DNK">
      <data key="d0">28558</data>
    </edge>
    <edge source="COL" target="ECU">
      <data key="d0">1668909</data>
    </edge>
    <edge source="COL" target="SLV">
      <data key="d0">15718</data>
    </edge>
    <edge source="COL" target="FIN">
      <data key="d0">1748094</data>
    </edge>
    <edge source="COL" target="FRA">
      <data key="d0">4400461</data>
    </edge>
    <edge source="COL" target="GEO">
      <data key="d0">34385</data>
    </edge>
    <edge source="COL" target="DEU">
      <data key="d0">5036539</data>
    </edge>
    <edge source="COL" target="GTM">
      <data key="d0">247708</data>
    </edge>
    <edge source="COL" target="HKG">
      <data key="d0">4851773</data>
    </edge>
    <edge source="COL" target="HUN">
      <data key="d0">533944</data>
    </edge>
    <edge source="COL" target="IRL">
      <data key="d0">88547</data>
    </edge>
    <edge source="COL" target="ISR">
      <data key="d0">278767</data>
    </edge>
    <edge source="COL" target="ITA">
      <data key="d0">1709950</data>
    </edge>
    <edge source="COL" target="JAM">
      <data key="d0">453290</data>
    </edge>
    <edge source="COL" target="JPN">
      <data key="d0">57214804</data>
    </edge>
    <edge source="COL" target="KAZ">
      <data key="d0">292600</data>
    </edge>
    <edge source="COL" target="KOR">
      <data key="d0">1889406</data>
    </edge>
    <edge source="COL" target="KGZ">
      <data key="d0">54638</data>
    </edge>
    <edge source="COL" target="LBN">
      <data key="d0">39623</data>
    </edge>
    <edge source="COL" target="LTU">
      <data key="d0">51105</data>
    </edge>
    <edge source="COL" target="MEX">
      <data key="d0">460979</data>
    </edge>
    <edge source="COL" target="NLD">
      <data key="d0">27419146</data>
    </edge>
    <edge source="COL" target="NZL">
      <data key="d0">2346779</data>
    </edge>
    <edge source="COL" target="NOR">
      <data key="d0">185599</data>
    </edge>
    <edge source="COL" target="PAN">
      <data key="d0">3517901</data>
    </edge>
    <edge source="COL" target="PER">
      <data key="d0">202816</data>
    </edge>
    <edge source="COL" target="PHL">
      <data key="d0">49054</data>
    </edge>
    <edge source="COL" target="POL">
      <data key="d0">2725281</data>
    </edge>
    <edge source="COL" target="PRT">
      <data key="d0">233672</data>
    </edge>
    <edge source="COL" target="ROU">
      <data key="d0">329539</data>
    </edge>
    <edge source="COL" target="RUS">
      <data key="d0">68283905</data>
    </edge>
    <edge source="COL" target="SAU">
      <data key="d0">468447</data>
    </edge>
    <edge source="COL" target="IND">
      <data key="d0">60299</data>
    </edge>
    <edge source="COL" target="SGP">
      <data key="d0">36439</data>
    </edge>
    <edge source="COL" target="SVK">
      <data key="d0">774140</data>
    </edge>
    <edge source="COL" target="VNM">
      <data key="d0">89311</data>
    </edge>
    <edge source="COL" target="SVN">
      <data key="d0">15454</data>
    </edge>
    <edge source="COL" target="ESP">
      <data key="d0">22458997</data>
    </edge>
    <edge source="COL" target="SWE">
      <data key="d0">1420562</data>
    </edge>
    <edge source="COL" target="CHE">
      <data key="d0">1047864</data>
    </edge>
    <edge source="COL" target="ARE">
      <data key="d0">1017460</data>
    </edge>
    <edge source="COL" target="UKR">
      <data key="d0">4663890</data>
    </edge>
    <edge source="COL" target="GBR">
      <data key="d0">44821570</data>
    </edge>
    <edge source="COL" target="USA">
      <data key="d0">986279471</data>
    </edge>
    <edge source="COL" target="URY">
      <data key="d0">158183</data>
    </edge>
    <edge source="CRI" target="AUS">
      <data key="d0">51983</data>
    </edge>
    <edge source="CRI" target="BEL">
      <data key="d0">13354220</data>
    </edge>
    <edge source="CRI" target="BOL">
      <data key="d0">33131</data>
    </edge>
    <edge source="CRI" target="CAN">
      <data key="d0">6736070</data>
    </edge>
    <edge source="CRI" target="CHL">
      <data key="d0">618795</data>
    </edge>
    <edge source="CRI" target="CHN">
      <data key="d0">1923513</data>
    </edge>
    <edge source="CRI" target="COL">
      <data key="d0">1051257</data>
    </edge>
    <edge source="CRI" target="DNK">
      <data key="d0">69972</data>
    </edge>
    <edge source="CRI" target="ECU">
      <data key="d0">296024</data>
    </edge>
    <edge source="CRI" target="SLV">
      <data key="d0">428612</data>
    </edge>
    <edge source="CRI" target="ETH">
      <data key="d0">10294</data>
    </edge>
    <edge source="CRI" target="FRA">
      <data key="d0">471004</data>
    </edge>
    <edge source="CRI" target="DEU">
      <data key="d0">3688896</data>
    </edge>
    <edge source="CRI" target="GRC">
      <data key="d0">25073</data>
    </edge>
    <edge source="CRI" target="GTM">
      <data key="d0">902568</data>
    </edge>
    <edge source="CRI" target="HND">
      <data key="d0">226080</data>
    </edge>
    <edge source="CRI" target="HKG">
      <data key="d0">7574031</data>
    </edge>
    <edge source="CRI" target="IRL">
      <data key="d0">495148</data>
    </edge>
    <edge source="CRI" target="ISR">
      <data key="d0">20000</data>
    </edge>
    <edge source="CRI" target="ITA">
      <data key="d0">408458</data>
    </edge>
    <edge source="CRI" target="JAM">
      <data key="d0">63136</data>
    </edge>
    <edge source="CRI" target="JPN">
      <data key="d0">2464058</data>
    </edge>
    <edge source="CRI" target="KOR">
      <data key="d0">859405</data>
    </edge>
    <edge source="CRI" target="LBN">
      <data key="d0">58238</data>
    </edge>
    <edge source="CRI" target="MEX">
      <data key="d0">885098</data>
    </edge>
    <edge source="CRI" target="MAR">
      <data key="d0">24394</data>
    </edge>
    <edge source="CRI" target="NLD">
      <data key="d0">56600526</data>
    </edge>
    <edge source="CRI" target="NZL">
      <data key="d0">39532</data>
    </edge>
    <edge source="CRI" target="NIC">
      <data key="d0">1873203</data>
    </edge>
    <edge source="CRI" target="PAN">
      <data key="d0">1358037</data>
    </edge>
    <edge source="CRI" target="PER">
      <data key="d0">133920</data>
    </edge>
    <edge source="CRI" target="POL">
      <data key="d0">78551</data>
    </edge>
    <edge source="CRI" target="PRT">
      <data key="d0">205088</data>
    </edge>
    <edge source="CRI" target="RUS">
      <data key="d0">100176</data>
    </edge>
    <edge source="CRI" target="SAU">
      <data key="d0">344262</data>
    </edge>
    <edge source="CRI" target="IND">
      <data key="d0">90660</data>
    </edge>
    <edge source="CRI" target="SGP">
      <data key="d0">14025</data>
    </edge>
    <edge source="CRI" target="ZAF">
      <data key="d0">130661</data>
    </edge>
    <edge source="CRI" target="ESP">
      <data key="d0">1037914</data>
    </edge>
    <edge source="CRI" target="SWE">
      <data key="d0">40705</data>
    </edge>
    <edge source="CRI" target="CHE">
      <data key="d0">79693</data>
    </edge>
    <edge source="CRI" target="THA">
      <data key="d0">220017</data>
    </edge>
    <edge source="CRI" target="ARE">
      <data key="d0">88888</data>
    </edge>
    <edge source="CRI" target="TUR">
      <data key="d0">178500</data>
    </edge>
    <edge source="CRI" target="UGA">
      <data key="d0">18500</data>
    </edge>
    <edge source="CRI" target="EGY">
      <data key="d0">35204</data>
    </edge>
    <edge source="CRI" target="GBR">
      <data key="d0">2295428</data>
    </edge>
    <edge source="CRI" target="TZA">
      <data key="d0">37000</data>
    </edge>
    <edge source="CRI" target="USA">
      <data key="d0">83592187</data>
    </edge>
    <edge source="CRI" target="URY">
      <data key="d0">117158</data>
    </edge>
    <edge source="DNK" target="ALB">
      <data key="d0">34822</data>
    </edge>
    <edge source="DNK" target="DZA">
      <data key="d0">1039356</data>
    </edge>
    <edge source="DNK" target="AZE">
      <data key="d0">82581</data>
    </edge>
    <edge source="DNK" target="ARG">
      <data key="d0">738659</data>
    </edge>
    <edge source="DNK" target="AUS">
      <data key="d0">855588</data>
    </edge>
    <edge source="DNK" target="AUT">
      <data key="d0">18338633</data>
    </edge>
    <edge source="DNK" target="ARM">
      <data key="d0">222220</data>
    </edge>
    <edge source="DNK" target="BEL">
      <data key="d0">20645170</data>
    </edge>
    <edge source="DNK" target="BOL">
      <data key="d0">14998</data>
    </edge>
    <edge source="DNK" target="BRA">
      <data key="d0">2242762</data>
    </edge>
    <edge source="DNK" target="BGR">
      <data key="d0">554388</data>
    </edge>
    <edge source="DNK" target="BLR">
      <data key="d0">1026173</data>
    </edge>
    <edge source="DNK" target="CMR">
      <data key="d0">151371</data>
    </edge>
    <edge source="DNK" target="CAN">
      <data key="d0">1093927</data>
    </edge>
    <edge source="DNK" target="LKA">
      <data key="d0">162325</data>
    </edge>
    <edge source="DNK" target="CHL">
      <data key="d0">1276700</data>
    </edge>
    <edge source="DNK" target="CHN">
      <data key="d0">19055146</data>
    </edge>
    <edge source="DNK" target="COL">
      <data key="d0">186413</data>
    </edge>
    <edge source="DNK" target="CRI">
      <data key="d0">17913</data>
    </edge>
    <edge source="DNK" target="HRV">
      <data key="d0">1757504</data>
    </edge>
    <edge source="DNK" target="CZE">
      <data key="d0">9228556</data>
    </edge>
    <edge source="DNK" target="ECU">
      <data key="d0">354712</data>
    </edge>
    <edge source="DNK" target="ETH">
      <data key="d0">62217</data>
    </edge>
    <edge source="DNK" target="EST">
      <data key="d0">3132016</data>
    </edge>
    <edge source="DNK" target="FIN">
      <data key="d0">29098777</data>
    </edge>
    <edge source="DNK" target="FRA">
      <data key="d0">57056335</data>
    </edge>
    <edge source="DNK" target="GEO">
      <data key="d0">39083</data>
    </edge>
    <edge source="DNK" target="DEU">
      <data key="d0">316929924</data>
    </edge>
    <edge source="DNK" target="GRC">
      <data key="d0">1498203</data>
    </edge>
    <edge source="DNK" target="HKG">
      <data key="d0">9996378</data>
    </edge>
    <edge source="DNK" target="HUN">
      <data key="d0">9370053</data>
    </edge>
    <edge source="DNK" target="IDN">
      <data key="d0">384061</data>
    </edge>
    <edge source="DNK" target="IRL">
      <data key="d0">8177070</data>
    </edge>
    <edge source="DNK" target="ISR">
      <data key="d0">178909</data>
    </edge>
    <edge source="DNK" target="ITA">
      <data key="d0">32748360</data>
    </edge>
    <edge source="DNK" target="JPN">
      <data key="d0">11745348</data>
    </edge>
    <edge source="DNK" target="KAZ">
      <data key="d0">1988751</data>
    </edge>
    <edge source="DNK" target="JOR">
      <data key="d0">833989</data>
    </edge>
    <edge source="DNK" target="KOR">
      <data key="d0">961498</data>
    </edge>
    <edge source="DNK" target="KGZ">
      <data key="d0">37498</data>
    </edge>
    <edge source="DNK" target="LBN">
      <data key="d0">717976</data>
    </edge>
    <edge source="DNK" target="LVA">
      <data key="d0">2676985</data>
    </edge>
    <edge source="DNK" target="LTU">
      <data key="d0">8549165</data>
    </edge>
    <edge source="DNK" target="MWI">
      <data key="d0">33019</data>
    </edge>
    <edge source="DNK" target="MEX">
      <data key="d0">154784</data>
    </edge>
    <edge source="DNK" target="MAR">
      <data key="d0">1392509</data>
    </edge>
    <edge source="DNK" target="MOZ">
      <data key="d0">84181</data>
    </edge>
    <edge source="DNK" target="OMN">
      <data key="d0">105096</data>
    </edge>
    <edge source="DNK" target="NLD">
      <data key="d0">120855700</data>
    </edge>
    <edge source="DNK" target="NZL">
      <data key="d0">300221</data>
    </edge>
    <edge source="DNK" target="NER">
      <data key="d0">36701</data>
    </edge>
    <edge source="DNK" target="NOR">
      <data key="d0">70753342</data>
    </edge>
    <edge source="DNK" target="PAK">
      <data key="d0">94696</data>
    </edge>
    <edge source="DNK" target="PAN">
      <data key="d0">17504</data>
    </edge>
    <edge source="DNK" target="PER">
      <data key="d0">220830</data>
    </edge>
    <edge source="DNK" target="PHL">
      <data key="d0">771423</data>
    </edge>
    <edge source="DNK" target="POL">
      <data key="d0">29084682</data>
    </edge>
    <edge source="DNK" target="PRT">
      <data key="d0">15665747</data>
    </edge>
    <edge source="DNK" target="ROU">
      <data key="d0">4012098</data>
    </edge>
    <edge source="DNK" target="RUS">
      <data key="d0">31081356</data>
    </edge>
    <edge source="DNK" target="SAU">
      <data key="d0">714871</data>
    </edge>
    <edge source="DNK" target="SEN">
      <data key="d0">173995</data>
    </edge>
    <edge source="DNK" target="SRB">
      <data key="d0">806551</data>
    </edge>
    <edge source="DNK" target="IND">
      <data key="d0">151607</data>
    </edge>
    <edge source="DNK" target="SGP">
      <data key="d0">921799</data>
    </edge>
    <edge source="DNK" target="SVK">
      <data key="d0">5233772</data>
    </edge>
    <edge source="DNK" target="VNM">
      <data key="d0">1052159</data>
    </edge>
    <edge source="DNK" target="SVN">
      <data key="d0">1499710</data>
    </edge>
    <edge source="DNK" target="ZAF">
      <data key="d0">1470351</data>
    </edge>
    <edge source="DNK" target="ZWE">
      <data key="d0">332767</data>
    </edge>
    <edge source="DNK" target="ESP">
      <data key="d0">6085435</data>
    </edge>
    <edge source="DNK" target="SWE">
      <data key="d0">118735380</data>
    </edge>
    <edge source="DNK" target="CHE">
      <data key="d0">32108845</data>
    </edge>
    <edge source="DNK" target="THA">
      <data key="d0">89554</data>
    </edge>
    <edge source="DNK" target="TGO">
      <data key="d0">15311</data>
    </edge>
    <edge source="DNK" target="ARE">
      <data key="d0">249597</data>
    </edge>
    <edge source="DNK" target="TUN">
      <data key="d0">54472</data>
    </edge>
    <edge source="DNK" target="TUR">
      <data key="d0">4321078</data>
    </edge>
    <edge source="DNK" target="UGA">
      <data key="d0">30412</data>
    </edge>
    <edge source="DNK" target="UKR">
      <data key="d0">1070048</data>
    </edge>
    <edge source="DNK" target="MKD">
      <data key="d0">28361</data>
    </edge>
    <edge source="DNK" target="EGY">
      <data key="d0">100526</data>
    </edge>
    <edge source="DNK" target="GBR">
      <data key="d0">65006358</data>
    </edge>
    <edge source="DNK" target="TZA">
      <data key="d0">162821</data>
    </edge>
    <edge source="DNK" target="USA">
      <data key="d0">11857468</data>
    </edge>
    <edge source="DNK" target="URY">
      <data key="d0">173317</data>
    </edge>
    <edge source="ECU" target="AZE">
      <data key="d0">1584209</data>
    </edge>
    <edge source="ECU" target="ARG">
      <data key="d0">2769950</data>
    </edge>
    <edge source="ECU" target="AUS">
      <data key="d0">1597397</data>
    </edge>
    <edge source="ECU" target="AUT">
      <data key="d0">1970585</data>
    </edge>
    <edge source="ECU" target="ARM">
      <data key="d0">68544</data>
    </edge>
    <edge source="ECU" target="BEL">
      <data key="d0">29746</data>
    </edge>
    <edge source="ECU" target="BOL">
      <data key="d0">13416</data>
    </edge>
    <edge source="ECU" target="BRA">
      <data key="d0">4245350</data>
    </edge>
    <edge source="ECU" target="BGR">
      <data key="d0">751250</data>
    </edge>
    <edge source="ECU" target="BLR">
      <data key="d0">335861</data>
    </edge>
    <edge source="ECU" target="CAN">
      <data key="d0">25152686</data>
    </edge>
    <edge source="ECU" target="CHL">
      <data key="d0">11740166</data>
    </edge>
    <edge source="ECU" target="CHN">
      <data key="d0">812821</data>
    </edge>
    <edge source="ECU" target="COL">
      <data key="d0">6749567</data>
    </edge>
    <edge source="ECU" target="CRI">
      <data key="d0">183510</data>
    </edge>
    <edge source="ECU" target="HRV">
      <data key="d0">1788414</data>
    </edge>
    <edge source="ECU" target="CZE">
      <data key="d0">269028</data>
    </edge>
    <edge source="ECU" target="SLV">
      <data key="d0">122725</data>
    </edge>
    <edge source="ECU" target="ETH">
      <data key="d0">72647</data>
    </edge>
    <edge source="ECU" target="EST">
      <data key="d0">122800</data>
    </edge>
    <edge source="ECU" target="FIN">
      <data key="d0">540240</data>
    </edge>
    <edge source="ECU" target="FRA">
      <data key="d0">8867671</data>
    </edge>
    <edge source="ECU" target="GEO">
      <data key="d0">1142151</data>
    </edge>
    <edge source="ECU" target="DEU">
      <data key="d0">13085972</data>
    </edge>
    <edge source="ECU" target="GRC">
      <data key="d0">29515</data>
    </edge>
    <edge source="ECU" target="GTM">
      <data key="d0">24434</data>
    </edge>
    <edge source="ECU" target="HND">
      <data key="d0">62964</data>
    </edge>
    <edge source="ECU" target="HKG">
      <data key="d0">486399</data>
    </edge>
    <edge source="ECU" target="HUN">
      <data key="d0">322436</data>
    </edge>
    <edge source="ECU" target="IDN">
      <data key="d0">416490</data>
    </edge>
    <edge source="ECU" target="ISR">
      <data key="d0">538746</data>
    </edge>
    <edge source="ECU" target="ITA">
      <data key="d0">30309896</data>
    </edge>
    <edge source="ECU" target="JPN">
      <data key="d0">10807840</data>
    </edge>
    <edge source="ECU" target="KAZ">
      <data key="d0">7918152</data>
    </edge>
    <edge source="ECU" target="JOR">
      <data key="d0">19954</data>
    </edge>
    <edge source="ECU" target="KOR">
      <data key="d0">23102</data>
    </edge>
    <edge source="ECU" target="KGZ">
      <data key="d0">95292</data>
    </edge>
    <edge source="ECU" target="LBN">
      <data key="d0">59696</data>
    </edge>
    <edge source="ECU" target="LVA">
      <data key="d0">221877</data>
    </edge>
    <edge source="ECU" target="LTU">
      <data key="d0">1117779</data>
    </edge>
    <edge source="ECU" target="MEX">
      <data key="d0">219324</data>
    </edge>
    <edge source="ECU" target="MDA">
      <data key="d0">1029350</data>
    </edge>
    <edge source="ECU" target="MOZ">
      <data key="d0">168827</data>
    </edge>
    <edge source="ECU" target="OMN">
      <data key="d0">55775</data>
    </edge>
    <edge source="ECU" target="NLD">
      <data key="d0">71696078</data>
    </edge>
    <edge source="ECU" target="NZL">
      <data key="d0">672019</data>
    </edge>
    <edge source="ECU" target="NIC">
      <data key="d0">208287</data>
    </edge>
    <edge source="ECU" target="NOR">
      <data key="d0">207554</data>
    </edge>
    <edge source="ECU" target="PAN">
      <data key="d0">561266</data>
    </edge>
    <edge source="ECU" target="PRY">
      <data key="d0">174568</data>
    </edge>
    <edge source="ECU" target="PER">
      <data key="d0">1714854</data>
    </edge>
    <edge source="ECU" target="PHL">
      <data key="d0">181743</data>
    </edge>
    <edge source="ECU" target="POL">
      <data key="d0">165950</data>
    </edge>
    <edge source="ECU" target="PRT">
      <data key="d0">1161922</data>
    </edge>
    <edge source="ECU" target="ROU">
      <data key="d0">494500</data>
    </edge>
    <edge source="ECU" target="RUS">
      <data key="d0">191133824</data>
    </edge>
    <edge source="ECU" target="SAU">
      <data key="d0">88344</data>
    </edge>
    <edge source="ECU" target="SRB">
      <data key="d0">14320</data>
    </edge>
    <edge source="ECU" target="IND">
      <data key="d0">86561</data>
    </edge>
    <edge source="ECU" target="SGP">
      <data key="d0">188278</data>
    </edge>
    <edge source="ECU" target="SVK">
      <data key="d0">2820985</data>
    </edge>
    <edge source="ECU" target="VNM">
      <data key="d0">28020</data>
    </edge>
    <edge source="ECU" target="SVN">
      <data key="d0">48856</data>
    </edge>
    <edge source="ECU" target="ZAF">
      <data key="d0">18104</data>
    </edge>
    <edge source="ECU" target="ESP">
      <data key="d0">17871038</data>
    </edge>
    <edge source="ECU" target="SWE">
      <data key="d0">575919</data>
    </edge>
    <edge source="ECU" target="CHE">
      <data key="d0">7125236</data>
    </edge>
    <edge source="ECU" target="THA">
      <data key="d0">82173</data>
    </edge>
    <edge source="ECU" target="ARE">
      <data key="d0">406770</data>
    </edge>
    <edge source="ECU" target="TUR">
      <data key="d0">156835</data>
    </edge>
    <edge source="ECU" target="UKR">
      <data key="d0">23287900</data>
    </edge>
    <edge source="ECU" target="MKD">
      <data key="d0">94630</data>
    </edge>
    <edge source="ECU" target="GBR">
      <data key="d0">4270794</data>
    </edge>
    <edge source="ECU" target="USA">
      <data key="d0">310278442</data>
    </edge>
    <edge source="ECU" target="URY">
      <data key="d0">947542</data>
    </edge>
    <edge source="GHA" target="BEL">
      <data key="d0">87153</data>
    </edge>
    <edge source="GHA" target="CHN">
      <data key="d0">250118</data>
    </edge>
    <edge source="GHA" target="ITA">
      <data key="d0">201444</data>
    </edge>
    <edge source="GHA" target="PER">
      <data key="d0">17079</data>
    </edge>
    <edge source="GHA" target="IND">
      <data key="d0">508027</data>
    </edge>
    <edge source="GHA" target="SGP">
      <data key="d0">132024</data>
    </edge>
    <edge source="GHA" target="ESP">
      <data key="d0">746880</data>
    </edge>
    <edge source="GHA" target="CHE">
      <data key="d0">57102</data>
    </edge>
    <edge source="GHA" target="TGO">
      <data key="d0">70327</data>
    </edge>
    <edge source="GHA" target="GBR">
      <data key="d0">24537</data>
    </edge>
    <edge source="HKG" target="ARG">
      <data key="d0">294460</data>
    </edge>
    <edge source="HKG" target="AUS">
      <data key="d0">2567097</data>
    </edge>
    <edge source="HKG" target="BEL">
      <data key="d0">15163</data>
    </edge>
    <edge source="HKG" target="BRA">
      <data key="d0">210037</data>
    </edge>
    <edge source="HKG" target="KHM">
      <data key="d0">762574</data>
    </edge>
    <edge source="HKG" target="CAN">
      <data key="d0">11881110</data>
    </edge>
    <edge source="HKG" target="LKA">
      <data key="d0">93137</data>
    </edge>
    <edge source="HKG" target="CHL">
      <data key="d0">96137</data>
    </edge>
    <edge source="HKG" target="CHN">
      <data key="d0">68652755</data>
    </edge>
    <edge source="HKG" target="CZE">
      <data key="d0">42015</data>
    </edge>
    <edge source="HKG" target="FRA">
      <data key="d0">230775</data>
    </edge>
    <edge source="HKG" target="DEU">
      <data key="d0">282646</data>
    </edge>
    <edge source="HKG" target="GRC">
      <data key="d0">13554</data>
    </edge>
    <edge source="HKG" target="GTM">
      <data key="d0">20012</data>
    </edge>
    <edge source="HKG" target="HUN">
      <data key="d0">11230</data>
    </edge>
    <edge source="HKG" target="IDN">
      <data key="d0">4010886</data>
    </edge>
    <edge source="HKG" target="IRL">
      <data key="d0">14155</data>
    </edge>
    <edge source="HKG" target="ISR">
      <data key="d0">45868</data>
    </edge>
    <edge source="HKG" target="ITA">
      <data key="d0">6989899</data>
    </edge>
    <edge source="HKG" target="JPN">
      <data key="d0">42031096</data>
    </edge>
    <edge source="HKG" target="KOR">
      <data key="d0">14811894</data>
    </edge>
    <edge source="HKG" target="MYS">
      <data key="d0">6120112</data>
    </edge>
    <edge source="HKG" target="MUS">
      <data key="d0">35469</data>
    </edge>
    <edge source="HKG" target="MEX">
      <data key="d0">88155</data>
    </edge>
    <edge source="HKG" target="NLD">
      <data key="d0">335305</data>
    </edge>
    <edge source="HKG" target="NZL">
      <data key="d0">171945</data>
    </edge>
    <edge source="HKG" target="PAK">
      <data key="d0">30946</data>
    </edge>
    <edge source="HKG" target="PAN">
      <data key="d0">62916</data>
    </edge>
    <edge source="HKG" target="PER">
      <data key="d0">156813</data>
    </edge>
    <edge source="HKG" target="PHL">
      <data key="d0">1514639</data>
    </edge>
    <edge source="HKG" target="POL">
      <data key="d0">392638</data>
    </edge>
    <edge source="HKG" target="RUS">
      <data key="d0">1058722</data>
    </edge>
    <edge source="HKG" target="IND">
      <data key="d0">2747580</data>
    </edge>
    <edge source="HKG" target="SGP">
      <data key="d0">11116591</data>
    </edge>
    <edge source="HKG" target="VNM">
      <data key="d0">7927205</data>
    </edge>
    <edge source="HKG" target="ZAF">
      <data key="d0">125899</data>
    </edge>
    <edge source="HKG" target="ESP">
      <data key="d0">247213</data>
    </edge>
    <edge source="HKG" target="THA">
      <data key="d0">2524586</data>
    </edge>
    <edge source="HKG" target="TUR">
      <data key="d0">15673</data>
    </edge>
    <edge source="HKG" target="UGA">
      <data key="d0">20391</data>
    </edge>
    <edge source="HKG" target="EGY">
      <data key="d0">20458</data>
    </edge>
    <edge source="HKG" target="GBR">
      <data key="d0">450400</data>
    </edge>
    <edge source="HKG" target="USA">
      <data key="d0">18956695</data>
    </edge>
    <edge source="CIV" target="BEL">
      <data key="d0">1438507</data>
    </edge>
    <edge source="CIV" target="BRA">
      <data key="d0">22144</data>
    </edge>
    <edge source="CIV" target="BDI">
      <data key="d0">174049</data>
    </edge>
    <edge source="CIV" target="CMR">
      <data key="d0">337194</data>
    </edge>
    <edge source="CIV" target="FRA">
      <data key="d0">1279924</data>
    </edge>
    <edge source="CIV" target="GHA">
      <data key="d0">42934</data>
    </edge>
    <edge source="CIV" target="IDN">
      <data key="d0">94196</data>
    </edge>
    <edge source="CIV" target="ITA">
      <data key="d0">14078</data>
    </edge>
    <edge source="CIV" target="MEX">
      <data key="d0">24825</data>
    </edge>
    <edge source="CIV" target="NLD">
      <data key="d0">154633</data>
    </edge>
    <edge source="CIV" target="PER">
      <data key="d0">633598</data>
    </edge>
    <edge source="CIV" target="PHL">
      <data key="d0">513326</data>
    </edge>
    <edge source="CIV" target="IND">
      <data key="d0">390983</data>
    </edge>
    <edge source="CIV" target="ESP">
      <data key="d0">805696</data>
    </edge>
    <edge source="CIV" target="GBR">
      <data key="d0">725234</data>
    </edge>
    <edge source="CIV" target="USA">
      <data key="d0">92093</data>
    </edge>
    <edge source="JPN" target="DZA">
      <data key="d0">12315</data>
    </edge>
    <edge source="JPN" target="ARG">
      <data key="d0">714351</data>
    </edge>
    <edge source="JPN" target="AUS">
      <data key="d0">1695381</data>
    </edge>
    <edge source="JPN" target="AUT">
      <data key="d0">35166</data>
    </edge>
    <edge source="JPN" target="BEL">
      <data key="d0">320638</data>
    </edge>
    <edge source="JPN" target="BOL">
      <data key="d0">13530</data>
    </edge>
    <edge source="JPN" target="BRA">
      <data key="d0">6144610</data>
    </edge>
    <edge source="JPN" target="CAN">
      <data key="d0">577133</data>
    </edge>
    <edge source="JPN" target="LKA">
      <data key="d0">663563</data>
    </edge>
    <edge source="JPN" target="CHL">
      <data key="d0">1878175</data>
    </edge>
    <edge source="JPN" target="CHN">
      <data key="d0">59575063</data>
    </edge>
    <edge source="JPN" target="COL">
      <data key="d0">426724</data>
    </edge>
    <edge source="JPN" target="CRI">
      <data key="d0">118877</data>
    </edge>
    <edge source="JPN" target="HRV">
      <data key="d0">19719</data>
    </edge>
    <edge source="JPN" target="CZE">
      <data key="d0">257898</data>
    </edge>
    <edge source="JPN" target="DNK">
      <data key="d0">6650948</data>
    </edge>
    <edge source="JPN" target="ECU">
      <data key="d0">204329</data>
    </edge>
    <edge source="JPN" target="FIN">
      <data key="d0">13430</data>
    </edge>
    <edge source="JPN" target="FRA">
      <data key="d0">2707744</data>
    </edge>
    <edge source="JPN" target="GEO">
      <data key="d0">13455</data>
    </edge>
    <edge source="JPN" target="DEU">
      <data key="d0">1904221</data>
    </edge>
    <edge source="JPN" target="GHA">
      <data key="d0">126744</data>
    </edge>
    <edge source="JPN" target="GRC">
      <data key="d0">608741</data>
    </edge>
    <edge source="JPN" target="GTM">
      <data key="d0">30142</data>
    </edge>
    <edge source="JPN" target="HND">
      <data key="d0">159003</data>
    </edge>
    <edge source="JPN" target="HKG">
      <data key="d0">27089196</data>
    </edge>
    <edge source="JPN" target="HUN">
      <data key="d0">76783</data>
    </edge>
    <edge source="JPN" target="IDN">
      <data key="d0">2996887</data>
    </edge>
    <edge source="JPN" target="IRL">
      <data key="d0">32084</data>
    </edge>
    <edge source="JPN" target="ISR">
      <data key="d0">279008</data>
    </edge>
    <edge source="JPN" target="ITA">
      <data key="d0">4814227</data>
    </edge>
    <edge source="JPN" target="JOR">
      <data key="d0">125128</data>
    </edge>
    <edge source="JPN" target="KOR">
      <data key="d0">26250168</data>
    </edge>
    <edge source="JPN" target="LBN">
      <data key="d0">120455</data>
    </edge>
    <edge source="JPN" target="LTU">
      <data key="d0">25231</data>
    </edge>
    <edge source="JPN" target="MYS">
      <data key="d0">1517574</data>
    </edge>
    <edge source="JPN" target="MUS">
      <data key="d0">57941</data>
    </edge>
    <edge source="JPN" target="MEX">
      <data key="d0">33612</data>
    </edge>
    <edge source="JPN" target="MAR">
      <data key="d0">66135</data>
    </edge>
    <edge source="JPN" target="OMN">
      <data key="d0">71409</data>
    </edge>
    <edge source="JPN" target="NAM">
      <data key="d0">70657</data>
    </edge>
    <edge source="JPN" target="NLD">
      <data key="d0">10399819</data>
    </edge>
    <edge source="JPN" target="NZL">
      <data key="d0">2647235</data>
    </edge>
    <edge source="JPN" target="NOR">
      <data key="d0">127621</data>
    </edge>
    <edge source="JPN" target="PAK">
      <data key="d0">1819407</data>
    </edge>
    <edge source="JPN" target="PRY">
      <data key="d0">18879</data>
    </edge>
    <edge source="JPN" target="PER">
      <data key="d0">959508</data>
    </edge>
    <edge source="JPN" target="PHL">
      <data key="d0">2379377</data>
    </edge>
    <edge source="JPN" target="POL">
      <data key="d0">18905</data>
    </edge>
    <edge source="JPN" target="PRT">
      <data key="d0">120743</data>
    </edge>
    <edge source="JPN" target="RUS">
      <data key="d0">846732</data>
    </edge>
    <edge source="JPN" target="SAU">
      <data key="d0">117023</data>
    </edge>
    <edge source="JPN" target="SRB">
      <data key="d0">11263</data>
    </edge>
    <edge source="JPN" target="IND">
      <data key="d0">1105019</data>
    </edge>
    <edge source="JPN" target="SGP">
      <data key="d0">2949093</data>
    </edge>
    <edge source="JPN" target="SVK">
      <data key="d0">100248</data>
    </edge>
    <edge source="JPN" target="VNM">
      <data key="d0">59372726</data>
    </edge>
    <edge source="JPN" target="ZAF">
      <data key="d0">382839</data>
    </edge>
    <edge source="JPN" target="ESP">
      <data key="d0">1355989</data>
    </edge>
    <edge source="JPN" target="SWE">
      <data key="d0">187442</data>
    </edge>
    <edge source="JPN" target="CHE">
      <data key="d0">368607</data>
    </edge>
    <edge source="JPN" target="THA">
      <data key="d0">6056326</data>
    </edge>
    <edge source="JPN" target="ARE">
      <data key="d0">140362</data>
    </edge>
    <edge source="JPN" target="TUR">
      <data key="d0">596038</data>
    </edge>
    <edge source="JPN" target="UKR">
      <data key="d0">81180</data>
    </edge>
    <edge source="JPN" target="EGY">
      <data key="d0">1030190</data>
    </edge>
    <edge source="JPN" target="GBR">
      <data key="d0">1456338</data>
    </edge>
    <edge source="JPN" target="USA">
      <data key="d0">28807415</data>
    </edge>
    <edge source="JPN" target="BFA">
      <data key="d0">121345</data>
    </edge>
    <edge source="JPN" target="URY">
      <data key="d0">100774</data>
    </edge>
    <edge source="KAZ" target="BLR">
      <data key="d0">291620</data>
    </edge>
    <edge source="KAZ" target="CHN">
      <data key="d0">12359700</data>
    </edge>
    <edge source="KAZ" target="CZE">
      <data key="d0">22500</data>
    </edge>
    <edge source="KAZ" target="FRA">
      <data key="d0">34100</data>
    </edge>
    <edge source="KAZ" target="DEU">
      <data key="d0">172900</data>
    </edge>
    <edge source="KAZ" target="HKG">
      <data key="d0">23600</data>
    </edge>
    <edge source="KAZ" target="ISR">
      <data key="d0">37500</data>
    </edge>
    <edge source="KAZ" target="ITA">
      <data key="d0">68900</data>
    </edge>
    <edge source="KAZ" target="JPN">
      <data key="d0">13400</data>
    </edge>
    <edge source="KAZ" target="KOR">
      <data key="d0">276700</data>
    </edge>
    <edge source="KAZ" target="LBN">
      <data key="d0">122300</data>
    </edge>
    <edge source="KAZ" target="LVA">
      <data key="d0">21600</data>
    </edge>
    <edge source="KAZ" target="RUS">
      <data key="d0">3935210</data>
    </edge>
    <edge source="KAZ" target="IND">
      <data key="d0">30300</data>
    </edge>
    <edge source="KAZ" target="ESP">
      <data key="d0">11300</data>
    </edge>
    <edge source="KAZ" target="ARE">
      <data key="d0">90600</data>
    </edge>
    <edge source="KAZ" target="TUR">
      <data key="d0">1604200</data>
    </edge>
    <edge source="KAZ" target="EGY">
      <data key="d0">27600</data>
    </edge>
    <edge source="KAZ" target="USA">
      <data key="d0">421800</data>
    </edge>
    <edge source="KOR" target="DZA">
      <data key="d0">74781</data>
    </edge>
    <edge source="KOR" target="ARG">
      <data key="d0">59282</data>
    </edge>
    <edge source="KOR" target="AUS">
      <data key="d0">4405461</data>
    </edge>
    <edge source="KOR" target="AUT">
      <data key="d0">94967</data>
    </edge>
    <edge source="KOR" target="BEL">
      <data key="d0">536565</data>
    </edge>
    <edge source="KOR" target="BRA">
      <data key="d0">678194</data>
    </edge>
    <edge source="KOR" target="KHM">
      <data key="d0">61061</data>
    </edge>
    <edge source="KOR" target="CAN">
      <data key="d0">5277560</data>
    </edge>
    <edge source="KOR" target="LKA">
      <data key="d0">94184</data>
    </edge>
    <edge source="KOR" target="CHL">
      <data key="d0">1055084</data>
    </edge>
    <edge source="KOR" target="CHN">
      <data key="d0">87952819</data>
    </edge>
    <edge source="KOR" target="COL">
      <data key="d0">101130</data>
    </edge>
    <edge source="KOR" target="CZE">
      <data key="d0">76507</data>
    </edge>
    <edge source="KOR" target="DNK">
      <data key="d0">3290962</data>
    </edge>
    <edge source="KOR" target="ECU">
      <data key="d0">47143</data>
    </edge>
    <edge source="KOR" target="SLV">
      <data key="d0">25531</data>
    </edge>
    <edge source="KOR" target="FRA">
      <data key="d0">1329265</data>
    </edge>
    <edge source="KOR" target="DEU">
      <data key="d0">2453931</data>
    </edge>
    <edge source="KOR" target="GRC">
      <data key="d0">60716</data>
    </edge>
    <edge source="KOR" target="HKG">
      <data key="d0">28127553</data>
    </edge>
    <edge source="KOR" target="IDN">
      <data key="d0">18280902</data>
    </edge>
    <edge source="KOR" target="ISR">
      <data key="d0">164242</data>
    </edge>
    <edge source="KOR" target="ITA">
      <data key="d0">833211</data>
    </edge>
    <edge source="KOR" target="JPN">
      <data key="d0">215316132</data>
    </edge>
    <edge source="KOR" target="KAZ">
      <data key="d0">379994</data>
    </edge>
    <edge source="KOR" target="JOR">
      <data key="d0">17300</data>
    </edge>
    <edge source="KOR" target="KGZ">
      <data key="d0">127539</data>
    </edge>
    <edge source="KOR" target="LBN">
      <data key="d0">192575</data>
    </edge>
    <edge source="KOR" target="LVA">
      <data key="d0">14416</data>
    </edge>
    <edge source="KOR" target="MYS">
      <data key="d0">1960426</data>
    </edge>
    <edge source="KOR" target="MUS">
      <data key="d0">45523</data>
    </edge>
    <edge source="KOR" target="MEX">
      <data key="d0">345767</data>
    </edge>
    <edge source="KOR" target="MAR">
      <data key="d0">53723</data>
    </edge>
    <edge source="KOR" target="OMN">
      <data key="d0">17448</data>
    </edge>
    <edge source="KOR" target="NLD">
      <data key="d0">3772437</data>
    </edge>
    <edge source="KOR" target="NZL">
      <data key="d0">643582</data>
    </edge>
    <edge source="KOR" target="NOR">
      <data key="d0">103359</data>
    </edge>
    <edge source="KOR" target="PAK">
      <data key="d0">1571250</data>
    </edge>
    <edge source="KOR" target="PAN">
      <data key="d0">20037</data>
    </edge>
    <edge source="KOR" target="PER">
      <data key="d0">40559</data>
    </edge>
    <edge source="KOR" target="PHL">
      <data key="d0">1823443</data>
    </edge>
    <edge source="KOR" target="POL">
      <data key="d0">92308</data>
    </edge>
    <edge source="KOR" target="PRT">
      <data key="d0">25601</data>
    </edge>
    <edge source="KOR" target="RUS">
      <data key="d0">2877405</data>
    </edge>
    <edge source="KOR" target="SAU">
      <data key="d0">650245</data>
    </edge>
    <edge source="KOR" target="SEN">
      <data key="d0">131900</data>
    </edge>
    <edge source="KOR" target="SRB">
      <data key="d0">13329</data>
    </edge>
    <edge source="KOR" target="IND">
      <data key="d0">3969674</data>
    </edge>
    <edge source="KOR" target="SGP">
      <data key="d0">5854392</data>
    </edge>
    <edge source="KOR" target="VNM">
      <data key="d0">59022435</data>
    </edge>
    <edge source="KOR" target="ZAF">
      <data key="d0">367444</data>
    </edge>
    <edge source="KOR" target="ESP">
      <data key="d0">1188042</data>
    </edge>
    <edge source="KOR" target="SWE">
      <data key="d0">111426</data>
    </edge>
    <edge source="KOR" target="CHE">
      <data key="d0">128837</data>
    </edge>
    <edge source="KOR" target="THA">
      <data key="d0">35530577</data>
    </edge>
    <edge source="KOR" target="ARE">
      <data key="d0">216571</data>
    </edge>
    <edge source="KOR" target="TUN">
      <data key="d0">11000</data>
    </edge>
    <edge source="KOR" target="TUR">
      <data key="d0">501803</data>
    </edge>
    <edge source="KOR" target="UKR">
      <data key="d0">26230</data>
    </edge>
    <edge source="KOR" target="MKD">
      <data key="d0">13225</data>
    </edge>
    <edge source="KOR" target="EGY">
      <data key="d0">925668</data>
    </edge>
    <edge source="KOR" target="GBR">
      <data key="d0">1054137</data>
    </edge>
    <edge source="KOR" target="USA">
      <data key="d0">33298071</data>
    </edge>
    <edge source="KOR" target="URY">
      <data key="d0">23300</data>
    </edge>
    <edge source="LBN" target="AUS">
      <data key="d0">103052</data>
    </edge>
    <edge source="LBN" target="BRA">
      <data key="d0">17149</data>
    </edge>
    <edge source="LBN" target="CAN">
      <data key="d0">20092</data>
    </edge>
    <edge source="LBN" target="FRA">
      <data key="d0">44979</data>
    </edge>
    <edge source="LBN" target="GEO">
      <data key="d0">17579</data>
    </edge>
    <edge source="LBN" target="DEU">
      <data key="d0">1608931</data>
    </edge>
    <edge source="LBN" target="ITA">
      <data key="d0">137376</data>
    </edge>
    <edge source="LBN" target="CIV">
      <data key="d0">40034</data>
    </edge>
    <edge source="LBN" target="JOR">
      <data key="d0">237155</data>
    </edge>
    <edge source="LBN" target="MAR">
      <data key="d0">23304</data>
    </edge>
    <edge source="LBN" target="NLD">
      <data key="d0">76219</data>
    </edge>
    <edge source="LBN" target="ROU">
      <data key="d0">456930</data>
    </edge>
    <edge source="LBN" target="SAU">
      <data key="d0">137346</data>
    </edge>
    <edge source="LBN" target="ESP">
      <data key="d0">69031</data>
    </edge>
    <edge source="LBN" target="ARE">
      <data key="d0">200770</data>
    </edge>
    <edge source="LBN" target="TUN">
      <data key="d0">12890</data>
    </edge>
    <edge source="LBN" target="TUR">
      <data key="d0">341296</data>
    </edge>
    <edge source="LBN" target="EGY">
      <data key="d0">1294114</data>
    </edge>
    <edge source="LBN" target="USA">
      <data key="d0">30730</data>
    </edge>
    <edge source="MYS" target="AZE">
      <data key="d0">130719</data>
    </edge>
    <edge source="MYS" target="AUS">
      <data key="d0">2287931</data>
    </edge>
    <edge source="MYS" target="BEL">
      <data key="d0">699565</data>
    </edge>
    <edge source="MYS" target="KHM">
      <data key="d0">17622</data>
    </edge>
    <edge source="MYS" target="CAN">
      <data key="d0">122538</data>
    </edge>
    <edge source="MYS" target="LKA">
      <data key="d0">48322</data>
    </edge>
    <edge source="MYS" target="CHN">
      <data key="d0">32953293</data>
    </edge>
    <edge source="MYS" target="CRI">
      <data key="d0">24619</data>
    </edge>
    <edge source="MYS" target="DNK">
      <data key="d0">79055</data>
    </edge>
    <edge source="MYS" target="FRA">
      <data key="d0">195242</data>
    </edge>
    <edge source="MYS" target="DEU">
      <data key="d0">910624</data>
    </edge>
    <edge source="MYS" target="GHA">
      <data key="d0">38830</data>
    </edge>
    <edge source="MYS" target="GRC">
      <data key="d0">222780</data>
    </edge>
    <edge source="MYS" target="HKG">
      <data key="d0">2500082</data>
    </edge>
    <edge source="MYS" target="IDN">
      <data key="d0">8572058</data>
    </edge>
    <edge source="MYS" target="ITA">
      <data key="d0">394748</data>
    </edge>
    <edge source="MYS" target="JPN">
      <data key="d0">106020251</data>
    </edge>
    <edge source="MYS" target="KOR">
      <data key="d0">663999</data>
    </edge>
    <edge source="MYS" target="MUS">
      <data key="d0">174048</data>
    </edge>
    <edge source="MYS" target="MEX">
      <data key="d0">161256</data>
    </edge>
    <edge source="MYS" target="OMN">
      <data key="d0">312359</data>
    </edge>
    <edge source="MYS" target="NLD">
      <data key="d0">2911739</data>
    </edge>
    <edge source="MYS" target="NZL">
      <data key="d0">302555</data>
    </edge>
    <edge source="MYS" target="NIC">
      <data key="d0">44679</data>
    </edge>
    <edge source="MYS" target="PAK">
      <data key="d0">94473</data>
    </edge>
    <edge source="MYS" target="PAN">
      <data key="d0">18083</data>
    </edge>
    <edge source="MYS" target="PHL">
      <data key="d0">681546</data>
    </edge>
    <edge source="MYS" target="POL">
      <data key="d0">572097</data>
    </edge>
    <edge source="MYS" target="RUS">
      <data key="d0">80683</data>
    </edge>
    <edge source="MYS" target="SAU">
      <data key="d0">212931</data>
    </edge>
    <edge source="MYS" target="IND">
      <data key="d0">360417</data>
    </edge>
    <edge source="MYS" target="SGP">
      <data key="d0">46306682</data>
    </edge>
    <edge source="MYS" target="VNM">
      <data key="d0">1004529</data>
    </edge>
    <edge source="MYS" target="ESP">
      <data key="d0">252062</data>
    </edge>
    <edge source="MYS" target="THA">
      <data key="d0">18364576</data>
    </edge>
    <edge source="MYS" target="ARE">
      <data key="d0">1324850</data>
    </edge>
    <edge source="MYS" target="GBR">
      <data key="d0">710676</data>
    </edge>
    <edge source="MYS" target="USA">
      <data key="d0">1257010</data>
    </edge>
    <edge source="MEX" target="ARG">
      <data key="d0">1169442</data>
    </edge>
    <edge source="MEX" target="AUS">
      <data key="d0">811672</data>
    </edge>
    <edge source="MEX" target="AUT">
      <data key="d0">48581</data>
    </edge>
    <edge source="MEX" target="BEL">
      <data key="d0">593214</data>
    </edge>
    <edge source="MEX" target="BOL">
      <data key="d0">85017</data>
    </edge>
    <edge source="MEX" target="BRA">
      <data key="d0">5922500</data>
    </edge>
    <edge source="MEX" target="CAN">
      <data key="d0">7096158</data>
    </edge>
    <edge source="MEX" target="LKA">
      <data key="d0">21200</data>
    </edge>
    <edge source="MEX" target="CHL">
      <data key="d0">2343419</data>
    </edge>
    <edge source="MEX" target="CHN">
      <data key="d0">3806891</data>
    </edge>
    <edge source="MEX" target="COL">
      <data key="d0">2308434</data>
    </edge>
    <edge source="MEX" target="CRI">
      <data key="d0">636550</data>
    </edge>
    <edge source="MEX" target="CZE">
      <data key="d0">11183163</data>
    </edge>
    <edge source="MEX" target="DNK">
      <data key="d0">3232247</data>
    </edge>
    <edge source="MEX" target="ECU">
      <data key="d0">413711</data>
    </edge>
    <edge source="MEX" target="SLV">
      <data key="d0">525057</data>
    </edge>
    <edge source="MEX" target="FRA">
      <data key="d0">1486468</data>
    </edge>
    <edge source="MEX" target="DEU">
      <data key="d0">4248395</data>
    </edge>
    <edge source="MEX" target="GRC">
      <data key="d0">51734</data>
    </edge>
    <edge source="MEX" target="GTM">
      <data key="d0">1742467</data>
    </edge>
    <edge source="MEX" target="HND">
      <data key="d0">542245</data>
    </edge>
    <edge source="MEX" target="HKG">
      <data key="d0">293694</data>
    </edge>
    <edge source="MEX" target="ISR">
      <data key="d0">193739</data>
    </edge>
    <edge source="MEX" target="ITA">
      <data key="d0">1513985</data>
    </edge>
    <edge source="MEX" target="JPN">
      <data key="d0">19483004</data>
    </edge>
    <edge source="MEX" target="KOR">
      <data key="d0">3906249</data>
    </edge>
    <edge source="MEX" target="MYS">
      <data key="d0">233937</data>
    </edge>
    <edge source="MEX" target="MAR">
      <data key="d0">11618</data>
    </edge>
    <edge source="MEX" target="NLD">
      <data key="d0">11081108</data>
    </edge>
    <edge source="MEX" target="NZL">
      <data key="d0">794647</data>
    </edge>
    <edge source="MEX" target="NIC">
      <data key="d0">229839</data>
    </edge>
    <edge source="MEX" target="PAK">
      <data key="d0">451729</data>
    </edge>
    <edge source="MEX" target="PAN">
      <data key="d0">735876</data>
    </edge>
    <edge source="MEX" target="PER">
      <data key="d0">1832801</data>
    </edge>
    <edge source="MEX" target="PHL">
      <data key="d0">396286</data>
    </edge>
    <edge source="MEX" target="POL">
      <data key="d0">163539</data>
    </edge>
    <edge source="MEX" target="ROU">
      <data key="d0">26526</data>
    </edge>
    <edge source="MEX" target="IND">
      <data key="d0">1013606</data>
    </edge>
    <edge source="MEX" target="SGP">
      <data key="d0">194718</data>
    </edge>
    <edge source="MEX" target="VNM">
      <data key="d0">1185726</data>
    </edge>
    <edge source="MEX" target="ZAF">
      <data key="d0">11140</data>
    </edge>
    <edge source="MEX" target="ESP">
      <data key="d0">2428794</data>
    </edge>
    <edge source="MEX" target="SWE">
      <data key="d0">60326</data>
    </edge>
    <edge source="MEX" target="CHE">
      <data key="d0">1783106</data>
    </edge>
    <edge source="MEX" target="THA">
      <data key="d0">2987809</data>
    </edge>
    <edge source="MEX" target="ARE">
      <data key="d0">82879</data>
    </edge>
    <edge source="MEX" target="TUR">
      <data key="d0">208976</data>
    </edge>
    <edge source="MEX" target="EGY">
      <data key="d0">598454</data>
    </edge>
    <edge source="MEX" target="GBR">
      <data key="d0">651684</data>
    </edge>
    <edge source="MEX" target="USA">
      <data key="d0">188832277</data>
    </edge>
    <edge source="MEX" target="URY">
      <data key="d0">115827</data>
    </edge>
    <edge source="NZL" target="DZA">
      <data key="d0">412489</data>
    </edge>
    <edge source="NZL" target="ARG">
      <data key="d0">912360</data>
    </edge>
    <edge source="NZL" target="AUS">
      <data key="d0">28453153</data>
    </edge>
    <edge source="NZL" target="AUT">
      <data key="d0">294641</data>
    </edge>
    <edge source="NZL" target="BEL">
      <data key="d0">3233814</data>
    </edge>
    <edge source="NZL" target="BRA">
      <data key="d0">667728</data>
    </edge>
    <edge source="NZL" target="BGR">
      <data key="d0">1624704</data>
    </edge>
    <edge source="NZL" target="CAN">
      <data key="d0">5988948</data>
    </edge>
    <edge source="NZL" target="LKA">
      <data key="d0">102447</data>
    </edge>
    <edge source="NZL" target="CHL">
      <data key="d0">6780096</data>
    </edge>
    <edge source="NZL" target="CHN">
      <data key="d0">181396959</data>
    </edge>
    <edge source="NZL" target="COL">
      <data key="d0">165633</data>
    </edge>
    <edge source="NZL" target="CRI">
      <data key="d0">20446</data>
    </edge>
    <edge source="NZL" target="CZE">
      <data key="d0">187481</data>
    </edge>
    <edge source="NZL" target="DNK">
      <data key="d0">2599553</data>
    </edge>
    <edge source="NZL" target="ECU">
      <data key="d0">312457</data>
    </edge>
    <edge source="NZL" target="FIN">
      <data key="d0">223202</data>
    </edge>
    <edge source="NZL" target="FRA">
      <data key="d0">8747133</data>
    </edge>
    <edge source="NZL" target="DEU">
      <data key="d0">10186624</data>
    </edge>
    <edge source="NZL" target="GRC">
      <data key="d0">27444</data>
    </edge>
    <edge source="NZL" target="HKG">
      <data key="d0">35306418</data>
    </edge>
    <edge source="NZL" target="HUN">
      <data key="d0">27240</data>
    </edge>
    <edge source="NZL" target="IDN">
      <data key="d0">9852792</data>
    </edge>
    <edge source="NZL" target="IRL">
      <data key="d0">1767529</data>
    </edge>
    <edge source="NZL" target="ISR">
      <data key="d0">39271</data>
    </edge>
    <edge source="NZL" target="ITA">
      <data key="d0">3007163</data>
    </edge>
    <edge source="NZL" target="JAM">
      <data key="d0">34322</data>
    </edge>
    <edge source="NZL" target="JPN">
      <data key="d0">42859560</data>
    </edge>
    <edge source="NZL" target="JOR">
      <data key="d0">31664</data>
    </edge>
    <edge source="NZL" target="KOR">
      <data key="d0">24735242</data>
    </edge>
    <edge source="NZL" target="LBN">
      <data key="d0">10685</data>
    </edge>
    <edge source="NZL" target="LTU">
      <data key="d0">376309</data>
    </edge>
    <edge source="NZL" target="MYS">
      <data key="d0">5330675</data>
    </edge>
    <edge source="NZL" target="MUS">
      <data key="d0">30536</data>
    </edge>
    <edge source="NZL" target="MEX">
      <data key="d0">421555</data>
    </edge>
    <edge source="NZL" target="MAR">
      <data key="d0">656751</data>
    </edge>
    <edge source="NZL" target="OMN">
      <data key="d0">22721</data>
    </edge>
    <edge source="NZL" target="NLD">
      <data key="d0">53544860</data>
    </edge>
    <edge source="NZL" target="NOR">
      <data key="d0">507488</data>
    </edge>
    <edge source="NZL" target="PAK">
      <data key="d0">440051</data>
    </edge>
    <edge source="NZL" target="PER">
      <data key="d0">479700</data>
    </edge>
    <edge source="NZL" target="PHL">
      <data key="d0">1654849</data>
    </edge>
    <edge source="NZL" target="POL">
      <data key="d0">1641791</data>
    </edge>
    <edge source="NZL" target="PRT">
      <data key="d0">78048</data>
    </edge>
    <edge source="NZL" target="RUS">
      <data key="d0">68811</data>
    </edge>
    <edge source="NZL" target="SAU">
      <data key="d0">810588</data>
    </edge>
    <edge source="NZL" target="SRB">
      <data key="d0">57803</data>
    </edge>
    <edge source="NZL" target="IND">
      <data key="d0">963302</data>
    </edge>
    <edge source="NZL" target="SGP">
      <data key="d0">3558748</data>
    </edge>
    <edge source="NZL" target="VNM">
      <data key="d0">3537338</data>
    </edge>
    <edge source="NZL" target="SVN">
      <data key="d0">47406</data>
    </edge>
    <edge source="NZL" target="ZAF">
      <data key="d0">6597700</data>
    </edge>
    <edge source="NZL" target="ESP">
      <data key="d0">991363</data>
    </edge>
    <edge source="NZL" target="SWE">
      <data key="d0">498915</data>
    </edge>
    <edge source="NZL" target="CHE">
      <data key="d0">213461</data>
    </edge>
    <edge source="NZL" target="THA">
      <data key="d0">7627837</data>
    </edge>
    <edge source="NZL" target="ARE">
      <data key="d0">516301</data>
    </edge>
    <edge source="NZL" target="TUR">
      <data key="d0">60861</data>
    </edge>
    <edge source="NZL" target="EGY">
      <data key="d0">2770719</data>
    </edge>
    <edge source="NZL" target="GBR">
      <data key="d0">9422075</data>
    </edge>
    <edge source="NZL" target="TZA">
      <data key="d0">52814</data>
    </edge>
    <edge source="NZL" target="USA">
      <data key="d0">70156815</data>
    </edge>
    <edge source="NZL" target="URY">
      <data key="d0">1781427</data>
    </edge>
    <edge source="PAN" target="CHL">
      <data key="d0">24316</data>
    </edge>
    <edge source="PAN" target="COL">
      <data key="d0">34852</data>
    </edge>
    <edge source="PAN" target="CRI">
      <data key="d0">43181</data>
    </edge>
    <edge source="PAN" target="SLV">
      <data key="d0">49600</data>
    </edge>
    <edge source="PAN" target="GTM">
      <data key="d0">154372</data>
    </edge>
    <edge source="PAN" target="HND">
      <data key="d0">56515</data>
    </edge>
    <edge source="PAN" target="NIC">
      <data key="d0">19592</data>
    </edge>
    <edge source="PAN" target="PER">
      <data key="d0">15399</data>
    </edge>
    <edge source="PRY" target="ARG">
      <data key="d0">3663631</data>
    </edge>
    <edge source="PRY" target="AUT">
      <data key="d0">907841</data>
    </edge>
    <edge source="PRY" target="BOL">
      <data key="d0">11913</data>
    </edge>
    <edge source="PRY" target="BRA">
      <data key="d0">3010266</data>
    </edge>
    <edge source="PRY" target="CHL">
      <data key="d0">23559</data>
    </edge>
    <edge source="PRY" target="CHN">
      <data key="d0">40552</data>
    </edge>
    <edge source="PRY" target="FRA">
      <data key="d0">2143222</data>
    </edge>
    <edge source="PRY" target="DEU">
      <data key="d0">3101940</data>
    </edge>
    <edge source="PRY" target="GHA">
      <data key="d0">38600</data>
    </edge>
    <edge source="PRY" target="HKG">
      <data key="d0">16688954</data>
    </edge>
    <edge source="PRY" target="ITA">
      <data key="d0">499655</data>
    </edge>
    <edge source="PRY" target="JPN">
      <data key="d0">179733</data>
    </edge>
    <edge source="PRY" target="KAZ">
      <data key="d0">520570</data>
    </edge>
    <edge source="PRY" target="MEX">
      <data key="d0">18300</data>
    </edge>
    <edge source="PRY" target="NLD">
      <data key="d0">551367</data>
    </edge>
    <edge source="PRY" target="NZL">
      <data key="d0">448703</data>
    </edge>
    <edge source="PRY" target="PER">
      <data key="d0">960990</data>
    </edge>
    <edge source="PRY" target="PHL">
      <data key="d0">103000</data>
    </edge>
    <edge source="PRY" target="POL">
      <data key="d0">405981</data>
    </edge>
    <edge source="PRY" target="PRT">
      <data key="d0">224923</data>
    </edge>
    <edge source="PRY" target="RUS">
      <data key="d0">1371772</data>
    </edge>
    <edge source="PRY" target="VNM">
      <data key="d0">2167324</data>
    </edge>
    <edge source="PRY" target="ZAF">
      <data key="d0">75673</data>
    </edge>
    <edge source="PRY" target="ESP">
      <data key="d0">2306258</data>
    </edge>
    <edge source="PRY" target="CHE">
      <data key="d0">52363</data>
    </edge>
    <edge source="PRY" target="THA">
      <data key="d0">231800</data>
    </edge>
    <edge source="PRY" target="GBR">
      <data key="d0">178541</data>
    </edge>
    <edge source="PRY" target="USA">
      <data key="d0">267397</data>
    </edge>
    <edge source="PRY" target="URY">
      <data key="d0">199523</data>
    </edge>
    <edge source="PER" target="ARG">
      <data key="d0">6281882</data>
    </edge>
    <edge source="PER" target="AUS">
      <data key="d0">112142</data>
    </edge>
    <edge source="PER" target="AUT">
      <data key="d0">18632</data>
    </edge>
    <edge source="PER" target="BEL">
      <data key="d0">1425591</data>
    </edge>
    <edge source="PER" target="BOL">
      <data key="d0">230292</data>
    </edge>
    <edge source="PER" target="BRA">
      <data key="d0">15234515</data>
    </edge>
    <edge source="PER" target="CAN">
      <data key="d0">697186</data>
    </edge>
    <edge source="PER" target="CHL">
      <data key="d0">5352454</data>
    </edge>
    <edge source="PER" target="CHN">
      <data key="d0">31538050</data>
    </edge>
    <edge source="PER" target="COL">
      <data key="d0">1303321</data>
    </edge>
    <edge source="PER" target="CRI">
      <data key="d0">64567</data>
    </edge>
    <edge source="PER" target="CZE">
      <data key="d0">107721</data>
    </edge>
    <edge source="PER" target="ECU">
      <data key="d0">893648</data>
    </edge>
    <edge source="PER" target="SLV">
      <data key="d0">27152</data>
    </edge>
    <edge source="PER" target="FIN">
      <data key="d0">142000</data>
    </edge>
    <edge source="PER" target="FRA">
      <data key="d0">3159129</data>
    </edge>
    <edge source="PER" target="DEU">
      <data key="d0">4699328</data>
    </edge>
    <edge source="PER" target="GTM">
      <data key="d0">619460</data>
    </edge>
    <edge source="PER" target="HKG">
      <data key="d0">1910898</data>
    </edge>
    <edge source="PER" target="IDN">
      <data key="d0">69400</data>
    </edge>
    <edge source="PER" target="IRL">
      <data key="d0">33097</data>
    </edge>
    <edge source="PER" target="ISR">
      <data key="d0">281860</data>
    </edge>
    <edge source="PER" target="ITA">
      <data key="d0">5956658</data>
    </edge>
    <edge source="PER" target="JPN">
      <data key="d0">6358588</data>
    </edge>
    <edge source="PER" target="KOR">
      <data key="d0">487977</data>
    </edge>
    <edge source="PER" target="LBN">
      <data key="d0">15758</data>
    </edge>
    <edge source="PER" target="MYS">
      <data key="d0">63679</data>
    </edge>
    <edge source="PER" target="MEX">
      <data key="d0">3294697</data>
    </edge>
    <edge source="PER" target="NLD">
      <data key="d0">31042030</data>
    </edge>
    <edge source="PER" target="NZL">
      <data key="d0">126234</data>
    </edge>
    <edge source="PER" target="NOR">
      <data key="d0">36928</data>
    </edge>
    <edge source="PER" target="PAK">
      <data key="d0">238880</data>
    </edge>
    <edge source="PER" target="PAN">
      <data key="d0">310346</data>
    </edge>
    <edge source="PER" target="PRY">
      <data key="d0">113448</data>
    </edge>
    <edge source="PER" target="PHL">
      <data key="d0">774695</data>
    </edge>
    <edge source="PER" target="POL">
      <data key="d0">79544</data>
    </edge>
    <edge source="PER" target="PRT">
      <data key="d0">121590</data>
    </edge>
    <edge source="PER" target="RUS">
      <data key="d0">853759</data>
    </edge>
    <edge source="PER" target="IND">
      <data key="d0">1282554</data>
    </edge>
    <edge source="PER" target="SVK">
      <data key="d0">23296</data>
    </edge>
    <edge source="PER" target="VNM">
      <data key="d0">74966</data>
    </edge>
    <edge source="PER" target="SVN">
      <data key="d0">35200</data>
    </edge>
    <edge source="PER" target="ZAF">
      <data key="d0">490944</data>
    </edge>
    <edge source="PER" target="ESP">
      <data key="d0">9353091</data>
    </edge>
    <edge source="PER" target="SWE">
      <data key="d0">419840</data>
    </edge>
    <edge source="PER" target="CHE">
      <data key="d0">192103</data>
    </edge>
    <edge source="PER" target="THA">
      <data key="d0">233750</data>
    </edge>
    <edge source="PER" target="ARE">
      <data key="d0">15075</data>
    </edge>
    <edge source="PER" target="TUR">
      <data key="d0">390195</data>
    </edge>
    <edge source="PER" target="UKR">
      <data key="d0">302567</data>
    </edge>
    <edge source="PER" target="EGY">
      <data key="d0">1109994</data>
    </edge>
    <edge source="PER" target="GBR">
      <data key="d0">612338</data>
    </edge>
    <edge source="PER" target="USA">
      <data key="d0">37662231</data>
    </edge>
    <edge source="PER" target="URY">
      <data key="d0">2696054</data>
    </edge>
    <edge source="PRT" target="DZA">
      <data key="d0">70567</data>
    </edge>
    <edge source="PRT" target="AZE">
      <data key="d0">22460</data>
    </edge>
    <edge source="PRT" target="AUS">
      <data key="d0">88085</data>
    </edge>
    <edge source="PRT" target="AUT">
      <data key="d0">800840</data>
    </edge>
    <edge source="PRT" target="BEL">
      <data key="d0">1353976</data>
    </edge>
    <edge source="PRT" target="BRA">
      <data key="d0">4686799</data>
    </edge>
    <edge source="PRT" target="CAN">
      <data key="d0">372448</data>
    </edge>
    <edge source="PRT" target="CHN">
      <data key="d0">227394</data>
    </edge>
    <edge source="PRT" target="HRV">
      <data key="d0">266934</data>
    </edge>
    <edge source="PRT" target="DNK">
      <data key="d0">15817868</data>
    </edge>
    <edge source="PRT" target="FRA">
      <data key="d0">32595928</data>
    </edge>
    <edge source="PRT" target="DEU">
      <data key="d0">22985350</data>
    </edge>
    <edge source="PRT" target="HKG">
      <data key="d0">977079</data>
    </edge>
    <edge source="PRT" target="IDN">
      <data key="d0">10577</data>
    </edge>
    <edge source="PRT" target="IRL">
      <data key="d0">474006</data>
    </edge>
    <edge source="PRT" target="ISR">
      <data key="d0">18364</data>
    </edge>
    <edge source="PRT" target="ITA">
      <data key="d0">12491057</data>
    </edge>
    <edge source="PRT" target="CIV">
      <data key="d0">33693</data>
    </edge>
    <edge source="PRT" target="JPN">
      <data key="d0">2737883</data>
    </edge>
    <edge source="PRT" target="KOR">
      <data key="d0">12198</data>
    </edge>
    <edge source="PRT" target="MEX">
      <data key="d0">28575</data>
    </edge>
    <edge source="PRT" target="MAR">
      <data key="d0">203151</data>
    </edge>
    <edge source="PRT" target="MOZ">
      <data key="d0">241241</data>
    </edge>
    <edge source="PRT" target="NLD">
      <data key="d0">30359129</data>
    </edge>
    <edge source="PRT" target="ROU">
      <data key="d0">30950</data>
    </edge>
    <edge source="PRT" target="RUS">
      <data key="d0">1497597</data>
    </edge>
    <edge source="PRT" target="IND">
      <data key="d0">87319</data>
    </edge>
    <edge source="PRT" target="SVK">
      <data key="d0">13521</data>
    </edge>
    <edge source="PRT" target="SVN">
      <data key="d0">56184</data>
    </edge>
    <edge source="PRT" target="ZAF">
      <data key="d0">35098</data>
    </edge>
    <edge source="PRT" target="ESP">
      <data key="d0">34609598</data>
    </edge>
    <edge source="PRT" target="SWE">
      <data key="d0">30974</data>
    </edge>
    <edge source="PRT" target="CHE">
      <data key="d0">248083</data>
    </edge>
    <edge source="PRT" target="THA">
      <data key="d0">46645</data>
    </edge>
    <edge source="PRT" target="TUN">
      <data key="d0">106402</data>
    </edge>
    <edge source="PRT" target="TUR">
      <data key="d0">1404933</data>
    </edge>
    <edge source="PRT" target="GBR">
      <data key="d0">7698145</data>
    </edge>
    <edge source="PRT" target="USA">
      <data key="d0">3953056</data>
    </edge>
    <edge source="PRT" target="BFA">
      <data key="d0">37662</data>
    </edge>
    <edge source="PRT" target="URY">
      <data key="d0">71950</data>
    </edge>
    <edge source="SGP" target="DZA">
      <data key="d0">39639</data>
    </edge>
    <edge source="SGP" target="ARG">
      <data key="d0">140804</data>
    </edge>
    <edge source="SGP" target="AUS">
      <data key="d0">12938236</data>
    </edge>
    <edge source="SGP" target="BEL">
      <data key="d0">171621</data>
    </edge>
    <edge source="SGP" target="BRA">
      <data key="d0">212787</data>
    </edge>
    <edge source="SGP" target="CAN">
      <data key="d0">905168</data>
    </edge>
    <edge source="SGP" target="LKA">
      <data key="d0">646399</data>
    </edge>
    <edge source="SGP" target="CHN">
      <data key="d0">8990436</data>
    </edge>
    <edge source="SGP" target="COL">
      <data key="d0">45988</data>
    </edge>
    <edge source="SGP" target="HRV">
      <data key="d0">11021</data>
    </edge>
    <edge source="SGP" target="CZE">
      <data key="d0">114146</data>
    </edge>
    <edge source="SGP" target="DNK">
      <data key="d0">1663129</data>
    </edge>
    <edge source="SGP" target="FIN">
      <data key="d0">53583</data>
    </edge>
    <edge source="SGP" target="FRA">
      <data key="d0">461067</data>
    </edge>
    <edge source="SGP" target="DEU">
      <data key="d0">2757389</data>
    </edge>
    <edge source="SGP" target="GRC">
      <data key="d0">565782</data>
    </edge>
    <edge source="SGP" target="HND">
      <data key="d0">26598</data>
    </edge>
    <edge source="SGP" target="HKG">
      <data key="d0">4736740</data>
    </edge>
    <edge source="SGP" target="HUN">
      <data key="d0">47838</data>
    </edge>
    <edge source="SGP" target="IDN">
      <data key="d0">21033038</data>
    </edge>
    <edge source="SGP" target="IRL">
      <data key="d0">102420</data>
    </edge>
    <edge source="SGP" target="ISR">
      <data key="d0">71158</data>
    </edge>
    <edge source="SGP" target="ITA">
      <data key="d0">793123</data>
    </edge>
    <edge source="SGP" target="JPN">
      <data key="d0">19229057</data>
    </edge>
    <edge source="SGP" target="JOR">
      <data key="d0">197156</data>
    </edge>
    <edge source="SGP" target="KOR">
      <data key="d0">897440</data>
    </edge>
    <edge source="SGP" target="LBN">
      <data key="d0">34364</data>
    </edge>
    <edge source="SGP" target="MYS">
      <data key="d0">20624867</data>
    </edge>
    <edge source="SGP" target="MUS">
      <data key="d0">149419</data>
    </edge>
    <edge source="SGP" target="MEX">
      <data key="d0">361306</data>
    </edge>
    <edge source="SGP" target="MAR">
      <data key="d0">465776</data>
    </edge>
    <edge source="SGP" target="OMN">
      <data key="d0">123832</data>
    </edge>
    <edge source="SGP" target="NLD">
      <data key="d0">2835526</data>
    </edge>
    <edge source="SGP" target="NZL">
      <data key="d0">231373</data>
    </edge>
    <edge source="SGP" target="NOR">
      <data key="d0">41151</data>
    </edge>
    <edge source="SGP" target="PAK">
      <data key="d0">1314118</data>
    </edge>
    <edge source="SGP" target="PHL">
      <data key="d0">737221</data>
    </edge>
    <edge source="SGP" target="POL">
      <data key="d0">134312</data>
    </edge>
    <edge source="SGP" target="PRT">
      <data key="d0">89450</data>
    </edge>
    <edge source="SGP" target="ROU">
      <data key="d0">41392</data>
    </edge>
    <edge source="SGP" target="RUS">
      <data key="d0">466826</data>
    </edge>
    <edge source="SGP" target="SAU">
      <data key="d0">7355735</data>
    </edge>
    <edge source="SGP" target="IND">
      <data key="d0">4078992</data>
    </edge>
    <edge source="SGP" target="VNM">
      <data key="d0">2762021</data>
    </edge>
    <edge source="SGP" target="ZAF">
      <data key="d0">527493</data>
    </edge>
    <edge source="SGP" target="ESP">
      <data key="d0">463334</data>
    </edge>
    <edge source="SGP" target="SWE">
      <data key="d0">88363</data>
    </edge>
    <edge source="SGP" target="CHE">
      <data key="d0">249274</data>
    </edge>
    <edge source="SGP" target="THA">
      <data key="d0">1688578</data>
    </edge>
    <edge source="SGP" target="ARE">
      <data key="d0">21453621</data>
    </edge>
    <edge source="SGP" target="TUN">
      <data key="d0">373872</data>
    </edge>
    <edge source="SGP" target="TUR">
      <data key="d0">40730</data>
    </edge>
    <edge source="SGP" target="EGY">
      <data key="d0">2646995</data>
    </edge>
    <edge source="SGP" target="GBR">
      <data key="d0">3680333</data>
    </edge>
    <edge source="SGP" target="USA">
      <data key="d0">3638824</data>
    </edge>
    <edge source="SGP" target="URY">
      <data key="d0">18637</data>
    </edge>
    <edge source="VNM" target="DZA">
      <data key="d0">35742</data>
    </edge>
    <edge source="VNM" target="AUS">
      <data key="d0">1423726</data>
    </edge>
    <edge source="VNM" target="BEL">
      <data key="d0">939921</data>
    </edge>
    <edge source="VNM" target="KHM">
      <data key="d0">2038114</data>
    </edge>
    <edge source="VNM" target="CAN">
      <data key="d0">1073836</data>
    </edge>
    <edge source="VNM" target="LKA">
      <data key="d0">178286</data>
    </edge>
    <edge source="VNM" target="CHN">
      <data key="d0">15538036</data>
    </edge>
    <edge source="VNM" target="CZE">
      <data key="d0">18221</data>
    </edge>
    <edge source="VNM" target="DNK">
      <data key="d0">1053457</data>
    </edge>
    <edge source="VNM" target="ECU">
      <data key="d0">158400</data>
    </edge>
    <edge source="VNM" target="FRA">
      <data key="d0">830907</data>
    </edge>
    <edge source="VNM" target="DEU">
      <data key="d0">95498</data>
    </edge>
    <edge source="VNM" target="GRC">
      <data key="d0">187028</data>
    </edge>
    <edge source="VNM" target="HKG">
      <data key="d0">164650</data>
    </edge>
    <edge source="VNM" target="IDN">
      <data key="d0">153242</data>
    </edge>
    <edge source="VNM" target="IRL">
      <data key="d0">123715</data>
    </edge>
    <edge source="VNM" target="ISR">
      <data key="d0">10985</data>
    </edge>
    <edge source="VNM" target="ITA">
      <data key="d0">1719783</data>
    </edge>
    <edge source="VNM" target="JPN">
      <data key="d0">29438979</data>
    </edge>
    <edge source="VNM" target="KOR">
      <data key="d0">9401558</data>
    </edge>
    <edge source="VNM" target="MYS">
      <data key="d0">378150</data>
    </edge>
    <edge source="VNM" target="NLD">
      <data key="d0">4766310</data>
    </edge>
    <edge source="VNM" target="NZL">
      <data key="d0">20343</data>
    </edge>
    <edge source="VNM" target="PAK">
      <data key="d0">106403</data>
    </edge>
    <edge source="VNM" target="PHL">
      <data key="d0">89705</data>
    </edge>
    <edge source="VNM" target="RUS">
      <data key="d0">92767</data>
    </edge>
    <edge source="VNM" target="SAU">
      <data key="d0">11017</data>
    </edge>
    <edge source="VNM" target="IND">
      <data key="d0">3981728</data>
    </edge>
    <edge source="VNM" target="SGP">
      <data key="d0">546812</data>
    </edge>
    <edge source="VNM" target="SVK">
      <data key="d0">85021</data>
    </edge>
    <edge source="VNM" target="ZAF">
      <data key="d0">119540</data>
    </edge>
    <edge source="VNM" target="ESP">
      <data key="d0">62504</data>
    </edge>
    <edge source="VNM" target="THA">
      <data key="d0">2967603</data>
    </edge>
    <edge source="VNM" target="ARE">
      <data key="d0">67893</data>
    </edge>
    <edge source="VNM" target="TUR">
      <data key="d0">10014</data>
    </edge>
    <edge source="VNM" target="UKR">
      <data key="d0">110783</data>
    </edge>
    <edge source="VNM" target="EGY">
      <data key="d0">29150</data>
    </edge>
    <edge source="VNM" target="GBR">
      <data key="d0">125350</data>
    </edge>
    <edge source="VNM" target="USA">
      <data key="d0">3350504</data>
    </edge>
    <edge source="ZAF" target="DZA">
      <data key="d0">19347</data>
    </edge>
    <edge source="ZAF" target="ARG">
      <data key="d0">1516672</data>
    </edge>
    <edge source="ZAF" target="AUS">
      <data key="d0">1953770</data>
    </edge>
    <edge source="ZAF" target="AUT">
      <data key="d0">397027</data>
    </edge>
    <edge source="ZAF" target="BEL">
      <data key="d0">315172</data>
    </edge>
    <edge source="ZAF" target="BWA">
      <data key="d0">4867020</data>
    </edge>
    <edge source="ZAF" target="BRA">
      <data key="d0">1341417</data>
    </edge>
    <edge source="ZAF" target="CMR">
      <data key="d0">830979</data>
    </edge>
    <edge source="ZAF" target="CAN">
      <data key="d0">973148</data>
    </edge>
    <edge source="ZAF" target="LKA">
      <data key="d0">119504</data>
    </edge>
    <edge source="ZAF" target="CHL">
      <data key="d0">74559</data>
    </edge>
    <edge source="ZAF" target="CHN">
      <data key="d0">3214196</data>
    </edge>
    <edge source="ZAF" target="CRI">
      <data key="d0">20188</data>
    </edge>
    <edge source="ZAF" target="HRV">
      <data key="d0">17784</data>
    </edge>
    <edge source="ZAF" target="CZE">
      <data key="d0">99642</data>
    </edge>
    <edge source="ZAF" target="BEN">
      <data key="d0">62630</data>
    </edge>
    <edge source="ZAF" target="DNK">
      <data key="d0">220778</data>
    </edge>
    <edge source="ZAF" target="ECU">
      <data key="d0">13430</data>
    </edge>
    <edge source="ZAF" target="ETH">
      <data key="d0">93725</data>
    </edge>
    <edge source="ZAF" target="FIN">
      <data key="d0">812643</data>
    </edge>
    <edge source="ZAF" target="FRA">
      <data key="d0">1493678</data>
    </edge>
    <edge source="ZAF" target="DEU">
      <data key="d0">7768599</data>
    </edge>
    <edge source="ZAF" target="GHA">
      <data key="d0">228530</data>
    </edge>
    <edge source="ZAF" target="GRC">
      <data key="d0">69797</data>
    </edge>
    <edge source="ZAF" target="HKG">
      <data key="d0">4020203</data>
    </edge>
    <edge source="ZAF" target="HUN">
      <data key="d0">105034</data>
    </edge>
    <edge source="ZAF" target="IDN">
      <data key="d0">168296</data>
    </edge>
    <edge source="ZAF" target="IRL">
      <data key="d0">107394</data>
    </edge>
    <edge source="ZAF" target="ISR">
      <data key="d0">896201</data>
    </edge>
    <edge source="ZAF" target="ITA">
      <data key="d0">1658711</data>
    </edge>
    <edge source="ZAF" target="CIV">
      <data key="d0">212127</data>
    </edge>
    <edge source="ZAF" target="JPN">
      <data key="d0">6186070</data>
    </edge>
    <edge source="ZAF" target="KOR">
      <data key="d0">2517862</data>
    </edge>
    <edge source="ZAF" target="LBN">
      <data key="d0">284166</data>
    </edge>
    <edge source="ZAF" target="MDG">
      <data key="d0">120381</data>
    </edge>
    <edge source="ZAF" target="MWI">
      <data key="d0">1397615</data>
    </edge>
    <edge source="ZAF" target="MYS">
      <data key="d0">37527</data>
    </edge>
    <edge source="ZAF" target="MUS">
      <data key="d0">517120</data>
    </edge>
    <edge source="ZAF" target="MEX">
      <data key="d0">89501</data>
    </edge>
    <edge source="ZAF" target="MAR">
      <data key="d0">250237</data>
    </edge>
    <edge source="ZAF" target="MOZ">
      <data key="d0">3370685</data>
    </edge>
    <edge source="ZAF" target="OMN">
      <data key="d0">125420</data>
    </edge>
    <edge source="ZAF" target="NAM">
      <data key="d0">9296897</data>
    </edge>
    <edge source="ZAF" target="NLD">
      <data key="d0">36594016</data>
    </edge>
    <edge source="ZAF" target="NZL">
      <data key="d0">159186</data>
    </edge>
    <edge source="ZAF" target="NOR">
      <data key="d0">257754</data>
    </edge>
    <edge source="ZAF" target="PAK">
      <data key="d0">152810</data>
    </edge>
    <edge source="ZAF" target="PRY">
      <data key="d0">237753</data>
    </edge>
    <edge source="ZAF" target="PHL">
      <data key="d0">2234411</data>
    </edge>
    <edge source="ZAF" target="POL">
      <data key="d0">231431</data>
    </edge>
    <edge source="ZAF" target="PRT">
      <data key="d0">20295</data>
    </edge>
    <edge source="ZAF" target="RUS">
      <data key="d0">382254</data>
    </edge>
    <edge source="ZAF" target="SAU">
      <data key="d0">917043</data>
    </edge>
    <edge source="ZAF" target="SEN">
      <data key="d0">514764</data>
    </edge>
    <edge source="ZAF" target="IND">
      <data key="d0">281683</data>
    </edge>
    <edge source="ZAF" target="SGP">
      <data key="d0">357271</data>
    </edge>
    <edge source="ZAF" target="VNM">
      <data key="d0">109638</data>
    </edge>
    <edge source="ZAF" target="SVN">
      <data key="d0">128147</data>
    </edge>
    <edge source="ZAF" target="ZWE">
      <data key="d0">4327337</data>
    </edge>
    <edge source="ZAF" target="ESP">
      <data key="d0">728729</data>
    </edge>
    <edge source="ZAF" target="SWE">
      <data key="d0">1246314</data>
    </edge>
    <edge source="ZAF" target="CHE">
      <data key="d0">613308</data>
    </edge>
    <edge source="ZAF" target="THA">
      <data key="d0">336590</data>
    </edge>
    <edge source="ZAF" target="ARE">
      <data key="d0">1134070</data>
    </edge>
    <edge source="ZAF" target="TUN">
      <data key="d0">150658</data>
    </edge>
    <edge source="ZAF" target="TUR">
      <data key="d0">119311</data>
    </edge>
    <edge source="ZAF" target="UGA">
      <data key="d0">442686</data>
    </edge>
    <edge source="ZAF" target="EGY">
      <data key="d0">714488</data>
    </edge>
    <edge source="ZAF" target="GBR">
      <data key="d0">10746433</data>
    </edge>
    <edge source="ZAF" target="TZA">
      <data key="d0">206718</data>
    </edge>
    <edge source="ZAF" target="USA">
      <data key="d0">14287333</data>
    </edge>
    <edge source="ZAF" target="URY">
      <data key="d0">80550</data>
    </edge>
    <edge source="THA" target="ARG">
      <data key="d0">33320</data>
    </edge>
    <edge source="THA" target="AUS">
      <data key="d0">2881804</data>
    </edge>
    <edge source="THA" target="AUT">
      <data key="d0">38227</data>
    </edge>
    <edge source="THA" target="BEL">
      <data key="d0">936881</data>
    </edge>
    <edge source="THA" target="BRA">
      <data key="d0">1538819</data>
    </edge>
    <edge source="THA" target="KHM">
      <data key="d0">1222749</data>
    </edge>
    <edge source="THA" target="CAN">
      <data key="d0">1923391</data>
    </edge>
    <edge source="THA" target="LKA">
      <data key="d0">2484792</data>
    </edge>
    <edge source="THA" target="CHN">
      <data key="d0">16925309</data>
    </edge>
    <edge source="THA" target="COL">
      <data key="d0">127092</data>
    </edge>
    <edge source="THA" target="CRI">
      <data key="d0">53989</data>
    </edge>
    <edge source="THA" target="CZE">
      <data key="d0">87594</data>
    </edge>
    <edge source="THA" target="BEN">
      <data key="d0">14082</data>
    </edge>
    <edge source="THA" target="DNK">
      <data key="d0">900378</data>
    </edge>
    <edge source="THA" target="ECU">
      <data key="d0">17390</data>
    </edge>
    <edge source="THA" target="ETH">
      <data key="d0">12526</data>
    </edge>
    <edge source="THA" target="EST">
      <data key="d0">36185</data>
    </edge>
    <edge source="THA" target="FRA">
      <data key="d0">3463848</data>
    </edge>
    <edge source="THA" target="DEU">
      <data key="d0">9306597</data>
    </edge>
    <edge source="THA" target="GHA">
      <data key="d0">18219</data>
    </edge>
    <edge source="THA" target="GRC">
      <data key="d0">293439</data>
    </edge>
    <edge source="THA" target="GTM">
      <data key="d0">181395</data>
    </edge>
    <edge source="THA" target="HND">
      <data key="d0">127789</data>
    </edge>
    <edge source="THA" target="HKG">
      <data key="d0">3857888</data>
    </edge>
    <edge source="THA" target="HUN">
      <data key="d0">55511</data>
    </edge>
    <edge source="THA" target="IDN">
      <data key="d0">2041873</data>
    </edge>
    <edge source="THA" target="ISR">
      <data key="d0">1593735</data>
    </edge>
    <edge source="THA" target="ITA">
      <data key="d0">6232608</data>
    </edge>
    <edge source="THA" target="CIV">
      <data key="d0">23758</data>
    </edge>
    <edge source="THA" target="JAM">
      <data key="d0">114058</data>
    </edge>
    <edge source="THA" target="JPN">
      <data key="d0">55948678</data>
    </edge>
    <edge source="THA" target="JOR">
      <data key="d0">147699</data>
    </edge>
    <edge source="THA" target="KOR">
      <data key="d0">4119879</data>
    </edge>
    <edge source="THA" target="LBN">
      <data key="d0">694752</data>
    </edge>
    <edge source="THA" target="LTU">
      <data key="d0">14924</data>
    </edge>
    <edge source="THA" target="MYS">
      <data key="d0">4828101</data>
    </edge>
    <edge source="THA" target="MUS">
      <data key="d0">160271</data>
    </edge>
    <edge source="THA" target="MEX">
      <data key="d0">151374</data>
    </edge>
    <edge source="THA" target="MAR">
      <data key="d0">57298</data>
    </edge>
    <edge source="THA" target="OMN">
      <data key="d0">118824</data>
    </edge>
    <edge source="THA" target="NLD">
      <data key="d0">20960431</data>
    </edge>
    <edge source="THA" target="NZL">
      <data key="d0">165887</data>
    </edge>
    <edge source="THA" target="NOR">
      <data key="d0">76671</data>
    </edge>
    <edge source="THA" target="PAK">
      <data key="d0">4378183</data>
    </edge>
    <edge source="THA" target="PHL">
      <data key="d0">2253163</data>
    </edge>
    <edge source="THA" target="POL">
      <data key="d0">252569</data>
    </edge>
    <edge source="THA" target="PRT">
      <data key="d0">26695</data>
    </edge>
    <edge source="THA" target="ROU">
      <data key="d0">482223</data>
    </edge>
    <edge source="THA" target="RUS">
      <data key="d0">3963928</data>
    </edge>
    <edge source="THA" target="SAU">
      <data key="d0">1463682</data>
    </edge>
    <edge source="THA" target="IND">
      <data key="d0">35154170</data>
    </edge>
    <edge source="THA" target="SGP">
      <data key="d0">6206439</data>
    </edge>
    <edge source="THA" target="VNM">
      <data key="d0">20307371</data>
    </edge>
    <edge source="THA" target="SVN">
      <data key="d0">62799</data>
    </edge>
    <edge source="THA" target="ZAF">
      <data key="d0">593007</data>
    </edge>
    <edge source="THA" target="ZWE">
      <data key="d0">14197</data>
    </edge>
    <edge source="THA" target="ESP">
      <data key="d0">822016</data>
    </edge>
    <edge source="THA" target="SWE">
      <data key="d0">147235</data>
    </edge>
    <edge source="THA" target="CHE">
      <data key="d0">200701</data>
    </edge>
    <edge source="THA" target="ARE">
      <data key="d0">2379476</data>
    </edge>
    <edge source="THA" target="TUR">
      <data key="d0">244892</data>
    </edge>
    <edge source="THA" target="UGA">
      <data key="d0">33413</data>
    </edge>
    <edge source="THA" target="UKR">
      <data key="d0">17311</data>
    </edge>
    <edge source="THA" target="EGY">
      <data key="d0">336841</data>
    </edge>
    <edge source="THA" target="GBR">
      <data key="d0">1056665</data>
    </edge>
    <edge source="THA" target="TZA">
      <data key="d0">40506</data>
    </edge>
    <edge source="THA" target="USA">
      <data key="d0">49112970</data>
    </edge>
    <edge source="URY" target="ARG">
      <data key="d0">7528213</data>
    </edge>
    <edge source="URY" target="AUS">
      <data key="d0">21654</data>
    </edge>
    <edge source="URY" target="BEL">
      <data key="d0">497046</data>
    </edge>
    <edge source="URY" target="BRA">
      <data key="d0">5679687</data>
    </edge>
    <edge source="URY" target="CHL">
      <data key="d0">226618</data>
    </edge>
    <edge source="URY" target="CHN">
      <data key="d0">652174</data>
    </edge>
    <edge source="URY" target="CRI">
      <data key="d0">98572</data>
    </edge>
    <edge source="URY" target="FRA">
      <data key="d0">676392</data>
    </edge>
    <edge source="URY" target="DEU">
      <data key="d0">9243474</data>
    </edge>
    <edge source="URY" target="GHA">
      <data key="d0">62843</data>
    </edge>
    <edge source="URY" target="HKG">
      <data key="d0">29642752</data>
    </edge>
    <edge source="URY" target="ISR">
      <data key="d0">198234</data>
    </edge>
    <edge source="URY" target="ITA">
      <data key="d0">7224318</data>
    </edge>
    <edge source="URY" target="JPN">
      <data key="d0">15292</data>
    </edge>
    <edge source="URY" target="KAZ">
      <data key="d0">174662</data>
    </edge>
    <edge source="URY" target="LBN">
      <data key="d0">1147655</data>
    </edge>
    <edge source="URY" target="MOZ">
      <data key="d0">83975</data>
    </edge>
    <edge source="URY" target="NLD">
      <data key="d0">806438</data>
    </edge>
    <edge source="URY" target="NZL">
      <data key="d0">1757974</data>
    </edge>
    <edge source="URY" target="PRY">
      <data key="d0">202163</data>
    </edge>
    <edge source="URY" target="PER">
      <data key="d0">308092</data>
    </edge>
    <edge source="URY" target="POL">
      <data key="d0">319757</data>
    </edge>
    <edge source="URY" target="PRT">
      <data key="d0">59186</data>
    </edge>
    <edge source="URY" target="ROU">
      <data key="d0">162833</data>
    </edge>
    <edge source="URY" target="RUS">
      <data key="d0">1029781</data>
    </edge>
    <edge source="URY" target="IND">
      <data key="d0">200914</data>
    </edge>
    <edge source="URY" target="VNM">
      <data key="d0">1586211</data>
    </edge>
    <edge source="URY" target="SVN">
      <data key="d0">100048</data>
    </edge>
    <edge source="URY" target="ZAF">
      <data key="d0">244351</data>
    </edge>
    <edge source="URY" target="ESP">
      <data key="d0">3982949</data>
    </edge>
    <edge source="URY" target="SWE">
      <data key="d0">30609</data>
    </edge>
    <edge source="URY" target="CHE">
      <data key="d0">260613</data>
    </edge>
    <edge source="URY" target="THA">
      <data key="d0">55630</data>
    </edge>
    <edge source="URY" target="EGY">
      <data key="d0">246217</data>
    </edge>
    <edge source="URY" target="GBR">
      <data key="d0">220946</data>
    </edge>
    <edge source="URY" target="USA">
      <data key="d0">1028391</data>
    </edge>
    <edge source="ARM" target="BLR">
      <data key="d0">94184</data>
    </edge>
    <edge source="ARM" target="GEO">
      <data key="d0">76938</data>
    </edge>
    <edge source="ARM" target="KAZ">
      <data key="d0">11000</data>
    </edge>
    <edge source="ARM" target="LBN">
      <data key="d0">92840</data>
    </edge>
    <edge source="ARM" target="RUS">
      <data key="d0">1038774</data>
    </edge>
    <edge source="ARM" target="SWE">
      <data key="d0">74965</data>
    </edge>
    <edge source="GEO" target="ALB">
      <data key="d0">59733</data>
    </edge>
    <edge source="GEO" target="AZE">
      <data key="d0">181396</data>
    </edge>
    <edge source="GEO" target="AUT">
      <data key="d0">64231</data>
    </edge>
    <edge source="GEO" target="ARM">
      <data key="d0">16035</data>
    </edge>
    <edge source="GEO" target="BLR">
      <data key="d0">87098</data>
    </edge>
    <edge source="GEO" target="CZE">
      <data key="d0">32592</data>
    </edge>
    <edge source="GEO" target="DNK">
      <data key="d0">1104339</data>
    </edge>
    <edge source="GEO" target="FRA">
      <data key="d0">24009</data>
    </edge>
    <edge source="GEO" target="DEU">
      <data key="d0">457488</data>
    </edge>
    <edge source="GEO" target="MDA">
      <data key="d0">75286</data>
    </edge>
    <edge source="GEO" target="NLD">
      <data key="d0">204110</data>
    </edge>
    <edge source="GEO" target="RUS">
      <data key="d0">19198</data>
    </edge>
    <edge source="GEO" target="TUR">
      <data key="d0">393866</data>
    </edge>
    <edge source="GEO" target="UKR">
      <data key="d0">321980</data>
    </edge>
    <edge source="GEO" target="GBR">
      <data key="d0">34455</data>
    </edge>
    <edge source="SWE" target="ARG">
      <data key="d0">60223</data>
    </edge>
    <edge source="SWE" target="AUS">
      <data key="d0">17860</data>
    </edge>
    <edge source="SWE" target="AUT">
      <data key="d0">139929</data>
    </edge>
    <edge source="SWE" target="BEL">
      <data key="d0">33506</data>
    </edge>
    <edge source="SWE" target="CAN">
      <data key="d0">36753</data>
    </edge>
    <edge source="SWE" target="CHL">
      <data key="d0">286795</data>
    </edge>
    <edge source="SWE" target="CHN">
      <data key="d0">631008</data>
    </edge>
    <edge source="SWE" target="COL">
      <data key="d0">59927</data>
    </edge>
    <edge source="SWE" target="HRV">
      <data key="d0">1189691</data>
    </edge>
    <edge source="SWE" target="CZE">
      <data key="d0">197347</data>
    </edge>
    <edge source="SWE" target="DNK">
      <data key="d0">33722414</data>
    </edge>
    <edge source="SWE" target="ECU">
      <data key="d0">12546</data>
    </edge>
    <edge source="SWE" target="EST">
      <data key="d0">269821</data>
    </edge>
    <edge source="SWE" target="FIN">
      <data key="d0">11825613</data>
    </edge>
    <edge source="SWE" target="FRA">
      <data key="d0">2730827</data>
    </edge>
    <edge source="SWE" target="DEU">
      <data key="d0">7390842</data>
    </edge>
    <edge source="SWE" target="HKG">
      <data key="d0">1096552</data>
    </edge>
    <edge source="SWE" target="IRL">
      <data key="d0">32916</data>
    </edge>
    <edge source="SWE" target="ISR">
      <data key="d0">15646</data>
    </edge>
    <edge source="SWE" target="ITA">
      <data key="d0">292109</data>
    </edge>
    <edge source="SWE" target="JPN">
      <data key="d0">546136</data>
    </edge>
    <edge source="SWE" target="KOR">
      <data key="d0">40591</data>
    </edge>
    <edge source="SWE" target="LVA">
      <data key="d0">155427</data>
    </edge>
    <edge source="SWE" target="LTU">
      <data key="d0">339047</data>
    </edge>
    <edge source="SWE" target="MYS">
      <data key="d0">73655</data>
    </edge>
    <edge source="SWE" target="MEX">
      <data key="d0">68341</data>
    </edge>
    <edge source="SWE" target="NLD">
      <data key="d0">1113970</data>
    </edge>
    <edge source="SWE" target="NZL">
      <data key="d0">277644</data>
    </edge>
    <edge source="SWE" target="NOR">
      <data key="d0">9277963</data>
    </edge>
    <edge source="SWE" target="POL">
      <data key="d0">1698040</data>
    </edge>
    <edge source="SWE" target="PRT">
      <data key="d0">31735</data>
    </edge>
    <edge source="SWE" target="ROU">
      <data key="d0">16236</data>
    </edge>
    <edge source="SWE" target="RUS">
      <data key="d0">145243</data>
    </edge>
    <edge source="SWE" target="SGP">
      <data key="d0">1193085</data>
    </edge>
    <edge source="SWE" target="SVK">
      <data key="d0">29668</data>
    </edge>
    <edge source="SWE" target="ZAF">
      <data key="d0">14908</data>
    </edge>
    <edge source="SWE" target="ESP">
      <data key="d0">368863</data>
    </edge>
    <edge source="SWE" target="CHE">
      <data key="d0">209598</data>
    </edge>
    <edge source="SWE" target="THA">
      <data key="d0">194838</data>
    </edge>
    <edge source="SWE" target="TUR">
      <data key="d0">351151</data>
    </edge>
    <edge source="SWE" target="UKR">
      <data key="d0">119855</data>
    </edge>
    <edge source="SWE" target="EGY">
      <data key="d0">315873</data>
    </edge>
    <edge source="SWE" target="GBR">
      <data key="d0">642964</data>
    </edge>
    <edge source="SWE" target="USA">
      <data key="d0">406059</data>
    </edge>
    <edge source="SWE" target="URY">
      <data key="d0">19779</data>
    </edge>
    <edge source="BWA" target="CHN">
      <data key="d0">3387816</data>
    </edge>
    <edge source="BWA" target="ZAF">
      <data key="d0">44920</data>
    </edge>
    <edge source="LKA" target="ALB">
      <data key="d0">177089</data>
    </edge>
    <edge source="LKA" target="ARG">
      <data key="d0">40919</data>
    </edge>
    <edge source="LKA" target="AUS">
      <data key="d0">1038003</data>
    </edge>
    <edge source="LKA" target="BEL">
      <data key="d0">187911</data>
    </edge>
    <edge source="LKA" target="BGR">
      <data key="d0">13790</data>
    </edge>
    <edge source="LKA" target="CAN">
      <data key="d0">681022</data>
    </edge>
    <edge source="LKA" target="CHN">
      <data key="d0">68489</data>
    </edge>
    <edge source="LKA" target="CRI">
      <data key="d0">16812</data>
    </edge>
    <edge source="LKA" target="CZE">
      <data key="d0">53885</data>
    </edge>
    <edge source="LKA" target="BEN">
      <data key="d0">13218</data>
    </edge>
    <edge source="LKA" target="DNK">
      <data key="d0">365092</data>
    </edge>
    <edge source="LKA" target="ETH">
      <data key="d0">68596</data>
    </edge>
    <edge source="LKA" target="FRA">
      <data key="d0">728009</data>
    </edge>
    <edge source="LKA" target="DEU">
      <data key="d0">867989</data>
    </edge>
    <edge source="LKA" target="GRC">
      <data key="d0">133553</data>
    </edge>
    <edge source="LKA" target="HND">
      <data key="d0">87543</data>
    </edge>
    <edge source="LKA" target="HKG">
      <data key="d0">29793</data>
    </edge>
    <edge source="LKA" target="IRL">
      <data key="d0">158876</data>
    </edge>
    <edge source="LKA" target="ISR">
      <data key="d0">47069</data>
    </edge>
    <edge source="LKA" target="ITA">
      <data key="d0">349906</data>
    </edge>
    <edge source="LKA" target="JPN">
      <data key="d0">3604838</data>
    </edge>
    <edge source="LKA" target="JOR">
      <data key="d0">39019</data>
    </edge>
    <edge source="LKA" target="KOR">
      <data key="d0">127012</data>
    </edge>
    <edge source="LKA" target="LBN">
      <data key="d0">14201</data>
    </edge>
    <edge source="LKA" target="LTU">
      <data key="d0">14268</data>
    </edge>
    <edge source="LKA" target="MYS">
      <data key="d0">11686</data>
    </edge>
    <edge source="LKA" target="MUS">
      <data key="d0">29010</data>
    </edge>
    <edge source="LKA" target="MEX">
      <data key="d0">281626</data>
    </edge>
    <edge source="LKA" target="MDA">
      <data key="d0">25207</data>
    </edge>
    <edge source="LKA" target="NLD">
      <data key="d0">6492609</data>
    </edge>
    <edge source="LKA" target="NZL">
      <data key="d0">238512</data>
    </edge>
    <edge source="LKA" target="NOR">
      <data key="d0">28569</data>
    </edge>
    <edge source="LKA" target="PAK">
      <data key="d0">6908319</data>
    </edge>
    <edge source="LKA" target="PHL">
      <data key="d0">40414</data>
    </edge>
    <edge source="LKA" target="POL">
      <data key="d0">170702</data>
    </edge>
    <edge source="LKA" target="PRT">
      <data key="d0">47713</data>
    </edge>
    <edge source="LKA" target="RUS">
      <data key="d0">47002</data>
    </edge>
    <edge source="LKA" target="SAU">
      <data key="d0">511248</data>
    </edge>
    <edge source="LKA" target="IND">
      <data key="d0">2392649</data>
    </edge>
    <edge source="LKA" target="SGP">
      <data key="d0">252292</data>
    </edge>
    <edge source="LKA" target="VNM">
      <data key="d0">10427</data>
    </edge>
    <edge source="LKA" target="ZAF">
      <data key="d0">60918</data>
    </edge>
    <edge source="LKA" target="ESP">
      <data key="d0">17921</data>
    </edge>
    <edge source="LKA" target="SWE">
      <data key="d0">20882</data>
    </edge>
    <edge source="LKA" target="CHE">
      <data key="d0">96807</data>
    </edge>
    <edge source="LKA" target="THA">
      <data key="d0">101894</data>
    </edge>
    <edge source="LKA" target="ARE">
      <data key="d0">676197</data>
    </edge>
    <edge source="LKA" target="TUR">
      <data key="d0">168490</data>
    </edge>
    <edge source="LKA" target="UKR">
      <data key="d0">16934</data>
    </edge>
    <edge source="LKA" target="GBR">
      <data key="d0">870508</data>
    </edge>
    <edge source="LKA" target="USA">
      <data key="d0">699376</data>
    </edge>
    <edge source="IDN" target="DZA">
      <data key="d0">41340</data>
    </edge>
    <edge source="IDN" target="ARG">
      <data key="d0">711225</data>
    </edge>
    <edge source="IDN" target="AUS">
      <data key="d0">2564315</data>
    </edge>
    <edge source="IDN" target="AUT">
      <data key="d0">13380</data>
    </edge>
    <edge source="IDN" target="BEL">
      <data key="d0">2062663</data>
    </edge>
    <edge source="IDN" target="BRA">
      <data key="d0">2353284</data>
    </edge>
    <edge source="IDN" target="BGR">
      <data key="d0">15437</data>
    </edge>
    <edge source="IDN" target="CMR">
      <data key="d0">222402</data>
    </edge>
    <edge source="IDN" target="CAN">
      <data key="d0">379924</data>
    </edge>
    <edge source="IDN" target="LKA">
      <data key="d0">677550</data>
    </edge>
    <edge source="IDN" target="CHL">
      <data key="d0">5792637</data>
    </edge>
    <edge source="IDN" target="CHN">
      <data key="d0">114001167</data>
    </edge>
    <edge source="IDN" target="CRI">
      <data key="d0">69681</data>
    </edge>
    <edge source="IDN" target="CZE">
      <data key="d0">89033</data>
    </edge>
    <edge source="IDN" target="BEN">
      <data key="d0">17331</data>
    </edge>
    <edge source="IDN" target="DNK">
      <data key="d0">4378443</data>
    </edge>
    <edge source="IDN" target="ECU">
      <data key="d0">26486</data>
    </edge>
    <edge source="IDN" target="ETH">
      <data key="d0">53000</data>
    </edge>
    <edge source="IDN" target="FRA">
      <data key="d0">7011669</data>
    </edge>
    <edge source="IDN" target="DEU">
      <data key="d0">13329213</data>
    </edge>
    <edge source="IDN" target="GRC">
      <data key="d0">16731</data>
    </edge>
    <edge source="IDN" target="HKG">
      <data key="d0">3405133</data>
    </edge>
    <edge source="IDN" target="ISR">
      <data key="d0">13749</data>
    </edge>
    <edge source="IDN" target="ITA">
      <data key="d0">4988550</data>
    </edge>
    <edge source="IDN" target="JPN">
      <data key="d0">21840943</data>
    </edge>
    <edge source="IDN" target="JOR">
      <data key="d0">119657</data>
    </edge>
    <edge source="IDN" target="KOR">
      <data key="d0">10643914</data>
    </edge>
    <edge source="IDN" target="LBN">
      <data key="d0">23775</data>
    </edge>
    <edge source="IDN" target="MYS">
      <data key="d0">8133164</data>
    </edge>
    <edge source="IDN" target="MUS">
      <data key="d0">12330</data>
    </edge>
    <edge source="IDN" target="MEX">
      <data key="d0">146494</data>
    </edge>
    <edge source="IDN" target="MAR">
      <data key="d0">58296</data>
    </edge>
    <edge source="IDN" target="OMN">
      <data key="d0">17484</data>
    </edge>
    <edge source="IDN" target="NLD">
      <data key="d0">5528346</data>
    </edge>
    <edge source="IDN" target="NZL">
      <data key="d0">163123</data>
    </edge>
    <edge source="IDN" target="NOR">
      <data key="d0">69900</data>
    </edge>
    <edge source="IDN" target="PAK">
      <data key="d0">3116983</data>
    </edge>
    <edge source="IDN" target="PHL">
      <data key="d0">12970275</data>
    </edge>
    <edge source="IDN" target="POL">
      <data key="d0">2351210</data>
    </edge>
    <edge source="IDN" target="ROU">
      <data key="d0">26056</data>
    </edge>
    <edge source="IDN" target="RUS">
      <data key="d0">1667949</data>
    </edge>
    <edge source="IDN" target="SAU">
      <data key="d0">3980813</data>
    </edge>
    <edge source="IDN" target="IND">
      <data key="d0">11271757</data>
    </edge>
    <edge source="IDN" target="SGP">
      <data key="d0">11747864</data>
    </edge>
    <edge source="IDN" target="VNM">
      <data key="d0">12928186</data>
    </edge>
    <edge source="IDN" target="ZAF">
      <data key="d0">165937</data>
    </edge>
    <edge source="IDN" target="ESP">
      <data key="d0">2905566</data>
    </edge>
    <edge source="IDN" target="CHE">
      <data key="d0">11202</data>
    </edge>
    <edge source="IDN" target="THA">
      <data key="d0">13511257</data>
    </edge>
    <edge source="IDN" target="TGO">
      <data key="d0">25500</data>
    </edge>
    <edge source="IDN" target="ARE">
      <data key="d0">1825572</data>
    </edge>
    <edge source="IDN" target="TUN">
      <data key="d0">925091</data>
    </edge>
    <edge source="IDN" target="TUR">
      <data key="d0">382658</data>
    </edge>
    <edge source="IDN" target="UKR">
      <data key="d0">126757</data>
    </edge>
    <edge source="IDN" target="EGY">
      <data key="d0">1294041</data>
    </edge>
    <edge source="IDN" target="GBR">
      <data key="d0">7235024</data>
    </edge>
    <edge source="IDN" target="USA">
      <data key="d0">11899904</data>
    </edge>
    <edge source="IDN" target="URY">
      <data key="d0">85445</data>
    </edge>
    <edge source="IRL" target="ARG">
      <data key="d0">29282</data>
    </edge>
    <edge source="IRL" target="AUS">
      <data key="d0">3162341</data>
    </edge>
    <edge source="IRL" target="AUT">
      <data key="d0">2029769</data>
    </edge>
    <edge source="IRL" target="BEL">
      <data key="d0">1176279</data>
    </edge>
    <edge source="IRL" target="BRA">
      <data key="d0">522459</data>
    </edge>
    <edge source="IRL" target="BGR">
      <data key="d0">85003</data>
    </edge>
    <edge source="IRL" target="BLR">
      <data key="d0">166554</data>
    </edge>
    <edge source="IRL" target="KHM">
      <data key="d0">152700</data>
    </edge>
    <edge source="IRL" target="CAN">
      <data key="d0">1006177</data>
    </edge>
    <edge source="IRL" target="CHL">
      <data key="d0">537342</data>
    </edge>
    <edge source="IRL" target="CHN">
      <data key="d0">415019</data>
    </edge>
    <edge source="IRL" target="COL">
      <data key="d0">28328</data>
    </edge>
    <edge source="IRL" target="HRV">
      <data key="d0">19926</data>
    </edge>
    <edge source="IRL" target="CZE">
      <data key="d0">232888</data>
    </edge>
    <edge source="IRL" target="DNK">
      <data key="d0">2875142</data>
    </edge>
    <edge source="IRL" target="FIN">
      <data key="d0">114392</data>
    </edge>
    <edge source="IRL" target="FRA">
      <data key="d0">22169490</data>
    </edge>
    <edge source="IRL" target="DEU">
      <data key="d0">27513902</data>
    </edge>
    <edge source="IRL" target="GHA">
      <data key="d0">55015</data>
    </edge>
    <edge source="IRL" target="GRC">
      <data key="d0">69226</data>
    </edge>
    <edge source="IRL" target="HKG">
      <data key="d0">739350</data>
    </edge>
    <edge source="IRL" target="HUN">
      <data key="d0">32636</data>
    </edge>
    <edge source="IRL" target="ISR">
      <data key="d0">91170</data>
    </edge>
    <edge source="IRL" target="ITA">
      <data key="d0">5398263</data>
    </edge>
    <edge source="IRL" target="JPN">
      <data key="d0">493057</data>
    </edge>
    <edge source="IRL" target="JOR">
      <data key="d0">10066</data>
    </edge>
    <edge source="IRL" target="KOR">
      <data key="d0">348392</data>
    </edge>
    <edge source="IRL" target="LBN">
      <data key="d0">153364</data>
    </edge>
    <edge source="IRL" target="LVA">
      <data key="d0">159172</data>
    </edge>
    <edge source="IRL" target="MYS">
      <data key="d0">36858</data>
    </edge>
    <edge source="IRL" target="MEX">
      <data key="d0">53274</data>
    </edge>
    <edge source="IRL" target="NAM">
      <data key="d0">27151</data>
    </edge>
    <edge source="IRL" target="NLD">
      <data key="d0">8993127</data>
    </edge>
    <edge source="IRL" target="NZL">
      <data key="d0">173535</data>
    </edge>
    <edge source="IRL" target="NOR">
      <data key="d0">671773</data>
    </edge>
    <edge source="IRL" target="PAK">
      <data key="d0">181384</data>
    </edge>
    <edge source="IRL" target="POL">
      <data key="d0">1357417</data>
    </edge>
    <edge source="IRL" target="PRT">
      <data key="d0">172320</data>
    </edge>
    <edge source="IRL" target="ROU">
      <data key="d0">200347</data>
    </edge>
    <edge source="IRL" target="RUS">
      <data key="d0">81520</data>
    </edge>
    <edge source="IRL" target="SAU">
      <data key="d0">1101532</data>
    </edge>
    <edge source="IRL" target="IND">
      <data key="d0">84119</data>
    </edge>
    <edge source="IRL" target="SGP">
      <data key="d0">88533</data>
    </edge>
    <edge source="IRL" target="VNM">
      <data key="d0">1203683</data>
    </edge>
    <edge source="IRL" target="SVN">
      <data key="d0">25147</data>
    </edge>
    <edge source="IRL" target="ZAF">
      <data key="d0">2280581</data>
    </edge>
    <edge source="IRL" target="ESP">
      <data key="d0">4358925</data>
    </edge>
    <edge source="IRL" target="SWE">
      <data key="d0">24464</data>
    </edge>
    <edge source="IRL" target="CHE">
      <data key="d0">422125</data>
    </edge>
    <edge source="IRL" target="THA">
      <data key="d0">67545</data>
    </edge>
    <edge source="IRL" target="TGO">
      <data key="d0">54328</data>
    </edge>
    <edge source="IRL" target="TUR">
      <data key="d0">203744</data>
    </edge>
    <edge source="IRL" target="UKR">
      <data key="d0">10526</data>
    </edge>
    <edge source="IRL" target="EGY">
      <data key="d0">205621</data>
    </edge>
    <edge source="IRL" target="GBR">
      <data key="d0">40134042</data>
    </edge>
    <edge source="IRL" target="USA">
      <data key="d0">1086913</data>
    </edge>
    <edge source="ISR" target="ALB">
      <data key="d0">155000</data>
    </edge>
    <edge source="ISR" target="AZE">
      <data key="d0">78000</data>
    </edge>
    <edge source="ISR" target="ARG">
      <data key="d0">1717000</data>
    </edge>
    <edge source="ISR" target="AUS">
      <data key="d0">1175000</data>
    </edge>
    <edge source="ISR" target="AUT">
      <data key="d0">97000</data>
    </edge>
    <edge source="ISR" target="ARM">
      <data key="d0">38000</data>
    </edge>
    <edge source="ISR" target="BEL">
      <data key="d0">47915000</data>
    </edge>
    <edge source="ISR" target="BOL">
      <data key="d0">365000</data>
    </edge>
    <edge source="ISR" target="BRA">
      <data key="d0">4965000</data>
    </edge>
    <edge source="ISR" target="BGR">
      <data key="d0">156000</data>
    </edge>
    <edge source="ISR" target="CMR">
      <data key="d0">55000</data>
    </edge>
    <edge source="ISR" target="CAN">
      <data key="d0">1995000</data>
    </edge>
    <edge source="ISR" target="CHL">
      <data key="d0">220000</data>
    </edge>
    <edge source="ISR" target="CHN">
      <data key="d0">4580000</data>
    </edge>
    <edge source="ISR" target="COL">
      <data key="d0">2130000</data>
    </edge>
    <edge source="ISR" target="CRI">
      <data key="d0">1365000</data>
    </edge>
    <edge source="ISR" target="HRV">
      <data key="d0">33000</data>
    </edge>
    <edge source="ISR" target="CZE">
      <data key="d0">1099000</data>
    </edge>
    <edge source="ISR" target="DNK">
      <data key="d0">5274000</data>
    </edge>
    <edge source="ISR" target="ECU">
      <data key="d0">1667000</data>
    </edge>
    <edge source="ISR" target="SLV">
      <data key="d0">11000</data>
    </edge>
    <edge source="ISR" target="ETH">
      <data key="d0">879000</data>
    </edge>
    <edge source="ISR" target="FIN">
      <data key="d0">500000</data>
    </edge>
    <edge source="ISR" target="FRA">
      <data key="d0">6128000</data>
    </edge>
    <edge source="ISR" target="GEO">
      <data key="d0">53000</data>
    </edge>
    <edge source="ISR" target="DEU">
      <data key="d0">12731000</data>
    </edge>
    <edge source="ISR" target="GHA">
      <data key="d0">71000</data>
    </edge>
    <edge source="ISR" target="GRC">
      <data key="d0">2514000</data>
    </edge>
    <edge source="ISR" target="GTM">
      <data key="d0">340000</data>
    </edge>
    <edge source="ISR" target="HND">
      <data key="d0">247000</data>
    </edge>
    <edge source="ISR" target="HKG">
      <data key="d0">670000</data>
    </edge>
    <edge source="ISR" target="HUN">
      <data key="d0">732000</data>
    </edge>
    <edge source="ISR" target="IDN">
      <data key="d0">112000</data>
    </edge>
    <edge source="ISR" target="IRL">
      <data key="d0">86000</data>
    </edge>
    <edge source="ISR" target="ITA">
      <data key="d0">5113000</data>
    </edge>
    <edge source="ISR" target="CIV">
      <data key="d0">169000</data>
    </edge>
    <edge source="ISR" target="JAM">
      <data key="d0">43000</data>
    </edge>
    <edge source="ISR" target="JPN">
      <data key="d0">7080000</data>
    </edge>
    <edge source="ISR" target="KAZ">
      <data key="d0">160000</data>
    </edge>
    <edge source="ISR" target="JOR">
      <data key="d0">340000</data>
    </edge>
    <edge source="ISR" target="KOR">
      <data key="d0">485000</data>
    </edge>
    <edge source="ISR" target="KGZ">
      <data key="d0">63000</data>
    </edge>
    <edge source="ISR" target="LTU">
      <data key="d0">80000</data>
    </edge>
    <edge source="ISR" target="MYS">
      <data key="d0">28000</data>
    </edge>
    <edge source="ISR" target="MUS">
      <data key="d0">15000</data>
    </edge>
    <edge source="ISR" target="MEX">
      <data key="d0">1694000</data>
    </edge>
    <edge source="ISR" target="MDA">
      <data key="d0">29000</data>
    </edge>
    <edge source="ISR" target="NAM">
      <data key="d0">21000</data>
    </edge>
    <edge source="ISR" target="NLD">
      <data key="d0">58132000</data>
    </edge>
    <edge source="ISR" target="NZL">
      <data key="d0">465000</data>
    </edge>
    <edge source="ISR" target="NIC">
      <data key="d0">16000</data>
    </edge>
    <edge source="ISR" target="NOR">
      <data key="d0">223000</data>
    </edge>
    <edge source="ISR" target="PAN">
      <data key="d0">19000</data>
    </edge>
    <edge source="ISR" target="PER">
      <data key="d0">1817000</data>
    </edge>
    <edge source="ISR" target="POL">
      <data key="d0">1705000</data>
    </edge>
    <edge source="ISR" target="PRT">
      <data key="d0">1883000</data>
    </edge>
    <edge source="ISR" target="ROU">
      <data key="d0">885000</data>
    </edge>
    <edge source="ISR" target="RUS">
      <data key="d0">3185000</data>
    </edge>
    <edge source="ISR" target="SEN">
      <data key="d0">126000</data>
    </edge>
    <edge source="ISR" target="SRB">
      <data key="d0">241000</data>
    </edge>
    <edge source="ISR" target="IND">
      <data key="d0">894000</data>
    </edge>
    <edge source="ISR" target="SGP">
      <data key="d0">155000</data>
    </edge>
    <edge source="ISR" target="SVK">
      <data key="d0">180000</data>
    </edge>
    <edge source="ISR" target="VNM">
      <data key="d0">346000</data>
    </edge>
    <edge source="ISR" target="SVN">
      <data key="d0">248000</data>
    </edge>
    <edge source="ISR" target="ZAF">
      <data key="d0">4156000</data>
    </edge>
    <edge source="ISR" target="ZWE">
      <data key="d0">276000</data>
    </edge>
    <edge source="ISR" target="ESP">
      <data key="d0">21922000</data>
    </edge>
    <edge source="ISR" target="SWE">
      <data key="d0">1070000</data>
    </edge>
    <edge source="ISR" target="CHE">
      <data key="d0">1316000</data>
    </edge>
    <edge source="ISR" target="THA">
      <data key="d0">123000</data>
    </edge>
    <edge source="ISR" target="TUR">
      <data key="d0">12027000</data>
    </edge>
    <edge source="ISR" target="UKR">
      <data key="d0">218000</data>
    </edge>
    <edge source="ISR" target="MKD">
      <data key="d0">45000</data>
    </edge>
    <edge source="ISR" target="EGY">
      <data key="d0">667000</data>
    </edge>
    <edge source="ISR" target="GBR">
      <data key="d0">10926000</data>
    </edge>
    <edge source="ISR" target="TZA">
      <data key="d0">11000</data>
    </edge>
    <edge source="ISR" target="USA">
      <data key="d0">53886000</data>
    </edge>
    <edge source="ISR" target="URY">
      <data key="d0">29000</data>
    </edge>
    <edge source="JOR" target="DZA">
      <data key="d0">250299</data>
    </edge>
    <edge source="JOR" target="PSE">
      <data key="d0">59330</data>
    </edge>
    <edge source="JOR" target="HKG">
      <data key="d0">62249</data>
    </edge>
    <edge source="JOR" target="ISR">
      <data key="d0">252830</data>
    </edge>
    <edge source="JOR" target="ITA">
      <data key="d0">319613</data>
    </edge>
    <edge source="JOR" target="LBN">
      <data key="d0">384120</data>
    </edge>
    <edge source="JOR" target="MAR">
      <data key="d0">94859</data>
    </edge>
    <edge source="JOR" target="OMN">
      <data key="d0">178110</data>
    </edge>
    <edge source="JOR" target="NLD">
      <data key="d0">149968</data>
    </edge>
    <edge source="JOR" target="PAK">
      <data key="d0">109148</data>
    </edge>
    <edge source="JOR" target="SAU">
      <data key="d0">475178</data>
    </edge>
    <edge source="JOR" target="IND">
      <data key="d0">17592</data>
    </edge>
    <edge source="JOR" target="ESP">
      <data key="d0">288647</data>
    </edge>
    <edge source="JOR" target="ARE">
      <data key="d0">24386</data>
    </edge>
    <edge source="JOR" target="TUN">
      <data key="d0">22968</data>
    </edge>
    <edge source="JOR" target="TUR">
      <data key="d0">79887</data>
    </edge>
    <edge source="JOR" target="EGY">
      <data key="d0">667931</data>
    </edge>
    <edge source="JOR" target="GBR">
      <data key="d0">11117</data>
    </edge>
    <edge source="JOR" target="USA">
      <data key="d0">350345</data>
    </edge>
    <edge source="MUS" target="AUS">
      <data key="d0">301808</data>
    </edge>
    <edge source="MUS" target="AUT">
      <data key="d0">11406</data>
    </edge>
    <edge source="MUS" target="CAN">
      <data key="d0">104377</data>
    </edge>
    <edge source="MUS" target="FRA">
      <data key="d0">461880</data>
    </edge>
    <edge source="MUS" target="HKG">
      <data key="d0">79099</data>
    </edge>
    <edge source="MUS" target="IDN">
      <data key="d0">286999</data>
    </edge>
    <edge source="MUS" target="ITA">
      <data key="d0">190858</data>
    </edge>
    <edge source="MUS" target="JPN">
      <data key="d0">614149</data>
    </edge>
    <edge source="MUS" target="KOR">
      <data key="d0">132768</data>
    </edge>
    <edge source="MUS" target="MDG">
      <data key="d0">405011</data>
    </edge>
    <edge source="MUS" target="MYS">
      <data key="d0">185265</data>
    </edge>
    <edge source="MUS" target="OMN">
      <data key="d0">11689</data>
    </edge>
    <edge source="MUS" target="NLD">
      <data key="d0">10943</data>
    </edge>
    <edge source="MUS" target="PHL">
      <data key="d0">59814</data>
    </edge>
    <edge source="MUS" target="PRT">
      <data key="d0">161049</data>
    </edge>
    <edge source="MUS" target="IND">
      <data key="d0">51391</data>
    </edge>
    <edge source="MUS" target="ZAF">
      <data key="d0">278460</data>
    </edge>
    <edge source="MUS" target="ESP">
      <data key="d0">431577</data>
    </edge>
    <edge source="MUS" target="CHE">
      <data key="d0">27587</data>
    </edge>
    <edge source="MUS" target="THA">
      <data key="d0">114897</data>
    </edge>
    <edge source="MUS" target="ARE">
      <data key="d0">166872</data>
    </edge>
    <edge source="MUS" target="GBR">
      <data key="d0">131174</data>
    </edge>
    <edge source="MUS" target="USA">
      <data key="d0">38519</data>
    </edge>
    <edge source="MOZ" target="CHN">
      <data key="d0">22566</data>
    </edge>
    <edge source="MOZ" target="ITA">
      <data key="d0">15287</data>
    </edge>
    <edge source="MOZ" target="KOR">
      <data key="d0">37501</data>
    </edge>
    <edge source="MOZ" target="PRT">
      <data key="d0">10405</data>
    </edge>
    <edge source="MOZ" target="IND">
      <data key="d0">17315</data>
    </edge>
    <edge source="MOZ" target="ZAF">
      <data key="d0">263969</data>
    </edge>
    <edge source="MOZ" target="ZWE">
      <data key="d0">35332</data>
    </edge>
    <edge source="MOZ" target="USA">
      <data key="d0">52057</data>
    </edge>
    <edge source="OMN" target="AUS">
      <data key="d0">10733</data>
    </edge>
    <edge source="OMN" target="PAK">
      <data key="d0">881992</data>
    </edge>
    <edge source="OMN" target="SAU">
      <data key="d0">74554</data>
    </edge>
    <edge source="OMN" target="ARE">
      <data key="d0">351303</data>
    </edge>
    <edge source="OMN" target="EGY">
      <data key="d0">37534</data>
    </edge>
    <edge source="OMN" target="USA">
      <data key="d0">27300</data>
    </edge>
    <edge source="NOR" target="ALB">
      <data key="d0">17822</data>
    </edge>
    <edge source="NOR" target="AUS">
      <data key="d0">27762</data>
    </edge>
    <edge source="NOR" target="CHL">
      <data key="d0">59614</data>
    </edge>
    <edge source="NOR" target="CHN">
      <data key="d0">65815</data>
    </edge>
    <edge source="NOR" target="CRI">
      <data key="d0">18322</data>
    </edge>
    <edge source="NOR" target="DNK">
      <data key="d0">8773338</data>
    </edge>
    <edge source="NOR" target="FIN">
      <data key="d0">5826236</data>
    </edge>
    <edge source="NOR" target="FRA">
      <data key="d0">303749</data>
    </edge>
    <edge source="NOR" target="DEU">
      <data key="d0">3959774</data>
    </edge>
    <edge source="NOR" target="GRC">
      <data key="d0">31344</data>
    </edge>
    <edge source="NOR" target="HKG">
      <data key="d0">790263</data>
    </edge>
    <edge source="NOR" target="IRL">
      <data key="d0">593154</data>
    </edge>
    <edge source="NOR" target="ISR">
      <data key="d0">45644</data>
    </edge>
    <edge source="NOR" target="ITA">
      <data key="d0">2122314</data>
    </edge>
    <edge source="NOR" target="JPN">
      <data key="d0">1266035</data>
    </edge>
    <edge source="NOR" target="KOR">
      <data key="d0">75958</data>
    </edge>
    <edge source="NOR" target="LVA">
      <data key="d0">170450</data>
    </edge>
    <edge source="NOR" target="LTU">
      <data key="d0">364428</data>
    </edge>
    <edge source="NOR" target="MDG">
      <data key="d0">25593</data>
    </edge>
    <edge source="NOR" target="MEX">
      <data key="d0">21235</data>
    </edge>
    <edge source="NOR" target="NLD">
      <data key="d0">3864070</data>
    </edge>
    <edge source="NOR" target="NZL">
      <data key="d0">32486</data>
    </edge>
    <edge source="NOR" target="POL">
      <data key="d0">165110</data>
    </edge>
    <edge source="NOR" target="ROU">
      <data key="d0">368244</data>
    </edge>
    <edge source="NOR" target="RUS">
      <data key="d0">4309518</data>
    </edge>
    <edge source="NOR" target="IND">
      <data key="d0">19861</data>
    </edge>
    <edge source="NOR" target="VNM">
      <data key="d0">54772</data>
    </edge>
    <edge source="NOR" target="ESP">
      <data key="d0">291009</data>
    </edge>
    <edge source="NOR" target="SWE">
      <data key="d0">3992291</data>
    </edge>
    <edge source="NOR" target="CHE">
      <data key="d0">18970</data>
    </edge>
    <edge source="NOR" target="THA">
      <data key="d0">159173</data>
    </edge>
    <edge source="NOR" target="TUR">
      <data key="d0">36200</data>
    </edge>
    <edge source="NOR" target="EGY">
      <data key="d0">1006011</data>
    </edge>
    <edge source="NOR" target="GBR">
      <data key="d0">5773133</data>
    </edge>
    <edge source="NOR" target="USA">
      <data key="d0">598418</data>
    </edge>
    <edge source="PHL" target="DZA">
      <data key="d0">147700</data>
    </edge>
    <edge source="PHL" target="ARG">
      <data key="d0">3881642</data>
    </edge>
    <edge source="PHL" target="AUS">
      <data key="d0">5770917</data>
    </edge>
    <edge source="PHL" target="AUT">
      <data key="d0">721269</data>
    </edge>
    <edge source="PHL" target="BEL">
      <data key="d0">13599815</data>
    </edge>
    <edge source="PHL" target="BRA">
      <data key="d0">5021390</data>
    </edge>
    <edge source="PHL" target="BGR">
      <data key="d0">336774</data>
    </edge>
    <edge source="PHL" target="KHM">
      <data key="d0">50562</data>
    </edge>
    <edge source="PHL" target="CAN">
      <data key="d0">2019174</data>
    </edge>
    <edge source="PHL" target="LKA">
      <data key="d0">44980</data>
    </edge>
    <edge source="PHL" target="CHL">
      <data key="d0">1131710</data>
    </edge>
    <edge source="PHL" target="CHN">
      <data key="d0">10266866</data>
    </edge>
    <edge source="PHL" target="COL">
      <data key="d0">253358</data>
    </edge>
    <edge source="PHL" target="CRI">
      <data key="d0">1233540</data>
    </edge>
    <edge source="PHL" target="HRV">
      <data key="d0">33353</data>
    </edge>
    <edge source="PHL" target="CZE">
      <data key="d0">29200</data>
    </edge>
    <edge source="PHL" target="DNK">
      <data key="d0">12036852</data>
    </edge>
    <edge source="PHL" target="ECU">
      <data key="d0">25690</data>
    </edge>
    <edge source="PHL" target="SLV">
      <data key="d0">30126</data>
    </edge>
    <edge source="PHL" target="FIN">
      <data key="d0">23407</data>
    </edge>
    <edge source="PHL" target="FRA">
      <data key="d0">7375013</data>
    </edge>
    <edge source="PHL" target="DEU">
      <data key="d0">6865701</data>
    </edge>
    <edge source="PHL" target="GRC">
      <data key="d0">156734</data>
    </edge>
    <edge source="PHL" target="GTM">
      <data key="d0">18025</data>
    </edge>
    <edge source="PHL" target="HND">
      <data key="d0">18360</data>
    </edge>
    <edge source="PHL" target="HKG">
      <data key="d0">1008584</data>
    </edge>
    <edge source="PHL" target="HUN">
      <data key="d0">140382</data>
    </edge>
    <edge source="PHL" target="IDN">
      <data key="d0">5012637</data>
    </edge>
    <edge source="PHL" target="IRL">
      <data key="d0">1008100</data>
    </edge>
    <edge source="PHL" target="ISR">
      <data key="d0">502484</data>
    </edge>
    <edge source="PHL" target="ITA">
      <data key="d0">781777</data>
    </edge>
    <edge source="PHL" target="JAM">
      <data key="d0">30000</data>
    </edge>
    <edge source="PHL" target="JPN">
      <data key="d0">4478591</data>
    </edge>
    <edge source="PHL" target="JOR">
      <data key="d0">34445</data>
    </edge>
    <edge source="PHL" target="KOR">
      <data key="d0">2263309</data>
    </edge>
    <edge source="PHL" target="LBN">
      <data key="d0">14448</data>
    </edge>
    <edge source="PHL" target="LVA">
      <data key="d0">174800</data>
    </edge>
    <edge source="PHL" target="LTU">
      <data key="d0">244769</data>
    </edge>
    <edge source="PHL" target="MYS">
      <data key="d0">2727759</data>
    </edge>
    <edge source="PHL" target="MEX">
      <data key="d0">7365636</data>
    </edge>
    <edge source="PHL" target="NLD">
      <data key="d0">2007617</data>
    </edge>
    <edge source="PHL" target="NZL">
      <data key="d0">1423047</data>
    </edge>
    <edge source="PHL" target="NIC">
      <data key="d0">14600</data>
    </edge>
    <edge source="PHL" target="NOR">
      <data key="d0">132864</data>
    </edge>
    <edge source="PHL" target="PAK">
      <data key="d0">644591</data>
    </edge>
    <edge source="PHL" target="PAN">
      <data key="d0">20865</data>
    </edge>
    <edge source="PHL" target="PER">
      <data key="d0">280660</data>
    </edge>
    <edge source="PHL" target="POL">
      <data key="d0">2158047</data>
    </edge>
    <edge source="PHL" target="PRT">
      <data key="d0">21760</data>
    </edge>
    <edge source="PHL" target="ROU">
      <data key="d0">506999</data>
    </edge>
    <edge source="PHL" target="RUS">
      <data key="d0">6204490</data>
    </edge>
    <edge source="PHL" target="SAU">
      <data key="d0">290219</data>
    </edge>
    <edge source="PHL" target="SRB">
      <data key="d0">149681</data>
    </edge>
    <edge source="PHL" target="IND">
      <data key="d0">2180634</data>
    </edge>
    <edge source="PHL" target="SGP">
      <data key="d0">1412999</data>
    </edge>
    <edge source="PHL" target="VNM">
      <data key="d0">1521701</data>
    </edge>
    <edge source="PHL" target="ZAF">
      <data key="d0">495346</data>
    </edge>
    <edge source="PHL" target="ESP">
      <data key="d0">13785041</data>
    </edge>
    <edge source="PHL" target="SWE">
      <data key="d0">35916</data>
    </edge>
    <edge source="PHL" target="CHE">
      <data key="d0">337345</data>
    </edge>
    <edge source="PHL" target="THA">
      <data key="d0">10402273</data>
    </edge>
    <edge source="PHL" target="TGO">
      <data key="d0">156719</data>
    </edge>
    <edge source="PHL" target="ARE">
      <data key="d0">66209</data>
    </edge>
    <edge source="PHL" target="TUR">
      <data key="d0">494128</data>
    </edge>
    <edge source="PHL" target="UKR">
      <data key="d0">1452561</data>
    </edge>
    <edge source="PHL" target="EGY">
      <data key="d0">208711</data>
    </edge>
    <edge source="PHL" target="GBR">
      <data key="d0">4939119</data>
    </edge>
    <edge source="PHL" target="USA">
      <data key="d0">46370432</data>
    </edge>
    <edge source="PHL" target="URY">
      <data key="d0">318686</data>
    </edge>
    <edge source="SAU" target="AUS">
      <data key="d0">162400</data>
    </edge>
    <edge source="SAU" target="CMR">
      <data key="d0">30933</data>
    </edge>
    <edge source="SAU" target="IDN">
      <data key="d0">131200</data>
    </edge>
    <edge source="SAU" target="JOR">
      <data key="d0">138667</data>
    </edge>
    <edge source="SAU" target="LBN">
      <data key="d0">192534</data>
    </edge>
    <edge source="SAU" target="MYS">
      <data key="d0">225334</data>
    </edge>
    <edge source="SAU" target="OMN">
      <data key="d0">46933</data>
    </edge>
    <edge source="SAU" target="NOR">
      <data key="d0">32000</data>
    </edge>
    <edge source="SAU" target="PAK">
      <data key="d0">510401</data>
    </edge>
    <edge source="SAU" target="IND">
      <data key="d0">34133</data>
    </edge>
    <edge source="SAU" target="TGO">
      <data key="d0">40267</data>
    </edge>
    <edge source="SAU" target="ARE">
      <data key="d0">2066936</data>
    </edge>
    <edge source="SAU" target="EGY">
      <data key="d0">870668</data>
    </edge>
    <edge source="SAU" target="TZA">
      <data key="d0">79200</data>
    </edge>
    <edge source="SAU" target="USA">
      <data key="d0">38133</data>
    </edge>
    <edge source="IND" target="ALB">
      <data key="d0">1316474</data>
    </edge>
    <edge source="IND" target="DZA">
      <data key="d0">2097045</data>
    </edge>
    <edge source="IND" target="AZE">
      <data key="d0">108645</data>
    </edge>
    <edge source="IND" target="ARG">
      <data key="d0">4483488</data>
    </edge>
    <edge source="IND" target="AUS">
      <data key="d0">105143895</data>
    </edge>
    <edge source="IND" target="AUT">
      <data key="d0">2004813</data>
    </edge>
    <edge source="IND" target="ARM">
      <data key="d0">31934</data>
    </edge>
    <edge source="IND" target="BEL">
      <data key="d0">18654781</data>
    </edge>
    <edge source="IND" target="BOL">
      <data key="d0">17640</data>
    </edge>
    <edge source="IND" target="BRA">
      <data key="d0">21071393</data>
    </edge>
    <edge source="IND" target="BGR">
      <data key="d0">518122</data>
    </edge>
    <edge source="IND" target="BLR">
      <data key="d0">245846</data>
    </edge>
    <edge source="IND" target="CMR">
      <data key="d0">116975</data>
    </edge>
    <edge source="IND" target="CAN">
      <data key="d0">112761917</data>
    </edge>
    <edge source="IND" target="LKA">
      <data key="d0">11070926</data>
    </edge>
    <edge source="IND" target="CHL">
      <data key="d0">4121195</data>
    </edge>
    <edge source="IND" target="CHN">
      <data key="d0">366879580</data>
    </edge>
    <edge source="IND" target="COL">
      <data key="d0">2140061</data>
    </edge>
    <edge source="IND" target="CRI">
      <data key="d0">489170</data>
    </edge>
    <edge source="IND" target="HRV">
      <data key="d0">142867</data>
    </edge>
    <edge source="IND" target="CZE">
      <data key="d0">2029415</data>
    </edge>
    <edge source="IND" target="BEN">
      <data key="d0">2781115</data>
    </edge>
    <edge source="IND" target="DNK">
      <data key="d0">19095527</data>
    </edge>
    <edge source="IND" target="ECU">
      <data key="d0">699990</data>
    </edge>
    <edge source="IND" target="SLV">
      <data key="d0">102743</data>
    </edge>
    <edge source="IND" target="ETH">
      <data key="d0">2036504</data>
    </edge>
    <edge source="IND" target="EST">
      <data key="d0">22305</data>
    </edge>
    <edge source="IND" target="FIN">
      <data key="d0">395349</data>
    </edge>
    <edge source="IND" target="FRA">
      <data key="d0">22498487</data>
    </edge>
    <edge source="IND" target="GEO">
      <data key="d0">20845</data>
    </edge>
    <edge source="IND" target="DEU">
      <data key="d0">176412136</data>
    </edge>
    <edge source="IND" target="GHA">
      <data key="d0">388626</data>
    </edge>
    <edge source="IND" target="GRC">
      <data key="d0">4554749</data>
    </edge>
    <edge source="IND" target="GTM">
      <data key="d0">1092183</data>
    </edge>
    <edge source="IND" target="HKG">
      <data key="d0">13548975</data>
    </edge>
    <edge source="IND" target="HUN">
      <data key="d0">825240</data>
    </edge>
    <edge source="IND" target="IDN">
      <data key="d0">35457769</data>
    </edge>
    <edge source="IND" target="IRL">
      <data key="d0">794416</data>
    </edge>
    <edge source="IND" target="ISR">
      <data key="d0">6373058</data>
    </edge>
    <edge source="IND" target="ITA">
      <data key="d0">70257435</data>
    </edge>
    <edge source="IND" target="CIV">
      <data key="d0">35247</data>
    </edge>
    <edge source="IND" target="JAM">
      <data key="d0">18730</data>
    </edge>
    <edge source="IND" target="JPN">
      <data key="d0">82269069</data>
    </edge>
    <edge source="IND" target="KAZ">
      <data key="d0">48833</data>
    </edge>
    <edge source="IND" target="JOR">
      <data key="d0">9831084</data>
    </edge>
    <edge source="IND" target="KOR">
      <data key="d0">19639708</data>
    </edge>
    <edge source="IND" target="LBN">
      <data key="d0">306257</data>
    </edge>
    <edge source="IND" target="LVA">
      <data key="d0">4387621</data>
    </edge>
    <edge source="IND" target="LTU">
      <data key="d0">738414</data>
    </edge>
    <edge source="IND" target="MWI">
      <data key="d0">15802</data>
    </edge>
    <edge source="IND" target="MYS">
      <data key="d0">23838087</data>
    </edge>
    <edge source="IND" target="MUS">
      <data key="d0">580433</data>
    </edge>
    <edge source="IND" target="MEX">
      <data key="d0">21051233</data>
    </edge>
    <edge source="IND" target="MAR">
      <data key="d0">1660823</data>
    </edge>
    <edge source="IND" target="MOZ">
      <data key="d0">58479</data>
    </edge>
    <edge source="IND" target="OMN">
      <data key="d0">1299541</data>
    </edge>
    <edge source="IND" target="NLD">
      <data key="d0">79837180</data>
    </edge>
    <edge source="IND" target="NZL">
      <data key="d0">4231153</data>
    </edge>
    <edge source="IND" target="NOR">
      <data key="d0">58740</data>
    </edge>
    <edge source="IND" target="PAK">
      <data key="d0">47773522</data>
    </edge>
    <edge source="IND" target="PAN">
      <data key="d0">326978</data>
    </edge>
    <edge source="IND" target="PRY">
      <data key="d0">36736</data>
    </edge>
    <edge source="IND" target="PER">
      <data key="d0">1889626</data>
    </edge>
    <edge source="IND" target="PHL">
      <data key="d0">7161100</data>
    </edge>
    <edge source="IND" target="POL">
      <data key="d0">6279916</data>
    </edge>
    <edge source="IND" target="PRT">
      <data key="d0">476993</data>
    </edge>
    <edge source="IND" target="ROU">
      <data key="d0">1006249</data>
    </edge>
    <edge source="IND" target="RUS">
      <data key="d0">92425210</data>
    </edge>
    <edge source="IND" target="SAU">
      <data key="d0">7682010</data>
    </edge>
    <edge source="IND" target="SEN">
      <data key="d0">833966</data>
    </edge>
    <edge source="IND" target="SRB">
      <data key="d0">82604</data>
    </edge>
    <edge source="IND" target="SGP">
      <data key="d0">8387626</data>
    </edge>
    <edge source="IND" target="SVK">
      <data key="d0">117451</data>
    </edge>
    <edge source="IND" target="VNM">
      <data key="d0">13134545</data>
    </edge>
    <edge source="IND" target="SVN">
      <data key="d0">160852</data>
    </edge>
    <edge source="IND" target="ZAF">
      <data key="d0">20490694</data>
    </edge>
    <edge source="IND" target="ZWE">
      <data key="d0">108002</data>
    </edge>
    <edge source="IND" target="ESP">
      <data key="d0">13835082</data>
    </edge>
    <edge source="IND" target="SWE">
      <data key="d0">1676247</data>
    </edge>
    <edge source="IND" target="CHE">
      <data key="d0">41820527</data>
    </edge>
    <edge source="IND" target="THA">
      <data key="d0">22125909</data>
    </edge>
    <edge source="IND" target="TGO">
      <data key="d0">21278</data>
    </edge>
    <edge source="IND" target="ARE">
      <data key="d0">17797254</data>
    </edge>
    <edge source="IND" target="TUN">
      <data key="d0">975657</data>
    </edge>
    <edge source="IND" target="TUR">
      <data key="d0">8325332</data>
    </edge>
    <edge source="IND" target="UGA">
      <data key="d0">183832</data>
    </edge>
    <edge source="IND" target="UKR">
      <data key="d0">785557</data>
    </edge>
    <edge source="IND" target="MKD">
      <data key="d0">25682</data>
    </edge>
    <edge source="IND" target="EGY">
      <data key="d0">14623076</data>
    </edge>
    <edge source="IND" target="GBR">
      <data key="d0">43864095</data>
    </edge>
    <edge source="IND" target="TZA">
      <data key="d0">404243</data>
    </edge>
    <edge source="IND" target="USA">
      <data key="d0">5358062124</data>
    </edge>
    <edge source="IND" target="BFA">
      <data key="d0">23330</data>
    </edge>
    <edge source="IND" target="URY">
      <data key="d0">332532</data>
    </edge>
    <edge source="ZWE" target="MWI">
      <data key="d0">338429</data>
    </edge>
    <edge source="ZWE" target="MOZ">
      <data key="d0">280087</data>
    </edge>
    <edge source="ZWE" target="ZAF">
      <data key="d0">1989081</data>
    </edge>
    <edge source="ZWE" target="GBR">
      <data key="d0">85181</data>
    </edge>
    <edge source="ARE" target="DZA">
      <data key="d0">692326</data>
    </edge>
    <edge source="ARE" target="AZE">
      <data key="d0">72194</data>
    </edge>
    <edge source="ARE" target="AUS">
      <data key="d0">291506</data>
    </edge>
    <edge source="ARE" target="ARM">
      <data key="d0">28110</data>
    </edge>
    <edge source="ARE" target="BEL">
      <data key="d0">42989</data>
    </edge>
    <edge source="ARE" target="LKA">
      <data key="d0">166507</data>
    </edge>
    <edge source="ARE" target="CHN">
      <data key="d0">8932646</data>
    </edge>
    <edge source="ARE" target="COL">
      <data key="d0">14204</data>
    </edge>
    <edge source="ARE" target="BEN">
      <data key="d0">106049</data>
    </edge>
    <edge source="ARE" target="DNK">
      <data key="d0">20112</data>
    </edge>
    <edge source="ARE" target="ETH">
      <data key="d0">927950</data>
    </edge>
    <edge source="ARE" target="FRA">
      <data key="d0">2176591</data>
    </edge>
    <edge source="ARE" target="DEU">
      <data key="d0">473261</data>
    </edge>
    <edge source="ARE" target="HKG">
      <data key="d0">501674</data>
    </edge>
    <edge source="ARE" target="IDN">
      <data key="d0">112188</data>
    </edge>
    <edge source="ARE" target="ITA">
      <data key="d0">40852</data>
    </edge>
    <edge source="ARE" target="JPN">
      <data key="d0">453849</data>
    </edge>
    <edge source="ARE" target="KAZ">
      <data key="d0">23225</data>
    </edge>
    <edge source="ARE" target="JOR">
      <data key="d0">720165</data>
    </edge>
    <edge source="ARE" target="KOR">
      <data key="d0">541048</data>
    </edge>
    <edge source="ARE" target="LBN">
      <data key="d0">180764</data>
    </edge>
    <edge source="ARE" target="MYS">
      <data key="d0">199194</data>
    </edge>
    <edge source="ARE" target="MRT">
      <data key="d0">548515</data>
    </edge>
    <edge source="ARE" target="MAR">
      <data key="d0">131025</data>
    </edge>
    <edge source="ARE" target="MOZ">
      <data key="d0">97726</data>
    </edge>
    <edge source="ARE" target="OMN">
      <data key="d0">700033</data>
    </edge>
    <edge source="ARE" target="NAM">
      <data key="d0">90502</data>
    </edge>
    <edge source="ARE" target="PAK">
      <data key="d0">1712400</data>
    </edge>
    <edge source="ARE" target="PHL">
      <data key="d0">372321</data>
    </edge>
    <edge source="ARE" target="RUS">
      <data key="d0">44816</data>
    </edge>
    <edge source="ARE" target="SAU">
      <data key="d0">2525949</data>
    </edge>
    <edge source="ARE" target="SEN">
      <data key="d0">26617</data>
    </edge>
    <edge source="ARE" target="IND">
      <data key="d0">7548254</data>
    </edge>
    <edge source="ARE" target="SGP">
      <data key="d0">1204962</data>
    </edge>
    <edge source="ARE" target="VNM">
      <data key="d0">58912</data>
    </edge>
    <edge source="ARE" target="ESP">
      <data key="d0">173987</data>
    </edge>
    <edge source="ARE" target="THA">
      <data key="d0">589872</data>
    </edge>
    <edge source="ARE" target="TGO">
      <data key="d0">72706</data>
    </edge>
    <edge source="ARE" target="TUN">
      <data key="d0">801922</data>
    </edge>
    <edge source="ARE" target="TUR">
      <data key="d0">111379</data>
    </edge>
    <edge source="ARE" target="EGY">
      <data key="d0">3245840</data>
    </edge>
    <edge source="ARE" target="GBR">
      <data key="d0">113888</data>
    </edge>
    <edge source="ARE" target="TZA">
      <data key="d0">36907</data>
    </edge>
    <edge source="ARE" target="USA">
      <data key="d0">3238145</data>
    </edge>
    <edge source="UGA" target="BEL">
      <data key="d0">153938</data>
    </edge>
    <edge source="UGA" target="BGR">
      <data key="d0">11472</data>
    </edge>
    <edge source="UGA" target="CAN">
      <data key="d0">279546</data>
    </edge>
    <edge source="UGA" target="DNK">
      <data key="d0">28033</data>
    </edge>
    <edge source="UGA" target="DEU">
      <data key="d0">1751958</data>
    </edge>
    <edge source="UGA" target="HKG">
      <data key="d0">2245605</data>
    </edge>
    <edge source="UGA" target="ISR">
      <data key="d0">38528</data>
    </edge>
    <edge source="UGA" target="ITA">
      <data key="d0">564017</data>
    </edge>
    <edge source="UGA" target="JPN">
      <data key="d0">82432</data>
    </edge>
    <edge source="UGA" target="MYS">
      <data key="d0">60755</data>
    </edge>
    <edge source="UGA" target="NLD">
      <data key="d0">44142243</data>
    </edge>
    <edge source="UGA" target="NOR">
      <data key="d0">502294</data>
    </edge>
    <edge source="UGA" target="PRT">
      <data key="d0">149430</data>
    </edge>
    <edge source="UGA" target="RUS">
      <data key="d0">104765</data>
    </edge>
    <edge source="UGA" target="IND">
      <data key="d0">14922</data>
    </edge>
    <edge source="UGA" target="VNM">
      <data key="d0">3661058</data>
    </edge>
    <edge source="UGA" target="ZAF">
      <data key="d0">1763952</data>
    </edge>
    <edge source="UGA" target="ESP">
      <data key="d0">46303</data>
    </edge>
    <edge source="UGA" target="CHE">
      <data key="d0">18874</data>
    </edge>
    <edge source="UGA" target="ARE">
      <data key="d0">61662</data>
    </edge>
    <edge source="UGA" target="GBR">
      <data key="d0">2054249</data>
    </edge>
    <edge source="UGA" target="TZA">
      <data key="d0">85499</data>
    </edge>
    <edge source="UGA" target="USA">
      <data key="d0">1008693</data>
    </edge>
    <edge source="TZA" target="AUS">
      <data key="d0">233712</data>
    </edge>
    <edge source="TZA" target="AUT">
      <data key="d0">79752</data>
    </edge>
    <edge source="TZA" target="BEL">
      <data key="d0">15643</data>
    </edge>
    <edge source="TZA" target="CAN">
      <data key="d0">275535</data>
    </edge>
    <edge source="TZA" target="LKA">
      <data key="d0">28521</data>
    </edge>
    <edge source="TZA" target="CHN">
      <data key="d0">220000</data>
    </edge>
    <edge source="TZA" target="DNK">
      <data key="d0">784570</data>
    </edge>
    <edge source="TZA" target="FRA">
      <data key="d0">3153122</data>
    </edge>
    <edge source="TZA" target="DEU">
      <data key="d0">714679</data>
    </edge>
    <edge source="TZA" target="HKG">
      <data key="d0">136503</data>
    </edge>
    <edge source="TZA" target="HUN">
      <data key="d0">96752</data>
    </edge>
    <edge source="TZA" target="ITA">
      <data key="d0">1078547</data>
    </edge>
    <edge source="TZA" target="JPN">
      <data key="d0">541830</data>
    </edge>
    <edge source="TZA" target="KOR">
      <data key="d0">71795</data>
    </edge>
    <edge source="TZA" target="MEX">
      <data key="d0">10156</data>
    </edge>
    <edge source="TZA" target="NLD">
      <data key="d0">71584810</data>
    </edge>
    <edge source="TZA" target="NOR">
      <data key="d0">422885</data>
    </edge>
    <edge source="TZA" target="PAK">
      <data key="d0">254452</data>
    </edge>
    <edge source="TZA" target="PHL">
      <data key="d0">50707</data>
    </edge>
    <edge source="TZA" target="RUS">
      <data key="d0">208900</data>
    </edge>
    <edge source="TZA" target="IND">
      <data key="d0">1985376</data>
    </edge>
    <edge source="TZA" target="VNM">
      <data key="d0">355589</data>
    </edge>
    <edge source="TZA" target="ZAF">
      <data key="d0">783088</data>
    </edge>
    <edge source="TZA" target="ZWE">
      <data key="d0">22567</data>
    </edge>
    <edge source="TZA" target="ESP">
      <data key="d0">315459</data>
    </edge>
    <edge source="TZA" target="SWE">
      <data key="d0">469962</data>
    </edge>
    <edge source="TZA" target="CHE">
      <data key="d0">1791431</data>
    </edge>
    <edge source="TZA" target="THA">
      <data key="d0">15081</data>
    </edge>
    <edge source="TZA" target="ARE">
      <data key="d0">26584</data>
    </edge>
    <edge source="TZA" target="GBR">
      <data key="d0">453779</data>
    </edge>
    <edge source="TZA" target="USA">
      <data key="d0">9197398</data>
    </edge>
    <edge source="EST" target="AUT">
      <data key="d0">66186</data>
    </edge>
    <edge source="EST" target="BEL">
      <data key="d0">59988</data>
    </edge>
    <edge source="EST" target="BLR">
      <data key="d0">24143</data>
    </edge>
    <edge source="EST" target="DNK">
      <data key="d0">590623</data>
    </edge>
    <edge source="EST" target="FIN">
      <data key="d0">2037330</data>
    </edge>
    <edge source="EST" target="DEU">
      <data key="d0">296951</data>
    </edge>
    <edge source="EST" target="JPN">
      <data key="d0">14879</data>
    </edge>
    <edge source="EST" target="LVA">
      <data key="d0">2858532</data>
    </edge>
    <edge source="EST" target="LTU">
      <data key="d0">872625</data>
    </edge>
    <edge source="EST" target="NLD">
      <data key="d0">55408</data>
    </edge>
    <edge source="EST" target="NOR">
      <data key="d0">309114</data>
    </edge>
    <edge source="EST" target="POL">
      <data key="d0">15195</data>
    </edge>
    <edge source="EST" target="RUS">
      <data key="d0">1082688</data>
    </edge>
    <edge source="EST" target="SWE">
      <data key="d0">953472</data>
    </edge>
    <edge source="EST" target="CHE">
      <data key="d0">29375</data>
    </edge>
    <edge source="EST" target="UKR">
      <data key="d0">206424</data>
    </edge>
    <edge source="EST" target="GBR">
      <data key="d0">314983</data>
    </edge>
    <edge source="FIN" target="AUS">
      <data key="d0">55754</data>
    </edge>
    <edge source="FIN" target="AUT">
      <data key="d0">20132</data>
    </edge>
    <edge source="FIN" target="BEL">
      <data key="d0">58034</data>
    </edge>
    <edge source="FIN" target="BGR">
      <data key="d0">29528</data>
    </edge>
    <edge source="FIN" target="CAN">
      <data key="d0">117815</data>
    </edge>
    <edge source="FIN" target="LKA">
      <data key="d0">10283</data>
    </edge>
    <edge source="FIN" target="CZE">
      <data key="d0">114706</data>
    </edge>
    <edge source="FIN" target="DNK">
      <data key="d0">4824632</data>
    </edge>
    <edge source="FIN" target="EST">
      <data key="d0">550799</data>
    </edge>
    <edge source="FIN" target="FRA">
      <data key="d0">120649</data>
    </edge>
    <edge source="FIN" target="DEU">
      <data key="d0">1039653</data>
    </edge>
    <edge source="FIN" target="HKG">
      <data key="d0">1191635</data>
    </edge>
    <edge source="FIN" target="HUN">
      <data key="d0">12677</data>
    </edge>
    <edge source="FIN" target="ITA">
      <data key="d0">922633</data>
    </edge>
    <edge source="FIN" target="JPN">
      <data key="d0">1541277</data>
    </edge>
    <edge source="FIN" target="KOR">
      <data key="d0">15572</data>
    </edge>
    <edge source="FIN" target="LVA">
      <data key="d0">587177</data>
    </edge>
    <edge source="FIN" target="LTU">
      <data key="d0">20499</data>
    </edge>
    <edge source="FIN" target="NLD">
      <data key="d0">171062</data>
    </edge>
    <edge source="FIN" target="NOR">
      <data key="d0">1336634</data>
    </edge>
    <edge source="FIN" target="POL">
      <data key="d0">1883110</data>
    </edge>
    <edge source="FIN" target="RUS">
      <data key="d0">977555</data>
    </edge>
    <edge source="FIN" target="SGP">
      <data key="d0">252581</data>
    </edge>
    <edge source="FIN" target="SVK">
      <data key="d0">63179</data>
    </edge>
    <edge source="FIN" target="ESP">
      <data key="d0">27659</data>
    </edge>
    <edge source="FIN" target="SWE">
      <data key="d0">2603336</data>
    </edge>
    <edge source="FIN" target="CHE">
      <data key="d0">113766</data>
    </edge>
    <edge source="FIN" target="TUR">
      <data key="d0">51654</data>
    </edge>
    <edge source="FIN" target="GBR">
      <data key="d0">192593</data>
    </edge>
    <edge source="FIN" target="USA">
      <data key="d0">1198594</data>
    </edge>
    <edge source="LTU" target="AUT">
      <data key="d0">16268</data>
    </edge>
    <edge source="LTU" target="BEL">
      <data key="d0">70362</data>
    </edge>
    <edge source="LTU" target="BGR">
      <data key="d0">14339</data>
    </edge>
    <edge source="LTU" target="BLR">
      <data key="d0">6024862</data>
    </edge>
    <edge source="LTU" target="HRV">
      <data key="d0">688240</data>
    </edge>
    <edge source="LTU" target="CZE">
      <data key="d0">45179</data>
    </edge>
    <edge source="LTU" target="DNK">
      <data key="d0">1749478</data>
    </edge>
    <edge source="LTU" target="EST">
      <data key="d0">1370989</data>
    </edge>
    <edge source="LTU" target="FIN">
      <data key="d0">52654</data>
    </edge>
    <edge source="LTU" target="FRA">
      <data key="d0">753279</data>
    </edge>
    <edge source="LTU" target="GEO">
      <data key="d0">78079</data>
    </edge>
    <edge source="LTU" target="DEU">
      <data key="d0">2495016</data>
    </edge>
    <edge source="LTU" target="GHA">
      <data key="d0">89355</data>
    </edge>
    <edge source="LTU" target="HUN">
      <data key="d0">13350</data>
    </edge>
    <edge source="LTU" target="IRL">
      <data key="d0">54131</data>
    </edge>
    <edge source="LTU" target="ITA">
      <data key="d0">1255527</data>
    </edge>
    <edge source="LTU" target="KAZ">
      <data key="d0">660984</data>
    </edge>
    <edge source="LTU" target="LVA">
      <data key="d0">6003894</data>
    </edge>
    <edge source="LTU" target="NLD">
      <data key="d0">428394</data>
    </edge>
    <edge source="LTU" target="POL">
      <data key="d0">1482243</data>
    </edge>
    <edge source="LTU" target="ROU">
      <data key="d0">325713</data>
    </edge>
    <edge source="LTU" target="RUS">
      <data key="d0">47268728</data>
    </edge>
    <edge source="LTU" target="ESP">
      <data key="d0">25433</data>
    </edge>
    <edge source="LTU" target="SWE">
      <data key="d0">16847</data>
    </edge>
    <edge source="LTU" target="UKR">
      <data key="d0">9059794</data>
    </edge>
    <edge source="LTU" target="GBR">
      <data key="d0">1585044</data>
    </edge>
    <edge source="LTU" target="USA">
      <data key="d0">440111</data>
    </edge>
    <edge source="MDA" target="AUS">
      <data key="d0">13787</data>
    </edge>
    <edge source="MDA" target="ARM">
      <data key="d0">33291</data>
    </edge>
    <edge source="MDA" target="BGR">
      <data key="d0">16074</data>
    </edge>
    <edge source="MDA" target="BLR">
      <data key="d0">534952</data>
    </edge>
    <edge source="MDA" target="GEO">
      <data key="d0">89182</data>
    </edge>
    <edge source="MDA" target="DEU">
      <data key="d0">33820</data>
    </edge>
    <edge source="MDA" target="HKG">
      <data key="d0">50000</data>
    </edge>
    <edge source="MDA" target="KAZ">
      <data key="d0">12417</data>
    </edge>
    <edge source="MDA" target="LBN">
      <data key="d0">21371</data>
    </edge>
    <edge source="MDA" target="LTU">
      <data key="d0">51766</data>
    </edge>
    <edge source="MDA" target="NLD">
      <data key="d0">55586</data>
    </edge>
    <edge source="MDA" target="POL">
      <data key="d0">465067</data>
    </edge>
    <edge source="MDA" target="ROU">
      <data key="d0">145406</data>
    </edge>
    <edge source="MDA" target="RUS">
      <data key="d0">833075</data>
    </edge>
    <edge source="MDA" target="SVK">
      <data key="d0">31349</data>
    </edge>
    <edge source="MDA" target="UKR">
      <data key="d0">377994</data>
    </edge>
    <edge source="MDA" target="MKD">
      <data key="d0">12016</data>
    </edge>
    <edge source="NIC" target="BRA">
      <data key="d0">104600</data>
    </edge>
    <edge source="NIC" target="CAN">
      <data key="d0">14705</data>
    </edge>
    <edge source="NIC" target="CHN">
      <data key="d0">43994</data>
    </edge>
    <edge source="NIC" target="CRI">
      <data key="d0">1277457</data>
    </edge>
    <edge source="NIC" target="SLV">
      <data key="d0">584115</data>
    </edge>
    <edge source="NIC" target="DEU">
      <data key="d0">25052</data>
    </edge>
    <edge source="NIC" target="GTM">
      <data key="d0">20237</data>
    </edge>
    <edge source="NIC" target="HND">
      <data key="d0">23199</data>
    </edge>
    <edge source="NIC" target="HKG">
      <data key="d0">1582996</data>
    </edge>
    <edge source="NIC" target="JPN">
      <data key="d0">920614</data>
    </edge>
    <edge source="NIC" target="MEX">
      <data key="d0">705961</data>
    </edge>
    <edge source="NIC" target="NLD">
      <data key="d0">1242281</data>
    </edge>
    <edge source="NIC" target="PAN">
      <data key="d0">91569</data>
    </edge>
    <edge source="NIC" target="ESP">
      <data key="d0">11730</data>
    </edge>
    <edge source="NIC" target="THA">
      <data key="d0">728968</data>
    </edge>
    <edge source="NIC" target="USA">
      <data key="d0">917394</data>
    </edge>
    <edge source="SVN" target="AUS">
      <data key="d0">78998</data>
    </edge>
    <edge source="SVN" target="AUT">
      <data key="d0">1312956</data>
    </edge>
    <edge source="SVN" target="BEL">
      <data key="d0">1542588</data>
    </edge>
    <edge source="SVN" target="BRA">
      <data key="d0">377781</data>
    </edge>
    <edge source="SVN" target="BGR">
      <data key="d0">103426</data>
    </edge>
    <edge source="SVN" target="HRV">
      <data key="d0">5360676</data>
    </edge>
    <edge source="SVN" target="CZE">
      <data key="d0">1012011</data>
    </edge>
    <edge source="SVN" target="DNK">
      <data key="d0">164786</data>
    </edge>
    <edge source="SVN" target="FRA">
      <data key="d0">1033515</data>
    </edge>
    <edge source="SVN" target="DEU">
      <data key="d0">4264490</data>
    </edge>
    <edge source="SVN" target="GRC">
      <data key="d0">88777</data>
    </edge>
    <edge source="SVN" target="HKG">
      <data key="d0">214044</data>
    </edge>
    <edge source="SVN" target="HUN">
      <data key="d0">915636</data>
    </edge>
    <edge source="SVN" target="ISR">
      <data key="d0">234027</data>
    </edge>
    <edge source="SVN" target="ITA">
      <data key="d0">935518</data>
    </edge>
    <edge source="SVN" target="JOR">
      <data key="d0">22279</data>
    </edge>
    <edge source="SVN" target="LVA">
      <data key="d0">66642</data>
    </edge>
    <edge source="SVN" target="LTU">
      <data key="d0">28745</data>
    </edge>
    <edge source="SVN" target="MUS">
      <data key="d0">32891</data>
    </edge>
    <edge source="SVN" target="NLD">
      <data key="d0">382399</data>
    </edge>
    <edge source="SVN" target="POL">
      <data key="d0">318269</data>
    </edge>
    <edge source="SVN" target="ROU">
      <data key="d0">717711</data>
    </edge>
    <edge source="SVN" target="RUS">
      <data key="d0">258379</data>
    </edge>
    <edge source="SVN" target="SRB">
      <data key="d0">1541000</data>
    </edge>
    <edge source="SVN" target="IND">
      <data key="d0">26677</data>
    </edge>
    <edge source="SVN" target="SVK">
      <data key="d0">1943715</data>
    </edge>
    <edge source="SVN" target="ZAF">
      <data key="d0">36688</data>
    </edge>
    <edge source="SVN" target="ESP">
      <data key="d0">156015</data>
    </edge>
    <edge source="SVN" target="SWE">
      <data key="d0">185263</data>
    </edge>
    <edge source="SVN" target="TUR">
      <data key="d0">30238</data>
    </edge>
    <edge source="SVN" target="MKD">
      <data key="d0">292352</data>
    </edge>
    <edge source="SVN" target="GBR">
      <data key="d0">209670</data>
    </edge>
    <edge source="SVN" target="USA">
      <data key="d0">1368030</data>
    </edge>
    <edge source="AZE" target="CHN">
      <data key="d0">848624</data>
    </edge>
    <edge source="AZE" target="GEO">
      <data key="d0">20949</data>
    </edge>
    <edge source="AZE" target="DEU">
      <data key="d0">452970</data>
    </edge>
    <edge source="AZE" target="KAZ">
      <data key="d0">76288</data>
    </edge>
    <edge source="AZE" target="KOR">
      <data key="d0">63816</data>
    </edge>
    <edge source="AZE" target="LBN">
      <data key="d0">32500</data>
    </edge>
    <edge source="AZE" target="POL">
      <data key="d0">115800</data>
    </edge>
    <edge source="AZE" target="IND">
      <data key="d0">115612</data>
    </edge>
    <edge source="AZE" target="ESP">
      <data key="d0">137355</data>
    </edge>
    <edge source="AZE" target="TUR">
      <data key="d0">1377838</data>
    </edge>
    <edge source="AZE" target="UKR">
      <data key="d0">52733</data>
    </edge>
    <edge source="AZE" target="EGY">
      <data key="d0">42974</data>
    </edge>
    <edge source="CMR" target="CHN">
      <data key="d0">19383</data>
    </edge>
    <edge source="CMR" target="FRA">
      <data key="d0">1321156</data>
    </edge>
    <edge source="CMR" target="IND">
      <data key="d0">98077</data>
    </edge>
    <edge source="CMR" target="VNM">
      <data key="d0">15884</data>
    </edge>
    <edge source="CMR" target="ESP">
      <data key="d0">113582</data>
    </edge>
    <edge source="KGZ" target="AZE">
      <data key="d0">212156</data>
    </edge>
    <edge source="KGZ" target="CHN">
      <data key="d0">190773</data>
    </edge>
    <edge source="KGZ" target="DNK">
      <data key="d0">21530</data>
    </edge>
    <edge source="KGZ" target="FRA">
      <data key="d0">11602</data>
    </edge>
    <edge source="KGZ" target="DEU">
      <data key="d0">58397</data>
    </edge>
    <edge source="KGZ" target="KAZ">
      <data key="d0">155409</data>
    </edge>
    <edge source="KGZ" target="KOR">
      <data key="d0">68539</data>
    </edge>
    <edge source="KGZ" target="LBN">
      <data key="d0">19500</data>
    </edge>
    <edge source="KGZ" target="POL">
      <data key="d0">11623</data>
    </edge>
    <edge source="KGZ" target="RUS">
      <data key="d0">192331</data>
    </edge>
    <edge source="KGZ" target="SRB">
      <data key="d0">21912</data>
    </edge>
    <edge source="KGZ" target="TUR">
      <data key="d0">771348</data>
    </edge>
    <edge source="KGZ" target="EGY">
      <data key="d0">18418</data>
    </edge>
    <edge source="MDG" target="BEL">
      <data key="d0">33760</data>
    </edge>
    <edge source="MDG" target="CAN">
      <data key="d0">22845</data>
    </edge>
    <edge source="MDG" target="CHN">
      <data key="d0">2280331</data>
    </edge>
    <edge source="MDG" target="HRV">
      <data key="d0">21403</data>
    </edge>
    <edge source="MDG" target="DNK">
      <data key="d0">29896</data>
    </edge>
    <edge source="MDG" target="FRA">
      <data key="d0">2588146</data>
    </edge>
    <edge source="MDG" target="DEU">
      <data key="d0">2055130</data>
    </edge>
    <edge source="MDG" target="GRC">
      <data key="d0">16113</data>
    </edge>
    <edge source="MDG" target="HKG">
      <data key="d0">42313</data>
    </edge>
    <edge source="MDG" target="ISR">
      <data key="d0">13263</data>
    </edge>
    <edge source="MDG" target="ITA">
      <data key="d0">837995</data>
    </edge>
    <edge source="MDG" target="JPN">
      <data key="d0">117385</data>
    </edge>
    <edge source="MDG" target="MUS">
      <data key="d0">23218</data>
    </edge>
    <edge source="MDG" target="MAR">
      <data key="d0">137422</data>
    </edge>
    <edge source="MDG" target="NLD">
      <data key="d0">159832</data>
    </edge>
    <edge source="MDG" target="PHL">
      <data key="d0">10142</data>
    </edge>
    <edge source="MDG" target="POL">
      <data key="d0">29486</data>
    </edge>
    <edge source="MDG" target="PRT">
      <data key="d0">35132</data>
    </edge>
    <edge source="MDG" target="IND">
      <data key="d0">336497</data>
    </edge>
    <edge source="MDG" target="VNM">
      <data key="d0">43456</data>
    </edge>
    <edge source="MDG" target="ZAF">
      <data key="d0">14355</data>
    </edge>
    <edge source="MDG" target="ESP">
      <data key="d0">65917</data>
    </edge>
    <edge source="MDG" target="THA">
      <data key="d0">31975</data>
    </edge>
    <edge source="MDG" target="GBR">
      <data key="d0">23773</data>
    </edge>
    <edge source="MDG" target="USA">
      <data key="d0">440076</data>
    </edge>
    <edge source="GTM" target="AUS">
      <data key="d0">10799</data>
    </edge>
    <edge source="GTM" target="BEL">
      <data key="d0">872649</data>
    </edge>
    <edge source="GTM" target="CAN">
      <data key="d0">580565</data>
    </edge>
    <edge source="GTM" target="CHL">
      <data key="d0">26739</data>
    </edge>
    <edge source="GTM" target="CHN">
      <data key="d0">51680</data>
    </edge>
    <edge source="GTM" target="COL">
      <data key="d0">71612</data>
    </edge>
    <edge source="GTM" target="CRI">
      <data key="d0">970236</data>
    </edge>
    <edge source="GTM" target="DNK">
      <data key="d0">519864</data>
    </edge>
    <edge source="GTM" target="ECU">
      <data key="d0">135433</data>
    </edge>
    <edge source="GTM" target="SLV">
      <data key="d0">3302790</data>
    </edge>
    <edge source="GTM" target="FRA">
      <data key="d0">155140</data>
    </edge>
    <edge source="GTM" target="DEU">
      <data key="d0">950378</data>
    </edge>
    <edge source="GTM" target="HND">
      <data key="d0">3463285</data>
    </edge>
    <edge source="GTM" target="HKG">
      <data key="d0">117477</data>
    </edge>
    <edge source="GTM" target="ISR">
      <data key="d0">22000</data>
    </edge>
    <edge source="GTM" target="ITA">
      <data key="d0">704256</data>
    </edge>
    <edge source="GTM" target="JPN">
      <data key="d0">1452954</data>
    </edge>
    <edge source="GTM" target="KOR">
      <data key="d0">57278</data>
    </edge>
    <edge source="GTM" target="MEX">
      <data key="d0">255305</data>
    </edge>
    <edge source="GTM" target="MOZ">
      <data key="d0">38646</data>
    </edge>
    <edge source="GTM" target="NLD">
      <data key="d0">27545957</data>
    </edge>
    <edge source="GTM" target="NIC">
      <data key="d0">1197914</data>
    </edge>
    <edge source="GTM" target="PAN">
      <data key="d0">212823</data>
    </edge>
    <edge source="GTM" target="PHL">
      <data key="d0">167756</data>
    </edge>
    <edge source="GTM" target="POL">
      <data key="d0">32792</data>
    </edge>
    <edge source="GTM" target="PRT">
      <data key="d0">44118</data>
    </edge>
    <edge source="GTM" target="SAU">
      <data key="d0">77608</data>
    </edge>
    <edge source="GTM" target="IND">
      <data key="d0">18900</data>
    </edge>
    <edge source="GTM" target="SGP">
      <data key="d0">17838</data>
    </edge>
    <edge source="GTM" target="ZAF">
      <data key="d0">12170</data>
    </edge>
    <edge source="GTM" target="ESP">
      <data key="d0">429274</data>
    </edge>
    <edge source="GTM" target="CHE">
      <data key="d0">94976</data>
    </edge>
    <edge source="GTM" target="THA">
      <data key="d0">83143</data>
    </edge>
    <edge source="GTM" target="TUR">
      <data key="d0">159700</data>
    </edge>
    <edge source="GTM" target="GBR">
      <data key="d0">106740</data>
    </edge>
    <edge source="GTM" target="USA">
      <data key="d0">53561672</data>
    </edge>
    <edge source="KHM" target="USA">
      <data key="d0">20203</data>
    </edge>
    <edge source="HND" target="AUS">
      <data key="d0">28076</data>
    </edge>
    <edge source="HND" target="BRA">
      <data key="d0">37200</data>
    </edge>
    <edge source="HND" target="CAN">
      <data key="d0">32515</data>
    </edge>
    <edge source="HND" target="CHL">
      <data key="d0">44645</data>
    </edge>
    <edge source="HND" target="CHN">
      <data key="d0">78775</data>
    </edge>
    <edge source="HND" target="CRI">
      <data key="d0">183028</data>
    </edge>
    <edge source="HND" target="ECU">
      <data key="d0">168000</data>
    </edge>
    <edge source="HND" target="SLV">
      <data key="d0">141041</data>
    </edge>
    <edge source="HND" target="FRA">
      <data key="d0">142268</data>
    </edge>
    <edge source="HND" target="DEU">
      <data key="d0">325253</data>
    </edge>
    <edge source="HND" target="GTM">
      <data key="d0">505505</data>
    </edge>
    <edge source="HND" target="HKG">
      <data key="d0">11005</data>
    </edge>
    <edge source="HND" target="ITA">
      <data key="d0">143460</data>
    </edge>
    <edge source="HND" target="JPN">
      <data key="d0">460515</data>
    </edge>
    <edge source="HND" target="MEX">
      <data key="d0">24400</data>
    </edge>
    <edge source="HND" target="NLD">
      <data key="d0">7817446</data>
    </edge>
    <edge source="HND" target="NIC">
      <data key="d0">135169</data>
    </edge>
    <edge source="HND" target="PAN">
      <data key="d0">34912</data>
    </edge>
    <edge source="HND" target="PER">
      <data key="d0">262843</data>
    </edge>
    <edge source="HND" target="PHL">
      <data key="d0">20304</data>
    </edge>
    <edge source="HND" target="SAU">
      <data key="d0">13122</data>
    </edge>
    <edge source="HND" target="IND">
      <data key="d0">125621</data>
    </edge>
    <edge source="HND" target="SVK">
      <data key="d0">33300</data>
    </edge>
    <edge source="HND" target="ESP">
      <data key="d0">211607</data>
    </edge>
    <edge source="HND" target="THA">
      <data key="d0">81177</data>
    </edge>
    <edge source="HND" target="TUR">
      <data key="d0">19290</data>
    </edge>
    <edge source="HND" target="USA">
      <data key="d0">1151249</data>
    </edge>
    <edge source="MWI" target="MOZ">
      <data key="d0">14444</data>
    </edge>
    <edge source="MWI" target="NLD">
      <data key="d0">473860</data>
    </edge>
    <edge source="MWI" target="ZAF">
      <data key="d0">43433</data>
    </edge>
    <edge source="NAM" target="ARG">
      <data key="d0">62108</data>
    </edge>
    <edge source="NAM" target="AUS">
      <data key="d0">11691</data>
    </edge>
    <edge source="NAM" target="AUT">
      <data key="d0">223457</data>
    </edge>
    <edge source="NAM" target="CAN">
      <data key="d0">10631</data>
    </edge>
    <edge source="NAM" target="CHN">
      <data key="d0">35326</data>
    </edge>
    <edge source="NAM" target="CZE">
      <data key="d0">16247</data>
    </edge>
    <edge source="NAM" target="FRA">
      <data key="d0">662815</data>
    </edge>
    <edge source="NAM" target="DEU">
      <data key="d0">1009989</data>
    </edge>
    <edge source="NAM" target="HKG">
      <data key="d0">79143</data>
    </edge>
    <edge source="NAM" target="HUN">
      <data key="d0">40726</data>
    </edge>
    <edge source="NAM" target="ISR">
      <data key="d0">244931</data>
    </edge>
    <edge source="NAM" target="ITA">
      <data key="d0">258352</data>
    </edge>
    <edge source="NAM" target="JPN">
      <data key="d0">13491</data>
    </edge>
    <edge source="NAM" target="MEX">
      <data key="d0">12434</data>
    </edge>
    <edge source="NAM" target="MAR">
      <data key="d0">49507</data>
    </edge>
    <edge source="NAM" target="POL">
      <data key="d0">721994</data>
    </edge>
    <edge source="NAM" target="RUS">
      <data key="d0">10479</data>
    </edge>
    <edge source="NAM" target="SEN">
      <data key="d0">16589</data>
    </edge>
    <edge source="NAM" target="SVK">
      <data key="d0">16767</data>
    </edge>
    <edge source="NAM" target="ZAF">
      <data key="d0">660897</data>
    </edge>
    <edge source="NAM" target="ESP">
      <data key="d0">147987</data>
    </edge>
    <edge source="NAM" target="USA">
      <data key="d0">196293</data>
    </edge>
    <edge source="TGO" target="BEL">
      <data key="d0">26072</data>
    </edge>
    <edge source="BFA" target="FRA">
      <data key="d0">555985</data>
    </edge>
    <edge source="BFA" target="DEU">
      <data key="d0">328000</data>
    </edge>
    <edge source="BFA" target="GHA">
      <data key="d0">125681</data>
    </edge>
    <edge source="BFA" target="CIV">
      <data key="d0">33158</data>
    </edge>
    <edge source="BFA" target="TGO">
      <data key="d0">25419</data>
    </edge>
    <edge source="SLV" target="BEL">
      <data key="d0">1145688</data>
    </edge>
    <edge source="SLV" target="BRA">
      <data key="d0">45285</data>
    </edge>
    <edge source="SLV" target="CAN">
      <data key="d0">2346108</data>
    </edge>
    <edge source="SLV" target="FRA">
      <data key="d0">262977</data>
    </edge>
    <edge source="SLV" target="DEU">
      <data key="d0">1165328</data>
    </edge>
    <edge source="SLV" target="GTM">
      <data key="d0">56725</data>
    </edge>
    <edge source="SLV" target="HND">
      <data key="d0">132620</data>
    </edge>
    <edge source="SLV" target="HKG">
      <data key="d0">206032</data>
    </edge>
    <edge source="SLV" target="ITA">
      <data key="d0">480232</data>
    </edge>
    <edge source="SLV" target="JPN">
      <data key="d0">17954</data>
    </edge>
    <edge source="SLV" target="MAR">
      <data key="d0">121085</data>
    </edge>
    <edge source="SLV" target="NLD">
      <data key="d0">4927491</data>
    </edge>
    <edge source="SLV" target="NIC">
      <data key="d0">22949</data>
    </edge>
    <edge source="SLV" target="RUS">
      <data key="d0">45270</data>
    </edge>
    <edge source="SLV" target="IND">
      <data key="d0">21572</data>
    </edge>
    <edge source="SLV" target="ESP">
      <data key="d0">166371</data>
    </edge>
    <edge source="SLV" target="THA">
      <data key="d0">74160</data>
    </edge>
    <edge source="SLV" target="ARE">
      <data key="d0">29623</data>
    </edge>
    <edge source="SLV" target="GBR">
      <data key="d0">372242</data>
    </edge>
    <edge source="SLV" target="USA">
      <data key="d0">11206281</data>
    </edge>
    <edge source="JAM" target="CAN">
      <data key="d0">78689</data>
    </edge>
    <edge source="JAM" target="FRA">
      <data key="d0">122259</data>
    </edge>
    <edge source="JAM" target="DEU">
      <data key="d0">98963</data>
    </edge>
    <edge source="JAM" target="ITA">
      <data key="d0">11141</data>
    </edge>
    <edge source="JAM" target="IND">
      <data key="d0">24457</data>
    </edge>
    <edge source="JAM" target="ESP">
      <data key="d0">11141</data>
    </edge>
    <edge source="JAM" target="CHE">
      <data key="d0">51460</data>
    </edge>
    <edge source="JAM" target="GBR">
      <data key="d0">83103</data>
    </edge>
    <edge source="JAM" target="USA">
      <data key="d0">346843</data>
    </edge>
    <edge source="ETH" target="AUS">
      <data key="d0">264295</data>
    </edge>
    <edge source="ETH" target="BEL">
      <data key="d0">2950147</data>
    </edge>
    <edge source="ETH" target="CAN">
      <data key="d0">742963</data>
    </edge>
    <edge source="ETH" target="CHN">
      <data key="d0">3545229</data>
    </edge>
    <edge source="ETH" target="CZE">
      <data key="d0">59422</data>
    </edge>
    <edge source="ETH" target="ECU">
      <data key="d0">24462</data>
    </edge>
    <edge source="ETH" target="SLV">
      <data key="d0">12689</data>
    </edge>
    <edge source="ETH" target="FRA">
      <data key="d0">1898139</data>
    </edge>
    <edge source="ETH" target="DEU">
      <data key="d0">9132094</data>
    </edge>
    <edge source="ETH" target="GRC">
      <data key="d0">674101</data>
    </edge>
    <edge source="ETH" target="GTM">
      <data key="d0">125966</data>
    </edge>
    <edge source="ETH" target="HKG">
      <data key="d0">723534</data>
    </edge>
    <edge source="ETH" target="ISR">
      <data key="d0">72406</data>
    </edge>
    <edge source="ETH" target="ITA">
      <data key="d0">1621643</data>
    </edge>
    <edge source="ETH" target="JPN">
      <data key="d0">1637012</data>
    </edge>
    <edge source="ETH" target="JOR">
      <data key="d0">66773</data>
    </edge>
    <edge source="ETH" target="KOR">
      <data key="d0">350793</data>
    </edge>
    <edge source="ETH" target="LBN">
      <data key="d0">193339</data>
    </edge>
    <edge source="ETH" target="MEX">
      <data key="d0">26071</data>
    </edge>
    <edge source="ETH" target="OMN">
      <data key="d0">147414</data>
    </edge>
    <edge source="ETH" target="NLD">
      <data key="d0">155946848</data>
    </edge>
    <edge source="ETH" target="NOR">
      <data key="d0">4038931</data>
    </edge>
    <edge source="ETH" target="RUS">
      <data key="d0">246100</data>
    </edge>
    <edge source="ETH" target="SAU">
      <data key="d0">5695058</data>
    </edge>
    <edge source="ETH" target="IND">
      <data key="d0">398181</data>
    </edge>
    <edge source="ETH" target="SGP">
      <data key="d0">16841</data>
    </edge>
    <edge source="ETH" target="VNM">
      <data key="d0">1896985</data>
    </edge>
    <edge source="ETH" target="ZAF">
      <data key="d0">878348</data>
    </edge>
    <edge source="ETH" target="ESP">
      <data key="d0">95165</data>
    </edge>
    <edge source="ETH" target="SWE">
      <data key="d0">44126</data>
    </edge>
    <edge source="ETH" target="CHE">
      <data key="d0">213318</data>
    </edge>
    <edge source="ETH" target="ARE">
      <data key="d0">4009432</data>
    </edge>
    <edge source="ETH" target="TUN">
      <data key="d0">1104941</data>
    </edge>
    <edge source="ETH" target="TUR">
      <data key="d0">10787</data>
    </edge>
    <edge source="ETH" target="UGA">
      <data key="d0">45748</data>
    </edge>
    <edge source="ETH" target="EGY">
      <data key="d0">54564</data>
    </edge>
    <edge source="ETH" target="GBR">
      <data key="d0">1330406</data>
    </edge>
    <edge source="ETH" target="USA">
      <data key="d0">2222098</data>
    </edge>
    <edge source="PSE" target="AUT">
      <data key="d0">40844</data>
    </edge>
    <edge source="PSE" target="BEL">
      <data key="d0">1475081</data>
    </edge>
    <edge source="PSE" target="FRA">
      <data key="d0">128369</data>
    </edge>
    <edge source="PSE" target="DEU">
      <data key="d0">115068</data>
    </edge>
    <edge source="PSE" target="ISR">
      <data key="d0">2419702</data>
    </edge>
    <edge source="PSE" target="JOR">
      <data key="d0">330550</data>
    </edge>
    <edge source="PSE" target="NLD">
      <data key="d0">104018</data>
    </edge>
    <edge source="PSE" target="RUS">
      <data key="d0">310575</data>
    </edge>
    <edge source="PSE" target="SAU">
      <data key="d0">28887</data>
    </edge>
    <edge source="PSE" target="ARE">
      <data key="d0">265271</data>
    </edge>
    <edge source="PSE" target="GBR">
      <data key="d0">37243</data>
    </edge>
    <edge source="PSE" target="USA">
      <data key="d0">8186953</data>
    </edge>
  </graph>
</graphml>
